# Supplementary material for: Identifying Network Perturbation in Cancer
Source: PLoS Comput Biol. 2016 May 4;12(5):e1004888. doi: 10.1371/journal.pcbi.1004888 (PMC4856318; doi:10.1371/journal.pcbi.1004888)
Supplement: S1 File — (ZIP) [file pcbi.1004888.s001.zip]

Archive with 454 entries (440 files):
- files/
- files/genesets/
- files/genesets/AML_cgc.txt
- files/genesets/AML_malacards.txt
- files/genesets/AML_mutsig.txt
- files/genesets/BRC_cgc.txt
- files/genesets/BRC_malacards.txt
- files/genesets/BRC_mutsig.txt
- files/genesets/LSC_genes.txt
- files/genesets/LUAD_cgc.txt
- files/genesets/LUAD_malacards.txt
- files/genesets/LUAD_mutsig.txt
- files/genesets/MammaPrint_genes.txt
- files/reactome_analysis/
- files/reactome_analysis/DNAse_diff_binding.csv
- files/reactome_analysis/Reactome_fold_test.csv
- files/reactome_analysis/c2.cp.reactome.v4.0.symbols.gmt
- files/survival_model_weights_Fig4/
- files/survival_model_weights_Fig4/AML_DISCERN_pred_vector.csv
- files/survival_model_weights_Fig4/AML_LSC_pred_vector.csv
- files/survival_model_weights_Fig4/BRC_DISCERN_pred_vector.csv
- files/survival_model_weights_Fig4/BRC_MMP_pred_vector.csv
- files/tf_data/
- files/tf_data/CD34_15k_enh/
- files/tf_data/CD34_15k_enh/BRCA1.csv
- files/tf_data/CD34_15k_enh/CEBPB.csv
- files/tf_data/CD34_15k_enh/CREB1.csv
- files/tf_data/CD34_15k_enh/CTCF.csv
- files/tf_data/CD34_15k_enh/E2F4.csv
- files/tf_data/CD34_15k_enh/E2F6.csv
- files/tf_data/CD34_15k_enh/EBF1.csv
- files/tf_data/CD34_15k_enh/EGR1.csv
- files/tf_data/CD34_15k_enh/ELF1.csv
- files/tf_data/CD34_15k_enh/ELK1.csv
- files/tf_data/CD34_15k_enh/ESRRA.csv
- files/tf_data/CD34_15k_enh/FOS.csv
- files/tf_data/CD34_15k_enh/FOSL1.csv
- files/tf_data/CD34_15k_enh/FOSL2.csv
- files/tf_data/CD34_15k_enh/FOXA1.csv
- files/tf_data/CD34_15k_enh/GABPA.csv
- files/tf_data/CD34_15k_enh/GATA2.csv
- files/tf_data/CD34_15k_enh/HNF4A.csv
- files/tf_data/CD34_15k_enh/HNF4G.csv
- files/tf_data/CD34_15k_enh/HSF1.csv
- files/tf_data/CD34_15k_enh/IRF1.csv
- files/tf_data/CD34_15k_enh/IRF2.csv
- files/tf_data/CD34_15k_enh/JUN.csv
- files/tf_data/CD34_15k_enh/JUND.csv
- files/tf_data/CD34_15k_enh/KLF5.csv
- files/tf_data/CD34_15k_enh/MAFF.csv
- files/tf_data/CD34_15k_enh/MAFK.csv
- files/tf_data/CD34_15k_enh/MAX.csv
- files/tf_data/CD34_15k_enh/MEF2A.csv
- files/tf_data/CD34_15k_enh/MEF2C.csv
- files/tf_data/CD34_15k_enh/NFYA.csv
- files/tf_data/CD34_15k_enh/NFYB.csv
- files/tf_data/CD34_15k_enh/NR2C2.csv
- files/tf_data/CD34_15k_enh/NR3C1.csv
- files/tf_data/CD34_15k_enh/NRF1.csv
- files/tf_data/CD34_15k_enh/PAX5.csv
- files/tf_data/CD34_15k_enh/POU2F2.csv
- files/tf_data/CD34_15k_enh/RELA.csv
- files/tf_data/CD34_15k_enh/REST.csv
- files/tf_data/CD34_15k_enh/RFX5.csv
- files/tf_data/CD34_15k_enh/RUNX1.csv
- files/tf_data/CD34_15k_enh/SP1.csv
- files/tf_data/CD34_15k_enh/SP2.csv
- files/tf_data/CD34_15k_enh/SREBF1.csv
- files/tf_data/CD34_15k_enh/SREBF2.csv
- files/tf_data/CD34_15k_enh/SRF.csv
- files/tf_data/CD34_15k_enh/STAT1.csv
- files/tf_data/CD34_15k_enh/STAT3.csv
- files/tf_data/CD34_15k_enh/TBP.csv
- files/tf_data/CD34_15k_enh/TCF7L2.csv
- files/tf_data/CD34_15k_enh/THAP1.csv
- files/tf_data/CD34_15k_enh/USF1.csv
- files/tf_data/CD34_15k_enh/USF2.csv
- files/tf_data/CD34_15k_enh/YY1.csv
- files/tf_data/CD34_15k_enh/ZBTB33.csv
- files/tf_data/CD34_15k_enh/ZEB1.csv
- files/tf_data/CD34_15k_enh/ZNF263.csv
- files/tf_data/CD34_5k/
- files/tf_data/CD34_5k/BRCA1.csv
- files/tf_data/CD34_5k/CEBPB.csv
- files/tf_data/CD34_5k/CREB1.csv
- files/tf_data/CD34_5k/CTCF.csv
- files/tf_data/CD34_5k/E2F4.csv
- files/tf_data/CD34_5k/E2F6.csv
- files/tf_data/CD34_5k/EBF1.csv
- files/tf_data/CD34_5k/EGR1.csv
- files/tf_data/CD34_5k/ELF1.csv
- files/tf_data/CD34_5k/ELK1.csv
- files/tf_data/CD34_5k/ESRRA.csv
- files/tf_data/CD34_5k/FOS.csv
- files/tf_data/CD34_5k/FOSL1.csv
- files/tf_data/CD34_5k/FOSL2.csv
- files/tf_data/CD34_5k/FOXA1.csv
- files/tf_data/CD34_5k/GABPA.csv
- files/tf_data/CD34_5k/GATA2.csv
- files/tf_data/CD34_5k/HNF4A.csv
- files/tf_data/CD34_5k/HNF4G.csv
- files/tf_data/CD34_5k/HSF1.csv
- files/tf_data/CD34_5k/IRF1.csv
- files/tf_data/CD34_5k/IRF2.csv
- files/tf_data/CD34_5k/JUN.csv
- files/tf_data/CD34_5k/JUND.csv
- files/tf_data/CD34_5k/KLF5.csv
- files/tf_data/CD34_5k/MAFF.csv
- files/tf_data/CD34_5k/MAFK.csv
- files/tf_data/CD34_5k/MAX.csv
- files/tf_data/CD34_5k/MEF2A.csv
- files/tf_data/CD34_5k/MEF2C.csv
- files/tf_data/CD34_5k/NFYA.csv
- files/tf_data/CD34_5k/NFYB.csv
- files/tf_data/CD34_5k/NR2C2.csv
- files/tf_data/CD34_5k/NR3C1.csv
- files/tf_data/CD34_5k/NRF1.csv
- files/tf_data/CD34_5k/PAX5.csv
- files/tf_data/CD34_5k/POU2F2.csv
- files/tf_data/CD34_5k/RELA.csv
- files/tf_data/CD34_5k/REST.csv
- files/tf_data/CD34_5k/RFX5.csv
- files/tf_data/CD34_5k/RUNX1.csv
- files/tf_data/CD34_5k/SP1.csv
- files/tf_data/CD34_5k/SP2.csv
- files/tf_data/CD34_5k/SREBF1.csv
- files/tf_data/CD34_5k/SREBF2.csv
- files/tf_data/CD34_5k/SRF.csv
- files/tf_data/CD34_5k/STAT1.csv
- files/tf_data/CD34_5k/STAT3.csv
- files/tf_data/CD34_5k/TBP.csv
- files/tf_data/CD34_5k/TCF7L2.csv
- files/tf_data/CD34_5k/THAP1.csv
- files/tf_data/CD34_5k/USF1.csv
- files/tf_data/CD34_5k/USF2.csv
- files/tf_data/CD34_5k/YY1.csv
- files/tf_data/CD34_5k/ZBTB33.csv
- files/tf_data/CD34_5k/ZEB1.csv
- files/tf_data/CD34_5k/ZNF263.csv
- files/tf_data/GM12878_15k_enh/
- files/tf_data/GM12878_15k_enh/ATF3.csv
- files/tf_data/GM12878_15k_enh/BCL3.csv
- files/tf_data/GM12878_15k_enh/BCLAF1.csv
- files/tf_data/GM12878_15k_enh/BHLHE40.csv
- files/tf_data/GM12878_15k_enh/CDP.csv
- files/tf_data/GM12878_15k_enh/CEBPB.csv
- files/tf_data/GM12878_15k_enh/CHD1.csv
- files/tf_data/GM12878_15k_enh/CHD2.csv
- files/tf_data/GM12878_15k_enh/CTCF.csv
- files/tf_data/GM12878_15k_enh/E2F4.csv
- files/tf_data/GM12878_15k_enh/EGR1.csv
- files/tf_data/GM12878_15k_enh/ELF1.csv
- files/tf_data/GM12878_15k_enh/ELK1.csv
- files/tf_data/GM12878_15k_enh/EZH2.csv
- files/tf_data/GM12878_15k_enh/FOS.csv
- files/tf_data/GM12878_15k_enh/GABPA.csv
- files/tf_data/GM12878_15k_enh/MAX.csv
- files/tf_data/GM12878_15k_enh/MAZ.csv
- files/tf_data/GM12878_15k_enh/MEF2A.csv
- files/tf_data/GM12878_15k_enh/MYC.csv
- files/tf_data/GM12878_15k_enh/NFE2.csv
- files/tf_data/GM12878_15k_enh/NFYA.csv
- files/tf_data/GM12878_15k_enh/NFYB.csv
- files/tf_data/GM12878_15k_enh/NR2C2.csv
- files/tf_data/GM12878_15k_enh/NRF1.csv
- files/tf_data/GM12878_15k_enh/P300.csv
- files/tf_data/GM12878_15k_enh/PML.csv
- files/tf_data/GM12878_15k_enh/POL2.csv
- files/tf_data/GM12878_15k_enh/RAD21.csv
- files/tf_data/GM12878_15k_enh/REST.csv
- files/tf_data/GM12878_15k_enh/RFX5.csv
- files/tf_data/GM12878_15k_enh/SIX5.csv
- files/tf_data/GM12878_15k_enh/SMC3.csv
- files/tf_data/GM12878_15k_enh/SP1.csv
- files/tf_data/GM12878_15k_enh/SPI1.csv
- files/tf_data/GM12878_15k_enh/SRF.csv
- files/tf_data/GM12878_15k_enh/STAT1.csv
- files/tf_data/GM12878_15k_enh/STAT5A.csv
- files/tf_data/GM12878_15k_enh/TAF1.csv
- files/tf_data/GM12878_15k_enh/TBL1XR1.csv
- files/tf_data/GM12878_15k_enh/TBP.csv
- files/tf_data/GM12878_15k_enh/USF1.csv
- files/tf_data/GM12878_15k_enh/USF2.csv
- files/tf_data/GM12878_15k_enh/YY1.csv
- files/tf_data/GM12878_15k_enh/ZBTB33.csv
- files/tf_data/GM12878_15k_enh/ZNF143.csv
- files/tf_data/GM12878_15k_enh/ZNF384.csv
- files/tf_data/GM12878_5k/
- files/tf_data/GM12878_5k/ATF3.csv
- files/tf_data/GM12878_5k/BCL3.csv
- files/tf_data/GM12878_5k/BCLAF1.csv
- files/tf_data/GM12878_5k/BHLHE40.csv
- files/tf_data/GM12878_5k/CDP.csv
- files/tf_data/GM12878_5k/CEBPB.csv
- files/tf_data/GM12878_5k/CHD1.csv
- files/tf_data/GM12878_5k/CHD2.csv
- files/tf_data/GM12878_5k/CTCF.csv
- files/tf_data/GM12878_5k/E2F4.csv
- files/tf_data/GM12878_5k/EGR1.csv
- files/tf_data/GM12878_5k/ELF1.csv
- files/tf_data/GM12878_5k/ELK1.csv
- files/tf_data/GM12878_5k/EZH2.csv
- files/tf_data/GM12878_5k/FOS.csv
- files/tf_data/GM12878_5k/GABPA.csv
- files/tf_data/GM12878_5k/MAX.csv
- files/tf_data/GM12878_5k/MAZ.csv
- files/tf_data/GM12878_5k/MEF2A.csv
- files/tf_data/GM12878_5k/MYC.csv
- files/tf_data/GM12878_5k/NFE2.csv
- files/tf_data/GM12878_5k/NFYA.csv
- files/tf_data/GM12878_5k/NFYB.csv
- files/tf_data/GM12878_5k/NR2C2.csv
- files/tf_data/GM12878_5k/NRF1.csv
- files/tf_data/GM12878_5k/P300.csv
- files/tf_data/GM12878_5k/PML.csv
- files/tf_data/GM12878_5k/POL2.csv
- files/tf_data/GM12878_5k/RAD21.csv
- files/tf_data/GM12878_5k/REST.csv
- files/tf_data/GM12878_5k/RFX5.csv
- files/tf_data/GM12878_5k/SIX5.csv
- files/tf_data/GM12878_5k/SMC3.csv
- files/tf_data/GM12878_5k/SP1.csv
- files/tf_data/GM12878_5k/SPI1.csv
- files/tf_data/GM12878_5k/SRF.csv
- files/tf_data/GM12878_5k/STAT1.csv
- files/tf_data/GM12878_5k/STAT5A.csv
- files/tf_data/GM12878_5k/TAF1.csv
- files/tf_data/GM12878_5k/TBL1XR1.csv
- files/tf_data/GM12878_5k/TBP.csv
- files/tf_data/GM12878_5k/USF1.csv
- files/tf_data/GM12878_5k/USF2.csv
- files/tf_data/GM12878_5k/YY1.csv
- files/tf_data/GM12878_5k/ZBTB33.csv
- files/tf_data/GM12878_5k/ZNF143.csv
- files/tf_data/GM12878_5k/ZNF384.csv
- files/tf_data/K562_15k_enh/
- files/tf_data/K562_15k_enh/ATF3.csv
- files/tf_data/K562_15k_enh/BCL3.csv
- files/tf_data/K562_15k_enh/BCLAF1.csv
- files/tf_data/K562_15k_enh/BHLHE40.csv
- files/tf_data/K562_15k_enh/CDP.csv
- files/tf_data/K562_15k_enh/CEBPB.csv
- files/tf_data/K562_15k_enh/CHD1.csv
- files/tf_data/K562_15k_enh/CHD2.csv
- files/tf_data/K562_15k_enh/CTCF.csv
- files/tf_data/K562_15k_enh/E2F4.csv
- files/tf_data/K562_15k_enh/EGR1.csv
- files/tf_data/K562_15k_enh/ELF1.csv
- files/tf_data/K562_15k_enh/ELK1.csv
- files/tf_data/K562_15k_enh/EZH2.csv
- files/tf_data/K562_15k_enh/FOS.csv
- files/tf_data/K562_15k_enh/GABPA.csv
- files/tf_data/K562_15k_enh/MAX.csv
- files/tf_data/K562_15k_enh/MAZ.csv
- files/tf_data/K562_15k_enh/MEF2A.csv
- files/tf_data/K562_15k_enh/MYC.csv
- files/tf_data/K562_15k_enh/NFE2.csv
- files/tf_data/K562_15k_enh/NFYA.csv
- files/tf_data/K562_15k_enh/NFYB.csv
- files/tf_data/K562_15k_enh/NR2C2.csv
- files/tf_data/K562_15k_enh/NRF1.csv
- files/tf_data/K562_15k_enh/P300.csv
- files/tf_data/K562_15k_enh/PML.csv
- files/tf_data/K562_15k_enh/POL2.csv
- files/tf_data/K562_15k_enh/RAD21.csv
- files/tf_data/K562_15k_enh/REST.csv
- files/tf_data/K562_15k_enh/RFX5.csv
- files/tf_data/K562_15k_enh/SIX5.csv
- files/tf_data/K562_15k_enh/SMC3.csv
- files/tf_data/K562_15k_enh/SP1.csv
- files/tf_data/K562_15k_enh/SPI1.csv
- files/tf_data/K562_15k_enh/SRF.csv
- files/tf_data/K562_15k_enh/STAT1.csv
- files/tf_data/K562_15k_enh/STAT5A.csv
- files/tf_data/K562_15k_enh/TAF1.csv
- files/tf_data/K562_15k_enh/TBL1XR1.csv
- files/tf_data/K562_15k_enh/TBP.csv
- files/tf_data/K562_15k_enh/USF1.csv
- files/tf_data/K562_15k_enh/USF2.csv
- files/tf_data/K562_15k_enh/YY1.csv
- files/tf_data/K562_15k_enh/ZBTB33.csv
- files/tf_data/K562_15k_enh/ZNF143.csv
- files/tf_data/K562_15k_enh/ZNF384.csv
- files/tf_data/K562_5k/
- files/tf_data/K562_5k/ATF3.csv
- files/tf_data/K562_5k/BCL3.csv
- files/tf_data/K562_5k/BCLAF1.csv
- files/tf_data/K562_5k/BHLHE40.csv
- files/tf_data/K562_5k/CDP.csv
- files/tf_data/K562_5k/CEBPB.csv
- files/tf_data/K562_5k/CHD1.csv
- files/tf_data/K562_5k/CHD2.csv
- files/tf_data/K562_5k/CTCF.csv
- files/tf_data/K562_5k/E2F4.csv
- files/tf_data/K562_5k/EGR1.csv
- files/tf_data/K562_5k/ELF1.csv
- files/tf_data/K562_5k/ELK1.csv
- files/tf_data/K562_5k/EZH2.csv
- files/tf_data/K562_5k/FOS.csv
- files/tf_data/K562_5k/GABPA.csv
[truncated: 154 more entries]
