# Supplementary material for: Identifying Network Perturbation in Cancer
Source: PLoS Comput Biol. 2016 May 4;12(5):e1004888. doi: 10.1371/journal.pcbi.1004888 (PMC4856318; doi:10.1371/journal.pcbi.1004888)
Supplement: S1 File — (ZIP) [file pcbi.1004888.s001.zip › files/genesets/AML_cgc.txt]

ABL1
ABL2
ACSL3
AKAP9
AKT1
AKT2
ALDH2
ALK
APC
ARHGEF12
ARID1A
ARID2
ARNT
ASPSCR1
ASXL1
ATF1
ATIC
ATM
ATRX
BAP1
BCL10
BCL11A
BCL11B
BCL2
BCL3
BCL6
BCL7A
BCL9
BCOR
BCR
BIRC3
BLM
BMPR1A
BRAF
BRCA1
BRCA2
BRD3
BRD4
BRIP1
BTG1
BUB1B
C15ORF55
C16ORF75
C2ORF44
CAMTA1
CANT1
CARD11
CARS
CBFA2T3
CBFB
CBL
CBLB
CBLC
CCDC6
CCNB1IP1
CCND1
CCND2
CCND3
CCNE1
CD274
CD74
CD79A
CD79B
CDH1
CDH11
CDK4
CDK6
CDKN2A
CDKN2C
CDX2
CEBPA
CHCHD7
CHIC2
CHN1
CIC
CIITA
CLTC
CLTCL1
COL1A1
COX6C
CREB1
CREB3L1
CREB3L2
CREBBP
CRTC3
CTNNB1
CYLD
DAXX
DDB2
DDIT3
DDX10
DDX5
DDX6
DEK
DICER1
DNM2
DNMT3A
EBF1
EGFR
EIF4A2
ELF4
ELK4
ELL
ELN
EML4
EP300
EPS15
ERBB2
ERCC2
ERCC3
ERCC4
ERCC5
ERG
ETV1
ETV4
ETV5
ETV6
EWSR1
EXT1
EXT2
EZH2
EZR
FAM46C
FANCA
FANCC
FANCD2
FANCE
FANCF
FANCG
FBXO11
FBXW7
FCGR2B
FEV
FGFR1
FGFR1OP
FGFR2
FGFR3
FH
FHIT
FIP1L1
FLI1
FLT3
FNBP1
FOXL2
FOXP1
FSTL3
FUBP1
FUS
GAS7
GATA1
GATA2
GATA3
GNA11
GNAS
GOLGA5
GOPC
GPC3
GPHN
HERPUD1
HEY1
HIP1
HLF
HMGA1
HMGA2
HNRNPA2B1
HOOK3
HOXA11
HOXA13
HOXA9
HOXC11
HOXC13
HOXD11
HOXD13
HRAS
IDH1
IDH2
IKZF1
IL2
IL21R
IL6ST
IL7R
IRF4
ITK
JAK1
JAK2
JAK3
JAZF1
JUN
KDM5A
KDM5C
KDM6A
KDR
KIAA1549
KIF5B
KIT
KLK2
KRAS
KTN1
LASP1
LCK
LCP1
LHFP
LIFR
LMO1
LMO2
LPP
LRIG3
LYL1
MAF
MAFB
MALT1
MAML2
MAP2K4
MDM2
MDM4
MDS1
MED12
MEN1
MET
MITF
MKL1
MLF1
MLH1
MLL
MLL2
MLL3
MLLT1
MLLT10
MLLT3
MLLT4
MLLT6
MN1
MPL
MSH2
MSH6
MSI2
MSN
MTCP1
MUC1
MUTYH
MYB
MYC
MYCL1
MYCN
MYD88
MYH11
MYH9
MYST4
NACA
NCOA1
NCOA2
NCOA4
NDRG1
NF1
NF2
NFE2L2
NFIB
NFKB2
NIN
NKX2-1
NONO
NOTCH1
NOTCH2
NPM1
NR4A3
NRAS
NSD1
NTRK1
NTRK3
NUMA1
NUP214
NUP98
OLIG2
OMD
PAFAH1B2
PALB2
PAX3
PAX5
PAX7
PAX8
PBRM1
PBX1
PCM1
PCSK7
PDE4DIP
PDGFB
PDGFRA
PDGFRB
PER1
PHF6
PHOX2B
PICALM
PIK3CA
PIK3R1
PIM1
PLAG1
PML
PMS1
POU2AF1
PPARG
PPP2R1A
PRCC
PRDM1
PRDM16
PRF1
PRKAR1A
PTEN
PTPN11
RAD51L1
RAF1
RALGDS
RANBP17
RAP1GDS1
RARA
RB1
RBM15
RECQL4
REL
RET
ROS1
RPL22
RPN1
RUNX1
SDC4
SDHB
SDHC
SDHD
SEPT6
SET
SETD2
SF3B1
SFPQ
SFRS3
SH2B3
SH3GL1
SLC34A2
SLC45A3
SMARCA4
SMARCB1
SMO
SOCS1
SOX2
SRGAP3
SS18
SS18L1
SSX1
STK11
SUFU
SUZ12
SYK
TAF15
TAL1
TAL2
TCF12
TCF3
TCF7L2
TCL1A
TCL6
TET2
TFE3
TFEB
TFG
TFPT
TFRC
THRAP3
TLX1
TLX3
TMPRSS2
TNFAIP3
TNFRSF14
TNFRSF17
TOP1
TP53
TPM3
TPM4
TPR
TRIM27
TRIM33
TRIP11
TSC1
TSC2
TSHR
TTL
U2AF1
USP6
VTI1A
WAS
WHSC1
WHSC1L1
WIF1
WRN
WT1
WWTR1
XPA
XPC
XPO1
YWHAE
ZNF331
ZNF384
ZNF521
ZRSR2
