# Supplementary material for: Identifying Network Perturbation in Cancer
Source: PLoS Comput Biol. 2016 May 4;12(5):e1004888. doi: 10.1371/journal.pcbi.1004888 (PMC4856318; doi:10.1371/journal.pcbi.1004888)
Supplement: S1 File — (ZIP) [file pcbi.1004888.s001.zip › files/genesets/AML_malacards.txt]

AKT3
ABI1
HDAC6
HDAC5
BCL2L10
ABCC5
ABCF2
ADA
RAD50
RASGRP1
ABI2
CEBPZ
PLXNC1
CDK2
CDK4
CDK6
CD96
MSLN
SRRM1
ABCC4
CDKN1A
CDKN1B
CDKN2A
CDKN2B
CDKN2C
IKZF1
CDKN2D
CDKN3
CDX1
CDX2
CDX4
NCOA2
CEBPA
CEBPD
CEBPE
PRDX4
MRPL28
KLF1
PLK2
SEPT9
HPSE
MLLT11
NAT2
GLIPR1
PIM2
FGFR1OP
CHEK1
PSIP1
CHIT1
ABCB8
ANXA10
CHUK
SLAMF6
TBCB
RASGRP4
CKMT2
SSX2IP
CLC
GSTO2
ABCC2
MSI2
MAP3K8
CD109
CREB1
CREBBP
CREBL2
FAM123B
SRXN1
PARP1
MAPK14
CSF1
CSF1R
CSF2
CSF3
CSF3R
CSK
CTLA4
CTNNA1
CTNNB1
CTRL
CTSB
CTSG
CTSL1
SH3D19
DAB2IP
CYP1A1
CYP1A2
CYP2C19
CYP2E1
CYP3A4
RASEF
CYP24A1
CYP26A1
CLEC12A
CLECL1
SLC5A8
DAPK1
ZNF296
DCK
DCTD
ACE
DDIT3
DDX10
ASXL1
NQO1
SEPT1
DNMT1
DNMT3A
DNMT3B
DNTT
JAG1
HBEGF
DUSP4
E2F1
AHCY
EGF
EGFR
EIF4A2
EIF4E
EIF4EBP1
ELF1
ELF4
TET3
ENDOG
SLC29A1
EP300
EPHA3
EPHB2
EPHX1
EPO
ERCC1
ERCC2
ERCC5
ERG
AKT1
AKT2
ESR1
ETV6
MECOM
EWSR1
EXT1
EXT2
ALB
FABP3
FANCA
ABCA3
ALDH9A1
FES
FGF2
FGF4
FGFR1
FHIT
FKBP5
KLRK1
NT5C2
FOXM1
KDM4C
FOXO1
ARHGAP26
FOXO3
FLI1
SEPT6
FLT3
PLCB1
FLT3LG
FLT4
TSPYL4
ICOSLG
FN1
ARHGEF12
ABCB10
SRRM2
PRAME
PIK3R5
FOS
AMACR
CADM1
MTOR
FUCA1
FUS
FUT4
G6PD
CCDC28A
POT1
NCR3
SIN3A
ABL1
FGFR1OP2
GATA1
GATA2
SLC17A5
CHIC2
GFI1
DNAJC2
SIGLEC7
SIGLEC9
VENTX
GPLD1
KSR2
PGP
ANG
ANGPT1
FRYL
ANGPT2
GPT
GRB2
GRB10
GRN
HIPK2
NR3C1
ANPEP
CD274
GSTA1
GSTP1
GSTT1
GZMB
HDAC1
HDAC2
HFE
HGF
NT5C
HHEX
ANXA5
HIC1
HIF1A
HLA-A
HLA-B
HLA-C
MNX1
HLA-DRA
HLA-DRB1
HLA-G
HLX
HMMR
HMOX1
NR4A1
SLC29A2
APAF1
HNRNPC
HOXA4
HOXA5
HOXA9
HOXA10
HOXA11
HOXA13
HOXB2
HOXB3
HOXB4
HOXB5
HOXB6
HOXC13
HOXD11
HOXD13
HRAS
HRH2
APEX1
HSPA1A
HSPA5
XIAP
HSP90AA1
BIRC5
ICAM1
IRF8
ID1
ID4
IDH1
IDH2
IDUA
IFI27
IFNA1
IFNA2
IFNB1
IFNG
IGF1
IGFBP2
IGFBP7
IKBKB
IL1B
IL1R1
IL2
IL2RA
FAS
IL2RB
IL3
IL4
IL5
IL6
FASLG
IL6R
IL6ST
IL8
IL11
IL12B
IL15
IL17A
IL18
ILK
IDO1
CXCL10
INPP5D
IRF1
IRF2
ITGA4
ITGAL
ITGAM
ITGAV
ITGAX
ITGB2
ABCC6
ITGB3
ARAF
JAK1
JAK2
JAK3
JUN
JUP
KCNH1
KCNH2
KDR
KIR2DL3
KIT
KLRB1
KLRD1
KRAS
TSPYL6
LAIR1
LCP1
LCT
LEP
LEPR
LHX1
LIF
LIMS1
LMO1
LRP5
LTA
LYN
LYZ
MAGEA1
MAZ
MCL1
MDM2
MDM4
MEIS1
MEIS2
MAP3K5
MEN1
KITLG
MGMT
MLF1
MLH1
MLL
MLLT1
MLLT3
MLLT4
MMP2
MMP9
MN1
MNDA
MPL
MPO
ABCC1
MSH2
MSH3
MTAP
MTHFR
MYB
MYC
MYCN
MYH9
MYH11
NBN
NCAM1
NCL
ATM
SEPT2
NEU1
NF1
NFKB1
NME1
NQO2
NOS3
NOTCH1
NPM1
NRAS
NTF3
NTRK1
NTRK3
NUP98
OXA1L
PEBP1
PAX5
PBX1
PCM1
PCNT
LEF1
ABI3
NT5C3
TLR7
TLR8
YTHDF2
PRRX2
CXXC5
NT5DC3
PDGFRA
PDGFRB
PER1
PF4
PFDN1
ABCB1
PIK3C2A
PIK3CA
PIK3CB
PIM1
PIK3CD
PIK3CG
PIK3R1
PIK3R2
PIN1
PKNOX1
PLA2G4A
PLAG1
PLAGL2
PLAU
PLAUR
PLK1
PLXNB1
PML
SEPT5
CYCS
POU2AF1
POU2F2
PPARD
ATRX
TET2
NDE1
BCAS3
APTX
BCOR
WHSC1L1
FAM82A2
PPP2R4
MEG3
SRGN
ZNF673
PRKAB1
PRKCD
BEX1
HDAC8
AXL
MLL5
MAPK1
MAPK3
MAPK8
MAPK10
MAP2K1
MAP2K2
PRTN3
DIABLO
NRIP3
B2M
SALL4
PTEN
BAD
PTGS2
PTK2
PTK7
MKL1
PTPN1
PTPN6
PTPN11
PTPRC
PVRL1
PVRL2
BAX
RAC2
RAD51
RAF1
RAP1A
RARA
RARB
RARG
RARS
RASA1
RASA2
RASGRF1
RB1
CCND1
BCL2
RELA
REN
BCL2L1
BCR
RPS6
RPS6KB1
RPS6KB2
S100A4
S100A6
CCL2
SDC2
CXCL12
PRDM16
SELE
SELL
TSPYL2
MAP2K4
SET
SFRP1
SFRP2
SFRP5
NSD1
NOM1
BLVRA
SHC1
RBM15
BMP6
SMARCB1
SOAT1
SOD2
SOS1
SOS2
SP1
BOK
SP3
SPI1
SRC
SRI
BRCA1
BRAF
SST
BRCA2
STAT3
STAT5A
STAT5B
AURKA
STK11
SULT1A1
BSG
SYK
TAL1
KLF5
TCEA3
TCF7
TCF7L2
BTG1
BUB1
PRDX2
TEK
TERT
TFR2
TFRC
TGFA
TGFB1
TGFBR1
TGIF1
THPO
TSPO
THY1
TIE1
TIMP3
TK2
TKT
TLE1
TLR2
TLR4
TNF
TNNI3
TOP1
TOP2A
TP53
TP73
TPSAB1
HSP90B1
TSPYL1
TUBA3C
TXN
TYK2
UGCG
NR1H2
USF1
VDR
VEGFA
VEGFC
VTN
VWF
WNT5A
WT1
XBP1
XPA
XRCC1
XRCC2
XRCC3
XRCC5
ZBTB16
PRDM2
DDR1
CXCR4
DEK
PHF23
ULBP3
CALCA
BAALC
NR4A3
NUP214
MLLT10
TET1
GKAP1
ULBP2
ULBP1
CALR
FIP1L1
ELL
CAMLG
NCOA3
CAMP
SMC1A
HIST3H3
PICALM
FZD4
TCF7L1
CASP1
CASP3
ATG10
TAGLN2
CASP8
PHF6
RECK
BEX2
PIK3R3
GAS7
ABCC11
PIR
TSPYL5
BLZF1
RUNX2
RUNX1
RUNX1T1
CBFA2T3
ABCB11
RUNX3
SOCS1
CBFB
CBL
CBLB
ABCC3
TNFSF10
TNFSF9
CBS
SIGLEC5
TNFRSF18
TNFRSF10D
TNFRSF10C
TNFRSF10B
TNFRSF10A
TRIM24
IL18R1
NRP1
CD84
SOCS2
CFLAR
HDAC3
PROM1
KSR1
SPHK1
CCNA1
CACNA1G
CCNB1
CCND2
SPAG9
AIFM1
CBFA2T2
ATG12
PDCD5
CD2
SLC28A1
NLRP12
AURKB
CD7
RPS6KA5
CD14
CD83
CD19
CD163
ADIPOQ
FOXP2
LPXN
CD80
ABCG2
CD86
NCR2
NCR1
TNFRSF8
TNFSF8
EIF2AK3
CD33
ATG5
CD34
CD36
BRE
CD40
CD44
RIN1
NCOR1
NCOR2
CD47
CD58
HDAC9
CD79A
HDAC4
EIF4A3
MATR3
CDA
SEPT7
CDC25A
MVP
CDH1
NAT1
