# Supplementary material for: Identifying Network Perturbation in Cancer
Source: PLoS Comput Biol. 2016 May 4;12(5):e1004888. doi: 10.1371/journal.pcbi.1004888 (PMC4856318; doi:10.1371/journal.pcbi.1004888)
Supplement: S1 File — (ZIP) [file pcbi.1004888.s001.zip › files/genesets/AML_mutsig.txt]

NRAS
WT1
RUNX1
FLT3
NPM1
DNMT3A
IDH2
IDH1
U2AF1
TP53
PTPN11
KRAS
TET2
KIT
PHF6
SMC1A
SMC3
RAD21
STAG2
FAM5C
EZH2
ASXL1
CBFB
PHACTR1
GATA2
DIS3
SUZ12
PKIB
GSTK1
NR2E1
LYRM5
HNRNPK
SMG1
KCNE3
PDCD2L
MTA2
KLRK1
PLCE1
GBP4
