# Supplementary material for: Identifying Network Perturbation in Cancer
Source: PLoS Comput Biol. 2016 May 4;12(5):e1004888. doi: 10.1371/journal.pcbi.1004888 (PMC4856318; doi:10.1371/journal.pcbi.1004888)
Supplement: S1 File — (ZIP) [file pcbi.1004888.s001.zip › files/genesets/BRC_cgc.txt]

ACSL3
AKT1
AKT2
ALDH2
ALK
APC
ARHGEF12
ASPSCR1
ASXL1
ATF1
ATIC
BAP1
BCL10
BCL11A
BCL2
BCL3
BCL9
BIRC3
BLM
BRAF
BRCA1
BRCA2
BRD3
BTG1
BUB1B
C2ORF44
CAMTA1
CANT1
CARD11
CBLB
CBLC
CCDC6
CCND1
CCND2
CCND3
CCNE1
CD274
CD74
CD79A
CD79B
CDH1
CDH11
CDK4
CDK6
CDKN2A
CDX2
CEBPA
CHCHD7
CHEK2
CHIC2
CIC
CLTC
COL1A1
COX6C
CREB3L1
CREB3L2
CTNNB1
CYLD
DAXX
DDB2
DDIT3
DDX10
DDX5
DDX6
DNM2
EBF1
EIF4A2
ELF4
EML4
EP300
EPS15
ERCC2
ERCC3
ETV1
ETV4
ETV5
ETV6
EXT1
EXT2
EZH2
FAM46C
FANCC
FANCE
FANCG
FBXO11
FEV
FGFR1
FGFR1OP
FGFR2
FH
FLI1
FLT3
FNBP1
FSTL3
FUBP1
FUS
GATA1
GATA2
GATA3
GMPS
GNA11
GOLGA5
GOPC
GPC3
HERPUD1
HIP1
HIST1H4I
HLF
HOXA11
HOXA13
HOXA9
HOXC11
HOXC13
HOXD11
HOXD13
IDH1
IDH2
IL2
IL6ST
IL7R
IRF4
ITK
JAK1
JAK2
JAK3
JAZF1
JUN
KDR
KIAA1549
KIF5B
KIT
LASP1
LCK
LCP1
LHFP
LIFR
LMO1
LMO2
LPP
LRIG3
LYL1
MAFB
MAML2
MAP2K4
MED12
MET
MKL1
MLF1
MLH1
MLL
MLL2
MLL3
MLLT1
MLLT10
MLLT3
MLLT6
MN1
MSH6
MSI2
MSN
MUC1
MYB
MYC
MYCN
MYD88
MYH11
MYH9
NCOA2
NCOA4
NDRG1
NFE2L2
NFIB
NFKB2
NIN
NOTCH1
NRAS
NTRK3
NUMA1
NUP214
OLIG2
OMD
PAFAH1B2
PALB2
PAX7
PBX1
PCM1
PDGFRA
PDGFRB
PER1
PIM1
PMS1
POU2AF1
PPARG
PPP2R1A
PRCC
PRF1
PTEN
RAF1
RANBP17
RAP1GDS1
RB1
RBM15
RECQL4
REL
RET
ROS1
RPN1
SDC4
SDHB
SDHD
SEPT6
SETD2
SFPQ
SH2B3
SH3GL1
SLC34A2
SLC45A3
SMARCA4
SMARCB1
SMO
SOCS1
SOX2
SRGAP3
STK11
SUFU
SUZ12
SYK
TAF15
TAL1
TAL2
TCEA1
TCF12
TCF7L2
TCL6
TFE3
TFEB
TFPT
TFRC
THRAP3
TMPRSS2
TNFAIP3
TNFRSF14
TNFRSF17
TPM3
TPR
TRIP11
TTL
VHL
WAS
WIF1
WRN
WT1
WWTR1
XPA
XPC
XPO1
ZNF331
ZNF521
ZRSR2
