# Supplementary material for: Identifying Network Perturbation in Cancer
Source: PLoS Comput Biol. 2016 May 4;12(5):e1004888. doi: 10.1371/journal.pcbi.1004888 (PMC4856318; doi:10.1371/journal.pcbi.1004888)
Supplement: S1 File — (ZIP) [file pcbi.1004888.s001.zip › files/genesets/BRC_malacards.txt]

CDH2
SRA1
HDAC6
CDH3
CDH4
CDH5
SH2D3A
RANBP9
DNAJB6
GJC1
ABCC5
ABCB6
HUWE1
PTPRU
TSPAN32
ACTR3
CDH11
ADA
TSPAN1
RAD50
RASGRP1
CDH13
CDH15
TOB1
CLEC3A
TRIM28
WASF2
RBM5
PRMT3
PSME3
CDK4
DHRS2
CDK5
FLOT1
CTDSPL
CDK6
CDK7
NBR2
MSLN
ABCC4
CDK9
IRX5
CDKN1A
NET1
CDKN1C
APC2
CDKN2A
KATNB1
AKR1A1
CDKN3
CDO1
CITED2
TUBA1B
IRF9
TUBB3
DLC1
NDRG1
GNB2L1
CDR2
PIAS3
ST3GAL6
NDC80
CDS1
CD2BP2
EMG1
TIMM17A
HAX1
GPNMB
MAD2L2
CDX2
TACC3
MERTK
HOXB13
CREB3
CEACAM5
VAT1
CARM1
NCOA2
CEBPA
SEMA3C
MYBBP1A
CIB1
CEBPB
HYOU1
CEBPD
PITRM1
ATG7
LEPREL2
PROCR
PRDX4
SLC19A2
CXCL13
SLC34A2
CEL
SIVA1
CCT7
CCT2
TACC2
TXNRD2
CENPA
CENPB
CENPC1
ST6GALNAC2
PDLIM5
SPAG5
RBCK1
STAMBP
TXNIP
CENPE
PDPN
POSTN
CENPF
IGF2BP1
IGF2BP3
SCGB1D2
YKT6
SPINT2
KHDRBS1
CTCF
TNFSF13B
PNMA2
CETN2
POLQ
SLC12A7
PTGES3
CFL1
PLK4
PLAC1
NES
TOB2
PLK2
SEPT9
HSPH1
STARD10
CFTR
WASF3
CGA
ALDH1L1
PPP1R13L
CEACAM3
CCL27
HPSE
PGRMC1
NMU
ACTL7A
MRPS30
PPARGC1A
MMP24
LYVE1
CEACAM4
EDAR
MAGED2
PRDX3
STARD3
MLLT11
STIP1
MAPRE2
CCNI
COPS5
NAT2
KIF2C
RAB31
TOPBP1
STMN2
CHD4
WDR5
AKR1C4
KATNA1
CHEK1
CD160
ZWINT
CHGA
DMC1
CHGB
PTP4A3
ERLIN2
STRAP
LZTS1
RASSF1
NISCH
WIF1
CHKA
POLI
IRAK3
AKAP13
AKAP10
KLHL2
KLF8
SLCO2B1
PARK7
TMEM106A
PHB2
TUSC2
GABARAP
MGLL
ADC
KLHDC7B
CYGB
LMTK3
SMYD4
CKB
CIRBP
CISH
ARL11
TGM7
RBP7
CKS2
CNTROB
ADCYAP1
DCD
CLIC1
GSTO2
CCR1
SENP8
CCR4
CCR7
ABCC2
CANT1
ADH1A
GIPC3
PLK3
CNR1
CNR2
ADH1C
COL1A1
COL4A1
COL4A2
SERPINA3
COL11A1
KLF6
ADAD1
MAP3K8
SPATA4
PPARGC1B
JMY
ADM
COX6B1
COX6C
COX7C
COX11
CP
ADORA2A
CPD
CLDN4
CLDN3
CLDN7
CPM
ADORA2B
CRABP2
CRAT
ATF2
CRH
CRHR2
PNCK
CRK
CRKL
GATA5
CTCFL
KRT72
SIRPA
CRYAB
ADPRH
CSE1L
CSF1R
CSF2
CWF19L2
CSF3R
CSH1
CSK
CSN1S1
CSN2
CSNK1D
CSNK1E
HAPLN3
CSNK2A2
VCAN
TMEM99
CST3
CST6
CSTA
ADRA1B
CTGF
CTNNA1
PYHIN1
CTNNB1
CTNND2
TTL
CTRL
CTSB
CTSD
CTSG
CTSH
GPBAR1
CTSK
CTSL1
CTSL2
SGOL1
ADRA2B
CYB5A
ADRA2C
SLC2A12
CYP1A1
CYP1B1
RUNDC3B
AMOT
CYP2A6
ADRB2
CYP3A7
AGR3
CYP2C19
CYP2C8
CYP2C9
ADRB3
CYP2C18
CYP2E1
PEBP4
FAM84B
CYP3A4
TDH
CYP3A5
RASEF
CYP11A1
CYP11B2
CYP17A1
CYP24A1
CYP26A1
CYP27B1
AANAT
DAB2
DACH1
CD55
DGKQ
DAPK1
DBC1
DCC
DCN
DCTD
CITED4
DDB2
AKR1C1
TMPRSS6
GADD45A
DDIT3
OXER1
DDX1
DDX5
DHX9
ZNF366
DES
DFNA5
GPHA2
SEPT1
DIO1
DIO2
DKC1
DLX2
DLX5
AFP
DLX6
DMBT1
DNAH8
DNASE1
DNM2
DNMT1
DNMT3B
DNTT
DPYD
DSG2
JAG1
DSP
HBEGF
AGT
DUSP1
DUSP3
DUSP5
AGTR1
E2F1
AGTR2
E2F2
E2F3
E2F4
E2F5
ECE1
ECM1
ECT2
EDN1
EDN2
EDN3
EDNRA
NR0B1
EEF1A1
EEF1D
EEF2
EFNA1
EFNA5
EFNB1
EGF
EGR1
EGR2
EGR3
PAOX
EPHA2
AHR
EIF4EBP1
EIF4EBP2
AHSG
EIF4G1
ELAVL1
ELF1
ELF3
AIF1
ABCA1
CRTC2
ELK1
EMP1
CTTN
EN2
ENDOG
ENG
ENO1
ENO2
TUBB
SLC29A1
EP300
EPAS1
EPHA1
EPHB4
EPHB6
EPHX1
EPHX2
EPO
EPOR
EPRS
EPS15
ERBB3
ERBB4
ERCC1
ERCC2
ERCC3
ERCC6
ERH
AKT1
AKT2
ESR1
ESRRA
ESRRB
ETS2
ETV1
ETV4
ETV5
ETV6
EXT1
ALB
EZH1
EZH2
ALCAM
F2RL1
F3
F5
F7
F9
F10
F13A1
FAAH
FABP4
FABP1
ALDH1A1
FABP3
FABP6
FABP7
FANCC
FANCE
ALDH2
FANCG
ALDH3A1
FAP
FBLN1
FASN
YPEL4
MED19
FAU
FBLN2
ABCA3
FBN1
EFEMP1
FCER1A
ALDH1A3
FDPS
FEN1
ALDH9A1
FGF3
FGF4
FGF9
FGFR1
FGFR2
FGFR4
FGR
ALDOA
FH
FHL2
CASC3
COG2
ATF5
FKBP1A
PHLDA1
FRMPD1
FASTKD2
FKBP4
FOXG1
CD93
MAPRE1
ATF6
CCT5
FOXC1
TPX2
MAST1
ABCB7
FAIM2
PALLD
FOXC2
NCOA6
FOXM1
SWAP70
RRP1B
FOXO1
EPB41L3
MAST2
FLI1
STAB1
FLNA
RCOR1
FBXL7
AKR1B1
PMPCA
SULF1
RHOBTB2
FLT3
LPHN2
CLEC16A
WWC1
SIN3B
USP22
SASH1
CLASP1
FN1
PPP1R13B
NCSTN
PIP5K1C
SIRT3
SIRT1
MLYCD
ITGB3BP
TDRD7
CBX5
PES1
FOLR1
ANP32D
PRAME
FOS
SEC14L2
FOSB
PSD4
FOSL2
DDAH2
PADI4
CASP14
AMACR
NTSR2
LDOC1
SLC7A11
SGK3
PRKD3
CADM1
GABARAPL1
ALK
ALOX12
ALOX5AP
ALOX12B
FRK
ALOX15B
ALPI
NR5A2
FTH1
ALPL
NR5A1
FUCA1
GAST
FUT2
FUT3
FUT5
FUT6
NEIL2
FUT7
DARC
FYN
G6PD
GABRP
GAD1
SLC39A6
LMOD1
SPDEF
LSM4
KLK5
PRDX5
BACE2
TXN2
POU2F3
B4GALNT1
BRMS1
LETMD1
RCHY1
ASPM
CLIC4
WWTR1
SIN3A
GAPDH
AMBP
LRIG1
GLCE
ANKRD17
POLDIP2
KLK13
PRPF31
GAS6
PHGDH
GAS8
GATA2
GATA3
GATA4
TINF2
IL1RAPL2
EHF
AMD1
HSPB8
GC
NUPR1
CNNM3
LATS2
AATF
GDF9
GFRA1
AMH
GHR
GHRH
HBP1
GJA1
AMHR2
ABP1
GJA4
PELP1
GJB1
GJB2
TSPAN13
BBC3
DKK3
TJP3
INGX
SLC39A1
TUBG2
GPC3
GLB1
PDCD4
LSM1
BMP10
TOX3
GLG1
GLI1
GLI3
GLO1
EML4
GLRX
BIN1
GNA11
GNB3
GNRH1
GNRHR
SFN
GP1BA
GPC1
GPI
SLCO1B3
BCL9L
SLC39A5
CXCR3
ANG
GPER
CRIPAK
ANGPT2
FFAR1
FFAR2
GPX2
GPX3
GPX4
GPX7
GRB2
GRB7
GRN
MCTS1
MACROD1
ABO
ATAD2
SETD2
UBE2T
ANPEP
PYCARD
CD274
CXCL1
CXCL2
GRP
GRPR
SLC25A5
GSK3B
GSPT1
GSR
GSTM4
GSTM5
GSTP1
GSTT1
MSH6
GTF2E1
GTF3A
PACSIN3
YPEL1
ICOS
GUK1
CNOT7
GPSM2
GUSB
NENF
OSGIN1
SERTAD1
GYPC
NRBF2
RHOD
SLC39A2
GZMH
SH3KBP1
GZMB
SLC40A1
H2AFX
H2AFZ
ANXA1
HAGH
HBB
HDAC1
HDAC2
HDC
HELLS
HGFAC
ANXA5
HIC1
STOML2
HIVEP2
HK2
HK3
HLA-B
HLA-DPB1
HLA-DQA1
HLA-DQB1
HLA-G
HMGB1
HMMR
HMOX1
FOXA1
AOX1
RFESD
ACACA
HOXA5
HOXA9
HOXB2
HOXB7
HOXB9
HOXC8
HOXC11
HOXD4
HP
HPGD
HPN
APC
HPRT1
HPX
PRMT2
PRMT1
HES1
HSBP1
HSD3B1
HSD3B2
APEX1
HSD11B1
HSD11B2
HSD17B1
HSD17B3
HSD17B2
HSD17B4
HSF1
HSF2
HSPA1A
HSPA2
HSPA5
BIRC3
HSPA8
HSPA9
HSPB2
HSP90AB1
BIRC5
DNAJB1
HSPG2
APLP2
APOA1
HUS1
TNC
HYAL1
IAPP
IBSP
ICAM1
ICAM3
APOB
ID3
ID4
IDH2
IFI27
IFNA1
IFNA2
IFNA5
IFNB1
IFNG
APOC3
TUBB2B
APOD
IGF1R
IGF2R
IGFALS
IGFBP2
IGFBP3
IGFBP4
IGFBP5
HCN1
IGFBP6
APOE
IGFBP7
CYR61
IGHMBP2
IHH
IL1A
IL1B
IL1R1
IL2
IL2RA
IL2RG
IL3
IL4R
IL6
FASLG
IL6ST
IL7R
IL8
IL10
IL12A
IL12B
IL13
IL13RA2
TNFRSF9
IL17A
INHA
INHBA
CXCL10
INS
INPPL1
INSL4
INSR
EIF3E
PDX1
IRF1
IRF6
IRS1
ISG20
ITGA4
ITGA5
ITGA9
ITGAV
ITGB1
ITGB2
ITGB3
ITGB4
EIF6
ITGB5
ITIH2
ITIH3
ARAF
IVL
JAG2
JAK1
JAK2
JAK3
JUN
JUNB
JUP
KCNA2
KCNA3
ARF1
KCNJ3
KCNJ6
KCNN4
ARF4
KDR
KIF2A
KIFC3
KISS1
KIT
KLK1
KNG1
KIF11
KIF22
KPNB1
KPNA2
KPNA5
ARG2
KRT5
KRT6A
KRT6B
KRT7
KRT13
KRT16
KRT17
SH2D4B
SETD8
RHOA
KRT19
YPEL2
RHOB
AFF3
RHOC
ACAT1
LALBA
LAMA3
LAMB1
LAMP1
LASP1
LCAT
LCK
LCN2
LCP1
LCT
LDHB
LDLR
ARHGAP5
LEP
LGALS1
LGALS3BP
LGALS4
LGALS9
ARHGDIA
LIF
LIFR
LIG1
ARHGDIB
LMAN1
LMNB1
LMO2
LMO7
LOX
LOXL2
LPL
ARL2
LRP1
LRP6
LRP5
LTA
LTBR
LTF
LYN
TACSTD2
M6PR
ARR3
MXD1
SMAD3
SMAD4
ARRB1
MAGEA1
ARSA
MAL
MAPT
MARS
BLID
MB
MBP
MC1R
MC2R
MCAM
MCC
MCM2
MCM3
MCM4
MCM5
MCM6
ADAM11
MDK
ME1
ME2
MECP2
MEF2C
MEIS1
MAP3K1
MAP3K5
MEP1B
MET
MFGE8
SCGB2A1
MGAT5
SCGB2A2
MGMT
MGP
MGST1
MIF
CXCL9
MKI67
MLH1
MAP3K11
MLL
MMP1
MMP2
MMP3
MMP7
MMP9
MMP10
MMP11
MMP13
MMP14
MMP15
MMP17
KLK14
KLK12
ASNS
CITED1
MSH3
MSH4
MSN
MSRA
MST1R
MSX2
MT1X
MT2A
MT3
MTAP
MTF1
MTHFD1
MTHFR
MTNR1A
MTNR1B
MTR
MUC1
MUC6
MX1
MYB
MYBL2
MYC
MYCN
MYH11
SERPINC1
MYL6
ZFHX3
MYO1C
MYO6
MYT1
NAGLU
ATF1
NCF4
NCK1
DRG1
NEDD8
NEDD9
NEO1
NEU1
NEUROD1
NEUROD2
NFE2L2
NFIX
NFKB1
NFKB2
NFKBIA
NGFR
ATP1B1
NMB
ATP1B2
NME1
NQO2
NNMT
NOS1
NOS3
NOTCH1
NPY
NOTCH3
NPAS2
NPAT
NPPB
NPR1
NPY1R
NRAS
ATP2A3
NT5E
NTRK2
NTRK3
NTSR1
NUMA1
NUP88
NR4A2
ATP2B4
OCA2
ODC1
TNFRSF11B
OPRD1
CRNN
ORM1
OSM
OTX1
OXA1L
OXT
P4HB
PA2G4
PEBP1
FURIN
PCSK6
PRDX1
SERPINE1
SERPINB2
PAK1
ATP6V0A4
DEF6
PAPPA
PAX9
F11R
PARD6A
STMN3
HEBP1
PBX1
PCBD1
PCBP1
FOXP3
SERPINA5
GMNN
GAL
MLXIPL
PCM1
ADIPOR1
SUV420H1
INSIG2
HSD17B12
SDF4
DBR1
PCNT
HSD17B14
TUBD1
LEF1
HSPA14
NIN
PCSK1
PCSK2
ERGIC2
KCNK9
REEP2
TNFRSF12A
PDCD1
UBR5
ANGPT4
BIN2
PDE4A
EVL
LIMA1
ETV7
DTL
LARS
SIRT7
PDGFRA
PDGFRB
PIGT
ERGIC3
PDK1
YPEL5
GINS2
ENPP1
ENPP2
LSM7
UIMC1
GHRL
WWOX
ARID4B
SERPINF1
PENK
PEPD
PER1
PFDN4
PFDN5
ATP8B1
PFKM
PFKP
PGC
PGD
PGF
PGK1
PGR
ABCB1
ABCB4
PHB
SERPINA1
SERPINB5
SERPINE2
SERPINI2
PIK3C2A
PIK3CB
PIK3CD
PIK3R2
ACP1
PIN1
PIP
PITX1
PKD1
PLA2G2A
PLA2G4A
PLAT
PLAU
PLAUR
PLCB2
PLCD1
PLCG2
PLD2
STX18
PLG
PLEK
PLK1
FXYD3
MBD3
PLXNB1
PLXNB3
PMAIP1
PMS1
FXYD5
PNMT
RIPK4
CLIC6
TLR9
CYCS
PODXL
POLB
POLD1
POLE
POLR2A
SOX18
WNT4
TERF2IP
PON2
TOLLIP
POR
SMOX
POU1F1
POU2F2
DDIT4
DLL4
POU4F1
POU4F2
PPARG
MED1
PPAT
PPBP
PPIB
KIF1A
TRIT1
TRPM7
BCAS3
LRRC49
SYTL2
PGPEP1
NSUN2
BANP
ACP5
ENOX1
RNF31
OXR1
GPATCH2
PIWIL2
PNPO
SLC25A36
PPP2R1A
PLEKHG6
PPP2R2A
LEPREL1
FANCI
AVPR1A
LARP6
CHDH
PPP5C
AVPR1B
ZNF331
PRCP
HES6
SMPD3
PRG2
IL17RB
FOXRED1
CDV3
PRR5
STAP2
PRKAA1
PRKAA2
FLVCR2
PRKAB1
BCAS4
CCDC88A
ASF1B
VPS35
CHFR
CCAR1
DEPDC1B
PRKCA
ST6GALNAC1
PRKCE
PRKCI
HDAC8
PBK
PRKD1
UNC45A
AXL
PRKDC
MAPK1
SULF2
MAPK3
BAIAP2L1
ACPP
MAPK10
MAP2K1
MAP2K2
MAP2K3
MAP2K6
MAP2K7
EIF2AK2
PRL
PRLR
PRNP
PROC
PARD3
PROX1
AZGP1
LGMN
CCL28
KLK7
DNAJC12
PRSS8
KLK6
MMP26
HTRA1
PRTN3
PSAP
PSD
BCCIP
PSEN2
PSG2
RETN
SLC2A4RG
B2M
PSMA1
SPHK2
PSMA6
THAP10
PSMB5
PSMB7
RGMA
PYY
KIF15
CHPT1
AKR1B10
PSMC2
PSMC3
PSMC4
PSMD2
RAB25
CAMK1D
PSMD9
SALL4
VARS2
SLC39A10
PTAFR
PTCH1
PTEN
PTGDS
PTGER1
PTGER2
PTGER4
S100A14
CYP20A1
RHBDD2
PTGS1
BIRC6
PTHLH
PTK2
MTA3
INTS2
CGN
MIB1
PREX1
MYH7B
PTN
CALCOCO1
QSOX1
FANCM
PTPN1
PTPN3
SCUBE2
LSM2
PTPN13
PTPRE
PTPRF
PTPRG
PTPRJ
PTPRN2
PTPRZ1
PTS
PTX3
BARD1
RAD1
PYGB
PYGM
PLEKHB1
PRUNE
SCAF1
MLL3
PZP
BBS4
RAB5A
RAC3
RAD9A
RAD17
RAD23A
RAD23B
RAD51C
RAF1
RAG1
RALA
RANBP1
RAP1A
RAP2A
RARG
RARS
RARRES3
RB1
NTN4
RBBP5
RBBP7
ZNF350
RBL2
RBM3
RBP1
RBP4
RCVRN
CCND1
REL
REG1A
BCL2
RELA
RELB
REST
RET
BCL2A1
RFX1
RGS2
RGS4
BCL2L2
RGS16
RLN1
BCL3
AFAP1
EDA2R
RNF4
SAV1
RNPEP
ALX4
ACTB
RPA2
RPA3
MRPL23
BCS1L
RPN1
RPN2
RPS3
RPS6
RPS6KB1
RPS6KB2
RPS19
RRAD
RRAS
BDKRB1
RRM1
RRM2
RXRA
RXRB
RYR1
RYR3
S100A2
S100A4
S100A6
S100A8
S100A9
S100A10
S100B
SAFB
SAG
MAPK12
BCORL1
SAT1
SATB1
SERPINB4
SCD
CLEC11A
SCN1B
SCN7A
SCN10A
SCT
CCL1
CCL2
CEACAM1
CCL4
CCL5
CCL11
BHMT
CCL16
CCL18
CCL19
CCL21
CCL22
BID
SDC2
CXCL12
SDF2
HEATR6
BIK
SDHB
TNN
SDHD
SECTM1
SELL
SELP
SEMA3F
NOD2
SEPW1
MAP2K4
BLM
SFRP1
SFRP2
ABCG5
ABCG8
SFRP5
SOX17
SUDS3
SCG5
SHBG
SHH
SMURF2
SMYD3
SIAH1
CERK
SIAH2
ST3GAL1
FBXL17
ST3GAL2
ST3GAL4
MRPS26
SIX1
MRPL41
MRPL32
PINK1
SLC1A4
BMP2
MARCKSL1
SLC2A1
SLC2A2
SLC2A3
SLC2A4
SLC2A5
SLC3A2
SLC5A5
SLC6A2
SLC6A4
BMP5
SLC7A1
SLC9A1
BMP6
BMP7
SLC16A1
SLC19A1
SLC20A1
BMPR1B
SLPI
SNAI2
SMARCA4
ZBTB10
SMARCB1
SMARCC1
BMPR2
SMARCD2
SMARCE1
SMO
SMPD2
SIGLEC1
SNAI1
SNCA
SNCG
FSCN1
SNRPB
SOD1
SOD2
BNIP3
SOS1
SOS2
SOX2
SOX4
SOX9
SP1
SP2
BOK
SPAM1
DST
SPINK1
SPINT1
SPP1
SPTAN1
BPHL
SQLE
SRD5A1
SRD5A2
SREBF1
SREBF2
SRP19
BRCA1
TRIM21
BRAF
SST
SSTR5
BRCA2
ST14
STAT1
STAT2
STAT3
STAT5A
STAT5B
STAT6
ZFP36L1
STC1
STK4
AURKA
STK10
STK11
SULT1A1
SULT2A1
BST2
SYK
SYP
BTC
SYT5
TACC1
ADAM17
BTD
TAGLN
KLF5
TAP1
TAP2
TBCC
SERPINA7
TBP
TBX2
TBXAS1
TCF4
HNF1A
TCF7L2
ZEB1
BTG1
BUB1
PRDX2
TEC
TEK
TEP1
TERF2
TF
BUB1B
TFAP2A
TFAP2C
TFAP4
NR2F1
TFDP1
TFF1
TFF2
TFF3
TFR2
TFRC
TG
TGFA
TGFB2
TGFB3
TGFBI
TGFBR1
TGFBR2
TGFBR3
TGIF1
TGM3
TH
THBD
THBS1
THBS2
THBS3
THPO
THRB
THRSP
TSPO
TIAM1
TIE1
TIMP1
TIMP3
TIMP4
TJP1
TK1
TKT
ICAM5
C1QBP
TLR1
TLR2
ACTC1
CLEC3B
TNF
TNFAIP3
C1QA
TNFRSF1A
TNFRSF1B
TNR
TOP2A
TOP2B
TOP3A
TP53BP1
TP53BP2
TP73
TPD52
TPD52L1
TPD52L2
TPM1
TPM2
TPSAB1
HSP90B1
TRAF1
TRAF3
TRH
TRIO
TRIP6
TRPC1
TRPC3
TRPC6
TRPS1
TSG101
PHLDA2
TTK
TTR
TUBA4A
TUBG1
TUFM
TULP1
TWIST1
TXN
TYK2
TYMS
TYR
TYRP1
UBB
UBC
UBE2B
UBE2D1
UBE2N
UBE3A
UCHL1
UCHL3
SCGB1A1
UGCG
UGDH
UGT2B4
NR1H2
UQCRC2
UROD
UTRN
VAV1
VAV2
VCAM1
VCP
VDR
VEGFA
VEGFC
VGF
VIM
VIPR1
VIPR2
VTN
VWF
WEE1
WNT1
WNT2
WNT3
WNT5A
WNT10B
WNT11
WNT9B
WRN
WT1
XBP1
XDH
XPA
XPC
XRCC1
XRCC3
XRCC4
XRCC5
YES1
YWHAH
ZFP36
CA1
CA2
CA9
PCGF2
CA12
ZNF217
SLC30A1
BTG2
PXDN
CXCR4
SEMA3B
USP7
RAB7A
CUEDC2
CAD
THOC6
HSD17B8
ABHD8
CDC73
ADIPOR2
GALNT14
MCPH1
NEIL1
VTCN1
TBL1XR1
PALB2
ZNF668
FBXO31
TFPI2
EHMT1
ST7
HDAC11
SVEP1
CALCR
CALD1
THOC7
ASRGL1
MUS81
RAB11FIP1
CUBN
MED28
NCOA4
COASY
TNKS2
CSRP3
FOSL1
CUL5
ACAD10
PTP4A2
MLF2
SETD7
MLL2
CLPTM1L
CALML3
CALR
SLC7A5
RND2
PVRL4
CAMK2B
PPP1R14C
CAMK2D
SHARPIN
CAMK2G
NRIP1
CAMP
CAPG
CAPN1
CAPN2
TKTL1
USP9Y
TRRAP
AXIN2
BAP1
CDC7
CAST
FZD6
CASP1
BCL2L12
CASP2
YPEL3
ROPN1L
EIF2A
PIP5K1A
OBSCN
ATRIP
BCAR3
ANTXR1
LOXL4
TCHP
CASP9
NR0B2
RAD54L
LZTS2
PPAPDC1B
CUL3
TTF2
KLF11
LOXL3
BEX2
IRS4
SUV420H2
ORAI1
PPM1D
TNS4
PPFIBP2
FBXL20
RERG
PPFIA1
REPS1
CNTNAP1
ENC1
IFITM1
CST7
ABCC11
MYLK2
CAMK1
BCAS1
RGS8
API5
AGPS
SLC22A16
LMO4
PIAS1
TCAP
CDK10
DENR
THOC5
KHSRP
CAV1
PLA2G4C
STC2
TP63
HSD17B6
AKR1C3
KCNK5
ABCB11
NUMB
SOCS1
TNKS
IRS2
EIF3A
EIF3H
EIF3I
SERPINA6
BECN1
PEA15
MARCO
GBF1
RIPK1
CBR1
TNFSF12
TNFSF10
ADAM23
CBR3
ADAM15
ADAM9
RAB11A
MPDZ
TNFRSF18
TNFRSF11A
TNFRSF10D
TNFRSF10C
TNFRSF10A
TRIM24
IL18R1
GALR2
CCNK
INPP4B
FGF17
IQGAP1
SOCS2
GGH
WISP2
WISP1
HDAC3
PROM1
KSR1
TSC22D1
PROZ
CCK
LDB1
PER3
IER3
SQSTM1
CDC16
EIF2S2
KRIT1
CCNA1
CPNE1
GYG2
CCNA2
CACNA1H
CCNB1
CCNC
CCND2
CCND3
WASL
CCNE1
LIMD1
TNFSF18
NOL3
CCNG2
MAP3K14
BTAF1
DUOXA1
GPRC5A
PRC1
ASH2L
CLDN6
CLDN1
PYGO2
DNAJA3
ACVR1
USP10
ANKRD30A
NMI
MTA1
KRT75
SLC16A6
SLC16A4
PDLIM1
RQCD1
AIFM1
CCNB2
PDCD5
SYNGR3
HGS
CD2
EXO1
CD3D
BOC
TMSB10
NEK9
CD3G
OSMR
ARHGEF2
REPS2
CD4
BMP15
AURKB
MTDH
MTA2
LRAT
SCGB3A1
DLG5
PTTG1
IL32
CD7
CD9
CD14
CD83
ORAI3
TRIP10
CD163
SLIT2
LONP1
SLC9A3R1
TM9SF2
COX5A
CD27
RECQL4
SYAP1
TJP2
FADS2
ABCC12
CD80
FOXQ1
EPSTI1
ABCG2
EIF2AK3
PICK1
CHST3
ATG5
ROCK2
CD34
CD36
SCARB1
MAGED1
SCARB2
GDF15
BAG3
PTGES
ENTPD1
CXCL14
BCAR1
NR1D1
CLOCK
BRE
PRDX6
CD40
CD40LG
PDIA4
RNF14
CD44
RIN1
NCOR1
NCOR2
TCL1B
CLCA2
ISG15
IKBKE
MDC1
SAFB2
EIF5B
CD59
CD63
UBE3C
ESPL1
KIAA0100
ST18
CD70
RAB11FIP3
GPRASP1
SLK
HDAC4
TOX
MTSS1
SPOCK2
KEAP1
MELK
ZEB2
PSMD6
SETDB1
TLK1
SV2A
MRC2
CDC6
RABGAP1L
ARNT2
NCAPD2
CDC20
IQSEC1
MFN2
KIF14
CDC25B
CDC25C
MVP
NR1H4
RBX1
CDC34
FGFBP1
THOC1
DMTF1
CDH1
NAT1
