# Supplementary material for: Identifying Network Perturbation in Cancer
Source: PLoS Comput Biol. 2016 May 4;12(5):e1004888. doi: 10.1371/journal.pcbi.1004888 (PMC4856318; doi:10.1371/journal.pcbi.1004888)
Supplement: S1 File — (ZIP) [file pcbi.1004888.s001.zip › files/genesets/BRC_mutsig.txt]

PTEN
GATA3
FOXA1
MAP2K4
MAP3K1
CDH1
MLL3
NCOR1
FAM86B1
HIST1H3B
GPS2
ACTL6B
RB1
ZFP36L1
EPDR1
ZFP36L2
CTCF
ASB10
MYB
TBL1XR1
TCP10
AARS
WSCD2
PTHLH
HLA-DRB5
PIWIL1
ASXL2
FGFR2
MTM1
METTL5
MAP4K1
TRPM5
CXCR3
SLC35B2
EIF4A2
