# Supplementary material for: Identifying Network Perturbation in Cancer
Source: PLoS Comput Biol. 2016 May 4;12(5):e1004888. doi: 10.1371/journal.pcbi.1004888 (PMC4856318; doi:10.1371/journal.pcbi.1004888)
Supplement: S1 File — (ZIP) [file pcbi.1004888.s001.zip › files/genesets/LSC_genes.txt]

CCDC48
BIRC3
SH3BP5
SETBP1
PION
MMRN1
FBXO21
GUCY1A3
ICAM1
HECA
SLC38A1
CD34
VNN1
LTB
PCDHGC3
EVI2A
GIMAP6
FAIM3
HOPX
RBPMS
MEF2C
HLF
ABCC2
