# Supplementary material for: Identifying Network Perturbation in Cancer
Source: PLoS Comput Biol. 2016 May 4;12(5):e1004888. doi: 10.1371/journal.pcbi.1004888 (PMC4856318; doi:10.1371/journal.pcbi.1004888)
Supplement: S1 File — (ZIP) [file pcbi.1004888.s001.zip › files/genesets/LUAD_malacards.txt]

KRAS
MALAT1
FAM57A
XAGE1D
EIF4EBP3
PRR13
CXORF61
NAPSA
SCLY
ABHD11
SEPHS2
DYRK2
HOXB2
CEACAM7
KLK13
MMRN2
BHLHE41
CDK5RAP3
NDUFA13
LRG1
WFDC2
RIN1
C19ORF48
MYCL1
HRSP12
TACSTD2
ING4
ULBP1
TSN
SELENBP1
S100P
SUPT7L
EMX2
S100A2
MEST
NUCKS1
UCN3
CLIC1
DHDH
NDN
CIB1
NOP2
CCNF
DGKA
COL10A1
LUM
FIGF
FOXA1
FUT7
KCNA3
ADSSL1
EGFR
HPGD
POU5F1
ACTR3C
NUTF2
EAF2
AQP3
ANXA1
CLDN4
CLDN1
AQP5
EEF1A2
INHBB
AZGP1
ITM2B
SEPHS1
HDGF
SFTPB
HOXA1
ACTR3B
VEGFB
FGF9
ID3
IGBP1
HIF1AN
SNAI2
CRMP1
GLRX
CEACAM5
ESD
POSTN
SOX4
BMI1
RNF43
CCNH
TFF3
PTGER1
TFPT
RASSF1
RAD9A
PIP
RPL23
SSPN
EIF5A
ELF3
SRPX
KLF6
EPHB6
RRM2
LGALS3BP
LDHC
FABP3
KRT20
MCM7
KRT7
LAMP2
GPX4
GALNT3
HABP2
MMP10
IGFBP4
ETS2
DKK3
INHBA
LRMP
UBQLN1
GADD45A
FOLR1
MSLN
SOX2
PGK1
CCL26
XPA
CDCP1
PDIA3
CDKN1C
CEACAM1
CERK
SFTPC
ANG
PLD2
CALB2
CASC1
PVR
SOX9
ATAD3A
SPINT2
CCNB2
SCGB1A1
ANXA3
ADAM28
CHRNA5
MUC6
CLPTM1L
STK11
NR0B1
MUC5B
NME2
CISH
CA8
PRDX5
KLRK1
PECAM1
MUC4
BAD
TXNRD2
RUNX3
DCK
FGFR4
AREG
S100A4
CA9
SLC9A1
TTF2
IL12RB2
MCM2
ERBB3
CDX2
SKP2
ECT2
CYP1B1
OSM
LAMC2
THBD
SFTPD
IGFBP2
S100A1
S100A9
SLC44A1
IL12RB1
SERPINB5
SLC16A1
SLC22A5
ITGA11
HSPA9
SCD
HRAS
RRM1
RPS3
TFF1
TFDP1
OSMR
MED1
MEN1
OGG1
STMN1
SUZ12
MMP2
MUC2
MUC1
PDPK1
PDPN
MACC1
RDX
RBL2
KRT19
RASSF8
LAMA4
PTH1R
PTGER4
PEPD
PSMD2
PPP2CA
PPM1D
PLAGL1
MSN
CTTN
ENPP2
ERCC1
CDH2
ERCC4
CDC20
CD82
CCR7
TYMP
FADD
CCNT1
CCNE1
TXNRD1
FLT4
TWIST1
BCAR1
ERBB2
CEACAM3
EML4
EIF4EBP1
CUL4A
CUL5
VEGFC
CXCR3
CYP1A1
CYP24A1
CTGF
CRK
CPM
DICER1
COL3A1
DKK2
UGCG
EEF2
CTSK
CLU
GJB1
ACIN1
XPC
AXIN1
BIRC2
AXL
ALPL
HMGB1
BAK1
AQP1
HMGA1
ABCC3
GOLM1
AMBP
AHR
SOCS3
AMPD3
GPX1
SERPINA3
SERPINA1
NTRK1
CHKA
CTSD
CFLAR
SEMA3C
COL11A1
SETD2
XRCC1
CTSB
CTNNB1
NDUFS4
CTNNA1
ACTN1
ADRB2
NME1
AGER
COPS5
NOTCH1
NQO1
STAT3
CDKN2A
BCL2L11
BDKRB2
BID
RPA1
CCND1
PTBP1
BIRC5
CASP1
CCL5
BSG
PRKCD
CASP2
PTGS2
PTN
BCL2L1
PPP2R4
CCL4
BRAF
CDK9
SRC
PIK3CG
PLA2G2A
PLA2G6
PTGER3
PLD1
POLR2L
CDH1
S100A8
SPP1
PPIG
CD9
CASP3
SYP
GNAI1
F2R
EZR
ETS1
LRP1
LTA
IL6ST
ERCC2
EPB41L3
THBS1
MAP3K5
MSR1
TKT
TP73
F2RL1
HNRNPA2B1
ITGB4
ITGB1
TGFBR1
ITGAL
GJA1
FOXO3
IQGAP1
TXN
TGFBR2
KRT8
GPC3
LAMA3
TP53BP1
EPAS1
IL11
TFAP2A
IQSEC1
IGF2BP3
HSPA1A
VCL
MIF
TP53
TOP2A
DCN
MMP14
MUC16
CXADR
HIF1A
MCL1
MVP
E2F1
EIF4E
EGR1
TNFRSF1B
ABCC1
HNF4A
CASP9
SLC2A1
BMP6
RARB
HSPA8
CADM1
HSPB1
TNFSF10
S100B
BAX
HGF
ALK
GSTP1
TIMP2
BCR
IGF1R
GSTM1
ALPP
AGT
HSPD1
IL15
RAC1
CYCS
CNTN1
EGF
CFH
MAPK8
CDKN1B
CDKN1A
CDK6
CDK4
STAT1
MGMT
NRP1
TERT
NFKBIA
CYP2E1
MMP9
VEGFA
CREB1
MLL
MKI67
VIM
MAPK1
PIK3CA
RAF1
TGFA
GAPDH
KDR
PTGS1
PTHLH
CAV1
WT1
PSEN1
PRKDC
CDK1
MAP2K1
ESR2
PLAU
PLAUR
SST
VWF
CCL2
SOD2
TF
UBC
TOP1
TYMS
TP63
ABCB1
F3
F8
FAS
FGF2
FOS
GSTT1
HMGCR
HMOX1
HSPA4
ICAM1
CCR5
IGF2
EDN1
CYP19A1
ADAM12
AKT1
APC
BCL2
BDNF
CALCA
CASP8
CAT
CDK2
CUX1
CXCL12
CXCR4
IGFBP3
LPL
PARP1
MET
MMP1
SELE
MTOR
MYC
NTRK3
NTRK2
NFKB1
NGF
NPAS3
MAPK3
PCNA
RB1
PTK2
FLT1
JUN
PTEN
KNG1
LDLR
PGR
MAPK14
NOS2
IGF1
NRG1
ROBO1
CDH13
IL6
TNF
TGFB1
IL8
HDAC9
F2
PPARG
ESR1
ERBB4
FHIT
GSK3B
