# Supplementary material for: Identifying Network Perturbation in Cancer
Source: PLoS Comput Biol. 2016 May 4;12(5):e1004888. doi: 10.1371/journal.pcbi.1004888 (PMC4856318; doi:10.1371/journal.pcbi.1004888)
Supplement: S1 File — (ZIP) [file pcbi.1004888.s001.zip › files/genesets/LUAD_mutsig.txt]

STK11
TP53
KRAS
EGFR
CDKN2A
KEAP1
NAV3
MAGEC1
ZNF676
TMTC1
RIMS2
ELTD1
GABRB3
TRIM58
NRAS
BRAF
PABPC3
ZNF804A
SERPINB4
ZNF492
NRG3
U2AF1
RIT1
HGF
ADAMTS2
ZNF268
KCNT2
THEMIS
GBA3
ASTN2
LRRIQ1
TBX15
WDR49
PCK1
EPHB1
PJA1
RBM10
INHBA
FLI1
GPR174
SYT4
LRRIQ3
AKR1B10
NTNG1
SATB2
C7
ADAMTS16
CMKLR1
DACH1
EPHA7
CDH18
PYHIN1
NRXN1
PI15
SEMA3A
SLC35F1
PRIM2
TMEM195
SERPINB13
PPP3CA
FTSJD1
CFHR3
GC
ADAMTS18
CCDC73
BCHE
COL25A1
MTTP
IRX1
MAGEC2
NPFFR2
PTPN11
HOXB3
STAC3
CYP4V2
FGF14
TGFB2
CHM
FOXI1
SLITRK2
RB1
CNKSR2
GPR158
RBM19
MBD1
DIO2
PIP
NELL1
STXBP5L
PTN
PROS1
NLGN1
SLC10A2
SLITRK4
PDZRN3
POT1
ZBBX
SETD2
ANKRD44
FSTL5
SERPINB7
PDE10A
GNG2
TRIM48
EHHADH
GLIPR1
SDK1
WT1
NF1
FCRL1
SERPINB5
SGIP1
KLHL4
TBX5
GALNT13
P2RX7
TCEAL5
STX2
RERGL
CLDN8
NOVA1
TBX3
TCTEX1D1
CACNA2D3
GTDC1
TUBA3C
FAM58A
G3BP1
ANKRD56
ZNF711
HSD3B2
PNKP
CYP2J2
NTRK1
SIGLEC9
RBP2
MPPED2
SNAP25
ENPP3
MARCO
CDH11
RIMS4
ST6GALNAC3
KIAA0748
GPR65
RGS7
HAS2
HOXD8
ANKS1B
PSPH
P2RY10
TTK
CKAP2L
ZNF623
TMEFF1
PLXDC2
PLD5
GNG11
CD3D
MS4A14
SCG2
WDR16
DENND2A
CXCR7
FCAR
NLE1
EIF4G3
NPY1R
LRRC32
BHMT
ODAM
ZNF257
CD33
RUFY2
ETV6
KIAA0391
NDN
CROT
TTLL7
NBPF1
SORCS1
FMO1
WSCD2
SLITRK6
TBX18
ZNF578
PCDH8
CDH15
NOL8
DTNA
ENKUR
GEM
LAIR2
LSP1
ALG3
UPP1
TLR4
MFAP1
TINAG
EYA4
HOXA5
C8B
ARHGAP20
CD226
NFKBID
AQP9
APC
MLLT3
HAPLN1
ZWINT
SYTL5
SLC24A3
NDUFA13
SEC14L1
SMARCA4
PCDHGA2
GPM6A
FOXK1
MKRN3
DUSP22
MYEOV
GDI1
BTK
FMO3
STAP1
GPR85
SPRR2E
DUSP26
USF2
ARID2
BASP1
REG4
NEBL
KIF9
LSM11
MLL3
LILRB2
GTF2I
FRG1
