# Supplementary material for: Identifying Network Perturbation in Cancer
Source: PLoS Comput Biol. 2016 May 4;12(5):e1004888. doi: 10.1371/journal.pcbi.1004888 (PMC4856318; doi:10.1371/journal.pcbi.1004888)
Supplement: S1 File — (ZIP) [file pcbi.1004888.s001.zip › files/genesets/MammaPrint_genes.txt]

STX1A
PTDSS1
TGFB3
BBC3
RFC4
PSMD7
IGFBP5
RAB6B
PSMD2
EZH2
FBP1
NDRG1
PRC1
AP2B1
FLT1
ADM
BTG2
ECT2
PRAME
WISP1
GCN1L1
PFKP
RAI2
TFRC
GBE1
CIRBP
MGAT4A
BNIP3
BIRC5
MAPRE2
KIAA1683
MATN3
BUB1
EXT1
QDPR
CDC25B
MMP9
ST7
CENPA
MCM6
FUT8
RBP3
COL4A2
TK1
RPS4X
GNAZ
CP
KIF3B
MCCC1
GMPS
CCNB2
CA9
NMU
CENPF
TRIP13
KIAA1324
SLC2A3
ASNS
CKS2
MTMR2
STK3
NMB
GGH
CTSL2
PGK1
SEC14L2
ESM1
RRM2
