# Supplementary material for: Identifying Network Perturbation in Cancer
Source: PLoS Comput Biol. 2016 May 4;12(5):e1004888. doi: 10.1371/journal.pcbi.1004888 (PMC4856318; doi:10.1371/journal.pcbi.1004888)
Supplement: S1 File — (ZIP) [file pcbi.1004888.s001.zip › files/reactome_analysis/DNAse_diff_binding.csv]

	Bound in CD34	Bound in NB4	Differentialy bound
A1BG	False	False	False
A1CF	False	False	False
A2LD1	False	False	False
A2M	False	False	False
A2ML1	False	False	False
A4GALT	False	False	False
A4GNT	False	False	False
AAAS	True	True	True
AACS	False	True	False
AADAC	False	False	False
AADACL2	False	False	False
AADAT	True	False	True
AAGAB	False	False	False
AAK1	False	False	False
AAMP	False	False	False
AANAT	False	True	False
AARS	False	False	False
AARS2	False	True	False
AARSD1	False	False	False
AASDH	True	True	True
AASDHPPT	False	False	False
AASS	False	True	False
AATF	True	False	True
AATK	False	False	False
ABAT	False	True	False
ABCA1	False	False	False
ABCA12	False	False	False
ABCA13	False	False	False
ABCA17P	False	False	False
ABCA2	False	True	False
ABCA3	False	False	False
ABCA4	False	False	False
ABCA5	False	True	False
ABCA6	False	False	False
ABCA7	False	False	False
ABCA8	False	False	False
ABCA9	False	False	False
ABCB1	False	False	False
ABCB10	False	False	False
ABCB11	False	False	False
ABCB4	False	False	False
ABCB5	False	False	False
ABCB6	True	False	True
ABCB7	False	False	False
ABCB8	True	True	True
ABCB9	False	False	False
ABCC1	True	False	True
ABCC10	False	True	False
ABCC11	False	False	False
ABCC12	False	False	False
ABCC13	False	False	False
ABCC2	False	False	False
ABCC3	False	False	False
ABCC4	False	False	False
ABCC5	False	True	False
ABCC6	False	False	False
ABCC8	False	False	False
ABCC9	False	False	False
ABCD1	False	False	False
ABCD2	True	False	True
ABCD3	False	False	False
ABCD4	True	False	True
ABCE1	False	False	False
ABCF1	False	True	False
ABCF2	False	False	False
ABCF3	False	False	False
ABCG1	True	False	True
ABCG2	False	False	False
ABCG4	False	False	False
ABCG5	False	False	False
ABCG8	False	False	False
ABHD1	False	False	False
ABHD10	False	False	False
ABHD11	True	False	True
ABHD12	False	True	False
ABHD12B	False	False	False
ABHD13	True	True	True
ABHD14A	False	False	False
ABHD14B	False	False	False
ABHD15	True	False	True
ABHD2	False	False	False
ABHD3	False	True	False
ABHD4	True	False	True
ABHD5	True	True	True
ABHD6	False	False	False
ABHD8	False	True	False
ABI1	False	False	False
ABI2	False	True	False
ABI3	False	False	False
ABI3BP	True	False	True
ABL1	False	False	False
ABL2	False	True	False
ABLIM1	True	True	True
ABLIM2	False	False	False
ABLIM3	True	False	True
ABO	True	False	True
ABP1	False	False	False
ABR	False	True	False
ABRA	False	False	False
ABT1	False	True	False
ABTB1	False	False	False
ABTB2	True	True	True
ACAA1	False	True	False
ACAA2	True	False	True
ACACA	True	True	True
ACACB	False	False	False
ACAD10	True	False	True
ACAD11	True	False	True
ACAD8	True	True	True
ACAD9	False	False	False
ACADL	False	False	False
ACADM	False	False	False
ACADS	True	False	True
ACADSB	False	True	False
ACADVL	False	False	False
ACAN	False	False	False
ACAP1	False	True	False
ACAP2	True	False	True
ACAT1	False	True	False
ACAT2	False	False	False
ACBD3	False	True	False
ACBD4	False	True	False
ACBD5	True	False	True
ACBD6	False	True	False
ACCN1	False	False	False
ACCN2	False	False	False
ACCN3	False	False	False
ACCN4	False	False	False
ACCN5	False	False	False
ACCS	False	True	False
ACD	False	True	False
ACE	True	False	True
ACE2	False	False	False
ACER3	True	False	True
ACHE	False	False	False
ACIN1	False	True	False
ACLY	False	False	False
ACMSD	False	False	False
ACN9	False	False	False
ACO1	False	True	False
ACO2	True	False	True
ACOT11	True	False	True
ACOT12	False	False	False
ACOT13	False	True	False
ACOT4	False	False	False
ACOT6	False	False	False
ACOT7	True	False	True
ACOT8	False	False	False
ACOT9	False	False	False
ACOX1	True	False	True
ACOX2	True	False	True
ACOX3	False	True	False
ACOXL	False	False	False
ACP1	False	True	False
ACP2	False	False	False
ACP5	False	False	False
ACP6	False	True	False
ACPL2	False	False	False
ACPP	False	False	False
ACPT	False	False	False
ACRBP	False	True	False
ACRC	False	False	False
ACRV1	False	False	False
ACSBG1	False	False	False
ACSBG2	False	False	False
ACSF2	False	False	False
ACSF3	False	False	False
ACSL1	False	False	False
ACSL3	True	False	True
ACSL5	False	True	False
ACSL6	True	False	True
ACSM1	False	False	False
ACSM3	False	True	False
ACSM5	False	False	False
ACSS1	False	False	False
ACSS2	False	False	False
ACSS3	False	False	False
ACTA1	False	False	False
ACTA2	False	True	False
ACTB	False	False	False
ACTC1	False	False	False
ACTG1	True	False	True
ACTG2	False	False	False
ACTL6A	False	False	False
ACTL6B	False	True	False
ACTL7A	False	False	False
ACTL7B	False	False	False
ACTL8	False	False	False
ACTL9	False	False	False
ACTN1	True	True	True
ACTN2	False	False	False
ACTN3	False	False	False
ACTN4	False	False	False
ACTR10	False	False	False
ACTR1A	False	False	False
ACTR1B	False	False	False
ACTR2	False	True	False
ACTR3	False	False	False
ACTR3B	False	True	False
ACTR5	False	True	False
ACTR6	False	True	False
ACTR8	False	False	False
ACTRT2	False	False	False
ACVR1	True	False	True
ACVR1B	False	False	False
ACVR1C	True	False	True
ACVR2A	True	False	True
ACVR2B	True	True	True
ACVRL1	True	True	True
ACY1	False	False	False
ACY3	False	False	False
ACYP1	False	True	False
ACYP2	False	False	False
ADA	False	False	False
ADAD1	False	False	False
ADAD2	False	False	False
ADAL	True	True	True
ADAM10	False	False	False
ADAM11	False	False	False
ADAM12	False	False	False
ADAM15	False	True	False
ADAM17	False	False	False
ADAM18	False	False	False
ADAM19	True	False	True
ADAM2	False	False	False
ADAM20	False	False	False
ADAM21	False	False	False
ADAM22	False	True	False
ADAM23	False	False	False
ADAM28	False	False	False
ADAM29	False	False	False
ADAM30	False	False	False
ADAM32	True	False	True
ADAM33	False	False	False
ADAM3A	False	False	False
ADAM5P	False	False	False
ADAM6	False	False	False
ADAM7	False	False	False
ADAM8	False	False	False
ADAM9	False	False	False
ADAMDEC1	False	False	False
ADAMTS1	False	False	False
ADAMTS10	True	False	True
ADAMTS12	False	False	False
ADAMTS13	False	False	False
ADAMTS14	False	False	False
ADAMTS15	False	False	False
ADAMTS16	False	False	False
ADAMTS17	False	False	False
ADAMTS18	False	False	False
ADAMTS19	True	False	True
ADAMTS2	False	False	False
ADAMTS20	False	False	False
ADAMTS3	False	False	False
ADAMTS5	True	True	True
ADAMTS6	True	True	True
ADAMTS8	False	False	False
ADAMTS9	False	False	False
ADAMTSL1	False	False	False
ADAMTSL2	False	False	False
ADAMTSL3	False	False	False
ADAMTSL4	True	False	True
ADAMTSL5	False	False	False
ADAP1	False	True	False
ADAP2	True	True	True
ADAR	False	True	False
ADARB1	False	False	False
ADARB2	False	False	False
ADAT1	False	True	False
ADAT2	False	False	False
ADAT3	False	True	False
ADC	False	True	False
ADCK1	False	True	False
ADCK2	True	False	True
ADCK4	False	True	False
ADCK5	True	True	True
ADCY1	False	False	False
ADCY10	False	False	False
ADCY2	False	False	False
ADCY3	False	False	False
ADCY4	False	False	False
ADCY6	False	False	False
ADCY7	False	False	False
ADCY8	False	False	False
ADCY9	False	False	False
ADCYAP1	True	False	True
ADCYAP1R1	False	False	False
ADD1	True	True	True
ADD2	False	False	False
ADD3	False	False	False
ADH1A	False	False	False
ADH1B	False	False	False
ADH1C	False	False	False
ADH4	False	False	False
ADH5	False	True	False
ADH6	False	False	False
ADH7	False	False	False
ADHFE1	True	False	True
ADI1	False	False	False
ADIG	False	False	False
ADIPOQ	False	False	False
ADIPOR1	False	False	False
ADIPOR2	False	False	False
ADK	False	True	False
ADM	False	False	False
ADM2	True	False	True
ADNP	False	False	False
ADNP2	False	False	False
ADO	True	False	True
ADORA1	False	False	False
ADORA2A	True	False	True
ADORA2B	True	True	True
ADORA3	False	False	False
ADPGK	False	True	False
ADPRH	False	False	False
ADPRHL1	False	False	False
ADPRHL2	True	True	True
ADRA1A	False	False	False
ADRA1B	True	False	True
ADRA1D	False	False	False
ADRA2A	False	False	False
ADRA2B	False	False	False
ADRA2C	False	False	False
ADRB1	False	False	False
ADRB2	False	True	False
ADRB3	False	False	False
ADRBK1	False	False	False
ADRBK2	False	False	False
ADRM1	False	False	False
ADSL	False	False	False
ADSS	False	False	False
ADSSL1	False	False	False
AEBP1	False	False	False
AEBP2	False	True	False
AEN	False	False	False
AES	False	False	False
AFAP1	True	False	True
AFAP1L1	False	False	False
AFAP1L2	False	False	False
AFF1	True	False	True
AFF2	False	False	False
AFF3	True	False	True
AFF4	False	False	False
AFG3L1	False	False	False
AFG3L2	True	True	True
AFM	False	False	False
AFP	False	False	False
AFTPH	False	False	False
AGA	True	False	True
AGAP1	True	False	True
AGAP11	False	False	False
AGAP2	True	True	True
AGAP3	False	False	False
AGBL2	False	True	False
AGBL5	False	True	False
AGER	False	False	False
AGFG1	False	False	False
AGFG2	False	False	False
AGGF1	False	True	False
AGK	False	False	False
AGL	True	False	True
AGMAT	False	False	False
AGPAT1	False	True	False
AGPAT2	True	False	True
AGPAT3	False	True	False
AGPAT4	False	False	False
AGPAT5	False	False	False
AGPAT9	False	False	False
AGPHD1	False	False	False
AGPS	False	True	False
AGR2	False	False	False
AGR3	False	False	False
AGRN	False	False	False
AGRP	False	False	False
AGT	False	False	False
AGTPBP1	False	True	False
AGTR1	False	False	False
AGTR2	False	False	False
AGTRAP	True	False	True
AGXT	False	False	False
AGXT2	False	False	False
AGXT2L1	False	False	False
AGXT2L2	False	False	False
AHCTF1	False	False	False
AHCY	False	False	False
AHCYL1	True	False	True
AHCYL2	False	False	False
AHDC1	False	False	False
AHI1	True	False	True
AHNAK	False	False	False
AHNAK2	True	True	True
AHR	False	False	False
AHRR	False	False	False
AHSA1	False	True	False
AHSA2	False	False	False
AHSG	False	False	False
AICDA	False	False	False
AIF1	False	True	False
AIF1L	False	False	False
AIFM1	True	False	True
AIFM2	False	False	False
AIFM3	False	False	False
AIG1	False	False	False
AIM1	False	False	False
AIM1L	False	False	False
AIM2	False	False	False
AIMP1	False	True	False
AIMP2	True	True	True
AIP	True	False	True
AIPL1	False	False	False
AIRE	False	False	False
AJAP1	False	False	False
AK1	False	False	False
AK2	False	False	False
AK3	False	False	False
AK5	True	True	True
AK7	False	False	False
AKAP1	True	True	True
AKAP10	True	True	True
AKAP11	False	False	False
AKAP12	False	False	False
AKAP13	False	False	False
AKAP14	False	False	False
AKAP3	False	True	False
AKAP4	False	False	False
AKAP5	True	True	True
AKAP6	False	False	False
AKAP7	False	False	False
AKAP8	False	False	False
AKAP8L	False	False	False
AKAP9	True	False	True
AKD1	False	False	False
AKIRIN1	True	True	True
AKIRIN2	False	False	False
AKNA	False	False	False
AKR1A1	False	True	False
AKR1B1	False	False	False
AKR1B10	False	False	False
AKR1C1	False	False	False
AKR1C2	False	False	False
AKR1C3	False	True	False
AKR1C4	False	False	False
AKR1D1	False	False	False
AKR1E2	False	True	False
AKR7A2	False	True	False
AKR7A3	True	False	True
AKT1	False	False	False
AKT1S1	False	True	False
AKT2	False	False	False
AKT3	False	False	False
AKTIP	False	False	False
ALAD	True	False	True
ALAS1	True	False	True
ALAS2	False	False	False
ALB	False	False	False
ALCAM	False	False	False
ALDH16A1	True	True	True
ALDH18A1	False	False	False
ALDH1A1	False	False	False
ALDH1A2	False	False	False
ALDH1A3	False	True	False
ALDH1B1	False	True	False
ALDH1L1	False	False	False
ALDH1L2	False	False	False
ALDH2	True	False	True
ALDH3A1	False	False	False
ALDH3A2	True	True	True
ALDH3B1	True	False	True
ALDH3B2	True	False	True
ALDH4A1	False	False	False
ALDH5A1	True	True	True
ALDH6A1	False	False	False
ALDH7A1	False	False	False
ALDH8A1	False	False	False
ALDH9A1	False	True	False
ALDOA	False	True	False
ALDOB	False	False	False
ALDOC	True	False	True
ALG10	False	False	False
ALG10B	False	False	False
ALG12	False	False	False
ALG13	False	True	False
ALG14	False	True	False
ALG2	False	True	False
ALG3	False	True	False
ALG5	False	True	False
ALG6	False	True	False
ALG8	False	True	False
ALG9	False	True	False
ALK	False	False	False
ALKBH1	False	True	False
ALKBH2	True	True	True
ALKBH3	True	True	True
ALKBH4	False	False	False
ALKBH5	False	False	False
ALKBH6	False	False	False
ALKBH7	False	False	False
ALKBH8	False	True	False
ALLC	False	False	False
ALMS1	True	False	True
ALOX12	False	False	False
ALOX12B	False	False	False
ALOX12P2	False	False	False
ALOX15	False	False	False
ALOX15B	False	False	False
ALOX5	False	False	False
ALOX5AP	False	False	False
ALOXE3	False	True	False
ALPI	False	False	False
ALPK1	True	True	True
ALPK2	False	False	False
ALPK3	False	False	False
ALPL	False	False	False
ALPP	False	False	False
ALPPL2	False	False	False
ALS2	False	True	False
ALS2CL	True	False	True
ALS2CR11	True	False	True
ALS2CR12	True	False	True
ALS2CR4	False	False	False
ALS2CR8	False	False	False
ALX1	False	False	False
ALX3	False	False	False
ALX4	False	False	False
AMAC1	False	False	False
AMACR	False	True	False
AMBN	False	False	False
AMBP	False	False	False
AMBRA1	False	True	False
AMD1	True	False	True
AMDHD1	False	False	False
AMDHD2	True	False	True
AMELX	False	False	False
AMELY	False	False	False
AMFR	False	True	False
AMH	False	False	False
AMHR2	False	False	False
AMICA1	False	False	False
AMIGO2	False	False	False
AMMECR1	True	True	True
AMMECR1L	True	False	True
AMN	True	False	True
AMN1	False	False	False
AMOT	False	False	False
AMOTL1	False	False	False
AMOTL2	False	False	False
AMPD1	False	False	False
AMPD2	True	False	True
AMPD3	False	True	False
AMPH	False	False	False
AMT	False	False	False
AMY2B	False	False	False
AMZ1	False	False	False
AMZ2	False	False	False
ANAPC10	True	False	True
ANAPC11	False	False	False
ANAPC13	False	False	False
ANAPC2	False	True	False
ANAPC4	False	False	False
ANAPC5	False	True	False
ANG	False	True	False
ANGEL1	False	True	False
ANGEL2	False	True	False
ANGPT1	False	False	False
ANGPT2	False	False	False
ANGPT4	False	False	False
ANGPTL1	False	False	False
ANGPTL2	False	False	False
ANGPTL3	False	False	False
ANGPTL4	True	False	True
ANGPTL6	False	False	False
ANGPTL7	False	False	False
ANK1	True	False	True
ANK2	False	False	False
ANK3	True	False	True
ANKAR	False	False	False
ANKDD1A	True	False	True
ANKFN1	False	False	False
ANKFY1	False	True	False
ANKH	False	False	False
ANKHD1	False	False	False
ANKIB1	False	False	False
ANKLE1	True	True	True
ANKLE2	False	False	False
ANKMY1	True	False	True
ANKMY2	True	False	True
ANKRA2	False	True	False
ANKRD1	False	False	False
ANKRD10	False	False	False
ANKRD11	False	False	False
ANKRD12	True	True	True
ANKRD13A	True	False	True
ANKRD13B	False	False	False
ANKRD13C	True	False	True
ANKRD13D	False	False	False
ANKRD16	False	False	False
ANKRD17	False	False	False
ANKRD19	False	False	False
ANKRD2	False	True	False
ANKRD22	True	True	True
ANKRD23	False	False	False
ANKRD24	False	False	False
ANKRD26	False	True	False
ANKRD27	False	False	False
ANKRD28	False	False	False
ANKRD29	False	False	False
ANKRD30A	False	False	False
ANKRD30B	False	False	False
ANKRD31	False	False	False
ANKRD32	False	False	False
ANKRD33	False	False	False
ANKRD34A	False	False	False
ANKRD35	True	False	True
ANKRD37	False	False	False
ANKRD39	False	False	False
ANKRD43	False	False	False
ANKRD44	False	True	False
ANKRD45	True	False	True
ANKRD46	False	True	False
ANKRD49	False	False	False
ANKRD5	False	False	False
ANKRD50	False	False	False
ANKRD52	False	False	False
ANKRD53	False	False	False
ANKRD54	False	False	False
ANKRD55	False	False	False
ANKRD57	False	False	False
ANKRD6	False	False	False
ANKRD60	False	False	False
ANKRD7	False	False	False
ANKRD9	False	False	False
ANKS1A	False	True	False
ANKS1B	True	True	True
ANKS3	True	True	True
ANKS4B	False	False	False
ANKS6	False	False	False
ANKZF1	False	True	False
ANLN	False	False	False
ANO1	False	False	False
ANO10	True	False	True
ANO2	True	False	True
ANO3	True	False	True
ANO4	False	False	False
ANO6	False	False	False
ANO7	False	False	False
ANO8	False	True	False
ANO9	False	False	False
ANP32A	True	False	True
ANP32B	True	False	True
ANP32C	False	False	False
ANP32D	False	False	False
ANP32E	False	True	False
ANPEP	False	False	False
ANTXR1	False	False	False
ANTXR2	False	False	False
ANUBL1	False	False	False
ANXA1	False	False	False
ANXA10	False	False	False
ANXA11	False	True	False
ANXA13	False	False	False
ANXA2	False	False	False
ANXA2P1	False	False	False
ANXA2P2	True	True	True
ANXA2P3	False	False	False
ANXA3	False	False	False
ANXA4	False	False	False
ANXA5	False	False	False
ANXA6	False	False	False
ANXA7	False	True	False
ANXA9	False	False	False
AOAH	False	False	False
AOC2	False	False	False
AOC3	False	False	False
AOF1	False	False	False
AOX1	False	False	False
AP1B1	True	False	True
AP1G1	False	True	False
AP1G2	False	False	False
AP1M1	False	True	False
AP1M2	False	False	False
AP1S1	True	True	True
AP1S2	False	False	False
AP1S3	True	False	True
AP2A1	False	False	False
AP2A2	True	True	True
AP2B1	False	False	False
AP2M1	False	False	False
AP2S1	True	True	True
AP3B1	False	True	False
AP3B2	False	True	False
AP3D1	False	False	False
AP3M1	False	False	False
AP3M2	False	False	False
AP3S2	False	False	False
AP4B1	True	False	True
AP4E1	True	True	True
AP4M1	False	True	False
AP4S1	True	False	True
APAF1	False	False	False
APBA1	False	False	False
APBA2	False	False	False
APBA3	False	True	False
APBB1	True	False	True
APBB1IP	False	False	False
APBB2	False	True	False
APBB3	True	False	True
APC	False	True	False
APC2	True	False	True
APCDD1	True	False	True
APCDD1L	False	False	False
APCS	False	False	False
APEH	False	True	False
APEX1	False	True	False
APEX2	False	True	False
APH1A	False	False	False
APH1B	False	False	False
API5	False	True	False
APITD1	False	True	False
APLF	False	False	False
APLN	False	False	False
APLNR	False	False	False
APLP1	False	False	False
APLP2	True	False	True
APOA1	False	False	False
APOA1BP	True	False	True
APOA2	False	False	False
APOA4	False	False	False
APOA5	False	False	False
APOB	False	False	False
APOBEC1	False	False	False
APOBEC2	False	False	False
APOBEC3A	True	False	True
APOBEC3B	False	True	False
APOBEC3C	True	True	True
APOBEC3D	True	True	True
APOBEC3F	True	False	True
APOBEC3G	False	False	False
APOBEC4	False	False	False
APOC1	False	False	False
APOC2	True	True	True
APOC3	False	False	False
APOC4	False	False	False
APOD	False	False	False
APOE	False	False	False
APOF	False	False	False
APOH	False	False	False
APOL1	True	False	True
APOL2	False	False	False
APOL3	False	False	False
APOL4	False	False	False
APOL5	False	False	False
APOL6	False	False	False
APOLD1	True	True	True
APOM	False	False	False
APOO	False	True	False
APOOL	True	False	True
APP	False	False	False
APPBP2	False	True	False
APPL1	True	False	True
APPL2	False	False	False
APRT	True	False	True
APTX	False	True	False
AQP1	True	False	True
AQP10	True	False	True
AQP11	True	True	True
AQP2	False	False	False
AQP3	False	False	False
AQP4	False	False	False
AQP6	False	False	False
AQP7	False	False	False
AQP8	False	False	False
AQP9	False	False	False
AQR	False	True	False
AR	False	False	False
ARAF	False	True	False
ARAP1	False	True	False
ARAP2	False	False	False
ARAP3	False	False	False
ARC	False	False	False
ARCN1	False	True	False
ARD1A	False	False	False
ARD1B	False	False	False
ARF1	True	False	True
ARF3	True	True	True
ARF4	False	False	False
ARF5	False	True	False
ARF6	True	True	True
ARFGAP1	False	True	False
ARFGAP2	False	False	False
ARFGAP3	False	False	False
ARFGEF1	False	False	False
ARFGEF2	False	True	False
ARFIP1	False	False	False
ARFIP2	False	False	False
ARFRP1	False	True	False
ARG1	False	False	False
ARG2	False	True	False
ARGLU1	False	True	False
ARHGAP1	False	True	False
ARHGAP10	True	False	True
ARHGAP11A	False	True	False
ARHGAP12	True	False	True
ARHGAP15	False	True	False
ARHGAP17	True	True	True
ARHGAP18	True	False	True
ARHGAP19	True	False	True
ARHGAP20	False	False	False
ARHGAP21	False	False	False
ARHGAP22	True	False	True
ARHGAP23	True	False	True
ARHGAP24	False	False	False
ARHGAP25	True	False	True
ARHGAP26	False	False	False
ARHGAP27	False	True	False
ARHGAP28	False	False	False
ARHGAP29	False	False	False
ARHGAP30	True	False	True
ARHGAP4	False	False	False
ARHGAP5	False	False	False
ARHGAP6	False	False	False
ARHGAP9	False	True	False
ARHGDIA	False	True	False
ARHGDIB	False	False	False
ARHGDIG	False	False	False
ARHGEF1	True	True	True
ARHGEF10	False	False	False
ARHGEF10L	False	False	False
ARHGEF11	False	False	False
ARHGEF12	False	False	False
ARHGEF15	False	False	False
ARHGEF16	False	False	False
ARHGEF17	False	False	False
ARHGEF18	False	True	False
ARHGEF19	False	False	False
ARHGEF2	True	False	True
ARHGEF3	True	False	True
ARHGEF4	False	False	False
ARHGEF5	False	False	False
ARHGEF6	False	False	False
ARHGEF7	False	False	False
ARHGEF9	True	True	True
ARID1A	True	True	True
ARID1B	False	False	False
ARID2	True	True	True
ARID3A	True	True	True
ARID4A	False	False	False
ARID4B	False	False	False
ARID5A	True	True	True
ARID5B	True	False	True
ARIH1	False	True	False
ARIH2	True	False	True
ARL1	False	True	False
ARL10	True	False	True
ARL11	False	False	False
ARL13B	True	True	True
ARL14	False	False	False
ARL15	False	False	False
ARL16	False	False	False
ARL2	False	True	False
ARL2BP	False	False	False
ARL3	True	True	True
ARL4C	False	False	False
ARL4D	False	True	False
ARL5A	True	False	True
ARL5B	True	True	True
ARL6	False	True	False
ARL6IP1	False	False	False
ARL6IP4	False	False	False
ARL6IP5	False	True	False
ARL6IP6	False	False	False
ARL8A	True	False	True
ARL8B	True	True	True
ARL9	False	False	False
ARMC1	True	False	True
ARMC10	False	True	False
ARMC2	True	False	True
ARMC3	True	False	True
ARMC4	False	False	False
ARMC5	False	False	False
ARMC6	False	False	False
ARMC7	False	False	False
ARMC8	False	True	False
ARMC9	True	True	True
ARMCX1	True	False	True
ARMCX2	True	False	True
ARMCX3	True	False	True
ARMCX5	False	True	False
ARNT	False	False	False
ARNT2	False	False	False
ARNTL	False	False	False
ARNTL2	True	True	True
ARPC1A	False	True	False
ARPC1B	False	True	False
ARPC2	False	True	False
ARPC4	False	True	False
ARPC5	False	False	False
ARPC5L	False	False	False
ARPP19	False	False	False
ARR3	False	False	False
ARRB1	True	False	True
ARRB2	False	False	False
ARRDC1	False	False	False
ARRDC2	False	True	False
ARRDC3	False	False	False
ARRDC4	False	False	False
ARSA	False	False	False
ARSB	True	True	True
ARSD	True	False	True
ARSE	False	False	False
ARSF	True	True	True
ARSG	False	True	False
ARSJ	False	False	False
ARSK	False	True	False
ART1	False	False	False
ART3	False	False	False
ART4	False	False	False
ART5	False	False	False
ARTN	False	False	False
ARV1	False	False	False
ARVCF	False	False	False
ARX	False	False	False
AS3MT	False	True	False
ASAH1	True	False	True
ASAP1	True	True	True
ASAP2	False	False	False
ASAP3	False	False	False
ASB1	False	False	False
ASB10	False	False	False
ASB11	False	False	False
ASB12	False	False	False
ASB13	False	False	False
ASB14	False	False	False
ASB15	False	False	False
ASB16	False	False	False
ASB17	False	False	False
ASB2	False	False	False
ASB3	False	False	False
ASB4	False	False	False
ASB5	False	False	False
ASB6	False	False	False
ASB7	False	False	False
ASB8	True	False	True
ASB9	True	False	True
ASCC1	False	False	False
ASCC2	False	False	False
ASCC3	False	True	False
ASCL1	False	False	False
ASCL2	False	False	False
ASCL3	False	False	False
ASF1A	False	False	False
ASF1B	False	False	False
ASGR1	False	False	False
ASGR2	False	False	False
ASH1L	False	False	False
ASH2L	False	True	False
ASIP	False	False	False
ASL	False	True	False
ASNA1	False	True	False
ASNS	False	True	False
ASNSD1	False	False	False
ASPA	False	False	False
ASPDH	True	False	True
ASPG	False	False	False
ASPH	True	False	True
ASPHD1	False	False	False
ASPHD2	False	False	False
ASPM	True	False	True
ASPN	False	False	False
ASPRV1	False	False	False
ASPSCR1	False	False	False
ASRGL1	False	False	False
ASS1	False	False	False
ASTE1	True	True	True
ASTN1	False	False	False
ASTN2	True	False	True
ASXL1	False	False	False
ASXL2	False	False	False
ASXL3	False	False	False
ASZ1	False	False	False
ATAD1	True	True	True
ATAD2	True	False	True
ATAD2B	False	False	False
ATAD3A	False	False	False
ATAD3B	False	False	False
ATAD3C	False	False	False
ATAD4	False	False	False
ATAD5	False	False	False
ATCAY	True	False	True
ATE1	False	False	False
ATF1	True	False	True
ATF2	False	False	False
ATF3	True	False	True
ATF5	True	False	True
ATF6	True	True	True
ATF6B	False	False	False
ATF7	True	True	True
ATF7IP	False	False	False
ATF7IP2	True	True	True
ATG10	False	True	False
ATG12	True	False	True
ATG16L1	False	True	False
ATG16L2	True	False	True
ATG2A	False	False	False
ATG2B	False	True	False
ATG3	True	False	True
ATG4A	True	True	True
ATG4B	False	True	False
ATG4D	False	False	False
ATG5	True	True	True
ATG7	False	True	False
ATG9A	False	False	False
ATG9B	True	False	True
ATHL1	False	False	False
ATIC	False	False	False
ATL1	False	False	False
ATL2	False	True	False
ATL3	False	False	False
ATM	False	False	False
ATMIN	False	False	False
ATN1	False	True	False
ATOH1	False	False	False
ATOH7	False	False	False
ATOH8	True	True	True
ATOX1	False	True	False
ATP10A	False	False	False
ATP10B	False	False	False
ATP10D	False	False	False
ATP11A	False	False	False
ATP11B	False	False	False
ATP11C	False	False	False
ATP12A	False	False	False
ATP13A1	False	False	False
ATP13A2	False	True	False
ATP13A3	False	False	False
ATP13A4	False	False	False
ATP13A5	False	False	False
ATP1A1	False	False	False
ATP1A2	False	False	False
ATP1A3	True	False	True
ATP1A4	False	False	False
ATP1B1	False	False	False
ATP1B2	False	False	False
ATP1B3	False	True	False
ATP1B4	False	False	False
ATP2A1	False	False	False
ATP2A2	False	True	False
ATP2A3	True	False	True
ATP2B1	False	False	False
ATP2B2	False	False	False
ATP2B3	False	False	False
ATP2B4	True	False	True
ATP2C1	False	True	False
ATP2C2	False	False	False
ATP4A	False	False	False
ATP4B	False	False	False
ATP5A1	True	True	True
ATP5B	False	True	False
ATP5C1	False	True	False
ATP5D	False	True	False
ATP5E	False	False	False
ATP5F1	False	False	False
ATP5G1	False	False	False
ATP5G2	False	False	False
ATP5G3	True	True	True
ATP5I	False	False	False
ATP5J	False	True	False
ATP5J2	False	True	False
ATP5L	True	False	True
ATP5O	False	True	False
ATP5S	True	True	True
ATP5SL	False	True	False
ATP6AP1	False	False	False
ATP6AP1L	False	False	False
ATP6AP2	False	False	False
ATP6V0A1	False	False	False
ATP6V0A2	False	True	False
ATP6V0A4	False	False	False
ATP6V0B	True	True	True
ATP6V0C	True	True	True
ATP6V0D1	False	False	False
ATP6V0D2	False	False	False
ATP6V0E1	True	True	True
ATP6V0E2	False	True	False
ATP6V1A	True	False	True
ATP6V1B1	False	False	False
ATP6V1B2	False	False	False
ATP6V1C1	True	True	True
ATP6V1C2	True	True	True
ATP6V1D	False	False	False
ATP6V1E1	False	True	False
ATP6V1E2	False	False	False
ATP6V1F	True	True	True
ATP6V1G1	False	True	False
ATP6V1G2	False	False	False
ATP6V1G3	False	False	False
ATP6V1H	False	True	False
ATP7A	False	False	False
ATP7B	True	False	True
ATP8A1	True	True	True
ATP8A2	False	False	False
ATP8B1	False	False	False
ATP8B2	True	True	True
ATP8B3	False	False	False
ATP8B4	False	False	False
ATP9A	False	False	False
ATP9B	False	False	False
ATPAF1	False	False	False
ATPAF2	False	False	False
ATPBD4	False	False	False
ATPGD1	False	False	False
ATPIF1	False	True	False
ATR	False	False	False
ATRIP	True	True	True
ATRN	False	True	False
ATRNL1	True	False	True
ATRX	False	True	False
ATXN1	False	False	False
ATXN10	False	False	False
ATXN1L	False	False	False
ATXN2	True	True	True
ATXN2L	True	False	True
ATXN3	False	False	False
ATXN3L	False	False	False
ATXN7	False	False	False
ATXN7L1	False	True	False
ATXN7L2	True	False	True
ATXN7L3	False	False	False
ATXN8OS	False	False	False
AUH	False	True	False
AUP1	True	True	True
AURKA	False	False	False
AURKAIP1	False	True	False
AURKB	False	True	False
AURKC	False	False	False
AUTS2	True	False	True
AVEN	True	False	True
AVIL	False	False	False
AVL9	False	False	False
AVP	False	False	False
AVPI1	True	False	True
AVPR1A	False	False	False
AVPR1B	False	False	False
AVPR2	False	True	False
AWAT1	False	False	False
AXIN1	False	False	False
AXIN2	True	False	True
AXL	False	False	False
AZGP1	True	False	True
AZGP1P1	False	False	False
AZI1	False	False	False
AZI2	False	True	False
AZIN1	False	False	False
AZU1	True	True	True
B2M	False	False	False
B3GALNT1	True	False	True
B3GALT1	False	False	False
B3GALT2	False	False	False
B3GALT4	True	True	True
B3GALT5	True	False	True
B3GALT6	False	False	False
B3GALTL	True	True	True
B3GAT1	False	False	False
B3GAT3	True	False	True
B3GNT1	False	False	False
B3GNT2	False	False	False
B3GNT3	False	False	False
B3GNT4	False	False	False
B3GNT5	False	False	False
B3GNT6	False	True	False
B3GNT7	False	False	False
B3GNT8	False	False	False
B3GNT9	True	False	True
B3GNTL1	False	True	False
B4GALNT1	True	False	True
B4GALNT2	True	False	True
B4GALNT3	False	False	False
B4GALNT4	True	False	True
B4GALT1	False	False	False
B4GALT2	False	True	False
B4GALT3	False	False	False
B4GALT4	False	True	False
B4GALT5	False	False	False
B4GALT6	True	False	True
B4GALT7	False	True	False
B9D1	True	False	True
B9D2	False	True	False
BAALC	False	False	False
BAAT	False	False	False
BACE1	True	True	True
BACE2	True	False	True
BACH1	False	True	False
BACH2	False	True	False
BAD	False	True	False
BAG1	True	False	True
BAG2	True	False	True
BAG3	False	False	False
BAG4	False	False	False
BAG5	False	False	False
BAHCC1	False	False	False
BAHD1	True	False	True
BAI1	False	False	False
BAI2	False	False	False
BAI3	False	False	False
BAIAP2	False	False	False
BAIAP2L1	False	False	False
BAIAP2L2	False	False	False
BAIAP3	True	False	True
BAMBI	False	False	False
BANF1	False	False	False
BANF2	False	False	False
BANK1	True	False	True
BANP	False	False	False
BAP1	True	False	True
BARD1	False	False	False
BARHL1	False	False	False
BARX1	False	False	False
BARX2	False	False	False
BASP1	False	True	False
BAT1	False	False	False
BAT2	False	False	False
BAT2D1	False	False	False
BAT2L	False	False	False
BAT3	False	False	False
BAT4	False	False	False
BAT5	False	False	False
BATF	False	False	False
BATF2	False	False	False
BATF3	False	False	False
BAX	False	False	False
BAZ1A	False	False	False
BAZ1B	False	False	False
BAZ2A	False	True	False
BAZ2B	False	False	False
BBC3	True	False	True
BBOX1	False	False	False
BBS1	False	True	False
BBS10	False	True	False
BBS12	False	False	False
BBS2	True	False	True
BBS4	False	False	False
BBS5	False	True	False
BBS7	True	False	True
BBS9	False	False	False
BBX	True	False	True
BCAM	True	False	True
BCAN	False	False	False
BCAP29	False	False	False
BCAP31	False	True	False
BCAR1	False	True	False
BCAR3	True	False	True
BCAS1	False	False	False
BCAS2	False	False	False
BCAS3	True	True	True
BCAS4	True	True	True
BCAT1	True	False	True
BCAT2	True	True	True
BCCIP	True	False	True
BCDIN3D	False	False	False
BCHE	False	False	False
BCKDHA	False	True	False
BCKDHB	False	False	False
BCKDK	False	False	False
BCL10	False	False	False
BCL11A	False	False	False
BCL11B	False	False	False
BCL2	False	False	False
BCL2A1	False	False	False
BCL2L1	False	False	False
BCL2L10	False	False	False
BCL2L11	False	True	False
BCL2L12	False	False	False
BCL2L13	False	False	False
BCL2L14	False	False	False
BCL2L15	False	False	False
BCL2L2	False	True	False
BCL3	False	False	False
BCL6	True	False	True
BCL6B	False	False	False
BCL7A	False	True	False
BCL7B	False	True	False
BCL7C	False	False	False
BCL9	False	False	False
BCL9L	False	False	False
BCLAF1	True	False	True
BCMO1	False	False	False
BCO2	False	True	False
BCOR	False	False	False
BCORL1	False	False	False
BCORL2	False	False	False
BCR	False	False	False
BCS1L	False	True	False
BDH1	False	True	False
BDH2	False	True	False
BDKRB1	False	False	False
BDKRB2	False	True	False
BDNF	False	False	False
BDP1	False	True	False
BECN1	False	False	False
BEGAIN	False	False	False
BEND2	False	False	False
BEND3	True	True	True
BEND4	False	False	False
BEND5	False	False	False
BEND6	False	False	False
BEND7	False	False	False
BEST1	False	False	False
BEST2	False	False	False
BEST3	False	True	False
BEST4	False	False	False
BET1	False	True	False
BET1L	False	False	False
BEX1	True	False	True
BEX2	True	False	True
BEX4	True	False	True
BEX5	True	False	True
BFAR	False	True	False
BFSP1	False	False	False
BFSP2	False	False	False
BGLAP	False	False	False
BGN	False	False	False
BHLHB9	True	False	True
BHLHE22	False	False	False
BHLHE23	False	False	False
BHLHE40	False	False	False
BHLHE41	False	False	False
BHMT	False	False	False
BHMT2	False	False	False
BICC1	False	False	False
BICD1	False	False	False
BICD2	False	False	False
BID	True	False	True
BIK	False	False	False
BIN1	False	True	False
BIN2	False	True	False
BIN3	False	True	False
BIRC2	False	False	False
BIRC3	False	False	False
BIRC5	False	True	False
BIRC6	False	False	False
BIRC7	False	False	False
BIVM	True	True	True
BLCAP	True	True	True
BLID	False	False	False
BLK	False	False	False
BLM	False	False	False
BLMH	False	False	False
BLNK	True	False	True
BLOC1S1	False	False	False
BLOC1S2	False	True	False
BLVRA	True	False	True
BLVRB	True	False	True
BLZF1	False	False	False
BMF	False	False	False
BMP1	False	False	False
BMP10	False	False	False
BMP15	False	False	False
BMP2	False	False	False
BMP2K	False	False	False
BMP3	False	False	False
BMP4	False	False	False
BMP5	False	False	False
BMP6	False	False	False
BMP7	False	False	False
BMP8A	True	False	True
BMP8B	False	False	False
BMPER	False	False	False
BMPR1A	False	False	False
BMPR1B	True	False	True
BMPR2	False	False	False
BMS1	False	False	False
BMX	True	True	True
BNC1	False	False	False
BNC2	False	False	False
BNIP1	False	False	False
BNIP2	False	True	False
BNIP3	False	False	False
BNIP3L	False	False	False
BNIPL	False	False	False
BOC	False	False	False
BOD1	False	False	False
BOD1L	False	False	False
BOK	False	False	False
BOLA1	False	True	False
BOLA3	True	True	True
BOLL	True	False	True
BPGM	False	False	False
BPHL	True	False	True
BPI	True	True	True
BPIL1	False	False	False
BPIL3	False	False	False
BPNT1	False	True	False
BPTF	False	False	False
BRAF	False	False	False
BRAP	True	False	True
BRCA1	False	True	False
BRCA2	False	True	False
BRCC3	False	False	False
BRD1	False	False	False
BRD2	False	True	False
BRD3	True	True	True
BRD4	False	False	False
BRD7	True	False	True
BRD8	False	True	False
BRD9	False	True	False
BRDT	False	False	False
BRE	True	True	True
BRF1	True	False	True
BRF2	True	True	True
BRI3	True	False	True
BRIP1	False	True	False
BRMS1	False	True	False
BRMS1L	False	False	False
BRP44	False	False	False
BRP44L	False	False	False
BRPF1	False	False	False
BRPF3	False	False	False
BRS3	False	False	False
BRSK1	False	False	False
BRSK2	False	False	False
BRUNOL4	False	False	False
BRUNOL5	False	False	False
BRUNOL6	False	False	False
BRWD1	True	True	True
BRWD2	False	False	False
BRWD3	False	False	False
BSCL2	True	False	True
BSDC1	False	False	False
BSG	True	False	True
BSN	False	False	False
BSND	False	False	False
BSPRY	True	False	True
BST1	False	False	False
BST2	False	False	False
BTAF1	False	False	False
BTBD1	False	True	False
BTBD10	True	False	True
BTBD11	False	False	False
BTBD12	False	False	False
BTBD16	False	False	False
BTBD17	False	False	False
BTBD2	False	False	False
BTBD3	False	True	False
BTBD6	True	False	True
BTBD7	True	False	True
BTBD8	False	False	False
BTBD9	False	False	False
BTC	True	False	True
BTD	False	True	False
BTF3	False	True	False
BTF3L4	True	True	True
BTG1	False	False	False
BTG2	False	False	False
BTG3	False	False	False
BTG4	False	False	False
BTK	False	True	False
BTLA	False	False	False
BTN1A1	False	False	False
BTN2A1	False	True	False
BTN2A2	False	True	False
BTN2A3	False	False	False
BTN3A1	False	True	False
BTN3A2	True	True	True
BTN3A3	False	True	False
BTNL2	False	False	False
BTNL3	False	False	False
BTNL8	False	False	False
BTNL9	False	False	False
BTRC	True	True	True
BUB1	False	True	False
BUB1B	True	True	True
BUB3	False	True	False
BUD13	False	True	False
BUD31	True	True	True
BVES	True	False	True
BXDC1	False	False	False
BXDC2	False	False	False
BXDC5	False	False	False
BYSL	False	False	False
BZRAP1	False	False	False
BZW2	False	True	False
C10ORF10	True	False	True
C10ORF104	False	False	False
C10ORF11	False	False	False
C10ORF110	False	False	False
C10ORF113	False	False	False
C10ORF114	True	True	True
C10ORF116	False	False	False
C10ORF118	False	False	False
C10ORF119	False	False	False
C10ORF12	False	False	False
C10ORF125	False	False	False
C10ORF136	False	False	False
C10ORF137	False	False	False
C10ORF140	False	False	False
C10ORF18	False	False	False
C10ORF2	False	True	False
C10ORF25	False	False	False
C10ORF26	False	False	False
C10ORF27	False	False	False
C10ORF28	False	False	False
C10ORF31	False	False	False
C10ORF32	False	False	False
C10ORF35	True	False	True
C10ORF4	False	False	False
C10ORF40	False	False	False
C10ORF41	False	False	False
C10ORF46	False	False	False
C10ORF47	False	False	False
C10ORF53	True	False	True
C10ORF54	True	False	True
C10ORF55	False	False	False
C10ORF57	False	False	False
C10ORF58	False	False	False
C10ORF62	False	False	False
C10ORF64	False	False	False
C10ORF67	False	False	False
C10ORF68	False	False	False
C10ORF72	False	False	False
C10ORF76	False	False	False
C10ORF78	False	False	False
C10ORF79	False	False	False
C10ORF81	False	False	False
C10ORF82	False	False	False
C10ORF84	False	False	False
C10ORF88	False	False	False
C10ORF90	False	False	False
C10ORF92	False	False	False
C10ORF93	False	False	False
C10ORF95	False	False	False
C10ORF96	False	False	False
C10ORF99	True	True	True
C11ORF1	False	True	False
C11ORF10	False	False	False
C11ORF16	False	False	False
C11ORF17	False	False	False
C11ORF2	False	False	False
C11ORF20	False	False	False
C11ORF21	False	False	False
C11ORF24	False	False	False
C11ORF30	False	False	False
C11ORF31	False	False	False
C11ORF35	False	True	False
C11ORF40	False	False	False
C11ORF41	False	False	False
C11ORF42	False	False	False
C11ORF45	True	False	True
C11ORF47	False	False	False
C11ORF48	False	False	False
C11ORF49	False	False	False
C11ORF51	False	False	False
C11ORF52	False	False	False
C11ORF53	False	False	False
C11ORF54	False	True	False
C11ORF57	False	False	False
C11ORF58	False	True	False
C11ORF59	False	False	False
C11ORF60	False	False	False
C11ORF61	False	False	False
C11ORF63	False	False	False
C11ORF64	False	False	False
C11ORF65	True	False	True
C11ORF66	False	False	False
C11ORF67	False	False	False
C11ORF68	False	False	False
C11ORF70	True	False	True
C11ORF71	False	True	False
C11ORF72	False	False	False
C11ORF73	False	True	False
C11ORF74	False	True	False
C11ORF75	False	False	False
C11ORF80	False	True	False
C11ORF82	False	True	False
C11ORF83	False	True	False
C11ORF84	True	True	True
C11ORF85	False	False	False
C11ORF86	False	False	False
C11ORF87	False	False	False
C11ORF88	False	False	False
C11ORF9	False	False	False
C11ORF92	False	False	False
C12ORF10	False	True	False
C12ORF11	False	False	False
C12ORF12	False	False	False
C12ORF23	True	True	True
C12ORF24	False	False	False
C12ORF26	False	False	False
C12ORF28	False	False	False
C12ORF29	False	True	False
C12ORF30	False	False	False
C12ORF32	False	False	False
C12ORF33	False	False	False
C12ORF34	False	False	False
C12ORF35	False	False	False
C12ORF37	False	False	False
C12ORF39	True	True	True
C12ORF4	False	True	False
C12ORF40	False	False	False
C12ORF41	False	False	False
C12ORF42	False	False	False
C12ORF43	False	True	False
C12ORF44	True	False	True
C12ORF45	False	True	False
C12ORF48	False	False	False
C12ORF49	False	False	False
C12ORF5	False	False	False
C12ORF50	False	False	False
C12ORF51	False	False	False
C12ORF52	False	False	False
C12ORF53	False	False	False
C12ORF54	False	False	False
C12ORF55	False	False	False
C12ORF56	False	False	False
C12ORF57	False	False	False
C12ORF59	False	False	False
C12ORF60	True	False	True
C12ORF61	False	False	False
C12ORF62	False	False	False
C12ORF64	False	False	False
C12ORF65	True	False	True
C12ORF66	False	True	False
C12ORF67	False	False	False
C12ORF68	True	False	True
C12ORF69	False	False	False
C12ORF72	False	False	False
C12ORF73	False	True	False
C12ORF74	False	False	False
C12ORF75	True	False	True
C12ORF76	True	True	True
C13ORF1	False	False	False
C13ORF15	False	False	False
C13ORF16	False	False	False
C13ORF18	False	False	False
C13ORF23	False	False	False
C13ORF26	False	False	False
C13ORF27	False	False	False
C13ORF28	False	False	False
C13ORF30	False	False	False
C13ORF31	False	False	False
C13ORF33	False	False	False
C13ORF34	False	False	False
C13ORF36	False	False	False
C13ORF37	False	False	False
C13ORF38	False	False	False
C13ORF39	False	False	False
C14ORF1	True	True	True
C14ORF101	False	False	False
C14ORF102	False	False	False
C14ORF104	False	False	False
C14ORF105	False	False	False
C14ORF106	False	False	False
C14ORF109	False	False	False
C14ORF115	False	False	False
C14ORF118	False	False	False
C14ORF119	False	False	False
C14ORF126	False	False	False
C14ORF128	False	False	False
C14ORF129	False	False	False
C14ORF133	False	False	False
C14ORF135	False	False	False
C14ORF138	False	False	False
C14ORF142	False	True	False
C14ORF143	False	False	False
C14ORF145	False	False	False
C14ORF147	False	False	False
C14ORF148	False	False	False
C14ORF149	False	False	False
C14ORF153	False	False	False
C14ORF156	False	False	False
C14ORF159	True	True	True
C14ORF166	True	True	True
C14ORF166B	False	False	False
C14ORF169	False	True	False
C14ORF174	False	False	False
C14ORF178	False	False	False
C14ORF179	False	False	False
C14ORF180	False	False	False
C14ORF181	False	False	False
C14ORF182	False	False	False
C14ORF2	True	True	True
C14ORF21	False	False	False
C14ORF23	False	False	False
C14ORF28	False	False	False
C14ORF37	False	False	False
C14ORF39	False	True	False
C14ORF4	False	False	False
C14ORF43	False	False	False
C14ORF45	False	False	False
C14ORF48	False	False	False
C14ORF49	False	False	False
C14ORF50	False	False	False
C14ORF53	False	False	False
C14ORF68	False	False	False
C14ORF73	False	False	False
C14ORF79	False	False	False
C14ORF80	False	True	False
C14ORF82	False	False	False
C14ORF83	False	False	False
C14ORF93	False	True	False
C15ORF17	False	False	False
C15ORF2	False	False	False
C15ORF24	False	False	False
C15ORF26	False	False	False
C15ORF27	False	False	False
C15ORF29	False	False	False
C15ORF32	False	False	False
C15ORF33	False	False	False
C15ORF37	False	False	False
C15ORF38	False	False	False
C15ORF39	False	False	False
C15ORF40	False	True	False
C15ORF41	False	True	False
C15ORF42	False	False	False
C15ORF43	False	False	False
C15ORF44	False	False	False
C15ORF48	False	False	False
C15ORF5	False	False	False
C15ORF51	False	False	False
C15ORF52	True	False	True
C15ORF54	False	False	False
C15ORF55	False	False	False
C15ORF56	True	False	True
C15ORF57	False	False	False
C15ORF59	False	False	False
C15ORF60	False	False	False
C15ORF61	True	False	True
C15ORF62	False	False	False
C15ORF63	False	False	False
C16ORF11	True	False	True
C16ORF13	True	False	True
C16ORF3	False	False	False
C16ORF35	False	False	False
C16ORF42	False	False	False
C16ORF45	False	False	False
C16ORF46	False	False	False
C16ORF48	False	False	False
C16ORF5	False	False	False
C16ORF53	False	False	False
C16ORF54	False	False	False
C16ORF55	False	False	False
C16ORF57	False	False	False
C16ORF58	False	True	False
C16ORF59	False	True	False
C16ORF61	False	False	False
C16ORF62	False	False	False
C16ORF63	False	False	False
C16ORF65	False	False	False
C16ORF67	False	False	False
C16ORF68	False	False	False
C16ORF7	False	False	False
C16ORF70	False	False	False
C16ORF71	True	False	True
C16ORF72	False	False	False
C16ORF73	False	False	False
C16ORF74	False	False	False
C16ORF75	False	False	False
C16ORF78	False	False	False
C16ORF79	False	False	False
C16ORF80	False	False	False
C16ORF82	False	False	False
C16ORF86	False	True	False
C16ORF87	True	True	True
C16ORF88	False	False	False
C16ORF89	False	False	False
C16ORF91	False	True	False
C16ORF92	False	False	False
C16ORF93	False	False	False
C17ORF100	False	False	False
C17ORF101	False	False	False
C17ORF103	False	False	False
C17ORF104	False	False	False
C17ORF105	False	False	False
C17ORF28	False	False	False
C17ORF37	False	False	False
C17ORF39	False	False	False
C17ORF42	False	False	False
C17ORF46	False	False	False
C17ORF47	False	False	False
C17ORF48	False	False	False
C17ORF49	False	True	False
C17ORF50	False	False	False
C17ORF51	True	True	True
C17ORF53	False	True	False
C17ORF55	False	False	False
C17ORF56	False	False	False
C17ORF57	False	False	False
C17ORF58	True	False	True
C17ORF59	False	False	False
C17ORF60	False	False	False
C17ORF61	False	False	False
C17ORF62	False	False	False
C17ORF63	False	False	False
C17ORF64	False	False	False
C17ORF65	False	False	False
C17ORF66	False	False	False
C17ORF67	False	False	False
C17ORF68	False	False	False
C17ORF69	False	False	False
C17ORF70	False	True	False
C17ORF71	False	False	False
C17ORF72	False	True	False
C17ORF73	False	False	False
C17ORF74	False	False	False
C17ORF75	False	False	False
C17ORF76	False	False	False
C17ORF77	False	False	False
C17ORF78	False	False	False
C17ORF79	False	False	False
C17ORF80	False	False	False
C17ORF81	False	False	False
C17ORF82	True	False	True
C17ORF85	False	False	False
C17ORF86	False	False	False
C17ORF88	False	False	False
C17ORF89	False	False	False
C17ORF90	False	False	False
C17ORF91	False	False	False
C17ORF95	False	False	False
C17ORF97	False	False	False
C17ORF98	False	False	False
C18ORF1	False	False	False
C18ORF10	False	False	False
C18ORF12	False	False	False
C18ORF18	False	False	False
C18ORF19	False	False	False
C18ORF20	False	False	False
C18ORF21	False	True	False
C18ORF22	False	False	False
C18ORF25	False	True	False
C18ORF32	True	True	True
C18ORF34	False	False	False
C18ORF45	False	False	False
C18ORF54	False	False	False
C18ORF55	False	False	False
C18ORF56	False	True	False
C18ORF62	False	False	False
C18ORF8	True	False	True
C19ORF10	True	False	True
C19ORF12	False	False	False
C19ORF18	False	False	False
C19ORF2	False	False	False
C19ORF20	False	False	False
C19ORF21	False	False	False
C19ORF22	False	False	False
C19ORF23	False	False	False
C19ORF24	True	False	True
C19ORF25	True	False	True
C19ORF26	False	False	False
C19ORF28	False	False	False
C19ORF29	False	False	False
C19ORF30	False	False	False
C19ORF33	True	False	True
C19ORF34	False	False	False
C19ORF36	False	False	False
C19ORF39	False	False	False
C19ORF40	False	False	False
C19ORF41	False	False	False
C19ORF42	False	False	False
C19ORF43	False	True	False
C19ORF44	False	False	False
C19ORF45	False	False	False
C19ORF46	False	False	False
C19ORF47	False	True	False
C19ORF48	False	False	False
C19ORF50	False	False	False
C19ORF51	False	False	False
C19ORF52	True	False	True
C19ORF53	False	True	False
C19ORF54	False	False	False
C19ORF55	False	False	False
C19ORF56	False	False	False
C19ORF57	True	False	True
C19ORF59	True	True	True
C19ORF6	False	False	False
C19ORF60	False	False	False
C19ORF61	False	False	False
C19ORF62	False	False	False
C19ORF63	False	False	False
C19ORF64	False	False	False
C19ORF66	False	False	False
C19ORF68	False	False	False
C19ORF70	False	False	False
C19ORF73	True	False	True
C19ORF75	False	False	False
C1D	False	True	False
C1GALT1	False	False	False
C1GALT1C1	True	False	True
C1ORF100	False	False	False
C1ORF101	False	False	False
C1ORF103	False	False	False
C1ORF105	False	False	False
C1ORF107	False	False	False
C1ORF109	False	False	False
C1ORF110	False	False	False
C1ORF111	False	False	False
C1ORF112	False	False	False
C1ORF113	False	False	False
C1ORF114	False	False	False
C1ORF115	True	False	True
C1ORF116	False	False	False
C1ORF118	False	False	False
C1ORF122	False	False	False
C1ORF123	False	True	False
C1ORF124	False	False	False
C1ORF125	False	False	False
C1ORF127	False	False	False
C1ORF128	False	False	False
C1ORF129	False	False	False
C1ORF131	False	True	False
C1ORF133	False	False	False
C1ORF135	False	False	False
C1ORF14	False	False	False
C1ORF144	False	False	False
C1ORF150	False	False	False
C1ORF151	False	False	False
C1ORF156	False	False	False
C1ORF158	False	False	False
C1ORF159	False	False	False
C1ORF161	False	False	False
C1ORF162	False	True	False
C1ORF163	False	False	False
C1ORF168	False	False	False
C1ORF170	False	False	False
C1ORF172	False	False	False
C1ORF173	False	False	False
C1ORF174	False	False	False
C1ORF175	False	False	False
C1ORF177	False	False	False
C1ORF182	False	False	False
C1ORF183	False	False	False
C1ORF186	False	False	False
C1ORF187	False	False	False
C1ORF190	False	False	False
C1ORF192	False	True	False
C1ORF194	False	False	False
C1ORF198	False	False	False
C1ORF200	False	True	False
C1ORF201	False	False	False
C1ORF21	False	True	False
C1ORF210	False	False	False
C1ORF211	False	False	False
C1ORF212	False	False	False
C1ORF213	True	False	True
C1ORF216	True	True	True
C1ORF218	False	False	False
C1ORF220	True	True	True
C1ORF222	False	False	False
C1ORF223	False	False	False
C1ORF226	False	False	False
C1ORF227	False	False	False
C1ORF228	False	False	False
C1ORF230	False	False	False
C1ORF25	False	False	False
C1ORF26	False	False	False
C1ORF27	True	True	True
C1ORF31	False	False	False
C1ORF35	False	False	False
C1ORF38	False	False	False
C1ORF43	False	False	False
C1ORF49	False	False	False
C1ORF50	False	True	False
C1ORF51	False	False	False
C1ORF52	False	False	False
C1ORF53	False	False	False
C1ORF54	False	False	False
C1ORF55	False	False	False
C1ORF56	True	False	True
C1ORF57	False	False	False
C1ORF58	False	False	False
C1ORF59	False	False	False
C1ORF61	False	False	False
C1ORF62	False	False	False
C1ORF63	False	False	False
C1ORF64	False	False	False
C1ORF65	False	False	False
C1ORF66	False	False	False
C1ORF67	False	False	False
C1ORF68	False	False	False
C1ORF69	False	False	False
C1ORF71	False	False	False
C1ORF74	False	False	False
C1ORF77	False	False	False
C1ORF83	False	False	False
C1ORF84	False	False	False
C1ORF85	True	False	True
C1ORF86	True	False	True
C1ORF87	False	False	False
C1ORF88	False	False	False
C1ORF89	False	False	False
C1ORF9	False	False	False
C1ORF91	False	False	False
C1ORF92	False	False	False
C1ORF93	False	False	False
C1ORF94	False	False	False
C1ORF95	False	False	False
C1ORF96	False	False	False
C1ORF97	False	False	False
C1QA	False	False	False
C1QB	False	False	False
C1QBP	False	False	False
[truncated: 14,854 more rows]
