# Supplementary material for: Identifying Network Perturbation in Cancer
Source: PLoS Comput Biol. 2016 May 4;12(5):e1004888. doi: 10.1371/journal.pcbi.1004888 (PMC4856318; doi:10.1371/journal.pcbi.1004888)
Supplement: S1 File — (ZIP) [file pcbi.1004888.s001.zip › files/reactome_analysis/Reactome_fold_test.csv]

	from_fold	to_fold	from_pval	to_pval	q-value
REACTOME_TRANSCRIPTIONAL_REGULATION_OF_WHITE_ADIPOCYTE_DIFFERENTIATION	1.3793131670267793	3.4523516879711567	1.3668295766648835	2.4884205966964323	0.027161002814144054
REACTOME_G_ALPHA1213_SIGNALLING_EVENTS	1.4762378760610937	3.3590448855935584	1.7690785114974843	2.4289427542282045	0.027161002814144054
REACTOME_MHC_CLASS_II_ANTIGEN_PRESENTATION	1.5824208201933598	3.2778372070407467	2.5640885658880537	2.6215854159795864	0.027161002814144054
REACTOME_SIGNALING_BY_SCF_KIT	1.4005333695964222	3.186786173511837	1.5037973862843055	2.315970643843415	0.027161002814144054
REACTOME_PLATELET_ACTIVATION_SIGNALING_AND_AGGREGATION	1.0265272993064685	2.8681075561606537	0.4159983994097769	3.506959542492414	0.010269620553431507
REACTOME_INTERFERON_SIGNALING	1.155500087094132	2.5013265060017438	0.8577649356907437	2.30641688895908	0.027161002814144054
REACTOME_G_ALPHA_Q_SIGNALLING_EVENTS	0.9175431067612924	2.16147236116455	0.16970531286649132	1.9093186230002974	0.049919172439812656
REACTOME_SIGNALING_BY_PDGF	1.2210313281876406	2.0374534551960926	1.0362490871424421	1.434126106802645	0.0867480652371092
REACTOME_CYTOKINE_SIGNALING_IN_IMMUNE_SYSTEM	1.2689681136646371	2.0253796569430786	1.9216060279509604	2.058197001346264	0.04123052819800838
REACTOME_SIGNALING_BY_FGFR_IN_DISEASE	1.1338605876976042	1.9572387522356165	0.720683373472759	1.3626842529793224	0.09530477154787675
REACTOME_GASTRIN_CREB_SIGNALLING_PATHWAY_VIA_PKC_AND_MAPK	0.9688833953749083	1.9400532412403768	0.26121067176903173	1.6344957529012245	0.06924599381616377
REACTOME_MEMBRANE_TRAFFICKING	1.193266274730144	1.9268939653792503	0.945005790838034	1.335279312564359	0.09530477154787675
REACTOME_TRANSMISSION_ACROSS_CHEMICAL_SYNAPSES	1.4149083455306963	1.8709518825134013	2.6410377272290573	1.4588666107954662	0.0867480652371092
REACTOME_HEMOSTASIS	1.0655638200206878	1.7069137959411043	0.6643081528692313	1.8660040534397138	0.049919172439812656
REACTOME_ADAPTIVE_IMMUNE_SYSTEM	1.2528974519041023	1.5679697462251192	2.8362069514814463	1.5989380412036964	0.06924599381616377
REACTOME_TRANSMEMBRANE_TRANSPORT_OF_SMALL_MOLECULES	1.070053120376223	1.4444706336111766	0.668309986959329	1.1241577258062567	0.14585028855912802
REACTOME_IMMUNE_SYSTEM	1.1868302363227206	1.4386648834760836	2.780141761138942	1.6437742490517306	0.06924599381616377
REACTOME_GENERIC_TRANSCRIPTION_PATHWAY	1.1990620145175979	1.4123256905336552	1.5715025843640276	1.0004838589010776	0.18181196592350576
REACTOME_DEVELOPMENTAL_BIOLOGY	1.1661465866680951	1.3809406751884628	1.3705567962890597	0.9801378760812739	0.18181196592350576
REACTOME_G_ALPHA_I_SIGNALLING_EVENTS	0.8912485079249959	1.274714469404735	0.12621079711201838	0.6985527613263869	0.3144019132465521
REACTOME_PHOSPHOLIPID_METABOLISM	1.1786857972774294	1.2554006138076934	1.0501460278937238	0.6786060788451433	0.3144019132465521
REACTOME_NEURONAL_SYSTEM	1.1034505336214235	1.2473012550089342	0.7680933239592755	0.6962637681059693	0.3144019132465521
REACTOME_CLASS_I_MHC_MEDIATED_ANTIGEN_PROCESSING_PRESENTATION	1.2067616393588874	1.188379226457004	1.35945423427357	0.6153382795256405	0.3333990965537824
REACTOME_AXON_GUIDANCE	1.2067616393588874	1.188379226457004	1.35945423427357	0.6153382795256405	0.3333990965537824
REACTOME_SIGNALLING_BY_NGF	1.3043090408935258	1.1454807443959598	1.9543802600786022	0.5648315747339615	0.3595359785414785
REACTOME_METABOLISM_OF_LIPIDS_AND_LIPOPROTEINS	1.1011420597017134	1.0400390022339887	0.9247625782013907	0.43453007839126345	0.46244846439845144
REACTOME_METABOLISM_OF_CARBOHYDRATES	0.8443406917184171	1.0063535284774223	0.056635875979595504	0.42208683404804426	0.46244846439845144
REACTOME_GPCR_LIGAND_BINDING	0.7910766693241822	0.8529339464399328	0.007315207982984389	0.2371712052273545	0.6826289511522147
REACTOME_SIGNALING_BY_GPCR	0.5937043631984833	0.8105521354367065	9.71482776365978e-12	0.1185988722254098	0.7848110140904521
REACTOME_GPCR_DOWNSTREAM_SIGNALING	0.5119736326802504	0.8028325912896902	-0.0	0.12519065013203884	0.7848110140904521
REACTOME_CELL_CYCLE_MITOTIC	1.1764480304609946	0.7648286816428409	1.3153156978220197	0.1932922822429436	0.7291613825718117
REACTOME_CELL_CYCLE	1.0968979770084695	0.7085111302629643	0.8475871413702166	0.12697405917490012	0.7848110140904521
REACTOME_METABOLISM_OF_PROTEINS	0.6806031766255691	0.5758362661017528	3.0803413142885737e-05	0.04569070742433801	0.9001384071101985
