# Supplementary material for: Identifying Network Perturbation in Cancer
Source: PLoS Comput Biol. 2016 May 4;12(5):e1004888. doi: 10.1371/journal.pcbi.1004888 (PMC4856318; doi:10.1371/journal.pcbi.1004888)
Supplement: S1 File — (ZIP) [file pcbi.1004888.s001.zip › files/reactome_analysis/c2.cp.reactome.v4.0.symbols.gmt]

REACTOME_GLYCOGEN_BREAKDOWN_GLYCOGENOLYSIS	http://www.broadinstitute.org/gsea/msigdb/cards/REACTOME_GLYCOGEN_BREAKDOWN_GLYCOGENOLYSIS	AGL	GYG1	PGM1	PHKA1	PHKA2	PHKB	PHKG1	PHKG2	PGM2	PYGB	PYGL	PYGM	PHKA1P1	LOC650556	CALM1	CALM2	CALM3	GYG2
REACTOME_TRANSLATION	http://www.broadinstitute.org/gsea/msigdb/cards/REACTOME_TRANSLATION	SEC61B	RPL35	EEF1DP1	RPL7AP27	DDOST	EEF1A1	EEF1B2	EEF1D	EEF1G	EEF2	EIF1AX	EIF2S1	EIF2B1	EIF2S3	EIF4A1	EIF4A2	EIF4B	EIF4E	EIF4EBP1	EIF4G1	EIF5	ETF1	FAU	TRAM1	SEC11A	SEC61G	RPL13A	GSPT2	RPL36	PABPC1	EIF3K	RPL10P16	FAM153A	SPCS1	SEC61A1	EIF3FP3	RPL36P14	EIF3E	RPSAP12	RPS8P10	RPL7AP66	RPL10P9	RPS12P4	RPSA	RPS26P10	RPL23AP2	RPS12P22	RPL21P29	RPS26P35	RPL10A	RPL26L1	SEC61A2	SRPRB	SPCS3	RPL3	RPL3L	RPL4	RPL5	RPL6	RPL7	RPL7A	RPL8	RPL9	RPL10	RPL11	RPL12	RPL13	RPL15	RPL17	RPL18	RPL18A	RPL19	RPL21	RPL22	RPL23A	RPL24	RPL26	RPL27	RPL30	RPL27A	RPL28	RPL29	RPL31	RPL32	RPL34	RPL35A	RPL37	RPL37A	RPL38	RPL39	RPL41	RPL36A	RPLP0	RPLP1	RPLP2	RPN1	RPN2	RPS2	RPS3	RPS3A	RPS4X	RPS4Y1	RPS5	RPS6	RPS7	RPS8	RPS9	RPS10	RPS11	RPS12	RPS13	RPS14	RPS15	RPS15A	RPS16	RPS17	RPS18	RPS19	RPS20	RPS21	RPS23	RPS24	RPS25	RPS26	RPS27	RPS27A	RPS28	RPS29	RPL6P19	LOC647030	LOC641895	RPL36AP31	RPS29P3	RPS26P28	RPL36AP8	RPL26P22	RPS26P20	RPS15AP11	RPS26P50	RPL22P11	RPL17P6	RPS13P8	RPS28P4	RPL32P16	LOC646184	RPS28P7	RPL12P2	LOC647074	RPL23AP42	RPL5P1	RPL36AP51	LOC649602	LOC650638	RPS28P9	RPL34P27	LOC651825	LOC651894	LOC652607	RPL26P30	RPSAP9	SRP9P1	RPL19P9	LOC653566	RPL21P119	RPL31P17	LOC653881	LOC653994	SRP9	SRP14	SRP19	SRP54	SRP68	SRP72	SRPR	SSR1	SSR2	SSR3	SSR4	RPL31P31	RPL15P17	RPL23AP18	RPL26P24	RPL21P75	RPS27AP11	RPS26P7	RPL21P134	RPS26P25	RPS19P3	RPL36AP23	RPS18P10	RPL17P36	RPL36AP37	RPL21P16	RPL23AP74	RPS15P5	RPL23AP63	LOC729998	RPS10P9	LOC730343	RPS18P5	UBA52	RPL34P31	EIF4H	EIF3A	EIF3B	EIF3C	EIF3D	EIF3F	EIF3G	EIF3H	EIF3I	EIF3J	EIF2B4	EIF2B3	EIF2B2	EIF2B5	EIF2S2	RPL14	SEC11C	RPL23	EIF5B	SPCS2
REACTOME_PYRIMIDINE_CATABOLISM	http://www.broadinstitute.org/gsea/msigdb/cards/REACTOME_PYRIMIDINE_CATABOLISM	UPP2	DPYD	DPYS	TYMP	NT5C	NT5E	NT5C3	UPB1	NT5M	AGXT2	UPP1	NT5C1A
REACTOME_RNA_POL_III_TRANSCRIPTION_INITIATION_FROM_TYPE_2_PROMOTER	http://www.broadinstitute.org/gsea/msigdb/cards/REACTOME_RNA_POL_III_TRANSCRIPTION_INITIATION_FROM_TYPE_2_PROMOTER	POLR3F	POLR3C	POLR3A	LZTS1	POLR3H	BRF1	GTF3C2	POLR1D	POLR3K	POLR2E	POLR2F	POLR2H	POLR2K	POLR2L	POLR3B	POLR3E	POLR3D	TBP	POLR3GL	GTF3C5	GTF3C4	GTF3C3	POLR1C
REACTOME_INHIBITION_OF_THE_PROTEOLYTIC_ACTIVITY_OF_APC_C_REQUIRED_FOR_THE_ONSET_OF_ANAPHASE_BY_MITOTIC_SPINDLE_CHECKPOINT_COMPONENTS	http://www.broadinstitute.org/gsea/msigdb/cards/REACTOME_INHIBITION_OF_THE_PROTEOLYTIC_ACTIVITY_OF_APC_C_REQUIRED_FOR_THE_ONSET_OF_ANAPHASE_BY_MITOTIC_SPINDLE_CHECKPOINT_COMPONENTS	ANAPC10	UBE2C	CDC26	ANAPC2	ANAPC4	MAD2L1	ANAPC5	ANAPC7	ANAPC11	ANAPC1	LOC647654	LOC649620	LOC650621	LOC651763	BUB1B	CDC26P1	LOC730594	UBE2D1	UBE2E1	CDC23	CDC16	BUB3	CDC20	CDC27
REACTOME_PYRUVATE_METABOLISM_AND_CITRIC_ACID_TCA_CYCLE	http://www.broadinstitute.org/gsea/msigdb/cards/REACTOME_PYRUVATE_METABOLISM_AND_CITRIC_ACID_TCA_CYCLE	ADHFE1	CS	DLAT	DLD	DLST	FH	NNT	SLC16A8	LOC283398	IDH1	IDH2	IDH3A	IDH3B	IDH3G	LDHA	LDHB	MDH2	OGDH	ACO2	PDHA1	PDHB	PDK1	PDK2	PDK3	PDK4	PDP1	PDPR	PDP2	SDHA	SDHB	SDHC	SDHD	SUCLA2P1	LOC646675	LOC646677	LOC650667	LOC650674	LOC650883	LOC651820	SLC16A1	BSG	D2HGDH	L2HGDH	PDHX	SUCLG2	SUCLG1	SUCLA2	SLC16A3
REACTOME_EXTRINSIC_PATHWAY_FOR_APOPTOSIS	http://www.broadinstitute.org/gsea/msigdb/cards/REACTOME_EXTRINSIC_PATHWAY_FOR_APOPTOSIS	FAS	FASLG	TNF	TNFRSF1A	TRAF2	CASP8	CASP10	TRADD	RIPK1	TNFSF10	FADD	TNFRSF10B	CFLAR
REACTOME_PTM_GAMMA_CARBOXYLATION_HYPUSINE_FORMATION_AND_ARYLSULFATASE_ACTIVATION	http://www.broadinstitute.org/gsea/msigdb/cards/REACTOME_PTM_GAMMA_CARBOXYLATION_HYPUSINE_FORMATION_AND_ARYLSULFATASE_ACTIVATION	ARSK	DHPS	EIF5A	F2	F7	F9	F10	ARSG	SUMF2	GGCX	SUMF1	ARSI	ARSH	ARSA	ARSB	STS	ARSE	ARSF	FURIN	PROC	PROS1	EIF5A2	LOC652612	VKORC1	ARSJ	DOHH	PROZ
REACTOME_APOPTOTIC_CLEAVAGE_OF_CELLULAR_PROTEINS	http://www.broadinstitute.org/gsea/msigdb/cards/REACTOME_APOPTOTIC_CLEAVAGE_OF_CELLULAR_PROTEINS	BCAP31	ADD1	CTNNB1	DSG1	DSG2	DSG3	DSP	ACIN1	FNTA	GAS2	DBNL	GSN	APC	BIRC2	LMNA	LMNB1	MAPT	OCLN	MST4	PKP1	PLEC	PRKCD	PRKCQ	PTK2	ROCK1	SATB1	LOC647859	LOC652460	BMX	SPTAN1	TJP1	ROCK1P1	VIM	CASP3	CASP6	CASP7	CASP8	STK24	TJP2	CDH1
REACTOME_RNA_POL_I_TRANSCRIPTION_TERMINATION	http://www.broadinstitute.org/gsea/msigdb/cards/REACTOME_RNA_POL_I_TRANSCRIPTION_TERMINATION	CDK7	ERCC2	ERCC3	POLR1A	PTRF	GTF2H1	GTF2H2	GTF2H3	GTF2H4	MNAT1	POLR1D	POLR2H	POLR2K	LOC652857	GTF2H2B	UBTF	POLR1B	TAF1C	TAF1B	TAF1A	CCNH	POLR1C
REACTOME_FORMATION_OF_THE_TERNARY_COMPLEX_AND_SUBSEQUENTLY_THE_43S_COMPLEX	http://www.broadinstitute.org/gsea/msigdb/cards/REACTOME_FORMATION_OF_THE_TERNARY_COMPLEX_AND_SUBSEQUENTLY_THE_43S_COMPLEX	EIF1AX	EIF2S1	EIF2S3	FAU	EIF3K	EIF3FP3	EIF3E	RPSAP12	RPS8P10	RPS12P4	RPSA	RPS26P10	RPS12P22	RPS26P35	RPS2	RPS3	RPS3A	RPS4X	RPS4Y1	RPS5	RPS6	RPS7	RPS8	RPS9	RPS10	RPS11	RPS12	RPS13	RPS14	RPS15	RPS15A	RPS16	RPS17	RPS18	RPS19	RPS20	RPS21	RPS23	RPS24	RPS25	RPS26	RPS27	RPS27A	RPS28	RPS29	RPS29P3	RPS26P28	RPS26P20	RPS15AP11	RPS26P50	RPS13P8	RPS28P4	RPS28P7	RPS28P9	LOC651894	RPSAP9	RPS27AP11	RPS26P7	RPS26P25	RPS19P3	RPS18P10	RPS15P5	RPS10P9	RPS18P5	EIF3A	EIF3B	EIF3C	EIF3D	EIF3F	EIF3G	EIF3H	EIF3I	EIF3J	EIF2S2
REACTOME_ACTIVATION_OF_THE_PRE_REPLICATIVE_COMPLEX	http://www.broadinstitute.org/gsea/msigdb/cards/REACTOME_ACTIVATION_OF_THE_PRE_REPLICATIVE_COMPLEX	CDK2	DBF4	ORC6	ORC3	POLA2	RPA4	MCM2	MCM3	MCM4	MCM5	MCM6	MCM7	ORC1	ORC2	ORC4	ORC5	POLA1	POLE	POLE2	MCM10	PRIM1	PRIM2	RPA1	RPA2	RPA3	LOC645084	CDT1	CDC7	CDC45	MCM8	CDC6
REACTOME_PROCESSING_OF_INTRONLESS_PRE_MRNAS	http://www.broadinstitute.org/gsea/msigdb/cards/REACTOME_PROCESSING_OF_INTRONLESS_PRE_MRNAS	PAPOLA	CLP1	NUDT21	CSTF1	CSTF2	CSTF3	NCBP2	CPSF1	NCBP1	PCF11	CPSF3	CPSF2	CPSF7	PABPN1
REACTOME_GAP_JUNCTION_DEGRADATION	http://www.broadinstitute.org/gsea/msigdb/cards/REACTOME_GAP_JUNCTION_DEGRADATION	AP2M1	CLTA	CLTB	CLTC	DAB2	DNM1	DNM2	GJA1	MYO6	CLTCL1
REACTOME_BASE_EXCISION_REPAIR	http://www.broadinstitute.org/gsea/msigdb/cards/REACTOME_BASE_EXCISION_REPAIR	CCNO	POLD3	FEN1	SMUG1	APEX1	LIG1	LIG3	MPG	MUTYH	NTHL1	OGG1	PCNA	POLB	POLD1	POLD2	POLD4	TDG	XRCC1	MBD4
REACTOME_BILE_ACID_AND_BILE_SALT_METABOLISM	http://www.broadinstitute.org/gsea/msigdb/cards/REACTOME_BILE_ACID_AND_BILE_SALT_METABOLISM	ACOT8	SLCO1B1	CYP46A1	SLC27A5	SLC27A2	AKR1C4	CYP7A1	CYP8B1	CYP27A1	ALB	FABP6	AMACR	SLCO1B3	HSD17B4	CYP39A1	BAAT	SCP2	SLC10A1	SLC10A2	SLCO1A2	AKR1D1	HSD3B7	ACOX2	ABCB11	ABCC3	CH25H	CYP7B1
REACTOME_SYNTHESIS_OF_BILE_ACIDS_AND_BILE_SALTS_VIA_7ALPHA_HYDROXYCHOLESTEROL	http://www.broadinstitute.org/gsea/msigdb/cards/REACTOME_SYNTHESIS_OF_BILE_ACIDS_AND_BILE_SALTS_VIA_7ALPHA_HYDROXYCHOLESTEROL	ACOT8	SLC27A5	SLC27A2	AKR1C4	CYP7A1	CYP8B1	CYP27A1	AMACR	HSD17B4	BAAT	SCP2	AKR1D1	HSD3B7	ACOX2	ABCB11
REACTOME_RECYCLING_OF_BILE_ACIDS_AND_SALTS	http://www.broadinstitute.org/gsea/msigdb/cards/REACTOME_RECYCLING_OF_BILE_ACIDS_AND_SALTS	SLCO1B1	SLC27A5	ALB	FABP6	SLCO1B3	BAAT	SLC10A1	SLC10A2	SLCO1A2	ABCB11	ABCC3
REACTOME_SIGNALING_BY_RHO_GTPASES	http://www.broadinstitute.org/gsea/msigdb/cards/REACTOME_SIGNALING_BY_RHO_GTPASES	FAM13A	NET1	DLC1	VAV3	RALBP1	AKAP13	CHN1	CHN2	ARAP2	ARAP1	TAGAP	FGD4	ARHGAP36	RHOV	ECT2	A2M	FGD2	FGD1	ARHGAP26	RHOBTB2	ARHGEF9	ARHGEF12	ARHGEF18	SRGAP2	RHOQ	HMHA1	ARHGAP8	ARHGAP30	NGEF	TIAM2	GDI1	GDI2	ARHGEF16	ABR	ARHGAP35	RACGAP1	RHOD	ARHGAP40	RHOA	RHOB	RHOC	RHOG	ARHGAP1	ARHGAP4	ARHGAP6	ARHGDIA	ARHGDIB	ARHGDIG	RHOH	MCF2	MYO9B	OCRL	OPHN1	ARHGEF4	ARHGEF3	GMIP	FAM13B	PIK3R2	RHOF	ARHGAP17	RHOT1	PRR5-ARHGAP8	DEPDC1B	ARHGAP15	RHOJ	ARHGAP31	SRGAP1	ARHGAP20	PREX1	ARHGAP22	RAC1	RAC2	RAC3	RASGRF1	RASGRF2	BCR	ARAP3	ITSN1	PLEKHG2	SOS1	SOS2	TIAM1	TRIO	LOC732425	VAV1	ARHGAP10	ARHGAP28	ARHGAP24	OBSCN	SYDE2	ARHGAP19	SYDE1	ARHGAP11B	FGD3	RHOT2	KALRN	STARD13	DEPDC7	ARHGEF2	ARHGAP18	ARHGAP29	ARHGAP12	ARHGEF6	STARD8	ARHGAP11A	ARHGEF11	ARHGEF17	RHOBTB1	SRGAP3	G3BP2	ARHGAP44	ARHGAP25	CDC42
REACTOME_SIGNALING_BY_WNT	http://www.broadinstitute.org/gsea/msigdb/cards/REACTOME_SIGNALING_BY_WNT	FRAT1	PSMD14	FAM123B	PSMA8	CSNK1A1	CTNNB1	PSME4	FRAT2	APC	PPP2CA	PPP2CB	PPP2R1A	PPP2R1B	PPP2R5A	PPP2R5B	PPP2R5C	PPP2R5D	PPP2R5E	PSMA1	PSMA2	PSMA3	PSMA4	PSMA5	PSMA6	PSMA7	PSMB1	PSMB2	PSMB3	PSMB4	PSMB5	PSMB6	PSMB7	PSMB8	PSMB9	PSMB10	PSMC1	PSMC2	PSMC3	PSMC4	PSMC5	PSMC6	PSMD1	PSMD2	PSMD3	PSMD4	PSMD5	PSMD7	PSMD8	PSMD9	PSMD10	PSMD11	PSMD12	PSMD13	PSME1	PSME2	RPS27A	SKP1	LOC652826	RPS27AP11	UBA52	AXIN1	CUL1	BTRC	PSMF1	PSMD6
REACTOME_METABOLISM_OF_NON_CODING_RNA	http://www.broadinstitute.org/gsea/msigdb/cards/REACTOME_METABOLISM_OF_NON_CODING_RNA	SNUPN	PRMT5	NUP50	NUPL2	DDX20	SNRPD2P1	CLNS1A	NUP35	NCBP2	NUP205	NUP210	NUP188	NUP62	GEMIN5	NUP43	NCBP1	NUP88	GEMIN4	PHAX	NUP54	NUP133	NUP107	RANBP2	SMN1	SMN2	SNRPB	SNRPD1	SNRPD2	SNRPD3	SNRPE	SNRPF	SNRPG	TPR	NUP37	WDR77	GEMIN7	GEMIN6	NUP85	NUP214	AAAS	SEH1L	RAE1	GEMIN2	NUP155	TGS1	NUP93	NUPL1	POM121	NUP153
REACTOME_SYNTHESIS_OF_BILE_ACIDS_AND_BILE_SALTS_VIA_24_HYDROXYCHOLESTEROL	http://www.broadinstitute.org/gsea/msigdb/cards/REACTOME_SYNTHESIS_OF_BILE_ACIDS_AND_BILE_SALTS_VIA_24_HYDROXYCHOLESTEROL	CYP46A1	SLC27A5	SLC27A2	AKR1C4	CYP8B1	CYP27A1	AMACR	CYP39A1	AKR1D1	HSD3B7
REACTOME_SYNTHESIS_OF_BILE_ACIDS_AND_BILE_SALTS	http://www.broadinstitute.org/gsea/msigdb/cards/REACTOME_SYNTHESIS_OF_BILE_ACIDS_AND_BILE_SALTS	ACOT8	CYP46A1	SLC27A5	SLC27A2	AKR1C4	CYP7A1	CYP8B1	CYP27A1	AMACR	HSD17B4	CYP39A1	BAAT	SCP2	AKR1D1	HSD3B7	ACOX2	ABCB11	CH25H	CYP7B1
REACTOME_METABOLISM_OF_STEROID_HORMONES_AND_VITAMINS_A_AND_D	http://www.broadinstitute.org/gsea/msigdb/cards/REACTOME_METABOLISM_OF_STEROID_HORMONES_AND_VITAMINS_A_AND_D	CGA	CYP2R1	CLPS	STARD4	STARD6	CYP11A1	CYP11B1	CYP11B2	CYP17A1	CYP19A1	CYP21A2	CYP24A1	CYP27B1	AKR1B1	GC	HSD3B1	HSD3B2	HSD11B1	HSD17B1	HSD17B3	LHB	LRP2	RDH11	BCMO1	PNLIP	POMC	LGMN	RBP2	SRD5A1	SRD5A2	STAR	SRD5A3	CUBN	STARD5	LRAT
REACTOME_ANDROGEN_BIOSYNTHESIS	http://www.broadinstitute.org/gsea/msigdb/cards/REACTOME_ANDROGEN_BIOSYNTHESIS	CGA	CYP17A1	HSD3B1	HSD3B2	HSD17B3	LHB	POMC	SRD5A1	SRD5A2	SRD5A3
REACTOME_SIGNALLING_BY_NGF	http://www.broadinstitute.org/gsea/msigdb/cards/REACTOME_SIGNALLING_BY_NGF	AKT3	BCL2L11	DNAL4	CDKN1A	CDKN1B	NET1	VAV3	ADCY1	ADCY2	FRS2	ADCY3	ADCY5	PRDM4	ADCY6	AKAP13	ADCY7	ADCY8	CHUK	ADCY9	ADCYAP1	ADCYAP1R1	THEM4	AP2M1	AP2S1	CLTA	CLTC	FGD4	ADORA2A	CREB1	CRK	MAPK14	ADRBK1	AP2A1	AP2A2	AP2B1	DNM1	DNM2	DUSP3	DUSP4	DUSP6	DUSP7	ECT2	ADCY4	ELK1	AKT1	AKT2	FGD2	FGD1	SORCS3	FOXO1	FOXO3	ARHGEF9	PHLPP1	ARHGEF12	ARHGEF18	NCSTN	ITGB3BP	MTOR	RICTOR	SHC2	NGEF	TIAM2	AATF	NGFRAP1	ARHGEF16	GRB2	RAPGEF1	ABR	GSK3A	HDAC1	HDAC2	NR4A1	HRAS	IKBKB	IRAK1	IRS1	ITPR2	ITPR3	KRAS	RHOA	ARHGAP4	ARHGDIA	MAG	MCF2	MDM2	MEF2A	MEF2C	FOXO4	LOC440917	MYD88	ATF1	NFKBIA	NGF	NGFR	NRAS	NTRK1	NTRK2	OMG	FURIN	PCSK6	ARHGEF4	ARHGEF3	APH1A	PCSK5	PDE1A	PDE1B	PDPK1	PIK3CA	PIK3CB	PIK3R1	PIK3R2	PLCG1	SHC3	PPP2CA	PPP2CB	PPP2R1A	PPP2R1B	PPP2R5D	PRKACA	PRKACB	PRKACG	PRKAR1A	PRKAR1B	PRKAR2A	PRKAR2B	PRKCA	PRKCD	PRKCE	PRKCG	PRKCI	PSENEN	MAPK1	MAPK3	MAPK7	MAPK8	MAPK11	MAPK13	MAP2K1	MAP2K2	MAP2K5	PSEN1	PSEN2	RTN4	BAD	PTEN	KIDINS220	PREX1	TRIB3	RAC1	RAF1	RALA	RALB	RALGDS	RAP1A	RASGRF1	RASGRF2	RELA	RIT2	RIT1	RPS6KA1	RPS6KA2	RPS6KA3	RPS6KB2	RPS27A	MAPK12	MLST8	ITSN1	SH3GL2	SHC1	PLEKHG2	SMPD2	SOS1	SOS2	SRC	BRAF	STAT3	ADAM17	TIAM1	TRAF6	TRIO	TSC2	RPS27AP11	LOC729120	LOC730418	UBA52	LOC731292	VAV1	YWHAB	YWHAE	MAPKAPK3	MAPKAP1	CALM1	CALM2	CALM3	CAMK4	APH1B	CASP2	CASP3	OBSCN	CASP9	AKT1S1	LINGO1	IRS2	RIPK2	HDAC3	SQSTM1	FGD3	KALRN	ARHGEF1	ARHGEF2	RPS6KA5	MAPKAPK2	ARHGEF6	MAGED1	ARHGEF11	ARHGEF17	CDK1
REACTOME_CTNNB1_PHOSPHORYLATION_CASCADE	http://www.broadinstitute.org/gsea/msigdb/cards/REACTOME_CTNNB1_PHOSPHORYLATION_CASCADE	FRAT1	FAM123B	CSNK1A1	CTNNB1	FRAT2	APC	PPP2CA	PPP2CB	PPP2R1A	PPP2R1B	PPP2R5A	PPP2R5B	PPP2R5C	PPP2R5D	PPP2R5E	AXIN1
REACTOME_INSULIN_RECEPTOR_RECYCLING	http://www.broadinstitute.org/gsea/msigdb/cards/REACTOME_INSULIN_RECEPTOR_RECYCLING	TCIRG1	ATP6V1G3	ATP6V0A2	ATP6V0D2	ATP6V1C2	INS	INSR	ATP6V0A4	ATP6V1D	ATP6V1H	ATP6V1A	ATP6V1B1	ATP6V1B2	ATP6V0C	ATP6V1C1	ATP6V1E1	ATP6V0B	ATP6V1G2	ATP6V0E1	ATP6V1E2	ATP6V0D1	ATP6V1F	ATP6V1G1
REACTOME_COPI_MEDIATED_TRANSPORT	http://www.broadinstitute.org/gsea/msigdb/cards/REACTOME_COPI_MEDIATED_TRANSPORT	COPE	COPA	COPB1	COPZ1	COPG	ARCN1	ARF1	ARFGAP1	GBF1	COPB2
REACTOME_NEF_MEDIATED_DOWNREGULATION_OF_MHC_CLASS_I_COMPLEX_CELL_SURFACE_EXPRESSION	http://www.broadinstitute.org/gsea/msigdb/cards/REACTOME_NEF_MEDIATED_DOWNREGULATION_OF_MHC_CLASS_I_COMPLEX_CELL_SURFACE_EXPRESSION	AP1M2	AP1S1	AP1B1	AP1G1	HLA-A	PACS1	B2M	HLA-K	AP1S2	AP1M1
REACTOME_SIGNALING_BY_SCF_KIT	http://www.broadinstitute.org/gsea/msigdb/cards/REACTOME_SIGNALING_BY_SCF_KIT	AKT3	SH2B3	CDKN1A	CDKN1B	SH2B2	GRAP	CHEK1	CHUK	THEM4	CMA1	CREB1	AKT1	AKT2	FER	FES	FOXO1	FOXO3	PHLPP1	MTOR	RICTOR	FYN	GRB2	GRB7	GRB10	GSK3A	NR4A1	HRAS	JAK2	KIT	KRAS	LCK	LYN	MDM2	KITLG	FOXO4	MMP9	NRAS	PDPK1	PIK3CA	PIK3R1	PIK3R2	PRKCA	MAPK1	MAPK3	MAP2K1	MAP2K2	BAD	PTEN	TRIB3	PTPN6	RAC1	RAF1	RPS6KB2	MLST8	LOC653882	SOS1	SRC	STAT1	STAT3	STAT5A	STAT5B	TEC	TSC2	LOC729120	LOC731292	VAV1	YES1	YWHAB	MAPKAP1	CASP9	AKT1S1	PIK3R3	SOCS1	CBL	SOCS6	GRAP2	CDK1	GAB2
REACTOME_DEVELOPMENTAL_BIOLOGY	http://www.broadinstitute.org/gsea/msigdb/cards/REACTOME_DEVELOPMENTAL_BIOLOGY	CDH2	AKT3	MED6	CDH4	MED16	RANBP9	CDH15	PLXNC1	CDK4	CDK5	CDK8	PAK4	SEMA3A	MYL12B	MYL9	CAP2	CAP1	NCOA2	SEMA4D	CEBPB	CEBPD	DPYSL4	DRAP1	LEFTY1	CFL1	PPARGC1A	STIP1	MED8	AP2M1	AP2S1	CLTA	CLTC	CNTN1	COL1A1	COL1A2	COL2A1	COL3A1	COL4A1	COL4A2	COL4A3	COL4A4	COL4A5	COL5A1	COL5A2	COL6A1	COL6A2	COL6A3	COL9A1	COL9A2	COL9A3	ACVR1C	UNC5D	CREB1	CREBBP	CRMP1	MAPK14	CSNK2A1	CSNK2A2	CSNK2B	NCAN	HFE2	CTNNA1	CTNNB1	AP2A1	AP2A2	AP2B1	DCC	DCX	DLG1	DLG3	DNM1	DNM2	DOCK1	DPYSL2	DPYSL3	EBF1	EGFR	EGR2	EP300	ERBB2	AKT1	AKT2	ALCAM	FABP4	MED19	UNC5B	FES	FGF10	FGFR1	ABLIM3	NCOA6	FOXO1	FOXO3	CDK19	PLXND1	CLASP1	ARHGEF12	SRGAP2	MED13L	PIP5K1C	KIF4A	NR5A2	ABL1	FYN	PTF1A	GCK	GDF1	GDNF	GFRA1	GFRA2	ABL2	CNTN6	RND1	RPS6KA6	GPC1	LAMA1	KIF4B	RGMB	ANK1	ANK3	GRB2	MED4	ARHGAP35	FOXA2	FOXA3	HNF4A	HNF4G	ONECUT1	HRAS	HES1	HSP90AA1	HSP90AB1	IAPP	RBPJ	INS	INSM1	PDX1	ITGA1	ITGA2	ITGA2B	ITGA5	ITGA9	ITGAV	ITGB1	ITGB3	AGRN	KCNQ2	KCNQ3	KRAS	RHOA	RHOB	RHOC	MAFA	L1CAM	ONECUT3	RHOG	LAMB1	LAMC1	LEP	ABLIM1	LIMK1	LIMK2	MED11	LPL	SMAD2	SMAD3	SMAD4	MEF2A	MEF2BNB-MEF2B	MEF2C	MEF2D	MET	MSN	MYF5	MYF6	MYH9	MYH10	MYH11	MYL6	MYO10	MYOD1	MYOG	NCAM1	NCK1	NEO1	NEUROD1	NKX2-2	NKX6-1	NODAL	NRAS	NRCAM	NRTN	NTN3	FURIN	PCSK6	PAK1	PAK2	NEUROG3	PAX6	CDON	MED31	PCK1	ANGPTL4	SPTBN5	EVL	MED15	PFN1	PFN2	PITPNA	PKLR	PLCG1	PLIN1	PLXNA1	PLXNA2	PLXNB1	PLXNB3	TREM2	PPARA	PPARG	MED1	MED18	MED9	PLXNA3	MED29	ENAH	SCN3B	PRKCQ	MAPK1	MAPK3	MAPK11	MAP2K1	MAP2K2	MAP2K6	PRNP	PSPN	DPYSL5	PAK6	RGMA	TRPC7	PAK7	PTK2	SRGAP1	SEMA6A	KIAA1598	SPTBN4	PTPRC	RAC1	RAC2	RAF1	NTN4	RDX	RELA	ROBO1	ROBO2	ROCK1	RPS6KA1	RPS6KA2	RPS6KA3	RRAS	RXRA	MAPK12	SCN1B	SCN2A	SCN2B	SCN4A	SCN5A	SCN7A	SCN8A	SDCBP	GFRA4	MYL8P	LOC642076	SEMA4A	ROBO3	LOC644816	SH3GL2	SIAH1	SIAH2	LOC650400	SLC2A2	SLC2A4	SLIT1	SLIT3	SMARCD3	BNIP2	SOS1	SOS2	SPTA1	SPTAN1	SPTB	SPTBN1	SPTBN2	SRC	SREBF1	MED22	KLF5	CNTN2	TBL1X	TCF4	HNF1A	HNF1B	TCF3	TCF12	TDGF1	NR2F2	TGFB1	LEFTY2	TLN1	TNF	TRIO	TRPC3	TRPC4	TRPC5	TRPC6	ROCK1P1	LOC729030	MEF2BNB	LOC730030	LOC730221	LOC730335	TYROBP	LOC731231	VASP	EZR	WNT1	WNT10B	YWHAB	CACNA1S	CACNB1	CACNB2	CACNB3	CACNB4	ST8SIA4	TBL1XR1	MYH14	SEMA6D	ST8SIA2	MED25	NCOA3	MED10	NCK2	SEMA7A	CNTNAP1	PRIC285	UNC5C	NCOA1	NUMB	NRP2	NRP1	HDAC3	CDK5R1	CACNA1I	CACNA1H	CACNA1G	CCNC	FOXH1	CCND3	WASL	RPS6KA4	UNC5A	SEMA5A	MED30	ARTN	ACVR1B	BOC	ACVR2A	RPS6KA5	MED14	ACVR2B	KLF4	CD24	CER1	SLIT2	ADIPOQ	MED21	NTN1	MED23	MED17	MED26	MED27	MED7	ROCK2	MED20	CD36	NCOR1	NCOR2	TGS1	CD72	SEMA3E	ARHGEF11	CDK1	FARP2	MED24	SRGAP3	MED12	CDC42
REACTOME_CROSS_PRESENTATION_OF_SOLUBLE_EXOGENOUS_ANTIGENS_ENDOSOMES	http://www.broadinstitute.org/gsea/msigdb/cards/REACTOME_CROSS_PRESENTATION_OF_SOLUBLE_EXOGENOUS_ANTIGENS_ENDOSOMES	PSMD14	PSMA8	FCGR1A	FCGR1B	PSME4	MRC1	CD207	PSMA1	PSMA2	PSMA3	PSMA4	PSMA5	PSMA6	PSMA7	PSMB1	PSMB2	PSMB3	PSMB4	PSMB5	PSMB6	PSMB7	PSMB8	PSMB9	PSMB10	PSMC1	PSMC2	PSMC3	PSMC4	PSMC5	PSMC6	PSMD1	PSMD2	PSMD3	PSMD4	PSMD5	PSMD7	PSMD8	PSMD9	PSMD10	PSMD11	PSMD12	PSMD13	PSME1	PSME2	LOC652826	PSMF1	PSMD6	MRC2
REACTOME_SIGNALING_BY_NODAL	http://www.broadinstitute.org/gsea/msigdb/cards/REACTOME_SIGNALING_BY_NODAL	DRAP1	LEFTY1	ACVR1C	FOXO3	GDF1	SMAD2	SMAD3	SMAD4	NODAL	FURIN	PCSK6	TDGF1	LEFTY2	FOXH1	ACVR1B	ACVR2A	ACVR2B	CER1
REACTOME_DAG_AND_IP3_SIGNALING	http://www.broadinstitute.org/gsea/msigdb/cards/REACTOME_DAG_AND_IP3_SIGNALING	ADCY1	ADCY2	ADCY3	ADCY5	ADCY6	ADCY7	ADCY8	ADCY9	CREB1	ADRBK1	ADCY4	ITPR2	ITPR3	PDE1A	PDE1B	PLCG1	PRKACA	PRKACB	PRKACG	PRKAR1A	PRKAR1B	PRKAR2A	PRKAR2B	PRKCA	PRKCD	PRKCE	PRKCG	LOC730418	CALM1	CALM2	CALM3	CAMK4
REACTOME_SPRY_REGULATION_OF_FGF_SIGNALING	http://www.broadinstitute.org/gsea/msigdb/cards/REACTOME_SPRY_REGULATION_OF_FGF_SIGNALING	SPRY2	GRB2	PPP2CA	PPP2CB	PPP2R1A	MAPK1	MAPK3	RPS27A	SRC	BRAF	RPS27AP11	UBA52	MKNK1	CBL
REACTOME_TCA_CYCLE_AND_RESPIRATORY_ELECTRON_TRANSPORT	http://www.broadinstitute.org/gsea/msigdb/cards/REACTOME_TCA_CYCLE_AND_RESPIRATORY_ELECTRON_TRANSPORT	ATP5H	ATP5L	UQCR11	NDUFA11	COX4I1	COX5B	COX6A1	COX6B1	COX6C	COX7B	COX7C	COX8A	ADHFE1	CS	CYC1	DLAT	DLD	DLST	ETFA	ETFB	ETFDH	FH	NNT	SLC16A8	UQCRQ	LOC283398	IDH1	IDH2	IDH3A	IDH3B	IDH3G	NDUFS7	LDHA	LDHB	MDH2	UQCRHL	ATP6	ATP8	COX1	COX2	COX3	CYTB	ND1	ND2	ND3	ND4	ND4L	ND5	ND6	NDUFA1	NDUFA2	NDUFA3	NDUFA4	NDUFA5	NDUFA6	NDUFA7	NDUFA8	NDUFA9	NDUFA10	NDUFAB1	NDUFB1	NDUFB2	NDUFB3	NDUFB4	NDUFB5	NDUFB6	NDUFB7	NDUFB8	NDUFB9	NDUFB10	NDUFC1	NDUFC2	NDUFS1	NDUFS2	NDUFS3	NDUFV1	NDUFS4	NDUFS5	NDUFS6	NDUFS8	NDUFV2	NDUFV3	OGDH	ATP5A1	ACO2	ATP5B	ATP5C1	NDUFA13	ATP5D	ATP5E	ATP5F1	ATP5G1	PDHA1	PDHB	PDK1	PDK2	PDK3	PDK4	ATP5I	ATP5J	ATP5O	CYCS	PDP1	PDPR	NDUFA12	PDP2	SDHA	SDHB	SDHC	SDHD	LOC642727	MTND5P10	UQCRBP1	SUCLA2P1	LOC646675	LOC646677	LOC650667	LOC650674	LOC650883	LOC651820	SLC16A1	BSG	LOC727947	D2HGDH	UCP1	UCP2	UCP3	UQCRB	UQCRC1	UQCRC2	UQCRFS1	UQCRH	L2HGDH	PDHX	SUCLG2	SUCLG1	SUCLA2	SLC16A3	COX7A2L	COX5A	ATP5J2
REACTOME_BMAL1_CLOCK_NPAS2_ACTIVATES_CIRCADIAN_EXPRESSION	http://www.broadinstitute.org/gsea/msigdb/cards/REACTOME_BMAL1_CLOCK_NPAS2_ACTIVATES_CIRCADIAN_EXPRESSION	NAMPT	NCOA2	PPARGC1A	CREBBP	CRY1	CRY2	DBP	EP300	F7	NCOA6	CCRN4L	NR3C1	ARNTL	NPAS2	SERPINE1	PER1	PPARA	MED1	AVP	ARNTL2	RORA	RXRA	SMARCD3	TBL1X	BHLHE41	TBL1XR1	NCOA3	PRIC285	BHLHE40	NCOA1	HDAC3	PER2	NR1D1	CLOCK	NCOR1	TGS1
REACTOME_ANTIGEN_PROCESSING_CROSS_PRESENTATION	http://www.broadinstitute.org/gsea/msigdb/cards/REACTOME_ANTIGEN_PROCESSING_CROSS_PRESENTATION	PSMD14	SEC61B	PSMA8	CTSS	CYBA	CYBB	FCGR1A	FCGR1B	PSME4	SEC61G	PDIA3	SEC61A1	HLA-A	HLA-B	HLA-C	HLA-F	HLA-G	ITGAV	ITGB5	LNPEP	MRC1	NCF2	NCF4	CD207	SEC61A2	B2M	PSMA1	PSMA2	PSMA3	PSMA4	PSMA5	PSMA6	PSMA7	PSMB1	PSMB2	PSMB3	PSMB4	PSMB5	PSMB6	PSMB7	PSMB8	PSMB9	PSMB10	PSMC1	PSMC2	PSMC3	PSMC4	PSMC5	PSMC6	PSMD1	PSMD2	PSMD3	PSMD4	PSMD5	PSMD7	PSMD8	PSMD9	PSMD10	PSMD11	PSMD12	PSMD13	PSME1	PSME2	RPS27A	LOC648998	HLA-K	LOC652826	TAP1	TAP2	RPS27AP11	UBA52	CALR	CD36	PSMF1	PSMD6	MRC2
REACTOME_GROWTH_HORMONE_RECEPTOR_SIGNALING	http://www.broadinstitute.org/gsea/msigdb/cards/REACTOME_GROWTH_HORMONE_RECEPTOR_SIGNALING	CISH	CSH1	SH2B1	GH1	GH2	GHR	IRS1	JAK2	LYN	MAPK1	MAPK3	PRL	PRLR	PTPN1	PTPN6	STAT1	STAT3	STAT5A	STAT5B	ADAM17	SOCS1	IRS2	SOCS2	SOCS3
REACTOME_TRIF_MEDIATED_TLR3_SIGNALING	http://www.broadinstitute.org/gsea/msigdb/cards/REACTOME_TRIF_MEDIATED_TLR3_SIGNALING	NOD1	TAB1	RIPK3	CHUK	CREB1	ATF2	MAPK14	TICAM1	AGER	DUSP3	DUSP4	DUSP6	DUSP7	ELK1	TAB2	FOS	TAB3	TBK1	HMGB1	APP	IKBKB	IRAK1	IRAK2	IRF3	IRF7	JUN	MEF2A	MEF2C	ATF1	NFKB2	NFKBIA	NFKBIB	PPP2CA	PPP2CB	PPP2R1A	PPP2R1B	PPP2R5D	MAPK1	MAPK3	MAPK7	MAPK8	MAPK11	MAPK9	MAPK10	MAP2K1	MAP2K2	MAP2K3	MAP2K6	MAP2K7	RELA	RPS6KA1	RPS6KA2	RPS6KA3	RPS27A	S100A12	S100B	SAA1	NOD2	MAP2K4	LOC650832	MAP3K7	TLR3	TRAF6	RPS27AP11	UBA52	MAPKAPK3	ZBP1	IKBKG	RIPK1	RIPK2	RPS6KA5	MAPKAPK2	IKBKE	CDK1
REACTOME_CELL_CELL_COMMUNICATION	http://www.broadinstitute.org/gsea/msigdb/cards/REACTOME_CELL_CELL_COMMUNICATION	CDH2	CDH3	CDH4	CDH5	CDH6	CDH7	CDH8	CDH9	CDH10	CDH11	CDH12	CDH13	CDH15	CDH18	INADL	SIRPB1	CLDN16	FERMT2	COL17A1	CLDN4	CLDN3	CLDN7	SIRPA	MAPK14	CLDN19	CTNNA1	CTNNB1	CTNND1	DCC	DSCAM	PTK2B	FLNC	CLDN14	CD2AP	CADM1	CLDN15	FYB	FYN	CADM2	PVRL3	CLDN17	GRB2	PARVB	ILK	ITGB1	ITGB4	JUP	LAMA3	LAMB3	LAMC2	LIMS1	NCK1	NPHS1	CLDN20	CLDN11	PAK1	F11R	PARD6A	CLDN18	PIK3CA	PIK3CB	PIK3R1	PIK3R2	PLEC	CLDN22	FBLIM1	SIRPG	PARVA	PRKCI	MAPK8	MAPK11	MAPK13	PARD3	DSCAML1	PTK2	PTPN6	PVR	PVRL1	PVRL2	RAC1	RSU1	MAPK12	MPP5	CDH24	LOC652460	SPTAN1	SPTBN1	SRC	TESK1	CLDN5	LOC729030	LIMS3	TYROBP	VASP	ACTN4	PVRL4	KIRREL2	NCK2	PARD6G	PARD6B	KIRREL3	ACTN1	ACTN2	IQGAP1	SKAP2	WASL	CLDN12	CLDN10	CLDN8	CLDN6	CLDN2	CLDN1	CLDN9	CRB3	NTN1	ARHGEF6	CD47	CD151	MAGI2	CDH1
REACTOME_ABCA_TRANSPORTERS_IN_LIPID_HOMEOSTASIS	http://www.broadinstitute.org/gsea/msigdb/cards/REACTOME_ABCA_TRANSPORTERS_IN_LIPID_HOMEOSTASIS	ABCA7	ABCA10	ABCA9	ABCA2	ABCA3	ABCD1	ABCD2	ABCA6	ABCA12	APOA1	PEX19	ABCD3	ABCG4	ABCG5	ABCG8	ABCD1P5	PEX3	ABCG1
REACTOME_ENDOSOMAL_VACUOLAR_PATHWAY	http://www.broadinstitute.org/gsea/msigdb/cards/REACTOME_ENDOSOMAL_VACUOLAR_PATHWAY	CTSS	HLA-A	HLA-B	HLA-C	HLA-F	HLA-G	LNPEP	B2M	HLA-K
REACTOME_TETRAHYDROBIOPTERIN_BH4_SYNTHESIS_RECYCLING_SALVAGE_AND_REGULATION	http://www.broadinstitute.org/gsea/msigdb/cards/REACTOME_TETRAHYDROBIOPTERIN_BH4_SYNTHESIS_RECYCLING_SALVAGE_AND_REGULATION	DHFR	AKT1	GCH1	GCHFR	HSP90AA1	NOS3	PRKG2	PTS	DHFRP1	SPR	CALM1	CALM2	CALM3
REACTOME_ER_PHAGOSOME_PATHWAY	http://www.broadinstitute.org/gsea/msigdb/cards/REACTOME_ER_PHAGOSOME_PATHWAY	PSMD14	SEC61B	PSMA8	PSME4	SEC61G	PDIA3	SEC61A1	HLA-A	HLA-B	HLA-C	HLA-F	HLA-G	SEC61A2	B2M	PSMA1	PSMA2	PSMA3	PSMA4	PSMA5	PSMA6	PSMA7	PSMB1	PSMB2	PSMB3	PSMB4	PSMB5	PSMB6	PSMB7	PSMB8	PSMB9	PSMB10	PSMC1	PSMC2	PSMC3	PSMC4	PSMC5	PSMC6	PSMD1	PSMD2	PSMD3	PSMD4	PSMD5	PSMD7	PSMD8	PSMD9	PSMD10	PSMD11	PSMD12	PSMD13	PSME1	PSME2	RPS27A	HLA-K	LOC652826	TAP1	TAP2	RPS27AP11	UBA52	CALR	PSMF1	PSMD6
REACTOME_MEIOSIS	http://www.broadinstitute.org/gsea/msigdb/cards/REACTOME_MEIOSIS	RAD50	CDK2	CDK4	STAG1	SYCP2	STAG3	STAG2	DIDO1	DMC1	HIST4H4	HIST2H3C	HIST3H2BB	SYNE2	SYNE1	SPO11	HIST1H2BA	SUN2	POT1	TINF2	MLH3	SMC1B	HIST1H2AE	HIST1H2AD	H2AFX	H2AFZ	HIST1H2BD	HIST1H2BB	H3F3A	H3F3B	HSPA2	HIST2H3A	H3F3AP5	LMNA	LMNB1	MLH1	MRE11A	MSH4	MSH5	NBN	ATM	SYCP3	TERF2IP	ATR	HIST2H4B	TEX15	TEX12	PRDM9	RAD21	RAD51	RAD51C	RBBP8	RPA1	RPA2	RPA3	BLM	H3F3AP6	LOC648152	ACD	LOC651610	LOC651921	HIST2H3D	BRCA1	BRCA2	SYCP1	TERF1	TERF2	TOP3A	HIST2H2AA4	LOC731820	UBE2I	SMC1A	HIST3H3	HIST1H4I	HIST1H2AJ	HIST1H2AC	HIST1H2AB	HIST2H2AA3	HIST2H2AC	HIST1H2BG	HIST1H2BL	HIST1H2BN	HIST1H2BM	HIST1H2BF	HIST1H2BE	HIST1H2BH	HIST1H2BI	HIST1H2BC	HIST1H2BO	HIST2H2BE	HIST1H3A	HIST1H3D	HIST1H3C	HIST1H3E	HIST1H3I	HIST1H3G	HIST1H3J	HIST1H3H	HIST1H3B	HIST1H4A	HIST1H4D	HIST1H4F	HIST1H4K	HIST1H4J	HIST1H4C	HIST1H4H	HIST1H4B	HIST1H4E	HIST1H4L	HIST2H4A	MND1	FKBP6	HIST1H2BK	HIST1H3F	HIST1H2BJ	SMC3	REC8
REACTOME_NEGATIVE_REGULATION_OF_FGFR_SIGNALING	http://www.broadinstitute.org/gsea/msigdb/cards/REACTOME_NEGATIVE_REGULATION_OF_FGFR_SIGNALING	SPRY2	FRS2	KLB	FGF1	FGF2	FGF3	FGF4	FGF5	FGF6	FGF7	FGF8	FGF9	FGF10	FGFR1	FGFR3	FGFR2	FGFR4	FGF20	FGF22	GRB2	PPP2CA	PPP2CB	PPP2R1A	MAPK1	MAPK3	RPS27A	SRC	BRAF	RPS27AP11	UBA52	FGF23	MKNK1	CBL	FGF18	FGF17	KL	FGF19
REACTOME_G0_AND_EARLY_G1	http://www.broadinstitute.org/gsea/msigdb/cards/REACTOME_G0_AND_EARLY_G1	CDK2	LIN54	DYRK1A	E2F1	E2F4	E2F5	LIN9	HDAC1	LOC441488	MYBL2	PCNA	LIN37	RBBP4	RBL1	RBL2	RBBP4P1	TFDP1	CCNA2	CCNA1	CCNE1	CCNE2	LIN52	CDK1	CDC6	CDC25A
REACTOME_REGULATION_OF_KIT_SIGNALING	http://www.broadinstitute.org/gsea/msigdb/cards/REACTOME_REGULATION_OF_KIT_SIGNALING	SH2B3	SH2B2	FYN	GRB2	KIT	LCK	LYN	KITLG	PRKCA	PTPN6	LOC653882	SOS1	SRC	YES1	SOCS1	CBL	SOCS6
REACTOME_MEMBRANE_TRAFFICKING	http://www.broadinstitute.org/gsea/msigdb/cards/REACTOME_MEMBRANE_TRAFFICKING	GJC1	AP1M2	PREB	STAM2	SEC24B	SEC23A	TGOLN2	AP4B1	GJB6	SNF8	COPE	AP2M1	AP1S1	AP3S1	CLTA	CLTB	CLTC	GJB4	CHMP4B	COPA	COPB1	CPD	VPS37A	CTSZ	SH3D19	VPS37D	DAB2	AP1B1	AP1G1	DNM1	DNASE2	DNM2	GJD4	COPZ1	COPG	SEC31A	AP4E1	SNAPIN	FTH1	FTL	GAK	NECAP1	CHMP2B	PLDN	BLOC1S1	GJA1	GJA3	GJA4	GJA5	GJA8	GJB1	GJB2	GJB3	GJB5	SNX5	VPS4A	CHMP2A	GNS	YIPF6	CHMP4A	HSPA8	IGF2R	ARCN1	ARF1	GJB7	BLOC1S3	M6PR	ARRB1	MYO6	OCRL	VPS36	SAR1B	VPS28	SNX9	CHMP5	VTA1	CHMP3	PIK3C2A	TBC1D8B	VPS37C	CNO	ARFGAP1	GJC2	GJD2	RAB5C	RPS27A	SORT1	SEC13	SH3GL2	SNX2	SRC	STX4	VAMP2	VAMP7	TFRC	TJP1	TPD52	TPD52L1	TSG101	RPS27AP11	LOC643454	UBA52	CHMP6	VPS37B	STAM	GJA9	TXNDC5	CLTCL1	PICALM	DTNBP1	VPS25	GJA10	AP3B1	VAMP8	GBF1	SNAP23	NAPA	AP1S2	AP1M1	HIP1R	HGS	CHMP7	CHMP4C	COPB2	VPS4B	SEC24C	PUM1	DNAJC6	SEC24D
REACTOME_NEF_MEDIATES_DOWN_MODULATION_OF_CELL_SURFACE_RECEPTORS_BY_RECRUITING_THEM_TO_CLATHRIN_ADAPTERS	http://www.broadinstitute.org/gsea/msigdb/cards/REACTOME_NEF_MEDIATES_DOWN_MODULATION_OF_CELL_SURFACE_RECEPTORS_BY_RECRUITING_THEM_TO_CLATHRIN_ADAPTERS	AP1M2	AP2M1	AP1S1	AP2S1	AP2A1	AP2A2	AP1B1	AP2B1	AP1G1	HLA-A	ARF1	LCK	ATP6V1H	PACS1	B2M	HLA-K	AP1S2	AP1M1	CD4	CD8B	CD28
REACTOME_IMMUNOREGULATORY_INTERACTIONS_BETWEEN_A_LYMPHOID_AND_A_NON_LYMPHOID_CELL	http://www.broadinstitute.org/gsea/msigdb/cards/REACTOME_IMMUNOREGULATORY_INTERACTIONS_BETWEEN_A_LYMPHOID_AND_A_NON_LYMPHOID_CELL	CD96	LILRB2	CD226	LILRB1	HCST	LILRB5	LILRB4	LILRA1	LILRB3	CD160	AMICA1	CD200R1	RAET1E	CXADR	FCGR2B	FCGR3A	KLRK1	HLA-A	HLA-B	HLA-C	HLA-F	HLA-G	ICAM1	ICAM2	ICAM3	ICAM4	ITGAL	ITGB1	ITGB2	ITGB7	KIR2DL1	KIR2DL2	KIR2DL3	KIR2DL4	KIR2DS1	KIR2DS2	KIR3DL1	KIR3DL2	KLRC1	KLRD1	CRTAM	B2M	PVR	PVRL2	SELL	HLA-K	LOC651536	LOC652578	LOC652626	LOC653879	C3	TYROBP	LOC731066	VCAM1	ULBP3	ULBP2	ULBP1	IFITM1	CD3D	CD3E	CD3G	CD247	CD8A	CD8B	CD19	CD34	CD40	CD40LG	CD81	CDH1
REACTOME_ACTIVATED_AMPK_STIMULATES_FATTY_ACID_OXIDATION_IN_MUSCLE	http://www.broadinstitute.org/gsea/msigdb/cards/REACTOME_ACTIVATED_AMPK_STIMULATES_FATTY_ACID_OXIDATION_IN_MUSCLE	CPT1A	CPT1B	CPT2	ACSL1	ACACB	PRKAG2	CAB39	PRKAG3	STRADB	PRKAA1	PRKAA2	PRKAB1	PRKAB2	PRKAG1	LOC644462	STK11	SLC25A20	CAB39L	STRADA
REACTOME_VITAMIN_B5_PANTOTHENATE_METABOLISM	http://www.broadinstitute.org/gsea/msigdb/cards/REACTOME_VITAMIN_B5_PANTOTHENATE_METABOLISM	FASN	PANK1	PANK4	PPCDC	AASDHPPT	PANK3	PPCS	PANK2	SLC25A16	COASY	SLC5A6
REACTOME_BOTULINUM_NEUROTOXICITY	http://www.broadinstitute.org/gsea/msigdb/cards/REACTOME_BOTULINUM_NEUROTOXICITY	STX6	STX1B	SYT2	STX2	STX12	LOC642105	SNAP25	STX1A	STX3	STX4	STX5	VAMP1	VAMP2	SYT1	STX7	STX16	STX11	STX10	STX8
REACTOME_METABOLISM_OF_VITAMINS_AND_COFACTORS	http://www.broadinstitute.org/gsea/msigdb/cards/REACTOME_METABOLISM_OF_VITAMINS_AND_COFACTORS	NAMPT	GPHN	SLC19A2	SLC46A1	GSTO2	CYB5A	DHFR	CYB5R3	FASN	NMNAT2	QPRT	FPGS	TPK1	MOCS3	NMNAT3	MOCS1	MOCS2	MTHFD1	MTHFR	ENPP1	PANK1	ACP5	MOCOS	PNPO	NADSYN1	PANK4	RFK	PPCDC	AASDHPPT	DHFRP1	SHMT1	NMNAT1	SLC2A1	SLC2A3	NADK	SLC19A1	THTPA	PANK3	PPCS	PANK2	FLAD1	SLC25A16	COASY	SLC19A3	SLC25A32	PDXK	SLC5A6	NFS1	GSTO1	SLC23A2	SLC23A1
REACTOME_TRANS_GOLGI_NETWORK_VESICLE_BUDDING	http://www.broadinstitute.org/gsea/msigdb/cards/REACTOME_TRANS_GOLGI_NETWORK_VESICLE_BUDDING	AP1M2	TGOLN2	AP4B1	AP1S1	AP3S1	CLTA	CLTC	CPD	CTSZ	SH3D19	AP1B1	AP1G1	DNASE2	DNM2	AP4E1	SNAPIN	FTH1	FTL	GAK	NECAP1	PLDN	BLOC1S1	SNX5	GNS	YIPF6	HSPA8	IGF2R	ARF1	BLOC1S3	M6PR	ARRB1	OCRL	SNX9	PIK3C2A	TBC1D8B	CNO	RAB5C	SORT1	SH3GL2	SNX2	STX4	VAMP2	VAMP7	TFRC	TPD52	TPD52L1	LOC643454	TXNDC5	PICALM	DTNBP1	AP3B1	VAMP8	GBF1	SNAP23	NAPA	AP1S2	AP1M1	HIP1R	PUM1	DNAJC6
REACTOME_PROTEOLYTIC_CLEAVAGE_OF_SNARE_COMPLEX_PROTEINS	http://www.broadinstitute.org/gsea/msigdb/cards/REACTOME_PROTEOLYTIC_CLEAVAGE_OF_SNARE_COMPLEX_PROTEINS	STX6	STX1B	STX2	STX12	LOC642105	SNAP25	STX1A	STX3	STX4	STX5	VAMP1	VAMP2	STX7	STX16	STX11	STX10	STX8
REACTOME_RESOLUTION_OF_AP_SITES_VIA_THE_MULTIPLE_NUCLEOTIDE_PATCH_REPLACEMENT_PATHWAY	http://www.broadinstitute.org/gsea/msigdb/cards/REACTOME_RESOLUTION_OF_AP_SITES_VIA_THE_MULTIPLE_NUCLEOTIDE_PATCH_REPLACEMENT_PATHWAY	CCNO	POLD3	FEN1	SMUG1	APEX1	LIG1	MPG	MUTYH	NTHL1	OGG1	PCNA	POLB	POLD1	POLD2	POLD4	TDG	MBD4
REACTOME_GAMMA_CARBOXYLATION_TRANSPORT_AND_AMINO_TERMINAL_CLEAVAGE_OF_PROTEINS	http://www.broadinstitute.org/gsea/msigdb/cards/REACTOME_GAMMA_CARBOXYLATION_TRANSPORT_AND_AMINO_TERMINAL_CLEAVAGE_OF_PROTEINS	F2	F7	F9	F10	GGCX	FURIN	PROC	PROS1	LOC652612	VKORC1	PROZ
REACTOME_IL_7_SIGNALING	http://www.broadinstitute.org/gsea/msigdb/cards/REACTOME_IL_7_SIGNALING	HGF	IL2RG	IL7	IL7R	JAK1	JAK3	PIK3R1	PIK3R2	STAT5A	STAT5B	PIK3R3
REACTOME_CELL_CYCLE	http://www.broadinstitute.org/gsea/msigdb/cards/REACTOME_CELL_CYCLE	KIF20A	ACTR1A	AKAP9	CDK2	CDK4	CDK6	PSMD14	CDK7	CDKN1A	CDKN1B	STAG1	CDKN2A	CDKN2B	CDKN2C	CDKN2D	TUBB4A	TUBB4B	SYCP2	ANAPC10	NDC80	TUBGCP3	DCTN2	CENPA	CENPC1	CETN2	POLD3	NUDC	PLK4	STAG3	STAG2	SDCCAG8	TUBGCP2	RUVBL2	DBF4	KIF2C	CNTRL	UBE2C	DIDO1	CHEK1	FGFR1OP	ZWINT	CEP250	CHEK2	PMF1	DCTN3	OIP5	TUBGCP5	CKS1B	NEDD1	HIST4H4	HIST3H2BB	LIN54	PSMA8	CSNK1D	CSNK1E	SPC24	SGOL2	SGOL1	DCTN1	DHFR	DKC1	DNA2	DYNC1H1	DYNC1I2	DYRK1A	E2F1	E2F2	E2F3	E2F4	E2F5	TUBB	SKA1	FEN1	CEP164	MAPRE1	NINL	AZI1	PSME4	SYNE2	CLASP1	SYNE1	ITGB3BP	ORC6	ORC3	POLA2	CDC26	CENPI	HIST1H2BA	SUN2	AHCTF1	POT1	NSL1	FBXO5	TINF2	SMC1B	TUBG2	PPP2R3B	LIN9	ANAPC2	RPA4	ANAPC4	HIST1H2AE	HIST1H2AD	H2AFX	H2AFZ	HIST1H2BD	HIST1H2BB	HDAC1	HSPA2	BIRC5	HSP90AA1	HUS1	SKA2	NUP43	INCENP	APITD1	KIF2A	LIG1	LMNA	LMNB1	CENPP	MAD2L1	MAX	MCM2	MCM3	MCM4	MCM5	MCM6	MCM7	MDM2	MNAT1	LOC440577	LOC440917	LOC441488	MYBL2	MYC	ATM	NEK2	NPM1	NUMA1	ORC1	ORC2	ORC4	ORC5	PAFAH1B1	SYCP3	GMNN	PCM1	PCNA	PCNT	ANAPC5	ANAPC7	ANAPC11	GINS2	RSF1	PLK1	MIS18A	POLA1	POLD1	POLD2	POLE	POLE2	TERF2IP	ATR	ERCC6L	CCDC99	PPP1CC	ZWILCH	CEP192	WRAP53	HAUS2	CDCA8	PPP2CA	PPP2CB	CENPQ	PPP2R1A	PPP2R1B	PPP2R2A	PPP2R5A	PPP2R5B	PPP2R5C	PPP2R5D	PPP2R5E	MIS18BP1	HJURP	MCM10	HIST2H4B	PRIM1	PRIM2	NHP2	PRKACA	CEP72	NUP133	CDK5RAP2	PRKAR2B	CENPJ	CENPN	RCC2	LIN37	TEX12	PSMA1	PSMA2	PSMA3	PSMA4	PSMA5	PSMA6	PSMA7	PSMB1	PSMB2	PSMB3	PSMB4	PSMB5	PSMB6	PSMB7	PSMB8	PSMB9	PSMB10	PSMC1	PSMC2	PSMC3	PSMC4	PSMC5	PSMC6	PSMD1	PSMD2	CASC5	PSMD3	PSMD4	PSMD5	NUP107	PSMD7	PSMD8	PSMD9	PSMD10	PSMD11	PSMD12	PSMD13	PSME1	PSME2	SPC25	TAOK1	POLD4	RAD1	RAD9A	RAD17	RAD21	RANBP2	RANGAP1	RB1	RBBP4	RBBP7	RBL1	RBL2	CCND1	RFC2	RFC3	RFC4	RFC5	RPA1	RPA2	RPA3	RPS27	RPS27A	RRM2	CLIP1	SEC13	CENPK	RBBP4P1	RFWD2	DHFRP1	LOC645084	ANAPC1	GORASP1	TUBBP2	LOC647654	LOC648152	CENPH	LOC649620	SKP1	SKP2	ACD	LOC650621	LOC651610	LOC651763	LOC651921	LOC652826	BRCA1	AURKA	SYCP1	BUB1	BUB1B	TERF1	TERF2	TERT	TFDP1	TK2	TP53	HIST2H2AA4	TUBA4A	TUBG1	RPS27AP11	SKA2L	RFWD2P1	TYMS	CDC26P1	LOC729964	LOC730418	LOC730594	UBA52	UBE2D1	UBE2E1	UBE2I	WEE1	XPO1	YWHAE	YWHAG	ALMS1	TUBA1A	MIS12	CENPM	NUP37	CENPO	MLF1IP	NUP85	CEP76	DSN1	CENPT	CEP290	CEP63	CEP70	B9D2	NDEL1	CDT1	SEH1L	KIF18A	SMC1A	HIST3H3	HIST1H4I	CDC7	CDC45	HIST1H2AJ	HIST1H2AC	HIST1H2AB	HIST2H2AA3	HIST2H2AC	HIST1H2BG	HIST1H2BL	HIST1H2BN	HIST1H2BM	HIST1H2BF	HIST1H2BE	HIST1H2BH	HIST1H2BI	HIST1H2BC	HIST1H2BO	HIST2H2BE	NUF2	HIST1H4A	HIST1H4D	HIST1H4F	HIST1H4K	HIST1H4J	HIST1H4C	HIST1H4H	HIST1H4B	HIST1H4E	HIST1H4L	HIST2H4A	MAD1L1	ATRIP	GINS4	MCM8	CUL1	KIF2B	SMARCA5	FKBP6	OFD1	HIST1H2BK	TUBGCP6	CDC14A	RUVBL1	SSNA1	DYNLL1	CDC23	CDC16	CCNA2	CCNA1	CCNB1	CCND2	BTRC	CCND3	HIST1H2BJ	CCNE1	CCNH	PKMYT1	SMC3	CCNB2	CCNE2	CENPL	LIN52	ZW10	BUB3	AURKB	PTTG1	PSMF1	KIF23	CEP41	CEP135	CEP57	KNTC1	CKAP5	CDK1	GINS1	PSMD6	CDC6	CDC20	CDC25A	CDC25B	CDC25C	CDC27	REC8
REACTOME_SIGNALING_BY_ERBB4	http://www.broadinstitute.org/gsea/msigdb/cards/REACTOME_SIGNALING_BY_ERBB4	AKT3	CDKN1A	CDKN1B	YAP1	WWP1	CHUK	THEM4	CREB1	CSH1	CSN2	NRG4	HBEGF	EGF	EGFR	ERBB3	ERBB4	EREG	AKT1	AKT2	ESR1	FOXO1	FOXO3	TAB2	PHLPP1	NCSTN	MTOR	RICTOR	SH2B1	GFAP	GH1	GH2	GHR	GRB2	GSK3A	NRG1	NR4A1	HRAS	JAK2	KRAS	MDM2	FOXO4	NEDD4	NRAS	APH1A	PDPK1	WWOX	PGR	PIK3CA	PIK3R1	PSENEN	MAPK1	MAPK3	MAP2K1	MAP2K2	PRL	PRLR	PSEN1	PSEN2	BAD	PTEN	TRIB3	RAF1	RPS6KB2	RPS27A	S100B	CXCL12	MLST8	SHC1	SKP1	SOS1	STAT5A	STAT5B	BTC	ADAM17	TSC2	RPS27AP11	LOC729120	UBA52	LOC731292	YWHAB	MAPKAP1	APH1B	CASP9	AKT1S1	CUL1	BTRC	NRG2	NCOR1	CDK1	RBX1
REACTOME_ORC1_REMOVAL_FROM_CHROMATIN	http://www.broadinstitute.org/gsea/msigdb/cards/REACTOME_ORC1_REMOVAL_FROM_CHROMATIN	CDK2	PSMD14	CDKN1A	CDKN1B	PSMA8	PSME4	ORC6	ORC3	MCM2	MCM3	MCM4	MCM5	MCM6	MCM7	ORC1	ORC2	ORC4	ORC5	PSMA1	PSMA2	PSMA3	PSMA4	PSMA5	PSMA6	PSMA7	PSMB1	PSMB2	PSMB3	PSMB4	PSMB5	PSMB6	PSMB7	PSMB8	PSMB9	PSMB10	PSMC1	PSMC2	PSMC3	PSMC4	PSMC5	PSMC6	PSMD1	PSMD2	PSMD3	PSMD4	PSMD5	PSMD7	PSMD8	PSMD9	PSMD10	PSMD11	PSMD12	PSMD13	PSME1	PSME2	RB1	RPS27A	LOC652826	RPS27AP11	UBA52	CDT1	MCM8	CCNA2	CCNA1	PSMF1	PSMD6	CDC6
REACTOME_O_LINKED_GLYCOSYLATION_OF_MUCINS	http://www.broadinstitute.org/gsea/msigdb/cards/REACTOME_O_LINKED_GLYCOSYLATION_OF_MUCINS	MUC12	B3GNT3	ST6GALNAC2	B3GNT2	GALNT6	GALNT5	GALNT13	GALNTL2	MUCL1	MUC17	MUC15	B3GNTL1	GALNTL5	B3GNT6	ST6GALNAC3	GALNT1	GALNT2	GALNT3	GALNT8	GCNT1	ST6GALNAC4	C1GALT1C1	GALNTL4	B3GNT8	MUC21	GALNTL6	MUC2	MUC4	MUC5AC	MUC6	MUC7	GALNT9	GCNT4	GALNT7	GALNT10	MUC13	C1GALT1	GALNTL1	MUC3B	GALNT11	WBSCR17	GCNT6	ST6GAL1	ST3GAL1	ST3GAL2	ST3GAL3	LOC652741	MUC5B	MUC19	LOC732162	B3GNT4	GALNT14	GALNT12	B3GNT5	B3GNT9	GCNT3	B3GNT7	B4GALT5	MUC16
REACTOME_SULFUR_AMINO_ACID_METABOLISM	http://www.broadinstitute.org/gsea/msigdb/cards/REACTOME_SULFUR_AMINO_ACID_METABOLISM	CDO1	SLC25A10	CTH	AHCY	ETHE1	GCLC	GCLM	MAT2B	GOT1	MAT1A	MAT2A	MTAP	MTR	APIP	CSAD	ADI1	CNDP2	SQRDL	ENOPH1	BHMT	SUOX	TST	MRI1	CBS
REACTOME_DOWNREGULATION_OF_ERBB2_ERBB3_SIGNALING	http://www.broadinstitute.org/gsea/msigdb/cards/REACTOME_DOWNREGULATION_OF_ERBB2_ERBB3_SIGNALING	AKT3	RNF41	ERBB2	ERBB3	AKT1	AKT2	NRG1	RPS27A	RPS27AP11	UBA52	USP8	NRG2
REACTOME_ANTIVIRAL_MECHANISM_BY_IFN_STIMULATED_GENES	http://www.broadinstitute.org/gsea/msigdb/cards/REACTOME_ANTIVIRAL_MECHANISM_BY_IFN_STIMULATED_GENES	NUP50	NUPL2	USP18	NUP35	EIF4A1	EIF4A2	EIF4E	EIF4G1	EIF4G2	NUP205	FLNB	NUP210	NUP188	DDX58	NUP62	ARIH1	EIF4E3	IFIT1	NUP43	IRF3	JAK1	KPNA1	KPNB1	KPNA2	KPNA3	KPNA4	KPNA5	MX1	MX2	NEDD4	NUP88	HERC5	PIN1	PLCG1	NUP54	PPM1B	NUP133	MAPK3	EIF2AK2	NUP107	RANBP2	RPS27A	STAT1	TPR	RPS27AP11	UBA52	UBA7	UBE2E1	UBE2N	TRIM25	NUP37	NUP85	NUP214	AAAS	SEH1L	RAE1	EIF4G3	UBE2L6	EIF4E2	NUP155	ISG15	NUP93	EIF4A3	NUPL1	POM121	NUP153
REACTOME_PROLACTIN_RECEPTOR_SIGNALING	http://www.broadinstitute.org/gsea/msigdb/cards/REACTOME_PROLACTIN_RECEPTOR_SIGNALING	CSH1	SH2B1	GH1	GH2	GHR	JAK2	PRL	PRLR	SKP1	STAT5A	STAT5B	CUL1	BTRC	RBX1
REACTOME_SIGNALING_BY_ERBB2	http://www.broadinstitute.org/gsea/msigdb/cards/REACTOME_SIGNALING_BY_ERBB2	AKT3	RNF41	CDKN1A	CDKN1B	STUB1	ADCY1	ADCY2	ADCY3	ADCY5	CDC37	ADCY6	ADCY7	ADCY8	CHUK	ADCY9	THEM4	CREB1	NRG4	ADRBK1	HBEGF	EGF	EGFR	ADCY4	ERBB2	ERBB3	ERBB4	EREG	AKT1	AKT2	FOXO1	FOXO3	PHLPP1	MTOR	RICTOR	FYN	GAB1	GRB2	GRB7	GSK3A	NRG1	NR4A1	HRAS	HSP90AA1	ITPR2	ITPR3	KRAS	MATK	MDM2	FOXO4	NRAS	PDE1A	PDE1B	PDPK1	PIK3CA	PIK3R1	PLCG1	PRKACA	PRKACB	PRKACG	PRKAR1A	PRKAR1B	PRKAR2A	PRKAR2B	PRKCA	PRKCD	PRKCE	PRKCG	MAPK1	MAPK3	MAP2K1	MAP2K2	BAD	PTEN	TRIB3	RAF1	RPS6KB2	RPS27A	MLST8	SHC1	SOS1	SRC	BTC	TSC2	RPS27AP11	LOC729120	LOC730418	UBA52	LOC731292	YES1	YWHAB	MAPKAP1	CALM1	CALM2	CUL5	CALM3	CAMK4	CASP9	AKT1S1	USP8	NRG2	CDK1
REACTOME_SPHINGOLIPID_DE_NOVO_BIOSYNTHESIS	http://www.broadinstitute.org/gsea/msigdb/cards/REACTOME_SPHINGOLIPID_DE_NOVO_BIOSYNTHESIS	COL4A3BP	SPTLC1	DEGS2	ACER1	SGPP2	CSNK1G2	PPM1L	SGMS2	CERS3	KDSR	CERS6	SGMS1	CERS2	ACER2	OSBP	ACER3	PRKD1	SPHK2	LOC729155	CERS4	SGPP1	DEGS1	PPAP2A	PPAP2C	PPAP2B	SPHK1	SGPL1	CERS5	VAPB	VAPA	SPTLC2
REACTOME_TERMINATION_OF_O_GLYCAN_BIOSYNTHESIS	http://www.broadinstitute.org/gsea/msigdb/cards/REACTOME_TERMINATION_OF_O_GLYCAN_BIOSYNTHESIS	MUC12	ST6GALNAC2	MUCL1	MUC17	MUC15	ST6GALNAC3	ST6GALNAC4	MUC21	MUC2	MUC4	MUC5AC	MUC6	MUC7	MUC13	MUC3B	ST6GAL1	ST3GAL1	ST3GAL2	ST3GAL3	LOC652741	MUC5B	MUC19	LOC732162	MUC16
REACTOME_DEFENSINS	http://www.broadinstitute.org/gsea/msigdb/cards/REACTOME_DEFENSINS	DEFB118	CCR2	CCR6	DEFB104A	DEFB127	DEFB129	DEFA1	DEFA3	DEFA4	DEFA5	DEFA6	DEFB1	DEFB4A	DEFB105A	DEFB106A	DEFB107A	DEFB108B	DEFB110	DEFB112	DEFB113	DEFB114	DEFB115	DEFB116	DEFB119	DEFB121	DEFB123	DEFB124	DEFB125	DEFB128	DEFB130	DEFB132	DEFB103A	ART1	DEFB107B	DEFB104B	DEFB106B	DEFB105B	DEFB103B	PRSS2	DEFB135	DEFB136	DEFB134	DEFB131	TLR1	TLR2	DEFA1B	DEFB4B	LOC729523	LOC731949	DEFB126	CD4
REACTOME_SIGNALING_BY_CONSTITUTIVELY_ACTIVE_EGFR	http://www.broadinstitute.org/gsea/msigdb/cards/REACTOME_SIGNALING_BY_CONSTITUTIVELY_ACTIVE_EGFR	CDC37	EGF	EGFR	GAB1	GRB2	HRAS	HSP90AA1	KRAS	NRAS	PIK3CA	PIK3R1	PLCG1	RPS27A	SHC1	SOS1	RPS27AP11	UBA52	CBL
REACTOME_GRB2_EVENTS_IN_ERBB2_SIGNALING	http://www.broadinstitute.org/gsea/msigdb/cards/REACTOME_GRB2_EVENTS_IN_ERBB2_SIGNALING	NRG4	HBEGF	EGF	EGFR	ERBB2	ERBB4	EREG	GRB2	NRG1	HRAS	KRAS	NRAS	MAPK1	MAPK3	MAP2K1	MAP2K2	RAF1	SOS1	BTC	YWHAB	NRG2	CDK1
REACTOME_SIGNALING_BY_EGFR_IN_CANCER	http://www.broadinstitute.org/gsea/msigdb/cards/REACTOME_SIGNALING_BY_EGFR_IN_CANCER	AKT3	ADAM10	SPRY1	SPRY2	STAM2	CDKN1A	CDKN1B	ADCY1	ADCY2	ADCY3	ADCY5	CDC37	ADCY6	ADCY7	ADCY8	CHUK	ADCY9	THEM4	AP2M1	AP2S1	CLTA	CLTC	CREB1	CSK	ADRBK1	AP2A1	AP2A2	AP2B1	EGF	EGFR	ADCY4	EPS15	AKT1	AKT2	FOXO1	FOXO3	PHLPP1	MTOR	RICTOR	GAB1	LRIG1	GRB2	GSK3A	EPN1	SH3KBP1	NR4A1	HRAS	HSP90AA1	ITPR2	ITPR3	KRAS	MDM2	FOXO4	NRAS	PDE1A	PDE1B	PDPK1	PIK3CA	PIK3R1	PLCG1	PRKACA	PRKACB	PRKACG	PRKAR1A	PRKAR1B	PRKAR2A	PRKAR2B	PRKCA	PRKCD	PRKCE	PRKCG	PAG1	MAPK1	MAPK3	MAP2K1	MAP2K2	BAD	PTEN	TRIB3	EPS15L1	RAF1	RPS6KB2	RPS27A	MLST8	SH3GL2	SHC1	SOS1	SRC	ADAM17	TSC2	RPS27AP11	LOC729120	LOC730418	UBA52	LOC731292	YWHAB	MAPKAP1	CALM1	STAM	ADAM12	CALM2	CALM3	CAMK4	CASP9	AKT1S1	CBL	HGS	CDK1	CDC42
REACTOME_MEMBRANE_BINDING_AND_TARGETTING_OF_GAG_PROTEINS	http://www.broadinstitute.org/gsea/msigdb/cards/REACTOME_MEMBRANE_BINDING_AND_TARGETTING_OF_GAG_PROTEINS	VPS37A	VPS37D	VPS28	VPS37C	RPS27A	TSG101	RPS27AP11	UBA52	VPS37B	NMT2
REACTOME_BETA_DEFENSINS	http://www.broadinstitute.org/gsea/msigdb/cards/REACTOME_BETA_DEFENSINS	DEFB118	CCR2	CCR6	DEFB104A	DEFB127	DEFB129	DEFB1	DEFB4A	DEFB105A	DEFB106A	DEFB107A	DEFB108B	DEFB110	DEFB112	DEFB113	DEFB114	DEFB115	DEFB116	DEFB119	DEFB121	DEFB123	DEFB124	DEFB125	DEFB128	DEFB130	DEFB132	DEFB103A	DEFB107B	DEFB104B	DEFB106B	DEFB105B	DEFB103B	DEFB135	DEFB136	DEFB134	DEFB131	TLR1	TLR2	DEFB4B	LOC729523	LOC731949	DEFB126
REACTOME_SRP_DEPENDENT_COTRANSLATIONAL_PROTEIN_TARGETING_TO_MEMBRANE	http://www.broadinstitute.org/gsea/msigdb/cards/REACTOME_SRP_DEPENDENT_COTRANSLATIONAL_PROTEIN_TARGETING_TO_MEMBRANE	SEC61B	RPL35	RPL7AP27	DDOST	FAU	TRAM1	SEC11A	SEC61G	RPL13A	RPL36	RPL10P16	FAM153A	SPCS1	SEC61A1	RPL36P14	RPSAP12	RPS8P10	RPL7AP66	RPL10P9	RPS12P4	RPSA	RPS26P10	RPL23AP2	RPS12P22	RPL21P29	RPS26P35	RPL10A	RPL26L1	SEC61A2	SRPRB	SPCS3	RPL3	RPL3L	RPL4	RPL5	RPL6	RPL7	RPL7A	RPL8	RPL9	RPL10	RPL11	RPL12	RPL13	RPL15	RPL17	RPL18	RPL18A	RPL19	RPL21	RPL22	RPL23A	RPL24	RPL26	RPL27	RPL30	RPL27A	RPL28	RPL29	RPL31	RPL32	RPL34	RPL35A	RPL37	RPL37A	RPL38	RPL39	RPL41	RPL36A	RPLP0	RPLP1	RPLP2	RPN1	RPN2	RPS2	RPS3	RPS3A	RPS4X	RPS4Y1	RPS5	RPS6	RPS7	RPS8	RPS9	RPS10	RPS11	RPS12	RPS13	RPS14	RPS15	RPS15A	RPS16	RPS17	RPS18	RPS19	RPS20	RPS21	RPS23	RPS24	RPS25	RPS26	RPS27	RPS27A	RPS28	RPS29	RPL6P19	LOC641895	RPL36AP31	RPS29P3	RPS26P28	RPL36AP8	RPL26P22	RPS26P20	RPS15AP11	RPS26P50	RPL22P11	RPL17P6	RPS13P8	RPS28P4	RPL32P16	LOC646184	RPS28P7	RPL12P2	LOC647074	RPL23AP42	RPL5P1	RPL36AP51	LOC649602	LOC650638	RPS28P9	RPL34P27	LOC651825	LOC651894	RPL26P30	RPSAP9	SRP9P1	RPL19P9	LOC653566	RPL21P119	RPL31P17	LOC653881	SRP9	SRP14	SRP19	SRP54	SRP68	SRP72	SRPR	SSR1	SSR2	SSR3	SSR4	RPL31P31	RPL15P17	RPL23AP18	RPL26P24	RPL21P75	RPS27AP11	RPS26P7	RPL21P134	RPS26P25	RPS19P3	RPL36AP23	RPS18P10	RPL17P36	RPL36AP37	RPL21P16	RPL23AP74	RPS15P5	RPL23AP63	RPS10P9	LOC730343	RPS18P5	UBA52	RPL34P31	RPL14	SEC11C	RPL23	SPCS2
REACTOME_PI3K_EVENTS_IN_ERBB4_SIGNALING	http://www.broadinstitute.org/gsea/msigdb/cards/REACTOME_PI3K_EVENTS_IN_ERBB4_SIGNALING	AKT3	CDKN1A	CDKN1B	CHUK	THEM4	CREB1	NRG4	HBEGF	ERBB4	EREG	AKT1	AKT2	FOXO1	FOXO3	PHLPP1	MTOR	RICTOR	GSK3A	NRG1	NR4A1	MDM2	FOXO4	PDPK1	PIK3CA	PIK3R1	BAD	PTEN	TRIB3	RPS6KB2	MLST8	BTC	TSC2	LOC729120	LOC731292	MAPKAP1	CASP9	AKT1S1	NRG2
REACTOME_SHC1_EVENTS_IN_ERBB4_SIGNALING	http://www.broadinstitute.org/gsea/msigdb/cards/REACTOME_SHC1_EVENTS_IN_ERBB4_SIGNALING	NRG4	HBEGF	ERBB4	EREG	GRB2	NRG1	HRAS	KRAS	NRAS	MAPK1	MAPK3	MAP2K1	MAP2K2	RAF1	SHC1	SOS1	BTC	YWHAB	NRG2	CDK1
REACTOME_PI3K_EVENTS_IN_ERBB2_SIGNALING	http://www.broadinstitute.org/gsea/msigdb/cards/REACTOME_PI3K_EVENTS_IN_ERBB2_SIGNALING	AKT3	CDKN1A	CDKN1B	CHUK	THEM4	CREB1	NRG4	HBEGF	EGF	EGFR	ERBB2	ERBB3	ERBB4	EREG	AKT1	AKT2	FOXO1	FOXO3	PHLPP1	MTOR	RICTOR	GAB1	GRB2	GSK3A	NRG1	NR4A1	MDM2	FOXO4	PDPK1	PIK3CA	PIK3R1	BAD	PTEN	TRIB3	RPS6KB2	MLST8	BTC	TSC2	LOC729120	LOC731292	MAPKAP1	CASP9	AKT1S1	NRG2
REACTOME_NUCLEAR_SIGNALING_BY_ERBB4	http://www.broadinstitute.org/gsea/msigdb/cards/REACTOME_NUCLEAR_SIGNALING_BY_ERBB4	YAP1	CSH1	CSN2	NRG4	HBEGF	ERBB4	EREG	ESR1	TAB2	NCSTN	SH2B1	GFAP	GH1	GH2	GHR	NRG1	JAK2	APH1A	WWOX	PGR	PSENEN	PRL	PRLR	PSEN1	PSEN2	S100B	CXCL12	SKP1	STAT5A	STAT5B	BTC	ADAM17	APH1B	CUL1	BTRC	NRG2	NCOR1	RBX1
REACTOME_GLYCOSPHINGOLIPID_METABOLISM	http://www.broadinstitute.org/gsea/msigdb/cards/REACTOME_GLYCOSPHINGOLIPID_METABOLISM	NEU3	NEU4	ARSK	ARSG	GALC	SUMF2	GBA	GLA	GLB1	GM2A	SUMF1	HEXA	HEXB	ENPP7	ARSI	ARSH	ARSA	ARSB	STS	ARSE	ARSF	ASAH1	NEU1	NEU2	CTSA	SMPD3	SMPD4	PSAP	ASAH2	GBA2	GBA3	CERK	ASAH2C	SMPD1	SMPD2	UGCG	ARSJ	GAL3ST1
REACTOME_PPARA_ACTIVATES_GENE_EXPRESSION	http://www.broadinstitute.org/gsea/msigdb/cards/REACTOME_PPARA_ACTIVATES_GENE_EXPRESSION	MED6	MED16	CDK8	YAP1	NCOA2	PPARGC1A	GLIPR1	MED8	APOA5	PLIN2	PPARGC1B	CPT1A	CPT2	CREBBP	CTGF	CYP1A1	CYP4A11	CYP7A1	AGT	ABCA1	EP300	ESRRA	ALAS1	FABP1	ACSL1	MED19	FDFT1	FHL2	NCOA6	CDK19	MED13L	WWTR1	TIAM2	ANKRD1	TNFRSF21	MED4	GRHL1	HMGCR	HMGCS1	HMGCS2	APOA1	APOA2	ACADM	SLC27A1	FADS1	MED11	ARNTL	ME1	NFYA	NFYB	NPAS2	NRF1	G0S2	ACOX1	MED31	ANGPTL4	MED15	ABCB4	UGT1A9	PPARA	PPARG	MED1	MED18	MED9	MED29	TRIB3	RORA	RXRA	SMARCD3	SREBF1	SREBF2	SULT2A1	MED22	TBL1X	TEAD1	TEAD4	TEAD3	TXNRD1	TBL1XR1	MED25	NCOA3	MED10	TEAD2	PRIC285	NCOA1	PEX11A	HDAC3	CCNC	MED30	MED14	MED21	MED23	MED17	MED26	MED27	MED7	MED20	CD36	NR1D1	CLOCK	NCOR1	TGS1	MED24	MED12
REACTOME_ASSOCIATION_OF_LICENSING_FACTORS_WITH_THE_PRE_REPLICATIVE_COMPLEX	http://www.broadinstitute.org/gsea/msigdb/cards/REACTOME_ASSOCIATION_OF_LICENSING_FACTORS_WITH_THE_PRE_REPLICATIVE_COMPLEX	E2F1	E2F2	E2F3	ORC3	ORC1	ORC2	ORC4	ORC5	GMNN	RPS27A	RPS27AP11	UBA52	CDT1	CDC6
REACTOME_RIP_MEDIATED_NFKB_ACTIVATION_VIA_DAI	http://www.broadinstitute.org/gsea/msigdb/cards/REACTOME_RIP_MEDIATED_NFKB_ACTIVATION_VIA_DAI	RIPK3	CHUK	TICAM1	AGER	HMGB1	APP	IKBKB	NFKB2	NFKBIA	NFKBIB	RELA	S100A12	S100B	SAA1	TLR3	ZBP1	IKBKG	RIPK1
REACTOME_PRE_NOTCH_TRANSCRIPTION_AND_TRANSLATION	http://www.broadinstitute.org/gsea/msigdb/cards/REACTOME_PRE_NOTCH_TRANSCRIPTION_AND_TRANSLATION	MAMLD1	CREBBP	E2F1	E2F3	EIF2C3	EIF2C4	EP300	SNW1	TNRC6B	KAT2A	EIF2C1	EIF2C2	TNRC6A	RBPJ	JUN	MOV10	LOC441488	NOTCH2	NOTCH3	NOTCH4	MAML3	TNRC6C	CCND1	TFDP1	TP53	LOC728030	MAML2	KAT2B	MAML1
REACTOME_DEGRADATION_OF_THE_EXTRACELLULAR_MATRIX	http://www.broadinstitute.org/gsea/msigdb/cards/REACTOME_DEGRADATION_OF_THE_EXTRACELLULAR_MATRIX	MMP24	CMA1	CTRB1	CTSG	ELANE	KLK2	KLKB1	MMP1	MMP2	MMP3	MMP7	MMP8	MMP9	MMP10	MMP11	MMP13	MMP14	MMP15	MMP16	MMP17	CTRB2	FURIN	PLG	PRSS1	PRSS2	MMP25	TIMP1	TIMP2	TPSAB1
REACTOME_MITOCHONDRIAL_PROTEIN_IMPORT	http://www.broadinstitute.org/gsea/msigdb/cards/REACTOME_MITOCHONDRIAL_PROTEIN_IMPORT	COX17	SLC25A13	TIMM17B	TIMM23B	TIMM17A	TOMM40	TIMM44	MTX2	DNAJC19	CHCHD4	GRPEL2	CS	HSCB	CYC1	TIMM8A	LDHD	PMPCA	FXN	SAMM50	FXC1	TIMM13	TIMM10	TIMM9	TIMM8B	GFER	COQ2	C18orf55	SLC25A4	SLC25A6	TIMM22	HSPA9	HSPD1	IDH3G	TOMM5	LOC440490	MTX1	ATP5A1	ACO2	ATP5B	PAM16	ATP5G1	TOMM7	TOMM22	BCS1L	LOC642727	LOC644589	LOC646675	LOC646677	LOC650667	LOC650674	TAZ	VDAC1	GRPEL1	SLC25A12	TIMM50	PMPCB	TOMM20	TOMM70A
REACTOME_SIGNALING_BY_HIPPO	http://www.broadinstitute.org/gsea/msigdb/cards/REACTOME_SIGNALING_BY_HIPPO	YAP1	AMOT	AMOTL1	DVL2	WWC1	WWTR1	NPHP4	LATS2	LOC440917	AMOTL2	MOB1A	SAV1	LOC646561	STK3	STK4	TJP1	YWHAB	YWHAE	CASP3	LATS1	MOB1B	TJP2
REACTOME_ACTIVATED_NOTCH1_TRANSMITS_SIGNAL_TO_THE_NUCLEUS	http://www.broadinstitute.org/gsea/msigdb/cards/REACTOME_ACTIVATED_NOTCH1_TRANSMITS_SIGNAL_TO_THE_NUCLEUS	ADAM10	DTX2	CNTN1	MIB2	JAG1	DTX1	DTX4	NCSTN	DLL1	JAG2	ARRB1	ARRB2	APH1A	DLL4	PSENEN	PSEN1	PSEN2	MIB1	RPS27A	ADAM17	RPS27AP11	UBA52	APH1B	NUMB	DLK1	NEURL	DNER
REACTOME_TRAFFICKING_AND_PROCESSING_OF_ENDOSOMAL_TLR	http://www.broadinstitute.org/gsea/msigdb/cards/REACTOME_TRAFFICKING_AND_PROCESSING_OF_ENDOSOMAL_TLR	CNPY3	CTSB	CTSK	CTSL1	CTSS	UNC93B6	UNC93B2	TLR7	TLR8	TLR9	LGMN	TLR3	HSP90B1	UNC93B1
REACTOME_SIGNALING_BY_NOTCH4	http://www.broadinstitute.org/gsea/msigdb/cards/REACTOME_SIGNALING_BY_NOTCH4	ADAM10	JAG1	NCSTN	DLL1	JAG2	NOTCH4	APH1A	DLL4	PSENEN	PSEN1	PSEN2	APH1B
REACTOME_DOWNSTREAM_SIGNALING_EVENTS_OF_B_CELL_RECEPTOR_BCR	http://www.broadinstitute.org/gsea/msigdb/cards/REACTOME_DOWNSTREAM_SIGNALING_EVENTS_OF_B_CELL_RECEPTOR_BCR	AKT3	RASGRP1	PSMD14	CDKN1A	CDKN1B	MALT1	CHUK	THEM4	CREB1	PSMA8	AKT1	AKT2	FOXO1	FOXO3	PSME4	PHLPP1	FBXW11	MTOR	RICTOR	RASGRP3	GSK3A	NR4A1	HRAS	IKBKB	KRAS	MDM2	FOXO4	NFKBIA	NFKBIB	NFKBIE	NRAS	PDPK1	PRKCB	PSMA1	PSMA2	PSMA3	PSMA4	PSMA5	PSMA6	PSMA7	PSMB1	PSMB2	PSMB3	PSMB4	PSMB5	PSMB6	PSMB7	PSMB8	PSMB9	PSMB10	PSMC1	PSMC2	PSMC3	PSMC4	PSMC5	PSMC6	PSMD1	PSMD2	PSMD3	PSMD4	PSMD5	PSMD7	PSMD8	PSMD9	PSMD10	PSMD11	PSMD12	PSMD13	BAD	PSME1	PSME2	PTEN	TRIB3	REL	RELA	RPS6KB2	RPS27A	MLST8	LOC646626	SKP1	LOC652826	MAP3K7	TSC2	RPS27AP11	LOC729120	UBA52	LOC731292	MAPKAP1	CASP9	AKT1S1	CARD11	CUL1	IKBKG	BCL10	BTRC	PSMF1	PSMD6
REACTOME_ACTIVATION_OF_NF_KAPPAB_IN_B_CELLS	http://www.broadinstitute.org/gsea/msigdb/cards/REACTOME_ACTIVATION_OF_NF_KAPPAB_IN_B_CELLS	PSMD14	MALT1	CHUK	PSMA8	PSME4	FBXW11	IKBKB	NFKBIA	NFKBIB	NFKBIE	PRKCB	PSMA1	PSMA2	PSMA3	PSMA4	PSMA5	PSMA6	PSMA7	PSMB1	PSMB2	PSMB3	PSMB4	PSMB5	PSMB6	PSMB7	PSMB8	PSMB9	PSMB10	PSMC1	PSMC2	PSMC3	PSMC4	PSMC5	PSMC6	PSMD1	PSMD2	PSMD3	PSMD4	PSMD5	PSMD7	PSMD8	PSMD9	PSMD10	PSMD11	PSMD12	PSMD13	PSME1	PSME2	REL	RELA	RPS27A	LOC646626	SKP1	LOC652826	MAP3K7	RPS27AP11	UBA52	CARD11	CUL1	IKBKG	BCL10	BTRC	PSMF1	PSMD6
REACTOME_RORA_ACTIVATES_CIRCADIAN_EXPRESSION	http://www.broadinstitute.org/gsea/msigdb/cards/REACTOME_RORA_ACTIVATES_CIRCADIAN_EXPRESSION	NCOA2	PPARGC1A	CPT1A	CREBBP	EP300	NCOA6	ARNTL	NPAS2	PPARA	MED1	RORA	RXRA	SMARCD3	SREBF1	TBL1X	TBL1XR1	NCOA3	PRIC285	NCOA1	HDAC3	NR1D1	CLOCK	NCOR1	TGS1
REACTOME_ANTIGEN_ACTIVATES_B_CELL_RECEPTOR_LEADING_TO_GENERATION_OF_SECOND_MESSENGERS	http://www.broadinstitute.org/gsea/msigdb/cards/REACTOME_ANTIGEN_ACTIVATES_B_CELL_RECEPTOR_LEADING_TO_GENERATION_OF_SECOND_MESSENGERS	PIK3AP1	FYN	GRB2	BLNK	SH3KBP1	ITPR2	ITPR3	LYN	NCK1	PIK3CD	PIK3R1	PLCG1	PLCG2	BLK	SHC1	SOS1	STIM1	SYK	BTK	VAV1	CALM1	CALM2	CALM3	ORAI1	CBL	CBLB	CD19	CD79A	CD79B
REACTOME_REGULATION_OF_COMPLEMENT_CASCADE	http://www.broadinstitute.org/gsea/msigdb/cards/REACTOME_REGULATION_OF_COMPLEMENT_CASCADE	CFHR3	CR1	CD55	CFH	CFI	CD46	PROS1	CFB	LOC653879	C2	C3	C4A	C4BPA	C4BPB
REACTOME_YAP1_AND_WWTR1_TAZ_STIMULATED_GENE_EXPRESSION	http://www.broadinstitute.org/gsea/msigdb/cards/REACTOME_YAP1_AND_WWTR1_TAZ_STIMULATED_GENE_EXPRESSION	YAP1	NCOA2	CREBBP	CTGF	NCOA6	WWTR1	NPPA	PPARA	MED1	RXRA	SMARCD3	TBL1X	TBX5	TEAD1	TEAD4	TEAD3	TBL1XR1	NCOA3	TEAD2	PRIC285	RUNX2	NCOA1	KAT2B	TGS1
REACTOME_SIGNALING_BY_NOTCH2	http://www.broadinstitute.org/gsea/msigdb/cards/REACTOME_SIGNALING_BY_NOTCH2	ADAM10	JAG1	NCSTN	DLL1	JAG2	NOTCH2	APH1A	DLL4	PSENEN	PSEN1	PSEN2	APH1B
REACTOME_PRE_NOTCH_EXPRESSION_AND_PROCESSING	http://www.broadinstitute.org/gsea/msigdb/cards/REACTOME_PRE_NOTCH_EXPRESSION_AND_PROCESSING	MAMLD1	ST3GAL6	TMED2	CREBBP	E2F1	E2F3	EIF2C3	EIF2C4	EP300	SNW1	TNRC6B	POFUT1	KAT2A	EIF2C1	B4GALT1	EIF2C2	TNRC6A	RBPJ	JUN	LFNG	MFNG	MOV10	LOC441488	NOTCH2	NOTCH3	NOTCH4	ATP2A1	ATP2A2	ATP2A3	FURIN	MAML3	POGLUT1	TNRC6C	RAB6A	CCND1	RFNG	SEL1L	ST3GAL3	TFDP1	TP53	LOC728030	MAML2	KAT2B	MAML1
REACTOME_SIGNALING_BY_THE_B_CELL_RECEPTOR_BCR	http://www.broadinstitute.org/gsea/msigdb/cards/REACTOME_SIGNALING_BY_THE_B_CELL_RECEPTOR_BCR	AKT3	RASGRP1	PSMD14	CDKN1A	CDKN1B	MALT1	CHUK	THEM4	PIK3AP1	CREB1	PSMA8	AKT1	AKT2	FOXO1	FOXO3	PSME4	PHLPP1	FBXW11	MTOR	RICTOR	FYN	RASGRP3	GRB2	GSK3A	BLNK	SH3KBP1	NR4A1	HRAS	IKBKB	ITPR2	ITPR3	KRAS	LYN	MDM2	FOXO4	NCK1	NFKBIA	NFKBIB	NFKBIE	NRAS	PDPK1	PIK3CD	PIK3R1	PLCG1	PLCG2	PRKCB	PSMA1	PSMA2	PSMA3	PSMA4	PSMA5	PSMA6	PSMA7	PSMB1	PSMB2	PSMB3	PSMB4	PSMB5	PSMB6	PSMB7	PSMB8	PSMB9	PSMB10	PSMC1	PSMC2	PSMC3	PSMC4	PSMC5	PSMC6	PSMD1	PSMD2	PSMD3	PSMD4	PSMD5	PSMD7	PSMD8	PSMD9	PSMD10	PSMD11	PSMD12	PSMD13	BAD	PSME1	PSME2	PTEN	TRIB3	REL	RELA	RPS6KB2	RPS27A	BLK	MLST8	SHC1	LOC646626	SKP1	LOC652826	SOS1	STIM1	SYK	MAP3K7	BTK	TSC2	RPS27AP11	LOC729120	UBA52	LOC731292	VAV1	MAPKAP1	CALM1	CALM2	CALM3	CASP9	AKT1S1	CARD11	CUL1	ORAI1	IKBKG	CBL	CBLB	BCL10	BTRC	CD19	PSMF1	CD79A	CD79B	PSMD6
REACTOME_EXTRACELLULAR_MATRIX_ORGANIZATION	http://www.broadinstitute.org/gsea/msigdb/cards/REACTOME_EXTRACELLULAR_MATRIX_ORGANIZATION	CRTAP	LEPREL2	MMP24	CMA1	COL1A1	COL1A2	COL2A1	COL3A1	COL4A1	COL4A2	COL4A3	COL4A4	COL4A5	COL4A6	COL5A1	COL5A2	COL6A1	COL6A2	COL6A3	COL7A1	COL8A1	COL8A2	COL9A1	COL9A2	COL9A3	COL10A1	COL11A1	COL11A2	COL12A1	COL13A1	COL15A1	COL16A1	COL17A1	COL19A1	ADAMTS14	CTRB1	CTSG	COL22A1	ELANE	GLT25D2	COL24A1	PCOLCE2	COL28A1	KLK2	KLKB1	MMP1	MMP2	MMP3	MMP7	MMP8	MMP9	MMP10	MMP11	MMP13	MMP14	MMP15	MMP16	MMP17	CTRB2	P4HB	FURIN	COL5A3	PCOLCE	PLG	PLOD1	PLOD2	PPIB	LEPREL1	PRSS1	PRSS2	MMP25	BMP1	TIMP1	TIMP2	TLL1	TLL2	TPSAB1	COL14A1	GLT25D1	COL21A1	COL25A1	COL27A1	SERPINH1	PLOD3	COL23A1	ADAMTS3	ADAMTS2
REACTOME_NOTCH1_INTRACELLULAR_DOMAIN_REGULATES_TRANSCRIPTION	http://www.broadinstitute.org/gsea/msigdb/cards/REACTOME_NOTCH1_INTRACELLULAR_DOMAIN_REGULATES_TRANSCRIPTION	HDAC6	HDAC5	MAMLD1	CDK8	CREBBP	EP300	SNW1	HEY1	HEY2	KAT2A	HEYL	HDAC1	HDAC2	HIF1A	HES1	RBPJ	HES5	MYC	HDAC7	FBXW7	MAML3	HDAC8	RPS27A	SKP1	TBL1X	TLE1	TLE2	TLE3	TLE4	LOC728030	RPS27AP11	UBA52	TBL1XR1	HDAC11	HDAC10	MAML2	CUL1	HDAC3	KAT2B	CCNC	NCOR1	NCOR2	HDAC9	HDAC4	MAML1	RBX1
REACTOME_CIRCADIAN_REPRESSION_OF_EXPRESSION_BY_REV_ERBA	http://www.broadinstitute.org/gsea/msigdb/cards/REACTOME_CIRCADIAN_REPRESSION_OF_EXPRESSION_BY_REV_ERBA	NCOA2	PPARGC1A	CREBBP	EP300	NCOA6	ARNTL	NPAS2	PPARA	MED1	RORA	RXRA	SMARCD3	TBL1X	TBL1XR1	NCOA3	ELOVL3	PRIC285	NCOA1	HDAC3	NR1D1	CLOCK	NCOR1	TGS1
REACTOME_PRE_NOTCH_PROCESSING_IN_GOLGI	http://www.broadinstitute.org/gsea/msigdb/cards/REACTOME_PRE_NOTCH_PROCESSING_IN_GOLGI	ST3GAL6	TMED2	B4GALT1	LFNG	MFNG	NOTCH2	NOTCH3	NOTCH4	ATP2A1	ATP2A2	ATP2A3	FURIN	RAB6A	RFNG	SEL1L	ST3GAL3
REACTOME_SIGNALING_BY_NOTCH1	http://www.broadinstitute.org/gsea/msigdb/cards/REACTOME_SIGNALING_BY_NOTCH1	HDAC6	HDAC5	MAMLD1	ADAM10	CDK8	DTX2	CNTN1	CREBBP	MIB2	JAG1	DTX1	EP300	SNW1	DTX4	NCSTN	HEY1	HEY2	KAT2A	HEYL	DLL1	HDAC1	HDAC2	HIF1A	HES1	RBPJ	JAG2	HES5	ARRB1	ARRB2	MYC	APH1A	HDAC7	DLL4	FBXW7	MAML3	PSENEN	HDAC8	PSEN1	PSEN2	MIB1	RPS27A	SKP1	ADAM17	TBL1X	TLE1	TLE2	TLE3	TLE4	LOC728030	RPS27AP11	UBA52	TBL1XR1	HDAC11	APH1B	HDAC10	MAML2	CUL1	NUMB	DLK1	HDAC3	KAT2B	CCNC	NEURL	DNER	NCOR1	NCOR2	HDAC9	HDAC4	MAML1	RBX1
REACTOME_SIGNALING_BY_NOTCH3	http://www.broadinstitute.org/gsea/msigdb/cards/REACTOME_SIGNALING_BY_NOTCH3	ADAM10	JAG1	NCSTN	DLL1	JAG2	NOTCH3	APH1A	DLL4	PSENEN	PSEN1	PSEN2	APH1B
REACTOME_TRIGLYCERIDE_BIOSYNTHESIS	http://www.broadinstitute.org/gsea/msigdb/cards/REACTOME_TRIGLYCERIDE_BIOSYNTHESIS	AGPAT1	AGPAT2	AGPAT6	GPAT2	ACSL1	ACSL3	ACSL4	FASN	GPD1L	LPIN1	ACSL6	LCLAT1	LPCAT4	GK	GPD1	ACACA	ACLY	HSD17B12	ACSL5	ELOVL2	AGPAT5	AGPAT3	AGPAT4	GPAM	ELOVL5	ELOVL1	LPIN3	SLC25A1	ELOVL4	ELOVL6	LPCAT1	ELOVL7	ELOVL3	DGAT2	AGPAT9	DGAT1	TECR	LPIN2
REACTOME_INSULIN_RECEPTOR_SIGNALLING_CASCADE	http://www.broadinstitute.org/gsea/msigdb/cards/REACTOME_INSULIN_RECEPTOR_SIGNALLING_CASCADE	FRS2	THEM4	CRK	KLB	DOK1	EIF4B	EIF4E	EIF4EBP1	EIF4G1	AKT2	FGF1	FGF2	FGF3	FGF4	FGF5	FGF6	FGF7	FGF8	FGF9	FGF10	FGFR1	FGFR3	FGFR2	FGFR4	MTOR	GAB1	SHC2	FGF20	FGF22	GRB2	GRB10	EEF2K	PIK3R4	HRAS	INS	INSR	IRS1	KRAS	NRAS	PDE3B	PRKAG2	PDPK1	CAB39	PIK3C3	PIK3CA	PIK3CB	PIK3R1	PIK3R2	SHC3	PRKAG3	TLR9	PPM1A	STRADB	PRKAA1	PRKAA2	PRKAB1	PRKAB2	PRKAG1	MAPK1	MAPK3	MAP2K1	MAP2K2	RPTOR	TRIB3	RAF1	RHEB	RPS6	RPS6KB1	MLST8	LOC644462	SHC1	SOS1	STK11	TSC1	TSC2	LOC729120	LOC730244	YWHAB	FGF23	CAB39L	IRS2	FGF18	FGF17	STRADA	KL	CDK1	FGF19
REACTOME_ARMS_MEDIATED_ACTIVATION	http://www.broadinstitute.org/gsea/msigdb/cards/REACTOME_ARMS_MEDIATED_ACTIVATION	CRK	RAPGEF1	HRAS	KRAS	NGF	NRAS	NTRK1	MAPK1	MAPK3	MAP2K1	MAP2K2	KIDINS220	RAF1	RAP1A	BRAF	YWHAB	CDK1
REACTOME_PROLONGED_ERK_ACTIVATION_EVENTS	http://www.broadinstitute.org/gsea/msigdb/cards/REACTOME_PROLONGED_ERK_ACTIVATION_EVENTS	FRS2	CRK	RAPGEF1	HRAS	KRAS	NGF	NRAS	NTRK1	PLCG1	MAPK1	MAPK3	MAP2K1	MAP2K2	KIDINS220	RAF1	RAP1A	BRAF	YWHAB	CDK1
REACTOME_SIGNALLING_TO_RAS	http://www.broadinstitute.org/gsea/msigdb/cards/REACTOME_SIGNALLING_TO_RAS	MAPK14	SHC2	GRB2	HRAS	KRAS	NGF	NRAS	NTRK1	SHC3	MAPK1	MAPK3	MAPK11	MAPK13	MAP2K1	MAP2K2	RAF1	RALA	RALB	RALGDS	MAPK12	SHC1	SOS1	SRC	YWHAB	MAPKAPK3	MAPKAPK2	CDK1
REACTOME_SIGNALING_BY_BMP	http://www.broadinstitute.org/gsea/msigdb/cards/REACTOME_SIGNALING_BY_BMP	FSTL1	SMAD1	SMAD4	SMAD5	SMAD6	SMAD7	SMURF1	GREM2	SMURF2	SKI	BMP2	BMPR1A	BMPR1B	BMPR2	LOC731429	UBE2D1	UBE2D3	CHRDL1	ACVR2A	NOG	ACVR2B	CER1	ZFYVE16
REACTOME_CELL_SURFACE_INTERACTIONS_AT_THE_VASCULAR_WALL	http://www.broadinstitute.org/gsea/msigdb/cards/REACTOME_CELL_SURFACE_INTERACTIONS_AT_THE_VASCULAR_WALL	MERTK	SLC7A9	AMICA1	COL1A1	COL1A2	LOC128192	LOC131691	SIRPA	CXADR	F2	FCER1G	FN1	SLC7A8	SLC16A8	SLC7A11	PPIL2	FYN	ANGPT1	ANGPT2	GRB2	GRB7	GRB14	HRAS	APOB	PPIAP8	ITGA3	ITGA5	ITGAL	ITGAM	ITGAV	ITGAX	ITGB1	ITGB2	ITGB3	KRAS	L1CAM	LCK	LYN	MAG	MMP1	ATP1B1	ATP1B2	ATP1B3	NRAS	OLR1	F11R	ANGPT4	PECAM1	PF4	PF4V1	PIK3CA	PIK3CB	PIK3R1	PIK3R2	PLCG1	TREM1	PPIA	SIRPG	PROC	PROS1	SLC7A10	PTPN6	JAM2	SELL	SELP	LOC643997	SHC1	SLC3A2	LOC652612	PPIAP22	LOC654188	SLC16A1	SOS1	SPN	SRC	BSG	TEK	THBD	YES1	SLC7A5	JAM3	CAV1	DOK2	SLC7A7	SLC7A6	ESAM	SLC16A3	CD2	CD47	CD48	CD58
REACTOME_NGF_SIGNALLING_VIA_TRKA_FROM_THE_PLASMA_MEMBRANE	http://www.broadinstitute.org/gsea/msigdb/cards/REACTOME_NGF_SIGNALLING_VIA_TRKA_FROM_THE_PLASMA_MEMBRANE	AKT3	DNAL4	CDKN1A	CDKN1B	ADCY1	ADCY2	FRS2	ADCY3	ADCY5	ADCY6	ADCY7	ADCY8	CHUK	ADCY9	ADCYAP1	ADCYAP1R1	THEM4	AP2M1	AP2S1	CLTA	CLTC	ADORA2A	CREB1	CRK	MAPK14	ADRBK1	AP2A1	AP2A2	AP2B1	DNM1	DNM2	DUSP3	DUSP4	DUSP6	DUSP7	ADCY4	ELK1	AKT1	AKT2	FOXO1	FOXO3	PHLPP1	MTOR	RICTOR	SHC2	GRB2	RAPGEF1	GSK3A	NR4A1	HRAS	IRS1	ITPR2	ITPR3	KRAS	RHOA	MDM2	MEF2A	MEF2C	FOXO4	ATF1	NGF	NRAS	NTRK1	NTRK2	PDE1A	PDE1B	PDPK1	PIK3CA	PIK3CB	PIK3R1	PIK3R2	PLCG1	SHC3	PPP2CA	PPP2CB	PPP2R1A	PPP2R1B	PPP2R5D	PRKACA	PRKACB	PRKACG	PRKAR1A	PRKAR1B	PRKAR2A	PRKAR2B	PRKCA	PRKCD	PRKCE	PRKCG	MAPK1	MAPK3	MAPK7	MAPK11	MAPK13	MAP2K1	MAP2K2	MAP2K5	BAD	PTEN	KIDINS220	TRIB3	RAF1	RALA	RALB	RALGDS	RAP1A	RIT2	RIT1	RPS6KA1	RPS6KA2	RPS6KA3	RPS6KB2	MAPK12	MLST8	SH3GL2	SHC1	SOS1	SRC	BRAF	STAT3	TSC2	LOC729120	LOC730418	LOC731292	YWHAB	MAPKAPK3	MAPKAP1	CALM1	CALM2	CALM3	CAMK4	CASP9	AKT1S1	IRS2	RPS6KA5	MAPKAPK2	CDK1
REACTOME_SIGNALLING_TO_ERKS	http://www.broadinstitute.org/gsea/msigdb/cards/REACTOME_SIGNALLING_TO_ERKS	FRS2	CRK	MAPK14	SHC2	GRB2	RAPGEF1	HRAS	KRAS	NGF	NRAS	NTRK1	PLCG1	SHC3	MAPK1	MAPK3	MAPK11	MAPK13	MAP2K1	MAP2K2	KIDINS220	RAF1	RALA	RALB	RALGDS	RAP1A	RIT2	RIT1	MAPK12	SHC1	SOS1	SRC	BRAF	YWHAB	MAPKAPK3	MAPKAPK2	CDK1
REACTOME_P38MAPK_EVENTS	http://www.broadinstitute.org/gsea/msigdb/cards/REACTOME_P38MAPK_EVENTS	MAPK14	HRAS	KRAS	NRAS	MAPK11	MAPK13	RALA	RALB	RALGDS	MAPK12	SRC	MAPKAPK3	MAPKAPK2
REACTOME_ACYL_CHAIN_REMODELLING_OF_PI	http://www.broadinstitute.org/gsea/msigdb/cards/REACTOME_ACYL_CHAIN_REMODELLING_OF_PI	PLA2G16	PLA2G4F	PLA2G2D	PLA2G4D	PLA2G2E	PLA2G1B	PLA2G2A	PLA2G4A	PLA2G5	PLA2G2F	MBOAT7	PLBD1	PLA2G12A	PLA2G10	PLA2G4C
REACTOME_TGF_BETA_RECEPTOR_SIGNALING_IN_EMT_EPITHELIAL_TO_MESENCHYMAL_TRANSITION	http://www.broadinstitute.org/gsea/msigdb/cards/REACTOME_TGF_BETA_RECEPTOR_SIGNALING_IN_EMT_EPITHELIAL_TO_MESENCHYMAL_TRANSITION	FKBP1A	ARHGEF18	RHOA	F11R	PARD6A	PRKCZ	PARD3	SMURF1	CGN	RPS27A	TGFB1	TGFBR1	TGFBR2	RPS27AP11	UBA52	LOC731429
REACTOME_DOWNREGULATION_OF_TGF_BETA_RECEPTOR_SIGNALING	http://www.broadinstitute.org/gsea/msigdb/cards/REACTOME_DOWNREGULATION_OF_TGF_BETA_RECEPTOR_SIGNALING	STUB1	STRAP	PPP1R15A	SMAD2	SMAD3	SMAD7	UCHL5	PPP1CA	PPP1CB	PPP1CC	PMEPA1	SMURF1	RPS27A	SMURF2	TGFB1	TGFBR1	TGFBR2	RPS27AP11	UBA52	LOC731429	XPO1	MTMR4	ZFYVE9
REACTOME_COLLAGEN_FORMATION	http://www.broadinstitute.org/gsea/msigdb/cards/REACTOME_COLLAGEN_FORMATION	CRTAP	LEPREL2	COL1A1	COL1A2	COL2A1	COL3A1	COL4A1	COL4A2	COL4A3	COL4A4	COL4A5	COL4A6	COL5A1	COL5A2	COL6A1	COL6A2	COL6A3	COL7A1	COL8A1	COL8A2	COL9A1	COL9A2	COL9A3	COL10A1	COL11A1	COL11A2	COL12A1	COL13A1	COL15A1	COL16A1	COL17A1	COL19A1	ADAMTS14	COL22A1	GLT25D2	COL24A1	PCOLCE2	COL28A1	P4HB	COL5A3	PCOLCE	PLOD1	PLOD2	PPIB	LEPREL1	BMP1	TLL1	TLL2	COL14A1	GLT25D1	COL21A1	COL25A1	COL27A1	SERPINH1	PLOD3	COL23A1	ADAMTS3	ADAMTS2
REACTOME_SMAD2_SMAD3_SMAD4_HETEROTRIMER_REGULATES_TRANSCRIPTION	http://www.broadinstitute.org/gsea/msigdb/cards/REACTOME_SMAD2_SMAD3_SMAD4_HETEROTRIMER_REGULATES_TRANSCRIPTION	CDK8	CDK9	CDKN2B	E2F4	E2F5	WWTR1	HDAC1	JUNB	SMAD2	SMAD3	SMAD4	SMAD7	MEN1	LOC441488	MYC	SERPINE1	RBL1	TGIF2	RPS27A	SP1	TFDP1	TGIF1	RPS27AP11	UBA52	CCNC	CCNT1	CCNT2
REACTOME_SIGNALING_BY_FGFR_IN_DISEASE	http://www.broadinstitute.org/gsea/msigdb/cards/REACTOME_SIGNALING_BY_FGFR_IN_DISEASE	AKT3	SPRY2	CDKN1A	CDKN1B	ADCY1	ADCY2	FRS3	FRS2	ADCY3	CPSF6	CNTRL	ADCY5	FGFR1OP	ADCY6	ADCY7	ADCY8	CHUK	ADCY9	THEM4	CREB1	CUX1	KLB	ADRBK1	ADCY4	AKT1	AKT2	FGF1	FGF2	FGF3	FGF4	FGF5	FGF6	FGF7	FGF8	FGF9	FGF10	FGFR1	FGFR3	FGFR2	FGFR4	FOXO1	FOXO3	PHLPP1	MTOR	RICTOR	GAB1	FGFR1OP2	FGF20	FGF22	GRB2	GSK3A	NR4A1	HRAS	ITPR2	ITPR3	KRAS	MYO18A	MDM2	FOXO4	NRAS	PDE1A	PDE1B	PDPK1	PIK3CA	PIK3R1	PLCG1	IL17RD	PPP2CA	PPP2CB	PPP2R1A	PRKACA	PRKACB	PRKACG	PRKAR1A	PRKAR1B	PRKAR2A	PRKAR2B	PRKCA	PRKCD	PRKCE	PRKCG	MAPK1	MAPK3	MAP2K1	MAP2K2	BAD	PTEN	TRIB3	RAF1	BCR	RPS6KB2	RPS27A	MLST8	SHC1	SOS1	SRC	BRAF	STAT1	STAT3	STAT5A	STAT5B	TSC2	RPS27AP11	LOC729120	LOC730418	UBA52	LOC731292	LOC732425	YWHAB	ZMYM2	MAPKAP1	CALM1	CALM2	FGF23	CALM3	CAMK4	CASP9	AKT1S1	MKNK1	CBL	TRIM24	FGF18	FGF17	KL	CDK1	GAB2	FGF19
REACTOME_HS_GAG_DEGRADATION	http://www.broadinstitute.org/gsea/msigdb/cards/REACTOME_HS_GAG_DEGRADATION	GPC6	HPSE	GPC2	GPC4	GPC5	GPC3	GLB1	GPC1	GUSB	HSPG2	IDS	IDUA	AGRN	NAGLU	HPSE2	SDC1	SDC2	SDC4	SGSH	SDC3
REACTOME_SYNTHESIS_OF_PIPS_AT_THE_EARLY_ENDOSOME_MEMBRANE	http://www.broadinstitute.org/gsea/msigdb/cards/REACTOME_SYNTHESIS_OF_PIPS_AT_THE_EARLY_ENDOSOME_MEMBRANE	PIKFYVE	PIK3R4	MTM1	PIK3C2A	PIK3C3	PI4K2B	PI4K2A	VAC14	INPP4B	MTMR2	MTMR4	FIG4
REACTOME_SIGNALLING_TO_P38_VIA_RIT_AND_RIN	http://www.broadinstitute.org/gsea/msigdb/cards/REACTOME_SIGNALLING_TO_P38_VIA_RIT_AND_RIN	HRAS	KRAS	NGF	NRAS	NTRK1	MAPK1	MAPK3	MAP2K1	MAP2K2	RAF1	RIT2	RIT1	BRAF	YWHAB	CDK1
REACTOME_P53_INDEPENDENT_G1_S_DNA_DAMAGE_CHECKPOINT	http://www.broadinstitute.org/gsea/msigdb/cards/REACTOME_P53_INDEPENDENT_G1_S_DNA_DAMAGE_CHECKPOINT	PSMD14	CHEK1	CHEK2	PSMA8	PSME4	ATM	PSMA1	PSMA2	PSMA3	PSMA4	PSMA5	PSMA6	PSMA7	PSMB1	PSMB2	PSMB3	PSMB4	PSMB5	PSMB6	PSMB7	PSMB8	PSMB9	PSMB10	PSMC1	PSMC2	PSMC3	PSMC4	PSMC5	PSMC6	PSMD1	PSMD2	PSMD3	PSMD4	PSMD5	PSMD7	PSMD8	PSMD9	PSMD10	PSMD11	PSMD12	PSMD13	PSME1	PSME2	RPS27A	LOC651610	LOC652826	RPS27AP11	UBA52	PSMF1	PSMD6	CDC25A
REACTOME_REGULATION_OF_HYPOXIA_INDUCIBLE_FACTOR_HIF_BY_OXYGEN	http://www.broadinstitute.org/gsea/msigdb/cards/REACTOME_REGULATION_OF_HYPOXIA_INDUCIBLE_FACTOR_HIF_BY_OXYGEN	EGLN2	EGLN3	CREBBP	EP300	EPAS1	EPO	HIF1A	ARNT	EGLN1	HIF1AN	RPS27A	HIF3A	TCEB1P3	TCEB1	TCEB2	RPS27AP11	UBA52	UBE2D1	UBE2D2	UBE2D3	VEGFA	VHL	CA9	CUL2	RBX1
REACTOME_ACYL_CHAIN_REMODELLING_OF_PC	http://www.broadinstitute.org/gsea/msigdb/cards/REACTOME_ACYL_CHAIN_REMODELLING_OF_PC	LPCAT3	PLA2G16	MBOAT2	LPCAT4	PLA2G4F	PLA2G2D	PLA2G4D	PLA2G2E	PLA2G3	PNPLA8	PLA2G1B	PLA2G2A	PLA2G4A	PLA2G5	LPCAT2	PLA2G2F	PLBD1	LPCAT1	PLA2G12A	PLA2G6	PLA2G10	PLA2G4C
REACTOME_SYNTHESIS_OF_PIPS_AT_THE_GOLGI_MEMBRANE	http://www.broadinstitute.org/gsea/msigdb/cards/REACTOME_SYNTHESIS_OF_PIPS_AT_THE_GOLGI_MEMBRANE	PIKFYVE	SACM1L	PIK3R4	ARF1	ARF3	OCRL	PIK3C2A	PIK3C2G	PIK3C3	PI4KA	PI4KB	PI4K2B	PI4K2A	VAC14	INPP5E	TPTE2	FIG4
REACTOME_TGF_BETA_RECEPTOR_SIGNALING_ACTIVATES_SMADS	http://www.broadinstitute.org/gsea/msigdb/cards/REACTOME_TGF_BETA_RECEPTOR_SIGNALING_ACTIVATES_SMADS	STUB1	STRAP	FKBP1A	PPP1R15A	SMAD2	SMAD3	SMAD4	SMAD7	FURIN	UCHL5	PPP1CA	PPP1CB	PPP1CC	PMEPA1	SMURF1	RPS27A	SMURF2	TGFB1	TGFBR1	TGFBR2	RPS27AP11	UBA52	LOC731429	XPO1	MTMR4	ZFYVE9
REACTOME_ACTIVATED_POINT_MUTANTS_OF_FGFR2	http://www.broadinstitute.org/gsea/msigdb/cards/REACTOME_ACTIVATED_POINT_MUTANTS_OF_FGFR2	FGF1	FGF2	FGF3	FGF4	FGF5	FGF6	FGF7	FGF8	FGF9	FGF10	FGFR2	FGF20	FGF22	FGF23	FGF18	FGF17
REACTOME_PHOSPHOLIPID_METABOLISM	http://www.broadinstitute.org/gsea/msigdb/cards/REACTOME_PHOSPHOLIPID_METABOLISM	COL4A3BP	LPCAT3	CEPT1	CDS1	PEMT	CDIPT	AGPAT1	AGPAT2	SPTLC1	NEU3	CHAT	PLA2G16	CHKA	CHKB	MGLL	PLD4	DEGS2	ACER1	SLC44A3	MBOAT2	NEU4	SGPP2	AGPAT6	CSNK1G2	PIK3R6	GPAT2	PPM1L	ARSK	MBOAT1	PHOSPHO1	SGMS2	PIKFYVE	PLD6	CERS3	SLC44A5	ARSG	SACM1L	GPD1L	LPIN1	PIP5K1C	SLC44A1	PIK3R5	PLD3	PITPNB	KDSR	LCLAT1	CERS6	LPCAT4	PLA2G4F	GALC	SUMF2	SGMS1	PLA2G2D	GBA	INPP5J	GLA	GLB1	GM2A	GPD1	PLA2G4D	SUMF1	CERS2	HADHA	HADHB	HEXA	HEXB	PLA2G2E	PIK3R4	ENPP7	ARSI	ACER2	ARSH	INPPL1	ARF1	ARF3	ARSA	ARSB	STS	ARSE	ARSF	ASAH1	ACHE	MTM1	NEU1	NEU2	OCRL	OSBP	PLA2G3	PNPLA8	PCYT1A	INPP5K	PIK3C2A	PIK3C2B	PIK3C2G	PIK3C3	PIK3CA	PIK3CB	PIK3CD	PIK3CG	PIK3R1	PIK3R2	PI4KA	PI4KB	PIP4K2A	PLA2G1B	PLA2G2A	PLA2G4A	PLA2G5	PLD1	PLD2	CRLS1	CTSA	LPCAT2	ETNK2	PI4K2B	AGPAT5	ACER3	PI4K2A	ETNK1	SMPD3	SMPD4	VAC14	PRKD1	GPCPD1	PSAP	INPP5E	ASAH2	SPHK2	AGPAT3	AGPAT4	CHPT1	PNPLA2	SLC44A2	PTEN	GPAM	GBA2	GBA3	PCYT2	MTMR14	PLA2G2F	CERK	LPIN3	ASAH2C	SMPD1	SMPD2	TAZ	LOC729155	LOC731292	UGCG	MBOAT7	CERS4	ARSJ	PLBD1	LPCAT1	PNPLA3	SLC44A4	PTDSS2	SGPP1	PLA2G12A	PIP5K1B	PIP4K2B	PLA2G6	PLA2G10	GNPAT	DGAT2	AGPAT9	PIK3R3	EPT1	DEGS1	PLA2G4C	PPAP2A	PPAP2C	PPAP2B	DGAT1	CDS2	MTMR1	INPP4B	SYNJ1	SYNJ2	SPHK1	SGPL1	MTMR3	MTMR2	CERS5	MTMR6	MTMR7	MTMR4	VAPB	VAPA	TPTE2	PCYT1B	PGS1	GAL3ST1	SPTLC2	LPIN2	PTDSS1	FIG4	LPGAT1
REACTOME_CS_DS_DEGRADATION	http://www.broadinstitute.org/gsea/msigdb/cards/REACTOME_CS_DS_DEGRADATION	VCAN	NCAN	CSPG4	DCN	HEXA	HEXB	HYAL1	IDS	IDUA	ARSB	BGN	BCAN
REACTOME_SYNTHESIS_OF_PA	http://www.broadinstitute.org/gsea/msigdb/cards/REACTOME_SYNTHESIS_OF_PA	AGPAT1	AGPAT2	AGPAT6	GPAT2	GPD1L	LCLAT1	LPCAT4	PLA2G2D	GPD1	PLA2G4D	PLA2G2E	PLA2G1B	PLA2G2A	PLA2G4A	PLA2G5	PLD1	PLD2	AGPAT5	AGPAT3	AGPAT4	GPAM	PLA2G2F	LPCAT1	PLA2G12A	PLA2G10	GNPAT	AGPAT9
REACTOME_OXYGEN_DEPENDENT_PROLINE_HYDROXYLATION_OF_HYPOXIA_INDUCIBLE_FACTOR_ALPHA	http://www.broadinstitute.org/gsea/msigdb/cards/REACTOME_OXYGEN_DEPENDENT_PROLINE_HYDROXYLATION_OF_HYPOXIA_INDUCIBLE_FACTOR_ALPHA	EGLN2	EGLN3	EPAS1	HIF1A	EGLN1	RPS27A	HIF3A	TCEB1P3	TCEB1	TCEB2	RPS27AP11	UBA52	UBE2D1	UBE2D2	UBE2D3	VHL	CUL2	RBX1
REACTOME_SYNTHESIS_OF_PIPS_AT_THE_LATE_ENDOSOME_MEMBRANE	http://www.broadinstitute.org/gsea/msigdb/cards/REACTOME_SYNTHESIS_OF_PIPS_AT_THE_LATE_ENDOSOME_MEMBRANE	PIKFYVE	PIK3R4	MTM1	PIK3C2A	PIK3C3	VAC14	MTMR2	MTMR7	MTMR4	FIG4
REACTOME_SYNTHESIS_OF_PE	http://www.broadinstitute.org/gsea/msigdb/cards/REACTOME_SYNTHESIS_OF_PE	CEPT1	CHKA	CHKB	PHOSPHO1	LPIN1	ETNK2	ETNK1	PCYT2	LPIN3	EPT1	LPIN2
REACTOME_GASTRIN_CREB_SIGNALLING_PATHWAY_VIA_PKC_AND_MAPK	http://www.broadinstitute.org/gsea/msigdb/cards/REACTOME_GASTRIN_CREB_SIGNALLING_PATHWAY_VIA_PKC_AND_MAPK	RASGRP1	LPAR6	RASGRP2	RGS19	NMUR1	GNB5	CYSLTR1	NMU	NPFFR2	PROKR1	UTS2	CHRM1	CHRM3	CHRM5	MGLL	ARHGEF25	LTB4R	PROKR2	NMS	CREB1	DGKK	ADRA1D	ADRA1B	ADRA1A	ADRBK1	DGKA	DGKB	DGKG	DGKH	DGKQ	AGT	HBEGF	AGTR1	LPAR1	EDN1	EDN2	EDN3	EDNRA	EDNRB	EGFR	F2	F2R	F2RL1	F2RL2	DAGLB	GPRC6A	PLCB1	LPAR3	FPR2	NTSR2	GAST	UTS2D	GCG	GCGR	GHSR	P2RY10	GNA11	GNA15	GNAQ	GNB1	GNB2	GNB3	GNG3	GNG4	GNG5	GNG7	GNG10	GNG11	GNGT1	GNGT2	GNRH1	GNRH2	GNRHR	GPR4	XCR1	UTS2R	GPR17	LPAR4	MCHR1	MLNR	FFAR1	FFAR3	FFAR2	GRK5	GRB2	GRP	GRPR	GPR132	ANXA1	HCRT	HCRTR1	HCRTR2	HRAS	HRH1	HTR2A	HTR2B	HTR2C	QRFP	APP	ITPR2	ITPR3	KISS1	KNG1	KRAS	NPSR1	MLN	MMP3	RGS21	NMB	NMBR	NRAS	NTS	NTSR1	OXT	OXTR	P2RY1	P2RY2	P2RY6	P2RY11	GHRL	GNG13	PIK3CA	PIK3R1	PIK3R2	PLCB2	PLCB3	PLCB4	PMCH	GNG2	AVP	AVPR1A	AVPR1B	PRKCA	PRKCD	PRKCE	PRKCH	PRKCQ	MAPK1	MAPK3	GNG12	MAPK7	MAP2K1	MAP2K2	LTB4R2	NMUR2	CYSLTR2	TRPC7	PTAFR	PTGER1	PTGFR	RAF1	GNB4	NPS	RGS2	RPS6KA1	RPS6KA2	RPS6KA3	BDKRB1	BDKRB2	SAA1	XCL1	NPFFR1	RGS18	SOS1	BRS3	XCL2	TAC1	TACR2	TAC3	TACR1	TACR3	TBXA2R	TRH	TRHR	TRIO	TRPC3	TRPC6	LOC730221	LOC730335	LOC730413	LOC731823	DAGLA	YWHAB	GPR68	QRFPR	PROK1	MCHR2	CASR	KISS1R	GPR65	PIK3R3	DGKE	DGKD	NPFF	CCK	CCKAR	CCKBR	KALRN	F2RL3	DGKI	LPAR2	OPN4	GNG8	GNA14	CDK1
REACTOME_CHONDROITIN_SULFATE_BIOSYNTHESIS	http://www.broadinstitute.org/gsea/msigdb/cards/REACTOME_CHONDROITIN_SULFATE_BIOSYNTHESIS	VCAN	NCAN	CSPG4	DCN	CHST13	CHSY1	CHSY3	CHST11	CHST15	CHPF2	CSGALNACT2	CHST12	CSGALNACT1	CHST7	BGN	BCAN	LOC644504	LOC644691	CHPF	CHST9	CHST3
REACTOME_HYALURONAN_UPTAKE_AND_DEGRADATION	http://www.broadinstitute.org/gsea/msigdb/cards/REACTOME_HYALURONAN_UPTAKE_AND_DEGRADATION	LYVE1	GUSB	HEXA	HEXB	HMMR	HYAL1	STAB2	SLC9A1	HYAL2	CD44
REACTOME_SIGNALING_BY_FGFR1_MUTANTS	http://www.broadinstitute.org/gsea/msigdb/cards/REACTOME_SIGNALING_BY_FGFR1_MUTANTS	CPSF6	CNTRL	FGFR1OP	CUX1	FGF1	FGF2	FGF4	FGF5	FGF6	FGF8	FGF9	FGFR1	FGFR1OP2	FGF20	GRB2	MYO18A	PIK3CA	PIK3R1	PLCG1	BCR	STAT1	STAT3	STAT5A	STAT5B	LOC732425	ZMYM2	FGF23	TRIM24	FGF17	GAB2
REACTOME_SYNTHESIS_OF_PIPS_AT_THE_PLASMA_MEMBRANE	http://www.broadinstitute.org/gsea/msigdb/cards/REACTOME_SYNTHESIS_OF_PIPS_AT_THE_PLASMA_MEMBRANE	PIK3R6	PIP5K1C	PIK3R5	INPP5J	INPPL1	MTM1	INPP5K	PIK3C2A	PIK3C2B	PIK3C2G	PIK3CA	PIK3CB	PIK3CD	PIK3CG	PIK3R1	PIK3R2	PIP4K2A	PI4K2B	PI4K2A	PTEN	MTMR14	LOC731292	PIP5K1B	PIP4K2B	PIK3R3	MTMR1	INPP4B	SYNJ1	SYNJ2	MTMR3	MTMR6
REACTOME_THE_ACTIVATION_OF_ARYLSULFATASES	http://www.broadinstitute.org/gsea/msigdb/cards/REACTOME_THE_ACTIVATION_OF_ARYLSULFATASES	ARSK	ARSG	SUMF2	SUMF1	ARSI	ARSH	ARSA	ARSB	STS	ARSE	ARSF	ARSJ
REACTOME_TRANSCRIPTIONAL_ACTIVITY_OF_SMAD2_SMAD3_SMAD4_HETEROTRIMER	http://www.broadinstitute.org/gsea/msigdb/cards/REACTOME_TRANSCRIPTIONAL_ACTIVITY_OF_SMAD2_SMAD3_SMAD4_HETEROTRIMER	CDK8	CDK9	CDKN2B	PARP1	E2F4	E2F5	WWTR1	HDAC1	JUNB	SMAD2	SMAD3	SMAD4	SMAD7	MEN1	LOC441488	MYC	SERPINE1	TRIM33	PPM1A	RBL1	TGIF2	RPS27A	SMURF2	SKI	SKIL	SP1	TFDP1	TGIF1	RPS27AP11	UBA52	UBE2D1	UBE2D3	USP9X	CCNC	CCNT1	CCNT2	NCOR1	NCOR2
REACTOME_HYALURONAN_METABOLISM	http://www.broadinstitute.org/gsea/msigdb/cards/REACTOME_HYALURONAN_METABOLISM	ABCC5	LYVE1	GUSB	HAS1	HAS2	HAS3	HEXA	HEXB	HMMR	HYAL1	STAB2	SLC9A1	HYAL2	CD44
REACTOME_DOWNREGULATION_OF_SMAD2_3_SMAD4_TRANSCRIPTIONAL_ACTIVITY	http://www.broadinstitute.org/gsea/msigdb/cards/REACTOME_DOWNREGULATION_OF_SMAD2_3_SMAD4_TRANSCRIPTIONAL_ACTIVITY	PARP1	HDAC1	SMAD2	SMAD3	SMAD4	TRIM33	PPM1A	TGIF2	RPS27A	SMURF2	SKI	SKIL	TGIF1	RPS27AP11	UBA52	UBE2D1	UBE2D3	USP9X	NCOR1	NCOR2
REACTOME_KERATAN_SULFATE_BIOSYNTHESIS	http://www.broadinstitute.org/gsea/msigdb/cards/REACTOME_KERATAN_SULFATE_BIOSYNTHESIS	B3GNT3	ST3GAL6	B3GNT2	B3GNT1	KERA	ACAN	FMOD	CHST5	B4GALT1	LUM	CHST6	OMD	OGN	PRELP	ST3GAL1	ST3GAL2	ST3GAL3	B3GNT4	CHST1	B4GALT4	B4GALT3	B4GALT2	B3GNT7	B4GALT6	B4GALT5	CHST2
REACTOME_REVERSIBLE_HYDRATION_OF_CARBON_DIOXIDE	http://www.broadinstitute.org/gsea/msigdb/cards/REACTOME_REVERSIBLE_HYDRATION_OF_CARBON_DIOXIDE	CA5B	CA14	CA13	CA1	CA2	CA3	CA4	CA5A	CA6	CA7	CA9	CA12
REACTOME_SIGNALING_BY_FGFR1_FUSION_MUTANTS	http://www.broadinstitute.org/gsea/msigdb/cards/REACTOME_SIGNALING_BY_FGFR1_FUSION_MUTANTS	CPSF6	CNTRL	FGFR1OP	CUX1	FGFR1OP2	GRB2	MYO18A	PIK3CA	PIK3R1	PLCG1	BCR	STAT1	STAT3	STAT5A	STAT5B	LOC732425	ZMYM2	TRIM24	GAB2
REACTOME_ALPHA_LINOLENIC_ACID_ALA_METABOLISM	http://www.broadinstitute.org/gsea/msigdb/cards/REACTOME_ALPHA_LINOLENIC_ACID_ALA_METABOLISM	ACOT8	ABCD1	ACSL1	ACAA1	HSD17B4	FADS1	ACOX1	ELOVL2	ELOVL5	SCP2	ABCD1P5	FADS2
REACTOME_SIGNALING_BY_ACTIVATED_POINT_MUTANTS_OF_FGFR1	http://www.broadinstitute.org/gsea/msigdb/cards/REACTOME_SIGNALING_BY_ACTIVATED_POINT_MUTANTS_OF_FGFR1	FGF1	FGF2	FGF4	FGF5	FGF6	FGF8	FGF9	FGFR1	FGF20	FGF23	FGF17
REACTOME_PI_METABOLISM	http://www.broadinstitute.org/gsea/msigdb/cards/REACTOME_PI_METABOLISM	PIK3R6	PIKFYVE	SACM1L	PIP5K1C	PIK3R5	PITPNB	INPP5J	PIK3R4	INPPL1	ARF1	ARF3	MTM1	OCRL	INPP5K	PIK3C2A	PIK3C2B	PIK3C2G	PIK3C3	PIK3CA	PIK3CB	PIK3CD	PIK3CG	PIK3R1	PIK3R2	PI4KA	PI4KB	PIP4K2A	PI4K2B	PI4K2A	VAC14	INPP5E	PTEN	MTMR14	LOC731292	PIP5K1B	PIP4K2B	PIK3R3	MTMR1	INPP4B	SYNJ1	SYNJ2	MTMR3	MTMR2	MTMR6	MTMR7	MTMR4	TPTE2	FIG4
REACTOME_ABACAVIR_TRANSPORT_AND_METABOLISM	http://www.broadinstitute.org/gsea/msigdb/cards/REACTOME_ABACAVIR_TRANSPORT_AND_METABOLISM	ADH1A	ADAL	NT5C2	GUK1	PCK1	ABCB1	SLC22A1	SLC22A3	SLC22A2	ABCG2
REACTOME_CHONDROITIN_SULFATE_DERMATAN_SULFATE_METABOLISM	http://www.broadinstitute.org/gsea/msigdb/cards/REACTOME_CHONDROITIN_SULFATE_DERMATAN_SULFATE_METABOLISM	GPC6	UST	B4GALT7	CHST14	B3GALT6	B3GAT2	VCAN	NCAN	CSPG4	DCN	CHST13	GPC2	GPC4	GPC5	CHSY1	B3GAT3	B3GAT1	GPC3	GPC1	GXYLT1	DSE	HEXA	HEXB	HSPG2	HYAL1	CHSY3	IDS	IDUA	AGRN	ARSB	CHST11	CHST15	CHPF2	CSGALNACT2	CHST12	CSGALNACT1	CHST7	BGN	SDC1	BCAN	SDC2	SDC4	LOC644504	LOC644691	GXYLT2	CHPF	CHST9	CHST3	SDC3
REACTOME_LATENT_INFECTION_OF_HOMO_SAPIENS_WITH_MYCOBACTERIUM_TUBERCULOSIS	http://www.broadinstitute.org/gsea/msigdb/cards/REACTOME_LATENT_INFECTION_OF_HOMO_SAPIENS_WITH_MYCOBACTERIUM_TUBERCULOSIS	TCIRG1	ATP6V1G3	CYBA	CYBB	ATP6V0A2	ATP6V0D2	ATP6V1C2	LTF	NCF2	NCF4	NOS1	NOS2	NOS3	ATP6V0A4	ATP6V1D	ATP6V1H	ATP6V1A	ATP6V1B1	ATP6V1B2	ATP6V0C	ATP6V1C1	ATP6V1E1	ATP6V0B	ATP6V1G2	LOC648998	SLC11A1	LOC728320	CAMP	ATP6V0E1	ATP6V1E2	ATP6V0D1	ATP6V1F	ATP6V1G1
REACTOME_SYNTHESIS_OF_PC	http://www.broadinstitute.org/gsea/msigdb/cards/REACTOME_SYNTHESIS_OF_PC	CEPT1	PEMT	CHAT	CHKA	CHKB	SLC44A3	PHOSPHO1	SLC44A5	LPIN1	SLC44A1	ACHE	PCYT1A	CHPT1	SLC44A2	LPIN3	SLC44A4	PCYT1B	LPIN2
REACTOME_HS_GAG_BIOSYNTHESIS	http://www.broadinstitute.org/gsea/msigdb/cards/REACTOME_HS_GAG_BIOSYNTHESIS	GPC6	EXT1	EXT2	GPC2	HS3ST5	GPC4	GPC5	GLCE	HS6ST3	GPC3	GPC1	HSPG2	NDST1	AGRN	SDC1	SDC2	SDC4	NDST4	HS3ST6	HS6ST1P1	NDST2	HS6ST2	NDST3	HS6ST1	HS2ST1	SDC3	HS3ST4	HS3ST3B1	HS3ST3A1	HS3ST2	HS3ST1
REACTOME_SIGNALING_BY_FGFR3_MUTANTS	http://www.broadinstitute.org/gsea/msigdb/cards/REACTOME_SIGNALING_BY_FGFR3_MUTANTS	FGF1	FGF2	FGF4	FGF5	FGF8	FGF9	FGFR3	FGF20	FGF23	FGF18	FGF17
REACTOME_KERATAN_SULFATE_KERATIN_METABOLISM	http://www.broadinstitute.org/gsea/msigdb/cards/REACTOME_KERATAN_SULFATE_KERATIN_METABOLISM	B3GNT3	ST3GAL6	B3GNT2	B3GNT1	KERA	ACAN	FMOD	CHST5	B4GALT1	GLB1	GNS	HEXA	HEXB	LUM	CHST6	OMD	OGN	PRELP	ST3GAL1	ST3GAL2	ST3GAL3	B3GNT4	CHST1	B4GALT4	B4GALT3	B4GALT2	B3GNT7	B4GALT6	B4GALT5	CHST2
REACTOME_APOPTOSIS_INDUCED_DNA_FRAGMENTATION	http://www.broadinstitute.org/gsea/msigdb/cards/REACTOME_APOPTOSIS_INDUCED_DNA_FRAGMENTATION	DFFA	DFFB	H1F0	HIST1H1C	HIST1H1D	HIST1H1E	HIST1H1B	HIST1H1A	HMGB1	HMGB2	KPNA1	KPNB1	CASP3
REACTOME_KERATAN_SULFATE_DEGRADATION	http://www.broadinstitute.org/gsea/msigdb/cards/REACTOME_KERATAN_SULFATE_DEGRADATION	KERA	ACAN	FMOD	GLB1	GNS	HEXA	HEXB	LUM	OMD	OGN	PRELP
REACTOME_HEPARAN_SULFATE_HEPARIN_HS_GAG_METABOLISM	http://www.broadinstitute.org/gsea/msigdb/cards/REACTOME_HEPARAN_SULFATE_HEPARIN_HS_GAG_METABOLISM	GPC6	HPSE	B4GALT7	B3GALT6	B3GAT2	VCAN	NCAN	CSPG4	DCN	EXT1	EXT2	GPC2	HS3ST5	GPC4	GPC5	GLCE	B3GAT3	HS6ST3	B3GAT1	GPC3	GLB1	GPC1	GXYLT1	GUSB	HSPG2	NDST1	IDS	IDUA	AGRN	NAGLU	HPSE2	BGN	SDC1	BCAN	SDC2	SDC4	SGSH	NDST4	HS3ST6	GXYLT2	HS6ST1P1	NDST2	HS6ST2	NDST3	HS6ST1	HS2ST1	SDC3	HS3ST4	HS3ST3B1	HS3ST3A1	HS3ST2	HS3ST1
REACTOME_GLYCOSAMINOGLYCAN_METABOLISM	http://www.broadinstitute.org/gsea/msigdb/cards/REACTOME_GLYCOSAMINOGLYCAN_METABOLISM	ABCC5	GPC6	UST	B3GNT3	ST3GAL6	B3GNT2	HPSE	LYVE1	B3GNT1	KERA	B4GALT7	CHST14	B3GALT6	B3GAT2	VCAN	NCAN	CSPG4	DCN	CHST13	ACAN	EXT1	EXT2	GPC2	HS3ST5	GPC4	GPC5	CHSY1	FMOD	CHST5	GLCE	B3GAT3	HS6ST3	B4GALT1	B3GAT1	GPC3	GLB1	GNS	GPC1	GXYLT1	GUSB	DSE	HAS1	HAS2	HAS3	HEXA	HEXB	HMMR	HSPG2	NDST1	HYAL1	CHSY3	IDS	IDUA	AGRN	LUM	ARSB	CHST6	NAGLU	OMD	OGN	CHST11	CHST15	CHPF2	CSGALNACT2	PRELP	CHST12	STAB2	CSGALNACT1	CHST7	HPSE2	BGN	SDC1	BCAN	SDC2	SDC4	LOC644504	LOC644691	SGSH	NDST4	HS3ST6	ST3GAL1	ST3GAL2	ST3GAL3	SLC9A1	GXYLT2	HS6ST1P1	B3GNT4	CHPF	CHST9	NDST2	CHST1	HYAL2	B4GALT4	B4GALT3	B4GALT2	HS6ST2	B3GNT7	B4GALT6	B4GALT5	NDST3	HS6ST1	CHST2	CHST3	CD44	HS2ST1	SDC3	HS3ST4	HS3ST3B1	HS3ST3A1	HS3ST2	HS3ST1
REACTOME_ACYL_CHAIN_REMODELLING_OF_PG	http://www.broadinstitute.org/gsea/msigdb/cards/REACTOME_ACYL_CHAIN_REMODELLING_OF_PG	LPCAT4	PLA2G4F	PLA2G2D	PLA2G4D	PLA2G2E	PLA2G3	PLA2G1B	PLA2G2A	PLA2G4A	PLA2G5	CRLS1	PLA2G2F	LPCAT1	PLA2G12A	PLA2G10	LPGAT1
REACTOME_ACYL_CHAIN_REMODELLING_OF_PE	http://www.broadinstitute.org/gsea/msigdb/cards/REACTOME_ACYL_CHAIN_REMODELLING_OF_PE	LPCAT3	PLA2G16	MBOAT2	MBOAT1	LPCAT4	PLA2G4F	PLA2G2D	PLA2G4D	PLA2G2E	PLA2G3	PNPLA8	PLA2G1B	PLA2G2A	PLA2G4A	PLA2G5	PLA2G2F	PLBD1	PLA2G12A	PLA2G6	PLA2G10	PLA2G4C
REACTOME_ACYL_CHAIN_REMODELLING_OF_PS	http://www.broadinstitute.org/gsea/msigdb/cards/REACTOME_ACYL_CHAIN_REMODELLING_OF_PS	LPCAT3	PLA2G16	MBOAT1	LPCAT4	PLA2G4F	PLA2G2D	PLA2G4D	PLA2G2E	PLA2G1B	PLA2G2A	PLA2G4A	PLA2G5	PLA2G2F	PLA2G12A	PLA2G10
REACTOME_SIGNALING_BY_FGFR_MUTANTS	http://www.broadinstitute.org/gsea/msigdb/cards/REACTOME_SIGNALING_BY_FGFR_MUTANTS	FRS2	CPSF6	CNTRL	FGFR1OP	CUX1	FGF1	FGF2	FGF3	FGF4	FGF5	FGF6	FGF7	FGF8	FGF9	FGF10	FGFR1	FGFR3	FGFR2	FGFR4	GAB1	FGFR1OP2	FGF20	FGF22	GRB2	HRAS	KRAS	MYO18A	NRAS	PIK3CA	PIK3R1	PLCG1	BCR	SOS1	STAT1	STAT3	STAT5A	STAT5B	LOC732425	ZMYM2	FGF23	TRIM24	FGF18	FGF17	GAB2
REACTOME_MHC_CLASS_II_ANTIGEN_PRESENTATION	http://www.broadinstitute.org/gsea/msigdb/cards/REACTOME_MHC_CLASS_II_ANTIGEN_PRESENTATION	AP1M2	KIF20A	ACTR1B	ACTR1A	SEC24B	SEC23A	DCTN2	DCTN6	CTSC	KIF2C	DCTN3	OSBPL1A	AP2M1	AP1S1	AP2S1	CLTA	CLTC	DYNLL2	KLC3	CTSB	CTSD	CTSH	CTSK	CTSL1	CTSL2	CTSO	CTSS	AP2A1	AP2A2	AP1B1	AP2B1	DCTN1	AP1G1	DNM1	DYNC1H1	DYNC1I1	DYNC1I2	DYNC1LI2	DNM2	SEC31A	KIFAP3	KIF4A	KIF26A	KIF4B	RACGAP1	HLA-DMA	HLA-DMB	HLA-DOA	HLA-DOB	HLA-DPA1	HLA-DPB1	HLA-DQA1	HLA-DQA2	HLA-DRB1	HLA-DRB3	HLA-DRB5	ARF1	KIF2A	KIF3C	KIF5A	KIF5B	KLC1	KIF11	KIF22	SAR1B	DCTN4	DYNC2LI1	CTSA	LGMN	KIF15	SEC13	SH3GL2	KLC2	SPTBN2	RAB7A	DYNC2H1	KIF18A	CANX	RILP	DCTN5	KIF2B	DYNLL1	CTSF	AP1S2	AP1M1	KLC4	KIF3B	KIF23	SEC24C	CD74	SEC24D
REACTOME_GLYCEROPHOSPHOLIPID_BIOSYNTHESIS	http://www.broadinstitute.org/gsea/msigdb/cards/REACTOME_GLYCEROPHOSPHOLIPID_BIOSYNTHESIS	LPCAT3	CEPT1	CDS1	PEMT	CDIPT	AGPAT1	AGPAT2	CHAT	PLA2G16	CHKA	CHKB	MGLL	PLD4	SLC44A3	MBOAT2	AGPAT6	GPAT2	MBOAT1	PHOSPHO1	PLD6	SLC44A5	GPD1L	LPIN1	SLC44A1	PLD3	PITPNB	LCLAT1	LPCAT4	PLA2G4F	PLA2G2D	GPD1	PLA2G4D	HADHA	HADHB	PLA2G2E	ACHE	PLA2G3	PNPLA8	PCYT1A	PLA2G1B	PLA2G2A	PLA2G4A	PLA2G5	PLD1	PLD2	CRLS1	LPCAT2	ETNK2	AGPAT5	ETNK1	GPCPD1	AGPAT3	AGPAT4	CHPT1	PNPLA2	SLC44A2	GPAM	PCYT2	PLA2G2F	LPIN3	TAZ	MBOAT7	PLBD1	LPCAT1	PNPLA3	SLC44A4	PTDSS2	PLA2G12A	PLA2G6	PLA2G10	GNPAT	DGAT2	AGPAT9	EPT1	PLA2G4C	DGAT1	CDS2	PCYT1B	PGS1	LPIN2	PTDSS1	LPGAT1
REACTOME_A_TETRASACCHARIDE_LINKER_SEQUENCE_IS_REQUIRED_FOR_GAG_SYNTHESIS	http://www.broadinstitute.org/gsea/msigdb/cards/REACTOME_A_TETRASACCHARIDE_LINKER_SEQUENCE_IS_REQUIRED_FOR_GAG_SYNTHESIS	GPC6	B4GALT7	B3GALT6	B3GAT2	VCAN	NCAN	CSPG4	DCN	GPC2	GPC4	GPC5	B3GAT3	B3GAT1	GPC3	GPC1	GXYLT1	HSPG2	AGRN	BGN	SDC1	BCAN	SDC2	SDC4	GXYLT2	SDC3
REACTOME_CDK_MEDIATED_PHOSPHORYLATION_AND_REMOVAL_OF_CDC6	http://www.broadinstitute.org/gsea/msigdb/cards/REACTOME_CDK_MEDIATED_PHOSPHORYLATION_AND_REMOVAL_OF_CDC6	CDK2	PSMD14	PSMA8	PSME4	PSMA1	PSMA2	PSMA3	PSMA4	PSMA5	PSMA6	PSMA7	PSMB1	PSMB2	PSMB3	PSMB4	PSMB5	PSMB6	PSMB7	PSMB8	PSMB9	PSMB10	PSMC1	PSMC2	PSMC3	PSMC4	PSMC5	PSMC6	PSMD1	PSMD2	PSMD3	PSMD4	PSMD5	PSMD7	PSMD8	PSMD9	PSMD10	PSMD11	PSMD12	PSMD13	PSME1	PSME2	RPS27A	LOC652826	RPS27AP11	UBA52	PSMF1	PSMD6	CDC6
REACTOME_PLATELET_ADHESION_TO_EXPOSED_COLLAGEN	http://www.broadinstitute.org/gsea/msigdb/cards/REACTOME_PLATELET_ADHESION_TO_EXPOSED_COLLAGEN	COL1A1	COL1A2	FCER1G	FYN	GP1BA	GP1BB	GP5	GP9	ITGA2	ITGB1	LYN	VWF
REACTOME_VEGF_LIGAND_RECEPTOR_INTERACTIONS	http://www.broadinstitute.org/gsea/msigdb/cards/REACTOME_VEGF_LIGAND_RECEPTOR_INTERACTIONS	FIGF	FLT1	FLT4	KDR	PDGFC	VEGFA	VEGFB	VEGFC	NRP2	NRP1
REACTOME_ENOS_ACTIVATION_AND_REGULATION	http://www.broadinstitute.org/gsea/msigdb/cards/REACTOME_ENOS_ACTIVATION_AND_REGULATION	LYPLA1	NOSTRIN	DHFR	DNM2	AKT1	GCH1	GCHFR	HSP90AA1	ZDHHC21	NOS3	NOSIP	PRKG2	PTS	DHFRP1	SPR	CALM1	CALM2	CALM3	CAV1	WASL
REACTOME_MICRORNA_MIRNA_BIOGENESIS	http://www.broadinstitute.org/gsea/msigdb/cards/REACTOME_MICRORNA_MIRNA_BIOGENESIS	EIF2C3	EIF2C4	DICER1	EIF2C1	EIF2C2	DROSHA	POLR2A	POLR2B	POLR2C	POLR2D	POLR2E	POLR2F	POLR2G	POLR2H	POLR2I	POLR2J	POLR2K	POLR2L	DGCR8	XPO5	RAN	LOC643631	TARBP2
REACTOME_NUCLEAR_EVENTS_KINASE_AND_TRANSCRIPTION_FACTOR_ACTIVATION	http://www.broadinstitute.org/gsea/msigdb/cards/REACTOME_NUCLEAR_EVENTS_KINASE_AND_TRANSCRIPTION_FACTOR_ACTIVATION	CREB1	MAPK14	DUSP3	DUSP4	DUSP6	DUSP7	ELK1	MEF2A	MEF2C	ATF1	PPP2CA	PPP2CB	PPP2R1A	PPP2R1B	PPP2R5D	MAPK1	MAPK3	MAPK7	MAPK11	RPS6KA1	RPS6KA2	RPS6KA3	RPS6KA5	MAPKAPK2
REACTOME_RETROGRADE_NEUROTROPHIN_SIGNALLING	http://www.broadinstitute.org/gsea/msigdb/cards/REACTOME_RETROGRADE_NEUROTROPHIN_SIGNALLING	DNAL4	AP2M1	AP2S1	CLTA	CLTC	AP2A1	AP2A2	AP2B1	DNM1	DNM2	NGF	NTRK1	SH3GL2
REACTOME_ERKS_ARE_INACTIVATED	http://www.broadinstitute.org/gsea/msigdb/cards/REACTOME_ERKS_ARE_INACTIVATED	DUSP3	DUSP4	DUSP6	DUSP7	PPP2CA	PPP2CB	PPP2R1A	PPP2R1B	PPP2R5D	MAPK1	MAPK3	MAPK7
REACTOME_NEGATIVE_REGULATION_OF_THE_PI3K_AKT_NETWORK	http://www.broadinstitute.org/gsea/msigdb/cards/REACTOME_NEGATIVE_REGULATION_OF_THE_PI3K_AKT_NETWORK	AKT3	THEM4	AKT1	AKT2	PHLPP1	PTEN	TRIB3	LOC729120	LOC731292
REACTOME_PI3K_AKT_ACTIVATION	http://www.broadinstitute.org/gsea/msigdb/cards/REACTOME_PI3K_AKT_ACTIVATION	AKT3	CDKN1A	CDKN1B	CHUK	THEM4	CREB1	AKT1	AKT2	FOXO1	FOXO3	PHLPP1	MTOR	RICTOR	GSK3A	NR4A1	IRS1	RHOA	MDM2	FOXO4	NGF	NTRK1	PDPK1	PIK3CA	PIK3CB	PIK3R1	PIK3R2	BAD	PTEN	TRIB3	RPS6KB2	MLST8	TSC2	LOC729120	LOC731292	MAPKAP1	CASP9	AKT1S1	IRS2
REACTOME_REGULATORY_RNA_PATHWAYS	http://www.broadinstitute.org/gsea/msigdb/cards/REACTOME_REGULATORY_RNA_PATHWAYS	EIF2C3	EIF2C4	TNRC6B	DICER1	EIF2C1	EIF2C2	TNRC6A	DROSHA	POLR2A	POLR2B	POLR2C	POLR2D	POLR2E	POLR2F	POLR2G	POLR2H	POLR2I	POLR2J	POLR2K	POLR2L	DGCR8	XPO5	TNRC6C	RAN	LOC643631	TARBP2
REACTOME_EGFR_DOWNREGULATION	http://www.broadinstitute.org/gsea/msigdb/cards/REACTOME_EGFR_DOWNREGULATION	SPRY1	SPRY2	STAM2	AP2M1	AP2S1	CLTA	CLTC	AP2A1	AP2A2	AP2B1	EGF	EGFR	EPS15	GRB2	EPN1	SH3KBP1	EPS15L1	RPS27A	SH3GL2	RPS27AP11	UBA52	STAM	CBL	HGS	CDC42
REACTOME_PROCESSING_OF_CAPPED_INTRON_CONTAINING_PRE_MRNA	http://www.broadinstitute.org/gsea/msigdb/cards/REACTOME_PROCESSING_OF_CAPPED_INTRON_CONTAINING_PRE_MRNA	RBM5	THOC4	HNRNPR	SRRM1	SF3B4	SF3A1	CD2BP2	NXF1	PRPF8	NUP50	TXNL4A	PAPOLA	RNPS1	SF3A3	HNRNPA0	CLP1	SF3B2	NUDT21	NUPL2	HNRNPUL1	U2AF2	SNRPD2P1	NUP35	CSTF1	CSTF2	CSTF3	DHX9	EIF4E	HNRNPA3	DNAJC8	NCBP2	SNRNP200	NUP205	NUP210	SF3B3	SF3B1	NUP188	NUP62	PRPF6	FUS	RBMX	GTF2F1	GTF2F2	CPSF1	HNRNPA1	HNRNPA2B1	HNRNPC	HNRNPD	HNRNPF	HNRNPH1	HNRNPH2	HNRNPK	HNRNPL	HNRNPU	NUP43	MAGOH	HNRNPM	NCBP1	NFX1	NHP2L1	YBX1	NUP88	PCBP1	PCBP2	CDC40	PCF11	SF3B14	CPSF3	NUP54	CPSF2	POLR2A	POLR2B	POLR2C	POLR2D	POLR2E	POLR2F	POLR2G	POLR2H	POLR2I	POLR2J	POLR2K	POLR2L	NUP133	CCAR1	METTL3	NUP107	PTBP1	SUGP1	LSM2	RANBP2	SRSF1	SRSF2	SRSF3	SRSF4	SRSF5	SRSF6	SRSF7	LOC643446	UPF3B	LOC652147	LOC653889	SNRNP70	SNRPA	SNRPA1	SNRPB	SNRPB2	SNRPD1	SNRPD2	SNRPD3	SNRPE	SNRPF	SNRPG	TPR	U2AF1	SLBP	NUP37	CPSF7	NUP85	NUP214	AAAS	PABPN1	SF3A2	SEH1L	SMC1A	SF3B5	RAE1	PHF5A	SRSF9	PRPF4	SRSF11	EFTUD2	SNRNP40	DDX23	NUP155	NUP93	DHX38	NUPL1	POM121	RBM8A	NUP153
REACTOME_PECAM1_INTERACTIONS	http://www.broadinstitute.org/gsea/msigdb/cards/REACTOME_PECAM1_INTERACTIONS	FYN	ITGAV	ITGB3	LCK	LYN	PECAM1	PLCG1	PTPN6	SRC	YES1
REACTOME_TCR_SIGNALING	http://www.broadinstitute.org/gsea/msigdb/cards/REACTOME_TCR_SIGNALING	MALT1	CHUK	CSK	TAB2	FYB	LAT	HLA-DPA1	HLA-DPB1	HLA-DQA1	HLA-DQA2	HLA-DRB1	HLA-DRB3	HLA-DRB5	IKBKB	ITK	TMEM189-UBE2V1	LCK	LCP2	NCK1	NFKBIA	PAK1	PAK2	TRAT1	EVL	PDPK1	PIK3CA	PIK3CB	PIK3R1	PIK3R2	PLCG1	ENAH	PAG1	PRKCQ	PTEN	PTPRC	RELA	LOC646626	MAP3K7	TRAF6	LOC731292	UBE2N	VASP	WAS	ZAP70	CARD11	IKBKG	RIPK2	BCL10	CD3D	CD3E	CD3G	CD247	CD4	GRAP2
REACTOME_REGULATION_OF_PYRUVATE_DEHYDROGENASE_PDH_COMPLEX	http://www.broadinstitute.org/gsea/msigdb/cards/REACTOME_REGULATION_OF_PYRUVATE_DEHYDROGENASE_PDH_COMPLEX	DLAT	DLD	PDHA1	PDHB	PDK1	PDK2	PDK3	PDK4	PDP1	PDPR	PDP2	LOC650883	PDHX
REACTOME_DOWNSTREAM_TCR_SIGNALING	http://www.broadinstitute.org/gsea/msigdb/cards/REACTOME_DOWNSTREAM_TCR_SIGNALING	MALT1	CHUK	TAB2	HLA-DPA1	HLA-DPB1	HLA-DQA1	HLA-DQA2	HLA-DRB1	HLA-DRB3	HLA-DRB5	IKBKB	TMEM189-UBE2V1	LCK	NFKBIA	TRAT1	PDPK1	PIK3CA	PIK3CB	PIK3R1	PIK3R2	PRKCQ	PTEN	RELA	LOC646626	MAP3K7	TRAF6	LOC731292	UBE2N	CARD11	IKBKG	RIPK2	BCL10	CD3D	CD3E	CD3G	CD247	CD4
REACTOME_BASIGIN_INTERACTIONS	http://www.broadinstitute.org/gsea/msigdb/cards/REACTOME_BASIGIN_INTERACTIONS	SLC7A9	LOC128192	LOC131691	SLC7A8	SLC16A8	SLC7A11	PPIL2	PPIAP8	ITGA3	ITGB1	L1CAM	MAG	MMP1	ATP1B1	ATP1B2	ATP1B3	PPIA	SLC7A10	LOC643997	SLC3A2	PPIAP22	LOC654188	SLC16A1	SPN	BSG	SLC7A5	CAV1	SLC7A7	SLC7A6	SLC16A3
REACTOME_AKT_PHOSPHORYLATES_TARGETS_IN_THE_CYTOSOL	http://www.broadinstitute.org/gsea/msigdb/cards/REACTOME_AKT_PHOSPHORYLATES_TARGETS_IN_THE_CYTOSOL	AKT3	CDKN1A	CDKN1B	CHUK	AKT1	AKT2	GSK3A	MDM2	BAD	TSC2	CASP9	AKT1S1
REACTOME_GAB1_SIGNALOSOME	http://www.broadinstitute.org/gsea/msigdb/cards/REACTOME_GAB1_SIGNALOSOME	AKT3	CDKN1A	CDKN1B	CHUK	THEM4	CREB1	CSK	EGF	EGFR	AKT1	AKT2	FOXO1	FOXO3	PHLPP1	MTOR	RICTOR	GAB1	GRB2	GSK3A	NR4A1	MDM2	FOXO4	PDPK1	PIK3CA	PIK3R1	PAG1	BAD	PTEN	TRIB3	RPS6KB2	MLST8	SRC	TSC2	LOC729120	LOC731292	MAPKAP1	CASP9	AKT1S1
REACTOME_SHC1_EVENTS_IN_EGFR_SIGNALING	http://www.broadinstitute.org/gsea/msigdb/cards/REACTOME_SHC1_EVENTS_IN_EGFR_SIGNALING	EGF	EGFR	GRB2	HRAS	KRAS	NRAS	MAPK1	MAPK3	MAP2K1	MAP2K2	RAF1	SHC1	SOS1	YWHAB	CDK1
REACTOME_ACTIVATION_OF_THE_MRNA_UPON_BINDING_OF_THE_CAP_BINDING_COMPLEX_AND_EIFS_AND_SUBSEQUENT_BINDING_TO_43S	http://www.broadinstitute.org/gsea/msigdb/cards/REACTOME_ACTIVATION_OF_THE_MRNA_UPON_BINDING_OF_THE_CAP_BINDING_COMPLEX_AND_EIFS_AND_SUBSEQUENT_BINDING_TO_43S	EIF1AX	EIF2S1	EIF2S3	EIF4A1	EIF4A2	EIF4B	EIF4E	EIF4EBP1	EIF4G1	FAU	PABPC1	EIF3K	EIF3FP3	EIF3E	RPSAP12	RPS8P10	RPS12P4	RPSA	RPS26P10	RPS12P22	RPS26P35	RPS2	RPS3	RPS3A	RPS4X	RPS4Y1	RPS5	RPS6	RPS7	RPS8	RPS9	RPS10	RPS11	RPS12	RPS13	RPS14	RPS15	RPS15A	RPS16	RPS17	RPS18	RPS19	RPS20	RPS21	RPS23	RPS24	RPS25	RPS26	RPS27	RPS27A	RPS28	RPS29	RPS29P3	RPS26P28	RPS26P20	RPS15AP11	RPS26P50	RPS13P8	RPS28P4	RPS28P7	RPS28P9	LOC651894	LOC652607	RPSAP9	LOC653994	RPS27AP11	RPS26P7	RPS26P25	RPS19P3	RPS18P10	RPS15P5	RPS10P9	RPS18P5	EIF4H	EIF3A	EIF3B	EIF3C	EIF3D	EIF3F	EIF3G	EIF3H	EIF3I	EIF3J	EIF2S2
REACTOME_PHOSPHORYLATION_OF_CD3_AND_TCR_ZETA_CHAINS	http://www.broadinstitute.org/gsea/msigdb/cards/REACTOME_PHOSPHORYLATION_OF_CD3_AND_TCR_ZETA_CHAINS	CSK	HLA-DPA1	HLA-DPB1	HLA-DQA1	HLA-DQA2	HLA-DRB1	HLA-DRB3	HLA-DRB5	LCK	PAG1	PTPRC	CD3D	CD3E	CD3G	CD247	CD4
REACTOME_GLUTAMATE_NEUROTRANSMITTER_RELEASE_CYCLE	http://www.broadinstitute.org/gsea/msigdb/cards/REACTOME_GLUTAMATE_NEUROTRANSMITTER_RELEASE_CYCLE	UNC13B	RIMS1	GLS2	GLS	SLC38A2	SLC17A7	RAB3A	SLC1A1	SLC1A6	SLC1A7	SNAP25	STX1A	STXBP1	VAMP2	SYT1
REACTOME_TRANSLOCATION_OF_ZAP_70_TO_IMMUNOLOGICAL_SYNAPSE	http://www.broadinstitute.org/gsea/msigdb/cards/REACTOME_TRANSLOCATION_OF_ZAP_70_TO_IMMUNOLOGICAL_SYNAPSE	HLA-DPA1	HLA-DPB1	HLA-DQA1	HLA-DQA2	HLA-DRB1	HLA-DRB3	HLA-DRB5	LCK	ZAP70	CD3D	CD3E	CD3G	CD247	CD4
REACTOME_ERK_MAPK_TARGETS	http://www.broadinstitute.org/gsea/msigdb/cards/REACTOME_ERK_MAPK_TARGETS	MAPK14	DUSP3	DUSP4	DUSP6	DUSP7	ELK1	MEF2A	MEF2C	PPP2CA	PPP2CB	PPP2R1A	PPP2R1B	PPP2R5D	MAPK1	MAPK3	MAPK7	MAPK11	RPS6KA1	RPS6KA2	RPS6KA3	RPS6KA5
REACTOME_TIE2_SIGNALING	http://www.broadinstitute.org/gsea/msigdb/cards/REACTOME_TIE2_SIGNALING	ANGPT1	ANGPT2	GRB2	GRB7	GRB14	HRAS	KRAS	NRAS	ANGPT4	PIK3CA	PIK3CB	PIK3R1	PIK3R2	SHC1	SOS1	TEK	DOK2
REACTOME_GENERATION_OF_SECOND_MESSENGER_MOLECULES	http://www.broadinstitute.org/gsea/msigdb/cards/REACTOME_GENERATION_OF_SECOND_MESSENGER_MOLECULES	FYB	LAT	HLA-DPA1	HLA-DPB1	HLA-DQA1	HLA-DQA2	HLA-DRB1	HLA-DRB3	HLA-DRB5	ITK	LCK	LCP2	NCK1	PAK1	PAK2	EVL	PLCG1	ENAH	VASP	WAS	ZAP70	CD3D	CD3E	CD3G	CD247	CD4	GRAP2
REACTOME_GENERIC_TRANSCRIPTION_PATHWAY	http://www.broadinstitute.org/gsea/msigdb/cards/REACTOME_GENERIC_TRANSCRIPTION_PATHWAY	MED6	NR2E3	MED16	MAMLD1	NR1H3	ZNF263	TRIM28	ZNF197	ZNF256	ZNF443	CDK8	CDK9	CDKN2B	ZNF267	YAP1	NCOA2	ZNF211	ZNF234	ZNF266	ZNF274	ZNF273	ZNF460	MED8	ZIM3	ZNF354B	ZNF641	ZNF543	ZNF441	ZNF440	NR2C2AP	CREBBP	ZFP28	PARP1	ZFP90	ZNF597	ZNF480	ZNF418	ZNF417	ZNF548	ZNF560	ZNF563	ZNF420	ZNF565	ZNF582	ZNF583	ZNF599	ZNF558	ZNF98	ZNF555	ZNF569	ZNF570	CTGF	ZNF595	ZNF425	ZNF483	ZFP1	ZNF519	ZNF610	ZNF600	ZNF320	ZNF564	ZNF433	ZNF114	ZNF567	ZNF383	ZNF100	ZNF540	ZNF92	ZNF596	ZNF169	ZNF431	E2F4	E2F5	NR0B1	ZNF627	ZNF585A	ZNF584	NR2F6	ESR1	ESR2	ESRRA	ESRRB	ESRRG	ZNF25	ZNF485	ZNF498	ZNF510	SNW1	NCOA6	ZIM2	ZKSCAN5	NR5A2	NR5A1	ZNF620	ZNF324	ZNF473	WWTR1	ZNF500	ZNF658	ZNF337	KAT2A	NR6A1	ZNF285	ZNF544	ZNF311	ZNF547	ZIK1	ZNF615	ZNF493	ZNF619	ZNF621	ZNF454	MED4	NR3C1	NRBP1	NRBF2	HDAC1	ZNF354C	NR4A1	HNF4A	HNF4G	ZNF546	ZNF642	ZNF517	ZNF530	RBPJ	ZNF445	AR	JUNB	ZNF773	ZKSCAN4	ZNF658B	SMAD2	SMAD3	SMAD4	SMAD7	MEN1	NR3C2	ZNF506	LOC441488	ZNF806	MYC	NOTCH2	NOTCH3	NOTCH4	NPPA	NR4A2	SERPINE1	MED31	ZNF571	ZNF589	MED15	TRIM33	PGR	PPARA	PPARD	PPARG	MED1	ZNF434	PPM1A	ZNF331	MAML3	ZNF416	ZNF446	ZNF334	ZNF415	ZNF167	ZNF248	ZNF286A	ZNF287	ZNF304	ZNF490	ZNF398	ZNF624	ZNF471	ZNF492	ZNF317	ZNF529	ZNF250	RARA	RARG	RBL1	ZNF350	TGIF2	RORA	RORB	RORC	RPS27A	RXRA	RXRB	RXRG	SMURF2	SKI	SKIL	ZNF643	ZNF649	SMARCD3	SP1	TBL1X	TBX5	ZNF354A	TEAD1	TEAD4	TEAD3	NR2F1	TFDP1	TGIF1	THRA	THRB	NR2E1	LOC728030	LOC728381	RPS27AP11	LOC100288042	UBA52	LOC731106	LOC731863	UBE2D1	UBE2D3	LOC100287908	NR1H2	VDR	ZFP37	ZNF2	ZNF3	ZNF10	ZNF12	ZNF14	ZNF708	ZNF17	ZNF18	ZNF19	ZNF20	ZNF23	ZNF26	ZNF28	ZNF33A	ZNF33B	ZKSCAN1	ZNF37A	ZNF43	ZNF45	ZNF221	ZNF222	ZNF136	ZNF138	ZNF140	ZNF141	ZNF154	ZNF155	ZNF157	ZNF175	ZNF180	ZNF184	ZNF189	ZNF192	ZNF200	ZNF202	ZNF205	ZNF208	ZNF213	ZNF214	ZNF215	ZNF223	ZNF224	ZNF225	ZNF226	ZNF227	ZFP112	ZNF230	ZNF655	ZNF426	ZNF343	ZNF557	TBL1XR1	ZNF419	ZNF552	ZNF212	ZNF613	ZNF442	ZNF556	ZNF606	ZFP2	ZNF614	NR4A3	ZNF430	ZKSCAN3	ZNF436	ZNF611	MED25	NCOA3	USP9X	ZNF484	ZNF394	MED10	ZNF282	NR0B2	ZNF528	MAML2	ZNF333	ZNF559	TEAD2	ZNF347	ZNF577	ZNF607	ZNF496	ZNF514	ZNF382	ZNF587	ZNF566	PRIC285	RUNX2	NCOA1	KAT2B	NR1I2	CCNC	ZNF30	ZNF551	ZNF616	ZNF468	ZNF160	MED30	CCNT1	ZNF605	CCNT2	ZNF625	ZNF439	ZNF479	ZNF300	ZNF585B	MED14	ZNF235	ZNF561	ZNF101	ZNF264	MED23	MED17	MED26	MED27	MED7	MED20	ZNF254	NR1D1	NCOR1	NCOR2	ZNF432	TGS1	MAML1	MED24	MED12	NR1I3	NR1D2
REACTOME_RESPONSE_TO_ELEVATED_PLATELET_CYTOSOLIC_CA2_	http://www.broadinstitute.org/gsea/msigdb/cards/REACTOME_RESPONSE_TO_ELEVATED_PLATELET_CYTOSOLIC_CA2_	ABCC4	CAP1	CFL1	CLU	LOC128192	LOC131691	CFD	EGF	A2M	ALB	F5	F8	F13A1	FGA	FGB	ALDOA	FGG	FIGF	MMRN1	HABP4	FN1	BRPF3	SCG3	HGF	HRG	HSPA5	APOA1	PPIAP8	APP	ITGA2B	ITGB3	KNG1	LAMP2	SERPINE1	PDGFA	PDGFB	PECAM1	PF4	PFN1	SERPINA1	PLG	PLEK	SERPINF2	PPBP	PPIA	SRGN	PRKCA	PRKCB	PRKCG	PROS1	PSAP	SELP	POTEM	LOC643997	LOC652612	PPIAP22	LOC654188	SOD1	SPARC	STX4	STXBP3	TF	TGFB1	TGFB2	TGFB3	LEFTY2	THBS1	TIMP1	TLN1	SERPING1	TMSB4X	TUBA4A	LOC727848	VCL	VEGFA	VEGFB	VEGFC	VWF	CALM1	CALM2	CALM3	ACTN4	CALU	ACTN1	ACTN2	CD9	CD36	CD63	WDR1
REACTOME_TRANSPORT_OF_MATURE_TRANSCRIPT_TO_CYTOPLASM	http://www.broadinstitute.org/gsea/msigdb/cards/REACTOME_TRANSPORT_OF_MATURE_TRANSCRIPT_TO_CYTOPLASM	THOC4	SRRM1	NXF1	NUP50	RNPS1	NUPL2	U2AF2	NUP35	EIF4E	NCBP2	NUP205	NUP210	NUP188	NUP62	CPSF1	NUP43	MAGOH	NCBP1	NFX1	NUP88	CDC40	CPSF3	NUP54	CPSF2	NUP133	NUP107	RANBP2	SRSF1	SRSF2	SRSF3	SRSF4	SRSF5	SRSF6	SRSF7	LOC643446	UPF3B	TPR	U2AF1	SLBP	NUP37	NUP85	NUP214	AAAS	SEH1L	RAE1	SRSF9	SRSF11	NUP155	NUP93	DHX38	NUPL1	POM121	RBM8A	NUP153
REACTOME_METABOLISM_OF_AMINO_ACIDS_AND_DERIVATIVES	http://www.broadinstitute.org/gsea/msigdb/cards/REACTOME_METABOLISM_OF_AMINO_ACIDS_AND_DERIVATIVES	AASS	SLC25A15	PSMD14	CDO1	CGA	CGB	FTCD	HIBADH	ADC	CKB	CKM	CKMT1B	CKMT2	TPH2	AFMID	ACMSD	UROC1	CPS1	PSMA8	AMDHD1	SLC25A10	CTH	AANAT	DAO	DBH	NAGS	DBT	DDC	IDO2	NQO1	DIO1	DIO2	DIO3	DLD	DLST	AGXT	AHCY	PAOX	FAH	ALDH9A1	PSME4	ETHE1	HAAO	FSHB	GAMT	AMD1	PHGDH	HIBCH	GATM	GCDH	ACAD8	GLS2	GCLC	GCLM	MAT2B	GLS	GLUD1	GLUL	GOT1	GOT2	GPT	GSTZ1	PSAT1	HSD17B10	HAL	HDC	HGD	HPD	ACADSB	IDO1	INHA	INHBA	INHBB	INHBC	IVD	ACAT1	ARG1	ARG2	IYD	LHB	MAT1A	MAT2A	ALDH6A1	ASL	ASNS	ASS1	MTAP	MTR	OAT	OAZ1	OAZ2	ODC1	OGDH	OTC	ALDH7A1	PAH	PCBD1	APIP	AADAT	PCSK1	CSAD	AZIN1	OAZ3	PNMT	HAO1	POMC	SMOX	CKMT1A	AUH	TMLHE	ADI1	CNDP2	PRODH	CCBL2	PSMA1	PSMA2	PSMA3	PSMA4	PSMA5	PSMA6	PSMA7	PSMB1	PSMB2	PSMB3	PSMB4	MCCC1	PSMB5	PSMB6	PSMB7	PSMB8	PSMB9	PSMB10	PSMC1	PSMC2	PSMC3	PSMC4	PSMC5	PSMC6	PSMD1	PSMD2	PSMD3	PSMD4	PSMD5	PSMD7	PSMD8	PSMD9	PSMD10	PSMD11	PSMD12	PSMD13	PSME1	PSME2	PSPH	PYCR1	ALDH18A1	SQRDL	ENOPH1	BCAT1	QDPR	BCAT2	BCKDHA	BCKDHB	SAT1	BHMT	MCCC2	LOC643554	SHMT1	LOC648605	AGXT2	SLC5A5	LOC652826	SLC6A8	SMS	SRM	SUOX	TAT	TDO2	TH	TPH1	TPO	TSHB	TST	LOC731026	AGMAT	INHBE	SLC25A2	BBOX1	MRI1	GPT2	KMO	ALDH4A1	CBS	CCBL1	KYNU	SLC25A21	CGB5	GRHPR	CGB8	PSMF1	PSMD6
REACTOME_RNA_POL_I_TRANSCRIPTION	http://www.broadinstitute.org/gsea/msigdb/cards/REACTOME_RNA_POL_I_TRANSCRIPTION	CDK7	EHMT2	CBX3	HIST4H4	HIST2H3C	HIST3H2BB	ERCC2	ERCC3	ERCC6	HIST1H2BA	POLR1A	PTRF	GTF2H1	GTF2H2	GTF2H3	GTF2H4	HIST1H2AE	HIST1H2AD	H2AFX	H2AFZ	HIST1H2BD	HIST1H2BB	H3F3A	H3F3B	HIST2H3A	H3F3AP5	MNAT1	POLR1D	POLR2H	POLR2K	RRN3	HIST2H4B	MAPK3	H3F3AP6	LOC652857	GTF2H2B	HIST2H3D	LOC653972	HIST2H2AA4	LOC731820	UBTF	HIST1H4I	HIST1H2AJ	HIST1H2AC	HIST1H2AB	HIST2H2AA3	HIST2H2AC	HIST1H2BG	HIST1H2BL	HIST1H2BN	HIST1H2BM	HIST1H2BF	HIST1H2BE	HIST1H2BH	HIST1H2BI	HIST1H2BC	HIST1H2BO	HIST2H2BE	HIST1H3A	HIST1H3D	HIST1H3C	HIST1H3E	HIST1H3I	HIST1H3G	HIST1H3J	HIST1H3H	HIST1H3B	HIST1H4A	HIST1H4D	HIST1H4F	HIST1H4K	HIST1H4J	HIST1H4C	HIST1H4H	HIST1H4B	HIST1H4E	HIST1H4L	HIST2H4A	POLR1B	HIST1H2BK	KAT2B	MBD2	HIST1H3F	HIST1H2BJ	TAF1C	TAF1B	TAF1A	CCNH	POLR1C
REACTOME_FATTY_ACYL_COA_BIOSYNTHESIS	http://www.broadinstitute.org/gsea/msigdb/cards/REACTOME_FATTY_ACYL_COA_BIOSYNTHESIS	ACSL1	ACSL3	ACSL4	FASN	ACSL6	ACACA	ACLY	HSD17B12	ACSL5	ELOVL2	ELOVL5	ELOVL1	SLC25A1	ELOVL4	ELOVL6	ELOVL7	ELOVL3	TECR
REACTOME_E2F_ENABLED_INHIBITION_OF_PRE_REPLICATION_COMPLEX_FORMATION	http://www.broadinstitute.org/gsea/msigdb/cards/REACTOME_E2F_ENABLED_INHIBITION_OF_PRE_REPLICATION_COMPLEX_FORMATION	ORC6	ORC3	ORC1	ORC2	ORC4	ORC5	MCM8	CCNB1	CDK1	CDC25A
REACTOME_P75NTR_RECRUITS_SIGNALLING_COMPLEXES	http://www.broadinstitute.org/gsea/msigdb/cards/REACTOME_P75NTR_RECRUITS_SIGNALLING_COMPLEXES	IKBKB	IRAK1	MYD88	NGF	NGFR	PRKCI	RPS27A	TRAF6	RPS27AP11	UBA52	RIPK2	SQSTM1
REACTOME_BIOLOGICAL_OXIDATIONS	http://www.broadinstitute.org/gsea/msigdb/cards/REACTOME_BIOLOGICAL_OXIDATIONS	NAT2	GLYAT	BPNT1	UGT2B11	CYP46A1	UGT2A1	CYP4F8	CYP2U1	ACSM1	GSTO2	CYP2R1	ADH1A	ADH1B	ADH1C	ADH4	ADH6	ADH7	COMT	CYP1A1	CYP1A2	CYP1B1	CYP2A6	CYP3A7	CYP2A13	CYP2B6	CYP2C19	CYP2C8	CYP2C9	CYP2C18	CYP2D6	CYP2E1	CYP2F1	CYP2J2	CYP3A4	CYP3A5	CYP4A11	CYP4B1	CYP7A1	CYP8B1	CYP11A1	CYP11B1	CYP11B2	CYP17A1	CYP19A1	CYP21A2	CYP24A1	CYP26A1	CYP27A1	CYP27B1	CYP51A1	AHCY	PAOX	ALDH1A1	ALDH2	GSTA5	SLC35D1	FMO1	FMO2	FMO3	SULT4A1	GGT1	GGT7	GGT5	OPLAH	SULT1C4	SULT1B1	GCLC	GCLM	MAT2B	GSS	GSTA1	GSTA2	GSTA3	GSTA4	GSTM1	GSTM4	GSTM5	GSTP1	CYP2S1	CYP26C1	ACSM2B	CYP4F3	MAOA	MAOB	MAT1A	MAT2A	MGST1	MGST2	MGST3	SULT1A4	MTR	NNMT	CYP39A1	POMC	UGT2B28	SMOX	UGT1A8	UGT1A7	UGT1A6	UGT1A5	UGT1A9	UGT1A4	UGT1A1	UGT1A3	CYP2W1	CNDP2	ACSS2	CYP26B1	PTGIS	PTGS1	PTGS2	CYP4F11	CYP3A43	LOC648338	CYP4F12	SULT1E1	SULT1A2	SULT1A1	SULT1A3	SULT1C2	SULT2B1	SULT2A1	TBXAS1	TPMT	LOC731992	UGDH	UGP2	UGT2B4	UGT2B7	UGT2B10	UGT2B17	GGCT	ACSS1	CYP4F2	NAT1	PAPSS2	PAPSS1	CYP7B1	GSTO1
REACTOME_REGULATED_PROTEOLYSIS_OF_P75NTR	http://www.broadinstitute.org/gsea/msigdb/cards/REACTOME_REGULATED_PROTEOLYSIS_OF_P75NTR	NCSTN	NGFR	APH1A	PSENEN	PSEN1	PSEN2	RELA	ADAM17	TRAF6	APH1B
REACTOME_TRANSMISSION_ACROSS_CHEMICAL_SYNAPSES	http://www.broadinstitute.org/gsea/msigdb/cards/REACTOME_TRANSMISSION_ACROSS_CHEMICAL_SYNAPSES	AKAP9	CACNG3	CACNG2	UNC13B	GNB5	ADCY1	ADCY2	ADCY3	CHAT	ADCY5	ADCY6	ADCY7	CHRNA1	CHRNA2	CHRNA3	CHRNA4	CHRNA5	CHRNA7	ADCY8	CHRNB2	CHRNB3	CHRNB4	CHRND	CHRNE	CHRNG	ADCY9	AP2M1	AP2S1	COMT	CREB1	SLC32A1	AP2A1	AP2A2	AP2B1	DLG1	DLG3	ABAT	ADCY4	EPB41L1	ALDH2	RIMS1	ARHGEF9	PLCB1	GABBR1	GABRA1	GABRA2	GABRA3	GABRA4	GABRA5	GABRA6	GABRB1	GABRB2	GABRB3	GABRG2	GABRG3	GABRR1	GABRR2	GAD1	GAD2	CACNG4	GLS2	RPS6KA6	GLS	GLUL	GNAI1	GNAI2	GNAI3	GNAL	GNB1	GNB2	GNB3	GNG3	GNG4	GNG5	GNG7	GNG10	GNG11	GNGT1	GNGT2	GRIA1	GRIA2	GRIA3	GRIA4	GRIK1	GRIK2	GRIK3	GRIK4	GRIK5	GRIN1	GRIN2A	GRIN2B	GRIN2C	GRIN2D	HRAS	HSPA8	KCNJ2	KCNJ3	KCNJ4	KCNJ5	KCNJ6	KCNJ9	KCNJ10	KCNJ12	KCNJ15	KCNJ16	MAOA	MDM2	ACHE	MYO6	NEFL	NSF	PDPK1	GNG13	PLCB2	PLCB3	GNG2	SLC38A2	CHRNA9	PRKACB	PRKCA	PRKCB	CACNA2D3	PRKCG	MAPK1	GNG12	SLC17A7	RAB3A	RAF1	RASGRF1	RASGRF2	CACNG8	GNB4	SLC5A7	RPS6KA1	RPS6KA2	RPS6KA3	RRAS	SLC1A1	SLC1A2	SLC1A3	SLC1A6	SLC1A7	LOC651907	SLC6A1	SLC6A3	SLC6A11	SLC6A12	SLC18A2	SLC18A3	SLC22A2	SNAP25	BRAF	STX1A	STXBP1	VAMP2	SYN1	SYN2	SYT1	LOC732445	CACNA1A	CACNA1B	CACNB1	CACNB2	CACNB3	CACNB4	ALDH5A1	CALM1	DNAJC5	CALM2	CALM3	GRIP2	CAMK4	CAMK2A	SLC38A1	CAMK2B	CAMK2D	SYN3	NCALD	CAMKK1	ACTN2	CHRNA6	CHRFAM7A	GNG8	PICK1	AKAP5	GABBR2
REACTOME_P75NTR_SIGNALS_VIA_NFKB	http://www.broadinstitute.org/gsea/msigdb/cards/REACTOME_P75NTR_SIGNALS_VIA_NFKB	IKBKB	IRAK1	MYD88	NFKBIA	NGF	NGFR	PRKCI	RELA	RPS27A	TRAF6	RPS27AP11	UBA52	RIPK2	SQSTM1
REACTOME_CASPASE_MEDIATED_CLEAVAGE_OF_CYTOSKELETAL_PROTEINS	http://www.broadinstitute.org/gsea/msigdb/cards/REACTOME_CASPASE_MEDIATED_CLEAVAGE_OF_CYTOSKELETAL_PROTEINS	ADD1	GAS2	DBNL	GSN	MAPT	PLEC	LOC652460	SPTAN1	VIM	CASP3	CASP6	CASP7	CASP8
REACTOME_XENOBIOTICS	http://www.broadinstitute.org/gsea/msigdb/cards/REACTOME_XENOBIOTICS	CYP1A1	CYP1A2	CYP2A6	CYP3A7	CYP2A13	CYP2B6	CYP2C19	CYP2C8	CYP2C9	CYP2C18	CYP2D6	CYP2E1	CYP2F1	CYP3A4	CYP3A5	LOC731992
REACTOME_INTEGRIN_CELL_SURFACE_INTERACTIONS	http://www.broadinstitute.org/gsea/msigdb/cards/REACTOME_INTEGRIN_CELL_SURFACE_INTERACTIONS	RASGRP1	RASGRP2	RAPGEF3	RAPGEF4	AMICA1	COL1A1	COL1A2	COL2A1	COL4A1	COL4A2	COL4A3	COL4A4	COL4A5	CRK	CSK	AKT1	FBN1	FGA	FGB	FGG	ITGA11	FN1	LAMA1	GRB2	TNC	IBSP	ICAM1	ICAM2	ICAM3	ICAM4	ITGA1	ITGA2	ITGA2B	ITGA3	ITGA5	ITGA9	ITGAE	ITGAL	ITGAM	ITGAV	ITGAX	ITGB1	ITGB2	ITGB3	ITGB4	ITGB5	ITGB6	ITGB7	ITGB8	LAMA2	LAMA5	LAMB1	LAMB2	LAMC1	F11R	PDPK1	PECAM1	APBB1IP	PTK2	PTPN1	JAM2	RAP1A	RAP1B	SHC1	SOS1	SPP1	SRC	BSG	SYK	THBS1	TLN1	VCAM1	VTN	VWF	JAM3	ITGA10	ITGA8	BCAR1	CDH1
REACTOME_REGULATION_OF_ORNITHINE_DECARBOXYLASE_ODC	http://www.broadinstitute.org/gsea/msigdb/cards/REACTOME_REGULATION_OF_ORNITHINE_DECARBOXYLASE_ODC	PSMD14	PSMA8	NQO1	PSME4	OAZ1	OAZ2	ODC1	AZIN1	OAZ3	PSMA1	PSMA2	PSMA3	PSMA4	PSMA5	PSMA6	PSMA7	PSMB1	PSMB2	PSMB3	PSMB4	PSMB5	PSMB6	PSMB7	PSMB8	PSMB9	PSMB10	PSMC1	PSMC2	PSMC3	PSMC4	PSMC5	PSMC6	PSMD1	PSMD2	PSMD3	PSMD4	PSMD5	PSMD7	PSMD8	PSMD9	PSMD10	PSMD11	PSMD12	PSMD13	PSME1	PSME2	LOC652826	PSMF1	PSMD6
REACTOME_CYTOCHROME_P450_ARRANGED_BY_SUBSTRATE_TYPE	http://www.broadinstitute.org/gsea/msigdb/cards/REACTOME_CYTOCHROME_P450_ARRANGED_BY_SUBSTRATE_TYPE	CYP46A1	CYP4F8	CYP2U1	CYP2R1	CYP1A1	CYP1A2	CYP1B1	CYP2A6	CYP3A7	CYP2A13	CYP2B6	CYP2C19	CYP2C8	CYP2C9	CYP2C18	CYP2D6	CYP2E1	CYP2F1	CYP2J2	CYP3A4	CYP3A5	CYP4A11	CYP4B1	CYP7A1	CYP8B1	CYP11A1	CYP11B1	CYP11B2	CYP17A1	CYP19A1	CYP21A2	CYP24A1	CYP26A1	CYP27A1	CYP27B1	CYP51A1	CYP2S1	CYP26C1	CYP4F3	CYP39A1	POMC	CYP2W1	CYP26B1	PTGIS	CYP4F11	CYP3A43	CYP4F12	TBXAS1	LOC731992	CYP4F2	CYP7B1
REACTOME_BASE_FREE_SUGAR_PHOSPHATE_REMOVAL_VIA_THE_SINGLE_NUCLEOTIDE_REPLACEMENT_PATHWAY	http://www.broadinstitute.org/gsea/msigdb/cards/REACTOME_BASE_FREE_SUGAR_PHOSPHATE_REMOVAL_VIA_THE_SINGLE_NUCLEOTIDE_REPLACEMENT_PATHWAY	CCNO	SMUG1	APEX1	MPG	MUTYH	NTHL1	OGG1	POLB	TDG	MBD4
REACTOME_APOPTOTIC_CLEAVAGE_OF_CELL_ADHESION_PROTEINS	http://www.broadinstitute.org/gsea/msigdb/cards/REACTOME_APOPTOTIC_CLEAVAGE_OF_CELL_ADHESION_PROTEINS	CTNNB1	DSG1	DSG2	DSG3	DSP	OCLN	PKP1	LOC647859	TJP1	CASP3	TJP2	CDH1
REACTOME_HDL_MEDIATED_LIPID_TRANSPORT	http://www.broadinstitute.org/gsea/msigdb/cards/REACTOME_HDL_MEDIATED_LIPID_TRANSPORT	CETP	ABCA1	A2M	ALB	APOA1	APOC2	APOC3	APOE	LCAT	PLTP	BMP1	CUBN	AMN	SCARB1	ABCG1
REACTOME_NRAGE_SIGNALS_DEATH_THROUGH_JNK	http://www.broadinstitute.org/gsea/msigdb/cards/REACTOME_NRAGE_SIGNALS_DEATH_THROUGH_JNK	BCL2L11	NET1	VAV3	AKAP13	FGD4	ECT2	FGD2	FGD1	ARHGEF9	ARHGEF12	ARHGEF18	NGEF	TIAM2	AATF	ARHGEF16	ABR	ARHGAP4	MCF2	NGF	NGFR	ARHGEF4	ARHGEF3	MAPK8	BAD	PREX1	RAC1	RASGRF1	RASGRF2	ITSN1	PLEKHG2	SOS1	SOS2	TIAM1	TRIO	VAV1	OBSCN	FGD3	KALRN	ARHGEF2	ARHGEF6	MAGED1	ARHGEF11	ARHGEF17
REACTOME_SLBP_DEPENDENT_PROCESSING_OF_REPLICATION_DEPENDENT_HISTONE_PRE_MRNAS	http://www.broadinstitute.org/gsea/msigdb/cards/REACTOME_SLBP_DEPENDENT_PROCESSING_OF_REPLICATION_DEPENDENT_HISTONE_PRE_MRNAS	LSM11	NCBP2	ZNF473	NCBP1	SNRPB	SNRPD3	SNRPE	SNRPF	SNRPG	SLBP	LSM10
REACTOME_NRIF_SIGNALS_CELL_DEATH_FROM_THE_NUCLEUS	http://www.broadinstitute.org/gsea/msigdb/cards/REACTOME_NRIF_SIGNALS_CELL_DEATH_FROM_THE_NUCLEUS	NCSTN	ITGB3BP	NGF	NGFR	APH1A	PSENEN	MAPK8	PSEN1	PSEN2	RPS27A	TRAF6	RPS27AP11	UBA52	APH1B	SQSTM1
REACTOME_REGULATION_OF_APOPTOSIS	http://www.broadinstitute.org/gsea/msigdb/cards/REACTOME_REGULATION_OF_APOPTOSIS	PSMD14	PSMA8	DAPK1	DAPK3	DCC	UNC5B	PSME4	DAPK2	APPL1	PAK2	PSMA1	PSMA2	PSMA3	PSMA4	PSMA5	PSMA6	PSMA7	PSMB1	PSMB2	PSMB3	PSMB4	PSMB5	PSMB6	PSMB7	PSMB8	PSMB9	PSMB10	PSMC1	PSMC2	PSMC3	PSMC4	PSMC5	PSMC6	PSMD1	PSMD2	PSMD3	PSMD4	PSMD5	PSMD7	PSMD8	PSMD9	PSMD10	PSMD11	PSMD12	PSMD13	PSME1	PSME2	RPS27A	LOC652826	RPS27AP11	UBA52	ARHGAP10	CASP3	CASP9	UNC5A	PSMF1	MAGED1	PSMD6
REACTOME_RNA_POL_II_TRANSCRIPTION	http://www.broadinstitute.org/gsea/msigdb/cards/REACTOME_RNA_POL_II_TRANSCRIPTION	THOC4	CDK7	CDK9	SRRM1	PAPOLA	RNPS1	CLP1	NUDT21	SUPT16H	U2AF2	LSM11	CSTF1	CSTF2	CSTF3	ERCC2	ERCC3	NCBP2	ZNF473	COBRA1	GTF2A1	GTF2A2	GTF2B	GTF2E1	GTF2E2	GTF2F1	GTF2F2	GTF2H1	GTF2H2	GTF2H3	GTF2H4	CPSF1	MAGOH	MNAT1	NCBP1	NFX1	CDC40	TH1L	PCF11	CPSF3	CPSF2	POLR2A	POLR2B	POLR2C	POLR2D	POLR2E	POLR2F	POLR2G	POLR2H	POLR2I	POLR2J	POLR2K	POLR2L	SRSF1	SRSF2	SRSF3	SRSF4	SRSF5	SRSF6	SRSF7	LOC643446	TCEB1P3	UPF3B	LOC652857	GTF2H2B	SNRPB	SNRPD3	SNRPE	SNRPF	SNRPG	SSRP1	SUPT4H1	SUPT5H	TAF1	TAF4	TAF4B	TAF5	TAF6	TAF9	TAF10	TAF11	TAF12	TAF13	TBP	TCEA1	TCEB1	TCEB2	TCEB3	U2AF1	WHSC2	SLBP	RDBP	CPSF7	PABPN1	ELL	LSM10	SRSF9	RNMT	RNGTT	CCNH	CCNT1	CCNT2	CTDP1	SRSF11	DHX38	RBM8A
REACTOME_NEURONAL_SYSTEM	http://www.broadinstitute.org/gsea/msigdb/cards/REACTOME_NEURONAL_SYSTEM	HCN4	GJC1	ABCC9	KCNK7	AKAP9	STX6	KCNMB2	CACNG3	CACNG2	UNC13B	GNB5	ADCY1	ADCY2	ADCY3	CHAT	ADCY5	ADCY6	STX1B	ADCY7	CHRNA1	CHRNA2	CHRNA3	CHRNA4	CHRNA5	CHRNA7	ADCY8	CHRNB2	CHRNB3	CHRNB4	CHRND	CHRNE	CHRNG	ADCY9	AP2M1	AP2S1	SYT2	KCNH8	COMT	CREB1	SLC32A1	AP2A1	AP2A2	AP2B1	KCNV2	KCNG3	DLG1	DLG3	ABAT	ADCY4	EPB41L1	STX2	ALDH2	RIMS1	ARHGEF9	PLCB1	KCNH4	KCNH3	STX12	PANX1	GABBR1	GABRA1	GABRA2	GABRA3	GABRA4	GABRA5	GABRA6	GABRB1	GABRB2	GABRB3	GABRG2	GABRG3	GABRR1	GABRR2	GAD1	GAD2	KCNG2	KCNV1	CACNG4	KCNMB3	KCNH5	GLS2	RPS6KA6	KCNMB4	GLS	GLUL	GNAI1	GNAI2	GNAI3	GNAL	GNB1	GNB2	GNB3	GNG3	GNG4	GNG5	GNG7	GNG10	GNG11	GNGT1	GNGT2	GRIA1	GRIA2	GRIA3	GRIA4	GRIK1	GRIK2	GRIK3	GRIK4	GRIK5	GRIN1	GRIN2A	GRIN2B	GRIN2C	GRIN2D	HRAS	HSPA8	KCNK18	HCN1	KCNA1	KCNA2	KCNA3	KCNA4	KCNA5	KCNA6	KCNA7	KCNA10	KCNB1	KCNC1	KCNC2	KCNC3	KCNC4	KCND1	KCND2	KCND3	KCNF1	KCNG1	KCNH1	KCNH2	KCNJ1	KCNJ2	KCNJ3	KCNJ4	KCNJ5	KCNJ6	KCNJ8	KCNJ9	KCNJ10	KCNJ11	KCNJ12	KCNJ14	KCNJ15	KCNJ16	KCNK1	KCNK2	KCNK3	KCNMB1	KCNN1	KCNN2	KCNN3	KCNN4	KCNQ1	KCNQ2	KCNQ3	KCNS1	KCNS2	KCNS3	MAOA	MDM2	ACHE	MYO6	NEFL	NSF	KCNK4	KCNK9	PDPK1	GNG13	PLCB2	PLCB3	KCNK10	GNG2	SLC38A2	CHRNA9	PRKACB	PRKCA	PRKCB	CACNA2D3	PRKCG	MAPK1	GNG12	KCNQ5	KCNK13	PANX2	SLC17A7	GJD2	HCN3	RAB3A	RAF1	RASGRF1	RASGRF2	CACNG8	GNB4	SLC5A7	HCN2	RPS6KA1	RPS6KA2	RPS6KA3	RRAS	LOC642105	SLC1A1	SLC1A2	SLC1A3	SLC1A6	SLC1A7	LOC651907	SLC6A1	SLC6A3	SLC6A11	SLC6A12	SLC18A2	SLC18A3	SLC22A2	SNAP25	BRAF	STX1A	STX3	STX4	STX5	STXBP1	ABCC8	VAMP1	VAMP2	SYN1	SYN2	SYT1	LOC732445	CACNA1A	CACNA1B	CACNB1	CACNB2	CACNB3	CACNB4	KCNAB1	ALDH5A1	CALM1	DNAJC5	CALM2	CALM3	GRIP2	KCNH6	CAMK4	CAMK2A	SLC38A1	CAMK2B	CAMK2D	SYN3	KCNK16	NCALD	STX7	CAMKK1	GJA10	KCNAB2	STX16	STX11	STX10	ACTN2	CHRNA6	KCNK17	CHRFAM7A	KCNH7	KCNQ4	KCNAB3	KCNG4	KCNB2	GNG8	KCNK6	PICK1	STX8	AKAP5	GABBR2
REACTOME_NFKB_IS_ACTIVATED_AND_SIGNALS_SURVIVAL	http://www.broadinstitute.org/gsea/msigdb/cards/REACTOME_NFKB_IS_ACTIVATED_AND_SIGNALS_SURVIVAL	IKBKB	IRAK1	NFKBIA	NGF	NGFR	RELA	RPS27A	TRAF6	RPS27AP11	UBA52	SQSTM1
REACTOME_REGULATION_OF_BETA_CELL_DEVELOPMENT	http://www.broadinstitute.org/gsea/msigdb/cards/REACTOME_REGULATION_OF_BETA_CELL_DEVELOPMENT	AKT3	AKT1	AKT2	FGF10	FOXO1	NR5A2	PTF1A	GCK	FOXA2	FOXA3	HNF4A	HNF4G	ONECUT1	HES1	IAPP	RBPJ	INS	INSM1	PDX1	MAFA	ONECUT3	NEUROD1	NKX2-2	NKX6-1	NEUROG3	PAX6	PKLR	SLC2A2	HNF1A	HNF1B
REACTOME_PHASE1_FUNCTIONALIZATION_OF_COMPOUNDS	http://www.broadinstitute.org/gsea/msigdb/cards/REACTOME_PHASE1_FUNCTIONALIZATION_OF_COMPOUNDS	CYP46A1	CYP4F8	CYP2U1	CYP2R1	ADH1A	ADH1B	ADH1C	ADH4	ADH6	ADH7	CYP1A1	CYP1A2	CYP1B1	CYP2A6	CYP3A7	CYP2A13	CYP2B6	CYP2C19	CYP2C8	CYP2C9	CYP2C18	CYP2D6	CYP2E1	CYP2F1	CYP2J2	CYP3A4	CYP3A5	CYP4A11	CYP4B1	CYP7A1	CYP8B1	CYP11A1	CYP11B1	CYP11B2	CYP17A1	CYP19A1	CYP21A2	CYP24A1	CYP26A1	CYP27A1	CYP27B1	CYP51A1	PAOX	ALDH1A1	ALDH2	FMO1	FMO2	FMO3	CYP2S1	CYP26C1	CYP4F3	MAOA	MAOB	CYP39A1	POMC	SMOX	CYP2W1	ACSS2	CYP26B1	PTGIS	PTGS1	PTGS2	CYP4F11	CYP3A43	CYP4F12	TBXAS1	LOC731992	ACSS1	CYP4F2	CYP7B1
REACTOME_RNA_POL_III_TRANSCRIPTION	http://www.broadinstitute.org/gsea/msigdb/cards/REACTOME_RNA_POL_III_TRANSCRIPTION	SNAPC5	POLR3F	POLR3C	POLR3A	LZTS1	POLR3H	BRF1	GTF3C2	NFIB	POLR1D	POLR3K	POLR2E	POLR2F	POLR2H	POLR2K	POLR2L	POU2F1	BRF2	POLR3B	POLR3E	POLR3D	SNAPC1	SNAPC2	SNAPC3	SNAPC4	SSB	TBP	ZNF143	POLR3GL	GTF3C5	GTF3C4	GTF3C3	POLR1C
REACTOME_CELL_DEATH_SIGNALLING_VIA_NRAGE_NRIF_AND_NADE	http://www.broadinstitute.org/gsea/msigdb/cards/REACTOME_CELL_DEATH_SIGNALLING_VIA_NRAGE_NRIF_AND_NADE	BCL2L11	NET1	VAV3	AKAP13	FGD4	ECT2	FGD2	FGD1	ARHGEF9	ARHGEF12	ARHGEF18	NCSTN	ITGB3BP	NGEF	TIAM2	AATF	NGFRAP1	ARHGEF16	ABR	ARHGAP4	MCF2	LOC440917	NGF	NGFR	ARHGEF4	ARHGEF3	APH1A	PSENEN	MAPK8	PSEN1	PSEN2	BAD	PREX1	RAC1	RASGRF1	RASGRF2	RPS27A	ITSN1	PLEKHG2	SOS1	SOS2	TIAM1	TRAF6	TRIO	RPS27AP11	UBA52	VAV1	YWHAE	APH1B	CASP2	CASP3	OBSCN	SQSTM1	FGD3	KALRN	ARHGEF2	ARHGEF6	MAGED1	ARHGEF11	ARHGEF17
REACTOME_NEUROTRANSMITTER_RELEASE_CYCLE	http://www.broadinstitute.org/gsea/msigdb/cards/REACTOME_NEUROTRANSMITTER_RELEASE_CYCLE	UNC13B	CHAT	SLC32A1	ABAT	RIMS1	GAD1	GAD2	GLS2	GLS	HSPA8	MAOA	SLC38A2	SLC17A7	RAB3A	SLC5A7	SLC1A1	SLC1A6	SLC1A7	SLC6A1	SLC6A11	SLC6A12	SLC18A2	SLC18A3	SLC22A2	SNAP25	STX1A	STXBP1	VAMP2	SYN1	SYN2	SYT1	ALDH5A1	DNAJC5	SYN3
REACTOME_P75_NTR_RECEPTOR_MEDIATED_SIGNALLING	http://www.broadinstitute.org/gsea/msigdb/cards/REACTOME_P75_NTR_RECEPTOR_MEDIATED_SIGNALLING	BCL2L11	NET1	VAV3	PRDM4	AKAP13	FGD4	ECT2	FGD2	FGD1	SORCS3	ARHGEF9	ARHGEF12	ARHGEF18	NCSTN	ITGB3BP	NGEF	TIAM2	AATF	NGFRAP1	ARHGEF16	ABR	HDAC1	HDAC2	IKBKB	IRAK1	RHOA	ARHGAP4	ARHGDIA	MAG	MCF2	LOC440917	MYD88	NFKBIA	NGF	NGFR	OMG	ARHGEF4	ARHGEF3	APH1A	PRKCI	PSENEN	MAPK8	PSEN1	PSEN2	RTN4	BAD	PREX1	RAC1	RASGRF1	RASGRF2	RELA	RPS27A	ITSN1	PLEKHG2	SMPD2	SOS1	SOS2	ADAM17	TIAM1	TRAF6	TRIO	RPS27AP11	UBA52	VAV1	YWHAE	APH1B	CASP2	CASP3	OBSCN	LINGO1	RIPK2	HDAC3	SQSTM1	FGD3	KALRN	ARHGEF1	ARHGEF2	ARHGEF6	MAGED1	ARHGEF11	ARHGEF17
REACTOME_AMINO_ACID_TRANSPORT_ACROSS_THE_PLASMA_MEMBRANE	http://www.broadinstitute.org/gsea/msigdb/cards/REACTOME_AMINO_ACID_TRANSPORT_ACROSS_THE_PLASMA_MEMBRANE	SLC38A3	SLC7A9	SLC6A14	SLC16A10	SLC43A2	SLC36A2	SLC36A1	SLC7A8	SLC7A11	SLC6A19	SLC6A18	SLC38A2	SLC6A20	SLC38A4	SLC6A15	SLC7A10	SLC1A4	SLC1A5	SLC3A1	SLC3A2	SLC6A6	SLC6A12	SLC7A1	SLC7A2	SLC7A5	SLC38A1	SLC7A3	SLC43A1	SLC7A7	SLC7A6	SLC38A5
REACTOME_ENDOGENOUS_STEROLS	http://www.broadinstitute.org/gsea/msigdb/cards/REACTOME_ENDOGENOUS_STEROLS	CYP46A1	CYP1B1	CYP7A1	CYP8B1	CYP11A1	CYP11B1	CYP11B2	CYP17A1	CYP19A1	CYP21A2	CYP27A1	CYP51A1	CYP39A1	POMC	CYP7B1
REACTOME_REGULATION_OF_GENE_EXPRESSION_IN_BETA_CELLS	http://www.broadinstitute.org/gsea/msigdb/cards/REACTOME_REGULATION_OF_GENE_EXPRESSION_IN_BETA_CELLS	AKT3	AKT1	AKT2	FOXO1	GCK	FOXA2	FOXA3	HNF4A	HNF4G	IAPP	INS	PDX1	MAFA	NEUROD1	NKX2-2	NKX6-1	PAX6	PKLR	SLC2A2	HNF1A
REACTOME_GLYCOLYSIS	http://www.broadinstitute.org/gsea/msigdb/cards/REACTOME_GLYCOLYSIS	ENO1	ENO2	ENO3	ALDOA	ALDOB	ALDOC	GAPDH	GAPDHS	GPI	PFKFB1	PFKFB2	PFKFB3	PFKFB4	PFKL	PFKM	PFKP	PGAM1	PGAM2	PGK1	PKLR	PKM2	PPP2CA	PPP2CB	PPP2R1A	PPP2R1B	PPP2R5D	LOC642969	TPI1	TPI1P1
REACTOME_PROCESSIVE_SYNTHESIS_ON_THE_LAGGING_STRAND	http://www.broadinstitute.org/gsea/msigdb/cards/REACTOME_PROCESSIVE_SYNTHESIS_ON_THE_LAGGING_STRAND	POLD3	DNA2	FEN1	POLA2	LIG1	PCNA	POLA1	POLD1	POLD2	PRIM1	PRIM2	POLD4	RPA1	RPA2	RPA3
REACTOME_PEPTIDE_CHAIN_ELONGATION	http://www.broadinstitute.org/gsea/msigdb/cards/REACTOME_PEPTIDE_CHAIN_ELONGATION	RPL35	RPL7AP27	EEF1A1	EEF2	FAU	RPL13A	RPL36	RPL10P16	FAM153A	RPL36P14	RPSAP12	RPS8P10	RPL7AP66	RPL10P9	RPS12P4	RPSA	RPS26P10	RPL23AP2	RPS12P22	RPL21P29	RPS26P35	RPL10A	RPL26L1	RPL3	RPL3L	RPL4	RPL5	RPL6	RPL7	RPL7A	RPL8	RPL9	RPL10	RPL11	RPL12	RPL13	RPL15	RPL17	RPL18	RPL18A	RPL19	RPL21	RPL22	RPL23A	RPL24	RPL26	RPL27	RPL30	RPL27A	RPL28	RPL29	RPL31	RPL32	RPL34	RPL35A	RPL37	RPL37A	RPL38	RPL39	RPL41	RPL36A	RPLP0	RPLP1	RPLP2	RPS2	RPS3	RPS3A	RPS4X	RPS4Y1	RPS5	RPS6	RPS7	RPS8	RPS9	RPS10	RPS11	RPS12	RPS13	RPS14	RPS15	RPS15A	RPS16	RPS17	RPS18	RPS19	RPS20	RPS21	RPS23	RPS24	RPS25	RPS26	RPS27	RPS27A	RPS28	RPS29	RPL6P19	LOC641895	RPL36AP31	RPS29P3	RPS26P28	RPL36AP8	RPL26P22	RPS26P20	RPS15AP11	RPS26P50	RPL22P11	RPL17P6	RPS13P8	RPS28P4	RPL32P16	LOC646184	RPS28P7	RPL12P2	LOC647074	RPL23AP42	RPL5P1	RPL36AP51	LOC649602	RPS28P9	RPL34P27	LOC651825	LOC651894	RPL26P30	RPSAP9	RPL19P9	RPL21P119	RPL31P17	LOC653881	RPL31P31	RPL15P17	RPL23AP18	RPL26P24	RPL21P75	RPS27AP11	RPS26P7	RPL21P134	RPS26P25	RPS19P3	RPL36AP23	RPS18P10	RPL17P36	RPL36AP37	RPL21P16	RPL23AP74	RPS15P5	RPL23AP63	RPS10P9	LOC730343	RPS18P5	UBA52	RPL34P31	RPL14	RPL23
REACTOME_COMMON_PATHWAY	http://www.broadinstitute.org/gsea/msigdb/cards/REACTOME_COMMON_PATHWAY	F2	F5	F10	F13A1	F13B	FGA	FGB	FGG	SERPINC1	PF4	PF4V1	PROC	PROS1	THBD
REACTOME_MRNA_CAPPING	http://www.broadinstitute.org/gsea/msigdb/cards/REACTOME_MRNA_CAPPING	CDK7	ERCC2	ERCC3	NCBP2	GTF2F1	GTF2F2	GTF2H1	GTF2H2	GTF2H3	GTF2H4	MNAT1	NCBP1	POLR2A	POLR2B	POLR2C	POLR2D	POLR2E	POLR2F	POLR2G	POLR2H	POLR2I	POLR2J	POLR2K	POLR2L	LOC652857	GTF2H2B	SUPT5H	RNMT	RNGTT	CCNH
REACTOME_MITOCHONDRIAL_FATTY_ACID_BETA_OXIDATION	http://www.broadinstitute.org/gsea/msigdb/cards/REACTOME_MITOCHONDRIAL_FATTY_ACID_BETA_OXIDATION	ECI1	DECR1	ECHS1	HADHA	HADHB	HADH	ACADL	ACADM	ACADS	ACADVL	MUT	PCCA	PCCB	MCEE
REACTOME_SIGNALING_BY_GPCR	http://www.broadinstitute.org/gsea/msigdb/cards/REACTOME_SIGNALING_BY_GPCR	AKT3	INSL5	RASGRP1	LPAR6	CDK5	CALCRL	RASGRP2	RAMP2	RAMP1	RAMP3	NET1	RGS19	NMUR1	VAV3	CXCL13	CXCR6	GNA13	GNB5	RRH	ADCY1	OR5I1	ADCY2	CYSLTR1	CCR9	CGA	PDE10A	CCL27	NMU	NPFFR2	PROKR1	ADCY3	UTS2	ADCY5	ADCY6	FZD10	AKAP13	GPR44	HRH3	CHRM1	CHRM2	ADCY7	PTH2	CHRM3	CHRM5	MGLL	ADCY8	ADCY9	ARHGEF25	ADCYAP1	ADCYAP1R1	RLN3	OR52E2	OR52J3	OR51L1	OR51A7	OR51S1	OR51F2	OR52R1	OR4X2	OR4B1	OR52M1	OR52K2	OR5P2	OR5P3	OR8I2	OR2D3	OR2D2	OR52W1	OR56A4	OR56A1	OR10P1	OR10AD1	OR10A7	FGD4	RXFP2	OR4K14	OR4L1	CCR1	CCR2	CCR3	CCR4	CCR5	CCR6	CCR7	CCR8	CCBP2	LTB4R	OR4D2	OR7D4	OR7G1	OR1M1	OR1I1	OR10H4	CNR1	CNR2	OR2M5	OR2M3	OR2T12	OR14C36	OR2T34	OR2T10	OR2T4	OR2T11	OR10J5	OR2B11	OR10T2	OR10X1	OR10Z1	OR6K6	OR6N1	PROKR2	NMS	OR9A4	ADM	ADORA1	OR2Y1	TAAR1	ADORA2A	OR9A2	OR2A14	OR6B1	OR2F2	ADORA2B	CREB1	OR1L8	OR1N2	OR1N1	DGKK	CRH	CRHR2	ADORA3	OR52B4	OR52I2	OR51E1	OR10A5	OR2AG1	ADRA1D	PIK3R6	ADRA1B	ADRA1A	ADRA2A	OR6B3	ADRA2B	GPBAR1	CX3CR1	ADRB1	ADRB2	ADRB3	ADRBK1	OR1Q1	CD55	DGKA	DGKB	DGKG	DGKH	DGKQ	OR7D2	OXER1	DRD1	DRD2	DRD3	DRD5	AGT	HBEGF	AGTR1	AGTR2	APLNR	ECT2	S1PR1	LPAR1	S1PR3	EDN1	EDN2	EDN3	EDNRA	EDNRB	EGFR	OR56B4	ADCY4	EMR1	AKT1	AKT2	F2	F2R	F2RL1	F2RL2	OR8U1	OR4C16	OR4C11	OR4S2	OR4C6	OR5D14	OR5L1	OR5D18	OR5AS1	OR8K5	OR5T2	OR8H1	OR8K3	OR8J1	OR5R1	OR5M3	OR5M8	OR5AR1	OR8B12	OR10G8	OR10G9	OR10S1	OR6T1	OR4D5	OR6Q1	OR9I1	OR9Q1	OR9Q2	OR1S2	OR1S1	OR10Q1	OR5B17	OR5A2	OR5A1	OR4D6	OR4D11	OPN5	FGD2	DAGLB	GPRC6A	FGD1	ARHGEF9	PLCB1	ARHGEF12	ARHGEF18	PIK3R5	OR52A1	LPAR3	FPR1	FPR2	FPR3	OPN3	NTSR2	FSHB	FSHR	GAST	DARC	FZD2	OR6C3	OR1L4	GABBR1	OR4C3	OR4S1	NPB	UTS2D	NGEF	GALR1	OR1C1	OR1A2	OR2F1	OR2B6	OR1J4	TIAM2	OR2M4	OR2L2	OR2K2	OR7A17	OR5L2	OR5K1	GCG	GCGR	OR10J1	OR8B8	OR10A3	OPN1MW	OR11A1	OR10H3	OR10G3	OR10G2	OR10H2	OR10H1	RGS17	OR7C2	OR7A5	OR7C1	OR4F4	OR4F3	OR4E2	OR4D1	OR2W1	OR2T1	OR2H1	OR1L3	OR1L1	OR1J2	GHRH	GHRHR	GHSR	GIP	GIPR	PDE7B	GPR77	ARHGEF16	P2RY10	GLP1R	GNA11	GNA12	GNA15	GNAI1	GNAI2	GNAI3	GNAL	GNAO1	GNAQ	GNAS	GNAT1	GNAT2	GNAZ	GNB1	GNB2	GNB3	GNG3	GNG4	GNG5	GNG7	GNG10	GNG11	GNGT1	GNGT2	GNRH1	GNRH2	GNRHR	CCR10	OR51B5	OR10AG1	OR5J2	GPR4	XCR1	OR4C13	OR4C12	NPBWR1	OR51V1	OR8D1	OR8D2	OR8B4	OR9G4	NPBWR2	OR10A4	CXCR3	PRLHR	OR4N4	UTS2R	NPW	GPR17	GPR18	OR2Z1	OR10H5	OR2L13	OR14A16	LPAR4	MCHR1	GPER	OR2V2	MLNR	GPR39	FFAR1	FFAR3	FFAR2	GRK5	GRB2	ABR	GRM1	GRM2	GRM3	GRM4	GRM6	GRM7	GRM8	CXCL1	CXCL2	CXCL3	GRP	GRPR	GPR132	ANXA1	HCRT	HCRTR1	HCRTR2	EMR2	TAAR6	HRAS	HRH1	HRH2	HTR1A	HTR1B	HTR1D	HTR1E	HTR1F	HTR2A	HTR2B	HTR2C	HTR4	HTR5A	HTR6	HTR7	IAPP	HCAR2	O3FAR1	OR8D4	OR5F1	OR5AP2	OR52L1	RXFP4	OR52B6	OR10A2	OR6C2	OR6C4	OR8S1	OR6S1	OR6F1	OR14K1	OR2W3	OR2T3	OR10R2	OR2T29	OR6V1	OR2A12	OR2A1	QRFP	OR1J1	OR1B1	APP	IHH	IL8	CXCR1	CXCR2	CXCL10	INSL3	ITPR2	ITPR3	KISS1	KNG1	KRAS	RHOA	NPSR1	OR56B1	RHOB	RHOC	OR6B2	OR52K1	OR52I1	OR51D1	OR52A5	OR51B6	OR51M1	OR51Q1	OR51I1	OR51I2	OR52D1	OR52H1	OR52N4	OR52N5	OR52N2	OR52E6	OR52E8	OR52E4	OR56A3	OR10A6	OR4X1	OR5D13	OR5D16	OR5W2	OR8H2	OR8H3	OR5T3	OR5T1	OR8K1	OR5M9	OR9G1	OR5AK2	OR5B2	OR5B12	OR5AN1	OR4D9	OR10V1	OR6X1	OR6M1	OR10G4	OR10G7	OR8B3	OR8A1	OR6C1	OR4N2	OR4K2	OR4K13	OR4K17	OR4N5	OR11G2	OR5AU1	OR4M2	OR4F6	OR4F15	OR3A4P	OR7G2	OR7G3	OR7A10	RHOG	OR10K2	OR10K1	OR6Y1	OR6K3	OR2L8	OR2AK2	OR2L3	OR2M2	OR2T33	OR2M7	OR2G6	OR2A25	OR1L6	OR5C1	OR1K1	ARHGAP4	OR2A5	LHB	LHCGR	OR2A7	OR51T1	OR51A4	OR51A2	OR2T2	OR2T5	OR5K2	OR2A42	OR2T27	OR2T35	OR4A47	CCL3L3	MC1R	MC2R	MC3R	MC4R	MC5R	MCF2	CXCL9	MLN	MMP3	RGS21	OR5B3	OR9K2	OR4Q3	OR4M1	OR10J3	OR2B3	OR2J3	OR14J1	OR10C1	OR2A2	MTNR1A	MTNR1B	NMB	NMBR	NPY	NPY1R	NPY2R	NPY5R	NRAS	NTS	NTSR1	OPRD1	OPRK1	OPRL1	OPRM1	OR1D2	OR1F1	OR2C1	OR3A1	OR3A2	OXT	OXTR	P2RY1	P2RY2	P2RY4	P2RY6	P2RY11	OR8U8	OR8U9	OR9G9	ARHGEF4	ARHGEF3	DHH	HEBP1	PDE11A	PRLH	GAL	RXFP3	PDE1A	PDE2A	WNT16	PDE3A	PDE3B	PDE4B	PDE4C	PDE4D	PDE7A	PDE8A	PDE1B	CCRL1	PDPK1	PDYN	GHRL	GNG13	PENK	PF4	PIK3CA	PIK3CG	PIK3R1	PIK3R2	PLA2G4A	PLCB2	PLCB3	PLCB4	S1PR5	PLXNB1	PMCH	PNOC	P2RY13	GNG2	WNT4	POMC	PPBP	PPP1CA	AVP	PPP2CA	PPP2CB	PPP2R1A	PPP2R1B	AVPR1A	PPP2R5D	AVPR1B	PPP3CA	PPP3CB	PPP3R1	PPY	AVPR2	PPYR1	PRKACA	PRKACB	PRKACG	PRKAR1A	PRKAR1B	PRKAR2A	PRKAR2B	PRKCA	PRKCB	PRKCD	PRKCE	PRKCG	PRKCH	PRKCQ	MAPK1	MAPK3	GNG12	MAPK7	MAP2K1	MAP2K2	LTB4R2	CCL28	OR2S2	NMUR2	PYY	CXCR7	CYSLTR2	TRPC7	PTAFR	PTCH1	PTGDR	PTGER1	PTGER2	PTGER3	PTGER4	PTGFR	PTGIR	PTH	PTHLH	PTH1R	PTH2R	PREX1	CXCL16	RAC1	RAC2	RAF1	RASGRF1	RASGRF2	HRH4	GNB4	RXFP1	NPS	OPN1LW	RGR	RGS1	RGS2	RGS4	RGS7	RGS12	RHO	RLN2	ROCK1	OPN1SW	RPS6KA1	RPS6KA2	RPS6KA3	BDKRB1	BDKRB2	SAA1	SCT	SCTR	CCL2	CCL3	CCL3L1	CCL4	CCL5	CCL7	CCL11	CCL16	CCL17	CCL19	CCL20	CCL21	CCL22	CCL25	CXCL6	CXCL11	CXCL5	XCL1	CX3CL1	CXCL12	NPFFR1	CXCR5	RGS18	ITSN1	SHH	P2RY12	PLEKHG2	LOC649279	OR4N3P	CCRL1P1	LOC652222	LOC652292	LOC652692	LOC653879	SMO	SOS1	SOS2	SST	SSTR1	SSTR2	SSTR3	SSTR4	SSTR5	BRS3	XCL2	TAC1	TACR2	TAC3	TACR1	TACR3	TBXA2R	TIAM1	C3	C3AR1	TRH	TRHR	TRIO	TRPC3	TRPC6	TSHB	TSHR	C5	ROCK1P1	C5AR1	OPN1MW2	LOC728830	OR4F29	LOC730002	LOC730221	LOC730335	LOC730413	LOC730418	LOC730421	LOC730808	LOC731823	VAV1	VIP	VIPR1	VIPR2	DAGLA	WNT1	WNT2	WNT3	WNT5A	WNT6	WNT7A	WNT7B	WNT8B	WNT10B	WNT11	WNT2B	WNT9A	WNT9B	YWHAB	CXCR4	FZD5	OR5H6	OR5H2	OR4K5	OR51G1	OR51B4	OR51B2	OR52N1	OR4F5	OR2A4	OR4K1	CALCA	CALCB	FZD3	ADM2	CALM1	WNT10A	CALM2	CALM3	TAS1R2	TAS1R1	OR5AC2	OR4F17	GPR68	OR4K15	OR8J3	OR51G2	OR51E2	OR4P4	OR4C15	OR4A5	OR4A16	OR4A15	OR10W1	OR2AE1	OR4F16	CAMK4	OR6N2	OR6K2	OR2G3	OR2G2	OR2C3	OR5V1	OR2B2	FZD1	FZD4	FZD6	FZD7	FZD8	FZD9	TAAR8	TAS1R3	OR1A1	OR1D4	OR1D5	OR1E1	OR1E2	OR1G1	OR3A3	OBSCN	QRFPR	PPP1R1B	PROK1	MCHR2	CASR	KISS1R	EMR3	GPR65	GALR3	PIK3R3	DGKE	DGKD	RGS8	OR6A2	RGS20	NPFF	PDE8B	PTCH2	S1PR4	RGS11	RGS9	GALR2	HCAR3	CCK	CCKAR	CCKBR	WNT3A	FGD3	KALRN	F2RL3	TAAR5	ARHGEF1	DGKI	LPAR2	ARHGEF2	TAAR2	GPR55	S1PR2	GLP2R	OPN4	GNG8	ARHGEF6	ROCK2	GABBR2	RGS6	GNA14	CD97	ARHGEF11	ARHGEF17	CDK1	P2RY14	CDC42
REACTOME_PEPTIDE_LIGAND_BINDING_RECEPTORS	http://www.broadinstitute.org/gsea/msigdb/cards/REACTOME_PEPTIDE_LIGAND_BINDING_RECEPTORS	INSL5	NMUR1	CXCL13	CXCR6	CCR9	CCL27	NMU	NPFFR2	PROKR1	UTS2	RLN3	RXFP2	CCR1	CCR2	CCR3	CCR4	CCR5	CCR6	CCR7	CCR8	CCBP2	PROKR2	NMS	CX3CR1	AGT	AGTR1	AGTR2	APLNR	EDN1	EDN2	EDN3	EDNRA	EDNRB	F2	F2R	F2RL1	F2RL2	FPR1	FPR2	FPR3	NTSR2	GAST	DARC	NPB	UTS2D	GALR1	GHSR	GPR77	CCR10	XCR1	NPBWR1	NPBWR2	CXCR3	PRLHR	UTS2R	NPW	MCHR1	GPER	MLNR	CXCL1	CXCL2	CXCL3	GRP	GRPR	ANXA1	HCRT	HCRTR1	HCRTR2	RXFP4	QRFP	APP	IL8	CXCR1	CXCR2	CXCL10	INSL3	KISS1	KNG1	NPSR1	CCL3L3	MC1R	MC2R	MC3R	MC4R	MC5R	CXCL9	MLN	NMB	NMBR	NPY	NPY1R	NPY2R	NPY5R	NTS	NTSR1	OPRD1	OPRK1	OPRL1	OPRM1	OXT	OXTR	HEBP1	PRLH	GAL	RXFP3	CCRL1	PDYN	GHRL	PENK	PF4	PMCH	PNOC	POMC	PPBP	AVP	AVPR1A	AVPR1B	PPY	AVPR2	PPYR1	CCL28	NMUR2	PYY	CXCR7	CXCL16	RXFP1	NPS	RLN2	BDKRB1	BDKRB2	SAA1	CCL2	CCL3	CCL3L1	CCL4	CCL5	CCL7	CCL11	CCL16	CCL17	CCL19	CCL20	CCL21	CCL22	CCL25	CXCL6	CXCL11	CXCL5	XCL1	CX3CL1	CXCL12	NPFFR1	CXCR5	CCRL1P1	LOC652222	LOC653879	SST	SSTR1	SSTR2	SSTR3	SSTR4	SSTR5	BRS3	XCL2	TAC1	TACR2	TAC3	TACR1	TACR3	C3	C3AR1	TRH	TRHR	C5	C5AR1	LOC728830	CXCR4	QRFPR	PROK1	MCHR2	KISS1R	GALR3	NPFF	GALR2	CCK	CCKAR	CCKBR	F2RL3
REACTOME_METABOLISM_OF_POLYAMINES	http://www.broadinstitute.org/gsea/msigdb/cards/REACTOME_METABOLISM_OF_POLYAMINES	ADC	PAOX	AMD1	GOT1	MTAP	ODC1	APIP	SMOX	ADI1	ENOPH1	SAT1	SMS	SRM	AGMAT	MRI1
REACTOME_CLASS_A1_RHODOPSIN_LIKE_RECEPTORS	http://www.broadinstitute.org/gsea/msigdb/cards/REACTOME_CLASS_A1_RHODOPSIN_LIKE_RECEPTORS	INSL5	LPAR6	NMUR1	CXCL13	CXCR6	RRH	CYSLTR1	CCR9	CGA	CCL27	NMU	NPFFR2	PROKR1	UTS2	GPR44	HRH3	CHRM1	CHRM2	CHRM3	CHRM5	RLN3	RXFP2	CCR1	CCR2	CCR3	CCR4	CCR5	CCR6	CCR7	CCR8	CCBP2	LTB4R	CNR1	CNR2	PROKR2	NMS	ADORA1	TAAR1	ADORA2A	ADORA2B	ADORA3	ADRA1D	ADRA1B	ADRA1A	ADRA2A	ADRA2B	GPBAR1	CX3CR1	ADRB1	ADRB2	ADRB3	OXER1	DRD1	DRD2	DRD3	DRD5	AGT	AGTR1	AGTR2	APLNR	S1PR1	LPAR1	S1PR3	EDN1	EDN2	EDN3	EDNRA	EDNRB	F2	F2R	F2RL1	F2RL2	OPN5	LPAR3	FPR1	FPR2	FPR3	OPN3	NTSR2	FSHB	FSHR	GAST	DARC	NPB	UTS2D	GALR1	OPN1MW	GHSR	GPR77	P2RY10	GNRH1	GNRH2	GNRHR	CCR10	GPR4	XCR1	NPBWR1	NPBWR2	CXCR3	PRLHR	UTS2R	NPW	GPR17	GPR18	LPAR4	MCHR1	GPER	MLNR	GPR39	FFAR1	FFAR3	FFAR2	CXCL1	CXCL2	CXCL3	GRP	GRPR	GPR132	ANXA1	HCRT	HCRTR1	HCRTR2	TAAR6	HRH1	HRH2	HTR1A	HTR1B	HTR1D	HTR1E	HTR1F	HTR2A	HTR2B	HTR2C	HTR4	HTR5A	HTR6	HTR7	HCAR2	O3FAR1	RXFP4	QRFP	APP	IL8	CXCR1	CXCR2	CXCL10	INSL3	KISS1	KNG1	NPSR1	LHB	LHCGR	CCL3L3	MC1R	MC2R	MC3R	MC4R	MC5R	CXCL9	MLN	MTNR1A	MTNR1B	NMB	NMBR	NPY	NPY1R	NPY2R	NPY5R	NTS	NTSR1	OPRD1	OPRK1	OPRL1	OPRM1	OXT	OXTR	P2RY1	P2RY2	P2RY4	P2RY6	P2RY11	HEBP1	PRLH	GAL	RXFP3	CCRL1	PDYN	GHRL	PENK	PF4	S1PR5	PMCH	PNOC	P2RY13	POMC	PPBP	AVP	AVPR1A	AVPR1B	PPY	AVPR2	PPYR1	LTB4R2	CCL28	NMUR2	PYY	CXCR7	CYSLTR2	PTAFR	PTGDR	PTGER1	PTGER2	PTGER3	PTGER4	PTGFR	PTGIR	CXCL16	HRH4	RXFP1	NPS	OPN1LW	RGR	RHO	RLN2	OPN1SW	BDKRB1	BDKRB2	SAA1	CCL2	CCL3	CCL3L1	CCL4	CCL5	CCL7	CCL11	CCL16	CCL17	CCL19	CCL20	CCL21	CCL22	CCL25	CXCL6	CXCL11	CXCL5	XCL1	CX3CL1	CXCL12	NPFFR1	CXCR5	P2RY12	CCRL1P1	LOC652222	LOC653879	SST	SSTR1	SSTR2	SSTR3	SSTR4	SSTR5	BRS3	XCL2	TAC1	TACR2	TAC3	TACR1	TACR3	TBXA2R	C3	C3AR1	TRH	TRHR	TSHB	TSHR	C5	C5AR1	OPN1MW2	LOC728830	LOC730002	LOC730413	LOC731823	CXCR4	GPR68	TAAR8	QRFPR	PROK1	MCHR2	KISS1R	GPR65	GALR3	NPFF	S1PR4	GALR2	HCAR3	CCK	CCKAR	CCKBR	F2RL3	TAAR5	LPAR2	TAAR2	GPR55	S1PR2	OPN4	P2RY14
REACTOME_NOTCH_HLH_TRANSCRIPTION_PATHWAY	http://www.broadinstitute.org/gsea/msigdb/cards/REACTOME_NOTCH_HLH_TRANSCRIPTION_PATHWAY	MAMLD1	CREBBP	SNW1	KAT2A	RBPJ	NOTCH2	NOTCH3	NOTCH4	MAML3	LOC728030	MAML2	KAT2B	MAML1
REACTOME_INTEGRATION_OF_ENERGY_METABOLISM	http://www.broadinstitute.org/gsea/msigdb/cards/REACTOME_INTEGRATION_OF_ENERGY_METABOLISM	RAPGEF3	CDX2	AGPAT1	GNB5	ADCY1	ADCY2	ADCY3	RAPGEF4	ADCY5	ADCY6	ADCY7	CHRM3	ADCY8	ADCY9	GPR119	CTNNB1	ADRA2A	DPP4	ADCY4	FASN	PLCB1	SEC11A	KCNG2	GATA4	GCG	GCGR	GIP	GLP1R	GNA11	GNA15	GNAI1	GNAI2	GNAO1	GNAQ	GNAS	GNB1	GNB2	GNB3	GNG3	GNG4	GNG5	GNG7	GNG10	GNG11	GNGT1	GNGT2	FFAR1	SPCS1	SLC25A4	SLC25A5	GRP	SLC25A6	ACACA	ACACB	O3FAR1	INS	ISL1	ITPR2	ITPR3	KCNB1	KCNC2	KCNJ11	KCNS3	LEP	MARCKS	ACLY	PAX6	MLXIPL	PCSK1	PRKAG2	GNG13	PFKFB1	PKLR	PLCB2	PLCB3	GNG2	PPP2CA	PPP2CB	PPP2R1A	PPP2R1B	PPP2R5D	PRKAA2	PRKAB2	PRKACA	PRKACB	PRKACG	PRKAR1A	PRKAR1B	PRKAR2A	PRKAR2B	PRKCA	GNG12	RAP1A	RAP1B	GNB4	SPCS3	SLC2A1	SLC2A2	LOC653566	SNAP25	STK11	STX1A	STXBP1	ABCC8	VAMP2	SYT5	TALDO1	MLX	TKT	LOC730413	LOC730418	CACNA1A	CACNB2	CACNB3	IQGAP1	SEC11C	GNG8	AKAP5	GNA14	SPCS2
REACTOME_CELL_CYCLE_MITOTIC	http://www.broadinstitute.org/gsea/msigdb/cards/REACTOME_CELL_CYCLE_MITOTIC	KIF20A	ACTR1A	AKAP9	CDK2	CDK4	CDK6	PSMD14	CDK7	CDKN1A	CDKN1B	STAG1	CDKN2A	CDKN2B	CDKN2C	CDKN2D	TUBB4A	TUBB4B	ANAPC10	NDC80	TUBGCP3	DCTN2	CENPA	CENPC1	CETN2	POLD3	NUDC	PLK4	STAG2	SDCCAG8	TUBGCP2	DBF4	KIF2C	CNTRL	UBE2C	FGFR1OP	ZWINT	CEP250	PMF1	DCTN3	TUBGCP5	CKS1B	NEDD1	LIN54	PSMA8	CSNK1D	CSNK1E	SPC24	SGOL2	SGOL1	DCTN1	DHFR	DNA2	DYNC1H1	DYNC1I2	DYRK1A	E2F1	E2F2	E2F3	E2F4	E2F5	TUBB	SKA1	FEN1	CEP164	MAPRE1	NINL	AZI1	PSME4	CLASP1	ITGB3BP	ORC6	ORC3	POLA2	CDC26	CENPI	AHCTF1	NSL1	FBXO5	TUBG2	PPP2R3B	LIN9	ANAPC2	RPA4	ANAPC4	HDAC1	BIRC5	HSP90AA1	SKA2	NUP43	INCENP	APITD1	KIF2A	LIG1	CENPP	MAD2L1	MAX	MCM2	MCM3	MCM4	MCM5	MCM6	MCM7	MNAT1	LOC440917	LOC441488	MYBL2	MYC	NEK2	NUMA1	ORC1	ORC2	ORC4	ORC5	PAFAH1B1	GMNN	PCM1	PCNA	PCNT	ANAPC5	ANAPC7	ANAPC11	GINS2	PLK1	POLA1	POLD1	POLD2	POLE	POLE2	ERCC6L	CCDC99	PPP1CC	ZWILCH	CEP192	HAUS2	CDCA8	PPP2CA	PPP2CB	CENPQ	PPP2R1A	PPP2R1B	PPP2R2A	PPP2R5A	PPP2R5B	PPP2R5C	PPP2R5D	PPP2R5E	MCM10	PRIM1	PRIM2	PRKACA	CEP72	NUP133	CDK5RAP2	PRKAR2B	CENPJ	CENPN	RCC2	LIN37	PSMA1	PSMA2	PSMA3	PSMA4	PSMA5	PSMA6	PSMA7	PSMB1	PSMB2	PSMB3	PSMB4	PSMB5	PSMB6	PSMB7	PSMB8	PSMB9	PSMB10	PSMC1	PSMC2	PSMC3	PSMC4	PSMC5	PSMC6	PSMD1	PSMD2	CASC5	PSMD3	PSMD4	PSMD5	NUP107	PSMD7	PSMD8	PSMD9	PSMD10	PSMD11	PSMD12	PSMD13	PSME1	PSME2	SPC25	TAOK1	POLD4	RAD21	RANBP2	RANGAP1	RB1	RBBP4	RBL1	RBL2	CCND1	RFC2	RFC3	RFC4	RFC5	RPA1	RPA2	RPA3	RPS27	RPS27A	RRM2	CLIP1	SEC13	CENPK	RBBP4P1	DHFRP1	LOC645084	ANAPC1	GORASP1	TUBBP2	LOC647654	CENPH	LOC649620	SKP1	SKP2	LOC650621	LOC651763	LOC652826	AURKA	BUB1	BUB1B	TFDP1	TK2	TUBA4A	TUBG1	RPS27AP11	SKA2L	TYMS	CDC26P1	LOC729964	LOC730418	LOC730594	UBA52	UBE2D1	UBE2E1	WEE1	XPO1	YWHAE	YWHAG	ALMS1	TUBA1A	MIS12	CENPM	NUP37	CENPO	MLF1IP	NUP85	CEP76	DSN1	CENPT	CEP290	CEP63	CEP70	B9D2	NDEL1	CDT1	SEH1L	KIF18A	SMC1A	CDC7	CDC45	NUF2	MAD1L1	GINS4	MCM8	CUL1	KIF2B	OFD1	TUBGCP6	CDC14A	SSNA1	DYNLL1	CDC23	CDC16	CCNA2	CCNA1	CCNB1	CCND2	BTRC	CCND3	CCNE1	CCNH	PKMYT1	SMC3	CCNB2	CCNE2	CENPL	LIN52	ZW10	BUB3	AURKB	PTTG1	PSMF1	KIF23	CEP41	CEP135	CEP57	KNTC1	CKAP5	CDK1	GINS1	PSMD6	CDC6	CDC20	CDC25A	CDC25B	CDC25C	CDC27
REACTOME_GLUCONEOGENESIS	http://www.broadinstitute.org/gsea/msigdb/cards/REACTOME_GLUCONEOGENESIS	SLC25A13	SLC25A10	ENO1	ENO2	ENO3	FBP1	ALDOA	ALDOB	ALDOC	GAPDH	GAPDHS	GOT1	GOT2	GPI	MDH1	MDH2	PC	PCK1	PCK2	PFKFB1	PGAM1	PGAM2	PGK1	PRKACA	PRKACB	PRKACG	LOC642969	SLC25A1	TPI1	TPI1P1	LOC730418	SLC25A11	SLC25A12	FBP2
REACTOME_DOPAMINE_NEUROTRANSMITTER_RELEASE_CYCLE	http://www.broadinstitute.org/gsea/msigdb/cards/REACTOME_DOPAMINE_NEUROTRANSMITTER_RELEASE_CYCLE	RIMS1	RAB3A	SLC18A2	SNAP25	STX1A	STXBP1	VAMP2	SYN1	SYN2	SYT1	SYN3
REACTOME_OPIOID_SIGNALLING	http://www.broadinstitute.org/gsea/msigdb/cards/REACTOME_OPIOID_SIGNALLING	CDK5	GNB5	ADCY1	ADCY2	ADCY3	ADCY5	ADCY6	ADCY7	ADCY8	ADCY9	CREB1	ADRBK1	ADCY4	PLCB1	GNAI1	GNAI2	GNAI3	GNAL	GNAO1	GNAT1	GNAT2	GNAZ	GNB1	GNB2	GNB3	GNG3	GNG4	GNG5	GNG7	GNG10	GNG11	GNGT1	GNGT2	ITPR2	ITPR3	OPRM1	PDE1A	PDE4B	PDE4C	PDE4D	PDE1B	PDYN	GNG13	PLA2G4A	PLCB2	PLCB3	PLCB4	GNG2	POMC	PPP1CA	PPP2CA	PPP2CB	PPP2R1A	PPP2R1B	PPP2R5D	PPP3CA	PPP3CB	PPP3R1	PRKACA	PRKACB	PRKACG	PRKAR1A	PRKAR1B	PRKAR2A	PRKAR2B	PRKCA	PRKCD	PRKCG	MAPK1	GNG12	GNB4	LOC730418	CALM1	CALM2	CALM3	CAMK4	PPP1R1B	GNG8
REACTOME_RECRUITMENT_OF_MITOTIC_CENTROSOME_PROTEINS_AND_COMPLEXES	http://www.broadinstitute.org/gsea/msigdb/cards/REACTOME_RECRUITMENT_OF_MITOTIC_CENTROSOME_PROTEINS_AND_COMPLEXES	ACTR1A	AKAP9	TUBB4A	TUBB4B	TUBGCP3	DCTN2	CETN2	PLK4	SDCCAG8	TUBGCP2	CNTRL	FGFR1OP	CEP250	DCTN3	TUBGCP5	NEDD1	CSNK1D	CSNK1E	DCTN1	DYNC1H1	DYNC1I2	TUBB	CEP164	MAPRE1	NINL	AZI1	CLASP1	TUBG2	HSP90AA1	LOC440917	NEK2	NUMA1	PAFAH1B1	PCM1	PCNT	PLK1	CEP192	HAUS2	PPP2R1A	PRKACA	CEP72	CDK5RAP2	PRKAR2B	CENPJ	TUBBP2	TUBA4A	TUBG1	LOC730418	YWHAE	YWHAG	ALMS1	TUBA1A	CEP76	CEP290	CEP63	CEP70	OFD1	TUBGCP6	SSNA1	DYNLL1	CCNB1	CEP41	CEP135	CEP57	CKAP5	CDK1
REACTOME_MITOCHONDRIAL_TRNA_AMINOACYLATION	http://www.broadinstitute.org/gsea/msigdb/cards/REACTOME_MITOCHONDRIAL_TRNA_AMINOACYLATION	WARS2	FARS2	EARS2	LARS2	HARS2	PARS2	GARS	PPA2	KARS	YARS2	SARS2	DARS2	IARS2	RARS2	VARS2	AARS2	QARS	CARS2	NARS2	TARS2	MARS2
REACTOME_CYTOSOLIC_TRNA_AMINOACYLATION	http://www.broadinstitute.org/gsea/msigdb/cards/REACTOME_CYTOSOLIC_TRNA_AMINOACYLATION	FARSB	AARS	DARS	EPRS	FARSA	GARS	HARS	IARS	KARS	MARS	NARS	LARS	PPA1	QARS	RARS	SARS	TARS	VARS	WARS	AIMP2	CARS	YARS	AIMP1	EEF1E1
REACTOME_CA_DEPENDENT_EVENTS	http://www.broadinstitute.org/gsea/msigdb/cards/REACTOME_CA_DEPENDENT_EVENTS	ADCY1	ADCY2	ADCY3	ADCY5	ADCY6	ADCY7	ADCY8	ADCY9	CREB1	ADRBK1	ADCY4	PDE1A	PDE1B	PLA2G4A	PRKACA	PRKACB	PRKACG	PRKAR1A	PRKAR1B	PRKAR2A	PRKAR2B	PRKCA	PRKCD	PRKCG	MAPK1	LOC730418	CALM1	CALM2	CALM3	CAMK4
REACTOME_ACETYLCHOLINE_NEUROTRANSMITTER_RELEASE_CYCLE	http://www.broadinstitute.org/gsea/msigdb/cards/REACTOME_ACETYLCHOLINE_NEUROTRANSMITTER_RELEASE_CYCLE	CHAT	RIMS1	RAB3A	SLC5A7	SLC18A3	SNAP25	STX1A	STXBP1	VAMP2	SYT1
REACTOME_ADENYLATE_CYCLASE_ACTIVATING_PATHWAY	http://www.broadinstitute.org/gsea/msigdb/cards/REACTOME_ADENYLATE_CYCLASE_ACTIVATING_PATHWAY	ADCY1	ADCY2	ADCY3	ADCY5	ADCY6	ADCY7	ADCY8	ADCY9	ADCY4	GNAL
REACTOME_ADENYLATE_CYCLASE_INHIBITORY_PATHWAY	http://www.broadinstitute.org/gsea/msigdb/cards/REACTOME_ADENYLATE_CYCLASE_INHIBITORY_PATHWAY	ADCY1	ADCY2	ADCY3	ADCY5	ADCY6	ADCY7	ADCY8	ADCY9	ADCY4	GNAI1	GNAI2	GNAI3	GNAL
REACTOME_DARPP_32_EVENTS	http://www.broadinstitute.org/gsea/msigdb/cards/REACTOME_DARPP_32_EVENTS	CDK5	PDE4B	PDE4C	PDE4D	PPP1CA	PPP2CA	PPP2CB	PPP2R1A	PPP2R1B	PPP2R5D	PPP3CA	PPP3CB	PPP3R1	PRKACA	PRKACB	PRKACG	PRKAR1A	PRKAR1B	PRKAR2A	PRKAR2B	LOC730418	CALM1	CALM2	CALM3	PPP1R1B
REACTOME_CHEMOKINE_RECEPTORS_BIND_CHEMOKINES	http://www.broadinstitute.org/gsea/msigdb/cards/REACTOME_CHEMOKINE_RECEPTORS_BIND_CHEMOKINES	CXCL13	CXCR6	CCR9	CCL27	CCR1	CCR2	CCR3	CCR4	CCR5	CCR6	CCR7	CCR8	CCBP2	CX3CR1	CCR10	XCR1	CXCR3	CXCL1	CXCL2	CXCL3	IL8	CXCR1	CXCR2	CXCL10	CCL3L3	CXCL9	CCRL1	PF4	PPBP	CCL28	CXCR7	CXCL16	CCL2	CCL3	CCL3L1	CCL4	CCL5	CCL7	CCL11	CCL16	CCL17	CCL19	CCL20	CCL21	CCL22	CCL25	CXCL6	CXCL11	CXCL5	XCL1	CX3CL1	CXCL12	CXCR5	CCRL1P1	XCL2	LOC728830	CXCR4
REACTOME_LOSS_OF_NLP_FROM_MITOTIC_CENTROSOMES	http://www.broadinstitute.org/gsea/msigdb/cards/REACTOME_LOSS_OF_NLP_FROM_MITOTIC_CENTROSOMES	ACTR1A	AKAP9	TUBB4A	TUBB4B	DCTN2	CETN2	PLK4	SDCCAG8	CNTRL	FGFR1OP	CEP250	DCTN3	NEDD1	CSNK1D	CSNK1E	DCTN1	DYNC1H1	DYNC1I2	TUBB	CEP164	MAPRE1	NINL	AZI1	CLASP1	HSP90AA1	LOC440917	NEK2	PAFAH1B1	PCM1	PCNT	PLK1	CEP192	HAUS2	PPP2R1A	PRKACA	CEP72	CDK5RAP2	PRKAR2B	CENPJ	TUBBP2	TUBA4A	TUBG1	LOC730418	YWHAE	YWHAG	ALMS1	TUBA1A	CEP76	CEP290	CEP63	CEP70	OFD1	SSNA1	DYNLL1	CEP41	CEP135	CEP57	CKAP5	CDK1
REACTOME_NEUROTRANSMITTER_RECEPTOR_BINDING_AND_DOWNSTREAM_TRANSMISSION_IN_THE_POSTSYNAPTIC_CELL	http://www.broadinstitute.org/gsea/msigdb/cards/REACTOME_NEUROTRANSMITTER_RECEPTOR_BINDING_AND_DOWNSTREAM_TRANSMISSION_IN_THE_POSTSYNAPTIC_CELL	AKAP9	CACNG3	CACNG2	GNB5	ADCY1	ADCY2	ADCY3	ADCY5	ADCY6	ADCY7	CHRNA1	CHRNA2	CHRNA3	CHRNA4	CHRNA5	CHRNA7	ADCY8	CHRNB2	CHRNB3	CHRNB4	CHRND	CHRNE	CHRNG	ADCY9	AP2M1	AP2S1	CREB1	AP2A1	AP2A2	AP2B1	DLG1	DLG3	ADCY4	EPB41L1	ARHGEF9	PLCB1	GABBR1	GABRA1	GABRA2	GABRA3	GABRA4	GABRA5	GABRA6	GABRB1	GABRB2	GABRB3	GABRG2	GABRG3	GABRR1	GABRR2	CACNG4	RPS6KA6	GNAI1	GNAI2	GNAI3	GNAL	GNB1	GNB2	GNB3	GNG3	GNG4	GNG5	GNG7	GNG10	GNG11	GNGT1	GNGT2	GRIA1	GRIA2	GRIA3	GRIA4	GRIK1	GRIK2	GRIK3	GRIK4	GRIK5	GRIN1	GRIN2A	GRIN2B	GRIN2C	GRIN2D	HRAS	KCNJ2	KCNJ3	KCNJ4	KCNJ5	KCNJ6	KCNJ9	KCNJ10	KCNJ12	KCNJ15	KCNJ16	MDM2	MYO6	NEFL	NSF	PDPK1	GNG13	PLCB2	PLCB3	GNG2	CHRNA9	PRKACB	PRKCA	PRKCB	PRKCG	MAPK1	GNG12	RAF1	RASGRF1	RASGRF2	CACNG8	GNB4	RPS6KA1	RPS6KA2	RPS6KA3	RRAS	LOC651907	BRAF	LOC732445	CALM1	CALM2	CALM3	GRIP2	CAMK4	CAMK2A	CAMK2B	CAMK2D	NCALD	CAMKK1	ACTN2	CHRNA6	CHRFAM7A	GNG8	PICK1	AKAP5	GABBR2
REACTOME_CELL_CYCLE_CHECKPOINTS	http://www.broadinstitute.org/gsea/msigdb/cards/REACTOME_CELL_CYCLE_CHECKPOINTS	CDK2	PSMD14	CDKN1A	CDKN1B	ANAPC10	DBF4	UBE2C	CHEK1	CHEK2	PSMA8	PSME4	ORC6	ORC3	CDC26	ANAPC2	ANAPC4	HUS1	MAD2L1	MCM2	MCM3	MCM4	MCM5	MCM6	MCM7	MDM2	ATM	ORC1	ORC2	ORC4	ORC5	ANAPC5	ANAPC7	ANAPC11	ATR	MCM10	PSMA1	PSMA2	PSMA3	PSMA4	PSMA5	PSMA6	PSMA7	PSMB1	PSMB2	PSMB3	PSMB4	PSMB5	PSMB6	PSMB7	PSMB8	PSMB9	PSMB10	PSMC1	PSMC2	PSMC3	PSMC4	PSMC5	PSMC6	PSMD1	PSMD2	PSMD3	PSMD4	PSMD5	PSMD7	PSMD8	PSMD9	PSMD10	PSMD11	PSMD12	PSMD13	PSME1	PSME2	RAD1	RAD9A	RAD17	RFC2	RFC3	RFC4	RFC5	RPA1	RPA2	RPA3	RPS27A	RFWD2	LOC645084	ANAPC1	LOC647654	LOC648152	LOC649620	LOC650621	LOC651610	LOC651763	LOC651921	LOC652826	BUB1B	TP53	RPS27AP11	RFWD2P1	CDC26P1	LOC730594	UBA52	UBE2D1	UBE2E1	WEE1	CDC7	CDC45	MAD1L1	ATRIP	MCM8	CDC23	CDC16	CCNB1	CCNE1	CCNB2	CCNE2	BUB3	PSMF1	CDK1	PSMD6	CDC6	CDC20	CDC25A	CDC25C	CDC27
REACTOME_DIABETES_PATHWAYS	http://www.broadinstitute.org/gsea/msigdb/cards/REACTOME_DIABETES_PATHWAYS	CTDSP2	PREB	PDIA6	HYOU1	EXOC5	IGF2BP1	IGF2BP3	IGF2BP2	YIF1A	PDIA5	KDELR3	EXOC3	EXOSC8	KLHDC3	ADD1	EXOSC6	TPP1	CPE	SLC30A7	EXOC8	CTSG	DCTN1	DDIT3	DDX11	DCP2	EIF2S1	ERN1	EXTL3	F2	SEC31A	DIS3	ATF6	EXOSC7	EXOSC2	SEC11A	GCG	GH1	SERP1	SPCS1	GSK3A	ERO1L	HDGF	CXXC1	HSPA5	IGF2	IGFALS	IGFBP1	IGFBP2	IGFBP3	IGFBP4	IGFBP5	IGFBP6	KLK3	IL8	INS	ACADVL	KIF5B	LEP	LMNA	DNAJB9	MMP1	MMP2	ASNS	DDX12P	SULT1A4	MYO5A	ATF3	ATF4	NFYA	NFYB	PAPPA	PARN	EXOSC3	EXOSC1	PCSK1	PCSK2	MBTPS2	DNAJB11	GHRL	PLG	EXOSC9	EXOSC4	EXOC6	FKBP14	WIPI1	PPP2R5B	ARFGAP1	EXOC1	EXOC2	C19orf10	DNAJC3	EXOSC5	SRPRB	RAB27A	BCHE	EXOC4	SPCS3	PAPPA2	MBOAT4	CCL2	TSPYL2	ATF4P3	LOC644556	SHC1	SLC30A5	LOC653566	SNAP25	SRPR	SSR1	STX1A	SULT1A3	VAMP2	TLN1	HSP90B1	LOC730136	WFS1	XBP1	ZBTB17	PLA2G7	CALR	SYVN1	KHSRP	MBTPS1	SEC11C	ATP6V0D1	KLF4	EIF2AK3	GOSR2	EDEM1	HERPUD1	SPCS2	TATDN2	CUL7
REACTOME_P130CAS_LINKAGE_TO_MAPK_SIGNALING_FOR_INTEGRINS	http://www.broadinstitute.org/gsea/msigdb/cards/REACTOME_P130CAS_LINKAGE_TO_MAPK_SIGNALING_FOR_INTEGRINS	CRK	FGA	FGB	FGG	FN1	ITGA2B	ITGB3	APBB1IP	PTK2	RAP1A	RAP1B	SRC	TLN1	VWF	BCAR1
REACTOME_GLYCOPROTEIN_HORMONES	http://www.broadinstitute.org/gsea/msigdb/cards/REACTOME_GLYCOPROTEIN_HORMONES	CGA	CGB	FSHB	INHA	INHBA	INHBB	INHBC	LHB	TSHB	INHBE	CGB5	CGB8
REACTOME_NOREPINEPHRINE_NEUROTRANSMITTER_RELEASE_CYCLE	http://www.broadinstitute.org/gsea/msigdb/cards/REACTOME_NOREPINEPHRINE_NEUROTRANSMITTER_RELEASE_CYCLE	RIMS1	MAOA	RAB3A	SLC18A2	SLC22A2	SNAP25	STX1A	STXBP1	VAMP2	SYT1
REACTOME_PLC_BETA_MEDIATED_EVENTS	http://www.broadinstitute.org/gsea/msigdb/cards/REACTOME_PLC_BETA_MEDIATED_EVENTS	ADCY1	ADCY2	ADCY3	ADCY5	ADCY6	ADCY7	ADCY8	ADCY9	CREB1	ADRBK1	ADCY4	PLCB1	GNAI1	GNAI2	GNAI3	GNAO1	GNAT1	GNAT2	GNAZ	ITPR2	ITPR3	PDE1A	PDE1B	PLA2G4A	PLCB2	PLCB3	PLCB4	PRKACA	PRKACB	PRKACG	PRKAR1A	PRKAR1B	PRKAR2A	PRKAR2B	PRKCA	PRKCD	PRKCG	MAPK1	LOC730418	CALM1	CALM2	CALM3	CAMK4
REACTOME_REGULATION_OF_INSULIN_LIKE_GROWTH_FACTOR_IGF_ACTIVITY_BY_INSULIN_LIKE_GROWTH_FACTOR_BINDING_PROTEINS_IGFBPS	http://www.broadinstitute.org/gsea/msigdb/cards/REACTOME_REGULATION_OF_INSULIN_LIKE_GROWTH_FACTOR_IGF_ACTIVITY_BY_INSULIN_LIKE_GROWTH_FACTOR_BINDING_PROTEINS_IGFBPS	CTSG	F2	IGF2	IGFALS	IGFBP1	IGFBP2	IGFBP3	IGFBP4	IGFBP5	IGFBP6	KLK3	MMP1	MMP2	PAPPA	PLG	PAPPA2
REACTOME_GRB2_SOS_PROVIDES_LINKAGE_TO_MAPK_SIGNALING_FOR_INTERGRINS_	http://www.broadinstitute.org/gsea/msigdb/cards/REACTOME_GRB2_SOS_PROVIDES_LINKAGE_TO_MAPK_SIGNALING_FOR_INTERGRINS_	FGA	FGB	FGG	FN1	GRB2	ITGA2B	ITGB3	APBB1IP	PTK2	RAP1A	RAP1B	SOS1	SRC	TLN1	VWF
REACTOME_PEPTIDE_HORMONE_BIOSYNTHESIS	http://www.broadinstitute.org/gsea/msigdb/cards/REACTOME_PEPTIDE_HORMONE_BIOSYNTHESIS	CGA	CGB	FSHB	INHA	INHBA	INHBB	INHBC	LHB	PCSK1	POMC	TSHB	INHBE	CGB5	CGB8
REACTOME_G_PROTEIN_ACTIVATION	http://www.broadinstitute.org/gsea/msigdb/cards/REACTOME_G_PROTEIN_ACTIVATION	GNB5	GNAI1	GNAI2	GNAI3	GNAO1	GNAT1	GNAT2	GNAZ	GNB1	GNB2	GNB3	GNG3	GNG4	GNG5	GNG7	GNG10	GNG11	GNGT1	GNGT2	OPRM1	PDYN	GNG13	GNG2	POMC	GNG12	GNB4	GNG8
REACTOME_ACETYLCHOLINE_BINDING_AND_DOWNSTREAM_EVENTS	http://www.broadinstitute.org/gsea/msigdb/cards/REACTOME_ACETYLCHOLINE_BINDING_AND_DOWNSTREAM_EVENTS	CHRNA1	CHRNA2	CHRNA3	CHRNA4	CHRNA5	CHRNA7	CHRNB2	CHRNB3	CHRNB4	CHRND	CHRNE	CHRNG	CHRNA9	LOC732445	CHRNA6	CHRFAM7A
REACTOME_ABC_FAMILY_PROTEINS_MEDIATED_TRANSPORT	http://www.broadinstitute.org/gsea/msigdb/cards/REACTOME_ABC_FAMILY_PROTEINS_MEDIATED_TRANSPORT	ABCC5	ABCB6	ABCC9	ABCC4	ABCA7	ABCA10	ABCA9	ABCA8	CFTR	ABCC2	ABCA2	ABCA3	ABCD1	ABCD2	ABCB10	ABCA6	ABCA4	ABCA12	APOA1	ABCB5	ABCC6	ABCC1	ABCB1	PEX19	ABCD3	ABCG4	ABCG5	ABCG8	ABCD1P5	ABCC8	PEX3	ABCC11	ABCC3	ABCG1
REACTOME_TRNA_AMINOACYLATION	http://www.broadinstitute.org/gsea/msigdb/cards/REACTOME_TRNA_AMINOACYLATION	FARSB	WARS2	FARS2	EARS2	AARS	DARS	EPRS	FARSA	LARS2	HARS2	PARS2	GARS	PPA2	HARS	IARS	KARS	MARS	NARS	YARS2	LARS	PPA1	SARS2	DARS2	IARS2	RARS2	VARS2	AARS2	QARS	RARS	SARS	TARS	VARS	WARS	CARS2	AIMP2	NARS2	TARS2	CARS	YARS	AIMP1	MARS2	EEF1E1
REACTOME_OLFACTORY_SIGNALING_PATHWAY	http://www.broadinstitute.org/gsea/msigdb/cards/REACTOME_OLFACTORY_SIGNALING_PATHWAY	OR5I1	OR52E2	OR52J3	OR51L1	OR51A7	OR51S1	OR51F2	OR52R1	OR4X2	OR4B1	OR52M1	OR52K2	OR5P2	OR5P3	OR8I2	OR2D3	OR2D2	OR52W1	OR56A4	OR56A1	OR10P1	OR10AD1	OR10A7	OR4K14	OR4L1	OR4D2	OR7D4	OR7G1	OR1M1	OR1I1	OR10H4	OR2M5	OR2M3	OR2T12	OR14C36	OR2T34	OR2T10	OR2T4	OR2T11	OR10J5	OR2B11	OR10T2	OR10X1	OR10Z1	OR6K6	OR6N1	OR9A4	OR2Y1	OR9A2	OR2A14	OR6B1	OR2F2	OR1L8	OR1N2	OR1N1	OR52B4	OR52I2	OR51E1	OR10A5	OR2AG1	OR6B3	OR1Q1	OR7D2	OR56B4	OR8U1	OR4C16	OR4C11	OR4S2	OR4C6	OR5D14	OR5L1	OR5D18	OR5AS1	OR8K5	OR5T2	OR8H1	OR8K3	OR8J1	OR5R1	OR5M3	OR5M8	OR5AR1	OR8B12	OR10G8	OR10G9	OR10S1	OR6T1	OR4D5	OR6Q1	OR9I1	OR9Q1	OR9Q2	OR1S2	OR1S1	OR10Q1	OR5B17	OR5A2	OR5A1	OR4D6	OR4D11	OR52A1	OR6C3	OR1L4	OR4C3	OR4S1	OR1C1	OR1A2	OR2F1	OR2B6	OR1J4	OR2M4	OR2L2	OR2K2	OR7A17	OR5L2	OR5K1	OR10J1	OR8B8	OR10A3	OR11A1	OR10H3	OR10G3	OR10G2	OR10H2	OR10H1	OR7C2	OR7A5	OR7C1	OR4F4	OR4F3	OR4E2	OR4D1	OR2W1	OR2T1	OR2H1	OR1L3	OR1L1	OR1J2	GNAL	GNB1	GNGT1	OR51B5	OR10AG1	OR5J2	OR4C13	OR4C12	OR51V1	OR8D1	OR8D2	OR8B4	OR9G4	OR10A4	OR4N4	OR2Z1	OR10H5	OR2L13	OR14A16	OR2V2	OR8D4	OR5F1	OR5AP2	OR52L1	OR52B6	OR10A2	OR6C2	OR6C4	OR8S1	OR6S1	OR6F1	OR14K1	OR2W3	OR2T3	OR10R2	OR2T29	OR6V1	OR2A12	OR2A1	OR1J1	OR1B1	OR56B1	OR6B2	OR52K1	OR52I1	OR51D1	OR52A5	OR51B6	OR51M1	OR51Q1	OR51I1	OR51I2	OR52D1	OR52H1	OR52N4	OR52N5	OR52N2	OR52E6	OR52E8	OR52E4	OR56A3	OR10A6	OR4X1	OR5D13	OR5D16	OR5W2	OR8H2	OR8H3	OR5T3	OR5T1	OR8K1	OR5M9	OR9G1	OR5AK2	OR5B2	OR5B12	OR5AN1	OR4D9	OR10V1	OR6X1	OR6M1	OR10G4	OR10G7	OR8B3	OR8A1	OR6C1	OR4N2	OR4K2	OR4K13	OR4K17	OR4N5	OR11G2	OR5AU1	OR4M2	OR4F6	OR4F15	OR3A4P	OR7G2	OR7G3	OR7A10	OR10K2	OR10K1	OR6Y1	OR6K3	OR2L8	OR2AK2	OR2L3	OR2M2	OR2T33	OR2M7	OR2G6	OR2A25	OR1L6	OR5C1	OR1K1	OR2A5	OR2A7	OR51T1	OR51A4	OR51A2	OR2T2	OR2T5	OR5K2	OR2A42	OR2T27	OR2T35	OR4A47	OR5B3	OR9K2	OR4Q3	OR4M1	OR10J3	OR2B3	OR2J3	OR14J1	OR10C1	OR2A2	OR1D2	OR1F1	OR2C1	OR3A1	OR3A2	OR8U8	OR8U9	OR9G9	OR2S2	OR4N3P	LOC652692	OR4F29	LOC730421	LOC730808	OR5H6	OR5H2	OR4K5	OR51G1	OR51B4	OR51B2	OR52N1	OR4F5	OR2A4	OR4K1	OR5AC2	OR4F17	OR4K15	OR8J3	OR51G2	OR51E2	OR4P4	OR4C15	OR4A5	OR4A16	OR4A15	OR10W1	OR2AE1	OR4F16	OR6N2	OR6K2	OR2G3	OR2G2	OR2C3	OR5V1	OR2B2	OR1A1	OR1D4	OR1D5	OR1E1	OR1E2	OR1G1	OR3A3	OR6A2
REACTOME_STEROID_HORMONES	http://www.broadinstitute.org/gsea/msigdb/cards/REACTOME_STEROID_HORMONES	CGA	CYP2R1	STARD4	STARD6	CYP11A1	CYP11B1	CYP11B2	CYP17A1	CYP19A1	CYP21A2	CYP24A1	CYP27B1	AKR1B1	GC	HSD3B1	HSD3B2	HSD11B1	HSD17B1	HSD17B3	LHB	LRP2	POMC	LGMN	SRD5A1	SRD5A2	STAR	SRD5A3	CUBN	STARD5
REACTOME_PKA_MEDIATED_PHOSPHORYLATION_OF_CREB	http://www.broadinstitute.org/gsea/msigdb/cards/REACTOME_PKA_MEDIATED_PHOSPHORYLATION_OF_CREB	ADCY1	ADCY2	ADCY3	ADCY5	ADCY6	ADCY7	ADCY8	ADCY9	CREB1	ADCY4	PRKACA	PRKACB	PRKACG	PRKAR1A	PRKAR1B	PRKAR2A	PRKAR2B	LOC730418
REACTOME_RECRUITMENT_OF_NUMA_TO_MITOTIC_CENTROSOMES	http://www.broadinstitute.org/gsea/msigdb/cards/REACTOME_RECRUITMENT_OF_NUMA_TO_MITOTIC_CENTROSOMES	TUBGCP3	TUBGCP2	TUBGCP5	NEDD1	TUBG2	NUMA1	TUBG1	TUBGCP6	CCNB1	CDK1
REACTOME_AMINE_DERIVED_HORMONES	http://www.broadinstitute.org/gsea/msigdb/cards/REACTOME_AMINE_DERIVED_HORMONES	CGA	TPH2	AANAT	DBH	DDC	DIO1	DIO2	DIO3	IYD	PNMT	SLC5A5	TH	TPH1	TPO	TSHB
REACTOME_TRANSMEMBRANE_TRANSPORT_OF_SMALL_MOLECULES	http://www.broadinstitute.org/gsea/msigdb/cards/REACTOME_TRANSMEMBRANE_TRANSPORT_OF_SMALL_MOLECULES	ABCC5	ABCB6	ABCC9	ATP9A	ABCC4	TCIRG1	ABCA7	ABCA10	ABCA9	ABCA8	ATP8A1	SLC9A6	SLC35A1	SLC34A2	SLCO1B1	GNB5	ADCY1	SLC12A7	NUP50	ADCY2	CFTR	SLC26A1	SLC22A7	ADCY3	SLC38A3	SLC27A4	SLC35D2	NUPL2	ADCY5	SLC7A9	SLC2A6	ADCY6	SLC6A14	ADCY7	SLCO2B1	SLC46A1	ADCY8	SLC2A13	ADCY9	SLC26A9	SLC26A7	SLC5A11	SLC22A12	SLC16A10	SLC15A4	SLC24A4	ABCC2	SLC43A2	SLC44A3	ATP6V1G3	NUP35	SLC31A1	CP	SLC32A1	SLC34A3	SLC25A10	SLC47A2	ATP8B3	SLC30A7	SLC36A2	SLC2A12	SLC2A7	SLC5A8	SLC30A8	HTR3C	SLC26A3	SLC26A2	ADCY4	ABCA2	SLC29A1	SLC44A5	SLC36A1	ABCA3	ALB	ABCD1	SLC29A4	ABCD2	RAB11FIP2	ATP10B	NUP205	SLC35D1	ATP11B	NUP210	ARHGEF9	ATP11A	SLC9A8	SLC7A8	SLC35A3	SLC44A1	ABCB10	ABCA6	NUP188	SLC16A8	ATP6V0A2	NUP62	SLC7A11	ABCA4	ATP6V0D2	ATP6V1C2	SLC17A8	FTH1	FTL	G6PC	SLC37A4	SLC41A1	GABRA1	GABRA2	GABRA3	GABRA4	GABRA5	GABRA6	GABRB1	GABRB2	GABRB3	GABRG2	GABRG3	GABRR1	GABRR2	SLC24A2	SLC39A6	ABCA12	GCK	GCKR	SLC17A5	ATP2C1	SLC39A1	GLRA1	GLRA2	GLRB	GNAS	GNB1	GNB2	GNB3	GNG3	GNG4	GNG5	GNG7	GNG10	GNG11	GNGT1	GNGT2	SLCO4A1	SLCO3A1	SLCO1B3	SLC39A5	SLC24A5	SLC13A5	SLC9A9	ATP11C	SLC27A6	FLVCR1	SLC39A3	SLC39A2	SLC2A8	SLC40A1	HK1	HK2	HK3	HMOX1	HMOX2	SLC29A2	APOA1	HTR3A	SLC6A19	ABCB5	AQP8	SLC10A6	SLC35B2	SLC6A18	NUP43	SLCO4C1	AQP1	AQP2	AQP3	AQP4	AQP5	AQP6	AQP7	AQP9	ABCC6	ATP9B	SLC27A1	SLC9A4	MIP	ABCC1	MYO5B	ATP1A1	ATP1A2	ATP1A3	ATP12A	ATP1A4	ATP1B1	ATP1B2	ATP1B3	FXYD2	ATP2A1	ATP2A2	ATP2A3	ATP2B2	ATP2B3	NUP88	ATP4A	ATP4B	SLC22A18	ATP6V0A4	SLC15A3	ATP6V1D	RHCG	ATP6V1H	SLC26A4	ATP8A2	GNG13	ATP8B1	ATP6V1A	ABCB1	ATP6V1B1	ATP6V1B2	ATP6V0C	ATP6V1C1	ATP6V1E1	ATP6V0B	NUP54	ATP6V1G2	ATP7A	SLCO1C1	ATP7B	GNG2	SLC38A2	SLC6A20	SLC38A4	AVP	SLC6A15	STEAP3	SLC47A1	SLC29A3	SLC35C1	SLC22A15	AVPR2	SLC39A4	PRKACA	PRKACB	PRKACG	PRKAR1A	NUP133	PRKAR1B	PRKAR2A	PRKAR2B	SLC22A11	GNG12	SLC7A10	SLC2A9	SLC17A7	SLC17A6	NUP107	SLC44A2	SLC39A10	MCOLN1	ATP10A	ATP10D	SLC24A3	SLC12A5	G6PC2	SLC4A5	PEX19	ABCD3	RANBP2	GNB4	RHAG	SLC5A7	SLC28A3	SLC39A8	ABCG4	ABCG5	ABCG8	ABCD1P5	LOC644732	SLC13A3	SLC30A5	SLC26A6	SLC1A1	SLC1A2	SLC1A3	SLC4A3	SLC1A4	SLC1A5	SLC1A6	SLC1A7	SLC2A1	SLC2A2	SLC2A3	SLC2A4	SLC2A5	SLC3A1	SLC3A2	SLC4A1	SLC4A2	SLC5A1	SLC5A2	SLC5A3	LOC652661	SLC5A5	SLC6A1	SLC6A2	SLC6A3	SLC6A6	SLC6A7	SLC6A9	SLC6A11	SLC6A12	SLC7A1	SLC7A2	SLC8A2	SLC8A1	SLC8A3	SLC9A1	SLC9A2	SLC9A3	SLC9A5	SLC11A1	SLC12A1	SLC12A2	SLC12A4	SLC13A1	SLC14A1	SLC15A1	SLC15A2	SLC16A1	SLC17A1	SLC34A1	SLC18A1	SLC18A2	SLC20A1	SLC20A2	SLCO2A1	SLCO1A2	SLC22A1	SLC22A3	SLC22A2	SLC22A4	SLC22A5	SLC2A11	ABCC8	TF	TFRC	TPR	LOC730418	SLC35A2	SLC30A1	SLC30A2	SLC30A3	NUP37	SLC39A7	ATP8B4	CYBRD1	NUP85	GLRA3	SLC24A6	NUP214	SLC44A4	AAAS	SLC2A10	SLC7A5	SLC38A1	SLC14A2	SEH1L	SLC4A9	SLC41A2	SLC9A7	RAE1	SLC7A3	SLC35B4	SLC43A1	PEX3	ABCC11	SLC22A16	SLC4A4	ABCC3	RAB11A	SLC5A6	AQP10	ATP6V0E1	ATP6V1E2	SLC7A7	SLC7A6	SLC13A2	ATP6V0D1	SLC16A3	SLC6A5	SLC28A2	SLC28A1	HTR3B	SLC24A1	SLC16A7	SLC33A1	G6PC3	SLC38A5	ATP6V1F	SLC22A6	SLC22A8	GNG8	ABCG2	SLC4A7	SLC4A8	ATP6V1G1	ABCG1	NUP155	NUP93	NUPL1	HEPH	POM121	ATP2C2	NUP153	SLC12A6
REACTOME_INTEGRIN_ALPHAIIB_BETA3_SIGNALING	http://www.broadinstitute.org/gsea/msigdb/cards/REACTOME_INTEGRIN_ALPHAIIB_BETA3_SIGNALING	RASGRP1	RASGRP2	RAPGEF3	RAPGEF4	CRK	CSK	AKT1	FGA	FGB	FGG	FN1	GRB2	ITGA2B	ITGB3	PDPK1	APBB1IP	PTK2	PTPN1	RAP1A	RAP1B	SHC1	SOS1	SRC	SYK	TLN1	VWF	BCAR1
REACTOME_NUCLEAR_RECEPTOR_TRANSCRIPTION_PATHWAY	http://www.broadinstitute.org/gsea/msigdb/cards/REACTOME_NUCLEAR_RECEPTOR_TRANSCRIPTION_PATHWAY	NR2E3	NR1H3	NR2C2AP	NR0B1	NR2F6	ESR1	ESR2	ESRRA	ESRRB	ESRRG	NR5A2	NR5A1	NR6A1	NR3C1	NRBP1	NRBF2	NR4A1	HNF4A	HNF4G	AR	NR3C2	NR4A2	PGR	PPARA	PPARD	PPARG	MED1	RARA	RARG	RORA	RORB	RORC	RXRA	RXRB	RXRG	NR2F1	THRA	THRB	NR2E1	LOC728381	LOC731106	NR1H2	VDR	NR4A3	NR0B2	NR1I2	NR1D1	NR1I3	NR1D2
REACTOME_INSULIN_SYNTHESIS_AND_PROCESSING	http://www.broadinstitute.org/gsea/msigdb/cards/REACTOME_INSULIN_SYNTHESIS_AND_PROCESSING	EXOC5	EXOC3	CPE	SLC30A7	EXOC8	ERO1L	INS	KIF5B	MYO5A	PCSK1	PCSK2	EXOC6	EXOC1	EXOC2	RAB27A	EXOC4	LOC644556	SLC30A5	SNAP25	STX1A	VAMP2
REACTOME_CYCLIN_E_ASSOCIATED_EVENTS_DURING_G1_S_TRANSITION_	http://www.broadinstitute.org/gsea/msigdb/cards/REACTOME_CYCLIN_E_ASSOCIATED_EVENTS_DURING_G1_S_TRANSITION_	CDK2	PSMD14	CDK7	CDKN1A	CDKN1B	CKS1B	MAX	MNAT1	MYC	PSMA1	PSMA2	PSMA3	PSMA4	PSMA5	PSMA6	PSMA7	PSMB1	PSMB2	PSMB3	PSMB4	PSMB5	PSMB6	PSMB7	PSMB8	PSMB9	PSMB10	PSMC1	PSMC2	PSMC3	PSMC4	PSMC5	PSMC6	PSMD1	PSMD2	PSMD3	PSMD4	PSMD5	PSMD7	PSMD8	PSMD9	PSMD10	PSMD11	PSMD12	PSMD13	PSME1	PSME2	RB1	RPS27A	SKP1	SKP2	LOC652826	RPS27AP11	LOC729964	UBA52	WEE1	CUL1	CCNA2	CCNA1	CCNE1	CCNH	PKMYT1	CCNE2	PSMF1	PSMD6	CDC25A
REACTOME_HOMOLOGOUS_RECOMBINATION_REPAIR_OF_REPLICATION_INDEPENDENT_DOUBLE_STRAND_BREAKS	http://www.broadinstitute.org/gsea/msigdb/cards/REACTOME_HOMOLOGOUS_RECOMBINATION_REPAIR_OF_REPLICATION_INDEPENDENT_DOUBLE_STRAND_BREAKS	RAD50	H2AFX	LIG1	MRE11A	NBN	ATM	RAD51	RAD52	RPA1	RPA2	RPA3	LOC651610	BRCA1	BRCA2	TP53BP1	BRIP1	MDC1
REACTOME_G1_PHASE	http://www.broadinstitute.org/gsea/msigdb/cards/REACTOME_G1_PHASE	CDK4	CDK6	CDK7	CDKN1A	CDKN1B	CDKN2A	CDKN2B	CDKN2C	CDKN2D	CKS1B	E2F1	E2F2	E2F3	E2F4	E2F5	PPP2R3B	MNAT1	LOC441488	PPP2CA	PPP2CB	PPP2R1A	PPP2R1B	PPP2R2A	RB1	RBL1	RBL2	CCND1	RPS27A	SKP1	SKP2	TFDP1	RPS27AP11	LOC729964	UBA52	CUL1	CCND2	CCND3	CCNH
REACTOME_ELEVATION_OF_CYTOSOLIC_CA2_LEVELS	http://www.broadinstitute.org/gsea/msigdb/cards/REACTOME_ELEVATION_OF_CYTOSOLIC_CA2_LEVELS	ITPR2	ITPR3	P2RX1	TRPC7	STIM1	TRPC3	TRPC6	LOC730221	LOC730335	ORAI1
REACTOME_P53_DEPENDENT_G1_DNA_DAMAGE_RESPONSE	http://www.broadinstitute.org/gsea/msigdb/cards/REACTOME_P53_DEPENDENT_G1_DNA_DAMAGE_RESPONSE	CDK2	PSMD14	CDKN1A	CDKN1B	PSMA8	PSME4	MDM2	ATM	PSMA1	PSMA2	PSMA3	PSMA4	PSMA5	PSMA6	PSMA7	PSMB1	PSMB2	PSMB3	PSMB4	PSMB5	PSMB6	PSMB7	PSMB8	PSMB9	PSMB10	PSMC1	PSMC2	PSMC3	PSMC4	PSMC5	PSMC6	PSMD1	PSMD2	PSMD3	PSMD4	PSMD5	PSMD7	PSMD8	PSMD9	PSMD10	PSMD11	PSMD12	PSMD13	PSME1	PSME2	RPS27A	RFWD2	LOC651610	LOC652826	TP53	RPS27AP11	RFWD2P1	UBA52	CCNE1	CCNE2	PSMF1	PSMD6
REACTOME_TRANSCRIPTION_COUPLED_NER_TC_NER	http://www.broadinstitute.org/gsea/msigdb/cards/REACTOME_TRANSCRIPTION_COUPLED_NER_TC_NER	CDK7	POLD3	ERCC8	ERCC1	ERCC2	ERCC3	ERCC4	ERCC5	ERCC6	GTF2H1	GTF2H2	GTF2H3	GTF2H4	LIG1	MNAT1	PCNA	POLD1	POLD2	POLE	POLE2	POLR2A	POLR2B	POLR2C	POLR2D	POLR2E	POLR2F	POLR2G	POLR2H	POLR2I	POLR2J	POLR2K	POLR2L	XAB2	POLD4	RFC2	RFC3	RFC4	RFC5	RPA1	RPA2	RPA3	LOC652857	GTF2H2B	TCEA1	CCNH
REACTOME_RNA_POL_II_TRANSCRIPTION_PRE_INITIATION_AND_PROMOTER_OPENING	http://www.broadinstitute.org/gsea/msigdb/cards/REACTOME_RNA_POL_II_TRANSCRIPTION_PRE_INITIATION_AND_PROMOTER_OPENING	CDK7	ERCC2	ERCC3	GTF2A1	GTF2A2	GTF2B	GTF2E1	GTF2E2	GTF2F1	GTF2F2	GTF2H1	GTF2H2	GTF2H3	GTF2H4	MNAT1	POLR2A	POLR2B	POLR2C	POLR2D	POLR2E	POLR2F	POLR2G	POLR2H	POLR2I	POLR2J	POLR2K	POLR2L	LOC652857	GTF2H2B	TAF1	TAF4	TAF4B	TAF5	TAF6	TAF9	TAF10	TAF11	TAF12	TAF13	TBP	CCNH
REACTOME_GLUCAGON_SIGNALING_IN_METABOLIC_REGULATION	http://www.broadinstitute.org/gsea/msigdb/cards/REACTOME_GLUCAGON_SIGNALING_IN_METABOLIC_REGULATION	ADCY1	ADCY2	ADCY3	ADCY5	ADCY6	ADCY7	ADCY8	ADCY9	ADCY4	GCG	GCGR	GNAS	GNB1	GNB2	GNB3	GNG3	GNG4	GNG5	GNG7	GNG10	GNG11	GNG13	GNG2	PRKACA	PRKACB	PRKACG	PRKAR1A	PRKAR1B	PRKAR2A	PRKAR2B	GNG12	GNB4	LOC730418	GNG8
REACTOME_MRNA_PROCESSING	http://www.broadinstitute.org/gsea/msigdb/cards/REACTOME_MRNA_PROCESSING	RBM5	THOC4	CDK7	HNRNPR	SRRM1	SF3B4	SF3A1	ADAR	ADARB1	CD2BP2	NXF1	PRPF8	NUP50	TXNL4A	PAPOLA	RNPS1	SF3A3	HNRNPA0	CLP1	SF3B2	NUDT21	NUPL2	HNRNPUL1	U2AF2	SNRPD2P1	NUP35	LSM11	CSTF1	CSTF2	CSTF3	DHX9	EIF4E	ERCC2	ERCC3	HNRNPA3	DNAJC8	NCBP2	SNRNP200	NUP205	NUP210	SF3B3	SF3B1	NUP188	NUP62	PRPF6	FUS	ZNF473	RBMX	GTF2F1	GTF2F2	GTF2H1	GTF2H2	GTF2H3	GTF2H4	CPSF1	A1CF	HNRNPA1	HNRNPA2B1	HNRNPC	HNRNPD	HNRNPF	HNRNPH1	HNRNPH2	HNRNPK	HNRNPL	HNRNPU	APOBEC1	NUP43	MAGOH	MNAT1	HNRNPM	NCBP1	NFX1	NHP2L1	YBX1	NUP88	PCBP1	PCBP2	CDC40	PCF11	SF3B14	CPSF3	NUP54	CPSF2	POLR2A	POLR2B	POLR2C	POLR2D	POLR2E	POLR2F	POLR2G	POLR2H	POLR2I	POLR2J	POLR2K	POLR2L	NUP133	CCAR1	METTL3	NUP107	PTBP1	SUGP1	LSM2	RANBP2	SRSF1	SRSF2	SRSF3	SRSF4	SRSF5	SRSF6	SRSF7	LOC643446	UPF3B	LOC652147	LOC652857	GTF2H2B	LOC653889	SNRNP70	SNRPA	SNRPA1	SNRPB	SNRPB2	SNRPD1	SNRPD2	SNRPD3	SNRPE	SNRPF	SNRPG	SUPT5H	TPR	U2AF1	SLBP	NUP37	CPSF7	NUP85	NUP214	AAAS	PABPN1	SF3A2	SEH1L	SMC1A	SF3B5	RAE1	PHF5A	LSM10	SRSF9	RNMT	RNGTT	CCNH	PRPF4	SRSF11	EFTUD2	SNRNP40	DDX23	NUP155	NUP93	DHX38	NUPL1	POM121	RBM8A	NUP153
REACTOME_SIGNALING_BY_PDGF	http://www.broadinstitute.org/gsea/msigdb/cards/REACTOME_SIGNALING_BY_PDGF	AKT3	CDKN1A	CDKN1B	ADCY1	ADCY2	ADCY3	ADCY5	ADCY6	ADCY7	ADCY8	CHUK	ADCY9	THEM4	COL1A1	COL1A2	COL2A1	COL3A1	COL4A1	COL4A2	COL4A3	COL4A4	COL4A5	COL5A1	COL5A2	COL6A1	COL6A2	COL6A3	COL9A1	COL9A2	COL9A3	CREB1	CRK	CRKL	ADRBK1	ADCY4	AKT1	AKT2	FOXO1	FOXO3	PHLPP1	MTOR	RICTOR	GRB2	GRB7	RAPGEF1	GSK3A	NR4A1	HRAS	ITPR2	ITPR3	KRAS	MDM2	FOXO4	NCK1	NRAS	FURIN	PDE1A	PDE1B	PDGFA	PDGFB	PDGFRA	PDGFRB	PDPK1	PIK3CA	PIK3CB	PIK3R1	PIK3R2	PLAT	PLCG1	PLG	PRKACA	PRKACB	PRKACG	PRKAR1A	PRKAR1B	PRKAR2A	PRKAR2B	PRKCA	PRKCD	PRKCE	PRKCG	MAPK1	MAPK3	PDGFC	MAP2K1	MAP2K2	BAD	PTEN	TRIB3	RAF1	RASA1	RPS6KB2	MLST8	SOS1	SPP1	SRC	STAT1	STAT3	STAT5A	STAT5B	STAT6	THBS1	THBS2	THBS3	THBS4	TSC2	LOC729030	LOC729120	LOC730418	LOC731292	YWHAB	MAPKAP1	CALM1	PDGFD	CALM2	CALM3	CAMK4	CASP9	AKT1S1	NCK2	BCAR1	CDK1
REACTOME_ASSOCIATION_OF_TRIC_CCT_WITH_TARGET_PROTEINS_DURING_BIOSYNTHESIS	http://www.broadinstitute.org/gsea/msigdb/cards/REACTOME_ASSOCIATION_OF_TRIC_CCT_WITH_TARGET_PROTEINS_DURING_BIOSYNTHESIS	NOP56	ARFGEF2	CCT7	CCT4	CCT2	CCT8	FKBP9	XRN2	CCT5	FBXW2	FBXL3	FBXL5	FBXO6	FBXO4	AP3M1	KIFC3	FBXW5	FBXW7	KIF13A	FBXW4	TCP1	CCT3	LOC732391	USP11	LONP2	SPHK1	CCT6A
REACTOME_PREFOLDIN_MEDIATED_TRANSFER_OF_SUBSTRATE_TO_CCT_TRIC	http://www.broadinstitute.org/gsea/msigdb/cards/REACTOME_PREFOLDIN_MEDIATED_TRANSFER_OF_SUBSTRATE_TO_CCT_TRIC	TUBB3	TUBB4A	TUBB4B	PFDN6	CCT7	CCT4	CCT2	CCT8	TUBA3D	CCT5	TUBB2B	PFDN1	PFDN2	PFDN4	PFDN5	ACTB	LOC654264	TCP1	CCT3	TUBA4A	TUBA3C	TUBB2A	VBP1	TUBA1A	TUBB1	TUBB6	TUBA1C	CCT6A
REACTOME_HORMONE_LIGAND_BINDING_RECEPTORS	http://www.broadinstitute.org/gsea/msigdb/cards/REACTOME_HORMONE_LIGAND_BINDING_RECEPTORS	CGA	FSHB	FSHR	GNRH1	GNRH2	GNRHR	LHB	LHCGR	TSHB	TSHR
REACTOME_GPVI_MEDIATED_ACTIVATION_CASCADE	http://www.broadinstitute.org/gsea/msigdb/cards/REACTOME_GPVI_MEDIATED_ACTIVATION_CASCADE	AKT3	VAV3	COL1A1	COL1A2	PIK3R6	AKT1	AKT2	FCER1G	PIK3R5	FYN	LAT	RHOA	RHOB	RHOG	LCK	LCP2	LYN	PDPK1	PIK3CA	PIK3CB	PIK3CG	PIK3R1	PIK3R2	PLCG2	PRKCZ	RAC1	RAC2	SYK	VAV1	PIK3R3	CDC42
REACTOME_PROTEIN_FOLDING	http://www.broadinstitute.org/gsea/msigdb/cards/REACTOME_PROTEIN_FOLDING	TUBA1B	TUBB3	TUBB4A	TUBB4B	PFDN6	NOP56	ARFGEF2	CCT7	CCT4	CCT2	CCT8	FKBP9	TUBA3D	TBCB	XRN2	CCT5	FBXW2	FBXL3	FBXL5	FBXO6	FBXO4	AP3M1	TUBB2B	KIFC3	PFDN1	PFDN2	PFDN4	PFDN5	FBXW5	FBXW7	ACTB	KIF13A	FBXW4	LOC654264	TBCA	TBCC	TBCD	TBCE	TCP1	CCT3	TUBA4A	TUBA3C	TUBB2A	LOC732391	VBP1	TUBA1A	TUBB1	USP11	LONP2	TUBB6	TUBA1C	SPHK1	CCT6A
REACTOME_FORMATION_OF_TUBULIN_FOLDING_INTERMEDIATES_BY_CCT_TRIC	http://www.broadinstitute.org/gsea/msigdb/cards/REACTOME_FORMATION_OF_TUBULIN_FOLDING_INTERMEDIATES_BY_CCT_TRIC	TUBA1B	TUBB3	TUBB4A	TUBB4B	CCT7	CCT4	CCT2	CCT8	TUBA3D	CCT5	TUBB2B	LOC654264	TCP1	CCT3	TUBA4A	TUBA3C	TUBB2A	TUBA1A	TUBB1	TUBB6	TUBA1C	CCT6A
REACTOME_PEROXISOMAL_LIPID_METABOLISM	http://www.broadinstitute.org/gsea/msigdb/cards/REACTOME_PEROXISOMAL_LIPID_METABOLISM	ACOT8	SLC25A17	SLC27A2	CRAT	ABCD1	AMACR	HACL1	ACAA1	HSD17B4	IDH1	ACOX1	PHYH	CROT	FAR2	SCP2	ABCD1P5	ACOX2	ACOX3	FAR1	GNPAT	AGPS
REACTOME_POST_CHAPERONIN_TUBULIN_FOLDING_PATHWAY	http://www.broadinstitute.org/gsea/msigdb/cards/REACTOME_POST_CHAPERONIN_TUBULIN_FOLDING_PATHWAY	TUBA1B	TUBB3	TUBB4A	TUBB4B	TUBA3D	TBCB	TUBB2B	LOC654264	TBCA	TBCC	TBCD	TBCE	TUBA4A	TUBA3C	TUBB2A	TUBA1A	TUBB1	TUBB6	TUBA1C
REACTOME_STRIATED_MUSCLE_CONTRACTION	http://www.broadinstitute.org/gsea/msigdb/cards/REACTOME_STRIATED_MUSCLE_CONTRACTION	DES	DMD	MYBPC1	MYBPC2	MYH3	MYH6	MYH8	MYL1	MYL2	MYL3	MYL4	NEB	TMOD1	TNNC2	TNNC1	TNNI1	TNNI2	TNNI3	TNNT1	TNNT2	TPM1	TPM2	TPM3	TPM4	VIM	TCAP	ACTN2
REACTOME_METABOLISM_OF_NUCLEOTIDES	http://www.broadinstitute.org/gsea/msigdb/cards/REACTOME_METABOLISM_OF_NUCLEOTIDES	ADA	PAICS	ADSSL1	ADK	CTPS	UPP2	ADSL	ADSS	ADAL	DCK	DCTD	DGUOK	DHODH	DPYD	DPYS	DTYMK	DUT	TYMP	AK1	AK2	NT5C2	GART	AK5	AMPD1	AMPD2	AMPD3	GLRX	GMPR	GPX1	GSR	GUK1	NT5C	HPRT1	APRT	IMPDH1	IMPDH2	ATIC	NME1	NME2	NME4	PNP	NT5E	RRM2B	NT5C3	GMPR2	CMPK1	UPB1	PFAS	PPAT	CTPS2	NT5M	RRM1	RRM2	AGXT2	NME1-NME2	TK1	TK2	TXN	TXNRD1	TYMS	UCK2	UMPS	UPP1	XDH	CAD	UCK1	NT5C1A	CAT	GMPS	NT5C1B	GDA	CDA
REACTOME_AMINE_LIGAND_BINDING_RECEPTORS	http://www.broadinstitute.org/gsea/msigdb/cards/REACTOME_AMINE_LIGAND_BINDING_RECEPTORS	HRH3	CHRM1	CHRM2	CHRM3	CHRM5	TAAR1	ADRA1D	ADRA1B	ADRA1A	ADRA2A	ADRA2B	ADRB1	ADRB2	ADRB3	DRD1	DRD2	DRD3	DRD5	TAAR6	HRH1	HRH2	HTR1A	HTR1B	HTR1D	HTR1E	HTR1F	HTR2A	HTR2B	HTR2C	HTR4	HTR5A	HTR6	HTR7	HRH4	LOC730413	TAAR8	TAAR5	TAAR2
REACTOME_METABOLISM_OF_PROTEINS	http://www.broadinstitute.org/gsea/msigdb/cards/REACTOME_METABOLISM_OF_PROTEINS	PIGK	COX17	MUC12	PREB	SLC25A13	ALG3	TIMM17B	B3GNT3	TUBA1B	TUBB3	TUBB4A	TUBB4B	SEC24B	TIMM23B	TIMM17A	TOMM40	TIMM44	PFDN6	SEC23A	NOP56	ARFGEF2	CCT7	CCT4	CCT2	ST6GALNAC2	MTX2	B3GNT2	CCT8	MAN1A2	SEC61B	RPL35	GALNT6	GALNT5	MAN1B1	MGAT4B	MGAT4A	FKBP9	TUBA3D	GALNT13	TBCB	GALNTL2	MUCL1	EEF1DP1	PIGU	DNAJC19	CHCHD4	GRPEL2	MUC17	CS	MUC15	ALG10B	B3GNTL1	HSCB	RPL7AP27	ARSK	CYC1	DAD1	DDOST	TIMM8A	GALNTL5	DHPS	DPAGT1	EEF1A1	B3GNT6	EEF1B2	EEF1D	EEF1G	EEF2	EIF1AX	EIF2S1	EIF2B1	EIF2S3	LDHD	EIF4A1	EIF4A2	EIF4B	EIF4E	EIF4EBP1	EIF4G1	EIF5	EIF5A	ALG14	ETF1	F2	F7	F9	F10	FAU	XRN2	DOLK	SEC31A	ARSG	CCT5	GANAB	PMPCA	TRAM1	SEC11A	SEC61G	RPL13A	PIGN	GSPT2	FXN	FUT8	ST6GALNAC3	SAMM50	MGAT4C	SUMF2	RPL36	GALNT1	GALNT2	GALNT3	FBXW2	FBXL3	FBXL5	FBXO6	FBXO4	GALNT8	GCNT1	FXC1	TIMM13	TIMM10	TIMM9	TIMM8B	GFER	GGCX	B4GALT1	AP3M1	PABPC1	ST6GALNAC4	COQ2	EIF3K	PIGW	RPL10P16	SUMF1	LOC285407	FAM153A	SPCS1	C1GALT1C1	C18orf55	SLC25A4	PDIA3	SLC25A6	ALG5	GMPPB	GMPPA	SEC61A1	TIMM22	ALG6	HSPA9	HSPD1	ST8SIA6	EIF3FP3	ARSI	IDH3G	RPL36P14	ARSH	TUBB2B	EIF3E	STT3A	GALNTL4	B3GNT8	KIFC3	RPSAP12	RPS8P10	RPL7AP66	RPL10P9	RPS12P4	RPSA	MUC21	LMAN1	RPS26P10	TOMM5	RPL23AP2	ARSA	ARSB	STS	MAN1A1	MAN2A1	ARSE	ARSF	MGAT1	MGAT2	MGAT3	MGAT5	MPI	RPS12P22	ALG11	LOC440490	RPL21P29	RPS26P35	GALNTL6	MTX1	MUC2	MUC4	MUC5AC	MUC6	MUC7	RPL10A	ATP5A1	ACO2	FURIN	ATP5B	GALNT9	PAM16	ST8SIA3	RPL26L1	SAR1B	PIGP	GCNT4	ATP5G1	PIGT	GALNT7	PFDN1	PFDN2	PFDN4	PFDN5	PGM3	PIGA	PIGC	PIGF	PIGH	PLAUR	PMM1	PMM2	DPM3	FBXW5	TOMM7	PIGG	PIGX	SEC61A2	FBXW7	GALNT10	PIGV	EDEM2	UGGT2	ALG13	PRKCSH	ALG1	PROC	PROS1	EIF5A2	MUC13	UGGT1	C1GALT1	TOMM22	MAN1C1	DOLPP1	GALNTL1	MUC3B	SRPRB	ACTB	SPCS3	RPL3	RPL3L	RPL4	RPL5	RPL6	RPL7	RPL7A	RPL8	RPL9	RPL10	RPL11	RPL12	RPL13	RPL15	RPL17	RPL18	RPL18A	RPL19	RPL21	RPL22	RPL23A	RPL24	RPL26	RPL27	RPL30	RPL27A	RPL28	RPL29	RPL31	RPL32	RPL34	RPL35A	RPL37	RPL37A	RPL38	BCS1L	RPL39	RPL41	RPL36A	RPLP0	RPLP1	RPLP2	RPN1	RPN2	RPS2	RPS3	RPS3A	RPS4X	RPS4Y1	RPS5	RPS6	RPS7	RPS8	RPS9	RPS10	RPS11	RPS12	RPS13	RPS14	RPS15	RPS15A	RPS16	RPS17	RPS18	RPS19	RPS20	RPS21	RPS23	RPS24	RPS25	RPS26	RPS27	RPS27A	RPS28	RPS29	GALNT11	SEC13	KIF13A	RPL6P19	LOC647030	LOC641895	RPL36AP31	LOC642727	RPS29P3	RPS26P28	RPL36AP8	RPL26P22	WBSCR17	RPS26P20	GCNT6	LOC644589	RPS15AP11	RPS26P50	RPL22P11	RPL17P6	RPS13P8	RPS28P4	RPL32P16	LOC646184	RPS28P7	LOC646675	LOC646677	FBXW4	RPL12P2	LOC647074	RPL23AP42	RPL5P1	ST6GAL1	ST3GAL1	ST3GAL2	GNPNAT1	ST3GAL3	RPL36AP51	LOC649602	LOC650638	LOC650667	LOC650674	RPS28P9	RPL34P27	LOC651825	LOC651894	LOC652607	LOC652612	LOC652741	RPL26P30	RPSAP9	SRP9P1	RPL19P9	LOC653566	RPL21P119	RPL31P17	LOC653881	LOC653994	LOC654264	SRP9	SRP14	SRP19	SRP54	SRP68	SRP72	SRPR	SSR1	SSR2	SSR3	SSR4	TAZ	TBCA	TBCC	TBCD	TBCE	TCP1	CCT3	TUBA4A	RPL31P31	TUBA3C	MUC5B	MUC19	TUBB2A	RPL15P17	RPL23AP18	RPL26P24	RPL21P75	RPS27AP11	RPS26P7	RPL21P134	RPS26P25	RPS19P3	RPL36AP23	RPS18P10	RPL17P36	RPL36AP37	RPL21P16	RPL23AP74	RPS15P5	RPL23AP63	LOC729998	RPS10P9	LOC730343	RPS18P5	UBA52	RPL34P31	LOC732162	LOC732391	VBP1	VDAC1	EIF4H	MOGS	TUBA1A	VKORC1	ALG8	ALG12	B3GNT4	GALNT14	ARSJ	MANEA	GALNT12	ALG9	TUSC3	SEMA6D	PGAP1	EDEM3	GRPEL1	TUBB1	CALR	ST8SIA2	CANX	USP11	DOHH	LONP2	B3GNT5	TUBB6	PIGO	B3GNT9	TUBA1C	ALG10	ALG2	SLC25A12	EIF3A	EIF3B	EIF3C	EIF3D	EIF3F	EIF3G	EIF3H	EIF3I	EIF3J	B4GALT4	B4GALT3	B4GALT2	GPAA1	DPM1	DPM2	PROZ	SPHK1	EIF2B4	EIF2B3	EIF2B2	EIF2B5	EIF2S2	MCFD2	RPL14	SEC11C	CCT6A	PIGQ	RFT1	GCNT3	TIMM50	B3GNT7	PIGM	B4GALT6	B4GALT5	RPL23	PIGS	MUC16	PIGL	PIGB	PMPCB	SEC24C	EIF5B	EDEM1	MLEC	SPCS2	TOMM20	TOMM70A	SEC24D	GFPT2
REACTOME_DOWNSTREAM_SIGNAL_TRANSDUCTION	http://www.broadinstitute.org/gsea/msigdb/cards/REACTOME_DOWNSTREAM_SIGNAL_TRANSDUCTION	AKT3	CDKN1A	CDKN1B	ADCY1	ADCY2	ADCY3	ADCY5	ADCY6	ADCY7	ADCY8	CHUK	ADCY9	THEM4	CREB1	CRK	CRKL	ADRBK1	ADCY4	AKT1	AKT2	FOXO1	FOXO3	PHLPP1	MTOR	RICTOR	GRB2	GRB7	RAPGEF1	GSK3A	NR4A1	HRAS	ITPR2	ITPR3	KRAS	MDM2	FOXO4	NCK1	NRAS	PDE1A	PDE1B	PDGFA	PDGFB	PDGFRA	PDGFRB	PDPK1	PIK3CA	PIK3CB	PIK3R1	PIK3R2	PLCG1	PRKACA	PRKACB	PRKACG	PRKAR1A	PRKAR1B	PRKAR2A	PRKAR2B	PRKCA	PRKCD	PRKCE	PRKCG	MAPK1	MAPK3	MAP2K1	MAP2K2	BAD	PTEN	TRIB3	RAF1	RASA1	RPS6KB2	MLST8	SOS1	SRC	STAT1	STAT3	STAT5A	STAT5B	STAT6	TSC2	LOC729030	LOC729120	LOC730418	LOC731292	YWHAB	MAPKAP1	CALM1	CALM2	CALM3	CAMK4	CASP9	AKT1S1	NCK2	BCAR1	CDK1
REACTOME_MUSCLE_CONTRACTION	http://www.broadinstitute.org/gsea/msigdb/cards/REACTOME_MUSCLE_CONTRACTION	SORBS3	MYL12B	MYL9	SORBS1	MYL6B	DES	DMD	LMOD1	ITGA1	ITGB5	MYBPC1	MYBPC2	MYH3	MYH6	MYH8	MYH11	MYL1	MYL2	MYL3	MYL4	MYL6	MYLK	NEB	ACTA2	MYL8P	LOC642076	TLN1	TMOD1	TNNC2	TNNC1	TNNI1	TNNI2	TNNI3	TNNT1	TNNT2	TPM1	TPM2	TPM3	TPM4	ACTG2	VCL	VIM	CALD1	CALM1	CALM2	CALM3	TCAP	ACTN2
REACTOME_SEROTONIN_RECEPTORS	http://www.broadinstitute.org/gsea/msigdb/cards/REACTOME_SEROTONIN_RECEPTORS	HTR1A	HTR1B	HTR1D	HTR1E	HTR1F	HTR2A	HTR2B	HTR2C	HTR4	HTR5A	HTR6	HTR7
REACTOME_CDC6_ASSOCIATION_WITH_THE_ORC_ORIGIN_COMPLEX	http://www.broadinstitute.org/gsea/msigdb/cards/REACTOME_CDC6_ASSOCIATION_WITH_THE_ORC_ORIGIN_COMPLEX	E2F1	E2F2	E2F3	ORC6	ORC3	ORC1	ORC2	ORC4	ORC5	MCM8	CDC6
REACTOME_M_G1_TRANSITION	http://www.broadinstitute.org/gsea/msigdb/cards/REACTOME_M_G1_TRANSITION	CDK2	PSMD14	DBF4	PSMA8	E2F1	E2F2	E2F3	PSME4	ORC6	ORC3	POLA2	RPA4	MCM2	MCM3	MCM4	MCM5	MCM6	MCM7	ORC1	ORC2	ORC4	ORC5	GMNN	POLA1	POLE	POLE2	MCM10	PRIM1	PRIM2	PSMA1	PSMA2	PSMA3	PSMA4	PSMA5	PSMA6	PSMA7	PSMB1	PSMB2	PSMB3	PSMB4	PSMB5	PSMB6	PSMB7	PSMB8	PSMB9	PSMB10	PSMC1	PSMC2	PSMC3	PSMC4	PSMC5	PSMC6	PSMD1	PSMD2	PSMD3	PSMD4	PSMD5	PSMD7	PSMD8	PSMD9	PSMD10	PSMD11	PSMD12	PSMD13	PSME1	PSME2	RPA1	RPA2	RPA3	RPS27A	LOC645084	LOC652826	RPS27AP11	UBA52	CDT1	CDC7	CDC45	MCM8	PSMF1	PSMD6	CDC6
REACTOME_MRNA_SPLICING	http://www.broadinstitute.org/gsea/msigdb/cards/REACTOME_MRNA_SPLICING	RBM5	THOC4	HNRNPR	SRRM1	SF3B4	SF3A1	CD2BP2	PRPF8	TXNL4A	PAPOLA	RNPS1	SF3A3	HNRNPA0	CLP1	SF3B2	NUDT21	HNRNPUL1	U2AF2	SNRPD2P1	CSTF1	CSTF2	CSTF3	DHX9	HNRNPA3	DNAJC8	NCBP2	SNRNP200	SF3B3	SF3B1	PRPF6	FUS	RBMX	GTF2F1	GTF2F2	CPSF1	HNRNPA1	HNRNPA2B1	HNRNPC	HNRNPD	HNRNPF	HNRNPH1	HNRNPH2	HNRNPK	HNRNPL	HNRNPU	MAGOH	HNRNPM	NCBP1	NFX1	NHP2L1	YBX1	PCBP1	PCBP2	CDC40	PCF11	SF3B14	CPSF3	CPSF2	POLR2A	POLR2B	POLR2C	POLR2D	POLR2E	POLR2F	POLR2G	POLR2H	POLR2I	POLR2J	POLR2K	POLR2L	CCAR1	PTBP1	SUGP1	LSM2	SRSF1	SRSF2	SRSF3	SRSF4	SRSF5	SRSF6	SRSF7	LOC643446	UPF3B	LOC652147	LOC653889	SNRNP70	SNRPA	SNRPA1	SNRPB	SNRPB2	SNRPD1	SNRPD2	SNRPD3	SNRPE	SNRPF	SNRPG	U2AF1	CPSF7	PABPN1	SF3A2	SMC1A	SF3B5	PHF5A	SRSF9	PRPF4	SRSF11	EFTUD2	SNRNP40	DDX23	DHX38	RBM8A
REACTOME_MRNA_SPLICING_MINOR_PATHWAY	http://www.broadinstitute.org/gsea/msigdb/cards/REACTOME_MRNA_SPLICING_MINOR_PATHWAY	SF3B4	PRPF8	TXNL4A	SF3B2	SNRPD2P1	NCBP2	SNRNP200	SF3B3	SF3B1	PRPF6	GTF2F1	GTF2F2	NCBP1	NHP2L1	SF3B14	POLR2A	POLR2B	POLR2C	POLR2D	POLR2E	POLR2F	POLR2G	POLR2H	POLR2I	POLR2J	POLR2K	POLR2L	LSM2	SRSF1	SRSF2	SRSF6	SRSF7	LOC652147	LOC653889	SNRPB	SNRPD1	SNRPD2	SNRPD3	SNRPE	SNRPF	SNRPG	SF3B5	EFTUD2	SNRNP40	DDX23
REACTOME_3_UTR_MEDIATED_TRANSLATIONAL_REGULATION	http://www.broadinstitute.org/gsea/msigdb/cards/REACTOME_3_UTR_MEDIATED_TRANSLATIONAL_REGULATION	RPL35	RPL7AP27	EIF1AX	EIF2S1	EIF2S3	EIF4A1	EIF4A2	EIF4B	EIF4E	EIF4G1	FAU	RPL13A	RPL36	PABPC1	EIF3K	RPL10P16	FAM153A	EIF3FP3	RPL36P14	EIF3E	RPSAP12	RPS8P10	RPL7AP66	RPL10P9	RPS12P4	RPSA	RPS26P10	RPL23AP2	RPS12P22	RPL21P29	RPS26P35	RPL10A	RPL26L1	RPL3	RPL3L	RPL4	RPL5	RPL6	RPL7	RPL7A	RPL8	RPL9	RPL10	RPL11	RPL12	RPL13	RPL15	RPL17	RPL18	RPL18A	RPL19	RPL21	RPL22	RPL23A	RPL24	RPL26	RPL27	RPL30	RPL27A	RPL28	RPL29	RPL31	RPL32	RPL34	RPL35A	RPL37	RPL37A	RPL38	RPL39	RPL41	RPL36A	RPLP0	RPLP1	RPLP2	RPS2	RPS3	RPS3A	RPS4X	RPS4Y1	RPS5	RPS6	RPS7	RPS8	RPS9	RPS10	RPS11	RPS12	RPS13	RPS14	RPS15	RPS15A	RPS16	RPS17	RPS18	RPS19	RPS20	RPS21	RPS23	RPS24	RPS25	RPS26	RPS27	RPS27A	RPS28	RPS29	RPL6P19	LOC641895	RPL36AP31	RPS29P3	RPS26P28	RPL36AP8	RPL26P22	RPS26P20	RPS15AP11	RPS26P50	RPL22P11	RPL17P6	RPS13P8	RPS28P4	RPL32P16	LOC646184	RPS28P7	RPL12P2	LOC647074	RPL23AP42	RPL5P1	RPL36AP51	LOC649602	RPS28P9	RPL34P27	LOC651825	LOC651894	LOC652607	RPL26P30	RPSAP9	RPL19P9	RPL21P119	RPL31P17	LOC653881	LOC653994	RPL31P31	RPL15P17	RPL23AP18	RPL26P24	RPL21P75	RPS27AP11	RPS26P7	RPL21P134	RPS26P25	RPS19P3	RPL36AP23	RPS18P10	RPL17P36	RPL36AP37	RPL21P16	RPL23AP74	RPS15P5	RPL23AP63	RPS10P9	LOC730343	RPS18P5	UBA52	RPL34P31	EIF4H	EIF3A	EIF3B	EIF3C	EIF3D	EIF3F	EIF3G	EIF3H	EIF3I	EIF3J	EIF2S2	RPL14	RPL23
REACTOME_PROCESSING_OF_CAPPED_INTRONLESS_PRE_MRNA	http://www.broadinstitute.org/gsea/msigdb/cards/REACTOME_PROCESSING_OF_CAPPED_INTRONLESS_PRE_MRNA	PAPOLA	CLP1	NUDT21	LSM11	CSTF1	CSTF2	CSTF3	NCBP2	ZNF473	CPSF1	NCBP1	PCF11	CPSF3	CPSF2	SNRPB	SNRPD3	SNRPE	SNRPF	SNRPG	SLBP	CPSF7	PABPN1	LSM10
REACTOME_PURINE_RIBONUCLEOSIDE_MONOPHOSPHATE_BIOSYNTHESIS	http://www.broadinstitute.org/gsea/msigdb/cards/REACTOME_PURINE_RIBONUCLEOSIDE_MONOPHOSPHATE_BIOSYNTHESIS	PAICS	ADSSL1	ADSL	ADSS	GART	IMPDH1	IMPDH2	ATIC	PFAS	PPAT	GMPS
REACTOME_G1_S_TRANSITION	http://www.broadinstitute.org/gsea/msigdb/cards/REACTOME_G1_S_TRANSITION	CDK2	PSMD14	CDK7	CDKN1A	CDKN1B	DBF4	CKS1B	DHFR	E2F1	ORC6	ORC3	POLA2	FBXO5	PPP2R3B	RPA4	MAX	MCM2	MCM3	MCM4	MCM5	MCM6	MCM7	MNAT1	LOC441488	MYC	ORC1	ORC2	ORC4	ORC5	PCNA	POLA1	POLE	POLE2	PPP2CA	PPP2CB	PPP2R1A	PPP2R1B	MCM10	PRIM1	PRIM2	PSMA1	PSMA2	PSMA3	PSMA4	PSMA5	PSMA6	PSMA7	PSMB1	PSMB2	PSMB3	PSMB4	PSMB5	PSMB6	PSMB7	PSMB8	PSMB9	PSMB10	PSMC1	PSMC2	PSMC3	PSMC4	PSMC5	PSMC6	PSMD1	PSMD2	PSMD3	PSMD4	PSMD5	PSMD7	PSMD8	PSMD9	PSMD10	PSMD11	PSMD12	PSMD13	PSME1	PSME2	RB1	RPA1	RPA2	RPA3	RPS27A	RRM2	DHFRP1	LOC645084	SKP1	SKP2	LOC652826	TFDP1	TK2	RPS27AP11	TYMS	LOC729964	UBA52	WEE1	CDT1	CDC7	CDC45	MCM8	CUL1	CCNA2	CCNA1	CCNB1	CCNE1	CCNH	PKMYT1	CCNE2	PSMF1	CDK1	PSMD6	CDC6	CDC25A
REACTOME_CITRIC_ACID_CYCLE_TCA_CYCLE	http://www.broadinstitute.org/gsea/msigdb/cards/REACTOME_CITRIC_ACID_CYCLE_TCA_CYCLE	CS	DLD	DLST	FH	NNT	LOC283398	IDH2	IDH3A	IDH3B	IDH3G	MDH2	OGDH	ACO2	SDHA	SDHB	SDHC	SDHD	SUCLA2P1	LOC646675	LOC646677	LOC650667	LOC650674	LOC651820	SUCLG2	SUCLG1	SUCLA2
REACTOME_TRANSCRIPTION	http://www.broadinstitute.org/gsea/msigdb/cards/REACTOME_TRANSCRIPTION	THOC4	CDK7	CDK9	SRRM1	SNAPC5	POLR3F	POLR3C	PAPOLA	EHMT2	RNPS1	CLP1	NUDT21	POLR3A	LZTS1	SUPT16H	CBX3	U2AF2	HIST4H4	HIST2H3C	HIST3H2BB	LSM11	CSTF1	CSTF2	CSTF3	POLR3H	ERCC2	ERCC3	ERCC6	NCBP2	HIST1H2BA	POLR1A	ZNF473	COBRA1	PTRF	GTF2A1	GTF2A2	GTF2B	GTF2E1	GTF2E2	GTF2F1	GTF2F2	GTF2H1	GTF2H2	GTF2H3	GTF2H4	BRF1	GTF3C2	CPSF1	HIST1H2AE	HIST1H2AD	H2AFX	H2AFZ	HIST1H2BD	HIST1H2BB	H3F3A	H3F3B	HIST2H3A	H3F3AP5	MAGOH	MNAT1	NCBP1	NFIB	NFX1	POLR1D	CDC40	TH1L	PCF11	CPSF3	POLR3K	CPSF2	POLR2A	POLR2B	POLR2C	POLR2D	POLR2E	POLR2F	POLR2G	POLR2H	POLR2I	POLR2J	POLR2K	POLR2L	POLRMT	POU2F1	RRN3	BRF2	HIST2H4B	POLR3B	POLR3E	MAPK3	TFB2M	SRSF1	SRSF2	SRSF3	SRSF4	SRSF5	SRSF6	SRSF7	LOC643446	TCEB1P3	H3F3AP6	UPF3B	LOC652857	GTF2H2B	HIST2H3D	LOC653972	POLR3D	SNAPC1	SNAPC2	SNAPC3	SNAPC4	SNRPB	SNRPD3	SNRPE	SNRPF	SNRPG	SSB	SSRP1	SUPT4H1	SUPT5H	TAF1	TAF4	TAF4B	TAF5	TAF6	TAF9	TAF10	TAF11	TAF12	TAF13	TBP	TCEA1	TCEB1	TCEB2	TCEB3	TFAM	HIST2H2AA4	U2AF1	LOC731820	UBTF	WHSC2	ZNF143	SLBP	RDBP	MTERF	CPSF7	PABPN1	ELL	HIST1H4I	HIST1H2AJ	HIST1H2AC	HIST1H2AB	HIST2H2AA3	HIST2H2AC	HIST1H2BG	HIST1H2BL	HIST1H2BN	HIST1H2BM	HIST1H2BF	HIST1H2BE	HIST1H2BH	HIST1H2BI	HIST1H2BC	HIST1H2BO	HIST2H2BE	HIST1H3A	HIST1H3D	HIST1H3C	HIST1H3E	HIST1H3I	HIST1H3G	HIST1H3J	HIST1H3H	HIST1H3B	HIST1H4A	HIST1H4D	HIST1H4F	HIST1H4K	HIST1H4J	HIST1H4C	HIST1H4H	HIST1H4B	HIST1H4E	HIST1H4L	HIST2H4A	POLR1B	POLR3GL	LSM10	HIST1H2BK	SRSF9	RNMT	RNGTT	KAT2B	MBD2	HIST1H3F	HIST1H2BJ	TAF1C	TAF1B	TAF1A	CCNH	CCNT1	CCNT2	CTDP1	SRSF11	GTF3C5	GTF3C4	GTF3C3	POLR1C	DHX38	RBM8A
REACTOME_POL_SWITCHING	http://www.broadinstitute.org/gsea/msigdb/cards/REACTOME_POL_SWITCHING	POLD3	POLA2	PCNA	POLA1	POLD1	POLD2	PRIM1	PRIM2	POLD4	RFC2	RFC3	RFC4	RFC5
REACTOME_NUCLEOTIDE_EXCISION_REPAIR	http://www.broadinstitute.org/gsea/msigdb/cards/REACTOME_NUCLEOTIDE_EXCISION_REPAIR	CDK7	POLD3	ERCC8	DDB1	DDB2	ERCC1	ERCC2	ERCC3	ERCC4	ERCC5	ERCC6	GTF2H1	GTF2H2	GTF2H3	GTF2H4	LIG1	MNAT1	PCNA	POLD1	POLD2	POLE	POLE2	POLR2A	POLR2B	POLR2C	POLR2D	POLR2E	POLR2F	POLR2G	POLR2H	POLR2I	POLR2J	POLR2K	POLR2L	XAB2	POLD4	RAD23B	RFC2	RFC3	RFC4	RFC5	RPA1	RPA2	RPA3	LOC652672	LOC652857	GTF2H2B	TCEA1	XPA	XPC	CCNH
REACTOME_REGULATION_OF_THE_FANCONI_ANEMIA_PATHWAY	http://www.broadinstitute.org/gsea/msigdb/cards/REACTOME_REGULATION_OF_THE_FANCONI_ANEMIA_PATHWAY	FANCD2	ZBTB32	ATM	ATR	RPS27A	LOC648152	LOC651610	LOC651921	RPS27AP11	UBA52	USP1
REACTOME_AXON_GUIDANCE	http://www.broadinstitute.org/gsea/msigdb/cards/REACTOME_AXON_GUIDANCE	RANBP9	PLXNC1	CDK5	PAK4	SEMA3A	MYL12B	MYL9	CAP2	CAP1	SEMA4D	DPYSL4	CFL1	STIP1	AP2M1	AP2S1	CLTA	CLTC	CNTN1	COL1A1	COL1A2	COL2A1	COL3A1	COL4A1	COL4A2	COL4A3	COL4A4	COL4A5	COL5A1	COL5A2	COL6A1	COL6A2	COL6A3	COL9A1	COL9A2	COL9A3	UNC5D	CREB1	CRMP1	CSNK2A1	CSNK2A2	CSNK2B	NCAN	HFE2	AP2A1	AP2A2	AP2B1	DCC	DCX	DLG1	DLG3	DNM1	DNM2	DOCK1	DPYSL2	DPYSL3	EGFR	ERBB2	ALCAM	UNC5B	FES	FGFR1	ABLIM3	PLXND1	CLASP1	ARHGEF12	SRGAP2	PIP5K1C	KIF4A	ABL1	FYN	GDNF	GFRA1	GFRA2	ABL2	CNTN6	RND1	RPS6KA6	GPC1	LAMA1	KIF4B	RGMB	ANK1	ANK3	GRB2	ARHGAP35	HRAS	HSP90AA1	HSP90AB1	ITGA1	ITGA2	ITGA2B	ITGA5	ITGA9	ITGAV	ITGB1	ITGB3	AGRN	KCNQ2	KCNQ3	KRAS	RHOA	RHOB	RHOC	L1CAM	RHOG	LAMB1	LAMC1	ABLIM1	LIMK1	LIMK2	MET	MSN	MYH9	MYH10	MYH11	MYL6	MYO10	NCAM1	NCK1	NEO1	NRAS	NRCAM	NRTN	PAK1	PAK2	SPTBN5	EVL	PFN1	PFN2	PITPNA	PLCG1	PLXNA1	PLXNA2	PLXNB1	PLXNB3	TREM2	PLXNA3	ENAH	SCN3B	PRKCQ	MAPK1	MAPK3	MAP2K1	MAP2K2	PRNP	PSPN	DPYSL5	PAK6	RGMA	TRPC7	PAK7	PTK2	SRGAP1	SEMA6A	KIAA1598	SPTBN4	PTPRC	RAC1	RAC2	RAF1	NTN4	RDX	ROBO1	ROBO2	ROCK1	RPS6KA1	RPS6KA2	RPS6KA3	RRAS	SCN1B	SCN2A	SCN2B	SCN4A	SCN5A	SCN7A	SCN8A	SDCBP	GFRA4	MYL8P	LOC642076	SEMA4A	ROBO3	LOC644816	SH3GL2	SIAH1	SIAH2	LOC650400	SLIT1	SLIT3	SOS1	SOS2	SPTA1	SPTAN1	SPTB	SPTBN1	SPTBN2	SRC	CNTN2	TLN1	TRIO	TRPC3	TRPC4	TRPC5	TRPC6	ROCK1P1	LOC729030	LOC730030	LOC730221	LOC730335	TYROBP	LOC731231	VASP	EZR	YWHAB	CACNA1S	CACNB1	CACNB2	CACNB3	CACNB4	ST8SIA4	MYH14	SEMA6D	ST8SIA2	NCK2	SEMA7A	CNTNAP1	UNC5C	NUMB	NRP2	NRP1	CDK5R1	CACNA1I	CACNA1H	CACNA1G	WASL	RPS6KA4	UNC5A	SEMA5A	ARTN	RPS6KA5	CD24	SLIT2	NTN1	ROCK2	CD72	SEMA3E	ARHGEF11	CDK1	FARP2	SRGAP3	CDC42
REACTOME_ACTIVATION_OF_CHAPERONE_GENES_BY_XBP1S	http://www.broadinstitute.org/gsea/msigdb/cards/REACTOME_ACTIVATION_OF_CHAPERONE_GENES_BY_XBP1S	CTDSP2	PREB	PDIA6	HYOU1	YIF1A	PDIA5	KDELR3	KLHDC3	ADD1	TPP1	DCTN1	DDX11	EXTL3	SEC31A	SERP1	GSK3A	HDGF	CXXC1	ACADVL	LMNA	DNAJB9	DDX12P	SULT1A4	DNAJB11	FKBP14	WIPI1	PPP2R5B	ARFGAP1	C19orf10	DNAJC3	SRPRB	TSPYL2	SHC1	SRPR	SSR1	SULT1A3	TLN1	WFS1	XBP1	ZBTB17	SYVN1	ATP6V0D1	GOSR2	EDEM1	TATDN2	CUL7
REACTOME_REGULATION_OF_INSULIN_SECRETION_BY_GLUCAGON_LIKE_PEPTIDE1	http://www.broadinstitute.org/gsea/msigdb/cards/REACTOME_REGULATION_OF_INSULIN_SECRETION_BY_GLUCAGON_LIKE_PEPTIDE1	RAPGEF3	GNB5	RAPGEF4	ADCY5	ADCY6	ADCY8	KCNG2	GCG	GLP1R	GNAS	GNB1	GNB2	GNB3	GNG3	GNG4	GNG5	GNG7	GNG10	GNG11	GNGT1	GNGT2	ITPR2	ITPR3	KCNB1	KCNC2	KCNS3	GNG13	GNG2	PRKACA	PRKACB	PRKACG	PRKAR1A	PRKAR1B	PRKAR2A	PRKAR2B	GNG12	RAP1A	RAP1B	GNB4	LOC730418	IQGAP1	GNG8	AKAP5
REACTOME_PERK_REGULATED_GENE_EXPRESSION	http://www.broadinstitute.org/gsea/msigdb/cards/REACTOME_PERK_REGULATED_GENE_EXPRESSION	EXOSC8	EXOSC6	DDIT3	DCP2	EIF2S1	DIS3	ATF6	EXOSC7	EXOSC2	HSPA5	IGFBP1	IL8	ASNS	ATF3	ATF4	NFYA	NFYB	PARN	EXOSC3	EXOSC1	EXOSC9	EXOSC4	EXOSC5	CCL2	ATF4P3	LOC730136	KHSRP	EIF2AK3	HERPUD1
REACTOME_G_ALPHA_Q_SIGNALLING_EVENTS	http://www.broadinstitute.org/gsea/msigdb/cards/REACTOME_G_ALPHA_Q_SIGNALLING_EVENTS	RASGRP1	LPAR6	RASGRP2	RGS19	NMUR1	GNB5	CYSLTR1	NMU	NPFFR2	PROKR1	UTS2	CHRM1	CHRM3	CHRM5	MGLL	ARHGEF25	LTB4R	PROKR2	NMS	DGKK	ADRA1D	ADRA1B	ADRA1A	ADRBK1	DGKA	DGKB	DGKG	DGKH	DGKQ	AGT	AGTR1	LPAR1	EDN1	EDN2	EDN3	EDNRA	EDNRB	F2	F2R	F2RL1	F2RL2	DAGLB	GPRC6A	PLCB1	LPAR3	FPR2	NTSR2	GAST	UTS2D	GCG	GCGR	GHSR	P2RY10	GNA11	GNA15	GNAQ	GNB1	GNB2	GNB3	GNG3	GNG4	GNG5	GNG7	GNG10	GNG11	GNGT1	GNGT2	GNRH1	GNRH2	GNRHR	GPR4	XCR1	UTS2R	GPR17	LPAR4	MCHR1	MLNR	FFAR1	FFAR3	FFAR2	GRK5	GRP	GRPR	GPR132	ANXA1	HCRT	HCRTR1	HCRTR2	HRH1	HTR2A	HTR2B	HTR2C	QRFP	APP	ITPR2	ITPR3	KISS1	KNG1	NPSR1	MLN	RGS21	NMB	NMBR	NTS	NTSR1	OXT	OXTR	P2RY1	P2RY2	P2RY6	P2RY11	GHRL	GNG13	PIK3CA	PIK3R1	PIK3R2	PLCB2	PLCB3	PLCB4	PMCH	GNG2	AVP	AVPR1A	AVPR1B	PRKCD	PRKCE	PRKCH	PRKCQ	GNG12	LTB4R2	NMUR2	CYSLTR2	TRPC7	PTAFR	PTGER1	PTGFR	GNB4	NPS	RGS2	BDKRB1	BDKRB2	SAA1	XCL1	NPFFR1	RGS18	BRS3	XCL2	TAC1	TACR2	TAC3	TACR1	TACR3	TBXA2R	TRH	TRHR	TRIO	TRPC3	TRPC6	LOC730221	LOC730335	LOC730413	LOC731823	DAGLA	GPR68	QRFPR	PROK1	MCHR2	CASR	KISS1R	GPR65	PIK3R3	DGKE	DGKD	NPFF	CCK	CCKAR	CCKBR	KALRN	F2RL3	DGKI	LPAR2	OPN4	GNG8	GNA14
REACTOME_P2Y_RECEPTORS	http://www.broadinstitute.org/gsea/msigdb/cards/REACTOME_P2Y_RECEPTORS	LPAR6	P2RY10	GPR17	LPAR4	P2RY1	P2RY2	P2RY4	P2RY6	P2RY11	P2RY13	P2RY12	P2RY14
REACTOME_TRAFFICKING_OF_AMPA_RECEPTORS	http://www.broadinstitute.org/gsea/msigdb/cards/REACTOME_TRAFFICKING_OF_AMPA_RECEPTORS	CACNG3	CACNG2	AP2M1	AP2S1	AP2A1	AP2A2	AP2B1	DLG1	EPB41L1	CACNG4	GRIA1	GRIA2	GRIA3	GRIA4	MDM2	MYO6	NSF	PRKCA	PRKCB	PRKCG	CACNG8	LOC651907	GRIP2	CAMK2A	CAMK2B	CAMK2D	PICK1	AKAP5
REACTOME_NCAM1_INTERACTIONS	http://www.broadinstitute.org/gsea/msigdb/cards/REACTOME_NCAM1_INTERACTIONS	COL1A1	COL1A2	COL2A1	COL3A1	COL4A1	COL4A2	COL4A3	COL4A4	COL4A5	COL5A1	COL5A2	COL6A1	COL6A2	COL6A3	COL9A1	COL9A2	COL9A3	NCAN	GDNF	GFRA1	GFRA2	AGRN	NCAM1	NRTN	PRNP	PSPN	GFRA4	CNTN2	CACNA1S	CACNB1	CACNB2	CACNB3	CACNB4	ST8SIA4	ST8SIA2	CACNA1I	CACNA1H	CACNA1G	ARTN
REACTOME_CLASS_C_3_METABOTROPIC_GLUTAMATE_PHEROMONE_RECEPTORS	http://www.broadinstitute.org/gsea/msigdb/cards/REACTOME_CLASS_C_3_METABOTROPIC_GLUTAMATE_PHEROMONE_RECEPTORS	GPRC6A	GABBR1	GRM1	GRM2	GRM3	GRM4	GRM6	GRM7	GRM8	LOC652292	TAS1R2	TAS1R1	TAS1R3	CASR	GABBR2
REACTOME_REGULATION_OF_INSULIN_SECRETION	http://www.broadinstitute.org/gsea/msigdb/cards/REACTOME_REGULATION_OF_INSULIN_SECRETION	RAPGEF3	CDX2	GNB5	RAPGEF4	ADCY5	ADCY6	CHRM3	ADCY8	GPR119	CTNNB1	ADRA2A	DPP4	PLCB1	SEC11A	KCNG2	GATA4	GCG	GIP	GLP1R	GNA11	GNA15	GNAI1	GNAI2	GNAO1	GNAQ	GNAS	GNB1	GNB2	GNB3	GNG3	GNG4	GNG5	GNG7	GNG10	GNG11	GNGT1	GNGT2	FFAR1	SPCS1	SLC25A4	SLC25A5	GRP	SLC25A6	O3FAR1	INS	ISL1	ITPR2	ITPR3	KCNB1	KCNC2	KCNJ11	KCNS3	LEP	MARCKS	PAX6	PCSK1	GNG13	PLCB2	PLCB3	GNG2	PRKACA	PRKACB	PRKACG	PRKAR1A	PRKAR1B	PRKAR2A	PRKAR2B	PRKCA	GNG12	RAP1A	RAP1B	GNB4	SPCS3	SLC2A1	SLC2A2	LOC653566	SNAP25	STX1A	STXBP1	ABCC8	VAMP2	SYT5	LOC730413	LOC730418	CACNA1A	CACNB2	CACNB3	IQGAP1	SEC11C	GNG8	AKAP5	GNA14	SPCS2
REACTOME_NCAM_SIGNALING_FOR_NEURITE_OUT_GROWTH	http://www.broadinstitute.org/gsea/msigdb/cards/REACTOME_NCAM_SIGNALING_FOR_NEURITE_OUT_GROWTH	COL1A1	COL1A2	COL2A1	COL3A1	COL4A1	COL4A2	COL4A3	COL4A4	COL4A5	COL5A1	COL5A2	COL6A1	COL6A2	COL6A3	COL9A1	COL9A2	COL9A3	CREB1	NCAN	FGFR1	FYN	GDNF	GFRA1	GFRA2	GRB2	HRAS	AGRN	KRAS	NCAM1	NRAS	NRTN	SPTBN5	MAPK1	MAPK3	MAP2K1	MAP2K2	PRNP	PSPN	PTK2	SPTBN4	RAF1	GFRA4	SOS1	SPTA1	SPTAN1	SPTB	SPTBN1	SPTBN2	SRC	CNTN2	YWHAB	CACNA1S	CACNB1	CACNB2	CACNB3	CACNB4	ST8SIA4	ST8SIA2	CACNA1I	CACNA1H	CACNA1G	ARTN	RPS6KA5	CDK1
REACTOME_INHIBITION_OF_INSULIN_SECRETION_BY_ADRENALINE_NORADRENALINE	http://www.broadinstitute.org/gsea/msigdb/cards/REACTOME_INHIBITION_OF_INSULIN_SECRETION_BY_ADRENALINE_NORADRENALINE	GNB5	ADCY5	ADCY6	ADRA2A	GNAI1	GNAI2	GNAO1	GNB1	GNB2	GNB3	GNG3	GNG4	GNG5	GNG7	GNG10	GNG11	GNGT1	GNGT2	GNG13	GNG2	GNG12	GNB4	CACNB2	CACNB3	GNG8
REACTOME_NUCLEOTIDE_LIKE_PURINERGIC_RECEPTORS	http://www.broadinstitute.org/gsea/msigdb/cards/REACTOME_NUCLEOTIDE_LIKE_PURINERGIC_RECEPTORS	LPAR6	ADORA1	ADORA2A	ADORA2B	ADORA3	P2RY10	GPR17	LPAR4	P2RY1	P2RY2	P2RY4	P2RY6	P2RY11	P2RY13	P2RY12	P2RY14
REACTOME_ACTIVATION_OF_CHAPERONES_BY_ATF6_ALPHA	http://www.broadinstitute.org/gsea/msigdb/cards/REACTOME_ACTIVATION_OF_CHAPERONES_BY_ATF6_ALPHA	DDIT3	ATF6	HSPA5	ATF4	NFYA	NFYB	MBTPS2	ATF4P3	HSP90B1	LOC730136	XBP1	CALR	MBTPS1
REACTOME_TRANSPORT_OF_MATURE_MRNA_DERIVED_FROM_AN_INTRONLESS_TRANSCRIPT	http://www.broadinstitute.org/gsea/msigdb/cards/REACTOME_TRANSPORT_OF_MATURE_MRNA_DERIVED_FROM_AN_INTRONLESS_TRANSCRIPT	THOC4	NXF1	NUP50	NUPL2	NUP35	EIF4E	NCBP2	NUP205	NUP210	NUP188	NUP62	CPSF1	NUP43	NCBP1	NUP88	CPSF3	NUP54	CPSF2	NUP133	NUP107	RANBP2	TPR	NUP37	NUP85	NUP214	AAAS	SEH1L	RAE1	NUP155	NUP93	NUPL1	POM121	NUP153
REACTOME_EICOSANOID_LIGAND_BINDING_RECEPTORS	http://www.broadinstitute.org/gsea/msigdb/cards/REACTOME_EICOSANOID_LIGAND_BINDING_RECEPTORS	CYSLTR1	GPR44	LTB4R	OXER1	GPR17	LTB4R2	CYSLTR2	PTGDR	PTGER1	PTGER2	PTGER3	PTGER4	PTGFR	PTGIR	TBXA2R	LOC730002
REACTOME_ACTIVATION_OF_GENES_BY_ATF4	http://www.broadinstitute.org/gsea/msigdb/cards/REACTOME_ACTIVATION_OF_GENES_BY_ATF4	EXOSC8	EXOSC6	DDIT3	DCP2	DIS3	ATF6	EXOSC7	EXOSC2	IGFBP1	IL8	ASNS	ATF3	ATF4	NFYA	NFYB	PARN	EXOSC3	EXOSC1	EXOSC9	EXOSC4	EXOSC5	CCL2	ATF4P3	LOC730136	KHSRP	HERPUD1
REACTOME_UNFOLDED_PROTEIN_RESPONSE	http://www.broadinstitute.org/gsea/msigdb/cards/REACTOME_UNFOLDED_PROTEIN_RESPONSE	CTDSP2	PREB	PDIA6	HYOU1	YIF1A	PDIA5	KDELR3	EXOSC8	KLHDC3	ADD1	EXOSC6	TPP1	DCTN1	DDIT3	DDX11	DCP2	EIF2S1	ERN1	EXTL3	SEC31A	DIS3	ATF6	EXOSC7	EXOSC2	SERP1	GSK3A	HDGF	CXXC1	HSPA5	IGFBP1	IL8	ACADVL	LMNA	DNAJB9	ASNS	DDX12P	SULT1A4	ATF3	ATF4	NFYA	NFYB	PARN	EXOSC3	EXOSC1	MBTPS2	DNAJB11	EXOSC9	EXOSC4	FKBP14	WIPI1	PPP2R5B	ARFGAP1	C19orf10	DNAJC3	EXOSC5	SRPRB	CCL2	TSPYL2	ATF4P3	SHC1	SRPR	SSR1	SULT1A3	TLN1	HSP90B1	LOC730136	WFS1	XBP1	ZBTB17	CALR	SYVN1	KHSRP	MBTPS1	ATP6V0D1	EIF2AK3	GOSR2	EDEM1	HERPUD1	TATDN2	CUL7
REACTOME_CLASS_B_2_SECRETIN_FAMILY_RECEPTORS	http://www.broadinstitute.org/gsea/msigdb/cards/REACTOME_CLASS_B_2_SECRETIN_FAMILY_RECEPTORS	CALCRL	RAMP2	RAMP1	RAMP3	GNB5	FZD10	PTH2	ADCYAP1	ADCYAP1R1	ADM	CRH	CRHR2	CD55	EMR1	FZD2	GCG	GCGR	GHRH	GHRHR	GIP	GIPR	GLP1R	GNAS	GNB1	GNB2	GNB3	GNG3	GNG4	GNG5	GNG7	GNG10	GNG11	GNGT1	GNGT2	EMR2	IAPP	IHH	DHH	WNT16	GNG13	GNG2	WNT4	GNG12	PTCH1	PTH	PTHLH	PTH1R	PTH2R	GNB4	SCT	SCTR	SHH	LOC649279	SMO	VIP	VIPR1	VIPR2	WNT1	WNT2	WNT3	WNT5A	WNT6	WNT7A	WNT7B	WNT8B	WNT10B	WNT11	WNT2B	WNT9A	WNT9B	FZD5	CALCA	CALCB	FZD3	ADM2	WNT10A	FZD1	FZD4	FZD6	FZD7	FZD8	FZD9	EMR3	PTCH2	WNT3A	GLP2R	GNG8	CD97
REACTOME_GLUCAGON_TYPE_LIGAND_RECEPTORS	http://www.broadinstitute.org/gsea/msigdb/cards/REACTOME_GLUCAGON_TYPE_LIGAND_RECEPTORS	GNB5	ADCYAP1	ADCYAP1R1	GCG	GCGR	GHRH	GHRHR	GIP	GIPR	GLP1R	GNAS	GNB1	GNB2	GNB3	GNG3	GNG4	GNG5	GNG7	GNG10	GNG11	GNGT1	GNGT2	GNG13	GNG2	GNG12	GNB4	SCT	SCTR	VIP	VIPR1	VIPR2	GLP2R	GNG8
REACTOME_REGULATION_OF_INSULIN_SECRETION_BY_ACETYLCHOLINE	http://www.broadinstitute.org/gsea/msigdb/cards/REACTOME_REGULATION_OF_INSULIN_SECRETION_BY_ACETYLCHOLINE	CHRM3	PLCB1	GNA11	GNA15	GNAQ	MARCKS	PLCB2	PLCB3	PRKCA	LOC730413	GNA14
REACTOME_G_ALPHA1213_SIGNALLING_EVENTS	http://www.broadinstitute.org/gsea/msigdb/cards/REACTOME_G_ALPHA1213_SIGNALLING_EVENTS	NET1	VAV3	GNA13	GNB5	AKAP13	FGD4	ADRA1D	ADRA1B	ADRA1A	ECT2	FGD2	FGD1	ARHGEF9	ARHGEF12	ARHGEF18	NGEF	TIAM2	ARHGEF16	GNA12	GNB1	GNB2	GNB3	GNG3	GNG4	GNG5	GNG7	GNG10	GNG11	GNGT1	GNGT2	ABR	RHOA	RHOB	RHOC	RHOG	ARHGAP4	MCF2	ARHGEF4	ARHGEF3	GNG13	PIK3CA	PIK3R1	PIK3R2	PLXNB1	GNG2	GNG12	PREX1	RAC1	RAC2	RASGRF1	RASGRF2	GNB4	ROCK1	ITSN1	PLEKHG2	SOS1	SOS2	TBXA2R	TIAM1	TRIO	ROCK1P1	VAV1	OBSCN	PIK3R3	FGD3	KALRN	ARHGEF1	ARHGEF2	GNG8	ARHGEF6	ROCK2	ARHGEF11	ARHGEF17	CDC42
REACTOME_FANCONI_ANEMIA_PATHWAY	http://www.broadinstitute.org/gsea/msigdb/cards/REACTOME_FANCONI_ANEMIA_PATHWAY	FANCA	FANCC	FANCD2	FANCE	FANCB	FANCF	FANCG	ZBTB32	UBE2T	ATM	ATR	FANCL	FANCM	RPS27A	LOC648152	LOC651610	LOC651921	BRCA1	BRCA2	RPS27AP11	UBA52	USP1	PALB2	C17orf70	C19orf40
REACTOME_TRAFFICKING_OF_GLUR2_CONTAINING_AMPA_RECEPTORS	http://www.broadinstitute.org/gsea/msigdb/cards/REACTOME_TRAFFICKING_OF_GLUR2_CONTAINING_AMPA_RECEPTORS	AP2M1	AP2S1	AP2A1	AP2A2	AP2B1	GRIA1	GRIA2	GRIA3	GRIA4	NSF	PRKCA	PRKCB	PRKCG	LOC651907	GRIP2	PICK1
REACTOME_ACTIVATION_OF_CHAPERONE_GENES_BY_ATF6_ALPHA	http://www.broadinstitute.org/gsea/msigdb/cards/REACTOME_ACTIVATION_OF_CHAPERONE_GENES_BY_ATF6_ALPHA	DDIT3	ATF6	HSPA5	ATF4	NFYA	NFYB	ATF4P3	HSP90B1	LOC730136	XBP1	CALR
REACTOME_PROSTANOID_LIGAND_RECEPTORS	http://www.broadinstitute.org/gsea/msigdb/cards/REACTOME_PROSTANOID_LIGAND_RECEPTORS	GPR44	PTGDR	PTGER1	PTGER2	PTGER3	PTGER4	PTGFR	PTGIR	TBXA2R	LOC730002
REACTOME_OPSINS	http://www.broadinstitute.org/gsea/msigdb/cards/REACTOME_OPSINS	RRH	OPN5	OPN3	OPN1MW	OPN1LW	RGR	RHO	OPN1SW	OPN1MW2	OPN4
REACTOME_FORMATION_OF_RNA_POL_II_ELONGATION_COMPLEX_	http://www.broadinstitute.org/gsea/msigdb/cards/REACTOME_FORMATION_OF_RNA_POL_II_ELONGATION_COMPLEX_	CDK7	CDK9	SUPT16H	ERCC2	ERCC3	NCBP2	COBRA1	GTF2F1	GTF2F2	GTF2H1	GTF2H2	GTF2H3	GTF2H4	MNAT1	NCBP1	TH1L	POLR2A	POLR2B	POLR2C	POLR2D	POLR2E	POLR2F	POLR2G	POLR2H	POLR2I	POLR2J	POLR2K	POLR2L	TCEB1P3	LOC652857	GTF2H2B	SSRP1	SUPT4H1	SUPT5H	TCEA1	TCEB1	TCEB2	TCEB3	WHSC2	RDBP	ELL	CCNH	CCNT1	CCNT2	CTDP1
REACTOME_MRNA_3_END_PROCESSING	http://www.broadinstitute.org/gsea/msigdb/cards/REACTOME_MRNA_3_END_PROCESSING	THOC4	SRRM1	PAPOLA	RNPS1	CLP1	NUDT21	U2AF2	CSTF1	CSTF2	CSTF3	NCBP2	CPSF1	MAGOH	NCBP1	NFX1	CDC40	PCF11	CPSF3	CPSF2	SRSF1	SRSF2	SRSF3	SRSF4	SRSF5	SRSF6	SRSF7	LOC643446	UPF3B	U2AF1	CPSF7	PABPN1	SRSF9	SRSF11	DHX38	RBM8A
REACTOME_POST_TRANSLATIONAL_MODIFICATION_SYNTHESIS_OF_GPI_ANCHORED_PROTEINS	http://www.broadinstitute.org/gsea/msigdb/cards/REACTOME_POST_TRANSLATIONAL_MODIFICATION_SYNTHESIS_OF_GPI_ANCHORED_PROTEINS	PIGK	PIGU	PIGN	PIGW	PIGP	PIGT	PIGA	PIGC	PIGF	PIGH	PLAUR	DPM3	PIGG	PIGX	PIGV	SEMA6D	PGAP1	PIGO	GPAA1	DPM1	DPM2	PIGQ	PIGM	PIGS	PIGL	PIGB
REACTOME_CYCLIN_A_B1_ASSOCIATED_EVENTS_DURING_G2_M_TRANSITION	http://www.broadinstitute.org/gsea/msigdb/cards/REACTOME_CYCLIN_A_B1_ASSOCIATED_EVENTS_DURING_G2_M_TRANSITION	CDK7	MNAT1	PLK1	WEE1	XPO1	CCNA2	CCNA1	CCNB1	CCNH	PKMYT1	CCNB2	CDK1	CDC25A	CDC25B	CDC25C
REACTOME_ELONGATION_ARREST_AND_RECOVERY	http://www.broadinstitute.org/gsea/msigdb/cards/REACTOME_ELONGATION_ARREST_AND_RECOVERY	CDK9	SUPT16H	COBRA1	GTF2F1	GTF2F2	TH1L	POLR2A	POLR2B	POLR2C	POLR2D	POLR2E	POLR2F	POLR2G	POLR2H	POLR2I	POLR2J	POLR2K	POLR2L	TCEB1P3	SSRP1	SUPT4H1	SUPT5H	TCEA1	TCEB1	TCEB2	TCEB3	WHSC2	RDBP	ELL	CCNT1	CCNT2	CTDP1
REACTOME_SLC_MEDIATED_TRANSMEMBRANE_TRANSPORT	http://www.broadinstitute.org/gsea/msigdb/cards/REACTOME_SLC_MEDIATED_TRANSMEMBRANE_TRANSPORT	SLC9A6	SLC35A1	SLC34A2	SLCO1B1	SLC12A7	NUP50	SLC26A1	SLC22A7	SLC38A3	SLC27A4	SLC35D2	NUPL2	SLC7A9	SLC2A6	SLC6A14	SLCO2B1	SLC2A13	SLC26A9	SLC26A7	SLC5A11	SLC22A12	SLC16A10	SLC15A4	SLC24A4	SLC43A2	SLC44A3	NUP35	SLC31A1	CP	SLC32A1	SLC34A3	SLC25A10	SLC47A2	SLC30A7	SLC36A2	SLC2A12	SLC2A7	SLC5A8	SLC30A8	SLC26A3	SLC26A2	SLC29A1	SLC44A5	SLC36A1	ALB	SLC29A4	NUP205	SLC35D1	NUP210	SLC9A8	SLC7A8	SLC35A3	SLC44A1	NUP188	SLC16A8	NUP62	SLC7A11	SLC17A8	G6PC	SLC37A4	SLC41A1	SLC24A2	SLC39A6	GCK	GCKR	SLC17A5	SLC39A1	SLCO4A1	SLCO3A1	SLCO1B3	SLC39A5	SLC24A5	SLC13A5	SLC9A9	SLC27A6	SLC39A3	SLC39A2	SLC2A8	SLC40A1	HK1	HK2	HK3	SLC29A2	SLC6A19	SLC10A6	SLC35B2	SLC6A18	NUP43	SLCO4C1	SLC27A1	SLC9A4	NUP88	SLC22A18	SLC15A3	RHCG	SLC26A4	NUP54	SLCO1C1	SLC38A2	SLC6A20	SLC38A4	AVP	SLC6A15	SLC47A1	SLC29A3	SLC35C1	SLC22A15	SLC39A4	NUP133	SLC22A11	SLC7A10	SLC2A9	SLC17A7	SLC17A6	NUP107	SLC44A2	SLC39A10	SLC24A3	SLC12A5	G6PC2	SLC4A5	RANBP2	RHAG	SLC5A7	SLC28A3	SLC39A8	SLC13A3	SLC30A5	SLC26A6	SLC1A1	SLC1A2	SLC1A3	SLC4A3	SLC1A4	SLC1A5	SLC1A6	SLC1A7	SLC2A1	SLC2A2	SLC2A3	SLC2A4	SLC2A5	SLC3A1	SLC3A2	SLC4A1	SLC4A2	SLC5A1	SLC5A2	SLC5A3	LOC652661	SLC5A5	SLC6A1	SLC6A2	SLC6A3	SLC6A6	SLC6A7	SLC6A9	SLC6A11	SLC6A12	SLC7A1	SLC7A2	SLC8A2	SLC8A1	SLC8A3	SLC9A1	SLC9A2	SLC9A3	SLC9A5	SLC11A1	SLC12A1	SLC12A2	SLC12A4	SLC13A1	SLC14A1	SLC15A1	SLC15A2	SLC16A1	SLC17A1	SLC34A1	SLC18A1	SLC18A2	SLC20A1	SLC20A2	SLCO2A1	SLCO1A2	SLC22A1	SLC22A3	SLC22A2	SLC22A4	SLC22A5	SLC2A11	TPR	SLC35A2	SLC30A1	SLC30A2	SLC30A3	NUP37	SLC39A7	NUP85	SLC24A6	NUP214	SLC44A4	AAAS	SLC2A10	SLC7A5	SLC38A1	SLC14A2	SEH1L	SLC4A9	SLC41A2	SLC9A7	RAE1	SLC7A3	SLC35B4	SLC43A1	SLC22A16	SLC4A4	SLC5A6	SLC7A7	SLC7A6	SLC13A2	SLC16A3	SLC6A5	SLC28A2	SLC28A1	SLC24A1	SLC16A7	SLC33A1	G6PC3	SLC38A5	SLC22A6	SLC22A8	SLC4A7	SLC4A8	NUP155	NUP93	NUPL1	HEPH	POM121	NUP153	SLC12A6
REACTOME_ADP_SIGNALLING_THROUGH_P2RY1	http://www.broadinstitute.org/gsea/msigdb/cards/REACTOME_ADP_SIGNALLING_THROUGH_P2RY1	GNB5	MAPK14	GNA11	GNA15	GNAQ	GNB1	GNB2	GNB3	GNG3	GNG4	GNG5	GNG7	GNG10	GNG11	GNGT1	GNGT2	P2RY1	GNG13	PLA2G4A	GNG2	GNG12	GNB4	SRC	GNG8	GNA14
REACTOME_G_BETA_GAMMA_SIGNALLING_THROUGH_PLC_BETA	http://www.broadinstitute.org/gsea/msigdb/cards/REACTOME_G_BETA_GAMMA_SIGNALLING_THROUGH_PLC_BETA	GNB5	PLCB1	GNB1	GNB2	GNB3	GNG3	GNG4	GNG5	GNG7	GNG10	GNG11	GNGT1	GNGT2	GNG13	PLCB2	PLCB3	GNG2	GNG12	GNB4	GNG8
REACTOME_CD28_CO_STIMULATION	http://www.broadinstitute.org/gsea/msigdb/cards/REACTOME_CD28_CO_STIMULATION	AKT3	THEM4	MAP3K8	AKT1	AKT2	MTOR	RICTOR	FYN	GRB2	LCK	LYN	PAK1	PAK2	PDPK1	PIK3CA	PIK3R1	PIK3R2	TRIB3	RAC1	MLST8	SRC	LOC729120	VAV1	YES1	MAPKAP1	PIK3R3	MAP3K14	CD28	GRAP2	CD80	CD86	CDC42
REACTOME_GPCR_DOWNSTREAM_SIGNALING	http://www.broadinstitute.org/gsea/msigdb/cards/REACTOME_GPCR_DOWNSTREAM_SIGNALING	AKT3	INSL5	RASGRP1	LPAR6	CALCRL	RASGRP2	RAMP2	RAMP1	RAMP3	NET1	RGS19	NMUR1	VAV3	CXCL13	CXCR6	GNA13	GNB5	RRH	ADCY1	OR5I1	ADCY2	CYSLTR1	CCR9	CGA	PDE10A	CCL27	NMU	NPFFR2	PROKR1	ADCY3	UTS2	ADCY5	ADCY6	AKAP13	GPR44	HRH3	CHRM1	CHRM2	ADCY7	PTH2	CHRM3	CHRM5	MGLL	ADCY8	ADCY9	ARHGEF25	ADCYAP1	ADCYAP1R1	RLN3	OR52E2	OR52J3	OR51L1	OR51A7	OR51S1	OR51F2	OR52R1	OR4X2	OR4B1	OR52M1	OR52K2	OR5P2	OR5P3	OR8I2	OR2D3	OR2D2	OR52W1	OR56A4	OR56A1	OR10P1	OR10AD1	OR10A7	FGD4	RXFP2	OR4K14	OR4L1	CCR1	CCR2	CCR3	CCR4	CCR5	CCR6	CCR7	CCR8	LTB4R	OR4D2	OR7D4	OR7G1	OR1M1	OR1I1	OR10H4	CNR1	CNR2	OR2M5	OR2M3	OR2T12	OR14C36	OR2T34	OR2T10	OR2T4	OR2T11	OR10J5	OR2B11	OR10T2	OR10X1	OR10Z1	OR6K6	OR6N1	PROKR2	NMS	OR9A4	ADM	ADORA1	OR2Y1	TAAR1	ADORA2A	OR9A2	OR2A14	OR6B1	OR2F2	ADORA2B	OR1L8	OR1N2	OR1N1	DGKK	CRH	CRHR2	ADORA3	OR52B4	OR52I2	OR51E1	OR10A5	OR2AG1	ADRA1D	PIK3R6	ADRA1B	ADRA1A	ADRA2A	OR6B3	ADRA2B	GPBAR1	ADRB1	ADRB2	ADRB3	ADRBK1	OR1Q1	DGKA	DGKB	DGKG	DGKH	DGKQ	OR7D2	OXER1	DRD1	DRD2	DRD3	DRD5	AGT	AGTR1	AGTR2	APLNR	ECT2	S1PR1	LPAR1	S1PR3	EDN1	EDN2	EDN3	EDNRA	EDNRB	OR56B4	ADCY4	AKT1	AKT2	F2	F2R	F2RL1	F2RL2	OR8U1	OR4C16	OR4C11	OR4S2	OR4C6	OR5D14	OR5L1	OR5D18	OR5AS1	OR8K5	OR5T2	OR8H1	OR8K3	OR8J1	OR5R1	OR5M3	OR5M8	OR5AR1	OR8B12	OR10G8	OR10G9	OR10S1	OR6T1	OR4D5	OR6Q1	OR9I1	OR9Q1	OR9Q2	OR1S2	OR1S1	OR10Q1	OR5B17	OR5A2	OR5A1	OR4D6	OR4D11	OPN5	FGD2	DAGLB	GPRC6A	FGD1	ARHGEF9	PLCB1	ARHGEF12	ARHGEF18	PIK3R5	OR52A1	LPAR3	FPR1	FPR2	FPR3	OPN3	NTSR2	FSHB	FSHR	GAST	OR6C3	OR1L4	GABBR1	OR4C3	OR4S1	NPB	UTS2D	NGEF	GALR1	OR1C1	OR1A2	OR2F1	OR2B6	OR1J4	TIAM2	OR2M4	OR2L2	OR2K2	OR7A17	OR5L2	OR5K1	GCG	GCGR	OR10J1	OR8B8	OR10A3	OPN1MW	OR11A1	OR10H3	OR10G3	OR10G2	OR10H2	OR10H1	RGS17	OR7C2	OR7A5	OR7C1	OR4F4	OR4F3	OR4E2	OR4D1	OR2W1	OR2T1	OR2H1	OR1L3	OR1L1	OR1J2	GHRH	GHRHR	GHSR	GIP	GIPR	PDE7B	ARHGEF16	P2RY10	GLP1R	GNA11	GNA12	GNA15	GNAI1	GNAI2	GNAI3	GNAL	GNAQ	GNAS	GNAT1	GNAT2	GNAZ	GNB1	GNB2	GNB3	GNG3	GNG4	GNG5	GNG7	GNG10	GNG11	GNGT1	GNGT2	GNRH1	GNRH2	GNRHR	CCR10	OR51B5	OR10AG1	OR5J2	GPR4	XCR1	OR4C13	OR4C12	NPBWR1	OR51V1	OR8D1	OR8D2	OR8B4	OR9G4	NPBWR2	OR10A4	CXCR3	OR4N4	UTS2R	NPW	GPR17	GPR18	OR2Z1	OR10H5	OR2L13	OR14A16	LPAR4	MCHR1	GPER	OR2V2	MLNR	FFAR1	FFAR3	FFAR2	GRK5	ABR	CXCL1	CXCL2	CXCL3	GRP	GRPR	GPR132	ANXA1	HCRT	HCRTR1	HCRTR2	TAAR6	HRH1	HRH2	HTR1A	HTR1B	HTR1D	HTR1E	HTR1F	HTR2A	HTR2B	HTR2C	HTR4	HTR5A	HTR6	HTR7	IAPP	HCAR2	OR8D4	OR5F1	OR5AP2	OR52L1	RXFP4	OR52B6	OR10A2	OR6C2	OR6C4	OR8S1	OR6S1	OR6F1	OR14K1	OR2W3	OR2T3	OR10R2	OR2T29	OR6V1	OR2A12	OR2A1	QRFP	OR1J1	OR1B1	APP	IL8	CXCR1	CXCR2	CXCL10	INSL3	ITPR2	ITPR3	KISS1	KNG1	RHOA	NPSR1	OR56B1	RHOB	RHOC	OR6B2	OR52K1	OR52I1	OR51D1	OR52A5	OR51B6	OR51M1	OR51Q1	OR51I1	OR51I2	OR52D1	OR52H1	OR52N4	OR52N5	OR52N2	OR52E6	OR52E8	OR52E4	OR56A3	OR10A6	OR4X1	OR5D13	OR5D16	OR5W2	OR8H2	OR8H3	OR5T3	OR5T1	OR8K1	OR5M9	OR9G1	OR5AK2	OR5B2	OR5B12	OR5AN1	OR4D9	OR10V1	OR6X1	OR6M1	OR10G4	OR10G7	OR8B3	OR8A1	OR6C1	OR4N2	OR4K2	OR4K13	OR4K17	OR4N5	OR11G2	OR5AU1	OR4M2	OR4F6	OR4F15	OR3A4P	OR7G2	OR7G3	OR7A10	RHOG	OR10K2	OR10K1	OR6Y1	OR6K3	OR2L8	OR2AK2	OR2L3	OR2M2	OR2T33	OR2M7	OR2G6	OR2A25	OR1L6	OR5C1	OR1K1	ARHGAP4	OR2A5	LHB	LHCGR	OR2A7	OR51T1	OR51A4	OR51A2	OR2T2	OR2T5	OR5K2	OR2A42	OR2T27	OR2T35	OR4A47	MC1R	MC2R	MC3R	MC4R	MC5R	MCF2	CXCL9	MLN	RGS21	OR5B3	OR9K2	OR4Q3	OR4M1	OR10J3	OR2B3	OR2J3	OR14J1	OR10C1	OR2A2	MTNR1A	MTNR1B	NMB	NMBR	NPY	NPY1R	NPY2R	NPY5R	NTS	NTSR1	OPRD1	OPRK1	OPRL1	OPRM1	OR1D2	OR1F1	OR2C1	OR3A1	OR3A2	OXT	OXTR	P2RY1	P2RY2	P2RY4	P2RY6	P2RY11	OR8U8	OR8U9	OR9G9	ARHGEF4	ARHGEF3	HEBP1	PDE11A	GAL	RXFP3	PDE1A	PDE2A	PDE3A	PDE3B	PDE4B	PDE4C	PDE4D	PDE7A	PDE8A	PDE1B	PDPK1	PDYN	GHRL	GNG13	PENK	PF4	PIK3CA	PIK3CG	PIK3R1	PIK3R2	PLCB2	PLCB3	PLCB4	S1PR5	PLXNB1	PMCH	PNOC	P2RY13	GNG2	POMC	PPBP	AVP	AVPR1A	AVPR1B	PPY	AVPR2	PPYR1	PRKCA	PRKCB	PRKCD	PRKCE	PRKCG	PRKCH	PRKCQ	GNG12	LTB4R2	CCL28	OR2S2	NMUR2	PYY	CXCR7	CYSLTR2	TRPC7	PTAFR	PTGDR	PTGER1	PTGER2	PTGER3	PTGER4	PTGFR	PTGIR	PTH	PTHLH	PTH1R	PTH2R	PREX1	CXCL16	RAC1	RAC2	RASGRF1	RASGRF2	HRH4	GNB4	RXFP1	NPS	OPN1LW	RGR	RGS1	RGS2	RGS4	RGS7	RGS12	RHO	RLN2	ROCK1	OPN1SW	BDKRB1	BDKRB2	SAA1	SCT	SCTR	CCL5	CCL16	CCL19	CCL20	CCL21	CCL25	CXCL6	CXCL11	CXCL5	XCL1	CXCL12	NPFFR1	CXCR5	RGS18	ITSN1	P2RY12	PLEKHG2	OR4N3P	LOC652222	LOC652692	LOC653879	SOS1	SOS2	SST	SSTR1	SSTR2	SSTR3	SSTR4	SSTR5	BRS3	XCL2	TAC1	TACR2	TAC3	TACR1	TACR3	TBXA2R	TIAM1	C3	C3AR1	TRH	TRHR	TRIO	TRPC3	TRPC6	TSHB	TSHR	C5	ROCK1P1	C5AR1	OPN1MW2	OR4F29	LOC730002	LOC730221	LOC730335	LOC730413	LOC730421	LOC730808	LOC731823	VAV1	VIP	VIPR1	VIPR2	DAGLA	CXCR4	OR5H6	OR5H2	OR4K5	OR51G1	OR51B4	OR51B2	OR52N1	OR4F5	OR2A4	OR4K1	CALCA	CALCB	ADM2	OR5AC2	OR4F17	GPR68	OR4K15	OR8J3	OR51G2	OR51E2	OR4P4	OR4C15	OR4A5	OR4A16	OR4A15	OR10W1	OR2AE1	OR4F16	OR6N2	OR6K2	OR2G3	OR2G2	OR2C3	OR5V1	OR2B2	TAAR8	OR1A1	OR1D4	OR1D5	OR1E1	OR1E2	OR1G1	OR3A3	OBSCN	QRFPR	PROK1	MCHR2	CASR	KISS1R	GPR65	GALR3	PIK3R3	DGKE	DGKD	RGS8	OR6A2	RGS20	NPFF	PDE8B	S1PR4	RGS11	RGS9	GALR2	HCAR3	CCK	CCKAR	CCKBR	FGD3	KALRN	F2RL3	TAAR5	ARHGEF1	DGKI	LPAR2	ARHGEF2	TAAR2	GPR55	S1PR2	GLP2R	OPN4	GNG8	ARHGEF6	ROCK2	GABBR2	RGS6	GNA14	ARHGEF11	ARHGEF17	P2RY14	CDC42
REACTOME_SYNTHESIS_SECRETION_AND_DEACYLATION_OF_GHRELIN	http://www.broadinstitute.org/gsea/msigdb/cards/REACTOME_SYNTHESIS_SECRETION_AND_DEACYLATION_OF_GHRELIN	SEC11A	GCG	GH1	SPCS1	INS	LEP	PCSK1	GHRL	BCHE	SPCS3	MBOAT4	LOC653566	PLA2G7	SEC11C	KLF4	SPCS2
REACTOME_ADHERENS_JUNCTIONS_INTERACTIONS	http://www.broadinstitute.org/gsea/msigdb/cards/REACTOME_ADHERENS_JUNCTIONS_INTERACTIONS	CDH2	CDH3	CDH4	CDH5	CDH6	CDH7	CDH8	CDH9	CDH10	CDH11	CDH12	CDH13	CDH15	CDH18	CTNNA1	CTNNB1	CTNND1	CADM1	CADM2	PVRL3	JUP	PVR	PVRL1	PVRL2	CDH24	PVRL4	CDH1
REACTOME_CRMPS_IN_SEMA3A_SIGNALING	http://www.broadinstitute.org/gsea/msigdb/cards/REACTOME_CRMPS_IN_SEMA3A_SIGNALING	CDK5	SEMA3A	DPYSL4	CRMP1	DPYSL2	DPYSL3	FES	FYN	PLXNA1	PLXNA2	PLXNA3	DPYSL5	NRP1	CDK5R1
REACTOME_OTHER_SEMAPHORIN_INTERACTIONS	http://www.broadinstitute.org/gsea/msigdb/cards/REACTOME_OTHER_SEMAPHORIN_INTERACTIONS	PLXNC1	PLXND1	ITGA1	ITGB1	PLXNA1	PLXNA2	PLXNB3	TREM2	SEMA6A	SEMA4A	TYROBP	SEMA6D	SEMA7A	SEMA5A	SEMA3E
REACTOME_ACTIVATION_OF_RAC	http://www.broadinstitute.org/gsea/msigdb/cards/REACTOME_ACTIVATION_OF_RAC	PAK4	GPC1	NCK1	PAK1	PAK2	PAK6	PAK7	RAC1	ROBO1	SOS1	SOS2	LOC729030	NCK2	SLIT2
REACTOME_PURINE_SALVAGE	http://www.broadinstitute.org/gsea/msigdb/cards/REACTOME_PURINE_SALVAGE	ADA	ADK	ADAL	DCK	DGUOK	AMPD1	AMPD2	AMPD3	GMPR	HPRT1	APRT	PNP	GMPR2
REACTOME_G_ALPHA_I_SIGNALLING_EVENTS	http://www.broadinstitute.org/gsea/msigdb/cards/REACTOME_G_ALPHA_I_SIGNALLING_EVENTS	INSL5	RGS19	NMUR1	CXCL13	CXCR6	GNB5	RRH	ADCY1	ADCY2	CCR9	CCL27	NMU	ADCY3	ADCY5	ADCY6	GPR44	HRH3	CHRM2	ADCY7	ADCY8	ADCY9	RLN3	CCR1	CCR2	CCR3	CCR4	CCR5	CCR6	CCR7	CCR8	CNR1	CNR2	NMS	ADORA1	ADORA3	ADRA2A	ADRA2B	OXER1	DRD2	DRD3	AGT	AGTR2	APLNR	S1PR1	LPAR1	S1PR3	ADCY4	OPN5	LPAR3	FPR1	FPR2	FPR3	OPN3	GABBR1	NPB	GALR1	OPN1MW	GNAI1	GNAI2	GNAI3	GNAS	GNAT1	GNAT2	GNAZ	GNB1	GNB2	GNB3	GNG3	GNG4	GNG5	GNG7	GNG10	GNG11	GNGT1	GNGT2	CCR10	NPBWR1	NPBWR2	CXCR3	NPW	GPR17	GPR18	MCHR1	GPER	CXCL1	CXCL2	CXCL3	ANXA1	HTR1A	HTR1B	HTR1D	HTR1E	HTR1F	HTR5A	HCAR2	RXFP4	APP	IL8	CXCR1	CXCR2	CXCL10	KNG1	CXCL9	RGS21	MTNR1A	MTNR1B	NPY	NPY1R	NPY2R	NPY5R	OPRD1	OPRK1	OPRL1	OPRM1	P2RY4	HEBP1	GAL	RXFP3	PDYN	GNG13	PENK	PF4	S1PR5	PMCH	PNOC	P2RY13	GNG2	POMC	PPBP	PPY	PPYR1	GNG12	CCL28	NMUR2	PYY	CXCR7	PTGER3	CXCL16	HRH4	GNB4	OPN1LW	RGR	RGS1	RGS4	RGS7	RGS12	RHO	OPN1SW	BDKRB1	BDKRB2	SAA1	CCL5	CCL16	CCL19	CCL20	CCL21	CCL25	CXCL6	CXCL11	CXCL5	CXCL12	CXCR5	RGS18	P2RY12	LOC652222	LOC653879	SST	SSTR1	SSTR2	SSTR3	SSTR4	SSTR5	C3	C3AR1	C5	C5AR1	OPN1MW2	CXCR4	MCHR2	CASR	GALR3	RGS8	RGS20	S1PR4	RGS11	RGS9	GALR2	HCAR3	LPAR2	GPR55	S1PR2	GNG8	GABBR2	RGS6	P2RY14
REACTOME_SEMA3A_PAK_DEPENDENT_AXON_REPULSION	http://www.broadinstitute.org/gsea/msigdb/cards/REACTOME_SEMA3A_PAK_DEPENDENT_AXON_REPULSION	SEMA3A	CFL1	FES	FYN	HSP90AA1	HSP90AB1	LIMK1	PAK1	PAK2	PLXNA1	PLXNA2	PLXNA3	RAC1	LOC644816	NRP1
REACTOME_CD28_DEPENDENT_VAV1_PATHWAY	http://www.broadinstitute.org/gsea/msigdb/cards/REACTOME_CD28_DEPENDENT_VAV1_PATHWAY	FYN	GRB2	LCK	PAK1	PAK2	RAC1	VAV1	CD28	CD80	CD86	CDC42
REACTOME_SEMA4D_IN_SEMAPHORIN_SIGNALING	http://www.broadinstitute.org/gsea/msigdb/cards/REACTOME_SEMA4D_IN_SEMAPHORIN_SIGNALING	MYL12B	MYL9	SEMA4D	ERBB2	ARHGEF12	RND1	ARHGAP35	RHOA	RHOB	RHOC	RHOG	LIMK1	LIMK2	MET	MYH9	MYH10	MYH11	MYL6	PLXNB1	PTPRC	RAC1	RAC2	ROCK1	RRAS	MYL8P	LOC642076	ROCK1P1	MYH14	ROCK2	CD72	ARHGEF11	CDC42
REACTOME_SEMAPHORIN_INTERACTIONS	http://www.broadinstitute.org/gsea/msigdb/cards/REACTOME_SEMAPHORIN_INTERACTIONS	PLXNC1	CDK5	SEMA3A	MYL12B	MYL9	SEMA4D	DPYSL4	CFL1	CRMP1	DPYSL2	DPYSL3	ERBB2	FES	PLXND1	ARHGEF12	PIP5K1C	FYN	RND1	ARHGAP35	HSP90AA1	HSP90AB1	ITGA1	ITGB1	RHOA	RHOB	RHOC	RHOG	LIMK1	LIMK2	MET	MYH9	MYH10	MYH11	MYL6	PAK1	PAK2	PLXNA1	PLXNA2	PLXNB1	PLXNB3	TREM2	PLXNA3	DPYSL5	SEMA6A	PTPRC	RAC1	RAC2	ROCK1	RRAS	MYL8P	LOC642076	SEMA4A	LOC644816	TLN1	ROCK1P1	TYROBP	MYH14	SEMA6D	SEMA7A	NRP1	CDK5R1	SEMA5A	ROCK2	CD72	SEMA3E	ARHGEF11	FARP2	CDC42
REACTOME_SEMA4D_INDUCED_CELL_MIGRATION_AND_GROWTH_CONE_COLLAPSE	http://www.broadinstitute.org/gsea/msigdb/cards/REACTOME_SEMA4D_INDUCED_CELL_MIGRATION_AND_GROWTH_CONE_COLLAPSE	MYL12B	MYL9	SEMA4D	ERBB2	ARHGEF12	RND1	RHOA	RHOB	RHOC	RHOG	LIMK1	LIMK2	MYH9	MYH10	MYH11	MYL6	PLXNB1	RAC1	RAC2	ROCK1	MYL8P	LOC642076	ROCK1P1	MYH14	ROCK2	ARHGEF11	CDC42
REACTOME_SEMA3A_PLEXIN_REPULSION_SIGNALING_BY_INHIBITING_INTEGRIN_ADHESION	http://www.broadinstitute.org/gsea/msigdb/cards/REACTOME_SEMA3A_PLEXIN_REPULSION_SIGNALING_BY_INHIBITING_INTEGRIN_ADHESION	SEMA3A	FES	PIP5K1C	FYN	RND1	PLXNA1	PLXNA2	PLXNA3	RAC1	RRAS	TLN1	NRP1	FARP2
REACTOME_LYSOSOME_VESICLE_BIOGENESIS	http://www.broadinstitute.org/gsea/msigdb/cards/REACTOME_LYSOSOME_VESICLE_BIOGENESIS	AP1M2	AP1S1	CLTA	CLTC	CTSZ	AP1B1	AP1G1	DNASE2	DNM2	BLOC1S1	GNS	HSPA8	ARF1	M6PR	ARRB1	SH3GL2	VAMP2	VAMP7	TXNDC5	VAMP8	AP1S2	AP1M1	DNAJC6
REACTOME_G_BETA_GAMMA_SIGNALLING_THROUGH_PI3KGAMMA	http://www.broadinstitute.org/gsea/msigdb/cards/REACTOME_G_BETA_GAMMA_SIGNALLING_THROUGH_PI3KGAMMA	AKT3	GNB5	PIK3R6	AKT1	AKT2	PIK3R5	GNB1	GNB2	GNB3	GNG3	GNG4	GNG5	GNG7	GNG10	GNG11	GNGT1	GNGT2	RHOA	PDPK1	GNG13	PIK3CG	GNG2	GNG12	GNB4	GNG8
REACTOME_TRANSPORT_OF_GLUCOSE_AND_OTHER_SUGARS_BILE_SALTS_AND_ORGANIC_ACIDS_METAL_IONS_AND_AMINE_COMPOUNDS	http://www.broadinstitute.org/gsea/msigdb/cards/REACTOME_TRANSPORT_OF_GLUCOSE_AND_OTHER_SUGARS_BILE_SALTS_AND_ORGANIC_ACIDS_METAL_IONS_AND_AMINE_COMPOUNDS	SLC22A7	SLC2A6	SLC6A14	SLC2A13	SLC5A11	SLC22A12	SLC44A3	SLC31A1	CP	SLC47A2	SLC30A7	SLC2A12	SLC2A7	SLC30A8	SLC44A5	SLC44A1	SLC16A8	SLC41A1	SLC39A6	SLC39A1	SLC39A5	SLC13A5	SLC39A3	SLC39A2	SLC2A8	SLC40A1	SLC6A19	SLC10A6	SLC6A18	SLC22A18	RHCG	SLC6A20	SLC6A15	SLC47A1	SLC22A15	SLC39A4	SLC22A11	SLC2A9	SLC44A2	SLC39A10	RHAG	SLC5A7	SLC39A8	SLC13A3	SLC30A5	SLC2A1	SLC2A2	SLC2A3	SLC2A4	SLC2A5	SLC5A1	SLC5A2	SLC5A3	SLC6A1	SLC6A2	SLC6A3	SLC6A6	SLC6A7	SLC6A9	SLC6A11	SLC6A12	SLC11A1	SLC13A1	SLC14A1	SLC16A1	SLC18A1	SLC18A2	SLC22A1	SLC22A3	SLC22A2	SLC22A4	SLC22A5	SLC2A11	SLC30A1	SLC30A2	SLC30A3	SLC39A7	SLC44A4	SLC2A10	SLC14A2	SLC41A2	SLC22A16	SLC13A2	SLC16A3	SLC6A5	SLC16A7	SLC22A6	SLC22A8	HEPH
REACTOME_SPHINGOLIPID_METABOLISM	http://www.broadinstitute.org/gsea/msigdb/cards/REACTOME_SPHINGOLIPID_METABOLISM	COL4A3BP	SPTLC1	NEU3	DEGS2	ACER1	NEU4	SGPP2	CSNK1G2	PPM1L	ARSK	SGMS2	CERS3	ARSG	KDSR	CERS6	GALC	SUMF2	SGMS1	GBA	GLA	GLB1	GM2A	SUMF1	CERS2	HEXA	HEXB	ENPP7	ARSI	ACER2	ARSH	ARSA	ARSB	STS	ARSE	ARSF	ASAH1	NEU1	NEU2	OSBP	CTSA	ACER3	SMPD3	SMPD4	PRKD1	PSAP	ASAH2	SPHK2	GBA2	GBA3	CERK	ASAH2C	SMPD1	SMPD2	LOC729155	UGCG	CERS4	ARSJ	SGPP1	DEGS1	PPAP2A	PPAP2C	PPAP2B	SPHK1	SGPL1	CERS5	VAPB	VAPA	GAL3ST1	SPTLC2
REACTOME_PD1_SIGNALING	http://www.broadinstitute.org/gsea/msigdb/cards/REACTOME_PD1_SIGNALING	CSK	CD274	HLA-DPA1	HLA-DPB1	HLA-DQA1	HLA-DQA2	HLA-DRB1	HLA-DRB3	HLA-DRB5	LCK	PDCD1	PTPN6	PDCD1LG2	CD3D	CD3E	CD3G	CD247	CD4
REACTOME_G_ALPHA_S_SIGNALLING_EVENTS	http://www.broadinstitute.org/gsea/msigdb/cards/REACTOME_G_ALPHA_S_SIGNALLING_EVENTS	CALCRL	RAMP2	RAMP1	RAMP3	GNB5	ADCY1	ADCY2	CGA	PDE10A	ADCY3	ADCY5	ADCY6	ADCY7	PTH2	ADCY8	ADCY9	ADCYAP1	ADCYAP1R1	RLN3	RXFP2	ADM	TAAR1	ADORA2A	ADORA2B	CRH	CRHR2	GPBAR1	ADRB1	ADRB2	ADRB3	DRD1	DRD5	ADCY4	FSHB	FSHR	GCG	GCGR	GHRH	GHRHR	GIP	GIPR	PDE7B	GLP1R	GNAI1	GNAI2	GNAI3	GNAS	GNAZ	GNB1	GNB2	GNB3	GNG3	GNG4	GNG5	GNG7	GNG10	GNG11	GNGT1	GNGT2	TAAR6	HRH2	HTR4	HTR6	HTR7	IAPP	INSL3	NPSR1	LHB	LHCGR	MC1R	MC2R	MC3R	MC4R	MC5R	P2RY11	PDE11A	PDE1A	PDE2A	PDE3A	PDE3B	PDE4B	PDE4C	PDE4D	PDE7A	PDE8A	PDE1B	GNG13	GNG2	POMC	AVP	AVPR2	GNG12	PTGDR	PTGER2	PTGER4	PTGIR	PTH	PTHLH	PTH1R	PTH2R	GNB4	RXFP1	NPS	RLN2	SCT	SCTR	TSHB	TSHR	LOC730002	VIP	VIPR1	VIPR2	CALCA	CALCB	ADM2	TAAR8	PDE8B	TAAR5	TAAR2	GLP2R	GNG8
REACTOME_CELL_CELL_JUNCTION_ORGANIZATION	http://www.broadinstitute.org/gsea/msigdb/cards/REACTOME_CELL_CELL_JUNCTION_ORGANIZATION	CDH2	CDH3	CDH4	CDH5	CDH6	CDH7	CDH8	CDH9	CDH10	CDH11	CDH12	CDH13	CDH15	CDH18	INADL	CLDN16	CLDN4	CLDN3	CLDN7	CLDN19	CTNNA1	CTNNB1	CTNND1	CLDN14	CADM1	CLDN15	CADM2	PVRL3	CLDN17	JUP	CLDN20	CLDN11	F11R	PARD6A	CLDN18	CLDN22	PRKCI	PARD3	PVR	PVRL1	PVRL2	MPP5	CDH24	CLDN5	PVRL4	PARD6G	PARD6B	CLDN12	CLDN10	CLDN8	CLDN6	CLDN2	CLDN1	CLDN9	CRB3	CDH1
REACTOME_G_ALPHA_Z_SIGNALLING_EVENTS	http://www.broadinstitute.org/gsea/msigdb/cards/REACTOME_G_ALPHA_Z_SIGNALLING_EVENTS	RGS19	GNB5	ADCY1	ADCY2	ADCY3	ADCY5	ADCY6	ADCY7	ADCY8	ADCY9	ADRA2A	ADRA2B	ADCY4	RGS17	GNAI1	GNAI2	GNAI3	GNAS	GNAZ	GNB1	GNB2	GNB3	GNG3	GNG4	GNG5	GNG7	GNG10	GNG11	GNGT1	GNGT2	GNG13	GNG2	PRKCA	PRKCB	PRKCD	PRKCE	PRKCG	PRKCH	PRKCQ	GNG12	GNB4	RGS4	RGS20	GNG8
REACTOME_FACILITATIVE_NA_INDEPENDENT_GLUCOSE_TRANSPORTERS	http://www.broadinstitute.org/gsea/msigdb/cards/REACTOME_FACILITATIVE_NA_INDEPENDENT_GLUCOSE_TRANSPORTERS	SLC2A6	SLC2A12	SLC2A7	SLC2A8	SLC2A9	SLC2A1	SLC2A2	SLC2A3	SLC2A4	SLC2A5	SLC2A11	SLC2A10
REACTOME_COSTIMULATION_BY_THE_CD28_FAMILY	http://www.broadinstitute.org/gsea/msigdb/cards/REACTOME_COSTIMULATION_BY_THE_CD28_FAMILY	AKT3	THEM4	MAP3K8	CSK	CTLA4	BTLA	AKT1	AKT2	ICOSLG	MTOR	RICTOR	FYN	GRB2	CD274	ICOS	HLA-DPA1	HLA-DPB1	HLA-DQA1	HLA-DQA2	HLA-DRB1	HLA-DRB3	HLA-DRB5	LCK	LYN	PAK1	PAK2	PDCD1	PDPK1	PIK3CA	PIK3R1	PIK3R2	PPP2CA	PPP2CB	PPP2R1A	PPP2R1B	PPP2R5A	PPP2R5B	PPP2R5C	PPP2R5D	PPP2R5E	TRIB3	PTPN6	RAC1	MLST8	SRC	LOC729120	VAV1	YES1	MAPKAP1	PDCD1LG2	PIK3R3	TNFRSF14	MAP3K14	CD3D	CD3E	CD3G	CD247	CD4	CD28	GRAP2	CD80	CD86	CDC42
REACTOME_SIGNALING_BY_ROBO_RECEPTOR	http://www.broadinstitute.org/gsea/msigdb/cards/REACTOME_SIGNALING_BY_ROBO_RECEPTOR	PAK4	CAP2	CAP1	CLASP1	SRGAP2	ABL1	ABL2	GPC1	NCK1	PAK1	PAK2	EVL	PFN1	PFN2	ENAH	PAK6	PAK7	SRGAP1	RAC1	ROBO1	ROBO2	ROBO3	SOS1	SOS2	LOC729030	VASP	NCK2	SLIT2	SRGAP3	CDC42
REACTOME_CD28_DEPENDENT_PI3K_AKT_SIGNALING	http://www.broadinstitute.org/gsea/msigdb/cards/REACTOME_CD28_DEPENDENT_PI3K_AKT_SIGNALING	AKT3	THEM4	MAP3K8	AKT1	AKT2	MTOR	RICTOR	FYN	LCK	PDPK1	PIK3CA	PIK3R1	PIK3R2	TRIB3	MLST8	LOC729120	MAPKAP1	PIK3R3	MAP3K14	CD28	CD80	CD86
REACTOME_TIGHT_JUNCTION_INTERACTIONS	http://www.broadinstitute.org/gsea/msigdb/cards/REACTOME_TIGHT_JUNCTION_INTERACTIONS	INADL	CLDN16	CLDN4	CLDN3	CLDN7	CLDN19	CLDN14	CLDN15	CLDN17	CLDN20	CLDN11	F11R	PARD6A	CLDN18	CLDN22	PRKCI	PARD3	MPP5	CLDN5	PARD6G	PARD6B	CLDN12	CLDN10	CLDN8	CLDN6	CLDN2	CLDN1	CLDN9	CRB3
REACTOME_G_PROTEIN_BETA_GAMMA_SIGNALLING	http://www.broadinstitute.org/gsea/msigdb/cards/REACTOME_G_PROTEIN_BETA_GAMMA_SIGNALLING	AKT3	GNB5	PIK3R6	AKT1	AKT2	PLCB1	PIK3R5	GNB1	GNB2	GNB3	GNG3	GNG4	GNG5	GNG7	GNG10	GNG11	GNGT1	GNGT2	RHOA	PDPK1	GNG13	PIK3CG	PLCB2	PLCB3	GNG2	GNG12	GNB4	GNG8
REACTOME_TRANSPORT_OF_INORGANIC_CATIONS_ANIONS_AND_AMINO_ACIDS_OLIGOPEPTIDES	http://www.broadinstitute.org/gsea/msigdb/cards/REACTOME_TRANSPORT_OF_INORGANIC_CATIONS_ANIONS_AND_AMINO_ACIDS_OLIGOPEPTIDES	SLC9A6	SLC34A2	SLC12A7	SLC26A1	SLC38A3	SLC7A9	SLC6A14	SLC26A9	SLC26A7	SLC16A10	SLC15A4	SLC24A4	SLC43A2	SLC32A1	SLC34A3	SLC25A10	SLC36A2	SLC5A8	SLC26A3	SLC26A2	SLC36A1	SLC9A8	SLC7A8	SLC7A11	SLC17A8	SLC24A2	SLC17A5	SLC24A5	SLC9A9	SLC6A19	SLC6A18	SLC9A4	SLC15A3	SLC26A4	SLC38A2	SLC6A20	SLC38A4	SLC6A15	SLC7A10	SLC17A7	SLC17A6	SLC24A3	SLC12A5	SLC4A5	SLC26A6	SLC1A1	SLC1A2	SLC1A3	SLC4A3	SLC1A4	SLC1A5	SLC1A6	SLC1A7	SLC3A1	SLC3A2	SLC4A1	SLC4A2	LOC652661	SLC5A5	SLC6A6	SLC6A12	SLC7A1	SLC7A2	SLC8A2	SLC8A1	SLC8A3	SLC9A1	SLC9A2	SLC9A3	SLC9A5	SLC12A1	SLC12A2	SLC12A4	SLC15A1	SLC15A2	SLC17A1	SLC34A1	SLC20A1	SLC20A2	SLC24A6	SLC7A5	SLC38A1	SLC4A9	SLC9A7	SLC7A3	SLC43A1	SLC4A4	SLC7A7	SLC7A6	SLC24A1	SLC38A5	SLC4A7	SLC4A8	SLC12A6
REACTOME_GOLGI_ASSOCIATED_VESICLE_BIOGENESIS	http://www.broadinstitute.org/gsea/msigdb/cards/REACTOME_GOLGI_ASSOCIATED_VESICLE_BIOGENESIS	AP1M2	TGOLN2	AP4B1	AP1S1	AP3S1	CLTA	CLTC	CPD	SH3D19	AP1B1	AP1G1	DNM2	AP4E1	SNAPIN	FTH1	FTL	GAK	NECAP1	PLDN	BLOC1S1	SNX5	YIPF6	HSPA8	IGF2R	ARF1	BLOC1S3	ARRB1	OCRL	SNX9	PIK3C2A	TBC1D8B	CNO	RAB5C	SORT1	SH3GL2	SNX2	VAMP2	VAMP7	TFRC	TPD52	TPD52L1	LOC643454	TXNDC5	PICALM	DTNBP1	AP3B1	VAMP8	NAPA	AP1S2	AP1M1	HIP1R	PUM1	DNAJC6
REACTOME_CTLA4_INHIBITORY_SIGNALING	http://www.broadinstitute.org/gsea/msigdb/cards/REACTOME_CTLA4_INHIBITORY_SIGNALING	AKT3	CTLA4	AKT1	AKT2	FYN	LCK	LYN	PDPK1	PPP2CA	PPP2CB	PPP2R1A	PPP2R1B	PPP2R5A	PPP2R5B	PPP2R5C	PPP2R5D	PPP2R5E	SRC	YES1	CD80	CD86
REACTOME_FORMATION_OF_TRANSCRIPTION_COUPLED_NER_TC_NER_REPAIR_COMPLEX	http://www.broadinstitute.org/gsea/msigdb/cards/REACTOME_FORMATION_OF_TRANSCRIPTION_COUPLED_NER_TC_NER_REPAIR_COMPLEX	CDK7	ERCC8	ERCC1	ERCC2	ERCC3	ERCC4	ERCC5	ERCC6	GTF2H1	GTF2H2	GTF2H3	GTF2H4	MNAT1	POLR2A	POLR2B	POLR2C	POLR2D	POLR2E	POLR2F	POLR2G	POLR2H	POLR2I	POLR2J	POLR2K	POLR2L	XAB2	LOC652857	GTF2H2B	TCEA1	CCNH
REACTOME_AMINO_ACID_AND_OLIGOPEPTIDE_SLC_TRANSPORTERS	http://www.broadinstitute.org/gsea/msigdb/cards/REACTOME_AMINO_ACID_AND_OLIGOPEPTIDE_SLC_TRANSPORTERS	SLC38A3	SLC7A9	SLC6A14	SLC16A10	SLC15A4	SLC43A2	SLC32A1	SLC25A10	SLC36A2	SLC5A8	SLC36A1	SLC7A8	SLC7A11	SLC17A8	SLC17A5	SLC6A19	SLC6A18	SLC15A3	SLC38A2	SLC6A20	SLC38A4	SLC6A15	SLC7A10	SLC17A7	SLC17A6	SLC1A1	SLC1A2	SLC1A3	SLC1A4	SLC1A5	SLC1A6	SLC1A7	SLC3A1	SLC3A2	SLC5A5	SLC6A6	SLC6A12	SLC7A1	SLC7A2	SLC15A1	SLC15A2	SLC17A1	SLC7A5	SLC38A1	SLC7A3	SLC43A1	SLC7A7	SLC7A6	SLC38A5
REACTOME_CDT1_ASSOCIATION_WITH_THE_CDC6_ORC_ORIGIN_COMPLEX	http://www.broadinstitute.org/gsea/msigdb/cards/REACTOME_CDT1_ASSOCIATION_WITH_THE_CDC6_ORC_ORIGIN_COMPLEX	PSMD14	PSMA8	PSME4	ORC6	ORC3	ORC1	ORC2	ORC4	ORC5	GMNN	PSMA1	PSMA2	PSMA3	PSMA4	PSMA5	PSMA6	PSMA7	PSMB1	PSMB2	PSMB3	PSMB4	PSMB5	PSMB6	PSMB7	PSMB8	PSMB9	PSMB10	PSMC1	PSMC2	PSMC3	PSMC4	PSMC5	PSMC6	PSMD1	PSMD2	PSMD3	PSMD4	PSMD5	PSMD7	PSMD8	PSMD9	PSMD10	PSMD11	PSMD12	PSMD13	PSME1	PSME2	RPS27A	LOC652826	RPS27AP11	UBA52	CDT1	MCM8	PSMF1	PSMD6	CDC6
REACTOME_BRANCHED_CHAIN_AMINO_ACID_CATABOLISM	http://www.broadinstitute.org/gsea/msigdb/cards/REACTOME_BRANCHED_CHAIN_AMINO_ACID_CATABOLISM	HIBADH	DBT	DLD	HIBCH	ACAD8	HSD17B10	ACADSB	IVD	ACAT1	ALDH6A1	AUH	MCCC1	BCAT1	BCAT2	BCKDHA	BCKDHB	MCCC2
REACTOME_REPAIR_SYNTHESIS_FOR_GAP_FILLING_BY_DNA_POL_IN_TC_NER	http://www.broadinstitute.org/gsea/msigdb/cards/REACTOME_REPAIR_SYNTHESIS_FOR_GAP_FILLING_BY_DNA_POL_IN_TC_NER	POLD3	PCNA	POLD1	POLD2	POLE	POLE2	POLD4	RFC2	RFC3	RFC4	RFC5	RPA1	RPA2	RPA3
REACTOME_RECEPTOR_LIGAND_BINDING_INITIATES_THE_SECOND_PROTEOLYTIC_CLEAVAGE_OF_NOTCH_RECEPTOR	http://www.broadinstitute.org/gsea/msigdb/cards/REACTOME_RECEPTOR_LIGAND_BINDING_INITIATES_THE_SECOND_PROTEOLYTIC_CLEAVAGE_OF_NOTCH_RECEPTOR	ADAM10	JAG1	DLL1	JAG2	NOTCH2	NOTCH3	NOTCH4	DLL4	RPS27A	ADAM17	RPS27AP11	UBA52
REACTOME_SYNTHESIS_OF_DNA	http://www.broadinstitute.org/gsea/msigdb/cards/REACTOME_SYNTHESIS_OF_DNA	CDK2	PSMD14	CDKN1A	CDKN1B	POLD3	PSMA8	DNA2	FEN1	PSME4	ORC6	ORC3	POLA2	LIG1	MCM2	MCM3	MCM4	MCM5	MCM6	MCM7	ORC1	ORC2	ORC4	ORC5	PCNA	GINS2	POLA1	POLD1	POLD2	POLE	POLE2	PRIM1	PRIM2	PSMA1	PSMA2	PSMA3	PSMA4	PSMA5	PSMA6	PSMA7	PSMB1	PSMB2	PSMB3	PSMB4	PSMB5	PSMB6	PSMB7	PSMB8	PSMB9	PSMB10	PSMC1	PSMC2	PSMC3	PSMC4	PSMC5	PSMC6	PSMD1	PSMD2	PSMD3	PSMD4	PSMD5	PSMD7	PSMD8	PSMD9	PSMD10	PSMD11	PSMD12	PSMD13	PSME1	PSME2	POLD4	RB1	RFC2	RFC3	RFC4	RFC5	RPA1	RPA2	RPA3	RPS27A	LOC652826	RPS27AP11	UBA52	CDT1	CDC45	GINS4	MCM8	CCNA2	CCNA1	PSMF1	GINS1	PSMD6	CDC6
REACTOME_NA_CL_DEPENDENT_NEUROTRANSMITTER_TRANSPORTERS	http://www.broadinstitute.org/gsea/msigdb/cards/REACTOME_NA_CL_DEPENDENT_NEUROTRANSMITTER_TRANSPORTERS	SLC6A14	SLC6A19	SLC6A18	SLC6A20	SLC6A15	SLC6A1	SLC6A2	SLC6A3	SLC6A6	SLC6A7	SLC6A9	SLC6A11	SLC6A12	SLC18A1	SLC18A2	SLC22A2	SLC6A5
REACTOME_FORMATION_OF_FIBRIN_CLOT_CLOTTING_CASCADE	http://www.broadinstitute.org/gsea/msigdb/cards/REACTOME_FORMATION_OF_FIBRIN_CLOT_CLOTTING_CASCADE	A2M	F2	F3	F5	F7	F8	F9	F10	F11	F12	F13A1	F13B	FGA	FGB	FGG	GP1BA	GP1BB	GP5	GP9	KLKB1	KNG1	SERPINC1	PF4	PF4V1	PRCP	PROC	PROS1	TFPI	THBD	C1QBP	SERPING1	VWF
REACTOME_DEADENYLATION_OF_MRNA	http://www.broadinstitute.org/gsea/msigdb/cards/REACTOME_DEADENYLATION_OF_MRNA	PAIP1	EIF4A1	EIF4A2	EIF4B	EIF4E	EIF4G1	CNOT10	PABPC1	CNOT7	CNOT2	CNOT3	CNOT4	PARN	C2orf29	CNOT6	LOC645139	LOC651789	LOC652607	TNKS1BP1	RQCD1	CNOT8	EIF4A3
REACTOME_MRNA_DECAY_BY_5_TO_3_EXORIBONUCLEASE	http://www.broadinstitute.org/gsea/msigdb/cards/REACTOME_MRNA_DECAY_BY_5_TO_3_EXORIBONUCLEASE	LSM6	DDX6	DCP2	DCP1B	PATL1	EDC4	LSM5	LSM4	LSM1	LSM3	XRN1	DCP1A	LSM2	LOC645947	EDC3
REACTOME_SIGNAL_AMPLIFICATION	http://www.broadinstitute.org/gsea/msigdb/cards/REACTOME_SIGNAL_AMPLIFICATION	GNA13	GNB5	MAPK14	GNA11	GNA15	GNAI1	GNAI2	GNAI3	GNAQ	GNB1	GNB2	GNB3	GNG3	GNG4	GNG5	GNG7	GNG10	GNG11	GNGT1	GNGT2	P2RY1	GNG13	PLA2G4A	GNG2	GNG12	GNB4	P2RY12	SRC	TBXA2R	GNG8	GNA14
REACTOME_ZINC_TRANSPORTERS	http://www.broadinstitute.org/gsea/msigdb/cards/REACTOME_ZINC_TRANSPORTERS	SLC30A7	SLC30A8	SLC39A6	SLC39A1	SLC39A5	SLC39A3	SLC39A2	SLC39A4	SLC39A10	SLC39A8	SLC30A5	SLC30A1	SLC30A2	SLC30A3	SLC39A7
REACTOME_DOUBLE_STRAND_BREAK_REPAIR	http://www.broadinstitute.org/gsea/msigdb/cards/REACTOME_DOUBLE_STRAND_BREAK_REPAIR	RAD50	XRCC6	H2AFX	LOC389901	LIG1	LIG4	MRE11A	NBN	ATM	TDP1	PRKDC	RAD51	RAD52	RPA1	RPA2	RPA3	LOC651610	BRCA1	BRCA2	TP53BP1	XRCC4	XRCC5	BRIP1	MDC1
REACTOME_RAS_ACTIVATION_UOPN_CA2_INFUX_THROUGH_NMDA_RECEPTOR	http://www.broadinstitute.org/gsea/msigdb/cards/REACTOME_RAS_ACTIVATION_UOPN_CA2_INFUX_THROUGH_NMDA_RECEPTOR	AKAP9	GRIN1	GRIN2A	GRIN2B	GRIN2C	GRIN2D	HRAS	NEFL	RASGRF1	RASGRF2	CALM1	CALM2	CALM3	CAMK2A	CAMK2B	CAMK2D	ACTN2
REACTOME_METAL_ION_SLC_TRANSPORTERS	http://www.broadinstitute.org/gsea/msigdb/cards/REACTOME_METAL_ION_SLC_TRANSPORTERS	SLC31A1	CP	SLC30A7	SLC30A8	SLC41A1	SLC39A6	SLC39A1	SLC39A5	SLC39A3	SLC39A2	SLC40A1	SLC39A4	SLC39A10	SLC39A8	SLC30A5	SLC11A1	SLC30A1	SLC30A2	SLC30A3	SLC39A7	SLC41A2	HEPH
REACTOME_AUTODEGRADATION_OF_THE_E3_UBIQUITIN_LIGASE_COP1	http://www.broadinstitute.org/gsea/msigdb/cards/REACTOME_AUTODEGRADATION_OF_THE_E3_UBIQUITIN_LIGASE_COP1	PSMD14	PSMA8	PSME4	ATM	PSMA1	PSMA2	PSMA3	PSMA4	PSMA5	PSMA6	PSMA7	PSMB1	PSMB2	PSMB3	PSMB4	PSMB5	PSMB6	PSMB7	PSMB8	PSMB9	PSMB10	PSMC1	PSMC2	PSMC3	PSMC4	PSMC5	PSMC6	PSMD1	PSMD2	PSMD3	PSMD4	PSMD5	PSMD7	PSMD8	PSMD9	PSMD10	PSMD11	PSMD12	PSMD13	PSME1	PSME2	RPS27A	RFWD2	LOC651610	LOC652826	TP53	RPS27AP11	RFWD2P1	UBA52	PSMF1	PSMD6
REACTOME_SMOOTH_MUSCLE_CONTRACTION	http://www.broadinstitute.org/gsea/msigdb/cards/REACTOME_SMOOTH_MUSCLE_CONTRACTION	SORBS3	MYL12B	MYL9	SORBS1	MYL6B	LMOD1	ITGA1	ITGB5	MYH11	MYL6	MYLK	ACTA2	MYL8P	LOC642076	TLN1	TPM1	TPM2	TPM3	TPM4	ACTG2	VCL	CALD1	CALM1	CALM2	CALM3
REACTOME_ACTIVATION_OF_NMDA_RECEPTOR_UPON_GLUTAMATE_BINDING_AND_POSTSYNAPTIC_EVENTS	http://www.broadinstitute.org/gsea/msigdb/cards/REACTOME_ACTIVATION_OF_NMDA_RECEPTOR_UPON_GLUTAMATE_BINDING_AND_POSTSYNAPTIC_EVENTS	AKAP9	ADCY1	ADCY3	ADCY8	CREB1	RPS6KA6	GRIA1	GRIA2	GRIA3	GRIA4	GRIN1	GRIN2A	GRIN2B	GRIN2C	GRIN2D	HRAS	NEFL	PDPK1	PRKACB	MAPK1	RAF1	RASGRF1	RASGRF2	RPS6KA1	RPS6KA2	RPS6KA3	RRAS	BRAF	CALM1	CALM2	CALM3	CAMK4	CAMK2A	CAMK2B	CAMK2D	CAMKK1	ACTN2
REACTOME_CREB_PHOSPHORYLATION_THROUGH_THE_ACTIVATION_OF_RAS	http://www.broadinstitute.org/gsea/msigdb/cards/REACTOME_CREB_PHOSPHORYLATION_THROUGH_THE_ACTIVATION_OF_RAS	AKAP9	CREB1	RPS6KA6	GRIN1	GRIN2A	GRIN2B	GRIN2C	GRIN2D	HRAS	NEFL	PDPK1	MAPK1	RAF1	RASGRF1	RASGRF2	RPS6KA1	RPS6KA2	RPS6KA3	RRAS	BRAF	CALM1	CALM2	CALM3	CAMK2A	CAMK2B	CAMK2D	ACTN2
REACTOME_POST_NMDA_RECEPTOR_ACTIVATION_EVENTS	http://www.broadinstitute.org/gsea/msigdb/cards/REACTOME_POST_NMDA_RECEPTOR_ACTIVATION_EVENTS	AKAP9	ADCY1	ADCY3	ADCY8	CREB1	RPS6KA6	GRIN1	GRIN2A	GRIN2B	GRIN2C	GRIN2D	HRAS	NEFL	PDPK1	PRKACB	MAPK1	RAF1	RASGRF1	RASGRF2	RPS6KA1	RPS6KA2	RPS6KA3	RRAS	BRAF	CALM1	CALM2	CALM3	CAMK4	CAMK2A	CAMK2B	CAMK2D	CAMKK1	ACTN2
REACTOME_UNBLOCKING_OF_NMDA_RECEPTOR_GLUTAMATE_BINDING_AND_ACTIVATION	http://www.broadinstitute.org/gsea/msigdb/cards/REACTOME_UNBLOCKING_OF_NMDA_RECEPTOR_GLUTAMATE_BINDING_AND_ACTIVATION	AKAP9	GRIA1	GRIA2	GRIA3	GRIA4	GRIN1	GRIN2A	GRIN2B	GRIN2C	GRIN2D	NEFL	CAMK2A	CAMK2B	CAMK2D	ACTN2
REACTOME_METABOLISM_OF_MRNA	http://www.broadinstitute.org/gsea/msigdb/cards/REACTOME_METABOLISM_OF_MRNA	PSMD14	PAIP1	RNPS1	LSM6	RPL35	EXOSC8	EXOSC6	MAPK14	PSMA8	RPL7AP27	DDX6	DCP2	DCP1B	EIF4A1	EIF4A2	EIF4B	EIF4E	EIF4G1	ELAVL1	AKT1	ETF1	FAU	PATL1	CASC3	DIS3	NCBP2	EXOSC7	SMG1	PSME4	SMG6	SMG5	EXOSC2	RPL13A	EDC4	LSM5	GSPT2	LSM4	RPL36	CNOT10	UPF2	PABPC1	LSM1	LSM3	RPL10P16	FAM153A	DCPS	CNOT7	HNRNPD	HSPA1B	HSPA8	HSPB1	RPL36P14	TNPO1	RPSAP12	RPS8P10	RPL7AP66	RPL10P9	RPS12P4	RPSA	RPS26P10	RPL23AP2	MAGOH	RPS12P22	RPL21P29	RPS26P35	NCBP1	RPL10A	CNOT2	CNOT3	CNOT4	PARN	EXOSC3	EXOSC1	RPL26L1	EXOSC9	XRN1	EXOSC4	PPP2CA	PPP2R1A	SMG8	PPP2R2A	C2orf29	PRKCA	PRKCD	DCP1A	MAPK11	SMG9	PSMA1	PSMA2	PSMA3	PSMA4	PSMA5	PSMA6	PSMA7	PSMB1	PSMB2	PSMB3	EXOSC5	PSMB4	PSMB5	PSMB6	PSMB7	PSMB8	PSMB9	PSMB10	PSMC1	PSMC2	PSMC3	PSMC4	PSMC5	PSMC6	PSMD1	PSMD2	PSMD3	PSMD4	PSMD5	PSMD7	PSMD8	PSMD9	PSMD10	PSMD11	PSMD12	PSMD13	PSME1	PSME2	CNOT6	LSM2	RPL3	RPL3L	RPL4	RPL5	RPL6	RPL7	RPL7A	RPL8	RPL9	RPL10	RPL11	RPL12	RPL13	RPL15	RPL17	RPL18	RPL18A	RPL19	RPL21	RPL22	RPL23A	RPL24	RPL26	RPL27	RPL30	RPL27A	RPL28	RPL29	RPL31	RPL32	RPL34	RPL35A	RPL37	RPL37A	RPL38	RPL39	RPL41	RPL36A	RPLP0	RPLP1	RPLP2	RPS2	RPS3	RPS3A	RPS4X	RPS4Y1	RPS5	RPS6	RPS7	RPS8	RPS9	RPS10	RPS11	RPS12	RPS13	RPS14	RPS15	RPS15A	RPS16	RPS17	RPS18	RPS19	RPS20	RPS21	RPS23	RPS24	RPS25	RPS26	RPS27	RPS27A	RPS28	RPS29	RPL6P19	LOC641895	RPL36AP31	RPS29P3	RPS26P28	RPL36AP8	RPL26P22	LOC643446	RPS26P20	RPS15AP11	RPS26P50	LOC645139	RPL22P11	RPL17P6	RPS13P8	RPS28P4	LOC645947	RPL32P16	LOC646184	RPS28P7	RPL12P2	LOC647074	RPL23AP42	RPL5P1	RPL36AP51	LOC649602	RPS28P9	UPF3B	UPF3A	RPL34P27	LOC651789	LOC651825	LOC651894	LOC652607	LOC652826	RPL26P30	RPSAP9	RPL19P9	RPL21P119	RPL31P17	LOC653881	ZFP36L1	RPL31P31	RPL15P17	RPL23AP18	RPL26P24	RPL21P75	RPS27AP11	RPS26P7	RPL21P134	RPS26P25	RPS19P3	RPL36AP23	RPS18P10	RPL17P36	RPL36AP37	RPL21P16	RPL23AP74	RPS15P5	RPL23AP63	RPS10P9	LOC730343	RPS18P5	UBA52	RPL34P31	XPO1	YWHAB	YWHAZ	ZFP36	EDC3	NUP214	ANP32A	TNKS1BP1	KHSRP	TNFSF13	RPL14	RQCD1	MAPKAPK2	CNOT8	RPL23	PSMF1	EIF4A3	PSMD6	SMG7	RBM8A
REACTOME_MRNA_DECAY_BY_3_TO_5_EXORIBONUCLEASE	http://www.broadinstitute.org/gsea/msigdb/cards/REACTOME_MRNA_DECAY_BY_3_TO_5_EXORIBONUCLEASE	EXOSC8	EXOSC6	DIS3	EXOSC7	EXOSC2	DCPS	EXOSC3	EXOSC1	EXOSC9	EXOSC4	EXOSC5
REACTOME_BILE_SALT_AND_ORGANIC_ANION_SLC_TRANSPORTERS	http://www.broadinstitute.org/gsea/msigdb/cards/REACTOME_BILE_SALT_AND_ORGANIC_ANION_SLC_TRANSPORTERS	SLC47A2	SLC16A8	SLC13A5	SLC10A6	SLC47A1	SLC13A3	SLC13A1	SLC16A1	SLC13A2	SLC16A3	SLC16A7
REACTOME_DEADENYLATION_DEPENDENT_MRNA_DECAY	http://www.broadinstitute.org/gsea/msigdb/cards/REACTOME_DEADENYLATION_DEPENDENT_MRNA_DECAY	PAIP1	LSM6	EXOSC8	EXOSC6	DDX6	DCP2	DCP1B	EIF4A1	EIF4A2	EIF4B	EIF4E	EIF4G1	PATL1	DIS3	EXOSC7	EXOSC2	EDC4	LSM5	LSM4	CNOT10	PABPC1	LSM1	LSM3	DCPS	CNOT7	CNOT2	CNOT3	CNOT4	PARN	EXOSC3	EXOSC1	EXOSC9	XRN1	EXOSC4	C2orf29	DCP1A	EXOSC5	CNOT6	LSM2	LOC645139	LOC645947	LOC651789	LOC652607	EDC3	TNKS1BP1	RQCD1	CNOT8	EIF4A3
REACTOME_CREB_PHOSPHORYLATION_THROUGH_THE_ACTIVATION_OF_CAMKII	http://www.broadinstitute.org/gsea/msigdb/cards/REACTOME_CREB_PHOSPHORYLATION_THROUGH_THE_ACTIVATION_OF_CAMKII	AKAP9	CREB1	GRIN1	GRIN2A	GRIN2B	GRIN2C	GRIN2D	NEFL	CALM1	CALM2	CALM3	CAMK2A	CAMK2B	CAMK2D	ACTN2
REACTOME_THROMBOXANE_SIGNALLING_THROUGH_TP_RECEPTOR	http://www.broadinstitute.org/gsea/msigdb/cards/REACTOME_THROMBOXANE_SIGNALLING_THROUGH_TP_RECEPTOR	GNA13	GNB5	GNA11	GNA15	GNAQ	GNB1	GNB2	GNB3	GNG3	GNG4	GNG5	GNG7	GNG10	GNG11	GNGT1	GNGT2	GNG13	GNG2	GNG12	GNB4	TBXA2R	GNG8	GNA14
REACTOME_CELL_EXTRACELLULAR_MATRIX_INTERACTIONS	http://www.broadinstitute.org/gsea/msigdb/cards/REACTOME_CELL_EXTRACELLULAR_MATRIX_INTERACTIONS	FERMT2	FLNC	PARVB	ILK	ITGB1	LIMS1	FBLIM1	PARVA	RSU1	TESK1	LIMS3	VASP	ACTN1	ARHGEF6
REACTOME_ADP_SIGNALLING_THROUGH_P2RY12	http://www.broadinstitute.org/gsea/msigdb/cards/REACTOME_ADP_SIGNALLING_THROUGH_P2RY12	GNB5	GNAI1	GNAI2	GNAI3	GNB1	GNB2	GNB3	GNG3	GNG4	GNG5	GNG7	GNG10	GNG11	GNGT1	GNGT2	GNG13	GNG2	GNG12	GNB4	P2RY12	GNG8
REACTOME_CELL_JUNCTION_ORGANIZATION	http://www.broadinstitute.org/gsea/msigdb/cards/REACTOME_CELL_JUNCTION_ORGANIZATION	CDH2	CDH3	CDH4	CDH5	CDH6	CDH7	CDH8	CDH9	CDH10	CDH11	CDH12	CDH13	CDH15	CDH18	INADL	CLDN16	FERMT2	COL17A1	CLDN4	CLDN3	CLDN7	CLDN19	CTNNA1	CTNNB1	CTNND1	FLNC	CLDN14	CADM1	CLDN15	CADM2	PVRL3	CLDN17	PARVB	ILK	ITGB1	ITGB4	JUP	LAMA3	LAMB3	LAMC2	LIMS1	CLDN20	CLDN11	F11R	PARD6A	CLDN18	PLEC	CLDN22	FBLIM1	PARVA	PRKCI	PARD3	PVR	PVRL1	PVRL2	RSU1	MPP5	CDH24	LOC652460	TESK1	CLDN5	LIMS3	VASP	PVRL4	PARD6G	PARD6B	ACTN1	CLDN12	CLDN10	CLDN8	CLDN6	CLDN2	CLDN1	CLDN9	CRB3	ARHGEF6	CD151	CDH1
REACTOME_AMINE_COMPOUND_SLC_TRANSPORTERS	http://www.broadinstitute.org/gsea/msigdb/cards/REACTOME_AMINE_COMPOUND_SLC_TRANSPORTERS	SLC6A14	SLC44A3	SLC44A5	SLC44A1	SLC6A19	SLC6A18	RHCG	SLC6A20	SLC6A15	SLC44A2	RHAG	SLC5A7	SLC6A1	SLC6A2	SLC6A3	SLC6A6	SLC6A7	SLC6A9	SLC6A11	SLC6A12	SLC14A1	SLC18A1	SLC18A2	SLC22A2	SLC44A4	SLC14A2	SLC6A5
REACTOME_PYRUVATE_METABOLISM	http://www.broadinstitute.org/gsea/msigdb/cards/REACTOME_PYRUVATE_METABOLISM	DLAT	DLD	SLC16A8	LDHA	LDHB	PDHA1	PDHB	PDK1	PDK2	PDK3	PDK4	PDP1	PDPR	PDP2	LOC650883	SLC16A1	BSG	PDHX	SLC16A3
REACTOME_PURINE_CATABOLISM	http://www.broadinstitute.org/gsea/msigdb/cards/REACTOME_PURINE_CATABOLISM	NT5C2	GPX1	NT5C	PNP	NT5E	XDH	NT5C1A	CAT	NT5C1B	GDA
REACTOME_GLUCOSE_TRANSPORT	http://www.broadinstitute.org/gsea/msigdb/cards/REACTOME_GLUCOSE_TRANSPORT	NUP50	NUPL2	NUP35	NUP205	NUP210	NUP188	NUP62	G6PC	SLC37A4	GCK	GCKR	HK1	HK2	HK3	NUP43	NUP88	NUP54	NUP133	NUP107	G6PC2	RANBP2	SLC2A1	SLC2A2	SLC2A3	SLC2A4	TPR	NUP37	NUP85	NUP214	AAAS	SEH1L	RAE1	G6PC3	NUP155	NUP93	NUPL1	POM121	NUP153
REACTOME_FRS2_MEDIATED_CASCADE	http://www.broadinstitute.org/gsea/msigdb/cards/REACTOME_FRS2_MEDIATED_CASCADE	FRS3	FRS2	KLB	FGF1	FGF2	FGF3	FGF4	FGF5	FGF6	FGF7	FGF8	FGF9	FGF10	FGFR1	FGFR3	FGFR2	FGFR4	FGF20	FGF22	GRB2	HRAS	KRAS	NRAS	MAPK1	MAPK3	MAP2K1	MAP2K2	RAF1	SOS1	YWHAB	FGF23	FGF18	FGF17	KL	CDK1	FGF19
REACTOME_METABOLISM_OF_RNA	http://www.broadinstitute.org/gsea/msigdb/cards/REACTOME_METABOLISM_OF_RNA	SNUPN	PSMD14	PRMT5	PAIP1	NUP50	RNPS1	NUPL2	LSM6	DDX20	RPL35	EXOSC8	EXOSC6	SNRPD2P1	CLNS1A	NUP35	MAPK14	PSMA8	RPL7AP27	DDX6	DCP2	DCP1B	EIF4A1	EIF4A2	EIF4B	EIF4E	EIF4G1	ELAVL1	AKT1	ETF1	FAU	PATL1	CASC3	DIS3	NCBP2	EXOSC7	SMG1	NUP205	PSME4	NUP210	SMG6	SMG5	EXOSC2	NUP188	RPL13A	NUP62	EDC4	LSM5	GSPT2	LSM4	RPL36	CNOT10	GEMIN5	UPF2	PABPC1	LSM1	LSM3	RPL10P16	FAM153A	DCPS	CNOT7	HNRNPD	HSPA1B	HSPA8	HSPB1	RPL36P14	NUP43	TNPO1	RPSAP12	RPS8P10	RPL7AP66	RPL10P9	RPS12P4	RPSA	RPS26P10	RPL23AP2	MAGOH	RPS12P22	RPL21P29	RPS26P35	NCBP1	RPL10A	CNOT2	CNOT3	CNOT4	NUP88	GEMIN4	PARN	EXOSC3	EXOSC1	RPL26L1	PHAX	NUP54	EXOSC9	XRN1	EXOSC4	PPP2CA	PPP2R1A	SMG8	PPP2R2A	C2orf29	NUP133	PRKCA	PRKCD	DCP1A	MAPK11	SMG9	PSMA1	PSMA2	PSMA3	PSMA4	PSMA5	PSMA6	PSMA7	PSMB1	PSMB2	PSMB3	EXOSC5	PSMB4	PSMB5	PSMB6	PSMB7	PSMB8	PSMB9	PSMB10	PSMC1	PSMC2	PSMC3	PSMC4	PSMC5	PSMC6	PSMD1	PSMD2	PSMD3	PSMD4	PSMD5	NUP107	PSMD7	PSMD8	PSMD9	PSMD10	PSMD11	PSMD12	PSMD13	PSME1	PSME2	CNOT6	LSM2	RANBP2	RPL3	RPL3L	RPL4	RPL5	RPL6	RPL7	RPL7A	RPL8	RPL9	RPL10	RPL11	RPL12	RPL13	RPL15	RPL17	RPL18	RPL18A	RPL19	RPL21	RPL22	RPL23A	RPL24	RPL26	RPL27	RPL30	RPL27A	RPL28	RPL29	RPL31	RPL32	RPL34	RPL35A	RPL37	RPL37A	RPL38	RPL39	RPL41	RPL36A	RPLP0	RPLP1	RPLP2	RPS2	RPS3	RPS3A	RPS4X	RPS4Y1	RPS5	RPS6	RPS7	RPS8	RPS9	RPS10	RPS11	RPS12	RPS13	RPS14	RPS15	RPS15A	RPS16	RPS17	RPS18	RPS19	RPS20	RPS21	RPS23	RPS24	RPS25	RPS26	RPS27	RPS27A	RPS28	RPS29	RPL6P19	LOC641895	RPL36AP31	RPS29P3	RPS26P28	RPL36AP8	RPL26P22	LOC643446	RPS26P20	RPS15AP11	RPS26P50	LOC645139	RPL22P11	RPL17P6	RPS13P8	RPS28P4	LOC645947	RPL32P16	LOC646184	RPS28P7	RPL12P2	LOC647074	RPL23AP42	RPL5P1	RPL36AP51	LOC649602	RPS28P9	UPF3B	UPF3A	RPL34P27	LOC651789	LOC651825	LOC651894	LOC652607	LOC652826	RPL26P30	RPSAP9	RPL19P9	RPL21P119	RPL31P17	LOC653881	SMN1	SMN2	SNRPB	SNRPD1	SNRPD2	SNRPD3	SNRPE	SNRPF	SNRPG	ZFP36L1	TPR	RPL31P31	RPL15P17	RPL23AP18	RPL26P24	RPL21P75	RPS27AP11	RPS26P7	RPL21P134	RPS26P25	RPS19P3	RPL36AP23	RPS18P10	RPL17P36	RPL36AP37	RPL21P16	RPL23AP74	RPS15P5	RPL23AP63	RPS10P9	LOC730343	RPS18P5	UBA52	RPL34P31	XPO1	YWHAB	YWHAZ	ZFP36	NUP37	WDR77	GEMIN7	GEMIN6	NUP85	EDC3	NUP214	AAAS	ANP32A	SEH1L	RAE1	GEMIN2	TNKS1BP1	KHSRP	TNFSF13	RPL14	RQCD1	MAPKAPK2	CNOT8	RPL23	PSMF1	NUP155	TGS1	NUP93	EIF4A3	NUPL1	PSMD6	POM121	SMG7	RBM8A	NUP153
REACTOME_MITOTIC_G1_G1_S_PHASES	http://www.broadinstitute.org/gsea/msigdb/cards/REACTOME_MITOTIC_G1_G1_S_PHASES	CDK2	CDK4	CDK6	PSMD14	CDK7	CDKN1A	CDKN1B	CDKN2A	CDKN2B	CDKN2C	CDKN2D	DBF4	CKS1B	LIN54	DHFR	DYRK1A	E2F1	E2F2	E2F3	E2F4	E2F5	ORC6	ORC3	POLA2	FBXO5	PPP2R3B	LIN9	RPA4	HDAC1	MAX	MCM2	MCM3	MCM4	MCM5	MCM6	MCM7	MNAT1	LOC441488	MYBL2	MYC	ORC1	ORC2	ORC4	ORC5	PCNA	POLA1	POLE	POLE2	PPP2CA	PPP2CB	PPP2R1A	PPP2R1B	PPP2R2A	MCM10	PRIM1	PRIM2	LIN37	PSMA1	PSMA2	PSMA3	PSMA4	PSMA5	PSMA6	PSMA7	PSMB1	PSMB2	PSMB3	PSMB4	PSMB5	PSMB6	PSMB7	PSMB8	PSMB9	PSMB10	PSMC1	PSMC2	PSMC3	PSMC4	PSMC5	PSMC6	PSMD1	PSMD2	PSMD3	PSMD4	PSMD5	PSMD7	PSMD8	PSMD9	PSMD10	PSMD11	PSMD12	PSMD13	PSME1	PSME2	RB1	RBBP4	RBL1	RBL2	CCND1	RPA1	RPA2	RPA3	RPS27A	RRM2	RBBP4P1	DHFRP1	LOC645084	SKP1	SKP2	LOC652826	TFDP1	TK2	RPS27AP11	TYMS	LOC729964	UBA52	WEE1	CDT1	CDC7	CDC45	MCM8	CUL1	CCNA2	CCNA1	CCNB1	CCND2	CCND3	CCNE1	CCNH	PKMYT1	CCNE2	LIN52	PSMF1	CDK1	PSMD6	CDC6	CDC25A
REACTOME_PI_3K_CASCADE	http://www.broadinstitute.org/gsea/msigdb/cards/REACTOME_PI_3K_CASCADE	AKT3	CDKN1A	CDKN1B	FRS2	CHUK	THEM4	CREB1	KLB	AKT1	AKT2	FGF1	FGF2	FGF3	FGF4	FGF5	FGF6	FGF7	FGF8	FGF9	FGF10	FGFR1	FGFR3	FGFR2	FGFR4	FOXO1	FOXO3	PHLPP1	MTOR	RICTOR	GAB1	FGF20	FGF22	GRB2	GSK3A	NR4A1	MDM2	FOXO4	PDPK1	PIK3CA	PIK3R1	BAD	PTEN	TRIB3	RPS6KB2	MLST8	TSC2	LOC729120	LOC731292	MAPKAP1	FGF23	CASP9	AKT1S1	FGF18	FGF17	KL	FGF19
REACTOME_DOWNSTREAM_SIGNALING_OF_ACTIVATED_FGFR	http://www.broadinstitute.org/gsea/msigdb/cards/REACTOME_DOWNSTREAM_SIGNALING_OF_ACTIVATED_FGFR	AKT3	CDKN1A	CDKN1B	ADCY1	ADCY2	FRS3	FRS2	ADCY3	ADCY5	ADCY6	ADCY7	ADCY8	CHUK	ADCY9	THEM4	CREB1	KLB	ADRBK1	ADCY4	AKT1	AKT2	FGF1	FGF2	FGF3	FGF4	FGF5	FGF6	FGF7	FGF8	FGF9	FGF10	FGFR1	FGFR3	FGFR2	FGFR4	FOXO1	FOXO3	PHLPP1	MTOR	RICTOR	GAB1	FGF20	FGF22	GRB2	GSK3A	NR4A1	HRAS	ITPR2	ITPR3	KRAS	MDM2	FOXO4	NRAS	PDE1A	PDE1B	PDPK1	PIK3CA	PIK3R1	PLCG1	PRKACA	PRKACB	PRKACG	PRKAR1A	PRKAR1B	PRKAR2A	PRKAR2B	PRKCA	PRKCD	PRKCE	PRKCG	MAPK1	MAPK3	MAP2K1	MAP2K2	BAD	PTEN	TRIB3	RAF1	RPS6KB2	MLST8	SHC1	SOS1	TSC2	LOC729120	LOC730418	LOC731292	YWHAB	MAPKAP1	CALM1	CALM2	FGF23	CALM3	CAMK4	CASP9	AKT1S1	FGF18	FGF17	KL	CDK1	FGF19
REACTOME_REGULATION_OF_MITOTIC_CELL_CYCLE	http://www.broadinstitute.org/gsea/msigdb/cards/REACTOME_REGULATION_OF_MITOTIC_CELL_CYCLE	CDK2	PSMD14	ANAPC10	UBE2C	PSMA8	PSME4	CDC26	FBXO5	ANAPC2	ANAPC4	MAD2L1	ANAPC5	ANAPC7	ANAPC11	PLK1	PSMA1	PSMA2	PSMA3	PSMA4	PSMA5	PSMA6	PSMA7	PSMB1	PSMB2	PSMB3	PSMB4	PSMB5	PSMB6	PSMB7	PSMB8	PSMB9	PSMB10	PSMC1	PSMC2	PSMC3	PSMC4	PSMC5	PSMC6	PSMD1	PSMD2	PSMD3	PSMD4	PSMD5	PSMD7	PSMD8	PSMD9	PSMD10	PSMD11	PSMD12	PSMD13	PSME1	PSME2	RPS27A	ANAPC1	LOC647654	LOC649620	SKP1	SKP2	LOC650621	LOC651763	LOC652826	AURKA	BUB1B	RPS27AP11	CDC26P1	LOC730594	UBA52	UBE2D1	UBE2E1	CUL1	CDC14A	CDC23	CDC16	CCNA2	CCNA1	CCNB1	BTRC	BUB3	AURKB	PTTG1	PSMF1	CDK1	PSMD6	CDC20	CDC27
REACTOME_TAK1_ACTIVATES_NFKB_BY_PHOSPHORYLATION_AND_ACTIVATION_OF_IKKS_COMPLEX	http://www.broadinstitute.org/gsea/msigdb/cards/REACTOME_TAK1_ACTIVATES_NFKB_BY_PHOSPHORYLATION_AND_ACTIVATION_OF_IKKS_COMPLEX	NOD1	TAB1	CHUK	AGER	TAB2	TAB3	HMGB1	APP	IKBKB	IRAK1	IRAK2	NFKB2	NFKBIA	NFKBIB	RELA	S100A12	S100B	SAA1	NOD2	MAP3K7	TRAF6	IKBKG	RIPK2
REACTOME_REGULATION_OF_AMPK_ACTIVITY_VIA_LKB1	http://www.broadinstitute.org/gsea/msigdb/cards/REACTOME_REGULATION_OF_AMPK_ACTIVITY_VIA_LKB1	PRKAG2	CAB39	PRKAG3	PPM1A	STRADB	PRKAA1	PRKAA2	PRKAB1	PRKAB2	PRKAG1	RPTOR	LOC644462	STK11	CAB39L	STRADA
REACTOME_MITOTIC_M_M_G1_PHASES	http://www.broadinstitute.org/gsea/msigdb/cards/REACTOME_MITOTIC_M_M_G1_PHASES	KIF20A	CDK2	PSMD14	STAG1	NDC80	CENPA	CENPC1	NUDC	STAG2	DBF4	KIF2C	ZWINT	PMF1	PSMA8	SPC24	SGOL2	SGOL1	E2F1	E2F2	E2F3	SKA1	MAPRE1	PSME4	CLASP1	ITGB3BP	ORC6	ORC3	POLA2	CENPI	AHCTF1	NSL1	FBXO5	RPA4	BIRC5	SKA2	NUP43	INCENP	APITD1	KIF2A	CENPP	MAD2L1	MCM2	MCM3	MCM4	MCM5	MCM6	MCM7	ORC1	ORC2	ORC4	ORC5	PAFAH1B1	GMNN	PLK1	POLA1	POLE	POLE2	ERCC6L	CCDC99	PPP1CC	ZWILCH	CDCA8	PPP2CA	PPP2CB	CENPQ	PPP2R1A	PPP2R1B	PPP2R5A	PPP2R5B	PPP2R5C	PPP2R5D	PPP2R5E	MCM10	PRIM1	PRIM2	NUP133	CENPN	RCC2	PSMA1	PSMA2	PSMA3	PSMA4	PSMA5	PSMA6	PSMA7	PSMB1	PSMB2	PSMB3	PSMB4	PSMB5	PSMB6	PSMB7	PSMB8	PSMB9	PSMB10	PSMC1	PSMC2	PSMC3	PSMC4	PSMC5	PSMC6	PSMD1	PSMD2	CASC5	PSMD3	PSMD4	PSMD5	NUP107	PSMD7	PSMD8	PSMD9	PSMD10	PSMD11	PSMD12	PSMD13	PSME1	PSME2	SPC25	TAOK1	RAD21	RANBP2	RANGAP1	RPA1	RPA2	RPA3	RPS27	RPS27A	CLIP1	SEC13	CENPK	LOC645084	GORASP1	CENPH	LOC652826	BUB1	BUB1B	RPS27AP11	SKA2L	UBA52	XPO1	MIS12	CENPM	NUP37	CENPO	MLF1IP	NUP85	DSN1	CENPT	B9D2	NDEL1	CDT1	SEH1L	KIF18A	SMC1A	CDC7	CDC45	NUF2	MAD1L1	MCM8	KIF2B	SMC3	CENPL	ZW10	BUB3	AURKB	PSMF1	KIF23	KNTC1	CKAP5	PSMD6	CDC6	CDC20
REACTOME_MYOGENESIS	http://www.broadinstitute.org/gsea/msigdb/cards/REACTOME_MYOGENESIS	CDH2	CDH4	CDH15	MAPK14	CTNNA1	CTNNB1	ABL1	MEF2A	MEF2BNB-MEF2B	MEF2C	MEF2D	MYF5	MYF6	MYOD1	MYOG	NEO1	NTN3	CDON	MAPK11	MAP2K6	MAPK12	BNIP2	TCF4	TCF3	TCF12	MEF2BNB	BOC	CDC42
REACTOME_MAP_KINASE_ACTIVATION_IN_TLR_CASCADE	http://www.broadinstitute.org/gsea/msigdb/cards/REACTOME_MAP_KINASE_ACTIVATION_IN_TLR_CASCADE	NOD1	TAB1	CREB1	ATF2	MAPK14	DUSP3	DUSP4	DUSP6	DUSP7	ELK1	TAB2	FOS	TAB3	IRAK1	IRAK2	JUN	MEF2A	MEF2C	ATF1	PPP2CA	PPP2CB	PPP2R1A	PPP2R1B	PPP2R5D	MAPK1	MAPK3	MAPK7	MAPK8	MAPK11	MAPK9	MAPK10	MAP2K1	MAP2K2	MAP2K3	MAP2K6	MAP2K7	RPS6KA1	RPS6KA2	RPS6KA3	NOD2	MAP2K4	LOC650832	MAP3K7	TRAF6	MAPKAPK3	IKBKG	RIPK2	RPS6KA5	MAPKAPK2	CDK1
REACTOME_PHOSPHOLIPASE_C_MEDIATED_CASCADE	http://www.broadinstitute.org/gsea/msigdb/cards/REACTOME_PHOSPHOLIPASE_C_MEDIATED_CASCADE	ADCY1	ADCY2	ADCY3	ADCY5	ADCY6	ADCY7	ADCY8	ADCY9	CREB1	KLB	ADRBK1	ADCY4	FGF1	FGF2	FGF3	FGF4	FGF5	FGF6	FGF7	FGF8	FGF9	FGF10	FGFR1	FGFR3	FGFR2	FGFR4	FGF20	FGF22	ITPR2	ITPR3	PDE1A	PDE1B	PLCG1	PRKACA	PRKACB	PRKACG	PRKAR1A	PRKAR1B	PRKAR2A	PRKAR2B	PRKCA	PRKCD	PRKCE	PRKCG	LOC730418	CALM1	CALM2	FGF23	CALM3	CAMK4	FGF18	FGF17	KL	FGF19
REACTOME_ACTIVATION_OF_KAINATE_RECEPTORS_UPON_GLUTAMATE_BINDING	http://www.broadinstitute.org/gsea/msigdb/cards/REACTOME_ACTIVATION_OF_KAINATE_RECEPTORS_UPON_GLUTAMATE_BINDING	GNB5	DLG1	DLG3	PLCB1	GNB1	GNB2	GNB3	GNG3	GNG4	GNG5	GNG7	GNG10	GNG11	GNGT1	GNGT2	GRIK1	GRIK2	GRIK3	GRIK4	GRIK5	GNG13	PLCB2	PLCB3	GNG2	GNG12	GNB4	CALM1	CALM2	CALM3	NCALD	GNG8
REACTOME_IONOTROPIC_ACTIVITY_OF_KAINATE_RECEPTORS	http://www.broadinstitute.org/gsea/msigdb/cards/REACTOME_IONOTROPIC_ACTIVITY_OF_KAINATE_RECEPTORS	DLG1	DLG3	GRIK1	GRIK2	GRIK3	GRIK4	GRIK5	CALM1	CALM2	CALM3	NCALD
REACTOME_ACTIVATION_OF_THE_AP1_FAMILY_OF_TRANSCRIPTION_FACTORS	http://www.broadinstitute.org/gsea/msigdb/cards/REACTOME_ACTIVATION_OF_THE_AP1_FAMILY_OF_TRANSCRIPTION_FACTORS	ATF2	MAPK14	FOS	JUN	MAPK1	MAPK3	MAPK8	MAPK11	MAPK9	MAPK10
REACTOME_MAPK_TARGETS_NUCLEAR_EVENTS_MEDIATED_BY_MAP_KINASES	http://www.broadinstitute.org/gsea/msigdb/cards/REACTOME_MAPK_TARGETS_NUCLEAR_EVENTS_MEDIATED_BY_MAP_KINASES	CREB1	ATF2	MAPK14	DUSP3	DUSP4	DUSP6	DUSP7	ELK1	FOS	JUN	MEF2A	MEF2C	ATF1	PPP2CA	PPP2CB	PPP2R1A	PPP2R1B	PPP2R5D	MAPK1	MAPK3	MAPK7	MAPK8	MAPK11	MAPK9	MAPK10	RPS6KA1	RPS6KA2	RPS6KA3	RPS6KA5	MAPKAPK2
REACTOME_SYNTHESIS_AND_INTERCONVERSION_OF_NUCLEOTIDE_DI_AND_TRIPHOSPHATES	http://www.broadinstitute.org/gsea/msigdb/cards/REACTOME_SYNTHESIS_AND_INTERCONVERSION_OF_NUCLEOTIDE_DI_AND_TRIPHOSPHATES	CTPS	DTYMK	AK1	AK2	AK5	GLRX	GSR	GUK1	NME1	NME2	NME4	RRM2B	CMPK1	CTPS2	RRM1	RRM2	NME1-NME2	TXN	TXNRD1
REACTOME_GPCR_LIGAND_BINDING	http://www.broadinstitute.org/gsea/msigdb/cards/REACTOME_GPCR_LIGAND_BINDING	INSL5	LPAR6	CALCRL	RAMP2	RAMP1	RAMP3	NMUR1	CXCL13	CXCR6	GNB5	RRH	CYSLTR1	CCR9	CGA	CCL27	NMU	NPFFR2	PROKR1	UTS2	FZD10	GPR44	HRH3	CHRM1	CHRM2	PTH2	CHRM3	CHRM5	ADCYAP1	ADCYAP1R1	RLN3	RXFP2	CCR1	CCR2	CCR3	CCR4	CCR5	CCR6	CCR7	CCR8	CCBP2	LTB4R	CNR1	CNR2	PROKR2	NMS	ADM	ADORA1	TAAR1	ADORA2A	ADORA2B	CRH	CRHR2	ADORA3	ADRA1D	ADRA1B	ADRA1A	ADRA2A	ADRA2B	GPBAR1	CX3CR1	ADRB1	ADRB2	ADRB3	CD55	OXER1	DRD1	DRD2	DRD3	DRD5	AGT	AGTR1	AGTR2	APLNR	S1PR1	LPAR1	S1PR3	EDN1	EDN2	EDN3	EDNRA	EDNRB	EMR1	F2	F2R	F2RL1	F2RL2	OPN5	GPRC6A	LPAR3	FPR1	FPR2	FPR3	OPN3	NTSR2	FSHB	FSHR	GAST	DARC	FZD2	GABBR1	NPB	UTS2D	GALR1	GCG	GCGR	OPN1MW	GHRH	GHRHR	GHSR	GIP	GIPR	GPR77	P2RY10	GLP1R	GNAS	GNB1	GNB2	GNB3	GNG3	GNG4	GNG5	GNG7	GNG10	GNG11	GNGT1	GNGT2	GNRH1	GNRH2	GNRHR	CCR10	GPR4	XCR1	NPBWR1	NPBWR2	CXCR3	PRLHR	UTS2R	NPW	GPR17	GPR18	LPAR4	MCHR1	GPER	MLNR	GPR39	FFAR1	FFAR3	FFAR2	GRM1	GRM2	GRM3	GRM4	GRM6	GRM7	GRM8	CXCL1	CXCL2	CXCL3	GRP	GRPR	GPR132	ANXA1	HCRT	HCRTR1	HCRTR2	EMR2	TAAR6	HRH1	HRH2	HTR1A	HTR1B	HTR1D	HTR1E	HTR1F	HTR2A	HTR2B	HTR2C	HTR4	HTR5A	HTR6	HTR7	IAPP	HCAR2	O3FAR1	RXFP4	QRFP	APP	IHH	IL8	CXCR1	CXCR2	CXCL10	INSL3	KISS1	KNG1	NPSR1	LHB	LHCGR	CCL3L3	MC1R	MC2R	MC3R	MC4R	MC5R	CXCL9	MLN	MTNR1A	MTNR1B	NMB	NMBR	NPY	NPY1R	NPY2R	NPY5R	NTS	NTSR1	OPRD1	OPRK1	OPRL1	OPRM1	OXT	OXTR	P2RY1	P2RY2	P2RY4	P2RY6	P2RY11	DHH	HEBP1	PRLH	GAL	RXFP3	WNT16	CCRL1	PDYN	GHRL	GNG13	PENK	PF4	S1PR5	PMCH	PNOC	P2RY13	GNG2	WNT4	POMC	PPBP	AVP	AVPR1A	AVPR1B	PPY	AVPR2	PPYR1	GNG12	LTB4R2	CCL28	NMUR2	PYY	CXCR7	CYSLTR2	PTAFR	PTCH1	PTGDR	PTGER1	PTGER2	PTGER3	PTGER4	PTGFR	PTGIR	PTH	PTHLH	PTH1R	PTH2R	CXCL16	HRH4	GNB4	RXFP1	NPS	OPN1LW	RGR	RHO	RLN2	OPN1SW	BDKRB1	BDKRB2	SAA1	SCT	SCTR	CCL2	CCL3	CCL3L1	CCL4	CCL5	CCL7	CCL11	CCL16	CCL17	CCL19	CCL20	CCL21	CCL22	CCL25	CXCL6	CXCL11	CXCL5	XCL1	CX3CL1	CXCL12	NPFFR1	CXCR5	SHH	P2RY12	LOC649279	CCRL1P1	LOC652222	LOC652292	LOC653879	SMO	SST	SSTR1	SSTR2	SSTR3	SSTR4	SSTR5	BRS3	XCL2	TAC1	TACR2	TAC3	TACR1	TACR3	TBXA2R	C3	C3AR1	TRH	TRHR	TSHB	TSHR	C5	C5AR1	OPN1MW2	LOC728830	LOC730002	LOC730413	LOC731823	VIP	VIPR1	VIPR2	WNT1	WNT2	WNT3	WNT5A	WNT6	WNT7A	WNT7B	WNT8B	WNT10B	WNT11	WNT2B	WNT9A	WNT9B	CXCR4	FZD5	CALCA	CALCB	FZD3	ADM2	WNT10A	TAS1R2	TAS1R1	GPR68	FZD1	FZD4	FZD6	FZD7	FZD8	FZD9	TAAR8	TAS1R3	QRFPR	PROK1	MCHR2	CASR	KISS1R	EMR3	GPR65	GALR3	NPFF	PTCH2	S1PR4	GALR2	HCAR3	CCK	CCKAR	CCKBR	WNT3A	F2RL3	TAAR5	LPAR2	TAAR2	GPR55	S1PR2	GLP2R	OPN4	GNG8	GABBR2	CD97	P2RY14
REACTOME_RNA_POL_I_RNA_POL_III_AND_MITOCHONDRIAL_TRANSCRIPTION	http://www.broadinstitute.org/gsea/msigdb/cards/REACTOME_RNA_POL_I_RNA_POL_III_AND_MITOCHONDRIAL_TRANSCRIPTION	CDK7	SNAPC5	POLR3F	POLR3C	EHMT2	POLR3A	LZTS1	CBX3	HIST4H4	HIST2H3C	HIST3H2BB	POLR3H	ERCC2	ERCC3	ERCC6	HIST1H2BA	POLR1A	PTRF	GTF2H1	GTF2H2	GTF2H3	GTF2H4	BRF1	GTF3C2	HIST1H2AE	HIST1H2AD	H2AFX	H2AFZ	HIST1H2BD	HIST1H2BB	H3F3A	H3F3B	HIST2H3A	H3F3AP5	MNAT1	NFIB	POLR1D	POLR3K	POLR2E	POLR2F	POLR2H	POLR2K	POLR2L	POLRMT	POU2F1	RRN3	BRF2	HIST2H4B	POLR3B	POLR3E	MAPK3	TFB2M	H3F3AP6	LOC652857	GTF2H2B	HIST2H3D	LOC653972	POLR3D	SNAPC1	SNAPC2	SNAPC3	SNAPC4	SSB	TBP	TFAM	HIST2H2AA4	LOC731820	UBTF	ZNF143	MTERF	HIST1H4I	HIST1H2AJ	HIST1H2AC	HIST1H2AB	HIST2H2AA3	HIST2H2AC	HIST1H2BG	HIST1H2BL	HIST1H2BN	HIST1H2BM	HIST1H2BF	HIST1H2BE	HIST1H2BH	HIST1H2BI	HIST1H2BC	HIST1H2BO	HIST2H2BE	HIST1H3A	HIST1H3D	HIST1H3C	HIST1H3E	HIST1H3I	HIST1H3G	HIST1H3J	HIST1H3H	HIST1H3B	HIST1H4A	HIST1H4D	HIST1H4F	HIST1H4K	HIST1H4J	HIST1H4C	HIST1H4H	HIST1H4B	HIST1H4E	HIST1H4L	HIST2H4A	POLR1B	POLR3GL	HIST1H2BK	KAT2B	MBD2	HIST1H3F	HIST1H2BJ	TAF1C	TAF1B	TAF1A	CCNH	GTF3C5	GTF3C4	GTF3C3	POLR1C
REACTOME_JNK_C_JUN_KINASES_PHOSPHORYLATION_AND_ACTIVATION_MEDIATED_BY_ACTIVATED_HUMAN_TAK1	http://www.broadinstitute.org/gsea/msigdb/cards/REACTOME_JNK_C_JUN_KINASES_PHOSPHORYLATION_AND_ACTIVATION_MEDIATED_BY_ACTIVATED_HUMAN_TAK1	NOD1	TAB1	TAB2	TAB3	IRAK1	IRAK2	MAPK8	MAPK9	MAPK10	MAP2K7	NOD2	MAP2K4	MAP3K7	TRAF6	IKBKG	RIPK2
REACTOME_SHC_MEDIATED_CASCADE	http://www.broadinstitute.org/gsea/msigdb/cards/REACTOME_SHC_MEDIATED_CASCADE	KLB	FGF1	FGF2	FGF3	FGF4	FGF5	FGF6	FGF7	FGF8	FGF9	FGF10	FGFR1	FGFR3	FGFR2	FGFR4	FGF20	FGF22	GRB2	HRAS	KRAS	NRAS	SHC1	SOS1	FGF23	FGF18	FGF17	KL	FGF19
REACTOME_THROMBIN_SIGNALLING_THROUGH_PROTEINASE_ACTIVATED_RECEPTORS_PARS	http://www.broadinstitute.org/gsea/msigdb/cards/REACTOME_THROMBIN_SIGNALLING_THROUGH_PROTEINASE_ACTIVATED_RECEPTORS_PARS	GNA13	GNB5	F2	F2R	F2RL2	GNA11	GNA12	GNA15	GNAQ	GNB1	GNB2	GNB3	GNG3	GNG4	GNG5	GNG7	GNG10	GNG11	GNGT1	GNGT2	ARRB1	ARRB2	GNG13	GNG2	MAPK1	MAPK3	GNG12	GNB4	SRC	F2RL3	GNG8	GNA14
REACTOME_ENERGY_DEPENDENT_REGULATION_OF_MTOR_BY_LKB1_AMPK	http://www.broadinstitute.org/gsea/msigdb/cards/REACTOME_ENERGY_DEPENDENT_REGULATION_OF_MTOR_BY_LKB1_AMPK	PRKAG2	CAB39	PRKAG3	PPM1A	STRADB	PRKAA1	PRKAA2	PRKAB1	PRKAB2	PRKAG1	RPTOR	RHEB	LOC644462	STK11	TSC1	TSC2	CAB39L	STRADA
REACTOME_MITOTIC_G2_G2_M_PHASES	http://www.broadinstitute.org/gsea/msigdb/cards/REACTOME_MITOTIC_G2_G2_M_PHASES	ACTR1A	AKAP9	CDK2	CDK7	TUBB4A	TUBB4B	TUBGCP3	DCTN2	CETN2	PLK4	SDCCAG8	TUBGCP2	CNTRL	FGFR1OP	CEP250	DCTN3	TUBGCP5	NEDD1	CSNK1D	CSNK1E	DCTN1	DYNC1H1	DYNC1I2	E2F1	E2F3	TUBB	CEP164	MAPRE1	NINL	AZI1	CLASP1	TUBG2	HSP90AA1	MNAT1	LOC440917	NEK2	NUMA1	PAFAH1B1	PCM1	PCNT	PLK1	CEP192	HAUS2	PPP2R1A	PRKACA	CEP72	CDK5RAP2	PRKAR2B	CENPJ	TUBBP2	TUBA4A	TUBG1	LOC730418	WEE1	XPO1	YWHAE	YWHAG	ALMS1	TUBA1A	CEP76	CEP290	CEP63	CEP70	OFD1	TUBGCP6	SSNA1	DYNLL1	CCNA2	CCNA1	CCNB1	CCNH	PKMYT1	CCNB2	CEP41	CEP135	CEP57	CKAP5	CDK1	CDC25A	CDC25B	CDC25C
REACTOME_REGULATION_OF_RHEB_GTPASE_ACTIVITY_BY_AMPK	http://www.broadinstitute.org/gsea/msigdb/cards/REACTOME_REGULATION_OF_RHEB_GTPASE_ACTIVITY_BY_AMPK	PRKAG2	PRKAG3	PRKAA1	PRKAA2	PRKAB1	PRKAB2	PRKAG1	RHEB	TSC1	TSC2
REACTOME_ACTIVATED_TAK1_MEDIATES_P38_MAPK_ACTIVATION	http://www.broadinstitute.org/gsea/msigdb/cards/REACTOME_ACTIVATED_TAK1_MEDIATES_P38_MAPK_ACTIVATION	NOD1	TAB1	MAPK14	TAB2	TAB3	IRAK1	IRAK2	MAPK11	MAP2K3	MAP2K6	NOD2	LOC650832	MAP3K7	TRAF6	MAPKAPK3	IKBKG	RIPK2	MAPKAPK2
REACTOME_DNA_REPAIR	http://www.broadinstitute.org/gsea/msigdb/cards/REACTOME_DNA_REPAIR	RAD50	CDK7	CCNO	MAD2L2	POLD3	ERCC8	ALKBH2	DDB1	DDB2	ERCC1	ERCC2	ERCC3	ERCC4	ERCC5	ERCC6	FANCA	FANCC	FANCD2	FANCE	FANCB	FANCF	FANCG	ALKBH3	FEN1	SMUG1	XRCC6	ZBTB32	UBE2T	GTF2H1	GTF2H2	GTF2H3	GTF2H4	H2AFX	APEX1	LOC389901	LIG1	LIG3	LIG4	MGMT	MNAT1	MPG	MRE11A	MUTYH	NBN	ATM	NTHL1	OGG1	PCNA	REV1	POLB	POLD1	POLD2	POLE	POLE2	POLH	POLR2A	POLR2B	POLR2C	POLR2D	POLR2E	POLR2F	POLR2G	POLR2H	POLR2I	POLR2J	POLR2K	POLR2L	ATR	FANCL	TDP1	PRKDC	XAB2	FANCM	POLD4	RAD23B	RAD51	RAD52	REV3L	RFC2	RFC3	RFC4	RFC5	RPA1	RPA2	RPA3	RPS27A	LOC648152	LOC651610	LOC651921	LOC652672	LOC652857	GTF2H2B	BRCA1	BRCA2	TCEA1	TDG	TP53BP1	RPS27AP11	UBA52	USP1	XPA	XPC	XRCC1	XRCC4	XRCC5	PALB2	C17orf70	BRIP1	MBD4	CCNH	C19orf40	MDC1
REACTOME_EFFECTS_OF_PIP2_HYDROLYSIS	http://www.broadinstitute.org/gsea/msigdb/cards/REACTOME_EFFECTS_OF_PIP2_HYDROLYSIS	RASGRP1	RASGRP2	MGLL	DGKK	DGKA	DGKB	DGKG	DGKH	DGKQ	DAGLB	ITPR2	ITPR3	PRKCD	PRKCE	PRKCH	PRKCQ	TRPC7	TRPC3	TRPC6	LOC730221	LOC730335	DAGLA	DGKE	DGKD	DGKI
REACTOME_RNA_POL_II_PRE_TRANSCRIPTION_EVENTS	http://www.broadinstitute.org/gsea/msigdb/cards/REACTOME_RNA_POL_II_PRE_TRANSCRIPTION_EVENTS	CDK7	CDK9	SUPT16H	ERCC2	ERCC3	NCBP2	COBRA1	GTF2A1	GTF2A2	GTF2B	GTF2E1	GTF2E2	GTF2F1	GTF2F2	GTF2H1	GTF2H2	GTF2H3	GTF2H4	MNAT1	NCBP1	TH1L	POLR2A	POLR2B	POLR2C	POLR2D	POLR2E	POLR2F	POLR2G	POLR2H	POLR2I	POLR2J	POLR2K	POLR2L	TCEB1P3	LOC652857	GTF2H2B	SSRP1	SUPT4H1	SUPT5H	TAF1	TAF4	TAF4B	TAF5	TAF6	TAF9	TAF10	TAF11	TAF12	TAF13	TBP	TCEA1	TCEB1	TCEB2	TCEB3	WHSC2	RDBP	ELL	CCNH	CCNT1	CCNT2	CTDP1
REACTOME_ROLE_OF_DCC_IN_REGULATING_APOPTOSIS	http://www.broadinstitute.org/gsea/msigdb/cards/REACTOME_ROLE_OF_DCC_IN_REGULATING_APOPTOSIS	DAPK1	DAPK3	DCC	UNC5B	DAPK2	APPL1	CASP3	CASP9	UNC5A	MAGED1
REACTOME_POST_TRANSLATIONAL_PROTEIN_MODIFICATION	http://www.broadinstitute.org/gsea/msigdb/cards/REACTOME_POST_TRANSLATIONAL_PROTEIN_MODIFICATION	PIGK	MUC12	PREB	ALG3	B3GNT3	SEC24B	SEC23A	ST6GALNAC2	B3GNT2	MAN1A2	GALNT6	GALNT5	MAN1B1	MGAT4B	MGAT4A	GALNT13	GALNTL2	MUCL1	PIGU	MUC17	MUC15	ALG10B	B3GNTL1	ARSK	DAD1	DDOST	GALNTL5	DHPS	DPAGT1	B3GNT6	EIF5A	ALG14	F2	F7	F9	F10	DOLK	SEC31A	ARSG	GANAB	PIGN	FUT8	ST6GALNAC3	MGAT4C	SUMF2	GALNT1	GALNT2	GALNT3	GALNT8	GCNT1	GGCX	B4GALT1	ST6GALNAC4	PIGW	SUMF1	LOC285407	C1GALT1C1	PDIA3	ALG5	GMPPB	GMPPA	ALG6	ST8SIA6	ARSI	ARSH	STT3A	GALNTL4	B3GNT8	MUC21	LMAN1	ARSA	ARSB	STS	MAN1A1	MAN2A1	ARSE	ARSF	MGAT1	MGAT2	MGAT3	MGAT5	MPI	ALG11	GALNTL6	MUC2	MUC4	MUC5AC	MUC6	MUC7	FURIN	GALNT9	ST8SIA3	SAR1B	PIGP	GCNT4	PIGT	GALNT7	PGM3	PIGA	PIGC	PIGF	PIGH	PLAUR	PMM1	PMM2	DPM3	PIGG	PIGX	GALNT10	PIGV	EDEM2	UGGT2	ALG13	PRKCSH	ALG1	PROC	PROS1	EIF5A2	MUC13	UGGT1	C1GALT1	MAN1C1	DOLPP1	GALNTL1	MUC3B	RPN1	RPN2	GALNT11	SEC13	WBSCR17	GCNT6	ST6GAL1	ST3GAL1	ST3GAL2	GNPNAT1	ST3GAL3	LOC652612	LOC652741	MUC5B	MUC19	LOC732162	MOGS	VKORC1	ALG8	ALG12	B3GNT4	GALNT14	ARSJ	MANEA	GALNT12	ALG9	TUSC3	SEMA6D	PGAP1	EDEM3	CALR	ST8SIA2	CANX	DOHH	B3GNT5	PIGO	B3GNT9	ALG10	ALG2	B4GALT4	B4GALT3	B4GALT2	GPAA1	DPM1	DPM2	PROZ	MCFD2	PIGQ	RFT1	GCNT3	B3GNT7	PIGM	B4GALT6	B4GALT5	PIGS	MUC16	PIGL	PIGB	SEC24C	EDEM1	MLEC	SEC24D	GFPT2
REACTOME_CHROMOSOME_MAINTENANCE	http://www.broadinstitute.org/gsea/msigdb/cards/REACTOME_CHROMOSOME_MAINTENANCE	STAG1	SYCP2	CENPA	POLD3	STAG3	STAG2	RUVBL2	DIDO1	OIP5	HIST4H4	HIST3H2BB	DKC1	DNA2	FEN1	SYNE2	SYNE1	ITGB3BP	POLA2	CENPI	HIST1H2BA	SUN2	POT1	TINF2	SMC1B	HIST1H2AE	HIST1H2AD	H2AFX	H2AFZ	HIST1H2BD	HIST1H2BB	HSPA2	LIG1	LMNA	LMNB1	CENPP	LOC440577	NPM1	SYCP3	PCNA	RSF1	MIS18A	POLA1	POLD1	POLD2	POLE	POLE2	TERF2IP	ATR	WRAP53	CENPQ	MIS18BP1	HJURP	HIST2H4B	PRIM1	PRIM2	NHP2	CENPN	TEX12	CASC5	POLD4	RAD21	RBBP4	RBBP7	RFC2	RFC3	RFC4	RFC5	RPA1	RPA2	RPA3	CENPK	RBBP4P1	LOC648152	CENPH	ACD	LOC651921	BRCA1	SYCP1	TERF1	TERF2	TERT	HIST2H2AA4	UBE2I	CENPO	MLF1IP	SMC1A	HIST3H3	HIST1H4I	HIST1H2AJ	HIST1H2AC	HIST1H2AB	HIST2H2AA3	HIST2H2AC	HIST1H2BG	HIST1H2BL	HIST1H2BN	HIST1H2BM	HIST1H2BF	HIST1H2BE	HIST1H2BH	HIST1H2BI	HIST1H2BC	HIST1H2BO	HIST2H2BE	HIST1H4A	HIST1H4D	HIST1H4F	HIST1H4K	HIST1H4J	HIST1H4C	HIST1H4H	HIST1H4B	HIST1H4E	HIST1H4L	HIST2H4A	SMARCA5	FKBP6	HIST1H2BK	RUVBL1	HIST1H2BJ	SMC3	REC8
REACTOME_DEPOSITION_OF_NEW_CENPA_CONTAINING_NUCLEOSOMES_AT_THE_CENTROMERE	http://www.broadinstitute.org/gsea/msigdb/cards/REACTOME_DEPOSITION_OF_NEW_CENPA_CONTAINING_NUCLEOSOMES_AT_THE_CENTROMERE	CENPA	OIP5	HIST4H4	HIST3H2BB	ITGB3BP	CENPI	HIST1H2BA	HIST1H2AE	HIST1H2AD	H2AFX	H2AFZ	HIST1H2BD	HIST1H2BB	CENPP	LOC440577	NPM1	RSF1	MIS18A	CENPQ	MIS18BP1	HJURP	HIST2H4B	CENPN	CASC5	RBBP4	RBBP7	CENPK	RBBP4P1	CENPH	HIST2H2AA4	CENPO	MLF1IP	HIST1H4I	HIST1H2AJ	HIST1H2AC	HIST1H2AB	HIST2H2AA3	HIST2H2AC	HIST1H2BG	HIST1H2BL	HIST1H2BN	HIST1H2BM	HIST1H2BF	HIST1H2BE	HIST1H2BH	HIST1H2BI	HIST1H2BC	HIST1H2BO	HIST2H2BE	HIST1H4A	HIST1H4D	HIST1H4F	HIST1H4K	HIST1H4J	HIST1H4C	HIST1H4H	HIST1H4B	HIST1H4E	HIST1H4L	HIST2H4A	SMARCA5	HIST1H2BK	RUVBL1	HIST1H2BJ
REACTOME_L1CAM_INTERACTIONS	http://www.broadinstitute.org/gsea/msigdb/cards/REACTOME_L1CAM_INTERACTIONS	RANBP9	STIP1	AP2M1	AP2S1	CLTA	CLTC	CNTN1	CSNK2A1	CSNK2A2	CSNK2B	NCAN	AP2A1	AP2A2	AP2B1	DCX	DLG1	DLG3	DNM1	DNM2	DPYSL2	EGFR	ALCAM	FGFR1	KIF4A	CNTN6	RPS6KA6	LAMA1	KIF4B	ANK1	ANK3	ITGA1	ITGA2	ITGA2B	ITGA5	ITGA9	ITGAV	ITGB1	ITGB3	KCNQ2	KCNQ3	L1CAM	LAMB1	LAMC1	MSN	NCAM1	NRCAM	PAK1	SPTBN5	SCN3B	MAPK1	MAPK3	MAP2K1	MAP2K2	KIAA1598	SPTBN4	RAC1	RDX	RPS6KA1	RPS6KA2	RPS6KA3	SCN1B	SCN2A	SCN2B	SCN4A	SCN5A	SCN7A	SCN8A	SDCBP	SH3GL2	LOC650400	SPTA1	SPTAN1	SPTB	SPTBN1	SPTBN2	SRC	CNTN2	LOC731231	EZR	CNTNAP1	NUMB	NRP2	NRP1	RPS6KA4	RPS6KA5	CD24
REACTOME_ROLE_OF_SECOND_MESSENGERS_IN_NETRIN1_SIGNALING	http://www.broadinstitute.org/gsea/msigdb/cards/REACTOME_ROLE_OF_SECOND_MESSENGERS_IN_NETRIN1_SIGNALING	DCC	PITPNA	PLCG1	TRPC7	TRPC3	TRPC4	TRPC5	TRPC6	LOC730221	LOC730335	NTN1
REACTOME_SIGNALING_BY_ILS	http://www.broadinstitute.org/gsea/msigdb/cards/REACTOME_SIGNALING_BY_ILS	NOD1	TAB1	IRAK3	CHUK	MAP3K8	CRK	CRKL	CSF2	CSF2RA	CSF2RB	PTK2B	TAB2	PELI3	FYN	TAB3	GRB2	RAPGEF1	BLNK	HCK	HGF	HRAS	IKBKB	IL1A	IL1B	IL1R1	IL1RAP	IL1RN	IL2	IL2RA	IL2RB	IL2RG	IL3	IL3RA	IL5	IL5RA	IL6	IL6R	IL6ST	IL7	IL7R	IL18	INPPL1	IRAK1	IRAK2	JAK1	JAK2	JAK3	KRAS	TMEM189-UBE2V1	LCK	LYN	MAP3K3	MYD88	NFKB2	NRAS	IRAK4	PIK3CA	PIK3CB	PIK3CD	PIK3R1	PIK3R2	TOLLIP	PRKACB	MAPK1	MAPK3	MAP2K1	MAP2K2	MAP2K6	PELI2	PELI1	PTPN6	RAF1	RELA	NOD2	MAP2K4	SHC1	LOC649891	SKP1	SOS1	STAT1	STAT3	STAT5A	STAT5B	SYK	MAP3K7	TEC	TRAF6	TYK2	UBE2N	VAV1	YES1	YWHAB	YWHAZ	IL1R2	TNIP2	CASP1	CUL1	PIK3R3	IKBKG	CBL	RIPK2	SQSTM1	BTRC	SOCS3	CDK1	GAB2	RBX1
REACTOME_NETRIN1_SIGNALING	http://www.broadinstitute.org/gsea/msigdb/cards/REACTOME_NETRIN1_SIGNALING	UNC5D	HFE2	DCC	DOCK1	UNC5B	ABLIM3	FYN	RGMB	ABLIM1	MYO10	NCK1	NEO1	PITPNA	PLCG1	PRKCQ	RGMA	TRPC7	PTK2	RAC1	NTN4	ROBO1	SIAH1	SIAH2	SLIT1	SLIT3	SRC	TRIO	TRPC3	TRPC4	TRPC5	TRPC6	LOC730030	LOC730221	LOC730335	EZR	UNC5C	WASL	UNC5A	SLIT2	NTN1	CDC42
REACTOME_METABOLISM_OF_LIPIDS_AND_LIPOPROTEINS	http://www.broadinstitute.org/gsea/msigdb/cards/REACTOME_METABOLISM_OF_LIPIDS_AND_LIPOPROTEINS	MED6	ACOT8	MED16	COL4A3BP	LPCAT3	CDK8	CEPT1	CDS1	PEMT	YAP1	CDIPT	SLC25A17	NCOA2	AGPAT1	AGPAT2	SPTLC1	SLCO1B1	PMVK	EBP	CETP	CGA	NEU3	CYP46A1	PPARGC1A	SLC27A5	SLC27A2	GLIPR1	CHAT	AKR1C4	PLA2G16	CHKA	CHKB	MED8	MGLL	APOA5	CYP2R1	CLPS	PLD4	PLIN2	DEGS2	ACER1	SLC44A3	MBOAT2	NEU4	SGPP2	PPARGC1B	STARD4	CPT1A	CPT1B	CPT2	AGPAT6	CRAT	CREBBP	CSNK1G2	PIK3R6	STARD6	CTGF	GPAT2	PPM1L	ARSK	MBOAT1	CYP1A1	CYP4A11	CYP7A1	CYP8B1	CYP11A1	CYP11B1	CYP11B2	CYP17A1	CYP19A1	CYP21A2	CYP24A1	CYP27A1	CYP27B1	CYP51A1	PHOSPHO1	ECI1	DECR1	SGMS2	DHCR7	DHCR24	AGT	ECHS1	ABCA1	A2M	PIKFYVE	PLD6	EP300	CERS3	SLC44A5	ESRRA	ALAS1	ALB	ABCD1	FABP4	FABP1	FABP6	ACSL1	ACSL3	ACSL4	FASN	MED19	FDFT1	FDPS	FHL2	ARSG	SACM1L	NCOA6	CDK19	AKR1B1	GPD1L	LPIN1	ACSL6	SIN3B	MED13L	PIP5K1C	SLC44A1	PIK3R5	AMACR	PLD3	PITPNB	KDSR	LCLAT1	CERS6	LPCAT4	PLA2G4F	GALC	SUMF2	SGMS1	WWTR1	SIN3A	HACL1	LDLRAP1	TIAM2	PLA2G2D	GBA	GC	ANKRD1	GK	INPP5J	GLA	GLB1	TNFRSF21	GM2A	GPD1	GPD2	SLCO1B3	PLA2G4D	SUMF1	MED4	GRHL1	CERS2	ACAA1	HADHA	HADHB	HADH	HEXA	HEXB	PLA2G2E	PIK3R4	ACACA	HMGCL	HMGCR	HMGCS1	HMGCS2	ACACB	HSD3B1	HSD3B2	HSD11B1	HSD17B1	HSD17B3	HSD17B4	ACADL	HSPG2	APOA1	APOA2	APOB	ENPP7	ACADM	ARSI	ACER2	IDH1	IDI1	APOC2	APOC3	ARSH	APOE	ACADS	INPPL1	ACADVL	ARF1	SLC27A1	ARF3	ACAT1	LBR	LCAT	LDLR	LHB	LIPC	LIPE	FADS1	MED11	LPA	LPL	LRP2	LSS	ARNTL	ARSA	ARSB	STS	ARSE	ARSF	ME1	ASAH1	ACHE	MTM1	MTTP	MUT	MVD	MVK	ACLY	NEU1	NEU2	NFYA	NFYB	NPAS2	NRF1	OCRL	OSBP	OXCT1	P4HB	G0S2	PLA2G3	PNPLA8	NSDHL	PCCA	PCCB	ACOX1	MED31	ABHD5	RDH11	SAR1B	ANGPTL4	HSD17B12	PCYT1A	CYP39A1	PRKAG2	HSD17B7	MED15	ACSL5	INPP5K	ABCB4	PHYH	PIK3C2A	PIK3C2B	PIK3C2G	PIK3C3	PIK3CA	PIK3CB	PIK3CD	PIK3CG	PIK3R1	PIK3R2	PI4KA	PI4KB	PIP4K2A	PLA2G1B	PLA2G2A	PLA2G4A	PLA2G5	PLD1	PLD2	PLIN1	PLTP	BCMO1	PNLIP	PNLIPRP2	POMC	UGT1A9	PPARA	CRLS1	CROT	PPARG	MED1	CTSA	MED18	ELOVL2	LPCAT2	PPP1CA	PPP1CB	PPP1CC	MED9	ETNK2	PI4K2B	AGPAT5	ACER3	PI4K2A	ETNK1	SMPD3	MED29	SMPD4	PRKAA2	PRKAB2	PRKACA	PRKACB	PRKACG	VAC14	FAR2	PRKD1	GPCPD1	LGMN	PSAP	INPP5E	ASAH2	SPHK2	AGPAT3	AGPAT4	CHPT1	BAAT	PNPLA2	SLC44A2	PTEN	GPAM	GBA2	GBA3	TRIB3	PCYT2	RBP2	ELOVL5	RORA	BDH1	RXRA	MSMO1	SC5DL	SCP2	SDC1	ABCG5	ABCG8	ABCD1P5	MTMR14	PLA2G2F	CERK	ELOVL1	BMP1	LPIN3	LOC651621	ASAH2C	SLC10A1	SLC10A2	SLC25A1	SLCO1A2	SMARCD3	SMPD1	SMPD2	SQLE	SRD5A1	SRD5A2	AKR1D1	SREBF1	SREBF2	STAR	ELOVL4	SULT2A1	MED22	TAZ	TBL1X	TEAD1	TEAD4	TEAD3	TM7SF2	LOC729155	TXNRD1	LOC730412	LOC730418	LOC731292	UGCG	SLC25A20	ELOVL6	MBOAT7	CERS4	ARSJ	SRD5A3	TBL1XR1	PLBD1	LPCAT1	ELOVL7	HSD3B7	CUBN	PNPLA3	SLC44A4	STARD5	PTDSS2	SGPP1	PLA2G12A	AMN	MED25	NCOA3	ACOX2	ACOX3	ELOVL3	PIP5K1B	PIP4K2B	PLA2G6	PLA2G10	FAR1	MED10	GNPAT	TEAD2	DGAT2	MCEE	AGPAT9	PIK3R3	AGPS	PRIC285	EPT1	DEGS1	CAV1	PLA2G4C	PPAP2A	PPAP2C	PPAP2B	ABCB11	NCOA1	DGAT1	ABCC3	CDS2	MTMR1	PEX11A	INPP4B	HDAC3	SYNJ1	SYNJ2	SPHK1	SGPL1	MTMR3	MTMR2	CCNC	CH25H	MED30	CERS5	MTMR6	MTMR7	MTMR4	IDI2	VAPB	VAPA	LRAT	MED14	TPTE2	MED21	FADS2	CYP7B1	MED23	MED17	MED26	MED27	MED7	GGPS1	PCYT1B	MED20	CD36	PGS1	SCARB1	GAL3ST1	SPTLC2	TECR	NR1D1	CLOCK	NCOR1	NCOR2	ABCG1	LPIN2	TGS1	PTDSS1	MED24	FIG4	LPGAT1	MED12
REACTOME_INTERACTION_BETWEEN_L1_AND_ANKYRINS	http://www.broadinstitute.org/gsea/msigdb/cards/REACTOME_INTERACTION_BETWEEN_L1_AND_ANKYRINS	ANK1	ANK3	KCNQ2	KCNQ3	L1CAM	NRCAM	SPTBN5	SCN3B	SPTBN4	SCN1B	SCN2A	SCN2B	SCN4A	SCN5A	SCN7A	SCN8A	LOC650400	SPTA1	SPTAN1	SPTB	SPTBN1	SPTBN2	LOC731231
REACTOME_SIGNAL_TRANSDUCTION_BY_L1	http://www.broadinstitute.org/gsea/msigdb/cards/REACTOME_SIGNAL_TRANSDUCTION_BY_L1	AP2M1	AP2S1	CLTA	CLTC	CSNK2A1	CSNK2A2	CSNK2B	AP2A1	AP2A2	AP2B1	EGFR	FGFR1	RPS6KA6	ITGA2B	ITGA5	ITGA9	ITGAV	ITGB1	ITGB3	L1CAM	NCAM1	PAK1	MAPK1	MAPK3	MAP2K1	MAP2K2	RAC1	RPS6KA1	RPS6KA2	RPS6KA3	SH3GL2	NRP1	RPS6KA4	RPS6KA5
REACTOME_FATTY_ACID_TRIACYLGLYCEROL_AND_KETONE_BODY_METABOLISM	http://www.broadinstitute.org/gsea/msigdb/cards/REACTOME_FATTY_ACID_TRIACYLGLYCEROL_AND_KETONE_BODY_METABOLISM	MED6	MED16	CDK8	YAP1	NCOA2	AGPAT1	AGPAT2	PPARGC1A	GLIPR1	MED8	APOA5	PLIN2	PPARGC1B	CPT1A	CPT1B	CPT2	AGPAT6	CREBBP	CTGF	GPAT2	CYP1A1	CYP4A11	CYP7A1	ECI1	DECR1	AGT	ECHS1	ABCA1	EP300	ESRRA	ALAS1	FABP1	ACSL1	ACSL3	ACSL4	FASN	MED19	FDFT1	FHL2	NCOA6	CDK19	GPD1L	LPIN1	ACSL6	SIN3B	MED13L	LCLAT1	LPCAT4	WWTR1	SIN3A	TIAM2	ANKRD1	GK	TNFRSF21	GPD1	GPD2	MED4	GRHL1	HADHA	HADHB	HADH	ACACA	HMGCL	HMGCR	HMGCS1	HMGCS2	ACACB	ACADL	APOA1	APOA2	ACADM	ACADS	ACADVL	SLC27A1	ACAT1	FADS1	MED11	ARNTL	ME1	MUT	ACLY	NFYA	NFYB	NPAS2	NRF1	OXCT1	G0S2	PCCA	PCCB	ACOX1	MED31	ANGPTL4	HSD17B12	PRKAG2	MED15	ACSL5	ABCB4	UGT1A9	PPARA	PPARG	MED1	MED18	ELOVL2	MED9	AGPAT5	MED29	PRKAA2	PRKAB2	AGPAT3	AGPAT4	GPAM	TRIB3	ELOVL5	RORA	BDH1	RXRA	ELOVL1	LPIN3	SLC25A1	SMARCD3	SREBF1	SREBF2	ELOVL4	SULT2A1	MED22	TBL1X	TEAD1	TEAD4	TEAD3	TXNRD1	SLC25A20	ELOVL6	TBL1XR1	LPCAT1	ELOVL7	MED25	NCOA3	ELOVL3	MED10	TEAD2	DGAT2	MCEE	AGPAT9	PRIC285	NCOA1	DGAT1	PEX11A	HDAC3	CCNC	MED30	MED14	MED21	MED23	MED17	MED26	MED27	MED7	MED20	CD36	TECR	NR1D1	CLOCK	NCOR1	NCOR2	LPIN2	TGS1	MED24	MED12
REACTOME_TRANSPORT_OF_VITAMINS_NUCLEOSIDES_AND_RELATED_MOLECULES	http://www.broadinstitute.org/gsea/msigdb/cards/REACTOME_TRANSPORT_OF_VITAMINS_NUCLEOSIDES_AND_RELATED_MOLECULES	SLC35A1	SLCO1B1	SLC27A4	SLC35D2	SLCO2B1	SLC29A1	ALB	SLC29A4	SLC35D1	SLC35A3	SLCO4A1	SLCO3A1	SLCO1B3	SLC27A6	SLC29A2	SLC35B2	SLCO4C1	SLC27A1	SLCO1C1	AVP	SLC29A3	SLC35C1	SLC28A3	SLCO2A1	SLCO1A2	SLC35A2	SLC35B4	SLC5A6	SLC28A2	SLC28A1	SLC33A1
REACTOME_HIGHLY_CALCIUM_PERMEABLE_POSTSYNAPTIC_NICOTINIC_ACETYLCHOLINE_RECEPTORS	http://www.broadinstitute.org/gsea/msigdb/cards/REACTOME_HIGHLY_CALCIUM_PERMEABLE_POSTSYNAPTIC_NICOTINIC_ACETYLCHOLINE_RECEPTORS	CHRNA1	CHRNA2	CHRNA3	CHRNA4	CHRNA5	CHRNA7	CHRNB2	CHRNB3	CHRNB4	CHRNA9	LOC732445	CHRNA6	CHRFAM7A
REACTOME_RNA_POL_I_PROMOTER_OPENING	http://www.broadinstitute.org/gsea/msigdb/cards/REACTOME_RNA_POL_I_PROMOTER_OPENING	HIST4H4	HIST2H3C	HIST3H2BB	HIST1H2BA	HIST1H2AE	HIST1H2AD	H2AFX	H2AFZ	HIST1H2BD	HIST1H2BB	H3F3A	H3F3B	HIST2H3A	H3F3AP5	HIST2H4B	MAPK3	H3F3AP6	HIST2H3D	HIST2H2AA4	LOC731820	UBTF	HIST1H4I	HIST1H2AJ	HIST1H2AC	HIST1H2AB	HIST2H2AA3	HIST2H2AC	HIST1H2BG	HIST1H2BL	HIST1H2BN	HIST1H2BM	HIST1H2BF	HIST1H2BE	HIST1H2BH	HIST1H2BI	HIST1H2BC	HIST1H2BO	HIST2H2BE	HIST1H3A	HIST1H3D	HIST1H3C	HIST1H3E	HIST1H3I	HIST1H3G	HIST1H3J	HIST1H3H	HIST1H3B	HIST1H4A	HIST1H4D	HIST1H4F	HIST1H4K	HIST1H4J	HIST1H4C	HIST1H4H	HIST1H4B	HIST1H4E	HIST1H4L	HIST2H4A	HIST1H2BK	MBD2	HIST1H3F	HIST1H2BJ
REACTOME_PRESYNAPTIC_NICOTINIC_ACETYLCHOLINE_RECEPTORS	http://www.broadinstitute.org/gsea/msigdb/cards/REACTOME_PRESYNAPTIC_NICOTINIC_ACETYLCHOLINE_RECEPTORS	CHRNA1	CHRNA2	CHRNA3	CHRNA4	CHRNA5	CHRNB2	CHRNB3	CHRNB4	CHRND	CHRNE	CHRNG	CHRNA6
REACTOME_ORGANIC_CATION_ANION_ZWITTERION_TRANSPORT	http://www.broadinstitute.org/gsea/msigdb/cards/REACTOME_ORGANIC_CATION_ANION_ZWITTERION_TRANSPORT	SLC22A7	SLC22A12	SLC22A18	SLC22A15	SLC22A11	SLC22A1	SLC22A3	SLC22A2	SLC22A4	SLC22A5	SLC22A16	SLC22A6	SLC22A8
REACTOME_DCC_MEDIATED_ATTRACTIVE_SIGNALING	http://www.broadinstitute.org/gsea/msigdb/cards/REACTOME_DCC_MEDIATED_ATTRACTIVE_SIGNALING	DCC	DOCK1	ABLIM3	FYN	ABLIM1	NCK1	PTK2	RAC1	SRC	TRIO	WASL	NTN1	CDC42
REACTOME_RECYCLING_PATHWAY_OF_L1	http://www.broadinstitute.org/gsea/msigdb/cards/REACTOME_RECYCLING_PATHWAY_OF_L1	AP2M1	AP2S1	CLTA	CLTC	AP2A1	AP2A2	AP2B1	DNM1	DNM2	DPYSL2	KIF4A	RPS6KA6	KIF4B	L1CAM	MSN	MAPK1	KIAA1598	RDX	RPS6KA1	RPS6KA2	RPS6KA3	SH3GL2	SRC	EZR	NUMB	RPS6KA4	RPS6KA5
REACTOME_SYNTHESIS_OF_SUBSTRATES_IN_N_GLYCAN_BIOSYTHESIS	http://www.broadinstitute.org/gsea/msigdb/cards/REACTOME_SYNTHESIS_OF_SUBSTRATES_IN_N_GLYCAN_BIOSYTHESIS	DOLK	ALG5	GMPPB	GMPPA	MPI	PGM3	PMM1	PMM2	DPM3	DOLPP1	GNPNAT1	DPM1	DPM2	GFPT2
REACTOME_RESPIRATORY_ELECTRON_TRANSPORT	http://www.broadinstitute.org/gsea/msigdb/cards/REACTOME_RESPIRATORY_ELECTRON_TRANSPORT	UQCR11	NDUFA11	COX4I1	COX5B	COX6A1	COX6B1	COX6C	COX7B	COX7C	COX8A	CYC1	ETFA	ETFB	ETFDH	UQCRQ	NDUFS7	UQCRHL	COX1	COX2	COX3	CYTB	ND1	ND2	ND3	ND4	ND4L	ND5	ND6	NDUFA1	NDUFA2	NDUFA3	NDUFA4	NDUFA5	NDUFA6	NDUFA7	NDUFA8	NDUFA9	NDUFA10	NDUFAB1	NDUFB1	NDUFB2	NDUFB3	NDUFB4	NDUFB5	NDUFB6	NDUFB7	NDUFB8	NDUFB9	NDUFB10	NDUFC1	NDUFC2	NDUFS1	NDUFS2	NDUFS3	NDUFV1	NDUFS4	NDUFS5	NDUFS6	NDUFS8	NDUFV2	NDUFV3	NDUFA13	CYCS	NDUFA12	SDHA	SDHB	SDHC	SDHD	MTND5P10	UQCRBP1	LOC651820	LOC727947	UQCRB	UQCRC1	UQCRC2	UQCRFS1	UQCRH	COX7A2L	COX5A
REACTOME_ASPARAGINE_N_LINKED_GLYCOSYLATION	http://www.broadinstitute.org/gsea/msigdb/cards/REACTOME_ASPARAGINE_N_LINKED_GLYCOSYLATION	PREB	ALG3	SEC24B	SEC23A	MAN1A2	MAN1B1	MGAT4B	MGAT4A	ALG10B	DAD1	DDOST	DPAGT1	ALG14	DOLK	SEC31A	GANAB	FUT8	MGAT4C	B4GALT1	LOC285407	PDIA3	ALG5	GMPPB	GMPPA	ALG6	ST8SIA6	STT3A	LMAN1	MAN1A1	MAN2A1	MGAT1	MGAT2	MGAT3	MGAT5	MPI	ALG11	ST8SIA3	SAR1B	PGM3	PMM1	PMM2	DPM3	EDEM2	UGGT2	ALG13	PRKCSH	ALG1	UGGT1	MAN1C1	DOLPP1	RPN1	RPN2	SEC13	ST6GAL1	GNPNAT1	MOGS	ALG8	ALG12	MANEA	ALG9	TUSC3	EDEM3	CALR	ST8SIA2	CANX	ALG10	ALG2	B4GALT4	B4GALT3	B4GALT2	DPM1	DPM2	MCFD2	RFT1	B4GALT6	B4GALT5	SEC24C	EDEM1	MLEC	SEC24D	GFPT2
REACTOME_ASSEMBLY_OF_THE_PRE_REPLICATIVE_COMPLEX	http://www.broadinstitute.org/gsea/msigdb/cards/REACTOME_ASSEMBLY_OF_THE_PRE_REPLICATIVE_COMPLEX	PSMD14	PSMA8	E2F1	E2F2	E2F3	PSME4	ORC6	ORC3	MCM2	MCM3	MCM4	MCM5	MCM6	MCM7	ORC1	ORC2	ORC4	ORC5	GMNN	PSMA1	PSMA2	PSMA3	PSMA4	PSMA5	PSMA6	PSMA7	PSMB1	PSMB2	PSMB3	PSMB4	PSMB5	PSMB6	PSMB7	PSMB8	PSMB9	PSMB10	PSMC1	PSMC2	PSMC3	PSMC4	PSMC5	PSMC6	PSMD1	PSMD2	PSMD3	PSMD4	PSMD5	PSMD7	PSMD8	PSMD9	PSMD10	PSMD11	PSMD12	PSMD13	PSME1	PSME2	RPS27A	LOC652826	RPS27AP11	UBA52	CDT1	MCM8	PSMF1	PSMD6	CDC6
REACTOME_BIOSYNTHESIS_OF_THE_N_GLYCAN_PRECURSOR_DOLICHOL_LIPID_LINKED_OLIGOSACCHARIDE_LLO_AND_TRANSFER_TO_A_NASCENT_PROTEIN	http://www.broadinstitute.org/gsea/msigdb/cards/REACTOME_BIOSYNTHESIS_OF_THE_N_GLYCAN_PRECURSOR_DOLICHOL_LIPID_LINKED_OLIGOSACCHARIDE_LLO_AND_TRANSFER_TO_A_NASCENT_PROTEIN	ALG3	ALG10B	DPAGT1	ALG14	DOLK	LOC285407	ALG5	GMPPB	GMPPA	ALG6	MPI	ALG11	PGM3	PMM1	PMM2	DPM3	ALG13	ALG1	DOLPP1	GNPNAT1	ALG8	ALG12	ALG9	ALG10	ALG2	DPM1	DPM2	RFT1	GFPT2
REACTOME_IL1_SIGNALING	http://www.broadinstitute.org/gsea/msigdb/cards/REACTOME_IL1_SIGNALING	NOD1	TAB1	IRAK3	CHUK	MAP3K8	TAB2	PELI3	TAB3	IKBKB	IL1A	IL1B	IL1R1	IL1RAP	IL1RN	IRAK1	IRAK2	TMEM189-UBE2V1	MAP3K3	MYD88	IRAK4	TOLLIP	MAP2K1	MAP2K6	PELI2	PELI1	NOD2	MAP2K4	SKP1	MAP3K7	TRAF6	UBE2N	IL1R2	TNIP2	CUL1	IKBKG	RIPK2	SQSTM1	BTRC	RBX1
REACTOME_GLOBAL_GENOMIC_NER_GG_NER	http://www.broadinstitute.org/gsea/msigdb/cards/REACTOME_GLOBAL_GENOMIC_NER_GG_NER	CDK7	POLD3	DDB1	DDB2	ERCC1	ERCC2	ERCC3	ERCC4	ERCC5	GTF2H1	GTF2H2	GTF2H3	GTF2H4	LIG1	MNAT1	PCNA	POLD1	POLD2	POLE	POLE2	POLD4	RAD23B	RFC2	RFC3	RFC4	RFC5	RPA1	RPA2	RPA3	LOC652672	LOC652857	GTF2H2B	XPA	XPC	CCNH
REACTOME_CGMP_EFFECTS	http://www.broadinstitute.org/gsea/msigdb/cards/REACTOME_CGMP_EFFECTS	KCNMB2	MRVI1	PDE10A	KCNMB3	KCNMB4	KCNMB1	PDE11A	PDE1A	PDE2A	PDE3A	PDE3B	PDE6A	PDE6G	PDE9A	PDE1B	PDE6B	PRKG1	PRKG2	PDE5A
REACTOME_REGULATION_OF_SIGNALING_BY_CBL	http://www.broadinstitute.org/gsea/msigdb/cards/REACTOME_REGULATION_OF_SIGNALING_BY_CBL	CRK	CRKL	FYN	GRB2	RAPGEF1	BLNK	HCK	LYN	PIK3CA	PIK3CB	PIK3CD	PIK3R1	PIK3R2	SYK	VAV1	YES1	PIK3R3	CBL
REACTOME_AMINO_ACID_SYNTHESIS_AND_INTERCONVERSION_TRANSAMINATION	http://www.broadinstitute.org/gsea/msigdb/cards/REACTOME_AMINO_ACID_SYNTHESIS_AND_INTERCONVERSION_TRANSAMINATION	PHGDH	GLS2	GLS	GLUD1	GLUL	GOT1	GOT2	GPT	PSAT1	ASNS	OAT	PSPH	PYCR1	ALDH18A1	LOC643554	GPT2	CCBL1
REACTOME_CALNEXIN_CALRETICULIN_CYCLE	http://www.broadinstitute.org/gsea/msigdb/cards/REACTOME_CALNEXIN_CALRETICULIN_CYCLE	MAN1B1	GANAB	PDIA3	EDEM2	UGGT2	PRKCSH	UGGT1	EDEM3	CALR	CANX	EDEM1
REACTOME_SYNTHESIS_SECRETION_AND_INACTIVATION_OF_GIP	http://www.broadinstitute.org/gsea/msigdb/cards/REACTOME_SYNTHESIS_SECRETION_AND_INACTIVATION_OF_GIP	GPR119	DPP4	SEC11A	GATA4	GIP	FFAR1	SPCS1	ISL1	PAX6	PCSK1	SPCS3	LOC653566	SEC11C	SPCS2
REACTOME_PASSIVE_TRANSPORT_BY_AQUAPORINS	http://www.broadinstitute.org/gsea/msigdb/cards/REACTOME_PASSIVE_TRANSPORT_BY_AQUAPORINS	AQP8	AQP1	AQP2	AQP3	AQP4	AQP5	AQP6	AQP7	AQP9	MIP	AQP10
REACTOME_NEPHRIN_INTERACTIONS	http://www.broadinstitute.org/gsea/msigdb/cards/REACTOME_NEPHRIN_INTERACTIONS	CD2AP	FYN	NCK1	NPHS1	PIK3CA	PIK3CB	PIK3R1	PIK3R2	SPTAN1	SPTBN1	LOC729030	ACTN4	KIRREL2	NCK2	KIRREL3	ACTN1	ACTN2	IQGAP1	WASL	MAGI2
REACTOME_IL_3_5_AND_GM_CSF_SIGNALING	http://www.broadinstitute.org/gsea/msigdb/cards/REACTOME_IL_3_5_AND_GM_CSF_SIGNALING	CRK	CRKL	CSF2	CSF2RA	CSF2RB	FYN	GRB2	RAPGEF1	BLNK	HCK	HRAS	IL2	IL2RA	IL2RB	IL2RG	IL3	IL3RA	IL5	IL5RA	INPPL1	JAK1	JAK2	JAK3	LYN	PIK3CA	PIK3CB	PIK3CD	PIK3R1	PIK3R2	PRKACB	PTPN6	SHC1	SOS1	STAT5A	STAT5B	SYK	TEC	VAV1	YES1	YWHAZ	PIK3R3	CBL	GAB2
REACTOME_NITRIC_OXIDE_STIMULATES_GUANYLATE_CYCLASE	http://www.broadinstitute.org/gsea/msigdb/cards/REACTOME_NITRIC_OXIDE_STIMULATES_GUANYLATE_CYCLASE	KCNMB2	MRVI1	PDE10A	KCNMB3	KCNMB4	GUCY1A2	GUCY1A3	GUCY1B3	KCNMB1	NOS1	NOS2	NOS3	PDE11A	PDE1A	PDE2A	PDE3A	PDE3B	PDE6A	PDE6G	PDE9A	PDE1B	PDE6B	PRKG1	PRKG2	PDE5A
REACTOME_PLATELET_HOMEOSTASIS	http://www.broadinstitute.org/gsea/msigdb/cards/REACTOME_PLATELET_HOMEOSTASIS	KCNMB2	MRVI1	GNB5	PDE10A	MAPK14	FGR	KCNMB3	KCNMB4	GNAS	GNB1	GNB2	GNB3	GNG3	GNG4	GNG5	GNG7	GNG10	GNG11	GNGT1	GNGT2	GUCY1A2	GUCY1A3	GUCY1B3	APOB	ITPR2	ITPR3	KCNMB1	NOS1	NOS2	NOS3	ATP2A1	ATP2A2	ATP2A3	ATP2B2	ATP2B3	P2RX1	PDE11A	PDE1A	PDE2A	PDE3A	PDE3B	PDE6A	PDE6G	PDE9A	PDE1B	PDE6B	PECAM1	GNG13	PLA2G4A	GNG2	PPP2CA	PPP2CB	PPP2R1A	PPP2R1B	PPP2R5A	PPP2R5B	PPP2R5C	PPP2R5D	PPP2R5E	PRKG1	PRKG2	GNG12	TRPC7	PTGIR	PTPN6	GNB4	SLC8A2	SLC8A1	SLC8A3	STIM1	TRPC3	TRPC6	LOC730221	LOC730335	LRP8	ORAI1	PDE5A	GNG8
REACTOME_N_GLYCAN_TRIMMING_IN_THE_ER_AND_CALNEXIN_CALRETICULIN_CYCLE	http://www.broadinstitute.org/gsea/msigdb/cards/REACTOME_N_GLYCAN_TRIMMING_IN_THE_ER_AND_CALNEXIN_CALRETICULIN_CYCLE	MAN1B1	GANAB	PDIA3	EDEM2	UGGT2	PRKCSH	UGGT1	MOGS	EDEM3	CALR	CANX	EDEM1	MLEC
REACTOME_PLATELET_SENSITIZATION_BY_LDL	http://www.broadinstitute.org/gsea/msigdb/cards/REACTOME_PLATELET_SENSITIZATION_BY_LDL	MAPK14	FGR	APOB	PECAM1	PLA2G4A	PPP2CA	PPP2CB	PPP2R1A	PPP2R1B	PPP2R5A	PPP2R5B	PPP2R5C	PPP2R5D	PPP2R5E	PTPN6	LRP8
REACTOME_AQUAPORIN_MEDIATED_TRANSPORT	http://www.broadinstitute.org/gsea/msigdb/cards/REACTOME_AQUAPORIN_MEDIATED_TRANSPORT	GNB5	ADCY1	ADCY2	ADCY3	ADCY5	ADCY6	ADCY7	ADCY8	ADCY9	ADCY4	RAB11FIP2	GNAS	GNB1	GNB2	GNB3	GNG3	GNG4	GNG5	GNG7	GNG10	GNG11	GNGT1	GNGT2	AQP8	AQP1	AQP2	AQP3	AQP4	AQP5	AQP6	AQP7	AQP9	MIP	MYO5B	GNG13	GNG2	AVP	AVPR2	PRKACA	PRKACB	PRKACG	PRKAR1A	PRKAR1B	PRKAR2A	PRKAR2B	GNG12	GNB4	LOC730418	RAB11A	AQP10	GNG8
REACTOME_IL_RECEPTOR_SHC_SIGNALING	http://www.broadinstitute.org/gsea/msigdb/cards/REACTOME_IL_RECEPTOR_SHC_SIGNALING	CSF2	CSF2RA	CSF2RB	GRB2	HRAS	IL2	IL2RA	IL2RB	IL2RG	IL3	IL3RA	IL5	IL5RA	INPPL1	JAK1	JAK2	JAK3	PIK3CA	PIK3CB	PIK3CD	PIK3R1	PIK3R2	PTPN6	SHC1	SOS1	PIK3R3	GAB2
REACTOME_RAP1_SIGNALLING	http://www.broadinstitute.org/gsea/msigdb/cards/REACTOME_RAP1_SIGNALLING	RASGRP1	RASGRP2	RAPGEF3	RAPGEF4	RAP1GAP2	PRKACA	PRKACB	PRKACG	PRKG1	RAF1	RAP1A	RAP1B	RAP1GAP	SIPA1	LOC730418	YWHAB	YWHAZ
REACTOME_PLATELET_CALCIUM_HOMEOSTASIS	http://www.broadinstitute.org/gsea/msigdb/cards/REACTOME_PLATELET_CALCIUM_HOMEOSTASIS	ITPR2	ITPR3	ATP2A1	ATP2A2	ATP2A3	ATP2B2	ATP2B3	P2RX1	TRPC7	SLC8A2	SLC8A1	SLC8A3	STIM1	TRPC3	TRPC6	LOC730221	LOC730335	ORAI1
REACTOME_SIGNAL_REGULATORY_PROTEIN_SIRP_FAMILY_INTERACTIONS	http://www.broadinstitute.org/gsea/msigdb/cards/REACTOME_SIGNAL_REGULATORY_PROTEIN_SIRP_FAMILY_INTERACTIONS	SIRPB1	SIRPA	PTK2B	FYB	GRB2	SIRPG	PTK2	PTPN6	SRC	TYROBP	SKAP2	CD47
REACTOME_PROSTACYCLIN_SIGNALLING_THROUGH_PROSTACYCLIN_RECEPTOR	http://www.broadinstitute.org/gsea/msigdb/cards/REACTOME_PROSTACYCLIN_SIGNALLING_THROUGH_PROSTACYCLIN_RECEPTOR	GNB5	GNAS	GNB1	GNB2	GNB3	GNG3	GNG4	GNG5	GNG7	GNG10	GNG11	GNGT1	GNGT2	GNG13	GNG2	GNG12	PTGIR	GNB4	GNG8
REACTOME_GABA_SYNTHESIS_RELEASE_REUPTAKE_AND_DEGRADATION	http://www.broadinstitute.org/gsea/msigdb/cards/REACTOME_GABA_SYNTHESIS_RELEASE_REUPTAKE_AND_DEGRADATION	SLC32A1	ABAT	RIMS1	GAD1	GAD2	HSPA8	RAB3A	SLC6A1	SLC6A11	SLC6A12	SNAP25	STX1A	STXBP1	VAMP2	SYT1	ALDH5A1	DNAJC5
REACTOME_INCRETIN_SYNTHESIS_SECRETION_AND_INACTIVATION	http://www.broadinstitute.org/gsea/msigdb/cards/REACTOME_INCRETIN_SYNTHESIS_SECRETION_AND_INACTIVATION	CDX2	GPR119	CTNNB1	DPP4	SEC11A	GATA4	GCG	GIP	GNB3	FFAR1	SPCS1	GRP	O3FAR1	ISL1	LEP	PAX6	PCSK1	GNG13	SPCS3	LOC653566	SEC11C	SPCS2
REACTOME_TRANSPORT_OF_ORGANIC_ANIONS	http://www.broadinstitute.org/gsea/msigdb/cards/REACTOME_TRANSPORT_OF_ORGANIC_ANIONS	SLCO1B1	SLCO2B1	ALB	SLCO4A1	SLCO3A1	SLCO1B3	SLCO4C1	SLCO1C1	AVP	SLCO2A1	SLCO1A2
REACTOME_SYNTHESIS_SECRETION_AND_INACTIVATION_OF_GLP1	http://www.broadinstitute.org/gsea/msigdb/cards/REACTOME_SYNTHESIS_SECRETION_AND_INACTIVATION_OF_GLP1	CDX2	GPR119	CTNNB1	DPP4	SEC11A	GCG	GNB3	FFAR1	SPCS1	GRP	O3FAR1	LEP	PAX6	PCSK1	GNG13	SPCS3	LOC653566	SEC11C	SPCS2
REACTOME_REGULATION_OF_WATER_BALANCE_BY_RENAL_AQUAPORINS	http://www.broadinstitute.org/gsea/msigdb/cards/REACTOME_REGULATION_OF_WATER_BALANCE_BY_RENAL_AQUAPORINS	GNB5	ADCY1	ADCY2	ADCY3	ADCY5	ADCY6	ADCY7	ADCY8	ADCY9	ADCY4	RAB11FIP2	GNAS	GNB1	GNB2	GNB3	GNG3	GNG4	GNG5	GNG7	GNG10	GNG11	GNGT1	GNGT2	AQP1	AQP2	AQP3	AQP4	MYO5B	GNG13	GNG2	AVP	AVPR2	PRKACA	PRKACB	PRKACG	PRKAR1A	PRKAR1B	PRKAR2A	PRKAR2B	GNG12	GNB4	LOC730418	RAB11A	GNG8
REACTOME_DESTABILIZATION_OF_MRNA_BY_BRF1	http://www.broadinstitute.org/gsea/msigdb/cards/REACTOME_DESTABILIZATION_OF_MRNA_BY_BRF1	EXOSC8	EXOSC6	DCP2	AKT1	DIS3	EXOSC7	EXOSC2	EXOSC3	EXOSC1	EXOSC9	XRN1	EXOSC4	DCP1A	EXOSC5	ZFP36L1	YWHAB	MAPKAPK2
REACTOME_IRAK1_RECRUITS_IKK_COMPLEX	http://www.broadinstitute.org/gsea/msigdb/cards/REACTOME_IRAK1_RECRUITS_IKK_COMPLEX	CHUK	PELI3	IKBKB	IRAK1	TMEM189-UBE2V1	PELI2	PELI1	TRAF6	UBE2N	IKBKG
REACTOME_TRAF6_MEDIATED_IRF7_ACTIVATION	http://www.broadinstitute.org/gsea/msigdb/cards/REACTOME_TRAF6_MEDIATED_IRF7_ACTIVATION	TANK	CREBBP	EP300	DDX58	TBK1	IFNA1	IFNA2	IFNA4	IFNA5	IFNA6	IFNA7	IFNA8	IFNA10	IFNA14	IFNA16	IFNA17	IFNA21	IFNB1	IRF1	IRF2	IRF3	IRF7	MAVS	IFIH1	TRAF2	TRAF6	TRIM25	SIKE1	RNF135	IKBKE
REACTOME_CIRCADIAN_CLOCK	http://www.broadinstitute.org/gsea/msigdb/cards/REACTOME_CIRCADIAN_CLOCK	NAMPT	NCOA2	PPARGC1A	CPT1A	CREB1	ATF2	CREBBP	CRY1	CRY2	CSNK1D	CSNK1E	DBP	EP300	F7	NCOA6	CCRN4L	FBXL3	NR3C1	HIF1A	ARNTL	MEF2C	MEF2D	NPAS2	SERPINE1	PER1	PPARA	MED1	AVP	ARNTL2	RORA	RPS27A	RXRA	SKP1	SMARCD3	SREBF1	TBL1X	RPS27AP11	UBA52	BHLHE41	TBL1XR1	NCOA3	ELOVL3	CUL1	PRIC285	BHLHE40	NCOA1	HDAC3	PER2	BTRC	NR1D1	CLOCK	NCOR1	TGS1
REACTOME_TRAF6_MEDIATED_NFKB_ACTIVATION	http://www.broadinstitute.org/gsea/msigdb/cards/REACTOME_TRAF6_MEDIATED_NFKB_ACTIVATION	CHUK	AGER	DDX58	HMGB1	APP	IKBKB	MAP3K1	NFKB2	NFKBIA	NFKBIB	MAVS	RELA	S100A12	S100B	SAA1	IFIH1	TRAF2	TRAF6	TRIM25	RNF135	IKBKG
REACTOME_FACTORS_INVOLVED_IN_MEGAKARYOCYTE_DEVELOPMENT_AND_PLATELET_PRODUCTION	http://www.broadinstitute.org/gsea/msigdb/cards/REACTOME_FACTORS_INVOLVED_IN_MEGAKARYOCYTE_DEVELOPMENT_AND_PLATELET_PRODUCTION	SH2B3	KIF20A	CDK2	CDK5	HMG20B	SH2B2	EHD1	KIF2C	AKAP10	VPS45	HIST2H3C	CREBBP	GATA5	KLC3	ZFPM1	DOCK1	DOCK2	DOCK3	EP300	JMJD1C	KIFAP3	KDM1A	RCOR1	DOCK9	ZFPM2	CBX5	MAFF	KIF4A	ABL1	SIN3A	SH2B1	KIF26A	GATA1	GATA2	GATA3	GATA4	GATA6	KIF4B	RACGAP1	H3F3A	H3F3B	HBB	HBD	HBE1	HBG2	HDAC1	HDAC2	EHD2	HIST2H3A	IFNA1	IFNA2	IFNA4	IFNA5	IFNA6	IFNA7	IFNA8	IFNA10	IFNA14	IFNA16	IFNA17	IFNA21	IFNB1	H3F3AP5	IRF1	IRF2	IRF3	IRF7	ITPK1	JAK2	KIF2A	KIF3C	KIF5A	KIF5B	KLC1	KIF11	KIFC1	KIF22	MAFG	LOC441511	MYB	NFE2	AK3	DOCK10	PRKACA	MFN1	PRKACB	PRKACG	PRKAR1A	PRKAR1B	PRKAR2A	PRKAR2B	KIF15	DOCK6	RAB5A	RAC1	RAD51C	RAD51B	ZFYVE20	KIF9	H3F3AP6	KLC2	HIST2H3D	TP53	LOC730418	LOC731820	WEE1	MAFK	DOCK5	AKAP1	DOCK8	CABLES2	KIF18A	CAPZA1	CAPZA2	HIST1H3A	HIST1H3D	HIST1H3C	HIST1H3E	HIST1H3I	HIST1H3G	HIST1H3J	HIST1H3H	HIST1H3B	KIF2B	HIST1H3F	KLC4	CABLES1	KIF3B	KIF23	DOCK4	MFN2	CDC42
REACTOME_REGULATION_OF_IFNG_SIGNALING	http://www.broadinstitute.org/gsea/msigdb/cards/REACTOME_REGULATION_OF_IFNG_SIGNALING	IFNG	IFNGR1	IFNGR2	JAK1	JAK2	PTPN1	PTPN2	PTPN6	LOC646981	STAT1	SUMO1	PIAS1	SOCS1	SOCS3
REACTOME_GABA_A_RECEPTOR_ACTIVATION	http://www.broadinstitute.org/gsea/msigdb/cards/REACTOME_GABA_A_RECEPTOR_ACTIVATION	ARHGEF9	GABRA1	GABRA2	GABRA3	GABRA4	GABRA5	GABRA6	GABRB1	GABRB2	GABRB3	GABRG2	GABRG3
REACTOME_REGULATION_OF_MRNA_STABILITY_BY_PROTEINS_THAT_BIND_AU_RICH_ELEMENTS	http://www.broadinstitute.org/gsea/msigdb/cards/REACTOME_REGULATION_OF_MRNA_STABILITY_BY_PROTEINS_THAT_BIND_AU_RICH_ELEMENTS	PSMD14	EXOSC8	EXOSC6	MAPK14	PSMA8	DCP2	EIF4G1	ELAVL1	AKT1	DIS3	EXOSC7	PSME4	EXOSC2	PABPC1	HNRNPD	HSPA1B	HSPA8	HSPB1	TNPO1	PARN	EXOSC3	EXOSC1	EXOSC9	XRN1	EXOSC4	PRKCA	PRKCD	DCP1A	MAPK11	PSMA1	PSMA2	PSMA3	PSMA4	PSMA5	PSMA6	PSMA7	PSMB1	PSMB2	PSMB3	EXOSC5	PSMB4	PSMB5	PSMB6	PSMB7	PSMB8	PSMB9	PSMB10	PSMC1	PSMC2	PSMC3	PSMC4	PSMC5	PSMC6	PSMD1	PSMD2	PSMD3	PSMD4	PSMD5	PSMD7	PSMD8	PSMD9	PSMD10	PSMD11	PSMD12	PSMD13	PSME1	PSME2	RPS27A	LOC652607	LOC652826	ZFP36L1	RPS27AP11	UBA52	XPO1	YWHAB	YWHAZ	ZFP36	NUP214	ANP32A	KHSRP	TNFSF13	MAPKAPK2	PSMF1	PSMD6
REACTOME_INHIBITION_OF_VOLTAGE_GATED_CA2_CHANNELS_VIA_GBETA_GAMMA_SUBUNITS	http://www.broadinstitute.org/gsea/msigdb/cards/REACTOME_INHIBITION_OF_VOLTAGE_GATED_CA2_CHANNELS_VIA_GBETA_GAMMA_SUBUNITS	GABBR1	GNB1	GNB2	GNB3	GNG3	GNG4	GNG5	GNG7	GNG10	GNGT1	GNGT2	KCNJ2	KCNJ3	KCNJ4	KCNJ5	KCNJ6	KCNJ9	KCNJ10	KCNJ12	KCNJ15	KCNJ16	GNG2	GNG12	GNG8	GABBR2
REACTOME_IRAK2_MEDIATED_ACTIVATION_OF_TAK1_COMPLEX_UPON_TLR7_8_OR_9_STIMULATION	http://www.broadinstitute.org/gsea/msigdb/cards/REACTOME_IRAK2_MEDIATED_ACTIVATION_OF_TAK1_COMPLEX_UPON_TLR7_8_OR_9_STIMULATION	TAB1	TAB2	TAB3	IRAK2	RPS27A	MAP3K7	TRAF6	RPS27AP11	UBA52
REACTOME_TRAF6_MEDIATED_INDUCTION_OF_NFKB_AND_MAP_KINASES_UPON_TLR7_8_OR_9_ACTIVATION	http://www.broadinstitute.org/gsea/msigdb/cards/REACTOME_TRAF6_MEDIATED_INDUCTION_OF_NFKB_AND_MAP_KINASES_UPON_TLR7_8_OR_9_ACTIVATION	NOD1	TAB1	CHUK	CREB1	ATF2	MAPK14	AGER	DUSP3	DUSP4	DUSP6	DUSP7	ELK1	TAB2	FOS	PELI3	TAB3	HMGB1	APP	IKBKB	IRAK1	IRAK2	JUN	TMEM189-UBE2V1	MEF2A	MEF2C	MAP3K1	MYD88	ATF1	NFKB2	NFKBIA	NFKBIB	IRAK4	TLR7	ECSIT	TLR8	TLR9	PPP2CA	PPP2CB	PPP2R1A	PPP2R1B	PPP2R5D	MAPK1	MAPK3	MAPK7	MAPK8	MAPK11	MAPK9	MAPK10	MAP2K1	MAP2K2	MAP2K3	MAP2K6	MAP2K7	PELI2	PELI1	RELA	RPS6KA1	RPS6KA2	RPS6KA3	RPS27A	S100A12	S100B	SAA1	NOD2	MAP2K4	LOC650832	MAP3K7	TRAF6	RPS27AP11	UBA52	UBE2N	MAPKAPK3	IKBKG	RIPK2	RPS6KA5	MAPKAPK2	CDK1
REACTOME_TRAF3_DEPENDENT_IRF_ACTIVATION_PATHWAY	http://www.broadinstitute.org/gsea/msigdb/cards/REACTOME_TRAF3_DEPENDENT_IRF_ACTIVATION_PATHWAY	CREBBP	EP300	DDX58	TBK1	IFNB1	IRF3	IRF7	MAVS	IFIH1	TRAF3	TRIM25	SIKE1	RNF135	IKBKE
REACTOME_GABA_B_RECEPTOR_ACTIVATION	http://www.broadinstitute.org/gsea/msigdb/cards/REACTOME_GABA_B_RECEPTOR_ACTIVATION	ADCY1	ADCY2	ADCY3	ADCY5	ADCY6	ADCY7	ADCY8	ADCY9	ADCY4	GABBR1	GNAI1	GNAI2	GNAI3	GNAL	GNB1	GNB2	GNB3	GNG3	GNG4	GNG5	GNG7	GNG10	GNGT1	GNGT2	KCNJ2	KCNJ3	KCNJ4	KCNJ5	KCNJ6	KCNJ9	KCNJ10	KCNJ12	KCNJ15	KCNJ16	GNG2	GNG12	GNG8	GABBR2
REACTOME_NFKB_ACTIVATION_THROUGH_FADD_RIP1_PATHWAY_MEDIATED_BY_CASPASE_8_AND10	http://www.broadinstitute.org/gsea/msigdb/cards/REACTOME_NFKB_ACTIVATION_THROUGH_FADD_RIP1_PATHWAY_MEDIATED_BY_CASPASE_8_AND10	CHUK	DDX58	IKBKB	MAVS	IFIH1	TRIM25	CASP8	RNF135	CASP10	IKBKG	RIPK1	FADD
REACTOME_DESTABILIZATION_OF_MRNA_BY_KSRP	http://www.broadinstitute.org/gsea/msigdb/cards/REACTOME_DESTABILIZATION_OF_MRNA_BY_KSRP	EXOSC8	EXOSC6	MAPK14	DCP2	AKT1	DIS3	EXOSC7	EXOSC2	PARN	EXOSC3	EXOSC1	EXOSC9	EXOSC4	MAPK11	EXOSC5	YWHAZ	KHSRP
REACTOME_TRANSPORT_TO_THE_GOLGI_AND_SUBSEQUENT_MODIFICATION	http://www.broadinstitute.org/gsea/msigdb/cards/REACTOME_TRANSPORT_TO_THE_GOLGI_AND_SUBSEQUENT_MODIFICATION	PREB	SEC24B	SEC23A	MAN1A2	MGAT4B	MGAT4A	SEC31A	FUT8	MGAT4C	B4GALT1	ST8SIA6	LMAN1	MAN1A1	MAN2A1	MGAT1	MGAT2	MGAT3	MGAT5	ST8SIA3	SAR1B	MAN1C1	SEC13	ST6GAL1	MANEA	ST8SIA2	B4GALT4	B4GALT3	B4GALT2	MCFD2	B4GALT6	B4GALT5	SEC24C	SEC24D
REACTOME_IRON_UPTAKE_AND_TRANSPORT	http://www.broadinstitute.org/gsea/msigdb/cards/REACTOME_IRON_UPTAKE_AND_TRANSPORT	TCIRG1	SLC46A1	ATP6V1G3	CP	ATP6V0A2	ATP6V0D2	ATP6V1C2	FTH1	FTL	FLVCR1	SLC40A1	HMOX1	HMOX2	ATP6V0A4	ATP6V1D	ATP6V1H	ATP6V1A	ATP6V1B1	ATP6V1B2	ATP6V0C	ATP6V1C1	ATP6V1E1	ATP6V0B	ATP6V1G2	STEAP3	MCOLN1	TF	TFRC	CYBRD1	ATP6V0E1	ATP6V1E2	ATP6V0D1	ATP6V1F	ABCG2	ATP6V1G1	HEPH
REACTOME_DESTABILIZATION_OF_MRNA_BY_TRISTETRAPROLIN_TTP	http://www.broadinstitute.org/gsea/msigdb/cards/REACTOME_DESTABILIZATION_OF_MRNA_BY_TRISTETRAPROLIN_TTP	EXOSC8	EXOSC6	DCP2	DIS3	EXOSC7	EXOSC2	TNPO1	EXOSC3	EXOSC1	EXOSC9	XRN1	EXOSC4	DCP1A	EXOSC5	YWHAB	ZFP36	MAPKAPK2
REACTOME_INTERFERON_GAMMA_SIGNALING	http://www.broadinstitute.org/gsea/msigdb/cards/REACTOME_INTERFERON_GAMMA_SIGNALING	IRF9	GBP4	GBP5	GBP6	FCGR1A	FCGR1B	GBP1	GBP2	HLA-A	HLA-B	HLA-C	HLA-DPA1	HLA-DPB1	HLA-DQA1	HLA-DQA2	HLA-DRB1	HLA-DRB3	HLA-DRB5	HLA-F	HLA-G	ICAM1	IRF8	IFNG	IFNGR1	IFNGR2	IRF1	IRF2	IRF3	IRF4	IRF5	IRF6	IRF7	JAK1	JAK2	GBP7	CIITA	LOC441019	MT2A	NCAM1	OAS1	OAS2	OAS3	PML	PRKCD	B2M	PTAFR	PTPN1	PTPN2	PTPN6	LOC646981	HLA-K	SP100	STAT1	SUMO1	VCAM1	CAMK2A	CAMK2B	CAMK2D	PIAS1	OASL	SOCS1	SOCS3	CD44
REACTOME_N_GLYCAN_ANTENNAE_ELONGATION	http://www.broadinstitute.org/gsea/msigdb/cards/REACTOME_N_GLYCAN_ANTENNAE_ELONGATION	MGAT4B	MGAT4A	MGAT4C	B4GALT1	ST8SIA6	MGAT5	ST8SIA3	ST6GAL1	ST8SIA2	B4GALT4	B4GALT3	B4GALT2	B4GALT6	B4GALT5
REACTOME_TRAF6_MEDIATED_IRF7_ACTIVATION_IN_TLR7_8_OR_9_SIGNALING	http://www.broadinstitute.org/gsea/msigdb/cards/REACTOME_TRAF6_MEDIATED_IRF7_ACTIVATION_IN_TLR7_8_OR_9_SIGNALING	IRAK1	IRF7	TMEM189-UBE2V1	MYD88	IRAK4	TLR7	TLR8	TLR9	TRAF6	UBE2N
REACTOME_ACTIVATION_OF_IRF3_IRF7_MEDIATED_BY_TBK1_IKK_EPSILON	http://www.broadinstitute.org/gsea/msigdb/cards/REACTOME_ACTIVATION_OF_IRF3_IRF7_MEDIATED_BY_TBK1_IKK_EPSILON	TICAM1	LY96	TBK1	TICAM2	IRF3	IRF7	RPS27A	TLR3	TLR4	TRAF3	RPS27AP11	UBA52	CD14	IKBKE
REACTOME_ION_TRANSPORT_BY_P_TYPE_ATPASES	http://www.broadinstitute.org/gsea/msigdb/cards/REACTOME_ION_TRANSPORT_BY_P_TYPE_ATPASES	ATP9A	ATP8A1	ATP8B3	ATP10B	ATP11B	ATP11A	ATP2C1	ATP11C	ATP9B	ATP1A1	ATP1A2	ATP1A3	ATP12A	ATP1A4	ATP1B1	ATP1B2	ATP1B3	FXYD2	ATP2A1	ATP2A2	ATP2A3	ATP2B2	ATP2B3	ATP4A	ATP4B	ATP8A2	ATP8B1	ATP7A	ATP7B	ATP10A	ATP10D	LOC644732	ATP8B4	ATP2C2
REACTOME_INTERFERON_ALPHA_BETA_SIGNALING	http://www.broadinstitute.org/gsea/msigdb/cards/REACTOME_INTERFERON_ALPHA_BETA_SIGNALING	ADAR	IRF9	IFITM3	IFITM2	USP18	LOC144383	EGR1	IFI6	GBP2	HLA-A	HLA-B	HLA-C	HLA-F	HLA-G	IRF8	IFI27	IFI35	IFIT2	IFIT1	IFIT3	IFNA1	IFNA2	IFNA4	IFNA5	IFNA6	IFNA7	IFNA8	IFNA10	IFNA14	IFNA16	IFNA17	IFNA21	IFNAR1	IFNAR2	IFNB1	IRF1	IRF2	IRF3	IRF4	IRF5	IRF6	IRF7	ISG20	JAK1	MX1	MX2	OAS1	OAS2	OAS3	IP6K2	XAF1	PSMB8	PTPN1	PTPN6	RNASEL	HLA-K	STAT1	STAT2	TYK2	IFITM1	OASL	SOCS1	SOCS3	ISG15
REACTOME_ADVANCED_GLYCOSYLATION_ENDPRODUCT_RECEPTOR_SIGNALING	http://www.broadinstitute.org/gsea/msigdb/cards/REACTOME_ADVANCED_GLYCOSYLATION_ENDPRODUCT_RECEPTOR_SIGNALING	DDOST	AGER	HMGB1	APP	LGALS3	PRKCSH	MAPK1	MAPK3	S100A12	S100B	SAA1	CAPZA1	CAPZA2
REACTOME_GABA_RECEPTOR_ACTIVATION	http://www.broadinstitute.org/gsea/msigdb/cards/REACTOME_GABA_RECEPTOR_ACTIVATION	ADCY1	ADCY2	ADCY3	ADCY5	ADCY6	ADCY7	ADCY8	ADCY9	ADCY4	ARHGEF9	GABBR1	GABRA1	GABRA2	GABRA3	GABRA4	GABRA5	GABRA6	GABRB1	GABRB2	GABRB3	GABRG2	GABRG3	GABRR1	GABRR2	GNAI1	GNAI2	GNAI3	GNAL	GNB1	GNB2	GNB3	GNG3	GNG4	GNG5	GNG7	GNG10	GNGT1	GNGT2	KCNJ2	KCNJ3	KCNJ4	KCNJ5	KCNJ6	KCNJ9	KCNJ10	KCNJ12	KCNJ15	KCNJ16	GNG2	GNG12	GNG8	GABBR2
REACTOME_KINESINS	http://www.broadinstitute.org/gsea/msigdb/cards/REACTOME_KINESINS	KIF20A	KIF2C	KLC3	KIFAP3	KIF4A	KIF26A	KIF4B	RACGAP1	KIF2A	KIF3C	KIF5A	KIF5B	KLC1	KIF11	KIFC1	KIF22	KIF15	KIF9	KLC2	KIF18A	KIF2B	KLC4	KIF3B	KIF23
REACTOME_N_GLYCAN_ANTENNAE_ELONGATION_IN_THE_MEDIAL_TRANS_GOLGI	http://www.broadinstitute.org/gsea/msigdb/cards/REACTOME_N_GLYCAN_ANTENNAE_ELONGATION_IN_THE_MEDIAL_TRANS_GOLGI	MGAT4B	MGAT4A	FUT8	MGAT4C	B4GALT1	ST8SIA6	MAN2A1	MGAT2	MGAT3	MGAT5	ST8SIA3	ST6GAL1	ST8SIA2	B4GALT4	B4GALT3	B4GALT2	B4GALT6	B4GALT5
REACTOME_REGULATION_OF_IFNA_SIGNALING	http://www.broadinstitute.org/gsea/msigdb/cards/REACTOME_REGULATION_OF_IFNA_SIGNALING	USP18	IFNA1	IFNA2	IFNA4	IFNA5	IFNA6	IFNA7	IFNA8	IFNA10	IFNA14	IFNA16	IFNA17	IFNA21	IFNAR1	IFNAR2	IFNB1	JAK1	PTPN1	PTPN6	STAT1	STAT2	TYK2	SOCS1	SOCS3
REACTOME_INTERFERON_SIGNALING	http://www.broadinstitute.org/gsea/msigdb/cards/REACTOME_INTERFERON_SIGNALING	ADAR	IRF9	IFITM3	IFITM2	NUP50	NUPL2	USP18	GBP4	GBP5	NUP35	LOC144383	GBP6	EGR1	EIF4A1	EIF4A2	EIF4E	EIF4G1	EIF4G2	FCGR1A	FCGR1B	NUP205	FLNB	NUP210	NUP188	DDX58	NUP62	IFI6	ARIH1	GBP1	GBP2	HLA-A	HLA-B	HLA-C	HLA-DPA1	HLA-DPB1	HLA-DQA1	HLA-DQA2	HLA-DRB1	HLA-DRB3	HLA-DRB5	HLA-F	HLA-G	EIF4E3	ICAM1	IRF8	IFI27	IFI35	IFIT2	IFIT1	IFIT3	IFNA1	IFNA2	IFNA4	IFNA5	IFNA6	IFNA7	IFNA8	IFNA10	IFNA14	IFNA16	IFNA17	IFNA21	IFNAR1	IFNAR2	IFNB1	IFNG	IFNGR1	IFNGR2	NUP43	IRF1	IRF2	IRF3	IRF4	IRF5	IRF6	IRF7	ISG20	JAK1	JAK2	KPNA1	KPNB1	KPNA2	KPNA3	KPNA4	KPNA5	GBP7	CIITA	LOC441019	MT2A	MX1	MX2	NCAM1	NEDD4	NUP88	OAS1	OAS2	OAS3	HERC5	IP6K2	PIN1	PLCG1	NUP54	PML	XAF1	PPM1B	NUP133	PRKCD	MAPK3	EIF2AK2	B2M	PSMB8	NUP107	PTAFR	PTPN1	PTPN2	PTPN6	RANBP2	RNASEL	RPS27A	LOC646981	HLA-K	SP100	STAT1	STAT2	TPR	RPS27AP11	TYK2	UBA52	UBA7	UBE2E1	UBE2N	SUMO1	VCAM1	TRIM25	NUP37	NUP85	NUP214	AAAS	CAMK2A	CAMK2B	CAMK2D	SEH1L	RAE1	IFITM1	PIAS1	OASL	SOCS1	EIF4G3	SOCS3	UBE2L6	EIF4E2	CD44	NUP155	ISG15	NUP93	EIF4A3	NUPL1	POM121	NUP153
REACTOME_NEGATIVE_REGULATORS_OF_RIG_I_MDA5_SIGNALING	http://www.broadinstitute.org/gsea/msigdb/cards/REACTOME_NEGATIVE_REGULATORS_OF_RIG_I_MDA5_SIGNALING	CYLD	DDX58	TBK1	UBE2K	IRF3	PCBP2	HERC5	PIN1	RNF125	OTUD5	MAVS	RPS27A	IFIH1	TNFAIP3	TRAF3	RPS27AP11	UBA52	UBA7	UBE2D1	UBE2D2	UBE2D3	TRIM25	NLRX1	NLRC5	RNF135	TAX1BP1	ATG12	UBE2L6	ATG5	ISG15	IKBKE
REACTOME_NFKB_AND_MAP_KINASES_ACTIVATION_MEDIATED_BY_TLR4_SIGNALING_REPERTOIRE	http://www.broadinstitute.org/gsea/msigdb/cards/REACTOME_NFKB_AND_MAP_KINASES_ACTIVATION_MEDIATED_BY_TLR4_SIGNALING_REPERTOIRE	NOD1	TAB1	CHUK	CREB1	ATF2	MAPK14	TICAM1	AGER	DUSP3	DUSP4	DUSP6	DUSP7	ELK1	TAB2	FOS	LY96	TAB3	HMGB1	APP	TICAM2	IKBKB	IRAK1	IRAK2	JUN	MEF2A	MEF2C	ATF1	NFKB2	NFKBIA	NFKBIB	PPP2CA	PPP2CB	PPP2R1A	PPP2R1B	PPP2R5D	MAPK1	MAPK3	MAPK7	MAPK8	MAPK11	MAPK9	MAPK10	MAP2K1	MAP2K2	MAP2K3	MAP2K6	MAP2K7	RELA	RPS6KA1	RPS6KA2	RPS6KA3	RPS27A	S100A12	S100B	SAA1	NOD2	MAP2K4	LOC650832	MAP3K7	TLR3	TLR4	TRAF6	RPS27AP11	UBA52	MAPKAPK3	IKBKG	RIPK1	RIPK2	RPS6KA5	MAPKAPK2	CD14	CDK1
REACTOME_TRANSFERRIN_ENDOCYTOSIS_AND_RECYCLING	http://www.broadinstitute.org/gsea/msigdb/cards/REACTOME_TRANSFERRIN_ENDOCYTOSIS_AND_RECYCLING	TCIRG1	ATP6V1G3	ATP6V0A2	ATP6V0D2	ATP6V1C2	ATP6V0A4	ATP6V1D	ATP6V1H	ATP6V1A	ATP6V1B1	ATP6V1B2	ATP6V0C	ATP6V1C1	ATP6V1E1	ATP6V0B	ATP6V1G2	STEAP3	MCOLN1	TF	TFRC	ATP6V0E1	ATP6V1E2	ATP6V0D1	ATP6V1F	ATP6V1G1
REACTOME_DSCAM_INTERACTIONS	http://www.broadinstitute.org/gsea/msigdb/cards/REACTOME_DSCAM_INTERACTIONS	MAPK14	DCC	DSCAM	PAK1	MAPK8	MAPK11	MAPK13	DSCAML1	RAC1	MAPK12	NTN1
REACTOME_ION_CHANNEL_TRANSPORT	http://www.broadinstitute.org/gsea/msigdb/cards/REACTOME_ION_CHANNEL_TRANSPORT	ATP9A	ATP8A1	ATP8B3	HTR3C	ATP10B	ATP11B	ARHGEF9	ATP11A	GABRA1	GABRA2	GABRA3	GABRA4	GABRA5	GABRA6	GABRB1	GABRB2	GABRB3	GABRG2	GABRG3	GABRR1	GABRR2	ATP2C1	GLRA1	GLRA2	GLRB	ATP11C	HTR3A	ATP9B	ATP1A1	ATP1A2	ATP1A3	ATP12A	ATP1A4	ATP1B1	ATP1B2	ATP1B3	FXYD2	ATP2A1	ATP2A2	ATP2A3	ATP2B2	ATP2B3	ATP4A	ATP4B	ATP8A2	ATP8B1	ATP7A	ATP7B	ATP10A	ATP10D	LOC644732	ATP8B4	GLRA3	HTR3B	ATP2C2
REACTOME_DESTABILIZATION_OF_MRNA_BY_AUF1_HNRNP_D0	http://www.broadinstitute.org/gsea/msigdb/cards/REACTOME_DESTABILIZATION_OF_MRNA_BY_AUF1_HNRNP_D0	PSMD14	PSMA8	EIF4G1	PSME4	PABPC1	HNRNPD	HSPA1B	HSPA8	HSPB1	PSMA1	PSMA2	PSMA3	PSMA4	PSMA5	PSMA6	PSMA7	PSMB1	PSMB2	PSMB3	PSMB4	PSMB5	PSMB6	PSMB7	PSMB8	PSMB9	PSMB10	PSMC1	PSMC2	PSMC3	PSMC4	PSMC5	PSMC6	PSMD1	PSMD2	PSMD3	PSMD4	PSMD5	PSMD7	PSMD8	PSMD9	PSMD10	PSMD11	PSMD12	PSMD13	PSME1	PSME2	RPS27A	LOC652607	LOC652826	RPS27AP11	UBA52	PSMF1	PSMD6
REACTOME_TRAF6_MEDIATED_INDUCTION_OF_TAK1_COMPLEX	http://www.broadinstitute.org/gsea/msigdb/cards/REACTOME_TRAF6_MEDIATED_INDUCTION_OF_TAK1_COMPLEX	TAB1	TICAM1	TAB2	LY96	TAB3	TICAM2	RPS27A	MAP3K7	TLR3	TLR4	TRAF6	RPS27AP11	UBA52	CD14
REACTOME_RIG_I_MDA5_MEDIATED_INDUCTION_OF_IFN_ALPHA_BETA_PATHWAYS	http://www.broadinstitute.org/gsea/msigdb/cards/REACTOME_RIG_I_MDA5_MEDIATED_INDUCTION_OF_IFN_ALPHA_BETA_PATHWAYS	TANK	CHUK	CREBBP	CYLD	AGER	EP300	DDX58	DAK	TBK1	UBE2K	HMGB1	IFNA1	IFNA2	IFNA4	IFNA5	IFNA6	IFNA7	IFNA8	IFNA10	IFNA14	IFNA16	IFNA17	IFNA21	IFNB1	APP	IKBKB	IRF1	IRF2	IRF3	IRF7	MAP3K1	NFKB2	NFKBIA	NFKBIB	PCBP2	HERC5	PIN1	RNF125	OTUD5	MAVS	RELA	RPS27A	S100A12	S100B	SAA1	IFIH1	TNFAIP3	TRAF2	TRAF3	TRAF6	RPS27AP11	UBA52	UBA7	UBE2D1	UBE2D2	UBE2D3	TRIM25	DHX58	NLRX1	SIKE1	CASP8	NLRC5	RNF135	CASP10	IKBKG	RIPK1	FADD	TAX1BP1	ATG12	UBE2L6	ATG5	ISG15	IKBKE
REACTOME_IKK_COMPLEX_RECRUITMENT_MEDIATED_BY_RIP1	http://www.broadinstitute.org/gsea/msigdb/cards/REACTOME_IKK_COMPLEX_RECRUITMENT_MEDIATED_BY_RIP1	CHUK	TICAM1	LY96	TICAM2	IKBKB	TLR3	TLR4	IKBKG	RIPK1	CD14
REACTOME_LIGAND_GATED_ION_CHANNEL_TRANSPORT	http://www.broadinstitute.org/gsea/msigdb/cards/REACTOME_LIGAND_GATED_ION_CHANNEL_TRANSPORT	HTR3C	ARHGEF9	GABRA1	GABRA2	GABRA3	GABRA4	GABRA5	GABRA6	GABRB1	GABRB2	GABRB3	GABRG2	GABRG3	GABRR1	GABRR2	GLRA1	GLRA2	GLRB	HTR3A	GLRA3	HTR3B
REACTOME_FORMATION_OF_INCISION_COMPLEX_IN_GG_NER	http://www.broadinstitute.org/gsea/msigdb/cards/REACTOME_FORMATION_OF_INCISION_COMPLEX_IN_GG_NER	CDK7	DDB1	DDB2	ERCC1	ERCC2	ERCC3	ERCC4	ERCC5	GTF2H1	GTF2H2	GTF2H3	GTF2H4	MNAT1	RAD23B	RPA1	RPA2	RPA3	LOC652672	LOC652857	GTF2H2B	XPA	XPC	CCNH
REACTOME_TRANSCRIPTIONAL_REGULATION_OF_WHITE_ADIPOCYTE_DIFFERENTIATION	http://www.broadinstitute.org/gsea/msigdb/cards/REACTOME_TRANSCRIPTIONAL_REGULATION_OF_WHITE_ADIPOCYTE_DIFFERENTIATION	MED6	MED16	CDK4	CDK8	NCOA2	CEBPB	CEBPD	PPARGC1A	MED8	CREBBP	EBF1	EGR2	EP300	FABP4	MED19	NCOA6	CDK19	MED13L	MED4	LEP	MED11	LPL	MED31	PCK1	ANGPTL4	MED15	PLIN1	PPARA	PPARG	MED1	MED18	MED9	MED29	RELA	RXRA	SLC2A4	SMARCD3	SREBF1	MED22	KLF5	TBL1X	NR2F2	TGFB1	TNF	WNT1	WNT10B	TBL1XR1	MED25	NCOA3	MED10	PRIC285	NCOA1	HDAC3	CCNC	CCND3	MED30	MED14	KLF4	ADIPOQ	MED21	MED23	MED17	MED26	MED27	MED7	MED20	CD36	NCOR1	NCOR2	TGS1	MED24	MED12
REACTOME_ENDOSOMAL_SORTING_COMPLEX_REQUIRED_FOR_TRANSPORT_ESCRT	http://www.broadinstitute.org/gsea/msigdb/cards/REACTOME_ENDOSOMAL_SORTING_COMPLEX_REQUIRED_FOR_TRANSPORT_ESCRT	STAM2	SNF8	CHMP4B	VPS37A	VPS37D	CHMP2B	VPS4A	CHMP2A	CHMP4A	VPS36	VPS28	CHMP5	VTA1	CHMP3	VPS37C	RPS27A	TSG101	RPS27AP11	UBA52	CHMP6	VPS37B	STAM	VPS25	HGS	CHMP7	CHMP4C	VPS4B
REACTOME_MEIOTIC_RECOMBINATION	http://www.broadinstitute.org/gsea/msigdb/cards/REACTOME_MEIOTIC_RECOMBINATION	RAD50	CDK2	CDK4	DMC1	HIST4H4	HIST2H3C	HIST3H2BB	SPO11	HIST1H2BA	MLH3	HIST1H2AE	HIST1H2AD	H2AFX	H2AFZ	HIST1H2BD	HIST1H2BB	H3F3A	H3F3B	HIST2H3A	H3F3AP5	MLH1	MRE11A	MSH4	MSH5	NBN	ATM	HIST2H4B	TEX15	PRDM9	RAD51	RAD51C	RBBP8	RPA1	RPA2	RPA3	BLM	H3F3AP6	LOC651610	HIST2H3D	BRCA1	BRCA2	TOP3A	HIST2H2AA4	LOC731820	HIST3H3	HIST1H4I	HIST1H2AJ	HIST1H2AC	HIST1H2AB	HIST2H2AA3	HIST2H2AC	HIST1H2BG	HIST1H2BL	HIST1H2BN	HIST1H2BM	HIST1H2BF	HIST1H2BE	HIST1H2BH	HIST1H2BI	HIST1H2BC	HIST1H2BO	HIST2H2BE	HIST1H3A	HIST1H3D	HIST1H3C	HIST1H3E	HIST1H3I	HIST1H3G	HIST1H3J	HIST1H3H	HIST1H3B	HIST1H4A	HIST1H4D	HIST1H4F	HIST1H4K	HIST1H4J	HIST1H4C	HIST1H4H	HIST1H4B	HIST1H4E	HIST1H4L	HIST2H4A	MND1	HIST1H2BK	HIST1H3F	HIST1H2BJ
REACTOME_IL_2_SIGNALING	http://www.broadinstitute.org/gsea/msigdb/cards/REACTOME_IL_2_SIGNALING	CSF2	CSF2RA	CSF2RB	PTK2B	GRB2	HRAS	IL2	IL2RA	IL2RB	IL2RG	IL3	IL3RA	IL5	IL5RA	INPPL1	JAK1	JAK2	JAK3	KRAS	LCK	NRAS	PIK3CA	PIK3CB	PIK3CD	PIK3R1	PIK3R2	MAPK1	MAPK3	MAP2K1	MAP2K2	PTPN6	RAF1	SHC1	SOS1	STAT5A	STAT5B	SYK	YWHAB	PIK3R3	CDK1	GAB2
REACTOME_IL_6_SIGNALING	http://www.broadinstitute.org/gsea/msigdb/cards/REACTOME_IL_6_SIGNALING	IL6	IL6R	IL6ST	JAK1	JAK2	LOC649891	STAT1	STAT3	TYK2	CBL	SOCS3
REACTOME_PLATELET_AGGREGATION_PLUG_FORMATION	http://www.broadinstitute.org/gsea/msigdb/cards/REACTOME_PLATELET_AGGREGATION_PLUG_FORMATION	RASGRP1	RASGRP2	RAPGEF3	RAPGEF4	CRK	CSK	ADRA2A	ADRA2B	AKT1	F2	FGA	FGB	FGG	FN1	GP1BA	GP1BB	GP5	GP9	GRB2	ITGA2B	ITGB3	MPL	PDPK1	APBB1IP	PTK2	PTPN1	RAP1A	RAP1B	SHC1	SOS1	SRC	SYK	THPO	TLN1	VWF	BCAR1
REACTOME_SIGNALING_BY_NOTCH	http://www.broadinstitute.org/gsea/msigdb/cards/REACTOME_SIGNALING_BY_NOTCH	HDAC6	HDAC5	MAMLD1	ADAM10	CDK8	ST3GAL6	TMED2	DTX2	CNTN1	CREBBP	MIB2	JAG1	DTX1	E2F1	E2F3	EIF2C3	EIF2C4	EP300	SNW1	TNRC6B	DTX4	NCSTN	HEY1	HEY2	POFUT1	KAT2A	HEYL	EIF2C1	B4GALT1	EIF2C2	TNRC6A	DLL1	HDAC1	HDAC2	HIF1A	HES1	RBPJ	JAG2	JUN	HES5	LFNG	ARRB1	ARRB2	MFNG	MOV10	LOC441488	MYC	NOTCH2	NOTCH3	NOTCH4	ATP2A1	ATP2A2	ATP2A3	FURIN	APH1A	HDAC7	DLL4	FBXW7	MAML3	PSENEN	HDAC8	PSEN1	PSEN2	POGLUT1	MIB1	TNRC6C	RAB6A	CCND1	RFNG	RPS27A	SEL1L	ST3GAL3	SKP1	ADAM17	TBL1X	TFDP1	TLE1	TLE2	TLE3	TLE4	TP53	LOC728030	RPS27AP11	UBA52	TBL1XR1	HDAC11	APH1B	HDAC10	MAML2	CUL1	NUMB	DLK1	HDAC3	KAT2B	CCNC	NEURL	DNER	NCOR1	NCOR2	HDAC9	HDAC4	MAML1	RBX1
REACTOME_LAGGING_STRAND_SYNTHESIS	http://www.broadinstitute.org/gsea/msigdb/cards/REACTOME_LAGGING_STRAND_SYNTHESIS	POLD3	DNA2	FEN1	POLA2	LIG1	PCNA	POLA1	POLD1	POLD2	PRIM1	PRIM2	POLD4	RFC2	RFC3	RFC4	RFC5	RPA1	RPA2	RPA3
REACTOME_INTRINSIC_PATHWAY	http://www.broadinstitute.org/gsea/msigdb/cards/REACTOME_INTRINSIC_PATHWAY	A2M	F2	F8	F9	F10	F11	F12	GP1BA	GP1BB	GP5	GP9	KLKB1	KNG1	PRCP	C1QBP	SERPING1	VWF
REACTOME_INHIBITION_OF_REPLICATION_INITIATION_OF_DAMAGED_DNA_BY_RB1_E2F1	http://www.broadinstitute.org/gsea/msigdb/cards/REACTOME_INHIBITION_OF_REPLICATION_INITIATION_OF_DAMAGED_DNA_BY_RB1_E2F1	E2F1	POLA2	PPP2R3B	LOC441488	POLA1	PPP2CA	PPP2CB	PPP2R1A	PPP2R1B	PRIM1	PRIM2	RB1	TFDP1
REACTOME_ETHANOL_OXIDATION	http://www.broadinstitute.org/gsea/msigdb/cards/REACTOME_ETHANOL_OXIDATION	ADH1A	ADH1B	ADH1C	ADH4	ADH6	ADH7	ALDH1A1	ALDH2	ACSS2	ACSS1
REACTOME_SYNTHESIS_OF_VERY_LONG_CHAIN_FATTY_ACYL_COAS	http://www.broadinstitute.org/gsea/msigdb/cards/REACTOME_SYNTHESIS_OF_VERY_LONG_CHAIN_FATTY_ACYL_COAS	ACSL1	ACSL3	ACSL4	ACSL6	HSD17B12	ACSL5	ELOVL2	ELOVL5	ELOVL1	ELOVL4	ELOVL6	ELOVL7	ELOVL3	TECR
REACTOME_DNA_REPLICATION	http://www.broadinstitute.org/gsea/msigdb/cards/REACTOME_DNA_REPLICATION	KIF20A	CDK2	PSMD14	CDKN1A	CDKN1B	STAG1	NDC80	CENPA	CENPC1	POLD3	NUDC	STAG2	DBF4	KIF2C	ZWINT	PMF1	PSMA8	SPC24	SGOL2	SGOL1	DNA2	E2F1	E2F2	E2F3	SKA1	FEN1	MAPRE1	PSME4	CLASP1	ITGB3BP	ORC6	ORC3	POLA2	CENPI	AHCTF1	NSL1	FBXO5	RPA4	BIRC5	SKA2	NUP43	INCENP	APITD1	KIF2A	LIG1	CENPP	MAD2L1	MCM2	MCM3	MCM4	MCM5	MCM6	MCM7	ORC1	ORC2	ORC4	ORC5	PAFAH1B1	GMNN	PCNA	GINS2	PLK1	POLA1	POLD1	POLD2	POLE	POLE2	ERCC6L	CCDC99	PPP1CC	ZWILCH	CDCA8	PPP2CA	PPP2CB	CENPQ	PPP2R1A	PPP2R1B	PPP2R5A	PPP2R5B	PPP2R5C	PPP2R5D	PPP2R5E	MCM10	PRIM1	PRIM2	NUP133	CENPN	RCC2	PSMA1	PSMA2	PSMA3	PSMA4	PSMA5	PSMA6	PSMA7	PSMB1	PSMB2	PSMB3	PSMB4	PSMB5	PSMB6	PSMB7	PSMB8	PSMB9	PSMB10	PSMC1	PSMC2	PSMC3	PSMC4	PSMC5	PSMC6	PSMD1	PSMD2	CASC5	PSMD3	PSMD4	PSMD5	NUP107	PSMD7	PSMD8	PSMD9	PSMD10	PSMD11	PSMD12	PSMD13	PSME1	PSME2	SPC25	TAOK1	POLD4	RAD21	RANBP2	RANGAP1	RB1	RFC2	RFC3	RFC4	RFC5	RPA1	RPA2	RPA3	RPS27	RPS27A	CLIP1	SEC13	CENPK	LOC645084	GORASP1	CENPH	LOC652826	BUB1	BUB1B	RPS27AP11	SKA2L	UBA52	XPO1	MIS12	CENPM	NUP37	CENPO	MLF1IP	NUP85	DSN1	CENPT	B9D2	NDEL1	CDT1	SEH1L	KIF18A	SMC1A	CDC7	CDC45	NUF2	MAD1L1	GINS4	MCM8	KIF2B	CCNA2	CCNA1	SMC3	CENPL	ZW10	BUB3	AURKB	PSMF1	KIF23	KNTC1	CKAP5	GINS1	PSMD6	CDC6	CDC20
REACTOME_CLEAVAGE_OF_GROWING_TRANSCRIPT_IN_THE_TERMINATION_REGION_	http://www.broadinstitute.org/gsea/msigdb/cards/REACTOME_CLEAVAGE_OF_GROWING_TRANSCRIPT_IN_THE_TERMINATION_REGION_	THOC4	SRRM1	PAPOLA	RNPS1	CLP1	NUDT21	U2AF2	LSM11	CSTF1	CSTF2	CSTF3	NCBP2	ZNF473	CPSF1	MAGOH	NCBP1	NFX1	CDC40	PCF11	CPSF3	CPSF2	SRSF1	SRSF2	SRSF3	SRSF4	SRSF5	SRSF6	SRSF7	LOC643446	UPF3B	SNRPB	SNRPD3	SNRPE	SNRPF	SNRPG	U2AF1	SLBP	CPSF7	PABPN1	LSM10	SRSF9	SRSF11	DHX38	RBM8A
REACTOME_PKB_MEDIATED_EVENTS	http://www.broadinstitute.org/gsea/msigdb/cards/REACTOME_PKB_MEDIATED_EVENTS	EIF4B	EIF4E	EIF4EBP1	EIF4G1	AKT2	MTOR	EEF2K	PDE3B	PRKAG2	CAB39	PRKAG3	PPM1A	STRADB	PRKAA1	PRKAA2	PRKAB1	PRKAB2	PRKAG1	RPTOR	RHEB	RPS6	RPS6KB1	MLST8	LOC644462	STK11	TSC1	TSC2	CAB39L	STRADA
REACTOME_E2F_MEDIATED_REGULATION_OF_DNA_REPLICATION	http://www.broadinstitute.org/gsea/msigdb/cards/REACTOME_E2F_MEDIATED_REGULATION_OF_DNA_REPLICATION	DHFR	E2F1	ORC6	ORC3	POLA2	FBXO5	PPP2R3B	LOC441488	ORC1	ORC2	ORC4	ORC5	PCNA	POLA1	PPP2CA	PPP2CB	PPP2R1A	PPP2R1B	PRIM1	PRIM2	RB1	RRM2	DHFRP1	TFDP1	TK2	TYMS	CDT1	CDC45	MCM8	CCNA1	CCNB1	CCNE1	CDK1	CDC6	CDC25A
REACTOME_METABOLISM_OF_CARBOHYDRATES	http://www.broadinstitute.org/gsea/msigdb/cards/REACTOME_METABOLISM_OF_CARBOHYDRATES	ABCC5	GPC6	UST	SLC25A13	B3GNT3	ST3GAL6	B3GNT2	NUP50	HPSE	LYVE1	B3GNT1	KERA	NUPL2	TREH	B4GALT7	CHST14	B3GALT6	NUP35	B3GAT2	VCAN	NCAN	CSPG4	SLC25A10	DCN	CHST13	ACAN	AGL	ENO1	ENO2	ENO3	EXT1	EXT2	FBP1	PRPS1L1	GPC2	HS3ST5	GPC4	ALDOA	GPC5	CHSY1	ALDOB	RPIA	ALDOC	NUP205	NUP210	FMOD	NUP188	CHST5	NUP62	G6PC	G6PD	SLC37A4	PGLS	GALE	GALK1	GALT	GAPDH	GLCE	B3GAT3	GBE1	GAPDHS	GCK	GCKR	HS6ST3	B4GALT1	B3GAT1	GPC3	GLB1	AMY1A	AMY1B	AMY1C	AMY2A	GNS	AMY2B	GOT1	GOT2	GPC1	GPI	GXYLT1	GUSB	GYG1	DSE	GYS1	GYS2	HAS1	HAS2	HAS3	HEXA	HEXB	HK1	HK2	HK3	HMMR	HSPG2	NDST1	HYAL1	CHSY3	IDS	IDUA	NUP43	AGRN	KHK	LCT	LUM	ARSB	CHST6	MDH1	MDH2	NAGLU	NUP88	OMD	OGN	CHST11	PC	PCK1	PCK2	CHST15	PFKFB1	PFKFB2	PFKFB3	PFKFB4	PFKL	PFKM	PFKP	PGAM1	PGAM2	PGD	PGK1	PGM1	PHKA1	PHKA2	PHKB	PHKG1	PHKG2	PKLR	PKM2	NUP54	CHPF2	PPP2CA	PPP2CB	PPP2R1A	PPP2R1B	PGM2	PPP2R5D	CSGALNACT2	PRELP	CHST12	STAB2	PRKACA	PRKACB	PRKACG	NUP133	CSGALNACT1	PRPS1	PRPS2	CHST7	NUP107	G6PC2	PYGB	PYGL	PYGM	RANBP2	HPSE2	RPE	BGN	SDC1	BCAN	SDC2	SDC4	LOC642969	LOC644504	LOC644691	SGSH	NDST4	PHKA1P1	HS3ST6	SI	ST3GAL1	ST3GAL2	ST3GAL3	LOC648749	LOC729020	LOC650556	SLC2A1	SLC2A2	SLC2A3	SLC2A4	SLC2A5	SLC5A1	LOC652899	SLC9A1	SLC25A1	TALDO1	TKT	TPI1	TPR	GXYLT2	HS6ST1P1	TPI1P1	LOC730418	LOC730924	UGP2	NUP37	B3GNT4	CHPF	NUP85	CALM1	NUP214	CALM2	CALM3	AAAS	SEH1L	CHST9	SLC25A11	RAE1	NDST2	CHST1	SLC25A12	HYAL2	B4GALT4	B4GALT3	B4GALT2	FBP2	GYG2	MGAM	HS6ST2	G6PC3	B3GNT7	B4GALT6	B4GALT5	NDST3	HS6ST1	CHST2	CHST3	CD44	NUP155	HS2ST1	SDC3	NUP93	NUPL1	POM121	HS3ST4	HS3ST3B1	HS3ST3A1	HS3ST2	HS3ST1	NUP153
REACTOME_HORMONE_SENSITIVE_LIPASE_HSL_MEDIATED_TRIACYLGLYCEROL_HYDROLYSIS	http://www.broadinstitute.org/gsea/msigdb/cards/REACTOME_HORMONE_SENSITIVE_LIPASE_HSL_MEDIATED_TRIACYLGLYCEROL_HYDROLYSIS	MGLL	FABP4	LIPE	ABHD5	PLIN1	PPP1CA	PPP1CB	PPP1CC	PRKACA	PRKACB	PRKACG	LOC730418	CAV1
REACTOME_SIGNALING_BY_INSULIN_RECEPTOR	http://www.broadinstitute.org/gsea/msigdb/cards/REACTOME_SIGNALING_BY_INSULIN_RECEPTOR	TCIRG1	FRS2	THEM4	ATP6V1G3	CRK	KLB	DOK1	EIF4B	EIF4E	EIF4EBP1	EIF4G1	AKT2	FGF1	FGF2	FGF3	FGF4	FGF5	FGF6	FGF7	FGF8	FGF9	FGF10	FGFR1	FGFR3	FGFR2	FGFR4	ATP6V0A2	ATP6V0D2	ATP6V1C2	MTOR	GAB1	SHC2	FGF20	FGF22	GRB2	GRB10	EEF2K	PIK3R4	HRAS	INS	INSR	IRS1	KRAS	NRAS	ATP6V0A4	ATP6V1D	PDE3B	PRKAG2	ATP6V1H	PDPK1	CAB39	ATP6V1A	ATP6V1B1	ATP6V1B2	ATP6V0C	ATP6V1C1	PIK3C3	ATP6V1E1	PIK3CA	PIK3CB	PIK3R1	PIK3R2	ATP6V0B	SHC3	ATP6V1G2	PRKAG3	TLR9	PPM1A	STRADB	PRKAA1	PRKAA2	PRKAB1	PRKAB2	PRKAG1	MAPK1	MAPK3	MAP2K1	MAP2K2	RPTOR	TRIB3	RAF1	RHEB	RPS6	RPS6KB1	MLST8	LOC644462	SHC1	SOS1	STK11	TSC1	TSC2	LOC729120	LOC730244	YWHAB	FGF23	CAB39L	IRS2	FGF18	FGF17	ATP6V0E1	ATP6V1E2	ATP6V0D1	STRADA	ATP6V1F	KL	ATP6V1G1	CDK1	FGF19
REACTOME_SIGNAL_ATTENUATION	http://www.broadinstitute.org/gsea/msigdb/cards/REACTOME_SIGNAL_ATTENUATION	CRK	DOK1	SHC2	GRB2	GRB10	INS	INSR	IRS1	SHC3	MAPK3	SHC1	SOS1	LOC730244	IRS2
REACTOME_PURINE_METABOLISM	http://www.broadinstitute.org/gsea/msigdb/cards/REACTOME_PURINE_METABOLISM	ADA	PAICS	ADSSL1	ADK	ADSL	ADSS	ADAL	DCK	DGUOK	NT5C2	GART	AMPD1	AMPD2	AMPD3	GMPR	GPX1	NT5C	HPRT1	APRT	IMPDH1	IMPDH2	ATIC	PNP	NT5E	GMPR2	PFAS	PPAT	XDH	NT5C1A	CAT	GMPS	NT5C1B	GDA
REACTOME_SOS_MEDIATED_SIGNALLING	http://www.broadinstitute.org/gsea/msigdb/cards/REACTOME_SOS_MEDIATED_SIGNALLING	GRB2	HRAS	IRS1	KRAS	NRAS	MAPK1	MAPK3	MAP2K1	MAP2K2	RAF1	SOS1	YWHAB	IRS2	CDK1
REACTOME_RNA_POL_III_TRANSCRIPTION_INITIATION_FROM_TYPE_3_PROMOTER	http://www.broadinstitute.org/gsea/msigdb/cards/REACTOME_RNA_POL_III_TRANSCRIPTION_INITIATION_FROM_TYPE_3_PROMOTER	SNAPC5	POLR3F	POLR3C	POLR3A	LZTS1	POLR3H	POLR1D	POLR3K	POLR2E	POLR2F	POLR2H	POLR2K	POLR2L	POU2F1	BRF2	POLR3B	POLR3E	POLR3D	SNAPC1	SNAPC2	SNAPC3	SNAPC4	TBP	ZNF143	POLR3GL	POLR1C
REACTOME_APOPTOSIS	http://www.broadinstitute.org/gsea/msigdb/cards/REACTOME_APOPTOSIS	BCL2L11	DNM1L	BCAP31	PSMD14	ADD1	DYNLL2	PSMA8	CTNNB1	DAPK1	DAPK3	DCC	DFFA	DFFB	DSG1	DSG2	DSG3	DSP	E2F1	AKT1	UNC5B	ACIN1	PSME4	FNTA	DAPK2	APPL1	GAS2	BBC3	DBNL	GSN	GZMB	H1F0	HIST1H1C	HIST1H1D	HIST1H1E	HIST1H1B	HIST1H1A	HMGB1	HMGB2	APAF1	APC	BIRC2	XIAP	FAS	FASLG	KPNA1	KPNB1	LMNA	LMNB1	MAPT	LOC441488	NMT1	OCLN	PAK2	MST4	PKP1	PLEC	PMAIP1	CYCS	PPP3R1	PRKCD	PRKCQ	MAPK8	DIABLO	PSMA1	PSMA2	PSMA3	PSMA4	PSMA5	PSMA6	PSMA7	PSMB1	PSMB2	PSMB3	PSMB4	PSMB5	PSMB6	PSMB7	PSMB8	PSMB9	PSMB10	PSMC1	PSMC2	PSMC3	PSMC4	PSMC5	PSMC6	PSMD1	PSMD2	PSMD3	PSMD4	PSMD5	PSMD7	PSMD8	PSMD9	PSMD10	PSMD11	PSMD12	PSMD13	BAD	PSME1	PSME2	PTK2	BAK1	BAX	BCL2	BCL2L1	ROCK1	RPS27A	SATB1	BID	LOC647859	LOC652460	LOC652826	BMX	SPTAN1	TFDP1	TJP1	TNF	TNFRSF1A	TP53	TRAF2	ROCK1P1	RPS27AP11	UBA52	VIM	YWHAB	ARHGAP10	CASP3	CASP6	CASP7	CASP8	CASP9	STK24	CASP10	DYNLL1	TRADD	RIPK1	TNFSF10	FADD	TNFRSF10B	CFLAR	UNC5A	BMF	TJP2	PSMF1	MAGED1	PSMD6	CDH1
REACTOME_LIPID_DIGESTION_MOBILIZATION_AND_TRANSPORT	http://www.broadinstitute.org/gsea/msigdb/cards/REACTOME_LIPID_DIGESTION_MOBILIZATION_AND_TRANSPORT	CETP	MGLL	APOA5	CLPS	ABCA1	A2M	ALB	FABP4	LDLRAP1	HSPG2	APOA1	APOA2	APOB	APOC2	APOC3	APOE	LCAT	LDLR	LIPC	LIPE	LPA	LPL	MTTP	P4HB	ABHD5	SAR1B	PLIN1	PLTP	PNLIP	PNLIPRP2	PPP1CA	PPP1CB	PPP1CC	PRKACA	PRKACB	PRKACG	SDC1	ABCG5	ABCG8	BMP1	LOC730418	CUBN	AMN	CAV1	SCARB1	ABCG1
REACTOME_HEMOSTASIS	http://www.broadinstitute.org/gsea/msigdb/cards/REACTOME_HEMOSTASIS	AKT3	SH2B3	KIF20A	RASGRP1	CDK2	CDK5	RASGRP2	KCNMB2	ABCC4	MRVI1	HMG20B	RAPGEF3	VAV3	MERTK	CAP1	SH2B2	GNA13	GNB5	CFL1	PDE10A	EHD1	KIF2C	RAPGEF4	SLC7A9	AKAP10	VPS45	MGLL	CLU	AMICA1	HIST2H3C	COL1A1	COL1A2	LOC128192	LOC131691	CREBBP	DGKK	CRK	GATA5	SIRPA	MAPK14	CSK	PIK3R6	KLC3	ADRA2A	ADRA2B	CXADR	DGKA	DGKB	DGKG	DGKH	DGKQ	ZFPM1	CFD	DOCK1	DOCK2	DOCK3	EGF	A2M	EP300	AKT1	AKT2	ALB	F2	F2R	F2RL2	F3	F5	F7	F8	F9	F10	F11	F12	F13A1	F13B	FCER1G	JMJD1C	DAGLB	FGA	FGB	ALDOA	FGG	FGR	FIGF	MMRN1	KIFAP3	HABP4	KDM1A	RCOR1	DOCK9	FN1	ZFPM2	SLC7A8	CBX5	PIK3R5	SLC16A8	SLC7A11	PPIL2	MAFF	KIF4A	ABL1	FYN	SIN3A	SH2B1	KIF26A	GATA1	GATA2	GATA3	GATA4	GATA6	LAT	KCNMB3	BRPF3	KCNMB4	GNA11	GNA12	GNA15	GNAI1	GNAI2	GNAI3	GNAQ	GNAS	GNB1	GNB2	GNB3	GNG3	GNG4	GNG5	GNG7	GNG10	GNG11	GNGT1	GNGT2	GP1BA	GP1BB	GP5	GP9	ANGPT1	ANGPT2	KIF4B	GRB2	GRB7	GRB14	SCG3	RACGAP1	GUCY1A2	GUCY1A3	GUCY1B3	H3F3A	H3F3B	HBB	HBD	HBE1	HBG2	HDAC1	HDAC2	HGF	EHD2	HRAS	HRG	HSPA5	HIST2H3A	APOA1	APOB	PPIAP8	IFNA1	IFNA2	IFNA4	IFNA5	IFNA6	IFNA7	IFNA8	IFNA10	IFNA14	IFNA16	IFNA17	IFNA21	IFNB1	H3F3AP5	APP	IRF1	IRF2	IRF3	IRF7	ITGA2	ITGA2B	ITGA3	ITGA5	ITGAL	ITGAM	ITGAV	ITGAX	ITGB1	ITGB2	ITGB3	ITPK1	ITPR2	ITPR3	JAK2	KCNMB1	KIF2A	KIF3C	KIF5A	KIF5B	KLKB1	KNG1	KLC1	KIF11	KIFC1	KIF22	KRAS	RHOA	RHOB	L1CAM	RHOG	LAMP2	LCK	LCP2	LYN	ARRB1	ARRB2	MAFG	MAG	MMP1	MPL	LOC441511	MYB	SERPINC1	NFE2	ATP1B1	ATP1B2	ATP1B3	NOS1	NOS2	NOS3	ATP2A1	ATP2A2	ATP2A3	NRAS	ATP2B2	ATP2B3	OLR1	P2RX1	P2RY1	SERPINE1	SERPINB2	AK3	F11R	PDE11A	PDE1A	ANGPT4	PDE2A	PDE3A	PDE3B	PDE6A	PDE6G	PDE9A	PDE1B	PDGFA	PDGFB	PDE6B	PDPK1	PECAM1	GNG13	PF4	PF4V1	PFN1	SERPINA1	PIK3CA	PIK3CB	PIK3CG	PIK3R1	PIK3R2	PLA2G4A	PLAT	PLAU	PLAUR	PLCG1	PLCG2	PLG	PLEK	SERPINF2	TREM1	GNG2	APBB1IP	PPBP	PPIA	PPP2CA	PPP2CB	PPP2R1A	PPP2R1B	PPP2R5A	PPP2R5B	PPP2R5C	PPP2R5D	PPP2R5E	SIRPG	PRCP	SRGN	DOCK10	PRKACA	MFN1	PRKACB	PRKACG	PRKAR1A	PRKAR1B	PRKAR2A	PRKAR2B	PRKCA	PRKCB	PRKCD	PRKCE	PRKCG	PRKCH	PRKCQ	PRKCZ	PRKG1	PRKG2	MAPK1	MAPK3	GNG12	PROC	PROS1	SLC7A10	PSAP	KIF15	TRPC7	PTGIR	PTK2	DOCK6	PTPN1	PTPN6	JAM2	RAB5A	RAC1	RAC2	RAD51C	RAD51B	RAF1	RAP1A	RAP1B	GNB4	SELL	SELP	ZFYVE20	POTEM	KIF9	LOC643997	H3F3AP6	SHC1	P2RY12	KLC2	SLC3A2	LOC652612	PPIAP22	HIST2H3D	LOC654188	SLC8A2	SLC8A1	SLC8A3	SLC16A1	SOD1	SOS1	SPARC	SPN	SRC	STIM1	STX4	STXBP3	BSG	SYK	TBXA2R	TEK	TF	TFPI	TGFB1	TGFB2	TGFB3	LEFTY2	THBD	THBS1	THPO	TIMP1	C1QBP	TLN1	SERPING1	TMSB4X	TP53	TRPC3	TRPC6	TUBA4A	LOC727848	LOC730221	LOC730335	LOC730418	LOC731820	VAV1	VCL	VEGFA	VEGFB	VEGFC	VWF	WEE1	DAGLA	YES1	YWHAZ	LRP8	MAFK	DOCK5	CALM1	CALM2	CALM3	ACTN4	CALU	SLC7A5	AKAP1	DOCK8	CABLES2	KIF18A	CAPZA1	CAPZA2	HIST1H3A	HIST1H3D	HIST1H3C	HIST1H3E	HIST1H3I	HIST1H3G	HIST1H3J	HIST1H3H	HIST1H3B	JAM3	KIF2B	ORAI1	PIK3R3	DGKE	DGKD	CAV1	PDE5A	ACTN1	ACTN2	HIST1H3F	KLC4	F2RL3	DOK2	SLC7A7	SLC7A6	ESAM	SLC16A3	CD2	DGKI	CABLES1	CD9	KIF3B	GNG8	CD36	KIF23	BCAR1	CD47	CD48	GNA14	CD58	CD63	DOCK4	MFN2	WDR1	CDC42
REACTOME_INFLUENZA_LIFE_CYCLE	http://www.broadinstitute.org/gsea/msigdb/cards/REACTOME_INFLUENZA_LIFE_CYCLE	NUP50	NUPL2	RPL35	CLTA	CLTC	NUP35	RPL7AP27	FAU	NUP205	NUP210	NUP188	RPL13A	NUP62	RPL36	RPL10P16	FAM153A	GRSF1	GTF2F1	GTF2F2	HSPA1B	HSP90AA1	RPL36P14	NUP43	KPNA1	KPNB1	IPO5	RPSAP12	RPS8P10	RPL7AP66	RPL10P9	RPS12P4	RPSA	RPS26P10	RPL23AP2	RPS12P22	RPL21P29	RPS26P35	RPL10A	NUP88	RPL26L1	NUP54	POLR2A	POLR2B	POLR2C	POLR2D	POLR2E	POLR2F	POLR2G	POLR2H	POLR2I	POLR2J	POLR2K	POLR2L	NUP133	DNAJC3	NUP107	RAN	RANBP2	RPL3	RPL3L	RPL4	RPL5	RPL6	RPL7	RPL7A	RPL8	RPL9	RPL10	RPL11	RPL12	RPL13	RPL15	RPL17	RPL18	RPL18A	RPL19	RPL21	RPL22	RPL23A	RPL24	RPL26	RPL27	RPL30	RPL27A	RPL28	RPL29	RPL31	RPL32	RPL34	RPL35A	RPL37	RPL37A	RPL38	RPL39	RPL41	RPL36A	RPLP0	RPLP1	RPLP2	RPS2	RPS3	RPS3A	RPS4X	RPS4Y1	RPS5	RPS6	RPS7	RPS8	RPS9	RPS10	RPS11	RPS12	RPS13	RPS14	RPS15	RPS15A	RPS16	RPS17	RPS18	RPS19	RPS20	RPS21	RPS23	RPS24	RPS25	RPS26	RPS27	RPS27A	RPS28	RPS29	RPL6P19	LOC641895	RPL36AP31	RPS29P3	RPS26P28	RPL36AP8	RPL26P22	RPS26P20	RPS15AP11	RPS26P50	RPL22P11	RPL17P6	RPS13P8	RPS28P4	RPL32P16	LOC646184	RPS28P7	RPL12P2	LOC647074	RPL23AP42	RPL5P1	RPL36AP51	LOC649602	RPS28P9	RPL34P27	LOC651825	LOC651894	RPL26P30	RPSAP9	RPL19P9	RPL21P119	RPL31P17	LOC653881	TPR	RPL31P31	RPL15P17	RPL23AP18	RPL26P24	RPL21P75	RPS27AP11	RPS26P7	RPL21P134	RPS26P25	RPS19P3	RPL36AP23	RPS18P10	RPL17P36	RPL36AP37	RPL21P16	RPL23AP74	RPS15P5	RPL23AP63	RPS10P9	LOC730343	RPS18P5	UBA52	RPL34P31	XPO1	NUP37	NUP85	NUP214	AAAS	CALR	SEH1L	CANX	RAE1	RPL14	RPL23	NUP155	NUP93	NUPL1	POM121	NUP153
REACTOME_INFLUENZA_VIRAL_RNA_TRANSCRIPTION_AND_REPLICATION	http://www.broadinstitute.org/gsea/msigdb/cards/REACTOME_INFLUENZA_VIRAL_RNA_TRANSCRIPTION_AND_REPLICATION	RPL35	RPL7AP27	FAU	RPL13A	RPL36	RPL10P16	FAM153A	GRSF1	GTF2F1	GTF2F2	HSP90AA1	RPL36P14	IPO5	RPSAP12	RPS8P10	RPL7AP66	RPL10P9	RPS12P4	RPSA	RPS26P10	RPL23AP2	RPS12P22	RPL21P29	RPS26P35	RPL10A	RPL26L1	POLR2A	POLR2B	POLR2C	POLR2D	POLR2E	POLR2F	POLR2G	POLR2H	POLR2I	POLR2J	POLR2K	POLR2L	DNAJC3	RPL3	RPL3L	RPL4	RPL5	RPL6	RPL7	RPL7A	RPL8	RPL9	RPL10	RPL11	RPL12	RPL13	RPL15	RPL17	RPL18	RPL18A	RPL19	RPL21	RPL22	RPL23A	RPL24	RPL26	RPL27	RPL30	RPL27A	RPL28	RPL29	RPL31	RPL32	RPL34	RPL35A	RPL37	RPL37A	RPL38	RPL39	RPL41	RPL36A	RPLP0	RPLP1	RPLP2	RPS2	RPS3	RPS3A	RPS4X	RPS4Y1	RPS5	RPS6	RPS7	RPS8	RPS9	RPS10	RPS11	RPS12	RPS13	RPS14	RPS15	RPS15A	RPS16	RPS17	RPS18	RPS19	RPS20	RPS21	RPS23	RPS24	RPS25	RPS26	RPS27	RPS27A	RPS28	RPS29	RPL6P19	LOC641895	RPL36AP31	RPS29P3	RPS26P28	RPL36AP8	RPL26P22	RPS26P20	RPS15AP11	RPS26P50	RPL22P11	RPL17P6	RPS13P8	RPS28P4	RPL32P16	LOC646184	RPS28P7	RPL12P2	LOC647074	RPL23AP42	RPL5P1	RPL36AP51	LOC649602	RPS28P9	RPL34P27	LOC651825	LOC651894	RPL26P30	RPSAP9	RPL19P9	RPL21P119	RPL31P17	LOC653881	RPL31P31	RPL15P17	RPL23AP18	RPL26P24	RPL21P75	RPS27AP11	RPS26P7	RPL21P134	RPS26P25	RPS19P3	RPL36AP23	RPS18P10	RPL17P36	RPL36AP37	RPL21P16	RPL23AP74	RPS15P5	RPL23AP63	RPS10P9	LOC730343	RPS18P5	UBA52	RPL34P31	RPL14	RPL23
REACTOME_NEP_NS2_INTERACTS_WITH_THE_CELLULAR_EXPORT_MACHINERY	http://www.broadinstitute.org/gsea/msigdb/cards/REACTOME_NEP_NS2_INTERACTS_WITH_THE_CELLULAR_EXPORT_MACHINERY	NUP50	NUPL2	NUP35	NUP205	NUP210	NUP188	NUP62	NUP43	NUP88	NUP54	NUP133	NUP107	RAN	RANBP2	TPR	XPO1	NUP37	NUP85	NUP214	AAAS	SEH1L	RAE1	NUP155	NUP93	NUPL1	POM121	NUP153
REACTOME_HIV_INFECTION	http://www.broadinstitute.org/gsea/msigdb/cards/REACTOME_HIV_INFECTION	AP1M2	PSMD14	CDK7	CDK9	NUP50	RCC1	NUPL2	PSIP1	SUPT16H	AP2M1	AP1S1	AP2S1	CCR5	LOC128192	NUP35	LOC131691	VPS37A	PSMA8	VPS37D	AP2A1	AP2A2	AP1B1	AP2B1	AP1G1	DOCK2	ERCC2	ERCC3	FEN1	NCBP2	NUP205	PSME4	NUP210	NUP188	NUP62	FYN	XRCC6	COBRA1	SLC25A4	SLC25A5	SLC25A6	GTF2A1	GTF2A2	GTF2B	GTF2E1	GTF2E2	GTF2F1	GTF2F2	GTF2H1	GTF2H2	GTF2H3	GTF2H4	HCK	HLA-A	HMGA1	PPIAP8	NUP43	ARF1	KPNA1	KPNB1	LOC389901	LCK	LIG1	LIG4	MNAT1	LOC440577	NCBP1	NMT1	NPM1	NUP88	PAK2	VPS28	TH1L	ATP6V1H	NUP54	POLR2A	POLR2B	POLR2C	POLR2D	POLR2E	POLR2F	POLR2G	POLR2H	POLR2I	POLR2J	POLR2K	POLR2L	PPIA	VPS37C	PACS1	NUP133	B2M	PSMA1	PSMA2	PSMA3	PSMA4	PSMA5	PSMA6	PSMA7	PSMB1	PSMB2	PSMB3	PSMB4	PSMB5	PSMB6	PSMB7	PSMB8	PSMB9	PSMB10	PSMC1	PSMC2	PSMC3	PSMC4	PSMC5	PSMC6	PSMD1	PSMD2	PSMD3	PSMD4	PSMD5	NUP107	PSMD7	PSMD8	PSMD9	PSMD10	PSMD11	PSMD12	PSMD13	PSME1	PSME2	RAC1	RAN	RANBP1	RANBP2	RANGAP1	APOBEC3G	RPS27A	LOC643997	TCEB1P3	LOC645870	HLA-K	SKP1	LOC652826	LOC652857	PPIAP22	GTF2H2B	LOC654188	SSRP1	SUPT4H1	SUPT5H	TAF1	TAF4	TAF4B	TAF5	TAF6	TAF9	TAF10	TAF11	TAF12	TAF13	TBP	TCEA1	TCEB1	TCEB2	TCEB3	TPR	TSG101	RPS27AP11	UBA52	WHSC2	XPO1	XRCC4	XRCC5	CXCR4	NUP37	RDBP	VPS37B	NUP85	NUP214	CUL5	AAAS	ELL	SEH1L	RAE1	RNMT	RNGTT	BANF1	AP1S2	AP1M1	BTRC	CCNH	CCNT1	CCNT2	CTDP1	CD247	CD4	CD8B	NMT2	CD28	PSMF1	NUP155	NUP93	NUPL1	ELMO1	PSMD6	POM121	NUP153	RBX1
REACTOME_TRANSPORT_OF_RIBONUCLEOPROTEINS_INTO_THE_HOST_NUCLEUS	http://www.broadinstitute.org/gsea/msigdb/cards/REACTOME_TRANSPORT_OF_RIBONUCLEOPROTEINS_INTO_THE_HOST_NUCLEUS	NUP50	NUPL2	NUP35	NUP205	NUP210	NUP188	NUP62	NUP43	KPNA1	KPNB1	NUP88	NUP54	NUP133	NUP107	RANBP2	TPR	NUP37	NUP85	NUP214	AAAS	SEH1L	RAE1	NUP155	NUP93	NUPL1	POM121	NUP153
REACTOME_HIV_LIFE_CYCLE	http://www.broadinstitute.org/gsea/msigdb/cards/REACTOME_HIV_LIFE_CYCLE	CDK7	CDK9	NUP50	RCC1	NUPL2	PSIP1	SUPT16H	CCR5	LOC128192	NUP35	LOC131691	VPS37A	VPS37D	ERCC2	ERCC3	FEN1	NCBP2	NUP205	NUP210	NUP188	NUP62	XRCC6	COBRA1	GTF2A1	GTF2A2	GTF2B	GTF2E1	GTF2E2	GTF2F1	GTF2F2	GTF2H1	GTF2H2	GTF2H3	GTF2H4	HMGA1	PPIAP8	NUP43	LOC389901	LIG1	LIG4	MNAT1	NCBP1	NMT1	NUP88	VPS28	TH1L	NUP54	POLR2A	POLR2B	POLR2C	POLR2D	POLR2E	POLR2F	POLR2G	POLR2H	POLR2I	POLR2J	POLR2K	POLR2L	PPIA	VPS37C	NUP133	NUP107	RAN	RANBP1	RANBP2	RANGAP1	RPS27A	LOC643997	TCEB1P3	LOC645870	LOC652857	PPIAP22	GTF2H2B	LOC654188	SSRP1	SUPT4H1	SUPT5H	TAF1	TAF4	TAF4B	TAF5	TAF6	TAF9	TAF10	TAF11	TAF12	TAF13	TBP	TCEA1	TCEB1	TCEB2	TCEB3	TPR	TSG101	RPS27AP11	UBA52	WHSC2	XPO1	XRCC4	XRCC5	CXCR4	NUP37	RDBP	VPS37B	NUP85	NUP214	AAAS	ELL	SEH1L	RAE1	RNMT	RNGTT	BANF1	CCNH	CCNT1	CCNT2	CTDP1	CD4	NMT2	NUP155	NUP93	NUPL1	POM121	NUP153
REACTOME_ABORTIVE_ELONGATION_OF_HIV1_TRANSCRIPT_IN_THE_ABSENCE_OF_TAT	http://www.broadinstitute.org/gsea/msigdb/cards/REACTOME_ABORTIVE_ELONGATION_OF_HIV1_TRANSCRIPT_IN_THE_ABSENCE_OF_TAT	NCBP2	COBRA1	GTF2F1	GTF2F2	NCBP1	TH1L	POLR2A	POLR2B	POLR2C	POLR2D	POLR2E	POLR2F	POLR2G	POLR2H	POLR2I	POLR2J	POLR2K	POLR2L	SUPT4H1	SUPT5H	WHSC2	RDBP	CTDP1
REACTOME_EARLY_PHASE_OF_HIV_LIFE_CYCLE	http://www.broadinstitute.org/gsea/msigdb/cards/REACTOME_EARLY_PHASE_OF_HIV_LIFE_CYCLE	PSIP1	CCR5	LOC128192	LOC131691	FEN1	XRCC6	HMGA1	PPIAP8	LOC389901	LIG1	LIG4	PPIA	LOC643997	LOC645870	PPIAP22	LOC654188	XRCC4	XRCC5	CXCR4	BANF1	CD4
REACTOME_HOST_INTERACTIONS_OF_HIV_FACTORS	http://www.broadinstitute.org/gsea/msigdb/cards/REACTOME_HOST_INTERACTIONS_OF_HIV_FACTORS	AP1M2	PSMD14	CDK9	NUP50	RCC1	NUPL2	PSIP1	AP2M1	AP1S1	AP2S1	LOC128192	NUP35	LOC131691	PSMA8	AP2A1	AP2A2	AP1B1	AP2B1	AP1G1	DOCK2	NUP205	PSME4	NUP210	NUP188	NUP62	FYN	SLC25A4	SLC25A5	SLC25A6	HCK	HLA-A	HMGA1	PPIAP8	NUP43	ARF1	KPNA1	KPNB1	LCK	LOC440577	NPM1	NUP88	PAK2	ATP6V1H	NUP54	PPIA	PACS1	NUP133	B2M	PSMA1	PSMA2	PSMA3	PSMA4	PSMA5	PSMA6	PSMA7	PSMB1	PSMB2	PSMB3	PSMB4	PSMB5	PSMB6	PSMB7	PSMB8	PSMB9	PSMB10	PSMC1	PSMC2	PSMC3	PSMC4	PSMC5	PSMC6	PSMD1	PSMD2	PSMD3	PSMD4	PSMD5	NUP107	PSMD7	PSMD8	PSMD9	PSMD10	PSMD11	PSMD12	PSMD13	PSME1	PSME2	RAC1	RAN	RANBP1	RANBP2	RANGAP1	APOBEC3G	RPS27A	LOC643997	TCEB1P3	LOC645870	HLA-K	SKP1	LOC652826	PPIAP22	LOC654188	TCEB1	TCEB2	TPR	RPS27AP11	UBA52	XPO1	NUP37	NUP85	NUP214	CUL5	AAAS	SEH1L	RAE1	BANF1	AP1S2	AP1M1	BTRC	CCNT1	CD247	CD4	CD8B	CD28	PSMF1	NUP155	NUP93	NUPL1	ELMO1	PSMD6	POM121	NUP153	RBX1
REACTOME_RNA_POL_III_TRANSCRIPTION_TERMINATION	http://www.broadinstitute.org/gsea/msigdb/cards/REACTOME_RNA_POL_III_TRANSCRIPTION_TERMINATION	POLR3F	POLR3C	POLR3A	LZTS1	POLR3H	NFIB	POLR1D	POLR3K	POLR2E	POLR2F	POLR2H	POLR2K	POLR2L	POLR3B	POLR3E	POLR3D	SSB	POLR3GL	POLR1C
REACTOME_RESPIRATORY_ELECTRON_TRANSPORT_ATP_SYNTHESIS_BY_CHEMIOSMOTIC_COUPLING_AND_HEAT_PRODUCTION_BY_UNCOUPLING_PROTEINS_	http://www.broadinstitute.org/gsea/msigdb/cards/REACTOME_RESPIRATORY_ELECTRON_TRANSPORT_ATP_SYNTHESIS_BY_CHEMIOSMOTIC_COUPLING_AND_HEAT_PRODUCTION_BY_UNCOUPLING_PROTEINS_	ATP5H	ATP5L	UQCR11	NDUFA11	COX4I1	COX5B	COX6A1	COX6B1	COX6C	COX7B	COX7C	COX8A	CYC1	ETFA	ETFB	ETFDH	UQCRQ	NDUFS7	UQCRHL	ATP6	ATP8	COX1	COX2	COX3	CYTB	ND1	ND2	ND3	ND4	ND4L	ND5	ND6	NDUFA1	NDUFA2	NDUFA3	NDUFA4	NDUFA5	NDUFA6	NDUFA7	NDUFA8	NDUFA9	NDUFA10	NDUFAB1	NDUFB1	NDUFB2	NDUFB3	NDUFB4	NDUFB5	NDUFB6	NDUFB7	NDUFB8	NDUFB9	NDUFB10	NDUFC1	NDUFC2	NDUFS1	NDUFS2	NDUFS3	NDUFV1	NDUFS4	NDUFS5	NDUFS6	NDUFS8	NDUFV2	NDUFV3	ATP5A1	ATP5B	ATP5C1	NDUFA13	ATP5D	ATP5E	ATP5F1	ATP5G1	ATP5I	ATP5J	ATP5O	CYCS	NDUFA12	SDHA	SDHB	SDHC	SDHD	LOC642727	MTND5P10	UQCRBP1	LOC651820	LOC727947	UCP1	UCP2	UCP3	UQCRB	UQCRC1	UQCRC2	UQCRFS1	UQCRH	COX7A2L	COX5A	ATP5J2
REACTOME_FORMATION_OF_THE_HIV1_EARLY_ELONGATION_COMPLEX	http://www.broadinstitute.org/gsea/msigdb/cards/REACTOME_FORMATION_OF_THE_HIV1_EARLY_ELONGATION_COMPLEX	CDK7	ERCC2	ERCC3	NCBP2	COBRA1	GTF2F1	GTF2F2	GTF2H1	GTF2H2	GTF2H3	GTF2H4	MNAT1	NCBP1	TH1L	POLR2A	POLR2B	POLR2C	POLR2D	POLR2E	POLR2F	POLR2G	POLR2H	POLR2I	POLR2J	POLR2K	POLR2L	LOC652857	GTF2H2B	SUPT4H1	SUPT5H	WHSC2	RDBP	CCNH	CTDP1
REACTOME_RAF_MAP_KINASE_CASCADE	http://www.broadinstitute.org/gsea/msigdb/cards/REACTOME_RAF_MAP_KINASE_CASCADE	HRAS	KRAS	NRAS	MAPK1	MAPK3	MAP2K1	MAP2K2	RAF1	YWHAB	CDK1
REACTOME_VIRAL_MESSENGER_RNA_SYNTHESIS	http://www.broadinstitute.org/gsea/msigdb/cards/REACTOME_VIRAL_MESSENGER_RNA_SYNTHESIS	GTF2F1	GTF2F2	POLR2A	POLR2B	POLR2C	POLR2D	POLR2E	POLR2F	POLR2G	POLR2H	POLR2I	POLR2J	POLR2K	POLR2L
REACTOME_LATE_PHASE_OF_HIV_LIFE_CYCLE	http://www.broadinstitute.org/gsea/msigdb/cards/REACTOME_LATE_PHASE_OF_HIV_LIFE_CYCLE	CDK7	CDK9	NUP50	RCC1	NUPL2	SUPT16H	NUP35	VPS37A	VPS37D	ERCC2	ERCC3	NCBP2	NUP205	NUP210	NUP188	NUP62	COBRA1	GTF2A1	GTF2A2	GTF2B	GTF2E1	GTF2E2	GTF2F1	GTF2F2	GTF2H1	GTF2H2	GTF2H3	GTF2H4	NUP43	MNAT1	NCBP1	NMT1	NUP88	VPS28	TH1L	NUP54	POLR2A	POLR2B	POLR2C	POLR2D	POLR2E	POLR2F	POLR2G	POLR2H	POLR2I	POLR2J	POLR2K	POLR2L	VPS37C	NUP133	NUP107	RAN	RANBP1	RANBP2	RANGAP1	RPS27A	TCEB1P3	LOC652857	GTF2H2B	SSRP1	SUPT4H1	SUPT5H	TAF1	TAF4	TAF4B	TAF5	TAF6	TAF9	TAF10	TAF11	TAF12	TAF13	TBP	TCEA1	TCEB1	TCEB2	TCEB3	TPR	TSG101	RPS27AP11	UBA52	WHSC2	XPO1	NUP37	RDBP	VPS37B	NUP85	NUP214	AAAS	ELL	SEH1L	RAE1	RNMT	RNGTT	CCNH	CCNT1	CCNT2	CTDP1	NMT2	NUP155	NUP93	NUPL1	POM121	NUP153
REACTOME_SHC_MEDIATED_SIGNALLING	http://www.broadinstitute.org/gsea/msigdb/cards/REACTOME_SHC_MEDIATED_SIGNALLING	SHC2	GRB2	HRAS	KRAS	NRAS	SHC3	MAPK1	MAPK3	MAP2K1	MAP2K2	RAF1	SHC1	SOS1	YWHAB	CDK1
REACTOME_INTERACTIONS_OF_VPR_WITH_HOST_CELLULAR_PROTEINS	http://www.broadinstitute.org/gsea/msigdb/cards/REACTOME_INTERACTIONS_OF_VPR_WITH_HOST_CELLULAR_PROTEINS	NUP50	NUPL2	PSIP1	NUP35	NUP205	NUP210	NUP188	NUP62	SLC25A4	SLC25A5	SLC25A6	HMGA1	NUP43	KPNA1	NUP88	NUP54	NUP133	NUP107	RANBP2	LOC645870	TPR	NUP37	NUP85	NUP214	AAAS	SEH1L	RAE1	BANF1	NUP155	NUP93	NUPL1	POM121	NUP153
REACTOME_FORMATION_OF_ATP_BY_CHEMIOSMOTIC_COUPLING	http://www.broadinstitute.org/gsea/msigdb/cards/REACTOME_FORMATION_OF_ATP_BY_CHEMIOSMOTIC_COUPLING	ATP5H	ATP5L	ATP6	ATP8	ATP5A1	ATP5B	ATP5C1	ATP5D	ATP5E	ATP5F1	ATP5G1	ATP5I	ATP5J	ATP5O	LOC642727	ATP5J2
REACTOME_APC_C_CDH1_MEDIATED_DEGRADATION_OF_CDC20_AND_OTHER_APC_C_CDH1_TARGETED_PROTEINS_IN_LATE_MITOSIS_EARLY_G1	http://www.broadinstitute.org/gsea/msigdb/cards/REACTOME_APC_C_CDH1_MEDIATED_DEGRADATION_OF_CDC20_AND_OTHER_APC_C_CDH1_TARGETED_PROTEINS_IN_LATE_MITOSIS_EARLY_G1	PSMD14	ANAPC10	UBE2C	PSMA8	PSME4	CDC26	ANAPC2	ANAPC4	ANAPC5	ANAPC7	ANAPC11	PLK1	PSMA1	PSMA2	PSMA3	PSMA4	PSMA5	PSMA6	PSMA7	PSMB1	PSMB2	PSMB3	PSMB4	PSMB5	PSMB6	PSMB7	PSMB8	PSMB9	PSMB10	PSMC1	PSMC2	PSMC3	PSMC4	PSMC5	PSMC6	PSMD1	PSMD2	PSMD3	PSMD4	PSMD5	PSMD7	PSMD8	PSMD9	PSMD10	PSMD11	PSMD12	PSMD13	PSME1	PSME2	RPS27A	ANAPC1	LOC647654	LOC649620	SKP2	LOC650621	LOC651763	LOC652826	AURKA	RPS27AP11	CDC26P1	LOC730594	UBA52	UBE2D1	UBE2E1	CDC23	CDC16	AURKB	PTTG1	PSMF1	PSMD6	CDC20	CDC27
REACTOME_ACTIVATION_OF_ATR_IN_RESPONSE_TO_REPLICATION_STRESS	http://www.broadinstitute.org/gsea/msigdb/cards/REACTOME_ACTIVATION_OF_ATR_IN_RESPONSE_TO_REPLICATION_STRESS	CDK2	DBF4	CHEK1	ORC6	ORC3	HUS1	MCM2	MCM3	MCM4	MCM5	MCM6	MCM7	ORC1	ORC2	ORC4	ORC5	ATR	MCM10	RAD1	RAD9A	RAD17	RFC2	RFC3	RFC4	RFC5	RPA1	RPA2	RPA3	LOC645084	LOC648152	LOC651921	CDC7	CDC45	ATRIP	MCM8	CDC6	CDC25A	CDC25C
REACTOME_UNWINDING_OF_DNA	http://www.broadinstitute.org/gsea/msigdb/cards/REACTOME_UNWINDING_OF_DNA	MCM2	MCM3	MCM4	MCM5	MCM6	MCM7	GINS2	CDC45	GINS4	MCM8	GINS1
REACTOME_APC_C_CDC20_MEDIATED_DEGRADATION_OF_MITOTIC_PROTEINS	http://www.broadinstitute.org/gsea/msigdb/cards/REACTOME_APC_C_CDC20_MEDIATED_DEGRADATION_OF_MITOTIC_PROTEINS	PSMD14	ANAPC10	UBE2C	PSMA8	PSME4	CDC26	ANAPC2	ANAPC4	MAD2L1	ANAPC5	ANAPC7	ANAPC11	PSMA1	PSMA2	PSMA3	PSMA4	PSMA5	PSMA6	PSMA7	PSMB1	PSMB2	PSMB3	PSMB4	PSMB5	PSMB6	PSMB7	PSMB8	PSMB9	PSMB10	PSMC1	PSMC2	PSMC3	PSMC4	PSMC5	PSMC6	PSMD1	PSMD2	PSMD3	PSMD4	PSMD5	PSMD7	PSMD8	PSMD9	PSMD10	PSMD11	PSMD12	PSMD13	PSME1	PSME2	RPS27A	ANAPC1	LOC647654	LOC649620	LOC650621	LOC651763	LOC652826	BUB1B	RPS27AP11	CDC26P1	LOC730594	UBA52	UBE2D1	UBE2E1	CDC23	CDC16	CCNB1	BUB3	PTTG1	PSMF1	CDK1	PSMD6	CDC20	CDC27
REACTOME_GLUCURONIDATION	http://www.broadinstitute.org/gsea/msigdb/cards/REACTOME_GLUCURONIDATION	UGT2B11	UGT2A1	SLC35D1	UGT2B28	UGT1A8	UGT1A7	UGT1A6	UGT1A5	UGT1A9	UGT1A4	UGT1A1	UGT1A3	UGDH	UGP2	UGT2B4	UGT2B7	UGT2B10	UGT2B17
REACTOME_AUTODEGRADATION_OF_CDH1_BY_CDH1_APC_C	http://www.broadinstitute.org/gsea/msigdb/cards/REACTOME_AUTODEGRADATION_OF_CDH1_BY_CDH1_APC_C	PSMD14	ANAPC10	UBE2C	CDC26	ANAPC2	ANAPC4	ANAPC5	ANAPC7	ANAPC11	PSMA1	PSMA2	PSMA3	PSMA4	PSMA5	PSMA6	PSMA7	PSMB1	PSMB2	PSMB3	PSMB4	PSMB5	PSMB6	PSMB7	PSMB8	PSMB9	PSMB10	PSMC1	PSMC2	PSMC3	PSMC4	PSMC5	PSMC6	PSMD1	PSMD2	PSMD3	PSMD4	PSMD5	PSMD7	PSMD8	PSMD9	PSMD10	PSMD11	PSMD12	PSMD13	PSME1	PSME2	RPS27A	ANAPC1	LOC647654	LOC649620	LOC650621	LOC651763	LOC652826	RPS27AP11	CDC26P1	LOC730594	UBA52	UBE2D1	UBE2E1	CDC23	CDC16	PSMF1	PSMD6	CDC27
REACTOME_MYD88_MAL_CASCADE_INITIATED_ON_PLASMA_MEMBRANE	http://www.broadinstitute.org/gsea/msigdb/cards/REACTOME_MYD88_MAL_CASCADE_INITIATED_ON_PLASMA_MEMBRANE	TLR6	NOD1	TAB1	IRAK3	TIRAP	CHUK	CREB1	ATF2	MAPK14	AGER	DUSP3	DUSP4	DUSP6	DUSP7	ELK1	TAB2	FOS	LY96	PELI3	TAB3	HMGB1	APP	IKBKB	IRAK1	IRAK2	JUN	TMEM189-UBE2V1	MEF2A	MEF2C	MAP3K1	MYD88	ATF1	NFKB2	NFKBIA	NFKBIB	IRAK4	ECSIT	PPP2CA	PPP2CB	PPP2R1A	PPP2R1B	PPP2R5D	MAPK1	MAPK3	MAPK7	MAPK8	MAPK11	MAPK9	MAPK10	MAP2K1	MAP2K2	MAP2K3	MAP2K6	MAP2K7	PELI2	PELI1	SIGIRR	RELA	RPS6KA1	RPS6KA2	RPS6KA3	RPS27A	S100A12	S100B	SAA1	NOD2	MAP2K4	LOC650832	MAP3K7	BTK	TLR1	TLR2	TLR4	TRAF6	RPS27AP11	UBA52	UBE2N	MAPKAPK3	IKBKG	RIPK2	RPS6KA5	MAPKAPK2	CDK1
REACTOME_INNATE_IMMUNE_SYSTEM	http://www.broadinstitute.org/gsea/msigdb/cards/REACTOME_INNATE_IMMUNE_SYSTEM	TANK	TLR6	NOD1	TAB1	TXNIP	CNPY3	MASP2	CFHR3	RIPK3	IRAK3	NLRP3	TIRAP	CHUK	DEFB118	CCR2	CCR6	CR1	CREB1	ATF2	CREBBP	CRP	DEFB104A	DEFB127	DEFB129	MAPK14	TICAM1	CTSB	CTSK	CTSL1	CTSS	CYLD	CD55	DDOST	DEFA1	DEFA3	DEFA4	DEFA5	DEFA6	DEFB1	DEFB4A	CFD	DNM1	AGER	DNM2	DUSP3	DUSP4	DUSP6	DUSP7	ELK1	EP300	NLRP1	TAB2	FOS	DDX58	LY96	PANX1	DEFB105A	DEFB106A	DEFB107A	DEFB108B	DEFB110	DEFB112	DEFB113	DEFB114	DEFB115	DEFB116	DEFB119	DEFB121	DEFB123	DEFB124	DEFB125	DEFB128	DEFB130	PELI3	UNC93B6	TAB3	DAK	PYCARD	TBK1	CFH	PIK3R4	UBE2K	HMGB1	BIRC2	BIRC3	HSP90AB1	CFI	IFNA1	IFNA2	IFNA4	IFNA5	IFNA6	IFNA7	IFNA8	IFNA10	IFNA14	IFNA16	IFNA17	IFNA21	IFNB1	APP	TICAM2	IKBKB	IRAK1	IRAK2	IRF1	IRF2	IRF3	IRF7	JUN	TMEM189-UBE2V1	LBP	LGALS3	DEFB132	UNC93B2	CD180	DEFB103A	MBL2	ART1	CD46	MEF2A	MEF2C	MEFV	MAP3K1	MYD88	ATF1	NFKB2	NFKBIA	NFKBIB	P2RX7	DEFB107B	DEFB104B	DEFB106B	DEFB105B	PCBP2	IRAK4	HERC5	TLR7	ECSIT	TLR8	PIK3C3	PIN1	PLCG2	TLR9	RNF125	PPP2CA	PPP2CB	PPP2R1A	PPP2R1B	PPP2R5D	OTUD5	PRKCSH	DEFB103B	MAPK1	MAPK3	MAPK7	MAPK8	MAPK11	MAPK9	MAPK10	MAPK13	MAP2K1	MAP2K2	MAP2K3	MAP2K6	MAP2K7	PROS1	LGMN	PRSS2	MASP1	PELI2	PELI1	MAVS	NLRC4	SIGIRR	BCL2	RELA	BCL2L1	DEFB135	DEFB136	DEFB134	RPS6KA1	RPS6KA2	RPS6KA3	RPS27A	S100A12	S100B	SAA1	CFB	MAPK12	NOD2	IFIH1	ZFYVE20	MAP2K4	CARD9	DEFB131	LOC644816	LOC650832	LOC651536	LOC653879	MAP3K7	BTK	TLR1	TLR2	TLR3	TLR4	TLR5	C1QA	TNFAIP3	C1QB	C1QC	C1S	C2	C3	HSP90B1	TRAF2	TRAF3	TRAF6	C4A	C4BPA	C4BPB	C5	DEFA1B	DEFB4B	RPS27AP11	C6	TXN	LOC729523	C7	C8A	LOC731066	UBA52	UBA7	LOC731949	C8B	UBE2D1	UBE2D2	UBE2D3	C8G	UBE2N	C9	TRIM25	MAPKAPK3	DHX58	NLRX1	SIKE1	ZBP1	UNC93B1	DEFB126	TLR10	CAPZA1	CAPZA2	CASP1	CASP2	CASP4	CASP8	EEA1	NLRC5	CASP9	RNF135	CASP10	IKBKG	RIPK1	RIPK2	FADD	TAX1BP1	PSTPIP1	ATG12	CD4	UBE2L6	RPS6KA5	MAPKAPK2	CD14	AIM2	LY86	ATG5	ISG15	IKBKE	CDK1
REACTOME_REGULATION_OF_GLUCOKINASE_BY_GLUCOKINASE_REGULATORY_PROTEIN	http://www.broadinstitute.org/gsea/msigdb/cards/REACTOME_REGULATION_OF_GLUCOKINASE_BY_GLUCOKINASE_REGULATORY_PROTEIN	NUP50	NUPL2	NUP35	NUP205	NUP210	NUP188	NUP62	GCK	GCKR	NUP43	NUP88	NUP54	NUP133	NUP107	RANBP2	TPR	NUP37	NUP85	NUP214	AAAS	SEH1L	RAE1	NUP155	NUP93	NUPL1	POM121	NUP153
REACTOME_MITOTIC_PROMETAPHASE	http://www.broadinstitute.org/gsea/msigdb/cards/REACTOME_MITOTIC_PROMETAPHASE	STAG1	NDC80	CENPA	CENPC1	NUDC	STAG2	KIF2C	ZWINT	PMF1	SPC24	SGOL2	SGOL1	SKA1	MAPRE1	CLASP1	ITGB3BP	CENPI	AHCTF1	NSL1	BIRC5	SKA2	NUP43	INCENP	APITD1	KIF2A	CENPP	MAD2L1	PAFAH1B1	PLK1	ERCC6L	CCDC99	PPP1CC	ZWILCH	CDCA8	PPP2CA	PPP2CB	CENPQ	PPP2R1A	PPP2R1B	PPP2R5A	PPP2R5B	PPP2R5C	PPP2R5D	PPP2R5E	NUP133	CENPN	RCC2	CASC5	NUP107	SPC25	TAOK1	RAD21	RANBP2	RANGAP1	RPS27	CLIP1	SEC13	CENPK	CENPH	BUB1	BUB1B	SKA2L	XPO1	MIS12	CENPM	NUP37	CENPO	MLF1IP	NUP85	DSN1	CENPT	B9D2	NDEL1	SEH1L	KIF18A	SMC1A	NUF2	MAD1L1	KIF2B	SMC3	CENPL	ZW10	BUB3	AURKB	KNTC1	CKAP5	CDC20
REACTOME_APC_C_CDC20_MEDIATED_DEGRADATION_OF_CYCLIN_B	http://www.broadinstitute.org/gsea/msigdb/cards/REACTOME_APC_C_CDC20_MEDIATED_DEGRADATION_OF_CYCLIN_B	ANAPC10	UBE2C	CDC26	ANAPC2	ANAPC4	ANAPC5	ANAPC7	ANAPC11	RPS27A	ANAPC1	LOC647654	LOC649620	LOC650621	LOC651763	RPS27AP11	CDC26P1	LOC730594	UBA52	UBE2D1	UBE2E1	CDC23	CDC16	CCNB1	CDK1	CDC20	CDC27
REACTOME_SCF_BETA_TRCP_MEDIATED_DEGRADATION_OF_EMI1	http://www.broadinstitute.org/gsea/msigdb/cards/REACTOME_SCF_BETA_TRCP_MEDIATED_DEGRADATION_OF_EMI1	PSMD14	PSMA8	PSME4	FBXO5	PSMA1	PSMA2	PSMA3	PSMA4	PSMA5	PSMA6	PSMA7	PSMB1	PSMB2	PSMB3	PSMB4	PSMB5	PSMB6	PSMB7	PSMB8	PSMB9	PSMB10	PSMC1	PSMC2	PSMC3	PSMC4	PSMC5	PSMC6	PSMD1	PSMD2	PSMD3	PSMD4	PSMD5	PSMD7	PSMD8	PSMD9	PSMD10	PSMD11	PSMD12	PSMD13	PSME1	PSME2	RPS27A	SKP1	LOC652826	RPS27AP11	UBA52	CUL1	BTRC	PSMF1	PSMD6	CDC20
REACTOME_LIPOPROTEIN_METABOLISM	http://www.broadinstitute.org/gsea/msigdb/cards/REACTOME_LIPOPROTEIN_METABOLISM	CETP	APOA5	ABCA1	A2M	ALB	LDLRAP1	HSPG2	APOA1	APOA2	APOB	APOC2	APOC3	APOE	LCAT	LDLR	LIPC	LPA	LPL	MTTP	P4HB	SAR1B	PLTP	SDC1	BMP1	CUBN	AMN	SCARB1	ABCG1
REACTOME_G1_S_SPECIFIC_TRANSCRIPTION	http://www.broadinstitute.org/gsea/msigdb/cards/REACTOME_G1_S_SPECIFIC_TRANSCRIPTION	DHFR	E2F1	FBXO5	LOC441488	ORC1	PCNA	POLA1	RRM2	DHFRP1	TFDP1	TK2	TYMS	CDT1	CDC45	CCNA1	CCNE1	CDK1	CDC6	CDC25A
REACTOME_THE_ROLE_OF_NEF_IN_HIV1_REPLICATION_AND_DISEASE_PATHOGENESIS	http://www.broadinstitute.org/gsea/msigdb/cards/REACTOME_THE_ROLE_OF_NEF_IN_HIV1_REPLICATION_AND_DISEASE_PATHOGENESIS	AP1M2	AP2M1	AP1S1	AP2S1	AP2A1	AP2A2	AP1B1	AP2B1	AP1G1	DOCK2	FYN	HCK	HLA-A	ARF1	LCK	PAK2	ATP6V1H	PACS1	B2M	RAC1	HLA-K	AP1S2	AP1M1	CD247	CD4	CD8B	CD28	ELMO1
REACTOME_CHYLOMICRON_MEDIATED_LIPID_TRANSPORT	http://www.broadinstitute.org/gsea/msigdb/cards/REACTOME_CHYLOMICRON_MEDIATED_LIPID_TRANSPORT	APOA5	LDLRAP1	HSPG2	APOA1	APOA2	APOB	APOC2	APOC3	APOE	LDLR	LIPC	LPL	MTTP	P4HB	SAR1B	SDC1
REACTOME_SIGNALING_BY_TGF_BETA_RECEPTOR_COMPLEX	http://www.broadinstitute.org/gsea/msigdb/cards/REACTOME_SIGNALING_BY_TGF_BETA_RECEPTOR_COMPLEX	CDK8	CDK9	STUB1	CDKN2B	STRAP	PARP1	E2F4	E2F5	FKBP1A	ARHGEF18	PPP1R15A	WWTR1	HDAC1	JUNB	RHOA	SMAD2	SMAD3	SMAD4	SMAD7	MEN1	LOC441488	MYC	FURIN	SERPINE1	F11R	PARD6A	UCHL5	TRIM33	PPM1A	PPP1CA	PPP1CB	PPP1CC	PRKCZ	PARD3	PMEPA1	SMURF1	CGN	RBL1	TGIF2	RPS27A	SMURF2	SKI	SKIL	SP1	TFDP1	TGFB1	TGFBR1	TGFBR2	TGIF1	RPS27AP11	UBA52	LOC731429	UBE2D1	UBE2D3	XPO1	USP9X	CCNC	CCNT1	CCNT2	MTMR4	ZFYVE9	NCOR1	NCOR2
REACTOME_CONVERSION_FROM_APC_C_CDC20_TO_APC_C_CDH1_IN_LATE_ANAPHASE	http://www.broadinstitute.org/gsea/msigdb/cards/REACTOME_CONVERSION_FROM_APC_C_CDC20_TO_APC_C_CDH1_IN_LATE_ANAPHASE	ANAPC10	UBE2C	CDC26	ANAPC2	ANAPC4	ANAPC5	ANAPC7	ANAPC11	ANAPC1	LOC647654	LOC649620	LOC650621	LOC651763	CDC26P1	LOC730594	UBE2D1	UBE2E1	CDC14A	CDC23	CDC16	CDC20	CDC27
REACTOME_ACTIVATED_TLR4_SIGNALLING	http://www.broadinstitute.org/gsea/msigdb/cards/REACTOME_ACTIVATED_TLR4_SIGNALLING	TLR6	NOD1	TAB1	IRAK3	TIRAP	CHUK	CREB1	ATF2	MAPK14	TICAM1	AGER	DUSP3	DUSP4	DUSP6	DUSP7	ELK1	TAB2	FOS	LY96	PELI3	TAB3	TBK1	HMGB1	APP	TICAM2	IKBKB	IRAK1	IRAK2	IRF3	IRF7	JUN	TMEM189-UBE2V1	MEF2A	MEF2C	MAP3K1	MYD88	ATF1	NFKB2	NFKBIA	NFKBIB	IRAK4	ECSIT	PPP2CA	PPP2CB	PPP2R1A	PPP2R1B	PPP2R5D	MAPK1	MAPK3	MAPK7	MAPK8	MAPK11	MAPK9	MAPK10	MAP2K1	MAP2K2	MAP2K3	MAP2K6	MAP2K7	PELI2	PELI1	SIGIRR	RELA	RPS6KA1	RPS6KA2	RPS6KA3	RPS27A	S100A12	S100B	SAA1	NOD2	MAP2K4	LOC650832	MAP3K7	BTK	TLR1	TLR2	TLR3	TLR4	TRAF3	TRAF6	RPS27AP11	UBA52	UBE2N	MAPKAPK3	IKBKG	RIPK1	RIPK2	RPS6KA5	MAPKAPK2	CD14	IKBKE	CDK1
REACTOME_IMMUNE_SYSTEM	http://www.broadinstitute.org/gsea/msigdb/cards/REACTOME_IMMUNE_SYSTEM	AKT3	TANK	AP1M2	UBA2	SAE1	HUWE1	KIF20A	ACTR1B	ACTR1A	RASGRP1	RNF41	PSMD14	CD96	RASGRP2	CDKN1A	CDKN1B	STUB1	LILRB2	ADAR	TLR6	IRF9	NOD1	ANAPC10	IFITM3	RAPGEF3	ARIH2	SEC24B	TAB1	UBE2E3	SEC23A	LRRC41	ATG7	DCTN2	IFITM2	RBCK1	TXNIP	CD226	DCTN6	CNPY3	MASP2	CTSC	NUP50	LILRB1	HCST	CFHR3	MALT1	SEC61B	LILRB5	KIF2C	LILRB4	LILRA1	LILRB3	RIPK3	WWP1	UBE2C	RAPGEF4	NUPL2	CD160	IRAK3	DCTN3	USP18	TRIM9	NLRP3	TIRAP	CHUK	OSBPL1A	FBXO17	GBP4	GBP5	CISH	THEM4	DEFB118	AP2M1	AP1S1	AP2S1	UBE2J2	PIK3AP1	AMICA1	CLTA	CLTC	LRR1	CCR2	CCR6	FBXO27	ASB17	NUP35	CD200R1	MAP3K8	RAET1E	CR1	CREB1	ATF2	CREBBP	CRK	CRKL	CRP	ASB11	ASB5	ASB6	ASB7	ASB8	ASB9	DEFB104A	DYNLL2	UBE2F	DEFB127	DEFB129	ASB15	ASB12	MAPK14	PSMA8	CSF2	CSF2RA	CSF2RB	CSH1	LOC144383	CSK	KLC3	TICAM1	UBE2U	CTLA4	CTSB	CTSD	CTSH	CTSK	CTSL1	CTSL2	DTX3L	BTLA	CTSO	CTSS	CXADR	CYBA	CYBB	CYLD	AP2A1	CD55	AP2A2	AP1B1	AP2B1	GBP6	DCTN1	AP1G1	DDOST	DEFA1	DEFA3	DEFA4	DEFA5	DEFA6	DEFB1	DEFB4A	CFD	DNM1	AGER	DYNC1H1	DYNC1I1	DYNC1I2	DYNC1LI2	DNM2	DUSP3	DUSP4	DUSP6	DUSP7	EGR1	UBR1	EIF4A1	EIF4A2	EIF4E	EIF4G1	EIF4G2	ELK1	EP300	AKT1	AKT2	PTK2B	FCGR1A	FCGR1B	FCGR2B	FCGR3A	RNF182	NLRP1	SEC31A	UBOX5	KLRK1	KIFAP3	TRIM32	FOXO1	FOXO3	RAP1GAP2	TAB2	NUP205	FLNB	PSME4	NUP210	PHLPP1	FBXW11	UBR2	ICOSLG	UBR4	SEC61G	NUP188	FOS	DDX58	MKRN1	NUP62	LY96	KIF4A	PANX1	DEFB105A	DEFB106A	DEFB107A	DEFB108B	DEFB110	DEFB112	DEFB113	DEFB114	DEFB115	DEFB116	DEFB119	DEFB121	DEFB123	DEFB124	DEFB125	DEFB128	DEFB130	CDC26	PELI3	MTOR	RICTOR	FYB	FYN	IFI6	RNF144B	UNC93B6	TAB3	RASGRP3	ARIH1	ANAPC13	RCHY1	SH2B1	DAK	WSB1	KIF26A	FBXO2	FBXW8	FBXO6	FBXO4	FBXO3	GBP1	GBP2	GH1	GH2	GHR	LAT	KLHL20	UBE2S	KIF4B	GRB2	RAPGEF1	PYCARD	TBK1	CD274	RACGAP1	PDIA3	GSK3A	BLNK	ICOS	ANAPC2	SEC61A1	ANAPC4	SH3KBP1	HCK	CFH	HGF	PIK3R4	UBE2K	HLA-A	HLA-B	HLA-C	HLA-DMA	HLA-DMB	HLA-DOA	HLA-DOB	HLA-DPA1	HLA-DPB1	HLA-DQA1	HLA-DQA2	HLA-DRB1	HLA-DRB3	HLA-DRB5	HLA-F	HLA-G	HMGB1	NR4A1	EIF4E3	HRAS	BIRC2	BIRC3	HSPA5	HSP90AB1	ICAM1	ICAM2	ICAM3	ICAM4	IRF8	CFI	IFI27	IFI35	IFIT2	IFIT1	IFIT3	IFNA1	IFNA2	IFNA4	IFNA5	IFNA6	IFNA7	IFNA8	IFNA10	IFNA14	IFNA16	IFNA17	IFNA21	IFNAR1	IFNAR2	IFNB1	IFNG	IFNGR1	IFNGR2	NUP43	APP	TICAM2	IKBKB	IL1A	IL1B	IL1R1	IL1RAP	IL1RN	IL2	IL2RA	IL2RB	IL2RG	IL3	IL3RA	IL5	IL5RA	IL6	IL6R	IL6ST	IL7	IL7R	IL18	INPPL1	IRAK1	IRAK2	IRF1	IRF2	IRF3	IRF4	IRF5	IRF6	IRF7	IRS1	ISG20	ITGAL	ITGAV	ITGB1	ITGB2	ITGB5	ITGB7	ITK	ITPR2	ITPR3	JAK1	JAK2	JAK3	JUN	ARF1	KIF2A	KIF3C	KIF5A	KIF5B	KIR2DL1	KIR2DL2	KIR2DL3	KIR2DL4	KIR2DS1	KIR2DS2	KIR3DL1	KIR3DL2	KLRC1	KLRD1	KLC1	KIF11	KIF22	KPNA1	KPNB1	KPNA2	KPNA3	KPNA4	KPNA5	KRAS	TMEM189-UBE2V1	GBP7	LBP	LCK	LCP2	LGALS3	DEFB132	LNPEP	UNC93B2	CD180	LYN	DEFB103A	MBL2	ART1	CD46	MDM2	MEF2A	MEF2C	MEFV	MAP3K1	MAP3K3	CIITA	FOXO4	MRC1	LOC441019	MT2A	TRIM37	MX1	MX2	MYD88	ATF1	NCAM1	NCF2	NCF4	NCK1	NEDD4	NFKB2	NFKBIA	NFKBIB	NFKBIE	NRAS	NUP88	OAS1	OAS2	OAS3	P2RX7	DEFB107B	DEFB104B	DEFB106B	DEFB105B	CD207	PAK1	PAK2	PARK2	TRAT1	PCBP2	SAR1B	ASB3	IRAK4	DCTN4	HERC5	TLR7	ECSIT	TLR8	PDCD1	ANAPC5	ANAPC7	RNF138	IP6K2	UBE2J1	EVL	ANAPC11	UBE2D4	DYNC2LI1	ASB1	ASB4	ASB2	PDPK1	ERAP1	PIK3C3	PIK3CA	PIK3CB	PIK3CD	PIK3R1	PIK3R2	PIN1	PLCG1	PLCG2	NUP54	PML	TLR9	TOLLIP	XAF1	CTSA	UBE2R2	RNF125	PPM1B	DET1	PPP2CA	PPP2CB	SEC61A2	PPP2R1A	RNF220	PPP2R1B	UBA6	PPP2R5A	PPP2R5B	PPP2R5C	PPP2R5D	UBE2W	PPP2R5E	FBXW7	TRIM36	UBE2Q1	OTUD5	PRKACA	PRKACB	PRKACG	ENAH	NUP133	PRKCB	PRKCD	PAG1	PRKCQ	PRKCSH	DEFB103B	PRKG1	MAPK1	MAPK3	KLHL9	MAPK7	MAPK8	MAPK11	MAPK9	MAPK10	MAPK13	MAP2K1	MAP2K2	MAP2K3	MAP2K6	MAP2K7	EIF2AK2	PRL	PRLR	CRTAM	PROS1	LGMN	PRSS2	MASP1	B2M	PSMA1	PSMA2	PSMA3	PSMA4	PSMA5	PSMA6	PSMA7	PSMB1	PSMB2	PSMB3	PSMB4	PSMB5	PSMB6	PSMB7	PSMB8	PSMB9	PSMB10	KIF15	PSMC1	PSMC2	PSMC3	PSMC4	PSMC5	PSMC6	PSMD1	PSMD2	PSMD3	PSMD4	PSMD5	NUP107	PSMD7	PSMD8	PSMD9	SMURF1	PSMD10	PELI2	PELI1	PSMD11	PSMD12	PSMD13	BAD	PSME1	PSME2	PTAFR	PTEN	MAVS	PTPN1	PTPN2	TRIB3	PTPN6	PTPRC	PVR	PVRL2	NLRC4	RAC1	RAF1	RANBP2	RAP1A	RAP1B	RAP1GAP	SIGIRR	BCL2	REL	RELA	BCL2L1	RNASEL	RNF4	RNF6	DEFB135	DEFB136	DEFB134	RPS6KA1	RPS6KA2	RPS6KA3	RPS6KB2	RPS27A	S100A12	S100B	SAA1	CFB	MAPK12	RNF123	UBE2O	SEC13	BLK	SELL	NOD2	IFIH1	ZFYVE20	MAP2K4	CARD9	BLMH	PJA1	MLST8	RNF25	LOC644006	DEFB131	TCEB1P3	LOC644816	SH3GL2	SHC1	UBE2HP1	LOC646626	ANAPC1	LOC646981	SMURF2	LOC647654	KLC2	LOC648998	SIPA1	LOC649620	HLA-K	LOC649891	SKP1	SKP2	LOC650621	LOC650832	LOC651536	LOC651763	LOC652578	LOC652626	UBE2Z	LOC652826	LOC653879	SOS1	SP100	SPTBN2	SRC	TRIM21	STAT1	STAT2	STAT3	STAT5A	STAT5B	STIM1	SYK	ADAM17	MAP3K7	TAP1	TAP2	TCEB1	TCEB2	BTK	TEC	TLR1	TLR2	TLR3	TLR4	TLR5	C1QA	TNFAIP3	C1QB	C1QC	C1S	C2	TPP2	TPR	C3	HSP90B1	TRAF2	TRAF3	TRAF6	C4A	C4BPA	TSC2	C4BPB	C5	DEFA1B	DEFB4B	RPS27AP11	C6	LOC729120	TXN	LOC729523	TYK2	CDC26P1	C7	LOC730418	TYROBP	LOC730594	C8A	LOC731049	LOC731066	UBA52	LOC731292	LOC731429	UBA1	UBA7	UBE2A	LOC731949	C8B	UBE2B	UBE2D1	UBE2D2	UBE2D3	UBE2E1	UBE2E2	UBE2G1	UBE2G2	UBE2H	C8G	UBE2L3	UBE2N	UBE2V2	UBE3A	SUMO1	C9	VASP	VAV1	VCAM1	VHL	WAS	YES1	YWHAB	YWHAZ	ZAP70	ZBTB16	TRIM25	IL1R2	MAPKAPK3	RAB7A	NUP37	MAPKAP1	DHX58	TNIP2	ULBP3	HECTD3	DYNC2H1	NLRX1	ASB13	UBA5	NUP85	CALM1	SIKE1	SPSB1	RNF34	NUP214	ULBP2	ULBP1	PDCD1LG2	CALM2	CUL5	CALM3	AAAS	ZBP1	CALR	GAN	CAMK2A	TRIM11	CAMK2B	UNC93B1	DEFB126	CAMK2D	TLR10	SEH1L	KIF18A	CANX	CAPZA1	CAPZA2	CASP1	CASP2	RILP	CASP4	CASP8	EEA1	NLRC5	CASP9	RNF135	CASP10	AKT1S1	CARD11	DCTN5	CUL3	CUL2	CUL1	KIF2B	TRIM63	SPSB2	RAE1	ORAI1	PIK3R3	IKBKG	IFITM1	PIAS1	OASL	SOCS1	DYNLL1	IRS2	CBL	EIF4G3	CBLB	CDC23	CTSF	RIPK1	TNFRSF14	RIPK2	FADD	SOCS2	SQSTM1	CDC16	TAX1BP1	AP1S2	AP1M1	BCL10	HERC2	BTRC	UBE3B	KLC4	MAP3K14	SOCS3	KLHL13	UBA3	UBE2M	PSTPIP1	LRSAM1	ATG12	CD3D	CD3E	CD3G	CD247	CD4	SPSB4	UBE2L6	CD8A	RPS6KA5	ASB16	CD8B	MAPKAPK2	CD14	UBE2Q2	CD19	TRIP12	UBE4A	FBXO44	KIF3B	CD28	GRAP2	CD80	CD86	AIM2	LY86	CD34	EIF4E2	ATG5	CD36	PSMF1	KIF23	NPEPPS	CD40	CD40LG	CD44	NUP155	SEC24C	ISG15	IKBKE	DZIP3	NUP93	UBE3C	CD74	CD79A	VPRBP	CD79B	CD81	EIF4A3	KEAP1	NUPL1	CUL7	CDK1	GAB2	PSMD6	PJA2	SEC24D	POM121	MRC2	CDC20	CDC27	CDC34	NUP153	RBX1	CDC42	CDH1
REACTOME_BINDING_AND_ENTRY_OF_HIV_VIRION	http://www.broadinstitute.org/gsea/msigdb/cards/REACTOME_BINDING_AND_ENTRY_OF_HIV_VIRION	CCR5	LOC128192	LOC131691	PPIAP8	PPIA	LOC643997	PPIAP22	LOC654188	CXCR4	CD4
REACTOME_PHOSPHORYLATION_OF_THE_APC_C	http://www.broadinstitute.org/gsea/msigdb/cards/REACTOME_PHOSPHORYLATION_OF_THE_APC_C	ANAPC10	UBE2C	CDC26	ANAPC2	ANAPC4	ANAPC5	ANAPC7	ANAPC11	PLK1	ANAPC1	LOC647654	LOC649620	LOC650621	LOC651763	CDC26P1	LOC730594	UBE2D1	UBE2E1	CDC23	CDC16	CCNB1	CDK1	CDC27
REACTOME_CYTOSOLIC_SULFONATION_OF_SMALL_MOLECULES	http://www.broadinstitute.org/gsea/msigdb/cards/REACTOME_CYTOSOLIC_SULFONATION_OF_SMALL_MOLECULES	BPNT1	SULT4A1	SULT1C4	SULT1B1	SULT1A4	SULT1E1	SULT1A2	SULT1A1	SULT1A3	SULT1C2	SULT2B1	SULT2A1	PAPSS2	PAPSS1
REACTOME_INTEGRATION_OF_PROVIRUS	http://www.broadinstitute.org/gsea/msigdb/cards/REACTOME_INTEGRATION_OF_PROVIRUS	PSIP1	LOC128192	LOC131691	XRCC6	HMGA1	PPIAP8	LOC389901	LIG4	PPIA	LOC643997	LOC645870	PPIAP22	LOC654188	XRCC4	XRCC5	BANF1
REACTOME_GLUTATHIONE_CONJUGATION	http://www.broadinstitute.org/gsea/msigdb/cards/REACTOME_GLUTATHIONE_CONJUGATION	GSTO2	GSTA5	GGT1	GGT7	GGT5	OPLAH	GCLC	GCLM	GSS	GSTA1	GSTA2	GSTA3	GSTA4	GSTM1	GSTM4	GSTM5	GSTP1	MGST1	MGST2	MGST3	CNDP2	GGCT	GSTO1
REACTOME_COMPLEMENT_CASCADE	http://www.broadinstitute.org/gsea/msigdb/cards/REACTOME_COMPLEMENT_CASCADE	MASP2	CFHR3	CR1	CRP	CD55	CFD	CFH	CFI	MBL2	CD46	PROS1	MASP1	CFB	LOC651536	LOC653879	C1QA	C1QB	C1QC	C1S	C2	C3	C4A	C4BPA	C4BPB	C5	C6	C7	C8A	LOC731066	C8B	C8G	C9
REACTOME_PHASE_II_CONJUGATION	http://www.broadinstitute.org/gsea/msigdb/cards/REACTOME_PHASE_II_CONJUGATION	NAT2	GLYAT	BPNT1	UGT2B11	UGT2A1	ACSM1	GSTO2	COMT	CYP1A2	AHCY	GSTA5	SLC35D1	SULT4A1	GGT1	GGT7	GGT5	OPLAH	SULT1C4	SULT1B1	GCLC	GCLM	MAT2B	GSS	GSTA1	GSTA2	GSTA3	GSTA4	GSTM1	GSTM4	GSTM5	GSTP1	ACSM2B	MAT1A	MAT2A	MGST1	MGST2	MGST3	SULT1A4	MTR	NNMT	UGT2B28	UGT1A8	UGT1A7	UGT1A6	UGT1A5	UGT1A9	UGT1A4	UGT1A1	UGT1A3	CNDP2	LOC648338	SULT1E1	SULT1A2	SULT1A1	SULT1A3	SULT1C2	SULT2B1	SULT2A1	TPMT	UGDH	UGP2	UGT2B4	UGT2B7	UGT2B10	UGT2B17	GGCT	NAT1	PAPSS2	PAPSS1	GSTO1
REACTOME_MTORC1_MEDIATED_SIGNALLING	http://www.broadinstitute.org/gsea/msigdb/cards/REACTOME_MTORC1_MEDIATED_SIGNALLING	EIF4B	EIF4E	EIF4EBP1	EIF4G1	MTOR	EEF2K	RPTOR	RHEB	RPS6	RPS6KB1	MLST8
REACTOME_TOLL_RECEPTOR_CASCADES	http://www.broadinstitute.org/gsea/msigdb/cards/REACTOME_TOLL_RECEPTOR_CASCADES	TLR6	NOD1	TAB1	CNPY3	IRAK3	TIRAP	CHUK	CREB1	ATF2	MAPK14	TICAM1	CTSB	CTSK	CTSL1	CTSS	DNM1	AGER	DNM2	DUSP3	DUSP4	DUSP6	DUSP7	ELK1	TAB2	FOS	LY96	PELI3	UNC93B6	TAB3	TBK1	PIK3R4	HMGB1	APP	TICAM2	IKBKB	IRAK1	IRAK2	IRF3	IRF7	JUN	TMEM189-UBE2V1	LBP	UNC93B2	CD180	MEF2A	MEF2C	MAP3K1	MYD88	ATF1	NFKB2	NFKBIA	NFKBIB	IRAK4	TLR7	ECSIT	TLR8	PIK3C3	PLCG2	TLR9	PPP2CA	PPP2CB	PPP2R1A	PPP2R1B	PPP2R5D	MAPK1	MAPK3	MAPK7	MAPK8	MAPK11	MAPK9	MAPK10	MAP2K1	MAP2K2	MAP2K3	MAP2K6	MAP2K7	LGMN	PELI2	PELI1	SIGIRR	RELA	RPS6KA1	RPS6KA2	RPS6KA3	RPS27A	S100A12	S100B	SAA1	NOD2	ZFYVE20	MAP2K4	LOC650832	MAP3K7	BTK	TLR1	TLR2	TLR3	TLR4	TLR5	HSP90B1	TRAF3	TRAF6	RPS27AP11	UBA52	UBE2N	MAPKAPK3	UNC93B1	TLR10	EEA1	IKBKG	RIPK1	RIPK2	RPS6KA5	MAPKAPK2	CD14	LY86	IKBKE	CDK1
REACTOME_ACTIVATION_OF_BH3_ONLY_PROTEINS	http://www.broadinstitute.org/gsea/msigdb/cards/REACTOME_ACTIVATION_OF_BH3_ONLY_PROTEINS	BCL2L11	DYNLL2	E2F1	AKT1	BBC3	LOC441488	PMAIP1	PPP3R1	MAPK8	BAD	BCL2	BID	TFDP1	TP53	YWHAB	DYNLL1	BMF
REACTOME_GLUCOSE_METABOLISM	http://www.broadinstitute.org/gsea/msigdb/cards/REACTOME_GLUCOSE_METABOLISM	SLC25A13	SLC25A10	AGL	ENO1	ENO2	ENO3	FBP1	ALDOA	ALDOB	ALDOC	GAPDH	GBE1	GAPDHS	GOT1	GOT2	GPI	GYG1	GYS1	GYS2	MDH1	MDH2	PC	PCK1	PCK2	PFKFB1	PFKFB2	PFKFB3	PFKFB4	PFKL	PFKM	PFKP	PGAM1	PGAM2	PGK1	PGM1	PHKA1	PHKA2	PHKB	PHKG1	PHKG2	PKLR	PKM2	PPP2CA	PPP2CB	PPP2R1A	PPP2R1B	PGM2	PPP2R5D	PRKACA	PRKACB	PRKACG	PYGB	PYGL	PYGM	LOC642969	PHKA1P1	LOC650556	SLC25A1	TPI1	TPI1P1	LOC730418	UGP2	CALM1	CALM2	CALM3	SLC25A11	SLC25A12	FBP2	GYG2
REACTOME_RNA_POL_III_CHAIN_ELONGATION	http://www.broadinstitute.org/gsea/msigdb/cards/REACTOME_RNA_POL_III_CHAIN_ELONGATION	POLR3F	POLR3C	POLR3A	LZTS1	POLR3H	POLR1D	POLR3K	POLR2E	POLR2F	POLR2H	POLR2K	POLR2L	POLR3B	POLR3E	POLR3D	POLR3GL	POLR1C
REACTOME_VOLTAGE_GATED_POTASSIUM_CHANNELS	http://www.broadinstitute.org/gsea/msigdb/cards/REACTOME_VOLTAGE_GATED_POTASSIUM_CHANNELS	KCNH8	KCNV2	KCNG3	KCNH4	KCNH3	KCNG2	KCNV1	KCNH5	KCNA1	KCNA2	KCNA3	KCNA4	KCNA5	KCNA6	KCNA7	KCNA10	KCNB1	KCNC1	KCNC2	KCNC3	KCNC4	KCND1	KCND2	KCND3	KCNF1	KCNG1	KCNH1	KCNH2	KCNQ1	KCNQ2	KCNQ3	KCNS1	KCNS2	KCNS3	KCNQ5	KCNAB1	KCNH6	KCNAB2	KCNH7	KCNQ4	KCNAB3	KCNG4	KCNB2
REACTOME_ADAPTIVE_IMMUNE_SYSTEM	http://www.broadinstitute.org/gsea/msigdb/cards/REACTOME_ADAPTIVE_IMMUNE_SYSTEM	AKT3	AP1M2	UBA2	SAE1	HUWE1	KIF20A	ACTR1B	ACTR1A	RASGRP1	RNF41	PSMD14	CD96	RASGRP2	CDKN1A	CDKN1B	STUB1	LILRB2	ANAPC10	RAPGEF3	ARIH2	SEC24B	UBE2E3	SEC23A	LRRC41	ATG7	DCTN2	RBCK1	CD226	DCTN6	CTSC	LILRB1	HCST	MALT1	SEC61B	LILRB5	KIF2C	LILRB4	LILRA1	LILRB3	WWP1	UBE2C	RAPGEF4	CD160	DCTN3	TRIM9	CHUK	OSBPL1A	FBXO17	THEM4	AP2M1	AP1S1	AP2S1	UBE2J2	PIK3AP1	AMICA1	CLTA	CLTC	LRR1	FBXO27	ASB17	CD200R1	MAP3K8	RAET1E	CREB1	ASB11	ASB5	ASB6	ASB7	ASB8	ASB9	DYNLL2	UBE2F	ASB15	ASB12	PSMA8	CSK	KLC3	UBE2U	CTLA4	CTSB	CTSD	CTSH	CTSK	CTSL1	CTSL2	DTX3L	BTLA	CTSO	CTSS	CXADR	CYBA	CYBB	AP2A1	AP2A2	AP1B1	AP2B1	DCTN1	AP1G1	DNM1	DYNC1H1	DYNC1I1	DYNC1I2	DYNC1LI2	DNM2	UBR1	AKT1	AKT2	FCGR1A	FCGR1B	FCGR2B	FCGR3A	RNF182	SEC31A	UBOX5	KLRK1	KIFAP3	TRIM32	FOXO1	FOXO3	RAP1GAP2	TAB2	PSME4	PHLPP1	FBXW11	UBR2	ICOSLG	UBR4	SEC61G	MKRN1	KIF4A	CDC26	MTOR	RICTOR	FYB	FYN	RNF144B	RASGRP3	ANAPC13	RCHY1	WSB1	KIF26A	FBXO2	FBXW8	FBXO6	FBXO4	FBXO3	LAT	KLHL20	UBE2S	KIF4B	GRB2	CD274	RACGAP1	PDIA3	GSK3A	BLNK	ICOS	ANAPC2	SEC61A1	ANAPC4	SH3KBP1	UBE2K	HLA-A	HLA-B	HLA-C	HLA-DMA	HLA-DMB	HLA-DOA	HLA-DOB	HLA-DPA1	HLA-DPB1	HLA-DQA1	HLA-DQA2	HLA-DRB1	HLA-DRB3	HLA-DRB5	HLA-F	HLA-G	NR4A1	HRAS	HSPA5	ICAM1	ICAM2	ICAM3	ICAM4	IKBKB	ITGAL	ITGAV	ITGB1	ITGB2	ITGB5	ITGB7	ITK	ITPR2	ITPR3	ARF1	KIF2A	KIF3C	KIF5A	KIF5B	KIR2DL1	KIR2DL2	KIR2DL3	KIR2DL4	KIR2DS1	KIR2DS2	KIR3DL1	KIR3DL2	KLRC1	KLRD1	KLC1	KIF11	KIF22	KRAS	TMEM189-UBE2V1	LCK	LCP2	LNPEP	LYN	MDM2	FOXO4	MRC1	TRIM37	NCF2	NCF4	NCK1	NEDD4	NFKBIA	NFKBIB	NFKBIE	NRAS	CD207	PAK1	PAK2	PARK2	TRAT1	SAR1B	ASB3	DCTN4	PDCD1	ANAPC5	ANAPC7	RNF138	UBE2J1	EVL	ANAPC11	UBE2D4	DYNC2LI1	ASB1	ASB4	ASB2	PDPK1	ERAP1	PIK3CA	PIK3CB	PIK3CD	PIK3R1	PIK3R2	PLCG1	PLCG2	CTSA	UBE2R2	DET1	PPP2CA	PPP2CB	SEC61A2	PPP2R1A	RNF220	PPP2R1B	UBA6	PPP2R5A	PPP2R5B	PPP2R5C	PPP2R5D	UBE2W	PPP2R5E	FBXW7	TRIM36	UBE2Q1	PRKACA	PRKACB	PRKACG	ENAH	PRKCB	PAG1	PRKCQ	PRKG1	KLHL9	CRTAM	LGMN	B2M	PSMA1	PSMA2	PSMA3	PSMA4	PSMA5	PSMA6	PSMA7	PSMB1	PSMB2	PSMB3	PSMB4	PSMB5	PSMB6	PSMB7	PSMB8	PSMB9	PSMB10	KIF15	PSMC1	PSMC2	PSMC3	PSMC4	PSMC5	PSMC6	PSMD1	PSMD2	PSMD3	PSMD4	PSMD5	PSMD7	PSMD8	PSMD9	SMURF1	PSMD10	PSMD11	PSMD12	PSMD13	BAD	PSME1	PSME2	PTEN	TRIB3	PTPN6	PTPRC	PVR	PVRL2	RAC1	RAF1	RAP1A	RAP1B	RAP1GAP	REL	RELA	RNF4	RNF6	RPS6KB2	RPS27A	RNF123	UBE2O	SEC13	BLK	SELL	BLMH	PJA1	MLST8	RNF25	LOC644006	TCEB1P3	SH3GL2	SHC1	UBE2HP1	LOC646626	ANAPC1	SMURF2	LOC647654	KLC2	LOC648998	SIPA1	LOC649620	HLA-K	SKP1	SKP2	LOC650621	LOC651536	LOC651763	LOC652578	LOC652626	UBE2Z	LOC652826	LOC653879	SOS1	SPTBN2	SRC	TRIM21	STIM1	SYK	MAP3K7	TAP1	TAP2	TCEB1	TCEB2	BTK	TPP2	C3	TRAF6	TSC2	RPS27AP11	LOC729120	CDC26P1	LOC730418	TYROBP	LOC730594	LOC731049	LOC731066	UBA52	LOC731292	LOC731429	UBA1	UBA7	UBE2A	UBE2B	UBE2D1	UBE2D2	UBE2D3	UBE2E1	UBE2E2	UBE2G1	UBE2G2	UBE2H	UBE2L3	UBE2N	UBE2V2	UBE3A	VASP	VAV1	VCAM1	VHL	WAS	YES1	YWHAB	YWHAZ	ZAP70	ZBTB16	RAB7A	MAPKAP1	ULBP3	HECTD3	DYNC2H1	ASB13	UBA5	CALM1	SPSB1	RNF34	ULBP2	ULBP1	PDCD1LG2	CALM2	CUL5	CALM3	CALR	GAN	TRIM11	KIF18A	CANX	RILP	CASP9	AKT1S1	CARD11	DCTN5	CUL3	CUL2	CUL1	KIF2B	TRIM63	SPSB2	ORAI1	PIK3R3	IKBKG	IFITM1	SOCS1	DYNLL1	CBL	CBLB	CDC23	CTSF	TNFRSF14	RIPK2	CDC16	AP1S2	AP1M1	BCL10	HERC2	BTRC	UBE3B	KLC4	MAP3K14	SOCS3	KLHL13	UBA3	UBE2M	LRSAM1	CD3D	CD3E	CD3G	CD247	CD4	SPSB4	UBE2L6	CD8A	ASB16	CD8B	UBE2Q2	CD19	TRIP12	UBE4A	FBXO44	KIF3B	CD28	GRAP2	CD80	CD86	CD34	CD36	PSMF1	KIF23	NPEPPS	CD40	CD40LG	SEC24C	DZIP3	UBE3C	CD74	CD79A	VPRBP	CD79B	CD81	KEAP1	CUL7	PSMD6	PJA2	SEC24D	MRC2	CDC20	CDC27	CDC34	RBX1	CDC42	CDH1
REACTOME_NOD1_2_SIGNALING_PATHWAY	http://www.broadinstitute.org/gsea/msigdb/cards/REACTOME_NOD1_2_SIGNALING_PATHWAY	NOD1	TAB1	CHUK	MAPK14	CYLD	TAB2	TAB3	BIRC2	BIRC3	IKBKB	IRAK1	IRAK2	TMEM189-UBE2V1	MAPK11	MAPK13	MAP2K6	MAPK12	NOD2	CARD9	MAP3K7	TNFAIP3	TRAF6	UBE2N	CASP1	CASP2	CASP4	CASP8	CASP9	IKBKG	RIPK2
REACTOME_CYTOKINE_SIGNALING_IN_IMMUNE_SYSTEM	http://www.broadinstitute.org/gsea/msigdb/cards/REACTOME_CYTOKINE_SIGNALING_IN_IMMUNE_SYSTEM	ADAR	IRF9	NOD1	IFITM3	TAB1	IFITM2	NUP50	NUPL2	IRAK3	USP18	CHUK	GBP4	GBP5	CISH	NUP35	MAP3K8	CRK	CRKL	CSF2	CSF2RA	CSF2RB	CSH1	LOC144383	GBP6	EGR1	EIF4A1	EIF4A2	EIF4E	EIF4G1	EIF4G2	PTK2B	FCGR1A	FCGR1B	TAB2	NUP205	FLNB	NUP210	NUP188	DDX58	NUP62	PELI3	FYN	IFI6	TAB3	ARIH1	SH2B1	GBP1	GBP2	GH1	GH2	GHR	GRB2	RAPGEF1	BLNK	HCK	HGF	HLA-A	HLA-B	HLA-C	HLA-DPA1	HLA-DPB1	HLA-DQA1	HLA-DQA2	HLA-DRB1	HLA-DRB3	HLA-DRB5	HLA-F	HLA-G	EIF4E3	HRAS	ICAM1	IRF8	IFI27	IFI35	IFIT2	IFIT1	IFIT3	IFNA1	IFNA2	IFNA4	IFNA5	IFNA6	IFNA7	IFNA8	IFNA10	IFNA14	IFNA16	IFNA17	IFNA21	IFNAR1	IFNAR2	IFNB1	IFNG	IFNGR1	IFNGR2	NUP43	IKBKB	IL1A	IL1B	IL1R1	IL1RAP	IL1RN	IL2	IL2RA	IL2RB	IL2RG	IL3	IL3RA	IL5	IL5RA	IL6	IL6R	IL6ST	IL7	IL7R	IL18	INPPL1	IRAK1	IRAK2	IRF1	IRF2	IRF3	IRF4	IRF5	IRF6	IRF7	IRS1	ISG20	JAK1	JAK2	JAK3	KPNA1	KPNB1	KPNA2	KPNA3	KPNA4	KPNA5	KRAS	TMEM189-UBE2V1	GBP7	LCK	LYN	MAP3K3	CIITA	LOC441019	MT2A	MX1	MX2	MYD88	NCAM1	NEDD4	NFKB2	NRAS	NUP88	OAS1	OAS2	OAS3	IRAK4	HERC5	IP6K2	PIK3CA	PIK3CB	PIK3CD	PIK3R1	PIK3R2	PIN1	PLCG1	NUP54	PML	TOLLIP	XAF1	PPM1B	PRKACB	NUP133	PRKCD	MAPK1	MAPK3	MAP2K1	MAP2K2	MAP2K6	EIF2AK2	PRL	PRLR	B2M	PSMB8	NUP107	PELI2	PELI1	PTAFR	PTPN1	PTPN2	PTPN6	RAF1	RANBP2	RELA	RNASEL	RPS27A	NOD2	MAP2K4	SHC1	LOC646981	HLA-K	LOC649891	SKP1	SOS1	SP100	STAT1	STAT2	STAT3	STAT5A	STAT5B	SYK	ADAM17	MAP3K7	TEC	TPR	TRAF6	RPS27AP11	TYK2	UBA52	UBA7	UBE2E1	UBE2N	SUMO1	VAV1	VCAM1	YES1	YWHAB	YWHAZ	TRIM25	IL1R2	NUP37	TNIP2	NUP85	NUP214	AAAS	CAMK2A	CAMK2B	CAMK2D	SEH1L	CASP1	CUL1	RAE1	PIK3R3	IKBKG	IFITM1	PIAS1	OASL	SOCS1	IRS2	CBL	EIF4G3	RIPK2	SOCS2	SQSTM1	BTRC	SOCS3	UBE2L6	EIF4E2	CD44	NUP155	ISG15	NUP93	EIF4A3	NUPL1	CDK1	GAB2	POM121	NUP153	RBX1
REACTOME_MEIOTIC_SYNAPSIS	http://www.broadinstitute.org/gsea/msigdb/cards/REACTOME_MEIOTIC_SYNAPSIS	STAG1	SYCP2	STAG3	STAG2	DIDO1	HIST4H4	HIST3H2BB	SYNE2	SYNE1	HIST1H2BA	SUN2	POT1	TINF2	SMC1B	HIST1H2AE	HIST1H2AD	H2AFX	H2AFZ	HIST1H2BD	HIST1H2BB	HSPA2	LMNA	LMNB1	SYCP3	TERF2IP	ATR	HIST2H4B	TEX12	RAD21	LOC648152	ACD	LOC651921	BRCA1	SYCP1	TERF1	TERF2	HIST2H2AA4	UBE2I	SMC1A	HIST3H3	HIST1H4I	HIST1H2AJ	HIST1H2AC	HIST1H2AB	HIST2H2AA3	HIST2H2AC	HIST1H2BG	HIST1H2BL	HIST1H2BN	HIST1H2BM	HIST1H2BF	HIST1H2BE	HIST1H2BH	HIST1H2BI	HIST1H2BC	HIST1H2BO	HIST2H2BE	HIST1H4A	HIST1H4D	HIST1H4F	HIST1H4K	HIST1H4J	HIST1H4C	HIST1H4H	HIST1H4B	HIST1H4E	HIST1H4L	HIST2H4A	FKBP6	HIST1H2BK	HIST1H2BJ	SMC3	REC8
REACTOME_ANTIGEN_PRESENTATION_FOLDING_ASSEMBLY_AND_PEPTIDE_LOADING_OF_CLASS_I_MHC	http://www.broadinstitute.org/gsea/msigdb/cards/REACTOME_ANTIGEN_PRESENTATION_FOLDING_ASSEMBLY_AND_PEPTIDE_LOADING_OF_CLASS_I_MHC	SEC24B	SEC23A	SEC31A	PDIA3	HLA-A	HLA-B	HLA-C	HLA-F	HLA-G	HSPA5	SAR1B	ERAP1	B2M	SEC13	HLA-K	TAP1	TAP2	CALR	CANX	SEC24C	SEC24D
REACTOME_THE_NLRP3_INFLAMMASOME	http://www.broadinstitute.org/gsea/msigdb/cards/REACTOME_THE_NLRP3_INFLAMMASOME	TXNIP	NLRP3	PANX1	PYCARD	HSP90AB1	APP	MEFV	P2RX7	LOC644816	TXN	CASP1	PSTPIP1
REACTOME_CLASS_I_MHC_MEDIATED_ANTIGEN_PROCESSING_PRESENTATION	http://www.broadinstitute.org/gsea/msigdb/cards/REACTOME_CLASS_I_MHC_MEDIATED_ANTIGEN_PROCESSING_PRESENTATION	UBA2	SAE1	HUWE1	RNF41	PSMD14	STUB1	ANAPC10	ARIH2	SEC24B	UBE2E3	SEC23A	LRRC41	ATG7	RBCK1	SEC61B	WWP1	UBE2C	TRIM9	FBXO17	UBE2J2	LRR1	FBXO27	ASB17	ASB11	ASB5	ASB6	ASB7	ASB8	ASB9	UBE2F	ASB15	ASB12	PSMA8	UBE2U	DTX3L	CTSS	CYBA	CYBB	UBR1	FCGR1A	FCGR1B	RNF182	SEC31A	UBOX5	TRIM32	PSME4	FBXW11	UBR2	UBR4	SEC61G	MKRN1	CDC26	RNF144B	ANAPC13	RCHY1	WSB1	FBXO2	FBXW8	FBXO6	FBXO4	FBXO3	KLHL20	UBE2S	PDIA3	ANAPC2	SEC61A1	ANAPC4	UBE2K	HLA-A	HLA-B	HLA-C	HLA-F	HLA-G	HSPA5	ITGAV	ITGB5	TMEM189-UBE2V1	LNPEP	MRC1	TRIM37	NCF2	NCF4	NEDD4	CD207	PARK2	SAR1B	ASB3	ANAPC5	ANAPC7	RNF138	UBE2J1	ANAPC11	UBE2D4	ASB1	ASB4	ASB2	ERAP1	UBE2R2	DET1	SEC61A2	RNF220	UBA6	UBE2W	FBXW7	TRIM36	UBE2Q1	KLHL9	B2M	PSMA1	PSMA2	PSMA3	PSMA4	PSMA5	PSMA6	PSMA7	PSMB1	PSMB2	PSMB3	PSMB4	PSMB5	PSMB6	PSMB7	PSMB8	PSMB9	PSMB10	PSMC1	PSMC2	PSMC3	PSMC4	PSMC5	PSMC6	PSMD1	PSMD2	PSMD3	PSMD4	PSMD5	PSMD7	PSMD8	PSMD9	SMURF1	PSMD10	PSMD11	PSMD12	PSMD13	PSME1	PSME2	RNF4	RNF6	RPS27A	RNF123	UBE2O	SEC13	BLMH	PJA1	RNF25	LOC644006	TCEB1P3	UBE2HP1	ANAPC1	SMURF2	LOC647654	LOC648998	LOC649620	HLA-K	SKP1	SKP2	LOC650621	LOC651763	UBE2Z	LOC652826	TRIM21	TAP1	TAP2	TCEB1	TCEB2	TPP2	RPS27AP11	CDC26P1	LOC730594	LOC731049	UBA52	LOC731429	UBA1	UBA7	UBE2A	UBE2B	UBE2D1	UBE2D2	UBE2D3	UBE2E1	UBE2E2	UBE2G1	UBE2G2	UBE2H	UBE2L3	UBE2N	UBE2V2	UBE3A	VHL	ZBTB16	HECTD3	ASB13	UBA5	SPSB1	RNF34	CUL5	CALR	GAN	TRIM11	CANX	CUL3	CUL2	CUL1	TRIM63	SPSB2	SOCS1	CBLB	CDC23	CDC16	HERC2	BTRC	UBE3B	SOCS3	KLHL13	UBA3	UBE2M	LRSAM1	SPSB4	UBE2L6	ASB16	UBE2Q2	TRIP12	UBE4A	FBXO44	CD36	PSMF1	NPEPPS	SEC24C	DZIP3	UBE3C	VPRBP	KEAP1	CUL7	PSMD6	PJA2	SEC24D	MRC2	CDC20	CDC27	CDC34	RBX1
REACTOME_NONSENSE_MEDIATED_DECAY_ENHANCED_BY_THE_EXON_JUNCTION_COMPLEX	http://www.broadinstitute.org/gsea/msigdb/cards/REACTOME_NONSENSE_MEDIATED_DECAY_ENHANCED_BY_THE_EXON_JUNCTION_COMPLEX	RNPS1	RPL35	RPL7AP27	EIF4G1	ETF1	FAU	CASC3	NCBP2	SMG1	SMG6	SMG5	RPL13A	GSPT2	RPL36	UPF2	PABPC1	RPL10P16	FAM153A	RPL36P14	RPSAP12	RPS8P10	RPL7AP66	RPL10P9	RPS12P4	RPSA	RPS26P10	RPL23AP2	MAGOH	RPS12P22	RPL21P29	RPS26P35	NCBP1	RPL10A	RPL26L1	PPP2CA	PPP2R1A	SMG8	PPP2R2A	SMG9	RPL3	RPL3L	RPL4	RPL5	RPL6	RPL7	RPL7A	RPL8	RPL9	RPL10	RPL11	RPL12	RPL13	RPL15	RPL17	RPL18	RPL18A	RPL19	RPL21	RPL22	RPL23A	RPL24	RPL26	RPL27	RPL30	RPL27A	RPL28	RPL29	RPL31	RPL32	RPL34	RPL35A	RPL37	RPL37A	RPL38	RPL39	RPL41	RPL36A	RPLP0	RPLP1	RPLP2	RPS2	RPS3	RPS3A	RPS4X	RPS4Y1	RPS5	RPS6	RPS7	RPS8	RPS9	RPS10	RPS11	RPS12	RPS13	RPS14	RPS15	RPS15A	RPS16	RPS17	RPS18	RPS19	RPS20	RPS21	RPS23	RPS24	RPS25	RPS26	RPS27	RPS27A	RPS28	RPS29	RPL6P19	LOC641895	RPL36AP31	RPS29P3	RPS26P28	RPL36AP8	RPL26P22	LOC643446	RPS26P20	RPS15AP11	RPS26P50	RPL22P11	RPL17P6	RPS13P8	RPS28P4	RPL32P16	LOC646184	RPS28P7	RPL12P2	LOC647074	RPL23AP42	RPL5P1	RPL36AP51	LOC649602	RPS28P9	UPF3B	UPF3A	RPL34P27	LOC651825	LOC651894	LOC652607	RPL26P30	RPSAP9	RPL19P9	RPL21P119	RPL31P17	LOC653881	RPL31P31	RPL15P17	RPL23AP18	RPL26P24	RPL21P75	RPS27AP11	RPS26P7	RPL21P134	RPS26P25	RPS19P3	RPL36AP23	RPS18P10	RPL17P36	RPL36AP37	RPL21P16	RPL23AP74	RPS15P5	RPL23AP63	RPS10P9	LOC730343	RPS18P5	UBA52	RPL34P31	RPL14	RPL23	EIF4A3	SMG7	RBM8A
REACTOME_PIP3_ACTIVATES_AKT_SIGNALING	http://www.broadinstitute.org/gsea/msigdb/cards/REACTOME_PIP3_ACTIVATES_AKT_SIGNALING	AKT3	CDKN1A	CDKN1B	CHUK	THEM4	CREB1	AKT1	AKT2	FOXO1	FOXO3	PHLPP1	MTOR	RICTOR	GSK3A	NR4A1	MDM2	FOXO4	PDPK1	BAD	PTEN	TRIB3	RPS6KB2	MLST8	TSC2	LOC729120	LOC731292	MAPKAP1	CASP9	AKT1S1
REACTOME_ANTIGEN_PROCESSING_UBIQUITINATION_PROTEASOME_DEGRADATION	http://www.broadinstitute.org/gsea/msigdb/cards/REACTOME_ANTIGEN_PROCESSING_UBIQUITINATION_PROTEASOME_DEGRADATION	UBA2	SAE1	HUWE1	RNF41	PSMD14	STUB1	ANAPC10	ARIH2	UBE2E3	LRRC41	ATG7	RBCK1	WWP1	UBE2C	TRIM9	FBXO17	UBE2J2	LRR1	FBXO27	ASB17	ASB11	ASB5	ASB6	ASB7	ASB8	ASB9	UBE2F	ASB15	ASB12	PSMA8	UBE2U	DTX3L	UBR1	RNF182	UBOX5	TRIM32	PSME4	FBXW11	UBR2	UBR4	MKRN1	CDC26	RNF144B	ANAPC13	RCHY1	WSB1	FBXO2	FBXW8	FBXO6	FBXO4	FBXO3	KLHL20	UBE2S	ANAPC2	ANAPC4	UBE2K	TMEM189-UBE2V1	LNPEP	TRIM37	NEDD4	PARK2	ASB3	ANAPC5	ANAPC7	RNF138	UBE2J1	ANAPC11	UBE2D4	ASB1	ASB4	ASB2	UBE2R2	DET1	RNF220	UBA6	UBE2W	FBXW7	TRIM36	UBE2Q1	KLHL9	PSMA1	PSMA2	PSMA3	PSMA4	PSMA5	PSMA6	PSMA7	PSMB1	PSMB2	PSMB3	PSMB4	PSMB5	PSMB6	PSMB7	PSMB8	PSMB9	PSMB10	PSMC1	PSMC2	PSMC3	PSMC4	PSMC5	PSMC6	PSMD1	PSMD2	PSMD3	PSMD4	PSMD5	PSMD7	PSMD8	PSMD9	SMURF1	PSMD10	PSMD11	PSMD12	PSMD13	PSME1	PSME2	RNF4	RNF6	RPS27A	RNF123	UBE2O	BLMH	PJA1	RNF25	LOC644006	TCEB1P3	UBE2HP1	ANAPC1	SMURF2	LOC647654	LOC649620	SKP1	SKP2	LOC650621	LOC651763	UBE2Z	LOC652826	TRIM21	TCEB1	TCEB2	TPP2	RPS27AP11	CDC26P1	LOC730594	LOC731049	UBA52	LOC731429	UBA1	UBA7	UBE2A	UBE2B	UBE2D1	UBE2D2	UBE2D3	UBE2E1	UBE2E2	UBE2G1	UBE2G2	UBE2H	UBE2L3	UBE2N	UBE2V2	UBE3A	VHL	ZBTB16	HECTD3	ASB13	UBA5	SPSB1	RNF34	CUL5	GAN	TRIM11	CUL3	CUL2	CUL1	TRIM63	SPSB2	SOCS1	CBLB	CDC23	CDC16	HERC2	BTRC	UBE3B	SOCS3	KLHL13	UBA3	UBE2M	LRSAM1	SPSB4	UBE2L6	ASB16	UBE2Q2	TRIP12	UBE4A	FBXO44	PSMF1	NPEPPS	DZIP3	UBE3C	VPRBP	KEAP1	CUL7	PSMD6	PJA2	CDC20	CDC27	CDC34	RBX1
REACTOME_TANDEM_PORE_DOMAIN_POTASSIUM_CHANNELS	http://www.broadinstitute.org/gsea/msigdb/cards/REACTOME_TANDEM_PORE_DOMAIN_POTASSIUM_CHANNELS	KCNK7	KCNK18	KCNK1	KCNK2	KCNK3	KCNK4	KCNK9	KCNK10	KCNK13	KCNK16	KCNK17	KCNK6
REACTOME_INFLAMMASOMES	http://www.broadinstitute.org/gsea/msigdb/cards/REACTOME_INFLAMMASOMES	TXNIP	NLRP3	NLRP1	PANX1	PYCARD	HSP90AB1	APP	MEFV	P2RX7	NLRC4	BCL2	BCL2L1	LOC644816	TXN	CASP1	PSTPIP1	AIM2
REACTOME_POTASSIUM_CHANNELS	http://www.broadinstitute.org/gsea/msigdb/cards/REACTOME_POTASSIUM_CHANNELS	HCN4	ABCC9	KCNK7	KCNMB2	KCNH8	KCNV2	KCNG3	KCNH4	KCNH3	GABBR1	KCNG2	KCNV1	KCNMB3	KCNH5	KCNMB4	GNB1	GNB2	GNB3	GNG3	GNG4	GNG5	GNG7	GNG10	GNGT1	GNGT2	KCNK18	HCN1	KCNA1	KCNA2	KCNA3	KCNA4	KCNA5	KCNA6	KCNA7	KCNA10	KCNB1	KCNC1	KCNC2	KCNC3	KCNC4	KCND1	KCND2	KCND3	KCNF1	KCNG1	KCNH1	KCNH2	KCNJ1	KCNJ2	KCNJ3	KCNJ4	KCNJ5	KCNJ6	KCNJ8	KCNJ9	KCNJ10	KCNJ11	KCNJ12	KCNJ14	KCNJ15	KCNJ16	KCNK1	KCNK2	KCNK3	KCNMB1	KCNN1	KCNN2	KCNN3	KCNN4	KCNQ1	KCNQ2	KCNQ3	KCNS1	KCNS2	KCNS3	KCNK4	KCNK9	KCNK10	GNG2	GNG12	KCNQ5	KCNK13	HCN3	HCN2	ABCC8	KCNAB1	KCNH6	KCNK16	KCNAB2	KCNK17	KCNH7	KCNQ4	KCNAB3	KCNG4	KCNB2	GNG8	KCNK6	GABBR2
REACTOME_NUCLEOTIDE_BINDING_DOMAIN_LEUCINE_RICH_REPEAT_CONTAINING_RECEPTOR_NLR_SIGNALING_PATHWAYS	http://www.broadinstitute.org/gsea/msigdb/cards/REACTOME_NUCLEOTIDE_BINDING_DOMAIN_LEUCINE_RICH_REPEAT_CONTAINING_RECEPTOR_NLR_SIGNALING_PATHWAYS	NOD1	TAB1	TXNIP	NLRP3	CHUK	MAPK14	CYLD	NLRP1	TAB2	PANX1	TAB3	PYCARD	BIRC2	BIRC3	HSP90AB1	APP	IKBKB	IRAK1	IRAK2	TMEM189-UBE2V1	MEFV	P2RX7	MAPK11	MAPK13	MAP2K6	NLRC4	BCL2	BCL2L1	MAPK12	NOD2	CARD9	LOC644816	MAP3K7	TNFAIP3	TRAF6	TXN	UBE2N	CASP1	CASP2	CASP4	CASP8	CASP9	IKBKG	RIPK2	PSTPIP1	AIM2
REACTOME_INWARDLY_RECTIFYING_K_CHANNELS	http://www.broadinstitute.org/gsea/msigdb/cards/REACTOME_INWARDLY_RECTIFYING_K_CHANNELS	ABCC9	GABBR1	GNB1	GNB2	GNB3	GNG3	GNG4	GNG5	GNG7	GNG10	GNGT1	GNGT2	KCNJ1	KCNJ2	KCNJ3	KCNJ4	KCNJ5	KCNJ6	KCNJ8	KCNJ9	KCNJ10	KCNJ11	KCNJ12	KCNJ14	KCNJ15	KCNJ16	GNG2	GNG12	ABCC8	GNG8	GABBR2
REACTOME_AMYLOIDS	http://www.broadinstitute.org/gsea/msigdb/cards/REACTOME_AMYLOIDS	HIST4H4	HIST2H3C	HIST3H2BB	CST3	FGA	HIST1H2BA	GSN	HIST1H2AE	HIST1H2AD	H2AFX	H2AFZ	HIST1H2BD	HIST1H2BB	H3F3A	H3F3B	APCS	HSPG2	HIST2H3A	APOA1	IAPP	H3F3AP5	APP	INS	LTF	LYZ	MFGE8	NPPA	ODAM	HIST2H4B	PRL	B2M	SAA1	SEMG1	H3F3AP6	HIST2H3D	SNCA	TGFBI	HIST2H2AA4	TTR	LOC728320	LOC731820	CALCA	HIST1H4I	HIST1H2AJ	HIST1H2AC	HIST1H2AB	HIST2H2AA3	HIST2H2AC	HIST1H2BG	HIST1H2BL	HIST1H2BN	HIST1H2BM	HIST1H2BF	HIST1H2BE	HIST1H2BH	HIST1H2BI	HIST1H2BC	HIST1H2BO	HIST2H2BE	HIST1H3A	HIST1H3D	HIST1H3C	HIST1H3E	HIST1H3I	HIST1H3G	HIST1H3J	HIST1H3H	HIST1H3B	HIST1H4A	HIST1H4D	HIST1H4F	HIST1H4K	HIST1H4J	HIST1H4C	HIST1H4H	HIST1H4B	HIST1H4E	HIST1H4L	HIST2H4A	HIST1H2BK	HIST1H3F	HIST1H2BJ	ITM2B
REACTOME_PACKAGING_OF_TELOMERE_ENDS	http://www.broadinstitute.org/gsea/msigdb/cards/REACTOME_PACKAGING_OF_TELOMERE_ENDS	HIST4H4	HIST3H2BB	HIST1H2BA	POT1	TINF2	HIST1H2AE	HIST1H2AD	H2AFX	H2AFZ	HIST1H2BD	HIST1H2BB	TERF2IP	HIST2H4B	ACD	TERF1	TERF2	HIST2H2AA4	HIST3H3	HIST1H4I	HIST1H2AJ	HIST1H2AC	HIST1H2AB	HIST2H2AA3	HIST2H2AC	HIST1H2BG	HIST1H2BL	HIST1H2BN	HIST1H2BM	HIST1H2BF	HIST1H2BE	HIST1H2BH	HIST1H2BI	HIST1H2BC	HIST1H2BO	HIST2H2BE	HIST1H4A	HIST1H4D	HIST1H4F	HIST1H4K	HIST1H4J	HIST1H4C	HIST1H4H	HIST1H4B	HIST1H4E	HIST1H4L	HIST2H4A	HIST1H2BK	HIST1H2BJ
REACTOME_TELOMERE_MAINTENANCE	http://www.broadinstitute.org/gsea/msigdb/cards/REACTOME_TELOMERE_MAINTENANCE	POLD3	RUVBL2	HIST4H4	HIST3H2BB	DKC1	DNA2	FEN1	POLA2	HIST1H2BA	POT1	TINF2	HIST1H2AE	HIST1H2AD	H2AFX	H2AFZ	HIST1H2BD	HIST1H2BB	LIG1	PCNA	POLA1	POLD1	POLD2	POLE	POLE2	TERF2IP	WRAP53	HIST2H4B	PRIM1	PRIM2	NHP2	POLD4	RFC2	RFC3	RFC4	RFC5	RPA1	RPA2	RPA3	ACD	TERF1	TERF2	TERT	HIST2H2AA4	HIST3H3	HIST1H4I	HIST1H2AJ	HIST1H2AC	HIST1H2AB	HIST2H2AA3	HIST2H2AC	HIST1H2BG	HIST1H2BL	HIST1H2BN	HIST1H2BM	HIST1H2BF	HIST1H2BE	HIST1H2BH	HIST1H2BI	HIST1H2BC	HIST1H2BO	HIST2H2BE	HIST1H4A	HIST1H4D	HIST1H4F	HIST1H4K	HIST1H4J	HIST1H4C	HIST1H4H	HIST1H4B	HIST1H4E	HIST1H4L	HIST2H4A	HIST1H2BK	RUVBL1	HIST1H2BJ
REACTOME_PLATELET_ACTIVATION_SIGNALING_AND_AGGREGATION	http://www.broadinstitute.org/gsea/msigdb/cards/REACTOME_PLATELET_ACTIVATION_SIGNALING_AND_AGGREGATION	AKT3	RASGRP1	RASGRP2	ABCC4	RAPGEF3	VAV3	CAP1	GNA13	GNB5	CFL1	RAPGEF4	MGLL	CLU	COL1A1	COL1A2	LOC128192	LOC131691	DGKK	CRK	MAPK14	CSK	PIK3R6	ADRA2A	ADRA2B	DGKA	DGKB	DGKG	DGKH	DGKQ	CFD	EGF	A2M	AKT1	AKT2	ALB	F2	F2R	F2RL2	F5	F8	F13A1	FCER1G	DAGLB	FGA	FGB	ALDOA	FGG	FIGF	MMRN1	HABP4	FN1	PIK3R5	FYN	LAT	BRPF3	GNA11	GNA12	GNA15	GNAI1	GNAI2	GNAI3	GNAQ	GNB1	GNB2	GNB3	GNG3	GNG4	GNG5	GNG7	GNG10	GNG11	GNGT1	GNGT2	GP1BA	GP1BB	GP5	GP9	GRB2	SCG3	HGF	HRG	HSPA5	APOA1	PPIAP8	APP	ITGA2B	ITGB3	ITPR2	ITPR3	KNG1	RHOA	RHOB	RHOG	LAMP2	LCK	LCP2	LYN	ARRB1	ARRB2	MPL	P2RY1	SERPINE1	PDGFA	PDGFB	PDPK1	PECAM1	GNG13	PF4	PFN1	SERPINA1	PIK3CA	PIK3CB	PIK3CG	PIK3R1	PIK3R2	PLA2G4A	PLCG2	PLG	PLEK	SERPINF2	GNG2	APBB1IP	PPBP	PPIA	SRGN	PRKCA	PRKCB	PRKCD	PRKCE	PRKCG	PRKCH	PRKCQ	PRKCZ	MAPK1	MAPK3	GNG12	PROS1	PSAP	TRPC7	PTK2	PTPN1	RAC1	RAC2	RAF1	RAP1A	RAP1B	GNB4	SELP	POTEM	LOC643997	SHC1	P2RY12	LOC652612	PPIAP22	LOC654188	SOD1	SOS1	SPARC	SRC	STX4	STXBP3	SYK	TBXA2R	TF	TGFB1	TGFB2	TGFB3	LEFTY2	THBS1	THPO	TIMP1	TLN1	SERPING1	TMSB4X	TRPC3	TRPC6	TUBA4A	LOC727848	LOC730221	LOC730335	VAV1	VCL	VEGFA	VEGFB	VEGFC	VWF	DAGLA	YWHAZ	CALM1	CALM2	CALM3	ACTN4	CALU	PIK3R3	DGKE	DGKD	ACTN1	ACTN2	F2RL3	DGKI	CD9	GNG8	CD36	BCAR1	GNA14	CD63	WDR1	CDC42
REACTOME_REMOVAL_OF_THE_FLAP_INTERMEDIATE_FROM_THE_C_STRAND	http://www.broadinstitute.org/gsea/msigdb/cards/REACTOME_REMOVAL_OF_THE_FLAP_INTERMEDIATE_FROM_THE_C_STRAND	POLD3	DNA2	FEN1	PCNA	POLD1	POLD2	POLD4	RPA1	RPA2	RPA3
REACTOME_CREATION_OF_C4_AND_C2_ACTIVATORS	http://www.broadinstitute.org/gsea/msigdb/cards/REACTOME_CREATION_OF_C4_AND_C2_ACTIVATORS	MASP2	CRP	MBL2	MASP1	LOC651536	C1QA	C1QB	C1QC	C1S	LOC731066
REACTOME_APC_CDC20_MEDIATED_DEGRADATION_OF_NEK2A	http://www.broadinstitute.org/gsea/msigdb/cards/REACTOME_APC_CDC20_MEDIATED_DEGRADATION_OF_NEK2A	ANAPC10	UBE2C	CDC26	ANAPC2	ANAPC4	MAD2L1	NEK2	ANAPC5	ANAPC7	ANAPC11	RPS27A	ANAPC1	LOC647654	LOC649620	LOC650621	LOC651763	BUB1B	RPS27AP11	CDC26P1	LOC730594	UBA52	UBE2D1	UBE2E1	CDC23	CDC16	BUB3	CDC20	CDC27
REACTOME_INITIAL_TRIGGERING_OF_COMPLEMENT	http://www.broadinstitute.org/gsea/msigdb/cards/REACTOME_INITIAL_TRIGGERING_OF_COMPLEMENT	MASP2	CRP	CFD	MBL2	MASP1	CFB	LOC651536	LOC653879	C1QA	C1QB	C1QC	C1S	C2	C3	C4A	LOC731066
REACTOME_EXTENSION_OF_TELOMERES	http://www.broadinstitute.org/gsea/msigdb/cards/REACTOME_EXTENSION_OF_TELOMERES	POLD3	RUVBL2	DKC1	DNA2	FEN1	POLA2	LIG1	PCNA	POLA1	POLD1	POLD2	POLE	POLE2	WRAP53	PRIM1	PRIM2	NHP2	POLD4	RFC2	RFC3	RFC4	RFC5	RPA1	RPA2	RPA3	TERT	RUVBL1
REACTOME_G2_M_CHECKPOINTS	http://www.broadinstitute.org/gsea/msigdb/cards/REACTOME_G2_M_CHECKPOINTS	CDK2	DBF4	CHEK1	CHEK2	ORC6	ORC3	HUS1	MCM2	MCM3	MCM4	MCM5	MCM6	MCM7	ATM	ORC1	ORC2	ORC4	ORC5	ATR	MCM10	RAD1	RAD9A	RAD17	RFC2	RFC3	RFC4	RFC5	RPA1	RPA2	RPA3	LOC645084	LOC648152	LOC651610	LOC651921	WEE1	CDC7	CDC45	ATRIP	MCM8	CCNB1	CCNB2	CDK1	CDC6	CDC25A	CDC25C
REACTOME_G2_M_DNA_DAMAGE_CHECKPOINT	http://www.broadinstitute.org/gsea/msigdb/cards/REACTOME_G2_M_DNA_DAMAGE_CHECKPOINT	CHEK1	CHEK2	ATM	ATR	LOC648152	LOC651610	LOC651921	WEE1	ATRIP	CCNB1	CDK1	CDC25C
REACTOME_S_PHASE	http://www.broadinstitute.org/gsea/msigdb/cards/REACTOME_S_PHASE	CDK2	CDK4	PSMD14	CDK7	CDKN1A	CDKN1B	POLD3	CKS1B	PSMA8	DNA2	FEN1	PSME4	ORC6	ORC3	POLA2	LIG1	MAX	MCM2	MCM3	MCM4	MCM5	MCM6	MCM7	MNAT1	MYC	ORC1	ORC2	ORC4	ORC5	PCNA	GINS2	POLA1	POLD1	POLD2	POLE	POLE2	PRIM1	PRIM2	PSMA1	PSMA2	PSMA3	PSMA4	PSMA5	PSMA6	PSMA7	PSMB1	PSMB2	PSMB3	PSMB4	PSMB5	PSMB6	PSMB7	PSMB8	PSMB9	PSMB10	PSMC1	PSMC2	PSMC3	PSMC4	PSMC5	PSMC6	PSMD1	PSMD2	PSMD3	PSMD4	PSMD5	PSMD7	PSMD8	PSMD9	PSMD10	PSMD11	PSMD12	PSMD13	PSME1	PSME2	POLD4	RB1	CCND1	RFC2	RFC3	RFC4	RFC5	RPA1	RPA2	RPA3	RPS27A	SKP1	SKP2	LOC652826	RPS27AP11	LOC729964	UBA52	WEE1	CDT1	CDC45	GINS4	MCM8	CUL1	CCNA2	CCNA1	CCNE1	CCNH	CCNE2	PSMF1	GINS1	PSMD6	CDC6	CDC25A	CDC25B
REACTOME_SCFSKP2_MEDIATED_DEGRADATION_OF_P27_P21	http://www.broadinstitute.org/gsea/msigdb/cards/REACTOME_SCFSKP2_MEDIATED_DEGRADATION_OF_P27_P21	CDK2	PSMD14	CDKN1A	CDKN1B	CKS1B	PSMA1	PSMA2	PSMA3	PSMA4	PSMA5	PSMA6	PSMA7	PSMB1	PSMB2	PSMB3	PSMB4	PSMB5	PSMB6	PSMB7	PSMB8	PSMB9	PSMB10	PSMC1	PSMC2	PSMC3	PSMC4	PSMC5	PSMC6	PSMD1	PSMD2	PSMD3	PSMD4	PSMD5	PSMD7	PSMD8	PSMD9	PSMD10	PSMD11	PSMD12	PSMD13	PSME1	PSME2	RPS27A	SKP1	SKP2	LOC652826	RPS27AP11	LOC729964	UBA52	CUL1	CCNA2	CCNA1	CCNE1	CCNE2	PSMF1	PSMD6
REACTOME_TRYPTOPHAN_CATABOLISM	http://www.broadinstitute.org/gsea/msigdb/cards/REACTOME_TRYPTOPHAN_CATABOLISM	AFMID	ACMSD	IDO2	HAAO	IDO1	AADAT	CCBL2	TDO2	KMO	CCBL1	KYNU
REACTOME_DNA_STRAND_ELONGATION	http://www.broadinstitute.org/gsea/msigdb/cards/REACTOME_DNA_STRAND_ELONGATION	POLD3	DNA2	FEN1	POLA2	LIG1	MCM2	MCM3	MCM4	MCM5	MCM6	MCM7	PCNA	GINS2	POLA1	POLD1	POLD2	PRIM1	PRIM2	POLD4	RFC2	RFC3	RFC4	RFC5	RPA1	RPA2	RPA3	CDC45	GINS4	MCM8	GINS1
REACTOME_RESOLUTION_OF_AP_SITES_VIA_THE_SINGLE_NUCLEOTIDE_REPLACEMENT_PATHWAY	http://www.broadinstitute.org/gsea/msigdb/cards/REACTOME_RESOLUTION_OF_AP_SITES_VIA_THE_SINGLE_NUCLEOTIDE_REPLACEMENT_PATHWAY	CCNO	SMUG1	APEX1	LIG3	MPG	MUTYH	NTHL1	OGG1	POLB	TDG	XRCC1	MBD4
REACTOME_FGFR_LIGAND_BINDING_AND_ACTIVATION	http://www.broadinstitute.org/gsea/msigdb/cards/REACTOME_FGFR_LIGAND_BINDING_AND_ACTIVATION	KLB	FGF1	FGF2	FGF3	FGF4	FGF5	FGF6	FGF7	FGF8	FGF9	FGF10	FGFR1	FGFR3	FGFR2	FGFR4	FGF20	FGF22	FGF23	FGF18	FGF17	KL	FGF19
REACTOME_CHOLESTEROL_BIOSYNTHESIS	http://www.broadinstitute.org/gsea/msigdb/cards/REACTOME_CHOLESTEROL_BIOSYNTHESIS	PMVK	EBP	CYP51A1	DHCR7	DHCR24	FDFT1	FDPS	HMGCR	HMGCS1	IDI1	LBR	LSS	MVD	MVK	NSDHL	HSD17B7	MSMO1	SC5DL	LOC651621	SQLE	TM7SF2	LOC730412	IDI2	GGPS1
REACTOME_APOBEC3G_MEDIATED_RESISTANCE_TO_HIV1_INFECTION	http://www.broadinstitute.org/gsea/msigdb/cards/REACTOME_APOBEC3G_MEDIATED_RESISTANCE_TO_HIV1_INFECTION	PSIP1	LOC128192	LOC131691	HMGA1	PPIAP8	PPIA	APOBEC3G	LOC643997	LOC645870	PPIAP22	LOC654188	BANF1
REACTOME_GAP_JUNCTION_TRAFFICKING	http://www.broadinstitute.org/gsea/msigdb/cards/REACTOME_GAP_JUNCTION_TRAFFICKING	GJC1	GJB6	AP2M1	CLTA	CLTB	CLTC	GJB4	DAB2	DNM1	DNM2	GJD4	GJA1	GJA3	GJA4	GJA5	GJA8	GJB1	GJB2	GJB3	GJB5	GJB7	MYO6	GJC2	GJD2	GJA9	CLTCL1	GJA10
REACTOME_FGFR2C_LIGAND_BINDING_AND_ACTIVATION	http://www.broadinstitute.org/gsea/msigdb/cards/REACTOME_FGFR2C_LIGAND_BINDING_AND_ACTIVATION	FGF1	FGF2	FGF4	FGF5	FGF6	FGF8	FGF9	FGFR2	FGF20	FGF23	FGF18	FGF17
REACTOME_METABOLISM_OF_PORPHYRINS	http://www.broadinstitute.org/gsea/msigdb/cards/REACTOME_METABOLISM_OF_PORPHYRINS	CPOX	ALAD	ALAS1	ALAS2	FECH	HMBS	HMOX1	HMOX2	UGT1A1	PPOX	BLVRA	BLVRB	UROD	UROS
REACTOME_FGFR4_LIGAND_BINDING_AND_ACTIVATION	http://www.broadinstitute.org/gsea/msigdb/cards/REACTOME_FGFR4_LIGAND_BINDING_AND_ACTIVATION	FGF1	FGF2	FGF4	FGF6	FGF8	FGF9	FGFR4	FGF20	FGF23	FGF18	FGF17	FGF19
REACTOME_VIF_MEDIATED_DEGRADATION_OF_APOBEC3G	http://www.broadinstitute.org/gsea/msigdb/cards/REACTOME_VIF_MEDIATED_DEGRADATION_OF_APOBEC3G	PSMD14	PSMA8	PSME4	PSMA1	PSMA2	PSMA3	PSMA4	PSMA5	PSMA6	PSMA7	PSMB1	PSMB2	PSMB3	PSMB4	PSMB5	PSMB6	PSMB7	PSMB8	PSMB9	PSMB10	PSMC1	PSMC2	PSMC3	PSMC4	PSMC5	PSMC6	PSMD1	PSMD2	PSMD3	PSMD4	PSMD5	PSMD7	PSMD8	PSMD9	PSMD10	PSMD11	PSMD12	PSMD13	PSME1	PSME2	APOBEC3G	RPS27A	TCEB1P3	LOC652826	TCEB1	TCEB2	RPS27AP11	UBA52	CUL5	PSMF1	PSMD6	RBX1
REACTOME_SIGNALING_BY_FGFR	http://www.broadinstitute.org/gsea/msigdb/cards/REACTOME_SIGNALING_BY_FGFR	AKT3	SPRY2	CDKN1A	CDKN1B	ADCY1	ADCY2	FRS3	FRS2	ADCY3	ADCY5	ADCY6	ADCY7	ADCY8	CHUK	ADCY9	THEM4	CREB1	KLB	ADRBK1	ADCY4	AKT1	AKT2	FGF1	FGF2	FGF3	FGF4	FGF5	FGF6	FGF7	FGF8	FGF9	FGF10	FGFR1	FGFR3	FGFR2	FGFR4	FOXO1	FOXO3	PHLPP1	MTOR	RICTOR	GAB1	FGF20	FGF22	GRB2	GSK3A	NR4A1	HRAS	ITPR2	ITPR3	KRAS	MDM2	FOXO4	NRAS	PDE1A	PDE1B	PDPK1	PIK3CA	PIK3R1	PLCG1	IL17RD	PPP2CA	PPP2CB	PPP2R1A	PRKACA	PRKACB	PRKACG	PRKAR1A	PRKAR1B	PRKAR2A	PRKAR2B	PRKCA	PRKCD	PRKCE	PRKCG	MAPK1	MAPK3	MAP2K1	MAP2K2	BAD	PTEN	TRIB3	RAF1	RPS6KB2	RPS27A	MLST8	SHC1	SOS1	SRC	BRAF	TSC2	RPS27AP11	LOC729120	LOC730418	UBA52	LOC731292	YWHAB	MAPKAP1	CALM1	CALM2	FGF23	CALM3	CAMK4	CASP9	AKT1S1	MKNK1	CBL	FGF18	FGF17	KL	CDK1	FGF19
REACTOME_DIGESTION_OF_DIETARY_CARBOHYDRATE	http://www.broadinstitute.org/gsea/msigdb/cards/REACTOME_DIGESTION_OF_DIETARY_CARBOHYDRATE	TREH	AMY1A	AMY1B	AMY1C	AMY2A	AMY2B	LCT	SI	LOC648749	LOC652899	LOC730924	MGAM
REACTOME_FGFR1_LIGAND_BINDING_AND_ACTIVATION	http://www.broadinstitute.org/gsea/msigdb/cards/REACTOME_FGFR1_LIGAND_BINDING_AND_ACTIVATION	FGF1	FGF2	FGF3	FGF4	FGF5	FGF6	FGF8	FGF9	FGF10	FGFR1	FGF20	FGF22	FGF23	FGF17
REACTOME_GAP_JUNCTION_ASSEMBLY	http://www.broadinstitute.org/gsea/msigdb/cards/REACTOME_GAP_JUNCTION_ASSEMBLY	GJC1	GJB6	GJB4	GJD4	GJA1	GJA3	GJA4	GJA5	GJA8	GJB1	GJB2	GJB3	GJB5	GJB7	GJC2	GJD2	GJA9	GJA10
REACTOME_SYNTHESIS_OF_GLYCOSYLPHOSPHATIDYLINOSITOL_GPI	http://www.broadinstitute.org/gsea/msigdb/cards/REACTOME_SYNTHESIS_OF_GLYCOSYLPHOSPHATIDYLINOSITOL_GPI	PIGN	PIGW	PIGP	PIGA	PIGC	PIGF	PIGH	PIGG	PIGX	PIGV	SEMA6D	PIGO	DPM2	PIGQ	PIGM	PIGL	PIGB
REACTOME_RNA_POL_I_TRANSCRIPTION_INITIATION	http://www.broadinstitute.org/gsea/msigdb/cards/REACTOME_RNA_POL_I_TRANSCRIPTION_INITIATION	CDK7	EHMT2	ERCC2	ERCC3	ERCC6	POLR1A	GTF2H1	GTF2H2	GTF2H3	GTF2H4	MNAT1	POLR1D	POLR2H	POLR2K	RRN3	LOC652857	GTF2H2B	UBTF	POLR1B	KAT2B	TAF1C	TAF1B	TAF1A	CCNH	POLR1C
REACTOME_PYRIMIDINE_METABOLISM	http://www.broadinstitute.org/gsea/msigdb/cards/REACTOME_PYRIMIDINE_METABOLISM	UPP2	DCK	DCTD	DHODH	DPYD	DPYS	DUT	TYMP	NT5C	NT5E	NT5C3	UPB1	NT5M	AGXT2	TK1	TK2	TYMS	UCK2	UMPS	UPP1	CAD	UCK1	NT5C1A	CDA
REACTOME_INTRINSIC_PATHWAY_FOR_APOPTOSIS	http://www.broadinstitute.org/gsea/msigdb/cards/REACTOME_INTRINSIC_PATHWAY_FOR_APOPTOSIS	BCL2L11	DYNLL2	E2F1	AKT1	BBC3	GZMB	APAF1	XIAP	LOC441488	NMT1	PMAIP1	CYCS	PPP3R1	MAPK8	DIABLO	BAD	BAK1	BAX	BCL2	BCL2L1	BID	TFDP1	TP53	YWHAB	CASP3	CASP7	CASP8	CASP9	DYNLL1	BMF
REACTOME_PI3K_CASCADE	http://www.broadinstitute.org/gsea/msigdb/cards/REACTOME_PI3K_CASCADE	FRS2	THEM4	KLB	DOK1	EIF4B	EIF4E	EIF4EBP1	EIF4G1	AKT2	FGF1	FGF2	FGF3	FGF4	FGF5	FGF6	FGF7	FGF8	FGF9	FGF10	FGFR1	FGFR3	FGFR2	FGFR4	MTOR	GAB1	FGF20	FGF22	GRB2	EEF2K	PIK3R4	INS	INSR	IRS1	PDE3B	PRKAG2	PDPK1	CAB39	PIK3C3	PIK3CA	PIK3CB	PIK3R1	PIK3R2	PRKAG3	TLR9	PPM1A	STRADB	PRKAA1	PRKAA2	PRKAB1	PRKAB2	PRKAG1	RPTOR	TRIB3	RHEB	RPS6	RPS6KB1	MLST8	LOC644462	STK11	TSC1	TSC2	LOC729120	LOC730244	FGF23	CAB39L	IRS2	FGF18	FGF17	STRADA	KL	FGF19
REACTOME_APOPTOTIC_EXECUTION_PHASE	http://www.broadinstitute.org/gsea/msigdb/cards/REACTOME_APOPTOTIC_EXECUTION_PHASE	DNM1L	BCAP31	ADD1	CTNNB1	DFFA	DFFB	DSG1	DSG2	DSG3	DSP	ACIN1	FNTA	GAS2	DBNL	GSN	H1F0	HIST1H1C	HIST1H1D	HIST1H1E	HIST1H1B	HIST1H1A	HMGB1	HMGB2	APC	BIRC2	KPNA1	KPNB1	LMNA	LMNB1	MAPT	OCLN	PAK2	MST4	PKP1	PLEC	PRKCD	PRKCQ	PTK2	ROCK1	SATB1	LOC647859	LOC652460	BMX	SPTAN1	TJP1	ROCK1P1	VIM	CASP3	CASP6	CASP7	CASP8	STK24	TJP2	CDH1
REACTOME_SHC_RELATED_EVENTS	http://www.broadinstitute.org/gsea/msigdb/cards/REACTOME_SHC_RELATED_EVENTS	SHC2	GRB2	HRAS	INS	INSR	KRAS	NRAS	SHC3	MAPK1	MAPK3	MAP2K1	MAP2K2	RAF1	SHC1	SOS1	YWHAB	CDK1
