# Supplementary material for: Identifying Network Perturbation in Cancer
Source: PLoS Comput Biol. 2016 May 4;12(5):e1004888. doi: 10.1371/journal.pcbi.1004888 (PMC4856318; doi:10.1371/journal.pcbi.1004888)
Supplement: S1 File — (ZIP) [file pcbi.1004888.s001.zip › files/survival_model_weights_Fig4/AML_DISCERN_pred_vector.csv]

gene	weight
SLC24A3	-0.0299303819562
NMT2	-0.0622132742406
CD34	0.0600152487534
TRIB2	-0.000837233656017
CCND3	0.0513392230659
FHL1	0.0213690546202
HOPX	0.124552238001
UBR4	-0.00434715353531
ATP6V0E2	0.0556357605894
ACP6	0.0915130349374
GUCY1A3	0.00224287287375
KDELC1	0.0193783162714
SOCS2	0.0207261062814
H2AFY2	0.0347879267787
NUDT13	-0.0169700510944
FGFR1	-0.00131663212777
NAB1	0.00676751136493
FAM134A	-0.0261230038029
DNMT1	0.0194649389717
UNC84A	-0.0117096127296
RPS6KA2	-0.00113877857255
NOTCH4	-0.0356307652015
CLIC4	0.0499735040917
HEATR6	0.119253741275
GPR97	0.00894740381299
CYTSA	0.0312955162811
ENOX2	0.0214148117061
LASS4	-0.0279196533299
SFRS2B	-0.0653009900737
CLCN5	0.0868319012316
ETV5	-0.00147277680948
PDCD5	0.00519761303717
C21ORF45	0.00142712538159
SERPINE2	0.0167758013324
YKT6	-0.0109508229081
SWAP70	0.0256639966554
ZNF804A	-0.000605972206486
DOCK1	0.0210824280599
RORA	-0.00355429517605
PCGF1	-0.00747198583102
OPN3	0.0576927588479
DEAF1	0.00300848670228
FUT7	0.00757230285036
LAMA5	-0.0898033242077
NT5DC3	0.0251495901492
ENPP4	0.0443376641308
RLN2	-0.00359089365463
CD82	0.0703643527101
OLFML2A	0.0482445927692
SLC39A7	-0.0582517352004
IGKC	-0.0583234193343
SIPA1L1	-0.00235929522758
NRD1	0.0223013769176
