# Supplementary material for: Identifying Network Perturbation in Cancer
Source: PLoS Comput Biol. 2016 May 4;12(5):e1004888. doi: 10.1371/journal.pcbi.1004888 (PMC4856318; doi:10.1371/journal.pcbi.1004888)
Supplement: S1 File — (ZIP) [file pcbi.1004888.s001.zip › files/survival_model_weights_Fig4/AML_LSC_pred_vector.csv]

gene	weight
CCDC48	0.0352521193439
SH3BP5	0.0661793756859
MMRN1	0.0105102574705
GUCY1A3	0.142538887972
VNN1	0.139794211426
FAIM3	-0.0855444344185
HOPX	0.154266487434
MEF2C	0.0624722347121
HLF	0.0351247872875
