# Supplementary material for: Identifying Network Perturbation in Cancer
Source: PLoS Comput Biol. 2016 May 4;12(5):e1004888. doi: 10.1371/journal.pcbi.1004888 (PMC4856318; doi:10.1371/journal.pcbi.1004888)
Supplement: S1 File — (ZIP) [file pcbi.1004888.s001.zip › files/survival_model_weights_Fig4/BRC_DISCERN_pred_vector.csv]

gene	weight
USP30	0.0572663767641
RAD17	0.00468478677399
ORAI3	-0.0705508159585
HIST1H3A	-0.0260762155746
ZFHX2	0.0107356109145
ATP6V1F	-0.00383181256011
KIF2A	0.016713006842
SPINT1	0.000771784364233
MLYCD	-0.01389180479
RMND5B	0.0143099496366
TUBB3	-0.0251366469288
ATP1A1	0.0182212224281
TOP1MT	-0.0044396572682
REPS2	0.00986323798692
ORMDL2	0.00252688878599
IL2RG	-0.0304403387677
TXNL4B	0.00285907060525
HIST1H1A	0.0234264113104
PSME3	-0.0302907699375
INTS4	0.0280285063553
F2RL1	0.0607356090205
DNTTIP1	0.0160770499165
PEX1	-0.00920103908312
TROAP	0.0430735261342
HYLS1	-0.0104962684621
KIAA0146	-0.0234062978039
PLCD1	-0.0384297398786
MTHFR	-0.0163191302058
CCDC47	-0.030417742463
CINP	0.0250197997242
INHBA	-0.0260694133969
MNAT1	0.0034470880371
COX10	-0.0170730909291
CCND2	-0.0328806472692
SLC2A4RG	0.00299496617031
APLN	0.0403019607197
VEGFA	0.0234081555227
SLC2A8	0.00279481879401
WDR67	0.0259921222737
ATF6	0.00512465846432
PRKAA1	0.00733247013101
GGA2	-0.0345878912381
KIAA1161	0.0676422546881
RPL28	0.023868588287
TRAPPC2L	-0.0250292354039
LIG1	0.0218011840431
TMEM81	0.0116166818209
PRDX4	-0.0170235246482
MAB21L1	0.0138539450998
HS3ST1	0.00748476259221
TEX2	-0.0166479806154
ARL6IP5	-0.0168967028718
P4HA2	0.0242998906741
PDHB	-0.0186272249244
CAPN7	-0.0245668228851
DOK4	0.00923260270713
MED6	0.00494682349063
RIMS4	0.0342044418652
ESM1	0.000987709373204
PBX1	0.0257603495244
DOCK6	0.0334106306489
GPR68	-0.0285761909683
HS6ST1	-0.0022460980666
FAM131A	-0.023686272274
SYTL1	-0.0313654511879
ZNF710	0.0109845482394
MOSPD3	-0.0173007355605
RAB3A	0.00906621707507
POPDC2	0.0116900857574
CFL1	0.0505851549538
ATP6V1E2	-0.00105814546761
RAD23B	-0.00855987442709
ICAM3	-0.0251514103682
PLEKHN1	-0.0305228321936
HSD3B7	-0.0310853090173
WDR13	-0.0528659767012
FBXL12	-0.0144087244277
MMS19	0.0195315442958
DNMT1	-0.0404176505646
MICALCL	0.0246805961732
NENF	-0.0274849341101
SEMA4F	0.00240530011119
TMEM138	0.00422506394628
APOOL	0.00428235615503
TST	-0.0260617567584
