# Supplementary material for: Identifying Network Perturbation in Cancer
Source: PLoS Comput Biol. 2016 May 4;12(5):e1004888. doi: 10.1371/journal.pcbi.1004888 (PMC4856318; doi:10.1371/journal.pcbi.1004888)
Supplement: S1 File — (ZIP) [file pcbi.1004888.s001.zip › files/survival_model_weights_Fig4/BRC_MMP_pred_vector.csv]

gene	weight
STX1A	0.0345570042448
PTDSS1	-0.000676563237817
BBC3	0.0110845509777
IGFBP5	0.0215575227046
EZH2	-0.0678678163444
FBP1	-0.0143485984193
PRC1	0.0107091959816
ADM	0.0301398254114
ECT2	0.0271444676202
PRAME	0.0450208577017
RAI2	-0.0639633779112
BNIP3	-0.0517516973772
KIAA1683	-0.00310594508406
EXT1	0.0310703068551
MMP9	-0.00664586209445
COL4A2	0.0587492120756
KIF3B	0.0107066932938
CCNB2	0.0330970369602
CA9	0.0620740157357
NMU	0.0412726943061
CENPF	0.053449117217
KIAA1324	0.0401950694848
MTMR2	-0.0200097563362
STK3	0.0359444595466
GGH	-0.0459264122487
PGK1	0.0796231172025
SEC14L2	-0.00706523512469
ESM1	0.0410369916114
RRM2	0.00343875629564
