# Supplementary material for: Identifying Network Perturbation in Cancer
Source: PLoS Comput Biol. 2016 May 4;12(5):e1004888. doi: 10.1371/journal.pcbi.1004888 (PMC4856318; doi:10.1371/journal.pcbi.1004888)
Supplement: S1 File — (ZIP) [file pcbi.1004888.s001.zip › files/tf_data/CD34_15k_enh/BRCA1.csv]

RANGRF
HIST1H4I
HIST1H4H
LAPTM5
SLC50A1
EN1
LOC100130476
SPR
PTPLA
ZC3H15
ZC3H14
RNF111
IRX5
MIR559
TMEM52
TMEM53
SP1
XPA
CAMKV
GK
HIPK3
ITGA9
MFSD11
MGST3
GTF3C5
IQSEC1
XPO1
CSDE1
XPO6
ADIPOQ
PSMG2
SDK2
WAPAL
FLJ33630
ITGAX
KCNH3
KCNH2
PSMD14
SFT2D1
NOG
LOC731779
SMAD7
SHROOM3
SHROOM4
IGF2R
LOC100506710
SLC36A3
ARF6
LOC400558
ELMSAN1
GATM-AS1
LOC340357
MIR3620
CALB2
BARX2
SP110
COX4I1
C4ORF45
OLIG2
CRTAM
RNASEH2C
FGL2
METTL23
CXXC1
CXXC4
HSD52
MYL6B
SPHK2
UPB1
LOC284998
ARL10
FIZ1
CHAF1B
LINC00690
LOC100289495
SLIT1
CDCA5
MIR762
BCAR3
RAB26
RALB
SYBU
DPPA2P3
RPN1
TRIM13
SYTL3
AHCTF1
RIBC1
DFNB31
ASB2
ASB7
CEP85
SIX3
CNPY4
HMG20A
LINC00304
CRISPLD1
MRPL35
MRPL32
KCNS3
ARRDC5
FAM69A
SHOX2
LOC283710
KLK8
KLK9
FAM120AOS
THOC5
MANBA
RFX4
APP
ZNF843
NRXN3
NRXN2
DBP
XPNPEP3
FOXP2
FOXP1
SERINC4
SERINC2
MIR1179
CALCRL
LOC100129083
TNS3
TCF4
IGF1
DPYSL2
LOC100506527
BVES
C3ORF80
EPS8L2
EPS8L3
CD164L2
CALML6
BVES-AS1
GAS1
GAS7
PDGFRA
TEX19
PRSS30P
EIF2B4
TMC8
TEX10
MIR5010
C18ORF8
MLF1
QPRT
NUP62
ALCAM
TPM4
TPM3
PRPF40A
FOXB1
FGR
CDKN1A
NLGN2
TMEM147
PTCHD3
PTCHD1
LINC00466
TJP2
METAP1D
RTKN2
ZNF33A
FAM32A
SH3PXD2A
KIAA1191
TCEB3
IL1F10
SNORA36B
IPO11-LRRC70
AGRN
PITX2
PITX3
CLCNKB
CCNI2
MIR196B
OR6S1
SDCBP2
CAMP
RDH10
ST3GAL3
ST3GAL5
RUFY1
RARG
VCL
CROCC
CYTH3
DPH1
DPH3
SLC16A4
SCGB3A2
CALCA
CKB
CKM
CD36
HECTD1
B3GAT2
TXNDC5
TOPORS
GPS2
CUL9
WDR60
BGLAP
BRD1
BRD2
CARHSP1
DNAJA4
F2R
CD3D
CD3G
PNRC1
GNAO1
C11ORF21
GAB3
NKX2-2
ARHGAP4
RICTOR
PPM1A
SRSF2
USP45
NFE2
GID4
KCNK15
PAX5
PAX7
PAX6
TIPARP
PAX3
ZNF589
ZFAT
PAX9
PTPN5
GINS2
LRCH4
CAMKK2
BAG3
PTDSS2
CYP2S1
MIR24-2
CHMP6
BCR
ADI1
OR52N2
DEF6
HOXA13
HOXA11
HOXA10
PSMA2
SLC22A18AS
SLC6A12
LOC100506469
ZNF326
SRF
FAM214B
GALE
GALC
CYP4F22
SNORD10
RPSA
KCNJ4
EIF2AK2
AGPAT5
MRPS14
MYO19
RILPL2
OCRL
CAMK1D
MIR4738
LRRC25
KIAA1522
MPDU1
LRRC20
MIR4733
LOC338799
UNCX
SPAG6
ZNF425
MID1IP1
ELK2AP
PEAK1
LOC400752
PIGO
PIGP
PIGV
PIGW
RAB30
ALPP
CCDC175
KANK2
NAB2
FXYD6
TM2D2
MIR193B
SRP9
FAM71A
DISC1
CANX
MIR4513
MIR4516
RBPJ
LOC100133286
FXYD6-FXYD2
MIR583
AOX2P
MIR3202-2
MIR3202-1
NKRF
C3ORF37
UBR2
UBR5
GPR3
SOCS1
EIF4G3
ARPC1B
WDR59
ADAM9
FAT1
NR2F1-AS1
VPS72
GREM2
RPL9
RPL7
DBIL5P
RSAD1
LIAS
CHD3
MIR142
MIR636
MIR4711
TTC3
MN1
RNF44
C11ORF31
RHOU
TMPRSS13
RHOH
GOLGA6C
IFIT1B
STC1
ITPR2
C1ORF145
SNORA75
ITPR1
RHOF
ANKRD28
ABCG1
PLSCR3
AVP
ZNF137P
RNF122
HIST1H3G
FAM120A
POT1
MIR550B2
BTG1
FZD8
LOC100131825
NEURL4
FAM49A
FAM49B
FLJ44511
GGA2
ADA
PHLPP2
COMMD3-BMI1
EMILIN2
TACC1
PKD1
PSMB9
PSMB8
TMEM235
HIVEP2
TMA7
ZNF319
JUND
LOC285696
HIST1H2AG
RMI1
SNORD20
BCL2L10
RPS19BP1
FAM179A
VPS13C
TRAF1
NUP160
UBAP1
ILF3-AS1
FOXN3
PCDH8
SCAF4
DIS3
TGIF1
ATF5
ATF4
TAP1
ZCCHC11
TAP2
AP1M1
MOCS3
TARM1
CCDC140
EEF2K
BLOC1S6
LHX5
COMMD3
NPR2
MDFIC
CAMK2G
SLC45A1
SLC38A8
BCAT1
RAET1L
LOC100129534
OCA2
ALS2CL
N4BP2L1
UBE4A
KAZALD1
GTF2F2
MIR4505
AKAP9
SAP25
SMC1A
CD1C
CELF2
CELF1
POLR1B
TANGO2
GOLGA7B
MIR3188
TMEM132D
MIR3185
C22ORF24
HIP1R
FLI1-AS1
MRPL16
WDR47
CETN1
ZIC5
TNFRSF8
H3F3B
JAK1
CDK2AP2
LINC00681
ALPK1
GUCY2D
HOXB2
TTC9
HOXB1
SENP3
PPARD
MIR190B
ING1
PDAP1
DNAJC4
DNAJC6
HS3ST3B1
GADD45A
RRP12
LINC00359
WDR83OS
CCDC97
RALBP1
MKRN1
SNORA76
SNORA67
SNORA62
NCOA2
NCOA3
BSX
NCOA4
FAM91A1
PRAME
NR2F1
FAM194B
CISH
LIMD1
RNF157
CTF1
ZNF83
MCAT
PDE10A
PRDM13
IL2RA
TPCN1
SCARF1
RAB2A
LMO1
SLC17A6
TBCD
EMX2
GEMIN4
LMO7
LOC100130348
HOXA10-HOXA9
CDK5RAP2
MMD
CTSH
LARP1B
ERG
HAND1
ERH
GFI1B
LPIN3
MIR548AO
GPR124
GPR125
PRSS16
TPH1
TRIP12
MEX3B
HOXB13
AOAH
SERTAD4-AS1
ENDOD1
MIR133A2
ITLN1
NCL
RGCC
SLC1A5
ROPN1L-AS1
SYCP2L
MIR4751
IMMP2L
MARCH1
IKBKG
IKBKE
RFWD2
MICB
FLJ22447
B3GNT2
LRRC70
RARS
GINM1
CDKN2C
CLIP4
BAZ1A
DKFZP686K1684
TPR
LOC200772
SNORD124
NTPCR
TRAIP
MIR3665
CNFN
DIXDC1
PLAGL1
CCL1
FAM189A1
YJEFN3
SAP30
TOPORS-AS1
ADAMTSL4
ADAMTSL5
C21ORF67
ZBTB8B
ATRIP
CEACAM3
ANGPT1
PPP1R14B
PLEK2
OXT
MREG
SRRT
PCDH12
TBC1D31
PCDH10
LINC00693
GPR98
SEC24B-AS1
CREBBP
MIR181A1HG
RCOR3
SMPD2
FLT4
S1PR1
ERCC6L
DNAJB7
OXSM
DNAJB5
HYPK
TTC24
H1F0
LOC100506834
MIR185
HNRNPA1
ENO1
ENO2
DMXL1
MIR3180-5
FRY
SLC22A18
HOXA7
HOXA6
CDK5
IGLL1
HOXA9
RNF146
OBSCN
OXLD1
MSH2
HELB
SORBS3
SIAH3
ADCK2
ADCK3
ARHGDIB
B9D1
FEM1B
USH1G
PRKCI
MATN4
DHH
ENDOG
PRKCG
EBF3
EBF2
EBF1
KDM8
FFAR4
DDX25
C1ORF189
ZNF790
PPP4R1
PPIL6
CNGB1
MAP3K1
DEAF1
NSG1
MARVELD3
MARVELD2
TRPV6
LUC7L3
ATPAF2
CCDC77
TBXAS1
IDH2
C16ORF95
GPATCH4
FLJ44313
RPL18
NUP210L
PCYT1A
CSHL1
PRSS21
MIPEPP3
MSANTD3
EMD
AKNA
EPB41
MYADM
NT5E
TIAM2
LOC646938
C15ORF53
NKAIN1
FRZB
ERP29
SFPQ
UBA5
LINC00595
LOC100507463
PHF20
ABCA13
NAA10
GNAS
CDHR2
CTAGE7P
FTH1P3
ZHX1-C8ORF76
DPF2
FARS2
DPF1
LIPT2
MIR7-1
ARHGEF2
FST
BTBD18
CRYGN
LOC283335
CRYGB
CRYGC
CRYGD
PDE3A
TMCC3
LINC00114
PPCDC
NDUFA3
NDUFA1
GPR65
GPR62
MIR664
ZNF154
QARS
SLC43A2
GPR68
MAEA
IL19
CARD10
STX10
ZMIZ1
SNORA47
LOC647323
GPRIN1
SNORA48
RB1CC1
SPTBN2
SPTBN1
HOXA11-AS
RAB30-AS1
GDF7
GDF6
CBR3
CPT1A
OTOP3
OTOP2
ZBTB7B
MIR26B
PCNP
MIR550A2
DUSP10
HOXA-AS3
SQSTM1
PCAT6
SNORD119
TENC1
LOC728739
ILF3
LOC100506801
PARS2
ISL2
TRMT61A
ZBED3-AS1
KIFAP3
MIR7-2
DENND2D
DGCR2
INPP4B
MICAL1
ZNF787
PYGL
RNASEL
MPEG1
RNASE2
C21ORF2
DDX3Y
RNASE8
FAM221B
OR2T8
SNORD54
PKIB
DKFZP434H168
DDX6
ZNF567
ZNF217
RFX7
MIR4779
FOXK2
STMN3
HLA-L
NFKBIE
OTOL1
NGLY1
NSMAF
TMEM116
C17ORF99
HAUS5
KDM4A-AS1
MSANTD3-TMEFF1
UBXN4
UBXN7
SNX17
ISCA1
STAT6
FAF1
ASIC3
LMX1B
SNORD104
MIR4312
COL6A4P1
HIST1H2BI
HIST1H2BJ
TNFAIP8
SDC3
TNFAIP3
C15ORF61
KCP
FAM105A
C15ORF65
VWA7
SORCS2
CARS2
LINC00582
CNR1
TP63
NAA20
CNKSR3
RAPGEFL1
GTDC1
COL26A1
CACTIN-AS1
LRRC8D
NKD2
SETMAR
GEMIN8P4
PAQR6
FERMT1
FADS6
CCL13
BCL7C
SYNGR2
STAT5B
STAT5A
TAS2R40
PITPNM1
C18ORF63
NKX3-1
MAK16
TRIB3
MIR27A
ADAM11
GPR55
ACAD11
HCFC1
LOC374443
NEK6
LINC00963
ANKRD63
SSBP3
RTEL1
STON1-GTF2A1L
RHCE
UNC45A
GAGE10
ZBTB43
BRAF
NPIPA5
ZDHHC14
ZDHHC11
ZDHHC19
JPH2
HIPK2
HIPK1
JPH4
ANP32A
EFCAB13
NTNG1
AMZ2
RPF2
MRPL55
PRIM1
LOC100130370
SCN4A
MIR1207
GIP
ZNF683
PAPPA
SERP2
IQCD
NPL
GALNT10
C1ORF27
EIF5A2
GPR113
C12ORF79
LSM14A
OR2W3
TSTD3
OR2W5
MGC12916
PPP1R1B
IL7
MST4
MST1
NF1
ZNF513
TRPT1
ZNF516
CCDC50
CCDC51
TMEM121
USP27X-AS1
MIR4766
KCNQ1
SLC39A9
MSTN
VEGFC
VEGFB
HCK
VPRBP
C17ORF64
IQCH-AS1
CABP2
FBXO36
EMC8
SLC35B4
FBXO33
ATXN1
MIR3529
HINT2
NEDD8
NEDD1
P2RY10
P2RY12
IFI44L
EFCAB11
TCFL5
PPEF2
SPIB
KIAA1598
SIX3-AS1
BANF2
B4GALNT4
AHSP
WDR83
WDR89
SIM2
VPS25
TWIST1
ESYT2
ESYT3
SKA1
PCDH20
QRICH1
BMI1
GPR45
ARSG
E2F2
MIR365A
ARMCX4
ACBD3
MGAT4B
CAMK2N1
LINC00959
FAM99B
LINS
TMC6
LINC00954
PYCR2
LOC648987
DYNLT1
MKLN1
DPY19L1P1
CENPM
SENP3-EIF4A1
HYMAI
SSH3
SIGLEC10
SEC24B
CENPQ
GH1
ACY3
CSF3
MRPL42
TRIP6
DMRT2
ITGB2-AS1
LOC643441
ARFGAP1
CYSLTR1
MPHOSPH9
RUVBL2
OSCAR
PLA2G12A
DDX51
CSRNP1
NEK9
GATM
ZNF768
RNF113A
GATC
MIR33B
DHPS
BUB1
C12ORF65
C1ORF35
TIFA
MIR935
SHF
ZNF22
RNF144A-AS1
CILP2
MYBPC2
SNORA6
LOC100506795
OR1D4
IFI27L2
ANO9
EMX2OS
GAS2L3
LOC442497
ZNF345
FBXO24
CADM1
KRTAP5-6
PUS3
GNB1
DLL3
ISPD
TMEM2
TSPO
UHRF1
RC3H1
MXD1
CNNM4
RSRC1
LOC100507156
LOC285627
BASP1
PHF10
PRSS3
ECE1
IL18BP
LPHN2
ETS2
YWHAH
NOD1
SERPINE3
FCRL4
PHYKPL
RNF123
CDC42EP3
DRGX
MGAT1
MIR3648
MIR3649
VAMP4
TBC1D22A
MMP9
IMMT
TMOD4
NDUFB7
AMICA1
PODXL
CHN1
C17ORF61-PLSCR3
AXL
C1ORF228
IRF2BP2
STAP2
LINC00548
ZIC2
ANKRD40
LINC00942
TNIP3
USP33
PPFIBP1
RHAG
GUCY1B2
GBF1
SOX2-OT
DOCK8
MIR146A
PTPLAD2
SEPT9
SEPT8
HOXB-AS1
HOXB-AS5
UBAP2L
CLEC7A
SEC1P
KRTAP9-7
SYT12
JMJD1C
PLCB3
BCCIP
GIMAP8
PAPD7
PAPD4
DTNBP1
AMN1
IL13RA1
LMNB1
ALDH4A1
MRPS28
MRPS25
RPSAP52
C1ORF43
NVL
NADK
C2CD4A
SNORD82
SH3GL3
JMJD6
ZHX1
SUSD2
RPS23
RPS20
KIAA1751
FOXD2
FOXD3
DBR1
PRRT4
CAPN12
ATL1
RUSC2
ZMIZ1-AS1
MIR4326
LOC100506178
HYI
DIP2B
BAHD1
CORO1C
SCAMP5
MOXD1
HSH2D
NPAS4
MLLT1
MLLT3
FAH
SYNJ2
C10ORF131
ZCCHC7
RENBP
LOC648691
GOSR2
PPP6R2
TP53BP2
TMBIM4
THTPA
CASP7
ABHD14A-ACY1
PIBF1
MAN2B1
LYPLA2
PLK5
LRFN1
HNRNPA3P1
LYRM4
DARC
NKX2-3
NKX2-6
NKX2-5
TRMT12
FSTL4
CAPN7
OAS3
TTYH3
DLEU2
ENTPD4
SPAG8
COG3
FLI1
CSNK1G2
CSNK1G2-AS1
KLHL3
GPR20
KLHL9
FUT10
ANP32A-IT1
ATP8B4
KDELR3
LIPE-AS1
ST13
PNMA2
KLHDC2
ST18
UBAP2
SHCBP1L
CDV3
ASXL2
HDDC3
NR4A2
PCBP4
PCBP2
NEUROG2
RNF222
KLHL36
TMEM170A
NR4A1
TMEM92
TRIM47
C10ORF10
FAM57A
TMEFF1
TMEFF2
HNRNPA1P10
BTN3A2
CLDN14
NCF4
STAMBP
EPHA2
HOTTIP
ZFHX4-AS1
ZNF747
MPZL1
TBC1D4
KDM6B
LIMD1-AS1
CITED1
TBXA2R
DAGLB
SNORD103B
SNORD103A
LOC100505625
GAGE12J
SYNE4
TNFRSF13C
ZNF521
ZNF524
STOML2
STOML1
ADIPOQ-AS1
PDE4DIP
RNF144A
OXNAD1
SLC16A7
FOXD2-AS1
ZC3H12C
SRCIN1
PAPSS1
UBQLN1
TRMT10C
MIR5087
C12ORF44
LOC100506688
GLIPR2
PIM3
NEDD8-MDP1
GLIPR1
ZFPL1
USP27X
KCNJ18
MIR4683
POU4F1
HM13
LOC100507175
LOC100507173
TINF2
CREB3L3
HES1
IFT27
FKBP5
FKBP2
NAA60
CPQ
ENO1-AS1
AQPEP
WDR1
CAPZA2
ABLIM1
RRP7B
GYPC
LINC00634
CCND1
GRB10
CCND3
PRR13
SCNM1
RPS27L
UROS
MIR23A
SEPT7P9
IFIT5
ZG16B
PANK1
IFNL1
FAM181A-AS1
UQCRB
SOX12
SOX14
SOX15
SOX17
KIF2C
ARIH2OS
PDLIM1
CHRAC1
ZCCHC24
PLXNC1
TNK2
TNK1
ZNRF1
TMEM151B
COL22A1
PDE6G
FLNA
PDE6H
EIF4A1
PRDM9
TMEM88
TMEM80
NBPF3
NBPF1
LINC00856
SLC4A2
POLM
SLC4A9
LOC100128573
DONSON
SERF2
CROCCP2
MIR4316
ARVCF
SERTM1
GRAMD1A
C5ORF54
C1GALT1C1
RELL1
CLLU1OS
TMEM8B
MIR345
AQP7P1
TUBGCP6
FCAMR
TMEM256
FLAD1
TMIE
RPTOR
TMEM41B
TM4SF4
APOL6
HSD17B6
CLLU1
TTLL7
LTBP4
ARIH2
MIS18BP1
KPNB1
ABR
ATN1
WNK4
UNQ6975
ST6GALNAC3
BACE1
ZC4H2
ATP4A
SPIRE1
IER2
ZNF398
RABGGTA
MBD1
TSPAN18
MIR4695
SLC25A17
NUDT22
SLC25A15
GCM2
EGF
ROPN1B
TEPP
LOC283856
NFE2L3
POPDC2
ROPN1L
NEO1
SLC12A2
SLC12A9
METTL7A
RBPJL
EXT1
MIR3907
SNORD73A
SERF2-C15ORF63
CEP350
WFS1
SNX3
MBLAC1
SECTM1
ITGB2
MIR3613
BANP
ADORA2B
SLC11A1
LOC100505984
STK24
SAPCD1
PKM
CSK
CNOT11
UHRF1BP1L
SMYD2
HOXA-AS4
GALNT2
IRF1
ERVK13-1
PDX1
C14ORF79
MUT
HDAC2
CHAD
ZFHX4
ZFHX2
PGAM2
PGAM1
CBX5
FECH
NLRP7
ZBTB14
PSEN2
CCPG1
LRAT
RAB12
RAB14
LYSMD1
SP140
KLHL15
LINC00861
MIR3687
IGF2BP1
UNK
OXGR1
DUSP5P1
USP1
CRNDE
SCN9A
FAM86C1
CD247
SOX2
BLACE
CEBPB
SERTAD4
ARAP1
PFKP
KDM4C
ABCB6
MED18
MAP3K14
PTCHD3P1
ABHD14A
FAM207A
ABHD14B
RTEL1-TNFRSF6B
BAI1
FAM181A
FRY-AS1
TLX3
SELRC1
SSR3
CACNG6
ARHGEF40
HSF5
MYL6
RAPGEF6
TRIAP1
GHSR
CERS6
PRRC2C
BHLHE41
GADD45G
BZRAP1
C2ORF62
SLC25A20
C2ORF69
SLC25A29
KPNA6
FOXA2
HDAC10
EPHB1
CTXN2
TNFRSF19
SDHAF1
LOC729930
ZFAND2B
B4GALT6
GBP5
CORO2A
MIR4484
C9ORF114
CCDC137
GALK1
LGMN
TIPARP-AS1
STK35
EIF3A
SYN3
GGNBP2
LOC375295
PSTPIP2
PSTPIP1
DRAM1
CEP164
SNX10
IFNB1
HBEGF
LOC641515
DPM3
CTDSP1
DPM1
ZNF611
ZBED3
APOA1BP
EFNA1
CD68
CD8A
AKR1B1
NEUROD2
SGK3
LRP4
TMTC2
HLA-DOB
PDE4A
MAP4K5
CDH17
S100Z
LIMK2
KIRREL
WASL
ZMYND11
NOC4L
TEAD1
C10ORF25
NLRC3
PTPN21
LOC727896
NRG3
MBP
MALT1
RHOBTB2
ARX
ZNF865
IMPA2
LOC100130992
ARC
MIR3142
NCRUPAR
ASB11
FAM213B
UTS2B
SNAI3
UTS2R
RYR3
APEH
EDN2
FAM19A5
HK2
CRYBB2P1
NEGR1
TDP1
BARHL2
MIR1282
MIR548H4
ADORA2A-AS1
PRAC
MIR4650-2
MIR4650-1
KDM5A
KDM5B
GLIS3
SLC25A35
SLAIN1
MAPKAPK3
PIK3R5
TMEM187
MIR4257
REEP3
GYS1
TAF6
C16ORF72
AP1G2
G6PD
TAF8
TSPAN32
SLC51A
BUD31
RTN4RL1
IDS
SLC14A2
LINC00668
HNRNPK
SACM1L
PML
IL4I1
CLSPN
ARL6IP6
HMGA2
SLC13A5
C3
FER
CHRNA3
GCAT
ANKRD13D
XKR6
LINC00261
LOC284454
C7ORF65
LENEP
SEC31B
RAB35
MYEF2
UPK3A
C3ORF65
KCNE3
GMPR2
LDHA
PDGFA
LINC00887
ACAP1
GPC1
ZNRF2P1
ARMC8
AHNAK2
LOC100294145
ARMC5
NFIC
BZRAP1-AS1
PDCD6IP
SIGLEC9
SIGLEC7
CD5L
