# Supplementary material for: Identifying Network Perturbation in Cancer
Source: PLoS Comput Biol. 2016 May 4;12(5):e1004888. doi: 10.1371/journal.pcbi.1004888 (PMC4856318; doi:10.1371/journal.pcbi.1004888)
Supplement: S1 File — (ZIP) [file pcbi.1004888.s001.zip › files/tf_data/CD34_15k_enh/CEBPB.csv]

UBE2Q1
HIST1H4C
DUOXA2
RNF11
C6ORF123
PGM2L1
HIST1H4K
HIST1H4J
HSPA9
NELFA
PROCA1
AGA
HIST1H4L
ATPIF1
SLC50A1
ZNF708
FLJ12825
HSPA5
GPR180
RAP1GAP2
GPR182
DISC2
ZNF704
ZSWIM4
MIR553
ZC3H15
FSCN1
SPN
DRAP1
KDM2B
ZSWIM8
TMEM53
TMEM51
SP8
SP9
OSGEP
NSRP1
ZNF41
NUP98
MUC1
SP3
POLR3GL
CAMKV
ADPGK-AS1
ARF6
MIR103B2
FAM205A
GK
MEG8
SCARNA12
OSBPL10-AS1
CLDN3
PARP16
LOC100996291
RNASEH2B-AS1
KTI12
CLDN6
C11ORF68
TSG101
ITGA9
ATP2A1
ATP2A3
PNISR
ITGA7
MGST3
EDC4
IQSEC1
PHLDA1
APOA1
VPREB3
PHLDA2
LILRB5
LOC100287072
CSK
XPO6
LOC400958
PALM2
FBXL12
FBXL15
PSMG1
RASEF
HRH1
AGPAT3
KCNIP3
KCNIP1
PRSS57
FAM212B
OTUD7B
GRN
HPDL
C2ORF40
ZNF878
RPS6KA1
RPS6KA5
KCNH2
ATAD5
TOP1
PSMD12
TMEM190
FRAT1
ITGAL
GIT1
TMEM198B
TNFRSF10C
SESN1
SESN2
SNORA6
SMAD6
TOPAZ1
SMAD1
CKLF-CMTM1
MTIF3
LOC100505841
MIR4712
FLJ16341
SLC36A4
CKS1B
ARF5
ZSWIM7
ERICH1
DBNDD1
FAM71E1
RNF111
SULT1A1
CA4
SP110
BFAR
TRMT44
MOB2
SAR1A
PQLC3
PQLC2
OLIG1
AGAP11
CCDC114
FGL1
CCDC113
ATP1A3
ATP1A1
WTIP
MYL6B
MGRN1
DCTN1-AS1
CUEDC2
CPEB1
CPEB3
PGLYRP1
SPNS2
CHAF1A
LARP4
BIN3
MIR4530
RDH5
SMCR5
LINC00273
CLIP1
ETNK2
CDCA8
XPA
LOC338799
CTDSPL2
ALKBH8
CA14
UBL7-AS1
TNFAIP8L2-SCNM1
FPGS
MIR762
MIR761
MUC4
SASH3
MIR769
RAB21
EIF4E3
CLK3
NIPAL4
RAB25
THAP7
PNP
YRDC
SYBU
FAM193B
SYTL5
LINC00893
LINC00890
TRIM15
SYTL3
AHCTF1
NTAN1
NQO2
SIDT2
PES1
MIR493
MIR497
DFNB31
ARL2BP
ASTL
PSMB11
MTMR9LP
SIX5
VOPP1
ATP5SL
RELT
C7ORF55
GSTTP2
HDGF
ZMPSTE24
PAAF1
AAGAB
PTH2R
MRPL38
RINT1
TBL2
ARRDC2
KRAS
THOC6
SYPL1
RAB27A
RAB27B
C1ORF122
MIR4747
POMT2
APP
ZNF844
RHBDL3
ADRB1
SNN
MID1IP1
MTRR
CD300A
PAK2
CLUAP1
FOXP3
IL10RA
MSL3
SERINC5
KCNG1
FAM215A
KHDRBS3
SERINC2
ZNF593
MED1
MDGA2
MNX1
ZNF606
ZNF609
DGKZ
CBX1
CAMTA1
TNS3
CEP70
TARS2
DPYSL3
ARID2
NUDT5
SEPN1
ZBTB10
TK2
IGFBP4
EPS8L3
CKLF
EIF5A2
ABTB2
GJA4
LOC100652768
CD164L2
MIR759
ARL2-SNX15
GAS8
PFN3
GAS1
CHRNB2
SLC39A1
GAS5
SEZ6L
PDGFRB
EPHX2
NOC2L
ANKRD13B
ZNF333
RASGRP3
PRSS30P
AMPD2
AIDA
TMC8
KIAA1462
FBXW11
PPA2
MALAT1
C2ORF50
C2ORF54
QPRT
TMEM14E
RSPH9
GPATCH11
C17ORF104
C17ORF105
CSF1R
PRPF40A
ENKUR
FBXW9
CHPT1
SIPA1
NLGN2
SH3RF3
SH3RF1
UGDH
SEPHS2
SSX2IP
IER5L
TMEM147
ASGR1
DCTN4
LOC100126784
LOC100505876
BBX
MIR4700
TJP2
MIR127
CXORF40A
DLST
LRRC34
LRRC36
IDH1-AS1
RAB17
KIAA1199
SH3PXD2B
SNORD61
F2RL1
PATL1
MAD2L2
LYSMD2
SRRM5
TCEB1
IL1F10
PRDX2
CEP57L1
APOA4
TSTD1
CLCNKA
SMARCA1
LINC00649
CLCNKB
CCNI2
LOC200726
TIPIN
MMRN2
CCDC167
LOC146880
TOR1A
ZAP70
NAGLU
LEPROTL1
ST3GAL6
ST3GAL5
RAC1
NINJ1
VCL
PDIA3P
NBPF12
VASP
CYTH2
SNORA74A
DPH1
MIR4521
FGD5-AS1
SLC16A3
SMG7-AS1
SCGB3A2
ARHGAP31
C10ORF105
ABRA
TTR
PTCH2
CMKLR1
TADA2B
TUFM
DYNLL1
SH3RF3-AS1
MIR4315-2
MIR4315-1
RRP7A
ERGIC1
C20ORF144
UQCRH
PAH
TOPORS
DCK
GSDMA
GSDMD
CACNA1G
PSD2
GRAP2
CUL9
DLGAP4
EIF4ENIF1
RSBN1L
ASRGL1
MBNL3
C19ORF12
SCNM1
PNKP
TRIM24
HOTAIR
TRIM26
PRMT1
CLCN6
C10ORF76
BRD4
BRD7
BRD1
KAT8
DNAJA3
ORMDL2
SLC22A18
RBM47
MIR623
LYAR
TTC13
TTC19
MRPL24
ACADS
PNRC2
SP140
GAB2
KAT2B
KAT2A
LINC00938
MIR4769
LAIR1
NPTX2
IFNGR2
CD200
NDRG2
ICOSLG
NDRG4
SUCO
LMO1
THEM4
ABCF3
PPM1B
ABCF1
USP45
C4BPA
PPM1M
PPM1L
SRSF9
GSAP
USP43
LOC100130705
RNF135
TMEM70
KNOP1
DALRD3
PRKAB2
GID8
MIR4513
TMEM128
ZNF581
ZNF580
MRPL4
PAX6
RPUSD3
PTPN3
PTH2
ZC2HC1A
PTPN7
PTPN6
GINS2
SLC39A8
TNP2
ZNF614
PROK2
SLC3A2
ZNF618
PSD
CAMKK2
MMACHC
TEDDM1
EIF4EBP2
AUTS2
HAPLN2
MOG
AGBL3
MSRB3
ARRB2
ARRB1
CHCHD10
RPL36AL
VDAC1
CD79B
CHMP6
DENND6A
SLC52A1
EIF1AD
DEF6
DHX58
SULT6B1
HOXA13
PPAPDC1B
HOXA11
HOXA10
PSMA1
SLC22A18AS
CAPN2
LOC100506469
CEP55
SRF
GAL3ST3
DCDC2B
FER1L6-AS1
SORD
GALE
UBR4
SF3B2
FSCN3
RMND5A
RMND5B
ENKD1
KCNJ1
RPSA
CKMT2
AGPAT6
COL1A2
SCARNA14
ASAP1
NMI
OCRL
CAMK1D
CDK9
C1QTNF9B-AS1
MIR4738
KIAA1522
ATAD2
ANGEL2
SEL1L3
RAB3IL1
RPL28
GCNT2
RPL27
TAC3
NAP1L4
CATSPER1
RPL23
SLC16A13
ZNF350
SPINK4
P4HB
SPINK1
AADAT
PIGH
ILKAP
PIGX
RTN4RL2
TAGLN
ANKLE1
MIR4647
ALPP
SNORA11E
SNORA11D
CCDC176
PDK2
FAM26F
LNPEP
RSPH6A
VEZT
DOLK
PECR
SRP9
ZFAND3
PLIN5
SMAP2
DNAJC17
SCN2A
SLC34A1
ARHGAP22
LOC100133286
ARHGAP25
PPP1R16B
NUCB2
LIN37
HHAT
MICALCL
MRPS9
TDRD3
IFI35
HCFC1R1
LOC100289361
C3ORF36
RBP7
UBR3
TOB1-AS1
LOC730668
ABHD5
GPR3
CALN1
TWF2
BMP1
TMA16
SOCS2
C15ORF53
ULBP2
NR2F1-AS1
CCNJ
GOLGA8B
NDUFAF3
PTPMT1
BCL2L2-PABPN1
RASSF5
HOXC4
G6PC3
COPA
CTIF
CHD1
MIR639
LRRK1
MIR143
SRCRB4D
MIR141
SLC25A32
MIR145
LOC100506713
GATA3-AS1
TSC1
NEURL1B
PIKFYVE
DNAJC30
RHOV
RNF41
ANKRD27
DCUN1D3
DYNC1LI1
CKAP5
RHOC
SNORA76
AKR7A2
CAPG
POLR2I
RHOF
F11R
ANKRD28
MPG
TMEM65
TLK1
PLSCR3
TLK2
AVP
FAM47E
CFTR
SNCG
PADI2
CASKIN2
AGO4
IL17RD
MPZ
LRRC10B
IL17RA
CEACAM18
SOST
METTL21A
FOXR1
MIR103A2
MIR1224
TMEM110-MUSTN1
MAPK12
GRASP
HIST1H3H
FZD2
HIST1H3I
FZD4
BTG1
FZD7
FZD9
TEC
REPS2
NEURL3
GPN2
RAP2B
LOC100507091
TMEM120B
LOC101559451
CEACAM22P
TSNAXIP1
ZNF518A
ADM
PROX2
ZNF154
SOS1
ZNF138
LOC283692
PRM1
TMEM238
PRM3
PRM2
TMEM234
PSMB5
S100A2
ZNF134
PSMB2
ZNF311
FAM195A
HDHD1
LOC650368
ZNF319
KLHDC9
TFF1
HIST1H2AL
OVOL3
HIST1H2AK
HIST1H2AJ
C6ORF226
P2RX4
HSPBP1
P2RX6
BCL2L13
BCL2L12
H1FX-AS1
KCNK6
CRY1
RPS19BP1
OR4N3P
ZNF555
MSX2
ANKRD18DP
SH3KBP1
SIN3A
MIR4727
BEX4
TRAF4
TRAF5
TRAF6
MIR4721
HOOK2
HOOK3
NUP160
ZNF93
TMEM163
PLXNB1
TCTEX1D2
TMEM169
ABCC10
CHD4
PCDH9
NICN1
PCDH1
RPL35
PMVK
LMNA
CHD9
TARBP1
GRIN2A
GNA12
EMG1
ATF4
SDHC
ARHGEF40
ATF1
ATF3
SMARCC2
IFFO2
AP1M2
TMCO1
TMCO2
SH2B1
BPIFB2
BPIFB4
DUSP8
KIAA0319
LHX1
SMG7
SAMD15
BLOC1S1
PILRA
SMG9
SMG8
MIB2
FAM114A1
LOC113230
MIR4291
METTL12
MIR3960
C2ORF91
B3GALT4
TMED2
RPS16P5
ZMYM1
LHB
SLC38A2
SLC45A4
CAMK2G
CAMK2A
BCAT1
MTUS2
AAED1
STK4
MACROD1
OCA2
TMEM184B
ALS2CL
OSBPL6
SEC14L1P1
CXCL16
RNASE13
LINC00226
EIF2A
TEX2
SNRNP27
CYP26A1
ARHGAP10
SLC30A9
RAPGEF1
NOVA2
ANO6
LOC730183
TANGO6
LOC100134229
TMEM132E
FAM64A
MIR3185
MIR3184
MIR3183
WDR45
WDR46
BANF1
WDR48
MIR1908
UACA
LTC4S
ZIC5
ZIC2
H3F3B
RNF103-CHMP3
VSX2
GRM6
GTF2I
C19ORF38
LTBR
ALPK3
HOXB9
SENP8
HOXB2
HOXB1
HOXB6
HOXB7
HOXB4
SAMM50
PPARG
TMEM95
CSGALNACT2
ING1
DCDC2
DNAJC8
CEP170B
C1QTNF9B
DNAJC4
MIR604
ERMP1
WDFY4
WDFY1
BHLHE41
SORT1
PTPRVP
ECHDC3
SNORD41
MIR191
TPI1P2
CCDC97
MIR195
C5ORF20
SLC2A14
RAP1B
CCT8L2
C7ORF55-LUC7L2
ANKRD35
TNRC6C-AS1
SNORA68
C1ORF159
INTS5
SNORD44
RHOA
SNORA62
NCOA2
ACO2
NCOA7
FLJ10038
SLC22A20
NR2F1
ACAT1
BSN
RIMS4
LIMD1
RNF157
CTF1
TMEM66
PAFAH2
TBPL1
ST7L
CAT
PRAM1
SLC27A3
ACPT
IL2RA
CAPZA1
SLC17A9
GTF2IRD1P1
APOBEC3D
SLC17A7
TBCB
APOBEC3C
EMX1
HOXA10-HOXA9
KIAA0125
CDIP1
WT1-AS
SNORD42B
AP5B1
TTTY13
DHFR
BAX
LOC100129269
CTSK
HAND2
SH2D3C
RGAG4
LOC401177
TOB1
DDX10
LPIN1
CDK12
GJB3
GJB2
MIR548AR
KLF7
MIR548AO
GPR124
KLF3
MIR4749
MTRNR2L2
TRA2A
N4BP3
ACER2
RNF216P1
NCR2
PRSS16
GANC
BATF3
KAZN
SEC61B
DEDD
MEX3A
TMEM51-AS1
BTRC
GAS5-AS1
AGO3
SLC1A5
SLC1A6
EEPD1
SYCP2L
MIR4750
SFTPC
PCP4L1
LRRC41
CAND1.11
IKBKE
ZNF702P
TMEM175
GPATCH4
ENTHD1
RARA
EIF3I
IFNLR1
B3GNT7
RARG
B3GNT3
TMEM107
CLDN15
B3GNT8
DHRS3
ADRA2B
SETD4
MIPEP
ARMC12
NABP2
FAM222A-AS1
NABP1
CDKN2C
PIR-FIGF
TSC22D1
INPP5B
FCHSD1
CCDC150
CCDC151
CCRN4L
SGK494
NDUFA4L2
MUTYH
TRAIP
UBTD1
TIAL1
SFI1
LOC285847
USP48
NFATC2
PCED1A
TNFAIP8L2
C20ORF201
CCL8
NCSTN
EXOSC9
BCKDK
EXOSC1
EXOSC6
HSBP1
ADAMTSL2
YJEFN3
LOC100294145
TOPORS-AS1
ADAMTSL4
TCP11L1
CYB561
ATRIP
CEACAM3
BLACAT1
ANGPT1
PPP1R14C
PPP1R14A
PALM3
ENG
OXT
KIAA0895L
MIR3190
MIR3191
FBRS
PCDH10
DEPDC4
GPR97
VPS52
ALKBH4
ALKBH5
ALKBH3
SUGP1
KRT73
KRT72
ATM
SCYL2
RCOR2
ADAM32
LOC100289230
TIGD7
SMPD2
FLT4
SSSCA1-AS1
H1FX
VKORC1
S1PR5
DNAJB4
CFLAR
IFI16
TTC26
DIDO1
HAS3
MIR3917
LOC100506834
PODXL2
U2SURP
IL6R
RUNX1-IT1
ENO2
E2F4
LINC00908
RAB24
SNORA55
NPAT
SNORA57
GCSAML-AS1
LLGL2
FAM65A
DUS2L
ACOX2
ACOX3
SLC22A15
UGDH-AS1
LOC100506907
CDK2
CRTC2
MIR2116
HAPLN4
CITED4
CBX3P2
C6ORF15
MATR3
PHB2
SYNRG
MSH3
FAM220A
SPECC1
VAV3-AS1
SORBS3
E2F8
SEMA6C
FAM219A
SEMA6A
CNIH2
LOC149086
ADCK4
RGL2
ADCK2
SUN5
ARHGDIG
DNAJC14
ARHGDIB
DNAJC10
ARHGDIA
LOC100130357
MGAT4A
ASF1B
PRKCI
GREM1
MIR877
PRKCD
PRKCG
PADI1
CES3
PRKCZ
MIR1229
EBF1
PADI6
HBA1
FFAR3
TRABD2B
HBA2
BDH1
TOE1
SEC11C
DDX20
NRM
PFKFB3
DDX28
GGA2
ZNF791
ZNF793
LOC389641
SAC3D1
FBXO18
AFF4
SNAR-E
MFRP
TBX21
FBXO11
FBXO17
CHSY1
PPIL6
GGPS1
CWC25
OCIAD2
PPP1R3F
PPP1R3E
SNORD48
C9ORF40
CCDC96
MAP3K1
SNORD47
PARD6A
MAP3K5
HIST1H1B
ZNF576
LUC7L2
ERBB2
FAM131A
FAM131C
HAL
SHC1
CTSO
IDH2
CTSB
CTSD
SETD9
PPP1R35
C16ORF92
C16ORF90
SNORD4B
SETD3
TMEM100
SETD5
GPATCH3
SETD7
TMEM104
CXCL1
PSRC1
NKAIN4
TRANK1
LOC100133612
INPP5K
NKAIN2
PITPNM2
MSANTD4
TNRC6C
CNST
LOC100132529
MIR3679
DUOX1
DUOX2
HELZ
PDZK1IP1
SNORD119
SNORD117
FLJ33534
AHNAK
TBATA
VPS37B
LOC100288911
CARD8
PNPLA8
NPPB
C15ORF52
NPPA
MAP1A
BMPR2
HOMEZ
RNF144A
ATG13
UBA3
UBA1
DDX39B
PKNOX1
FRMD3
UBE2I
LINC00207
NAA10
GNAS
MED13L
ST8SIA5
PTCD1
LOC147646
BSN-AS2
NRROS
WNT10A
UBE2S
AGFG2
CYP26C1
DPF1
SEC14L2
SEC14L1
RPL18A
ADIRF
CRYGN
LOC283335
NSMAF
KRT8
DACT1
TMA7
LOC100506385
PHTF1
RRNAD1
LOC148709
MIR497HG
DAPK2
SMTNL1
CAST
RAB22A
LINC00114
TPRX1
LFNG
EPB41L1
NDUFA7
RPS18
HNRNPLL
PLEKHM2
MAST4
MIR665
FAIM
INE1
SLC43A1
SETD5-AS1
C1ORF210
IL11
WNT6
IL6
PALLD
FIS1
SPAG5-AS1
HIST1H2AI
UBE2C
RECK
SNORA45
CUTA
CRISPLD2
GPRIN3
C1ORF174
AEBP1
C1ORF172
ANKRD16
ANKRD12
ZNF816
HOXA11-AS
VEPH1
KLF11
LEPRE1
RNF170
CBR1
MCCD1
RSBN1L-AS1
EFNA1
P2RX7
CORO7
PCNA
SLC44A2
CEP68
SLC44A4
ANXA4
ZBTB7B
MIR26B
MEST
CYP2A7
MCM2
KRTAP4-11
ZDHHC22
KRTAP4-12
FAM53A
SQSTM1
CSH2
CSH1
LCK
TENC1
NDUFS3
NDUFS7
SSH2
CRIM1
LOC100506801
HBM
TIMP2
TIMP1
CTRL
PARN
FAM132A
ZBED3-AS1
MFHAS1
EPO
DHX16
HBZ
LEPROT
ZFYVE1
MROH6
DGCR8
LGSN
CCDC102A
DNTT
WWC1
DGCR2
GSE1
MICAL1
SUSD5
ZNF786
COX8A
GOT2
ZNF789
MKNK1
DDX3Y
RNASE7
PSORS1C1
KRTAP17-1
TMF1
LY9
EMC10
LSG1
PMS2
C19ORF69
C9ORF78
PMEL
BRSK1
HSD11B2
SNORD52
SNORD54
H2AFY
OR11L1
CCDC84
NIPSNAP3A
NIPSNAP3B
TLR6
TEKT2
TLR5
RNF4
TLR9
ZNF563
SCN3A
SCN3B
CCDC65
ZNF217
VDR
STMN1
CD2
FOXK1
LOC401980
SLC7A7
SLC7A5
ZNF219
NFKBIE
HDAC7
TMEM110
GLIPR2
ARID4B
DNAAF2
MMS19
DPEP3
FAM161B
DKFZP434K028
HAUS8
KANSL1L
C17ORF96
UBE3D
MED12L
LIN7B
SLC5A10
LOC729732
UBXN8
SLC35A2
UBXN4
MRPL47
LOC100505812
DLX3
EPM2A
SH2D6
FAF1
ASIC1
APH1A
LMX1B
TRIP6
DENND5B-AS1
RECQL
SNORD104
CDYL2
FGF8
MMD2
HIST1H2BM
TPTEP1
MRPL49
SLC25A44
CTDNEP1
LOC285084
GLOD5
VAV3
SNX10
TNFAIP2
LOC100127983
ELOVL5
KCP
C15ORF65
ANKEF1
IPO7
LIN54
PDZD8
WBSCR27
VAX2
WBSCR22
CARS2
KIAA1614
CES2
MSL1
TNPO3
CNR2
POLDIP3
CNKSR1
CNKSR3
SYVN1
MIR3684
FOXN2
GTDC1
DUSP5
FOXN3
DRAXIN
DUSP2
PAQR8
GABPB1
LYL1
PYGO1
ELL
MARK3
ANKRD34A
OR51E1
CRHBP
PAQR6
C22ORF15
BCOR
FADS1
FADS3
FADS2
IDUA
THNSL1
FADS6
METTL8
C8ORF48
VPS39
DPM3
WDR90
HCG11
ACTRT3
NXT2
STAT5B
MSTO2P
CTDSP2
DGUOK
CSE1L
TBC1D17
KCTD2
KCTD7
ZNF594
MIR27A
HSPA1B
BMP10
AMZ2P1
PSMB10
PLEKHN1
MIR101-1
CEBPA-AS1
PLOD3
DGKQ
PIF1
LOC388282
FFAR2
MIR200C
DGKA
ALOX15P1
GRIN2D
NEK7
LIX1L
DNMT3L
GPIHBP1
U2AF1L4
NR2E1
RUVBL1
ANKRD61
NPM1
NPM3
SNRPE
HSPA13
RNF167
LOC728637
RGS9BP
UCP2
ZBTB42
UPB1
PPCS
ZBTB49
IFITM10
CDCA7
OVOL1
ITM2B
ZDHHC16
PPP3R1
PRKAG1
PCSK1
SCG2
UCP3
P4HA2
P4HA1
CSRNP2
HIPK4
TYK2
LEMD2
DUSP27
TAT
ZFYVE19
NTNG2
HBQ1
TMEM87A
MRPL52
PRIM2
SCN4A
FOXN3-AS1
SCN4B
SDHAP2
SLC35E2B
MIR335
ARHGEF10
SLITRK4
ZNF689
FGF14-IT1
MIR1203
GPR37L1
ARHGEF18
C1ORF54
ZNF687
SERP1
IQCK
IQCH
MUC12
TBL1XR1
NPL
LST1
DDX41
EDIL3
MIR4269
ANGPTL4
POP7
KLC2
GPR114
CTCF
MMP14
ZNF197
ZNF195
MMP11
C12ORF76
C12ORF79
UBE2D4
QSOX1
PDS5A
UBE2D3
LRRN2
SNORD66
PRG3
PRG2
SNORD63
BAZ2A
TSTD3
DNAI1
PPP1R15A
CHCHD1
PAQR7
SMIM2-IT1
GSX2
MIR2861
RNASEK-C17ORF49
OVCA2
SP2
VWA5B2
TRPT1
GDF11
TMEM125
CCDC51
C10ORF111
ZNF227
FAM133B
KCNQ5
MIR4767
KCNK10
NCAPD3
HOXC11
MSTN
HOXC12
VEGFC
VEGFB
PPP1R18
SLC39A2
SLC39A5
SULT4A1
GZMB
CABP7
TCN1
TCN2
SLC35B1
SLC35B2
SIRPB2
ZNF423
FLOT2
KIR2DL4
SNORD59B
SNORD76
SNORD59A
NAB1
FBXO39
ZNF428
SNORD77
MYH16
SNORA47
OTUD5
PELP1
MBOAT2
COLGALT1
REN
PTGER2
REL
COX7A1
SPSB1
SNORD78
HINT3
SLC25A53
C15ORF39
CYP1B1-AS1
JHDM1D
P2RY14
SKIDA1
SMC3
ANTXR2
P2RY10
UNC5CL
CDC37
KIAA0513
MANF
LONRF1
PIP5K1P1
LEPR
LTB
LTA
HIBCH
LASP1
CDCA7L
GUCY2EP
LRP4-AS1
MIR4785
TMEM63C
ARID5B
LINC00974
RAB6B
METTL17
FITM2
AKR7L
PPP5C
RBM4
RBM3
RPL23A
LAPTM4B
ARL8B
OR51D1
ARL8A
EMID1
HSPB7
MIR3654
WDR81
TTC7A
BCL9L
LINC00485
SMARCC1
SIM2
SIM1
C8ORF58
IMPDH2
SKA2
CXCR5
GRID2IP
LRRIQ4
SCIMP
ASIP
NDUFC2
COA4
TLDC2
PTGR2
SNORA3
MIR643
ARSG
E2F1
ARMCX6
ARMCX3
C1ORF233
FBXL21
ACBD7
MGAT4B
ZNF506
BZW2
SNORA21
TMC5
ATP5J2
GABPB1-AS1
UFC1
LINC00954
C5AR2
C5AR1
IZUMO4
TNRC6B
TNNC2
MFNG
FGF14-AS2
USP20
LOC648987
ADAMTS1
NDUFC2-KCTD14
ARHGEF2
COTL1
ARHGEF1
CBFB
C2ORF69
IL36A
EEFSEC
CDH3
CDH2
CDH5
CENPM
RAB5B
STRA6
DPRX
SCD5
CLCF1
PALM
SSH3
PEX11G
MARK2
C10ORF128
KIFC3
MIR425
SLC41A3
GH2
MIR423
SCARB2
PLEKHA4
SNORA2B
EID2
MRPL46
MRPL44
HCRTR1
TRIP4
SLC9B2
C11ORF83
STARD10
LECT2
RRAD
KANSL2
EMR3
CPT1C
SEC63
CNTN6
UNC93B1
TPST2
CRADD
MPHOSPH8
BMF
CABIN1
DENR
ADAR
U2AF2
NEK8
C1ORF51
C1ORF50
ZNF768
MIR337
ZNF764
BMX
ZNF766
SHISA9
ZNF181
BUB3
NUPR1
MCEE
ABHD8
ZNF20
SNORD74
SNORD75
SHH
MIR1306
BLVRA
SNORD79
KLRG2
DNAH2
NASP
RNF144A-AS1
CILP2
DOPEY1
MIR130A
SNORD4A
LOC286442
RPL7L1
NSD1
ZNF500
PITPNA-AS1
OR1J1
CYP2A6
APOBEC1
C17ORF102
UBL4A
ATP5C1
LAG3
TRPC2
DUSP15
ATP6V1F
C17ORF100
EID2B
SAMD4A
ADSL
AS3MT
C17ORF72
FAM167B
USF1
FBXO27
ZNF433
DUSP12
CADM3
VGLL4
SLC35C1
FGD4
SKOR1
RALGDS
PUS7
PRR5-ARHGAP8
AIM1
GNB2
NUDT13
DLL4
LOC100128398
SATB1
SAMHD1
UHRF1
LOC284751
MXD1
RTCA
STX4
NDNF
KEAP1
GDPD1
MYO9B
MCMBP
LAGE3
PHF16
TGFB3
PHF10
PHF12
PHF13
FGD6
CCNB1IP1
ECE1
RBMX
KRTAP5-1
LPHN1
HNRNPUL2
ALX3
C11ORF84
ALX1
LARP4B
LOC79015
ETS1
ZNF586
UCN
AP1B1
ZBTB2
ZBTB1
S100Z
GNPTG
GNB1
CDC42EP1
DRGX
CDC42EP5
SYNGAP1
MGAT1
MGAT2
MIR22HG
TCP11
GLRX
RIPK3
CHST10
CHST12
VAMP5
WFIKKN2
HN1L
VAMP8
MIR4440
ROCK2
LOC100289092
FOXL2
BOLA3
M6PR
POU2F2
PITPNC1
BPTF
CACNA1G-AS1
RNASE8
RAB4A
NDUFB5
TSEN54
PODXL
GSR
C17ORF61-PLSCR3
GPR33
CCNT2
GPR35
AXL
FAM50A
TPD52
C1ORF228
FMNL1
LOC728431
CBFA2T2
IRF2BP2
SNAR-G2
ZC3HAV1
CTU1
JAK3
AQP6
ANKRD44
AQP5
AQP2
ANKRD40
FBXL20
LINC00940
AHRR
NR2C2
TNIP1
HAND2-AS1
ACTL10
ACOT9
PATZ1
USP32
GCSAML
ZAN
ADCY7
PLD1
ADCY3
ADPRHL2
MFI2-AS1
RPL23AP64
APOBEC2
RHAG
RUNX1
RNF219
SARNP
[truncated: 1,141 more rows]
