# Supplementary material for: Identifying Network Perturbation in Cancer
Source: PLoS Comput Biol. 2016 May 4;12(5):e1004888. doi: 10.1371/journal.pcbi.1004888 (PMC4856318; doi:10.1371/journal.pcbi.1004888)
Supplement: S1 File — (ZIP) [file pcbi.1004888.s001.zip › files/tf_data/CD34_15k_enh/CREB1.csv]

UBE2Q1
HIST1H4B
HIST1H4A
DUOXA2
NCBP2
PABPN1L
FTSJ2
REM2
CELA2A
ELANE
HBA2
HIST1H4L
LAPTM5
GRB10
PDCD10
SLC50A1
C1ORF112
ZNF709
FLJ12825
HSPA5
TM4SF19-TCTEX1D2
CAMK1
NR0B2
SPR
FIG4
ZNF704
ATRAID
ZC3H10
ZC3H13
SPN
RNF111
KDM2A
KDM2B
IRX3
TMEM51
SP8
ENKD1
OSGEP
LOC100505666
TYW1B
FAM84B
CAMKV
GK
MEG8
PRRG4
ZNF674
COL7A1
PARP16
PARP15
GAL3ST3
ZNF678
ACY3
PSAP
NTHL1
MTL5
NSL1
ATP2A1
ATP2A3
ALDH3A2
PNISR
ZNF660
ITGA3
SNAPC3
ITGA7
MFSD10
MFSD12
DENND4B
SWAP70
SEMA4B
VPREB3
LOC100132111
CSNK2A1
LOC202181
LOC100652772
FBXL12
HRH2
FBXL14
RASEF
TTL
FBXL19
KCNIP3
GHDC
H19
PRSS56
MYO19
LINC00202-2
DNASE1L2
C2ORF49
C2ORF48
ANAPC1
HPDL
NOC4L
RPS6KA1
RPS6KA2
SNRPB2
RPS6KA5
SFT2D1
GPSM3
TCIRG1
BOD1
LOC285484
GIT2
TMEM198B
PIK3CB
SSBP4
MIR4322
GANAB
GHRH
NUP133
GHRL
LIN37
TOPAZ1
SMAD1
SMAD3
SHROOM2
MIOS
MIR4715
MIR4714
MIR4712
DLX6-AS1
ABHD14B
ARF3
FLJ16341
MIR3191
ELMSAN1
HTR7P1
DBNDD1
MYEOV
SULT1A4
CALB2
SULT1A3
SULT1A2
AKNAD1
IRX5
NOL9
BFAR
SH2B1
SAR1A
PQLC2
NOL3
MIR4739
CRTAM
IRF5
CCDC114
GNG12-AS1
FOXO1
CLPTM1
METTL25
DANCR
CES5AP1
NRN1L
SPHK2
IDS
CUEDC1
CHP1
NADSYN1
TUBB
SRBD1
SYCE1L
FAM98A
DDAH2
JRKL
RGS20
RDH8
TP53TG1
LOC100289495
RDH5
SMCR5
CLIP3
CLIP2
CLIP1
CLIP4
RNF215
NDUFA4L2
ALDH1A3
MIR1260A
TIMM17B
CD48
CA14
UBL7-AS1
TNFAIP8L2-SCNM1
DMTN
FXN
SP7
FLJ31306
EIF4E3
RAB26
PNP
MIR3153
MIR3154
CALU
MIR3157
SMKR1
RPS29
FAR1
ACTR1A
WDR73
WDR72
WDR74
CFP
STARD13-AS
TRIM10
AAAS
TRIM15
YWHAE
NAP1L4
LINC00898
RIBC1
SFMBT1
APOC4-APOC2
ASB3
MTMR9LP
RAB40C
MR1
SIX2
RELT
RELB
PAAF1
TRAPPC9
MRPL38
RRS1
SHOX2
TBL2
EGOT
ARRDC2
THOC7
THOC6
SMDT1
DBH
AVPR2
POM121L9P
MIR615
RHBDL1
TRAPPC1
IBA57
RNF103
UQCRFS1
C10ORF137
UQCRC1
FOXP1
NHLH1
FOXP4
MSL3
SERINC5
KCNG1
FAM215A
KCNG4
EXD1
AKR1A1
ZNF593
LOC115110
MIR1179
GTSF1
MIR595
PINK1
SMARCB1
ZNF598
MED9
MYCN
ZNF606
ZFR2
MIR590
CAMTA2
POP7
TARS2
DPYSL2
DPYSL3
TCF3
NCBP2-AS2
NUDT1
SEPN1
IGFBP6
IGFBP7
SCMH1
NAGS
CKLF
ZNF775
PANK2
ARL2-SNX15
TRIM9
PFN1
TMEM211
MEF2D
KDM3B
FNIP1
FBXL20
ALOX15P1
GAS7
NXPH4
MDN1
PDGFRA
H1FX
MFNG
ZNF333
ANKRD13A
KIAA1467
BREA2
EIF2B4
RPLP0
TEX12
PRKAR2A
TMSB10
DNAJB5
TXNIP
ELAVL1
MIR4691
QPRT
IFT140
RSPH9
HINFP
C17ORF107
TPM4
CSF1R
TRADD
RPS6KB2
NDFIP2
NDFIP1
FLJ37035
FBXW4
CDCP1
PHACTR4
CLIC4
EVC
NTF4
LRSAM1
CLIC1
UGDH
SEPHS2
ZNF48
PITX1
CELSR2
IER5L
TMEM147
ASGR1
TMEM143
HOXD-AS2
BBX
C16ORF54
TJP3
GTF3C2
YOD1
LRRC36
LY6G5B
PPAT
SOWAHD
FAM117B
ALOX12P2
ST6GAL2
ST6GAL1
PCBD2
PRDX4
PRDX3
PRDX2
AGRP
SMARCA2
MIR181D
ITGB1BP1
SMARCA5
NUDT21
CCDC166
LOC146880
KLHL18
TOR1B
CRYBA2
KANK2
OST4
CCT6A
OGFR
KANK3
ST3GAL1
RUFY2
GALNS
OSTC
CPLX3
VASP
CYTH2
PBX2
SNORA74A
DPH1
SPAST
COL5A3
KATNB1
NSUN4
SLC16A7
SLC16A6
ARHGAP30
WIBG
RAD51L3-RFFL
PRAMEF1
CANT1
LINC00240
TRIM56
CMKLR1
MON1A
MSH5-SAPCD1
APOM
CKM
RAD9A
C1QTNF1-AS1
MAMSTR
MIR3165
C20ORF141
C3ORF43
UQCRB
POLR3K
POLR3H
TOPORS
MBNL2
GPAM
CALM2
DCK
GSDMA
GSDMD
CACNA1G
PSD2
GRAP2
DLGAP4
GLO1
WDR60
HOXD8
OIP5
CLCN3
CDH23
CLCN7
TRIM23
BGLAP
PER1
PNKD
ZNF513
SLC15A4
CARHSP1
DNAJA3
ORMDL2
LOC339822
PQBP1
MYCBP
F2R
NKAP
SETD1B
LYAR
RP9P
TTC12
MIR4435-2
MRPL24
SLBP
GBA
GAB3
DTD1
ZSCAN9
NKX2-3
ARHGAP4
TDRD10
NDRG4
SUCO
AEN
PPM1G
THEM4
USP48
PPM1N
PPM1M
USP46
USP40
USP43
LOC100130705
VIL1
NFE2
C6ORF25
HLA-DQB2
PJA1
RNF139
MAFG
TMEM75
GID4
CISD3
TSHZ1
PAX5
ZNF580
PAX7
ZNF582
PAX3
RPUSD3
GGTA1P
PTPN7
BCL9L
ZNF613
TNP2
GINS4
LPAR6
NANOS3
NANOS2
TPRG1L
CAMKK2
CAMKK1
NPTXR
EIF4EBP3
EIF4EBP2
HIST2H3C
C6ORF15
MOG
GRK4
BAG2
PTDSS1
GRK5
BAG6
AGBL2
BAG4
MYO1F
MYO1A
GRN
ARRB2
ARRB1
CHCHD10
CD79B
MEOX1
DENND3
CNTD2
MIR4659A
MIR4659B
LY6G6C
LY6G6D
LY6G6E
E2F4
TMEM204
APITD1-CORT
HIST2H2AA3
ATAT1
C5ORF56
LOC100506469
PDHA1
C9ORF16
SRL
GGNBP2
IGSF21
GALC
CS
C6ORF100
RAP1GAP2
FSCN1
TCAP
SNORD17
LOC399715
AKIRIN1
CKMT2
TAPBP
AGPAT6
AGPAT4
NMB
SCARNA16
AGPAT1
AVPI1
RILPL2
CSNK2B
C15ORF27
CAMK1D
PLAUR
FCGR3B
FOXO3
SMCR9
KIAA1524
KIAA1522
LRRC20
C16ORF47
LPGAT1
TMEM159
PEX16
CDC37L1
LYPD4
PRICKLE3
RPL29
GCNT2
NAP1L1
UNCX
RGS2
ALOX5
CHTOP
AADAT
LOC400752
TMEM194A
PIGQ
HPN
ATXN7
PIGX
LOC348761
MIR548K
ANKLE1
CSNK1G2
ALPP
RHPN1
PPP1CA
NAB1
LOC100133445
RAET1L
FOXC2
C2ORF81
DDHD1
PDK2
NRDE2
RDH11
RDH12
RSPH6A
FXYD3
MT1IP
LOC284080
C7ORF61
ABHD2
PUF60
MAFK
FAM71A
PLIN1
PLVAP
SLC39A13
MIR4513
SCN2A
LOC730668
HSP90AB1
ARHGAP22
ARHGAP27
ARHGAP25
PTP4A2
ZSCAN25
LOC100130987
DDIT3
MRPS9
MRPS7
NKIRAS1
RIIAD1
VAPB
RBP3
AP3M2
UBR3
ABHD6
HSDL1
NUCB2
CALN1
TWF2
SOCS1
BMP1
KIAA0586
ARPC1B
EEF1D
ACSL1
TERF2
GRB2
ACSL3
GOLGA8A
HOXC9
HOXC8
PPP2CB
HR
PCM1
RASSF5
HOXC4
HOXC6
CD151
LPPR3
OGFR-AS1
KREMEN2
KREMEN1
CHD3
MIR639
NEBL
CHD6
CHD9
MIR142
MNT
ABHD11
MFSD1
GATA3-AS1
TGFB1I1
FLYWCH2
MIR490
IL4R
MRPL17
CDC25C
CDC25A
RNF44
C11ORF31
RHOV
ARPC4
POLR2E
ZNF823
POLR2G
RHOH
C1ORF148
TMEM242
ITPR2
SNORA76
RHOA
ACO2
RHOG
RHOF
ANKRD28
MPG
PRDM14
TLK1
TLK2
CACNA1D
CES3
FAM47E
ITM2B
PRKCZ
TMEM101
AIFM2
AIFM3
ASCC1
MPZ
LRRC10B
IL17RA
AGO2
MCPH1
AGO3
GRPEL2
MAPK14
MAPK15
TMEM110-MUSTN1
MIR2355
TMED4
GRASP
TGFBR3L
NCOR2
FZD2
CKLF-CMTM1
OGFOD1
FZD6
ZNF625
RUFY4
TEF
SLA
TMEM107
ZNF571-AS1
GPN3
GPN1
PM20D2
RAP2A
RASA4CP
HOXC5
LOC101559451
ATP12A
AMFR
GGA2
ADC
TSNAXIP1
HIST1H1E
CNTFR
TGFBRAP1
HIST1H1B
HIST1H1C
NOP14
ATCAY
EMILIN1
TFR2
PKD1
TACC3
PRKACG
PIAS1
TMEM239
PSMB9
PSMB8
TMEM231
ZNF136
HIVEP3
PFKFB2
LOC650368
HDHD3
SPG7
JUNB
TFF1
HIST1H2AL
OVOL2
ANKHD1
GNAT1
C6ORF226
P2RX4
P2RX7
HIST1H2AB
SNORD20
SNORD22
SNORD27
NTMT1
SNORD29
KCNK5
KCNK6
KCNK7
ZNF555
IDNK
FAM71E1
MSX2
SIN3B
VPS13C
ZNF559
MIR4726
RMDN2
TRAF5
TRAF7
HOOK2
HOOK3
LOC100505812
ZNF793
GTF2H5
TMEM163
EVI2A
EVI2B
ABCC10
CHD4
NICN1
RPL39
RPL35
PMVK
LMNA
GNA12
GRIN2D
DKC1
SDHC
TCTEX1D4
TBC1D10C
PPCS
TAP1
ZCCHC11
SMARCC1
DUSP26
TRMT44
FGFRL1
IL6ST
MOCS3
BPIFB2
MOCS1
CCDC140
BPIFB4
SRP54
EEF2K
SAMD14
SMG6
BLOC1S3
BLOC1S2
BLOC1S1
LHX9
FKBP11
PILRB
SEMG1
METTL18
SEMG2
METTL12
MIR3960
ZMYM3
RPS16P5
SLC38A1
B3GALT2
CAMK2A
PTGR2
PIDD
STK4
OCA2
TMEM184B
R3HCC1L
CXCL16
UBE4B
SHFM1
DBNL
VPS9D1-AS1
MIR4505
RAPGEF6
SNRNP25
YBX1
SAP25
CAPZB
FGL1
NUAK2
CELF3
CELF1
POLR1B
POLR1C
TANGO2
GOLGA7B
FAM64A
STIP1
MAGOH2
HIP1R
FLI1-AS1
POM121L4P
KLHL31
NAIF1
BCDIN3D
LTC4S
AHSA2
ANKS3
H3F3A
MRI1
CCL22
C19ORF38
CCL27
NR1H3
ALPK3
TMEM91
CXXC5
HOXB2
HOXB3
HOXB1
PHRF1
SENP2
HID1
CUX1
WDR54
COL2A1
MIR190B
DCDC5
CYSTM1
SGTA
ING1
TYRO3
ANKRD27
VASH2
GLYATL1
DNAJC1
LOC100129316
WDFY4
WDFY3
WDFY1
SORT1
PTPRVP
EFCAB4A
WDR83OS
LOC100289019
TPI1P2
CCDC97
SDCCAG8
SLC2A14
C5ORF24
PARD6B
ACO1
ZNF835
SNORA69
C1ORF159
POLR2L
KIAA0947
SNORA65
SNORA75
LINC00921
BSX
NCOA7
NCOA5
FLJ10038
LOC100130238
ATOH8
IVD
TMEM66
GSG2
MECP2
PROCA1
CMIP
GPR151
HCRT
FAM201A
PRAM1
SLC27A2
SREK1
ZFYVE21
SLC17A9
AK1
ZFYVE28
TBCC
GEMIN7
BPIFC
PRTN3
SARS
CDIP1
PRKD2
WT1-AS
ATPAF2
NCKAP1L
SMCO2
BAX
GATA2
FAM109B
ERF
SNORD42A
SH2D3A
HAND2
SH2D3C
NGEF
GIPR
HIST2H4B
HIST2H4A
DDX17
CDK18
GFI1B
LPIN3
ZNF121
LPIN1
MIR548AR
SULF2
TMEM255A
KLF6
TMEM55B
GRIN3B
GZF1
TMEM220
LINC00482
PSMC5
TRA2B
FAM189B
MDC1
NCR3
FBN3
BFSP1
HTATSF1P2
FAM216A
CCDC78
LAMP2
OSER1
KAZN
MEX3D
MEX3B
MTERFD1
HOXB13
PPP1R37
RNF123
C9ORF50
TOMM34
SNORD30
SNORD31
MAP3K11
SCN1B
MAP3K15
TPSD1
PPP3CC
FUCA1
CHERP
MIR4753
LIF
UBTF
SFTPC
NUDC
LRRC43
LRRC42
DCTPP1
IKBKG
FCGR1A
FOXI1
LOC284648
TMEM173
MICA
UBXN11
MIR4520A
EIF3K
FNDC8
RARG
B3GNT3
SLX1A
LOC100507066
SLX1B
DHRS2
ADRA2B
ATIC
FGFBP3
CACUL1
ARMC12
TMEM104
NOL12
LGALS17A
JAKMIP1
CDKN2A
TSC22D1
TSC22D3
TSC22D4
BAZ1A
FCHSD1
CCDC151
YIF1B
CCDC154
NME1
MUTYH
LRRC4C
MRPL23-AS1
MTCH1
SLC2A8
PTGES2
TRAIP
CNFN
MYCNOS
RHO
LOC653486
TAS1R1
LOC285847
CD2BP2
NFATC2
RPL37A
PCED1A
TNFAIP8L2
C20ORF201
TBC1D3G
EXOSC7
MADD
TOPORS-AS1
ADAMTSL4
ADAMTSL5
TCP11L1
CYB561
TTC17
CNTROB
N4BP2L1
LAT2
KIAA0895L
CHAC2
MANSC1
ZNF582-AS1
C22ORF31
MIR3197
MIR3190
EXOG
C22ORF34
EPAS1
LOC100507501
FBRS
DEPDC1
TK2
DEPDC7
FZD9
ALKBH5
TOR2A
MIR29C
TRNAU1AP
KRT73
PSMB10
CDKN2B-AS1
RCOR2
RCOR1
STXBP2
TIGD5
ADHFE1
SSSCA1-AS1
PLEKHO1
S1PR2
S1PR1
HFE2
S1PR5
TPSAB1
CFLAR
IGLL5
TTC24
FANCM
TTC22
HAS3
NOP14-AS1
MIR185
FIGNL2
C1ORF162
ENO3
LOC643669
LOC100996485
SNORA52
CARF
SNORA57
LRRFIP1
LRRFIP2
SLC22A16
ACOX3
SLC22A15
IRS1
UGDH-AS1
TRAPPC6A
CRTC2
CDK9
CBX3P2
LPAR5
OBSCN
AMOTL2
NAPRT1
LCN2
RABGAP1
IGF2BP2
NENF
MSH5
SF3B2
LIMS1
LOC283440
FAM83H-AS1
PRKY
MAGEF1
SEMA6B
SEMA6C
SNORD103B
SUN2
RGL3
MIR4669
SH3BP2
SUN5
EOMES
ARHGDIG
BCDIN3D-AS1
RTBDN
LOC100130357
NFXL1
ASF1B
PACSIN2
MATN1
SPECC1L-ADORA2A
MATN2
DHH
PRKCA
ATP10A
MGAT4B
CACNA1C-AS1
HIST1H3B
HIST1H3C
PADI3
HIST1H3A
KBTBD13
MIR1229
EBF1
MIR1224
RBM14-RBM4
HIST1H3I
PM20D1
FFAR4
ALPPL2
DDX23
TOE1
FAM195B
GPIHBP1
FAM195A
GGA3
SCRIB
C1ORF189
MLXIP
LINC00551
LOC100505695
LOC143666
WWP2
SNAR-F
ADD1
MFRP
TBX21
RAET1K
QTRTD1
ATF7IP
PPIL1
PPIL3
GGPS1
SFTA2
TOMM7
NACA2
OCIAD1
SLC35E1
TMEM191A
CCDC91
PARD6A
HIST1H1A
ZNF571
LOC646938
PLA2G3
TRPV1
LUC7L3
TRPV2
MIR4740
FAM131A
FAM131C
ZNF200
FOXN2
OR2G2
ERLEC1
CTSD
DEGS2
KIAA1551
SETD9
RPL15
PPP1R35
C16ORF92
RPL11
RPL12
C16ORF91
SNORD4B
SNORD4A
FLJ44313
RPL18
LRRC73
CXCL1
GHITM
DZIP3
NME2
NME3
C17ORF82
INCA1
PRAMEF12
ZCWPW1
LOC100128822
PRSS22
PRSS23
SPEG
MSANTD1
EME2
EFEMP2
CXORF58
CLSPN
DUOX2
EPB41
MATR3
FBLN2
DAXX
AP2S1
PCNXL3
AHNAK
VPS37B
VPS37A
PNPLA2
CARD8
CAPN10-AS1
ALDH16A1
RNF144B
NKAIN2
NPPA
LOC100289656
GFOD1
LBX2
UNC5C
VGF
CCM2
MAP1S
FRMD8
GBP5
CCP110
UBA1
LOC100507463
LOC100507462
KIAA0754
KIAA0753
PHF23
UBE2I
SH3BGRL3
FBXW11
NAA10
MIR3609
CDHR2
ADAMTS2
CTAGE7P
LBX2-AS1
LOC147646
SHQ1
SIX5
GNAL
AGFG1
DPF2
MIR7-2
SEC14L2
SEC14L1
SEC14L5
SEC14L4
BTBD19
BTBD18
UPF2
SRGN
KRT8
DACT1
FRMD6
RASL12
IL17C
APTX
RRNAD1
CTDNEP1
CPXM1
RHBG
MASTL
KRT85
SMTNL1
EHHADH
RAB22A
WBP1L
TSEN2
DUS3L
LFNG
ODF3
ZNF253
EPB41L1
MARK2
ACSS1
NDUFA8
B9D2
MAST1
PLEKHM2
GPR65
MAST4
LINC00207
INE1
WAS
FAM72A
IL18
DCAF13
MIR4647
IL10
C1ORF213
LRRN2
C1ORF216
IL6
STX10
SAT2
COLGALT1
CUTA
BIRC2
RPAP3
HIST2H2BC
C1ORF177
ATP11B
C1ORF172
LTA4H
RB1CC1
SPTBN4
GNN
EVPLL
ARPC4-TTLL3
LEPRE1
RNF170
KLF16
P2RX5
GDF1
MIR26A1
SIMC1
UBE2Z
DERA
NT5C1A
GAPDH
CORO7
PI16
CPT1A
PAPSS1
ANXA2
ZBTB7A
ZBTB7B
ANXA9
MSI1
MIR26B
PCNP
CYP2A7
DUSP18
ZDHHC22
FAM53C
FAM53A
SQSTM1
PACRG
DNPH1
SNORD26
HBP1
POGZ
HSPB11
PRUNE2
OPRD1
H1FX-AS1
NDUFS8
TMEM167B
COQ6
COQ2
HBM
SBDSP1
DMRTC2
TIMP1
CTRL
CTRC
PARN
ISL2
PARL
PKMYT1
MUC22
MUC20
MROH6
NHLRC3
DGCR8
ABCA11P
MBNL1
NHLRC4
ZNF148
ACCSL
NDUFB11
ZNF781
NDFIP2-AS1
MAP3K14-AS1
GPR107
SLC26A10
ZNF788
C16ORF86
PSMC3
PFAS
MKNK1
SOD2
ZNF550
RAB27A
PSORS1C1
KRTAP17-1
STK4-AS1
PSORS1C2
FAM221B
VWA1
LSG1
KCNN1
ANKHD1-EIF4EBP3
PMS2
C12ORF43
FBXL8
KCTD21
CCDC82
PYCRL
H2AFX
CCDC86
ZADH2
CCDC84
NIPSNAP3A
DPCR1
CTR9
RNF6
ZNF566
RNF4
RNF5
SCN3A
NIT2
ZNF217
STMN1
CDSN
FOXK1
HCFC1R1
HLA-C
TYSND1
SLC7A5
PHF21A
INO80
HLA-E
NFKBIE
PPP1R27
LOC100131496
ANGEL2
ARID4A
ARID4B
WDFY3-AS2
ADRBK2
TMEM117
C1ORF210
FAM161B
RRAGC
STYXL1
AMER2
PLEKHA6
TAF13
SLC35A4
LOC338799
SLC5A10
PXN-AS1
NR5A2
MIR3130-2
DLX6
UBXN7
UBXN1
LOC646329
SDAD1
KIAA0368
ASIC1
APH1A
HIST1H2BD
IFI6
SNORD104
HIST1H2BB
FGF8
SLC26A8
SIK1
SBK1
MIR4314
BCAN
OLFML2B
OLFML2A
SLC25A45
SLC25A47
CDC27
RPAP1
ELOVL6
ECI1
ELOVL5
STON2
C11ORF83
DTX3L
GPANK1
WBSCR27
SMCHD1
GGT5
WBSCR28
FLJ31104
CARS2
MIR940
KIAA1614
MSL1
RAB8B
TNPO3
CNR2
NR6A1
CNKSR1
TECR
CLUHP3
MGAT5B
MAPK7
BCO2
LGR6
LOC606724
SNRNP70
DUSP3
LRRC8E
GABPB1
LRRC8A
PYGO1
RBL2
ATP8A2
FOSL2
PAQR4
CRHBP
PAQR6
FERMT3
C22ORF15
BCOR
FADS3
STX4
ALOX12B
WDR90
METTL5
CLP1
PRR5L
NXT1
NKX3-2
LRRC14B
MIR1972-1
PTGES2-AS1
AUTS2
KCTD6
NUMA1
ANKRD65
MIR27A
PSME4
FAM83H
MIR675
ADAM15
FAM83C
CARNS1
DGKZ
FAM86C2P
SERPINA9
CPNE5
SLC38A10
RFTN1
FFAR2
PXN
DGKA
RABGEF1
GEMIN8
PTGIR
USP10
GDE1
SNRPC
SNRPA
PACS1
NPM3
NPM2
PALD1
RNF167
GFI1
RHCG
ATF1
TXNDC17
RNF168
RGS9BP
ZBTB40
ZBTB42
ZBTB48
ZBTB49
IFITM10
IGSF6
CMTM3
IFFO1
DDX51
CASD1
PPP3R1
PRKAG1
CTC1
PRKAG2
SCG3
SCG2
MIR130A
FBXL4
SEMA4A
TYK2
LEMD2
SPATA42
CERS2
OTUD7B
AMZ2
HBQ1
FAM171A2
TMEM87B
MRPL54
LOC442028
LOC100130370
NAPA
SP110
LOC100506810
LOC255130
PRKRIP1
SLITRK4
MIR1205
ALOXE3
ZNF683
ZNF681
CRTAC1
LOC100507217
FXR1
FXR2
LOC400927
SGK3
CCDC28A
SGK1
LST1
KCNH4
PTER
AHR
PTEN
PLTP
NPW
KLC3
GPR113
ZNF771
ZNF195
MMP11
C12ORF76
ELAVL3
CDKN1B
MMP19
SNORD65
SNORD66
SNORD60
LOC283710
BAZ2B
PPP1R15A
APOO
MIR2861
GSX1
MST1
PAICS
OVCA2
NFIL3
ZNF512
VWA5B2
ZNF516
GDF11
TMEM125
TMEM121
KIF9
CCDC59
TMEM129
ZC2HC1A
SLC39A8
MIR612
HIST2H3A
SLC39A1
SLC39A3
NUFIP2
VPRBP
MIR29B2
C17ORF62
PDE4C
MFSD4
SLC35B1
SLC35B3
SLC35B2
SIRPB2
EMC2
ATXN2
ATXN3
NAB2
SOAT2
MIR3529
LOC493754
LOC100505964
ATP5L2
RET
PELP1
REL
BLVRB
SPSB3
SPSB1
MIR4303
TSC2
HINT2
HMBS
SPI1
SKIDA1
CDC37
S100A5
S100A4
S100A6
S100A1
OR2T33
PCDHB14
SMARCC2
PPEF2
EIF5
SPIB
LTB
LTA
IRAK3
SCAF8
FEV
MTFMT
KIAA1598
NAA38
ARID5B
APBA3
LTV1
HIST2H2BA
SH3TC1
GLS2
RBM6
RBM4
B4GALNT1
RPL23A
ANKH
GNE
EMID1
MIR3654
MIR3652
WDR83
NDE1
LINC00483
GYG2
NUBP2
CCDC42B
SLC38A3
NIF3L1
ATP13A2
AARSD1
ESYT1
RNF5P1
RAI1
CXCR5
GRID2IP
CBWD5
CBWD3
APPBP2
COA4
TLDC2
COA1
PDIK1L
COA3
PTGR1
E4F1
IL31
PLEKHO2
MIR645
TTBK1
MIR641
ARSD
ARSG
E2F3
E2F2
E2F1
CA2
SLX1A-SULT1A3
CA7
CA6
E2F8
FUT5
OGN
FUT3
PNMT
CHRND
CHRNE
ARHGEF18
CAMK2N2
POLR2J4
EEF2
BZW2
FLJ22184
LINC00959
SNORA26
CRAMP1L
SNORA28
GABPB1-AS1
LINC00957
RHPN1-AS1
TNFSF12-TNFSF13
C5AR2
SNORD28
C5AR1
IZUMO4
TNRC6B
MIP
PYCR1
AKIP1
TMEM131
VPS9D1
HYOU1
MDH2
WNT10A
ARHGEF2
ARHGEF3
GNG12
GATA3
PROKR2
GMCL1
MKLN1
RPLP2
CDH2
CDH5
RASGRP4
DNAJC14
IFITM3
CENPN
IFITM1
SENP3-EIF4A1
MIR1470
ZG16
HAGHL
DPRX
CLCF1
LDB1
SSH2
SSH3
PEX11G
CENPW
LINC00229
LAG3
NHEJ1
PYY
DYNLRB2
MIF4GD
SCARB2
AZU1
PLEKHA4
PLEKHA5
SNORA2B
MRPL40
MRPL44
TM4SF19
WNT7A
WNT7B
ZNF699
WNT2B
ERAP1
STARD13
NGB
PVRIG2P
ITGB2-AS1
FHAD1
MALAT1
TRIB1
UNC93B1
MIR2277
ARHGEF10L
NCKAP5L
MPHOSPH9
COPZ2
MT1X
FAHD2CP
DENR
ADAR
U2AF2
DDX56
CSRNP1
NEK8
C1ORF53
C1ORF51
CDC42BPG
ADAL
IQCA1
C1ORF54
ZNF764
MT1G
ZNF761
DHPS
RNPS1
C12ORF65
UBE2E2
MIR937
CNGA3
MIR4736
SHE
HYKK
SHH
MIR1306
BLVRA
CCDC9
JTB
DNAH2
DNAH3
NASP
MTHFD2
DNAH8
SNORA9
HS6ST1
RPL7L1
NSD1
NUDCD3
TMEM130
C17ORF105
LOC440461
MOAP1
C10ORF120
TPM3
EGFLAM
ZNF230
GPBP1
[truncated: 1,477 more rows]
