# Supplementary material for: Identifying Network Perturbation in Cancer
Source: PLoS Comput Biol. 2016 May 4;12(5):e1004888. doi: 10.1371/journal.pcbi.1004888 (PMC4856318; doi:10.1371/journal.pcbi.1004888)
Supplement: S1 File — (ZIP) [file pcbi.1004888.s001.zip › files/tf_data/CD34_15k_enh/CTCF.csv]

SSPO
NYX
INSL6
HIST1H4G
HSPA6
HSPA5
HSPA4
HIST1H4K
HIST1H4J
REM2
TYW1B
ELANE
LAPTM5
ARFRP1
LOC100505984
EMILIN2
PMM2
ATPIF1
GALNT5
SLC50A1
HIST1H4F
CNTROB
C1ORF111
C1ORF110
ESPN
SETD3
EN1
PRNT
NR0B2
SPR
HIST1H4D
CEACAM3
IL2RA
GDNF
MIR553
ZSWIM1
DRAP1
KDM2A
MIR559
SCLY
IRX1
LOC100996342
TMEM51
CBLC
SP9
OSGEP
TCOF1
NUP98
MUC2
MUC1
FAM84B
MUC6
PPP2R2C
CRB2
OPA3
MIR103B2
NAPSB
LOC442497
CEP85
RAB40B
MEG9
SNORD11
TRAPPC9
GDAP1L1
PTRH1
ANGPT1
KCNJ5
PRRG2
POGLUT1
PARP16
WHSC1
TRAPPC3
MIR92B
TRAPPC5
TRAPPC4
PARP10
ZNF678
LMO1
SNORD85
RAB14
NRTN
MAF
ANXA1
CTBP1
CTBP2
SPPL2B
MAL
NSL1
ITGA9
LOC100129973
FZR1
EVL
ATP2A2
ATP2A3
PRRT1
NOP2
ITGA6
GTF3C2
MFSD12
DENND4A
DENND4B
GTF3C4
C19ORF57
TLE2
UFSP1
APOA1
APOA2
LILRB5
PMM1
LILRB3
LILRB2
XPO7
LOC100996758
VAV1
LOC100652772
MYL6B
HBS1L
WDR26
RUSC1
SOBP
FBXL14
PSMG2
PSMG3
FBXL18
KCNIP3
KCNIP2
GHDC
H19
PRSS57
KIRREL3-AS3
DNASE1L2
DNASE1L3
FAM212B
LIN28A
FAM212A
HMGB3P1
MOGAT3
INHBA-AS1
CNTFR
C2ORF47
CHST7
RPS6KA1
RPS6KA2
KCNH1
RPS6KA5
TP53I11
SFT2D1
PPP4R1
PSMD13
PPTC7
TADA3
FRAT2
GIT1
SIGIRR
TMEM198B
FTO-IT1
MINPP1
PIK3CB
FOXC1
EIF4H
SERPING1
PSMB2
NUP133
GHRL
SNORA6
SMAD7
VAPB
VAPA
CTAGE5
MUS81
ADORA2A
NPHP4
RAB10
MIR4714
MIR4710
C16ORF62
PCOLCE-AS1
ARF3
ARF1
CKS1B
ARF4
NAA10
ATE1
ELMSAN1
ESPL1
MOBP
LOC100130370
LOC340357
MIR3620
MYEOV
MT1G
CCAR1
SULT1A4
MYLK4
SULT1A1
SULT1A3
SULT1A2
SUGT1P1
IRX5
COX4I1
BARX1
NOL9
C4ORF46
TRMT44
MOB2
SAR1A
C4ORF48
LINC00672
PQLC2
MOB4
SRPK2
RAB11FIP3
KDM2B
ERVK13-1
CORO1C
CCDC116
FAM20B
RLF
GNG12-AS1
MCF2L
CCDC111
LEO1
ATP1A4
SPP1
CDC45
IRX2
CDC42
AGGF1
IFIH1
CUEDC1
C2CD2
HMGB1
CPEB3
CPEB2
BEGAIN
SPNS2
KIAA0125
PDDC1
ABAT
ARL16
ZNF780A
BIN1
BIN2
NFX1
LOC100134368
RGS20
ARHGEF16
IFT80
FAM86C2P
EEA1
ARHGEF17
BRIX1
LTBP4
CLIP2
ETNK2
CDCA4
LOC100131496
NFKBIE
FIP1L1
NDUFA4L2
MIR4736
GRINA
STEAP1B
LPIN2
CDC37L1
UCN2
CD48
MYL6
UXS1
MND1
CD44
HVCN1
CD40
IGFBPL1
DMTN
BAI3
MIR765
HIST4H4
POLR3GL
PDX1
LYPD2
SP7
FLJ31306
WDR24
RAB20
NIPAL2
THAP3
RAB24
PNP
CFD
G6PD
CALU
EEF1E1
WDR78
ACTR1B
ACTR1A
SYBU
WDR70
ATP6V0E2
IGDCC3
WDR74
CFP
LOC284454
RPN1
AAAS
RPL26
SYTL1
YWHAE
TRIM16
PABPC1
NAP1L4
NUF2
LINC00899
NQO2
RIBC2
SPRED2
SPRED3
BRK1
RGS11
CHI3L2
RNU6ATAC
ARNTL2
CD70
CYP4F2
ARL2BP
PRPF6
LOC100272217
GORASP1
CD72
GSN-AS1
MTMR9LP
RAB40C
PLEKHH3
SIX1
SIX2
SIX3
PPP2R5C
C7ORF50
ONECUT2
RELB
PIP4K2A
PRX
HMG20B
MRPL36
TYRP1
MRPL34
FLJ23867
MRPL30
ARHGAP26-AS1
ARL14EP
LEFTY2
LINC00950
UBE2R2
ARRDC5
FAM69A
RINT1
EGOT
ARRDC2
THOC1
FAM120AOS
THOC6
C1ORF127
SPINK4
NRXN3
RFX1
RFX2
RHBDL1
SNN
YDJC
IBA57
C6ORF52
HOXA10
TMC7
DBP
TMEM179B
B4GALT1
PAK1
MIR541
CD300E
FOXP2
TEN1-CDK3
FAM122B
FOXP1
MSL1
ZNF57
FAM215A
CBX8
COPS6
TBR1
CLEC2D
CLDN15
ZNF593
YTHDF1
VPS37C
LOC115110
MDGA1
PANX1
ZNF598
SOX1
PANX2
COX19
ZNF600
ZNF606
ZNF607
DEFB110
C21ORF33
MIR590
ZNF608
RGMB-AS1
FLT3
PRKG1
UQCRHL
PIEZO2
TRAF3IP3
RHBDD2
SDF2L1
IGF2
TCF7
TARS2
TCF3
DLD
NUDT2
NUDT3
KRTAP10-12
IGFBP2
NLRP6
B4GALT2
IGFBP4
IGFBP5
EPS8L1
COL16A1
PHLDB3
AFP
NTHL1
LOC100144595
ABTB1
ABTB2
LOC286059
PAIP2B
PMS2P4
PRR7-AS1
IQCA1
MEF2C
SHISA5
LOC100287792
PFN3
PFN4
TMEM215
SHISA3
GTPBP1
TMEM219
TRIM2
SHISA8
ISLR2
TRIM7
SSB
NUTF2
ACTA2
TMC6
ZNF335
EPHX4
ZNF331
PKLR
RPLP2
EIF2B4
NFATC2IP
TMC8
CSMD2
CSMD3
OSBP2
TMSB10
CD300LB
PPA1
LOC90784
TEX101
RASAL2-AS1
BET1
RSPH9
CDRT15P1
MECOM
TPM4
TPM3
FANCE
TRADD
MTHFR
CYB5D2
CDKN1B
SNORD70
FOXB1
FUT8-AS1
GPCPD1
ANKLE1
TGFBR1
SH3RF2
LRSAM1
MTMR10
ZNF48
KIAA0020
CELSR2
UBE2D3
PHF20
FOXL2
MIR4709
BBX
SLMO2
MIR4701
C16ORF54
SLMO1
LRRC38
TJP3
CYP24A1
BUD13
MFSD10
LRRC30
DLST
LRRC32
LRRC36
HAS1
CGNL1
MLLT4-AS1
PPAT
BABAM1
KIAA1199
SH3PXD2B
SNORD88A
TUB
SNORD88C
XAB2
METTL1
ALOX12P2
AQP5
SRRM2
MAPK8IP3
ST6GAL1
TCEB3
TCEB2
SH3GLB2
AGRP
CLGN
SLC26A4-AS1
TSTD1
PITX2
UBAP2
MIR3545
OAZ1
ITGB1BP1
TSTD2
MIR4638
MIR4639
SYCN
ZNF3
SDCBP2
CAMP
FYN
HERC2P10
SNORD68
CDKN2A
MIR3940
PHLDA3
TRIM54
HNRNPA0
OGFR
ST3GAL3
CHCHD2
ST3GAL1
ALDH1L1-AS1
RAC2
LOC100652999
ANGPTL6
RUFY1
RCL1
RDH13
GALNS
CROCC
NLE1
CPLX1
NBPF12
AP2A2
IGSF9
VASP
ASCL5
PBX2
SNORA74A
DPH1
DPH2
LILRB1
DPH6
ENO1
SLC16A3
KATNB1
AGR2
NSUN4
SLC16A6
SCARNA15
DCAF6
CANT1
CALCA
AQP1
C21ORF59
TUFM
LAMP2
C18ORF54
DYNLL1
KCNQ1DN
MIR142
RAD9A
CD33
CD34
NIN
CD36
ERGIC1
C20ORF141
MIR3167
C20ORF144
B3GAT3
APCDD1
MIR718
DAP
TXNDC5
POLR3K
MIR15B
CACNA1H
GPS2
LOC728537
CALM2
TTC30A
TTC30B
FAM46D
UBE2QL1
CRB3
UPK1A
FAM46B
CACNA1G
DLGAP1
CUL9
DLGAP4
HRH2
WDR60
CACNA1S
CUL1
WDR64
C19ORF10
PSIP1
PNKP
CLCN3
HOTAIR
TRIM26
FBXL16
CREB3
CLCN6
CREB1
CLCN4
PER3
INO80B-WBP1
PNKD
BRD9
LLGL2
BRD1
BRD2
BRD3
KAT8
DNAJA3
RBM42
DNAJA1
ORMDL2
LRRFIP2
ORMDL1
LOC643387
MIR3609
KIF5C
MIR150
PQBP1
MASP2
TRIM52
GYPC
TTC16
C7ORF49
CD109
RNF157-AS1
CSF2RB
TECTA
AES
SLBP
MRPL20
MRPL23
FOXJ1
MMGT1
HSPG2
GAB2
MRPL28
DNAJC21
ADPRH
NPTX2
ZFP90
ZNF850
CD200
ZSCAN4
TDRD10
NDRG4
LINC00936
PPM1G
THEM6
SRSF7
S100A12
CHD1L
SRSF3
MSMP
EGR2
PPM1N
PPM1M
PPM1K
USP40
PPARGC1B
TMEM79
VIL1
TUSC5
ZYX
DNAJB14
LENG1
MAFG
ATHL1
KCNK15
TSHZ3
MYL12B
CHML
KCNQ3
PAX5
ZNF580
MMP1
PAX6
MRPL2
ZNF589
PTPN2
GGTA1P
MIR4765
PTPN7
CDC20B
PTPN4
ZNF611
SLFNL1-AS1
TNP2
PPP1R10
SLC3A2
ACAD9
NANOS2
TMEM88
SUZ12P1
PSD
NEU1
TPRG1L
HOXA9
RBCK1
LRCH3
HAPLN2
MOG
GRK4
NEK8
GCM2
PTDSS1
PTDSS2
BAG6
FAM199X
BAG5
MYO1G
PDIA2
MSRB1
RTKN
GRN
ADAMTS13
ADAMTS14
SNORD1B
ADAMTS16
CHCHD10
VDAC1
CHMP7
MEOX1
BCR
ZNF503-AS2
SLC52A1
DENND3
CTPS1
LGALSL
ZNF385C
MIR4659A
MIR4659B
LOC100133286
HOXA11
UTP11L
TSPAN2
TMEM204
TMEM205
ARC
ERCC1
C3
C2
ATAT1
GALT
FBXO44
FBXO47
GALNTL6
KIAA1324
DPH6-AS1
FBXO43
FBXO42
DCDC2B
PTP4A2
C17ORF62
SRM
USF1
IGSF23
MIR5702
ATXN10
LGALS2
LGALS1
SRY
RAP1GAP2
RMND5B
ENKD1
KCNJ2
MIR941-1
NMS
RPSA
TSTA3
KCNJ9
TAPBP
LOC388942
AGPAT5
AGPAT4
JAGN1
EREG
AGPAT1
MNF1
ELN
LSP1P3
CYB561D2
CSNK2B
MCL1
MIR4288
LDHD
RNF38
VARS
DHRS4
MRPS10
SNORA59A
MIR4284
HILPDA
SNORA59B
C1QTNF9B-AS1
TMEM156
SMIM3
LOC100287728
C16ORF45
PEX10
PEX13
ATAD2
PEX14
ANGEL1
LRRC28
SEL1L3
PRICKLE1
TIMM17A
RPL29
GCNT2
CALCOCO1
CALCOCO2
AMHR2
UNCX
CATSPER1
LOC338797
RPL22
RGS5
SLC35B2
RGS2
LPCAT1
LOC100133669
RRAGA
MID1IP1
CLDN3
MPND
SMARCB1
SERTAD1
BOLA2B
LOC400752
PIEZO1
PIGO
LINC00654
LINC00656
MIR377
HPN
WRAP53
NCDN
EPCAM
SPAG1
TMEM72-AS1
LINC00659
FAM154A
SNAPC3
NFIB
PPP1CA
SRRM1
CCDC171
LOC100133445
CCDC175
CCDC177
ATP6V0E2-AS1
KANK1
WBP2
ALPI
DEDD2
SEC61A2
KLHL3
PTGS1
LOC400891
FXYD2
FXYD3
SH2B3
ABHD15
NPLOC4
KLK15
ZIC2
PUF60
ZFAND3
PIAS4
FBP2
GADD45A
PLIN4
PLIN5
PLIN3
CANX
PLIN1
PLVAP
SLC39A13
SMAP2
MIR4515
TRERF1
MIR4516
LOC100506115
RBPJ
NTRK1
SLC34A1
ARHGAP22
SNRNP35
DVL1
ARHGAP27
ARHGAP25
ARHGAP24
ZSCAN25
ZSCAN26
PLLP
ZSCAN21
LOC90246
TNNI3
CD8A
MTX1
AOX2P
LOC284889
CD22
CCR10
RBFA
CD27
IFI30
LOC100130480
FSIP1
ABHD8
BMP4
MYLIP
MIR3177
TOB1-AS1
NUCB1
HSDL1
ABHD4
NKIRAS2
TWF2
SOCS1
ACYP2
EIF4G3
EIF4G1
ACSL1
MIR449C
NR1I3
PPP2CA
CSTL1
ATP6V1G2-DDX39B
ULBP2
PACSIN3
GRB7
C19ORF25
REN
CYTIP
CCNO
CCL3L3
CCL3L1
EGFL8
HOXC9
HTR5A
ANXA2R
RPL9
RASSF1
PTOV1
SHROOM4
RASSF5
RASSF4
RASSF7
TMEM120A
USHBP1
LOC283693
VMO1
FEN1
LPPR2
OGFR-AS1
KREMEN2
THAP11
NEK10
RSAD1
LIAS
CCR7
NFS1
MIR149
CYGB
CHD5
UROC1
PLEKHJ1
SRCRB4D
MIR637
MNT
ABHD11
SNORA7A
CRIP2
NPC2
IGF2-AS
GATA3-AS1
LINC00324
HTRA2
LINC00327
SCT
FN3K
GPRC5B
FLYWCH2
FLYWCH1
MRPL10
OXER1
MRPL12
INTS8
TTC1
C5ORF38
STRIP1
C11ORF35
ABHD14A
ULBP1
SCLT1
OR52A5
ARPC4
POLR2E
ZNF823
GATSL3
RHOH
C1ORF148
MFSD7
SNORA78
ACO1
C1ORF145
LINC00920
ZNF829
RHOG
C1ORF141
POLR2K
ANKRD28
PRDM16
IL1RN
PRDM14
TMEM64
PLSCR2
PRDM13
PRDM10
PLSCR1
RAB5B
USP53
LOC100128264
LOC338799
CASKIN2
CASKIN1
AIFM2
RNF126
IL17RE
IL17RD
IL17RC
MATK
MIRLET7A1
GRPEL2
GAMT
MIR93
HOXC8
HIST1H3E
SCML1
ARF6
MIR1224
MAPK11
C14ORF169
MIR1225
SRGAP2D
TGFBR3L
OPN3
HPGD
SSTR5-AS1
TVP23C-CDRT4
FCER1G
FZD3
FZD7
PM20D1
TEC
ZNF622
ZNF623
NEURL2
GPN3
GPN2
NFKB2
CTNNA3
APAF1
RAB40AL
FAM49B
KCNQ1OT1
FLJ44511
CACNA1C-AS1
ZFP36L2
RPL3
MLXIP
NCF1C
TRIM35
ADA
HIST1H1D
HIST1H1E
ZNF518A
ADM
HTR7P1
SUMO1P3
SLC25A38
FHOD1
COMMD3-BMI1
REXO4
ITFG3
NUP210L
CD151
TACC1
MEIG1
TACC3
OPRM1
PICK1
IGFALS
ZNF138
NOTCH4
PRKACG
PRM3
PRM2
DECR2
HIVEP1
HIVEP2
TMEM232
ZNF311
CLDN6
FAM115A
ACVR1
TMA7
ZNF316
TALDO1
ZNF318
ZNF319
C14ORF79
TEX36
HIST1H2AK
PAPD5
GNAT1
MRPL48
P2RX2
P2RX7
CORO7
NUPR1L
SNORD20
SNORD23
SNORD22
SNORD25
SNORD24
SNORD27
SNORD26
HADHB
KCNK5
C9ORF24
HADHA
ITPA
RPS19BP1
NUP43
CTU2
STPG2
ZNF551
MSX1
MSX2
NPRL2
SIN3B
SH3KBP1
SNORD8
SNORD9
MIR3689D2
MIR3689D1
NKAIN3
RMDN3
CRYZ
AMH
MRPS31
TCEA2
LOC100505812
GPR132
TMPRSS4
TMPRSS6
GTF2H4
ADPRM
CRYM
LRRC56
TMEM164
TVP23A
ALDH1B1
DENND1A
EVI2B
ABCC12
KAT6A
REPIN1
C9ORF131
RPL26L1
RPL36
RPL35
RPL32
PCDH7
LMNA
TARBP2
TARBP1
GNA15
GRIN2D
DKC1
ATF4
SDHB
TBC1D10C
LOC729218
NOL8
IFFO1
NKAPL
PPAP2C
MFGE8
BUB1B
LOC100507351
SUMO2
TMCO4
CAP1
SBF2
DBN1
MIR5187
EEF2K
LHX1
COMMD8
NOL6
LHX4
DLG4
OARD1
SAMD11
PTGER4
COMMD3
SYS1
LINC00322
MIB2
FAM114A1
TEX33
LOC113230
NOL3
OLIG1
METTL16
FBXO10
MIR4298
ZMYM2
LOC100289511
NPR2
NPR3
H1FOO
LHB
SLC38A3
MTFMT
SRP14
PTGR1
FBXO17
OSBPL8
STK3
STK4
MACROD1
IL22RA2
OSBPL2
TMEM184A
TMEM184B
ALS2CL
CXCL14
CXCL16
HMGN2
UBE4B
KAZALD1
DBNL
AKAP2
AKAP3
CD3EAP
TUBB4A
MIR4505
LURAP1L
SNRNP25
STARD8
MYL5
HOXB13
STARD3
STARD6
CCDC114
MIR4657
YBX2
ODF3
MED10
ANO8
ANO9
TMEM91
SIRT2
CREG1
DCAKD
NUAK2
LOC730183
DKFZP686I15217
CELF1
CDH24
POLR1B
SMC1B
POLR1D
POLR1E
GOLGA7B
MIR3188
PTGDR
RCN3
TEN1
ADARB1
MIR3183
CHKA
C22ORF26
IL4R
HCG25
HCG26
WDR45
WIZ
NPPA-AS1
MIR1909
ZNF414
FAM87B
ARPC3
RPS9
METTL20
JAK2
ZIC3
C19ORF33
TBC1D24
TNFRSF4
CDK2AP2
GTF2I
LINC00681
FABP6
CERS6
ALPK3
EFEMP2
MALL
UCK1
FIBCD1
ZZEF1
HOXB1
SENP3
SENP2
DSP
HID1
PPARD
MIR190B
CYSTM1
DSE
ING2
GSTO2
PDAP1
CENPBD1
GSTO1
DNAJC8
CEP170B
C1QTNF9B
DNAJC4
PTF1A
DNAJC6
DNAJC7
CLPB
RING1
INS
TTC33
TTC32
OR10V2P
TTC36
MYZAP
MPP2
GOLGA6C
PTPRVP
EFCAB4A
ECHDC3
MPP1
WDR83OS
MIR192
C9ORF43
ACP1
NRN1
C5ORF22
LOC339529
RAP1B
SLC2A11
RNPEPL1
MKRN1
SNORA68
ITPR3
SNORA64
SNORA65
MIR16-2
RGMB
SNORA75
SNORA62
TMEM11
BSX
INHBA
LINC00926
TMEM18
LAPTM4B
NT5C3A
GIMAP1-GIMAP5
SUV420H1
PRR7
ANKRD29
MIR194-2
SEZ6
MINOS1
MIR99B
POLR2J
RNF157
KIF21B
FAM57B
HCN2
ARL8A
GRID1
TMEM66
CEP41
MCAM
SS18
PRDM15
IFITM4P
MAD2L1BP
MCAT
AADACL4
FAM201A
PRAM1
SLC27A3
ACPT
MED4-AS1
GEMIN8
AK8
TBCK
APOBEC3H
TPCN2
AK3
AK2
LMO2
IL21R
GEMIN6
TBCB
TBCA
APOBEC3B
MIR320E
MDH1B
NPPB
HOXA10-HOXA9
ARHGAP11A
CHAF1A
KIF12
EBI3
PRKD2
WT1-AS
CTSH
HSPB7
KRBA2
TMIE
VPREB3
WRNIP1
GATA2
LOC729041
ERG
ZNF493
SH2D3A
SH2D3C
NAA20
AFAP1
PRR15L
COBLL1
HERPUD1
CDK19
TOB1
MYOD1
SLC37A4
TOB2
ST7-OT4
BCL9L
DDX18
CDK15
KLF7
KLF6
TMEM55B
ST7
KLF2
IDH2
TMEM223
ATP6V1B2
GCHFR
EFR3A
MTRNR2L6
N4BP3
EFR3B
HEATR6
SLC7A5
RBM20
RNF216P1
STH
EMR4P
BFSP1
POLRMT
HTATSF1P2
MIR4534
CCDC78
OSER1
MMP25
C10ORF32-AS3MT
MEX3D
KLHDC7A
MEX3B
MTERFD2
MTERFD1
MEX3A
RDH8
C9ORF53
AGO1
MIR133A2
PTHLH
PPP1R35
SNORD30
SNORD31
LOC100289495
MAP3K12
MAP3K13
NCL
POU6F2-AS1
PET100
TPSD1
SLC1A4
DNAL4
APITD1-CORT
SYCP2L
GRHPR
LIN7B
DEXI
LOC646903
SMG5
SPTB
IKBKB
MARCH6
LRRC45
CAND1.11
LRRC47
LRRC46
LRRC48
ZNF702P
LOC284648
MARCH8
MIR4520A
B3GNT5
DNTTIP2
B3GNT7
SCARNA2
UBLCP1
B3GNT2
CDCA3
TSFM
LOC100507066
EIF3B
SLX1B
B3GNT8
B3GNT9
EIF3G
MIPEP
FGFBP2
CACUL1
ZNF44
MXRA8
NOL12
CCNL1
WT1
CCNL2
MIR4665
GHRLOS
NR3C2
TSC22D2
C9ORF171
TSC22D4
CRYBB1
DKFZP686K1684
NME7
CCRN4L
CCDC154
EDEM1
LOC200772
CCDC159
SNORD126
HRC
KIAA1161
SYT8
LRRC4C
ANTXRLP1
MTCH1
SLC2A6
SLC2A5
SLC2A4
CSTF2T
DRGX
UBTD2
UBA52
MIR4752
LOC653486
TAS1R1
TTC21A
MEP1A
FAM24B
STK36
MESDC1
MESDC2
RPL37A
SYF2
MAPK12
C20ORF201
KCNJ2-AS1
FUBP3
CCL8
TENM4
METRNL
KIAA1549
COLQ
FAM73B
SCHIP1
BCKDK
CEP104
EXOSC3
CTBP1-AS2
EXOSC7
ZNF273
GFER
MARCO
SNORD1A
ADAMTSL5
TULP2
GNAI2
CYB561
LINC00235
ZCWPW1
ZBTB8B
NES
CEACAM1
NID2
EN2
ZC3H18
LRRTM3
DLGAP1-AS1
DLGAP1-AS3
PPP1R14B
DRC1
PPP1R14A
UBP1
INCENP
ZFYVE21
PALM3
ENG
NCAPH
ALOX5AP
KIAA0895L
PDIK1L
KRT18P55
PTPN23
SCAMP5
LOC256880
C3ORF14
MIR3196
MIR3197
EXOG
NR3C1
C22ORF34
SNORD1C
E4F1
MIR1910
TNFRSF1A
SDSL
MIR1914
C19ORF26
MARCH5
MSANTD1
TBC1D31
SARDH
CD80
ALKBH7
ALKBH4
GUCA1A
RALB
RALA
MIR29C
KRT77
PSMB11
IQGAP1
NODAL
NFIX
KCNK6
CDKN2B-AS1
TMIGD2
STXBP2
ADAM32
TEF
ADAM30
TBC1D29
PPOX
PDE11A
INF2
PTPRCAP
SET
INS-IGF2
SKP1
S1PR2
ATP5A1
DNAJB7
LOC283038
DNAJB5
S1PR4
LINC00346
CFLAR
AMDHD2
UCKL1-AS1
TTC24
NEURL4
S1PR5
TTC27
PATL2
CRX
TTC23
CA5B
NOP14-AS1
PPP1R1B
LINC00651
MIR185
PODXL2
FIGNL2
MRPS18B
SYNC
C1ORF162
TAPT1-AS1
ENO2
ENO3
ENO4
LOC643669
CLDN20
CLU
FRY
SNORA52
ZNF800
MC5R
MLF2
SNORA56
LOC100288181
CNOT6L
GNB2L1
FAM65C
LRRFIP1
SLC22A18
LLGL1
ACOX3
ACOX1
TNFRSF14
RUSC1-AS1
HOXA7
HOXA6
HOXA5
CDK5
CDK6
SGSH
RNF141
CDK9
CITED4
CBX3P2
HAPLN3
LPAR5
OBSCN
SCNN1D
STMND1
MATR3
LCN2
CEP57
PRSS3P2
MGLL
PRKAA1
CA6
LIMS2
GIMAP1
LIMS1
RCSD1
AFG3L1P
OR7C1
HMGCL
DEFA11P
SEMA6B
FAM219A
CD320
RERE
CNIH3
CNIH2
PKI55
DDHD1
ADCK4
SUN1
CTXN1
EOMES
ARHGDIG
DNAJC14
ANK3
PIN4P1
TNFRSF18
NFKBIL1
MTHFS
USH1C
NANS
ASF1B
PACSIN2
MATN1
TOP1MT
MIR876
SUPT16H
FAM35DP
MMEL1
PRKCD
FAS-AS1
CGB1
OSBPL7
PADI3
PADI2
EBF3
METTL21B
PADI6
SCML2
FFAR3
MLX
HBA2
NAT8L
CHID1
FFAR4
MAML3
SEC11A
SLC25A15
MIR181A2HG
FAM195B
ACKR6
FAM195A
PFKFB4
SCRIB
TYMS
PRMT1
ARID3A
ZNF793
ATP6V1C2
MUL1
KRTAP4-3
C1ORF186
SCIN
FLVCR2
VPS37D
WWP2
SNAR-F
UBE2J2
LINC00893
PPP4R4
FAM3A
MIR5587
PRDM12
FBXO16
MIR5580
CHSY1
TPI1
C19ORF24
PPIL4
SNORD95
SFTA3
SFTA2
QARS
KRTAP4-6
APOC1
TMED10
MIRLET7F1
PPP1R7
TOMM5
TUSC2
PARD6G
TMEM191C
CCDC97
DEAF1
PPP1R8
PARD6A
PLA2G6
NSG1
TPSG1
LOC646938
MARVELD1
PLA2G3
MARVELD3
ZNF577
ZNF579
TPGS1
NUP210
LUC7L3
MIR4740
MIR4741
FMO1
CD163
SHC1
DLG1-AS1
MIR4747
MIR4748
MIR4749
CTSB
CTSD
DEGS2
KCNAB3
PASK
C10ORF32
MIR5698
TOMM34
SEMA3B
C16ORF92
RIBC1
RPL12
C16ORF91
SNORD4B
SNORD4A
RPL18
LRRC71
TMEM105
CTSW
NME4
TCL6
CXCL3
C17ORF89
INPP5D
ZNF525
INPP5F
NME3
SYK
LOC100133612
INCA1
DOT1L
ID4
NKAIN2
SPEN
FREM1
PRSS27
PRSS22
PRRX1
TNRC6C
ONECUT1
RGP1
PKD1
EME2
SLC18A1
EMD
LOC100132529
CXORF58
MTSS1
EMB
JRK
UFC1
CLP1
ZNF581
EPB41
CGN
LIF
PAIP1
PDZK1IP1
SNORD119
GLYR1
SNORD117
NUDT8
PDCL3
DAXX
PCNXL3
GFOD1
AGBL3
DOK2
[truncated: 3,247 more rows]
