# Supplementary material for: Identifying Network Perturbation in Cancer
Source: PLoS Comput Biol. 2016 May 4;12(5):e1004888. doi: 10.1371/journal.pcbi.1004888 (PMC4856318; doi:10.1371/journal.pcbi.1004888)
Supplement: S1 File — (ZIP) [file pcbi.1004888.s001.zip › files/tf_data/CD34_15k_enh/E2F4.csv]

HIST1H4B
HIST1H4A
HIST1H4G
HIST1H4F
NCBP2
LOC339240
NIPA1
HIST1H4H
ELANE
NELFE
ARFRP1
PMM2
ABCC5-AS1
C6ORF123
GPR182
ZNF700
ZSWIM4
ZC3H10
RBFADN
ZC3H14
TMEM59
IRX4
KDM2B
IRX1
IRX2
FOXQ1
OSGEP
TCOF1
LOC100505666
NUP98
PPP2R2D
XPA
PPP2R2C
SP7
CEP89
ADPGK-AS1
RAB40C
PTRH1
HIPK2
TRAPPC1
MAZ
TRAPPC4
ZNF678
VPS8
CLDN6
MAG
CTBP1
SPPL2B
NSL1
EVL
ATP2A3
PRRT1
ITGA7
MFSD12
GTF3C6
DENND4C
IQSEC1
RPL13AP5
UFSP1
DUSP22
PHLDA3
RUSC2
ZNF451
LILRB3
XPO4
XPO7
LOC100652772
PSMG4
GMDS
LSR
LOC100130275
RASEF
FBXL16
RRN3P2
KSR2
H19
PRSS57
ASB16-AS1
PRSS53
SZRD1
FAM212B
ZFYVE19
CNTFR
ITGAX
RPS6KA1
RPS6KA2
RPS6KA3
KCNH3
ATAD5
TP53I13
KCND1
PSMD13
PSMD12
LOC285484
LOC286359
ASAP3
DCST2
DCST1
EIF4H
TRERF1
SMAD6
SMAD7
AFTPH
MUS81
AMMECR1L
NECAP1
LOC100506710
MIR4710
NAPG
CKS1B
ARF4
FAHD1
C5ORF55
PKLR
C22ORF34
ERICH1
DBNDD1
MYLK4
TCEA2
SUGT1P1
NOL9
PRKAR1B
TRMT44
MOB2
OLIG2
OLIG3
NOL3
RAB11FIP3
FAM20C
LEO1
LOC340515
SPHK2
CBLC
PYURF
CPEB2
FIZ1
PDDC1
MIR4730
BIN1
MIR1203
NFX1
MIR4531
MIR4530
RDH5
BRIX1
ARHGEF18
ETNK2
CDCA4
MUC2
FIP1L1
CDCA8
KISS1R
TNFAIP8L2-SCNM1
MIR765
MIR762
PDX1
PRICKLE4
PHOX2B
FLJ31306
WDR24
NIPAL3
RAB24
RAB26
PNP
CFD
MIR3153
CFB
ACTR1B
WDR70
SYTL3
LOC442132
NAP1L4
NQO2
BTN2A3P
FAM58A
SIDT2
BRK1
PRPF8
RCBTB2
PRPF3
ASB2
CD72
MTMR9LP
ATP5SL
PCF11
CNPY4
PTK6
C7ORF50
SLC47A2
SLC47A1
PRX
HMG20B
CRISPLD2
MRPL35
UBE2R2
ARRDC5
TBL3
ARRDC2
THOC6
THOC5
SMDT1
DBH
NFIX
LOC100131320
RFX1
RFX2
RFX3
C6ORF52
FAM106CP
TIGD5
B4GALT1
XPNPEP3
LOC100996291
BCL11B
IL10RA
FOXP4
ZNF57
KCNG2
CBX8
YTHDF1
LOC115110
MIR1179
ERI1
CBX5
CEP95
ZNF607
ANGPTL6
ZFR2
MXD3
ZNF609
AXDND1
CAMTA2
ATXN7L1
TNS3
NUDT8
TCF3
NCBP2-AS2
FKSG29
PVR
IGFBP4
EPS8L2
LOC643923
ZNF775
LOC100652768
CD164L2
ZBTB14
PMS2P5
SHISA5
ELOVL2-AS1
PFN3
TMEM215
SHISA3
MSLN
TRIM7
EPHX1
ANKRD13D
EPHX4
RPL23AP64
PRSS30P
RPLP2
GTPBP2
TMSB10
DNAJB5
MALAT1
MST1P2
MLF1
QPRT
RSPH9
NUP62
MGC45800
NOTCH2NL
TPM2
TRADD
MRGPRX4
CIB1
FOXB1
TNFRSF6B
LOC646719
ZCCHC8
KIAA1683
ARID3A
TRIO
NTF3
CLIC2
SH3RF3
LRSAM1
MTMR10
SEPHS2
KIAA0020
TMEM147
ASGR1
FOXL2
PTCHD1
TSEN54
SLMO1
LOC100133091
TJP3
PPAN
F2RL3
FAM166B
DENND4A
MAD2L2
SVIL
DCXR
TCEB1
LYSMD1
AGRN
SMARCA2
OTUB1
MIR4638
MIR4639
FAM90A1
AXIN1
GOLGA6L4
MIR3940
CCT6A
OGFR
BNIPL
RAC3
ST3GAL5
RAC1
VCP
CPLX1
NBPF12
IGSF9
CADPS
DPH1
SLC16A3
NSUN2
NSUN5
NSUN7
WIBG
ARHGAP33
PAGR1
APOM
DYNLL1
SH3RF3-AS1
CKM
ZFR
MAMSTR
CD37
MIR3165
POLR3D
TXNDC5
TOPORS
GPS2
LOC728537
SPG20
GSDMD
CACNA1G
FBXL12
MIR196A2
FCAR
PSMG2
PNKP
R3HDM4
HOTAIR
SLC25A1
CREB1
PRMT5
BRD1
DNAJA3
DNAJA1
TTC23L
SLC22A18
RBM47
MIR627
MIR150
ARCN1
GALR3
TTC16
RP9P
GLT1D1
LINC00337
HNF1A-AS1
CSF2RB
AES
SLBP
MRPL23
GAB2
GAPDH
DNAJC21
LAIR1
NIM1
TDRD12
LINC00933
RICTOR
AEN
THEM6
SRSF6
USP48
MSMP
USP45
EGR3
MZB1
SRSF9
PPARGC1B
DNAJB11
NFE2
HLA-DQB2
TMEM70
PJA2
CHEK1
GID4
LOC728613
PAX5
ZNF580
MRPL4
PAX6
RPUSD1
ZNF587
MRPL1
SCRN1
GINS2
TNP2
ATOX1
BTF3
SLC3A2
IGLL5
NANOS2
TPRG1L
GRK6
NPTXR
RBCK1
BAG6
EVI5L
GRN
ADAMTS13
DHDH
RPS2
SLC39A1
MIR24-2
BCR
CD79A
SLC34A1
PGBD4
CTPS1
GMFG
NEURL
HOXA13
SNRNP35
HOXA11
HOXA10
SLC6A19
SLC6A18
TMEM205
USP1
SLC22A18AS
C2
TSPAN33
GALT
LOC100506469
MIR449A
FBXO41
C9ORF16
USP4
FAM214B
LOC100507032
GALE
IGSF21
ATXN10
LGALS1
RAP1GAP2
RMND5B
SNORD10
SNORD12
KCNJ4
TSTA3
JAGN1
LOC285548
CSNK2B
MYO10
MIR4288
VARS
LOC100996325
KIAA1522
MPDU1
PEX10
LOX
SMCR5
GCDH
CDC37L1
PRICKLE3
LYPD2
CALCOCO1
TAC3
UNCX
SLC48A1
TPSD1
RPL22
RGS7
SLC16A11
SOX4
SLC16A13
FABP6
FLOT1
PIGA
SMARCB1
SIGIRR
CALHM3
LOXL1
PIEZO1
TMEM194A
PIGQ
ILKAP
HPN
PIGY
TAGLN
KLHL6
TAX1BP3
CCDC171
CCDC176
OAZ1
KANK2
FOXC1
KANK1
C3ORF37
MT1IP
KLK15
PIAS4
MAFA
PLIN4
PLIN5
IGFN1
ENOSF1
MIR4516
RBPJ
NTRK1
HSP90AB1
ARHGAP21
ARHGAP25
PTP4A2
KLHL9
BLNK
TDRD9
IFI30
NKRF
MYLIP
RET
PA2G4
ABHD4
GPR3
TWF2
SOCS1
ACYP1
EIF4G3
ARPC1B
EEF1D
SPG20OS
CSTL1
GRB2
C19ORF26
C19ORF24
C19ORF25
CCNO
EGFL8
HOXC9
RASSF8
ANXA2R
VKORC1
RASSF5
RPL3
RASSF7
TMEM120A
CD151
LPPR3
SSU72
CTIF
KREMEN2
DBH-AS1
LUC7L
RSAD1
CHD4
MRP63
PLEKHJ1
ABHD15
CAP1
MIR632
LOC100507373
LINC00322
SKIV2L
HINT2
CRMP1
SCT
FLYWCH2
FLYWCH1
MRPL14
C5ORF38
C11ORF35
MRPL19
PAQR4
RNF40
POLR2E
RHOH
POLR2A
SNORA78
WFDC1
POLR2L
SNORA75
CAPG
LINC00926
ANKRD29
PADI1
TLK1
PLSCR3
PRDM10
ITM2C
CASKIN2
POLRMT
OSER1
IL17RE
IL17RC
MATK
MIR1229
KDM1A
GAMT
VBP1
PYROXD2
LOC100128770
MIR2355
GRASP
YIPF2
MLX
FZD3
UBE2Q2P1
ZNF629
ZNF627
REPS2
SRD5A1
LOC100507091
HIST1H1T
FLJ44511
ZFP36L1
CTRB2
CTRB1
G6PC3
TSNAXIP1
HIST1H1E
ZNF518A
HIST1H1A
PROX2
FHOD1
ITFG3
ATCAY
TACC1
PKD1
TACC3
PRM3
TMEM235
ZNF131
TMEM231
HIVEP1
CD200R1L
LPPR2
ACVR1
ZNF316
SPG7
ZNF318
JUND
CYB5R1
OGFR-AS1
RPL3L
OVOL1
GNAT1
P2RX5
SWSAP1
P2RX7
CORO7
NUPR1L
SNORD20
SNORD24
BCL2L13
TMIGD2
C9ORF24
MLH3
RPS19BP1
CTU2
STPG1
ZNF555
MSX1
TMPRSS9
MIR4722
ISYNA1
PPAN-P2RY11
SCAF11
HOOK2
LOC100505812
TMPRSS3
GTF2H5
LRRC56
ILF3-AS1
DENND1A
FOXN2
REPIN1
RPL36
TARBP1
GNA15
GNA12
GNA11
SDHA
BAP1
ATF6
SEPT5-GP1BB
PPAP2C
CHTF18
ABHD11
MOCS1
SNAR-F
EEF2K
BLOC1S5
SDF4
BLOC1S3
BLOC1S1
PTGER4
LHX9
PTGER1
SNRPA
C15ORF39
GATA3-AS1
MIR3960
SLC38A5
B3GALT6
NPR3
IFNK
LHB
SLC38A3
RIOK3
FBXO16
CAMK2G
PIDD
STK4
MACROD1
OCA2
CXCL11
CXCL10
ARID5B
DYSF
LINC00229
AKAP2
TUBB4A
LINC00226
TEX2
ZSCAN10
ZSCAN16
SIRT3
ANO8
SIRT2
CELF5
UVRAG
HSP90B1
TANGO6
C3ORF22
POLR1E
MIR3188
PTGDR
MIR3185
TMEM132A
HIP1R
YARS
C19ORF35
LTC4S
SNAR-G2
JAK2
TBC1D24
TNFRSF4
TBC1D29
CCL27
NR1H3
MT1JP
C14ORF80
FIBCD1
PHRF1
DSP
SLC35G6
ARPC4
PDAP1
DNAJC4
CAMSAP3
DNAJC6
TSNARE1
DNAJC1
INS
TTC33
ZNF821
TTC36
RRP12
PLEC
SLC18A1
EFCAB4A
CD19
CEP85L
C5ORF28
FAM153C
ACP2
NRN1
TMEM179
LOC339529
MKRN1
ACO1
ANKRD36
ZNF835
ANKRD32
C1ORF145
KIAA0947
SNORA65
GLS
ANKRD39
ITPR1
MIR590
ZNF571
TMEM18
SLC22A20
CIRBP-AS1
LOC100130238
RNF151
NUGGC
KIF21B
CTF1
GSG1
ZNF85
FRMPD1
JSRP1
FAM201A
SLC27A1
SLC27A2
CAPZA2
SLC17A9
SCARF1
AK3
LOC100132078
SLC17A7
TBCA
MIR3654
SWI5
CHAF1A
PRKD2
WT1-AS
ATPAF2
AP5B1
ZNF207
BAX
WRNIP1
HAND1
SH2D3C
MIR1236
AFAP1
SHC1
RGAG4
SLC37A1
LPIN2
SHC2
SLC37A4
LOC100652739
FMO5
CDK16
GATA3
TMEM55B
GRIN3B
KLF3
KLF1
ATP6V1B2
GYG2
PIP5KL1
N4BP3
EFR3B
HEATR6
SNTG2
HEATR2
MDC1
ZNF302
PRSS16
CCDC78
RNF126
MMP25
MEX3D
KCNAB2
HOXB13
GLUD1
C2ORF62
C9ORF53
C3AR1
SNORD34
BAAT
SNORD33
RNF122
MAP3K10
MAP3K11
SEL1L3
NCL
ZNF540
RGCC
KCNQ1DN
HIST3H2BB
KIAA1239
SLC1A3
SYCP2L
GRHPR
MIR4750
DEXI
GRPEL1
LOC100505806
LRRC43
MARCH6
DCTPP1
MMP23A
IKBKE
MARCH8
B3GNT1
RARG
SLX1A
SNORD12B
SLX1B
B3GNT8
B3GNT9
ADRA2B
FGFR3
MTMR9
ESPN
MTMR4
NOL12
CDKN2B
CDKN2C
JAKMIP1
CDKN2A
C9ORF171
DKFZP686K1684
NME7
SNORD123
CCDC159
NDUFA4L2
HRC
KIAA1161
PTTG1IP
SLC2A5
SYT5
CXCL9
UBTD1
LOC653486
TAS1R1
NFATC3
TNFAIP8L3
TNFAIP8L2
C20ORF201
METRNL
EXOSC2
CTBP1-AS2
HSBP1
MADD
LOC100294145
TOPORS-AS1
ADAMTSL5
HFE
CNTROB
EN2
CEACAM5
CEACAM6
ANGPT2
GNAI1
PPP1R14B
INCENP
TCTE3
IGFBPL1
F12
MIR3196
ICMT
LOC100507506
RALY
LINC00696
GPR97
ALKBH7
PCDH19
GUCA1A
KRT74
PSMB10
CDKN2B-AS1
RCOR2
TIGD3
MIR614
STXBP5
MIR3918
INF2
GSG1L
INS-IGF2
C6ORF1
DNAJB7
LOC283038
TMEM200C
TPSAB1
FANCG
LINC00340
H1F0
HNRNPA1
LOC643669
S100PBP
SNORA52
SYCP3
TAOK2
LLGL2
FAM65B
FAM65A
ACOX3
SLC22A14
GRIK4
IRS2
SLC22A11
HOXA7
HOXA6
HOXA5
HOXA4
HOXA3
HOXA2
HOXA1
SGSH
CDK9
CBX3P2
C1ORF234
HOXA9
OBSCN
PTK2
EXOC3L1
LCN2
SERGEF
RCSD1
MCL1
MIR3671
SEMA6C
RERE
CNIH2
SUN2
SUN1
DNAJC17
RTBDN
NARFL
ARHGDIA
PTH2
ASF1B
IL17REL
TOP1MT
PRKCD
HIST1H3B
HIST1H3A
HIST1H3F
HIST1H3G
SGSM1
FFAR2
NT5M
LMNA
UCP3
NAT8L
ENDOV
FFAR4
DDX20
ACVR2B-AS1
NRM
PFKFB3
FAM195A
TYMS
ITPA
VTI1A
ZNF793
GLDC
RAET1E
ACTG1
SNAR-E
LOC100996455
TBX21
MIR5584
MIR5581
PPP4R1
TPI1
ACHE
PPP1R3G
MAP3K8
TOMM5
SNORD43
C9ORF43
DEAF1
RNPEPL1
CLK2P
NSG1
GDPGP1
TPGS1
NUP210
SETDB1
MIR4740
CCDC77
ZNF205
MIR4745
ZNF200
SMCO4
MIR4748
FPR1
FPR2
CTSD
KCNAB3
EVX2
MIR5698
TMEM109
TRPS1
C16ORF92
C16ORF93
RPL12
RPL13
TMEM102
FGFR4
RPL18
LRRC71
EMILIN2
XAF1
C17ORF89
INPP5D
PRR7
LOC650293
SYK
LOC100133612
INCA1
RAI14
C17ORF85
SPEN
PRSS22
TNRC6C
RGP1
MEIG1
HELT
EFEMP2
LOC100506639
PAIP1
SNORD119
MIR31HG
DAXX
PCNXL3
AHNAK
PNPLA2
CARD8
CAPN10-AS1
PNPLA5
NKAIN4
RPL13P5
KIAA0195
GFOD1
LRRC37BP1
VGF
CCM2
PSMB7
MAP1S
SRMS
UBA1
FRMD6
UBE2O
CDHR5
SAFB2
SHQ1
NRROS
GNAL
GPX8
COL12A1
DPF2
FARS2
STX1B
MIR7-2
ARHGEF2
RNU6-33P
FST
CRYGN
UPF2
CEND1
KRT8
VPS45
IL17C
TALDO1
TMCC1
GPR88
RAB22A
WBP1L
RABEP2
CASR
DUS3L
RELN
NDUFA6
EPB41L3
COMP
COMT
NDUFA8
TEX36
MAST1
PLEKHM2
MAST3
GPR62
GLCE
INE1
WAS
SP140L
DCAF12
WNT1
C1ORF213
TREML2
STX10
FIS1
EFHD2
RECK
MMEL1
FOXD2-AS1
IL23A
BIRC7
JARID2
IFITM1
SNORA48
TTF1
C1ORF174
INSR
ATP11B
GNE
GNN
SPTBN2
HOXA11-AS
ARPC4-TTLL3
KLF16
TFAP2A
GDF1
GDF6
LOC100508120
DPP8
SIMC1
HIST1H2AC
DSTNP2
HIST1H2AB
ZBTB7A
ZBTB7B
MSI2
COQ10A
NXNL1
MCIDAS
ZDHHC21
ZDHHC24
C14ORF119
SQSTM1
PACRG
KLK1
LCK
SECISBP2
NDUFS7
COQ6
LOC441009
ILF3
FLJ45079
FLJ36777
CTRL
CTRC
MRGBP
MCF2L2
PKMYT1
MUC20
DHX16
DHX15
LEPROT
GATA4
RREB1
ABCA11P
MUM1
CCDC102A
NHLRC4
PPT1
PPT2
CPT2
NDUFB10
LOC153684
ZNF787
PHC3
GPR107
GPR108
SLC26A11
PFAS
RPP40
SOD2
SOD3
SOD1
VWA7
STK4-AS1
SAFB
FAM221B
PRF1
KCNN1
PMS1
SMIM20
DOHH
SEMA7A
FBXL8
ROBO3
DDX5
BRMS1
RNF6
UPF1
RNF4
ZNF562
CCDC65
C10ORF105
FOXK2
MIR5680
HCFC1R1
NFKBIB
TRAK1
PHF21A
NR3C1
CLTA
RNH1
CLTB
ARID4A
RHBDL1
ADRBK1
MMS19
MIR4688
FAM161B
SNORD36C
HAUS8
HAUS6
TRAF7
PRRT3-AS1
SLC5A10
TFE3
DLX4
ANKRD18B
ANKRD18A
MPDZ
SDAD1
ISCA2
FAF1
LMX1B
HIST1H2BD
SNORD105
HIST1H2BC
SBK1
GET4
HIST1H2BI
TCEANC2
SLC25A43
CR1L
RNF145
VAV2
HOXD12
HOXD13
HOXD11
NUP153
ECI2
PDZD4
ELOVL2
FAM105A
BAIAP3
BEST1
MIR4666A
GPANK1
SMCHD1
ALDH1B1
GP1BB
LINC00114
DUSP9
MIR3687
FOSL1
DUSP7
CACTIN-AS1
DRAXIN
DUSP2
NKD2
LYL1
ICAM1
PYGO2
ATP8A1
STAG3L2
FADS3
PTENP1-AS
VPS39
MIR320E
BLOC1S5-TXNDC5
WDR90
MIR320A
ACTRT3
PRR5L
FDX1L
NKX3-2
ST3GAL4
DGUOK
TBC1D17
TBC1D14
ZNF597
MIR1972-2
MIR1972-1
AUTS2
KCTD5
NUMA1
PRPH2
MIR27A
MIR670
MIR675
ADAM15
CD63
MIR101-1
DGKZ
IDH3B
HAGH
C1ORF204
SLC38A10
CAPN10
PXN
USP6NL
AACSP1
CREB3L4
TMEM106A
EFNA3
GPIHBP1
MPND
TCERG1L
USP14
USP15
BMF
RTEL1
ATF7
RNF166
ZC3HAV1L
TMEM25
CDC42BPB
DGCR11
DDX52
ZBTB42
ZBTB43
ZBTB48
AHNAK2
IFITM10
TLCD2
FABP5P3
SCFD2
MYPOP
PRKAG1
CTC1
ZDHHC19
PCSK4
FAM86FP
HIPK3
AP5S1
HIPK1
KRT222
TYK2
SEMA4C
DUSP27
FENDRR
NTNG2
BOD1
RETN
MRPL54
MRPL50
LOC100130370
BRS3
SLC35E2B
CDC42BPA
ZNF689
SF3A2
ARHGEF16
ZNF682
ZNF683
ZNF684
LOC100507217
MIR339
LOC401321
PSMB6
ZGPAT
CEP76
COLEC12
CEP72
KLC2
GPR114
MMP17
MMP11
ELAVL2
CDKN1C
UBE2D4
SNORD35A
SNORD35B
GPLD1
C9ORF66
SNORD60
TSTD3
SNORD68
CHCHD2
PPP1R15A
MGC12916
RPL7A
LOC100506527
MIR2861
DLD
BLZF1
OVCA2
OR1I1
MIR4265
TRPT1
FOXJ2
BCL9L
TMEM129
HOXC11
HOXC10
SMG6
VEGFA
LDLRAD4-AS1
VEGFB
PPP1R18
SLC39A2
SLC39A3
PREPL
WDR18
PSIP1
GZMM
SHB
LOC654433
MIR3180-5
IMPA2
FBXO31
SIRPB1
VWF
EMC7
EMC6
ATXN1
MIR3529
OTUD5
OTUD3
SRGAP3
MIR4309
MBOAT1
SNORA45
REN
SPSB2
SPSB1
GPRC5A
COL16A1
GPRC5C
HTRA3
NEDD9
SLC25A51
LOC100129617
CDC34
P2RY11
CDC37
ALAS1
LOC113230
LONRF3
SEC22C
WBSCR17
DBP
NDUFB1
LEPR
MIR4540
ALG12
LOC100134868
MIR4786
TMEM63B
MIR4781
APBA3
PSMD8
PGLS
METTL17
B4GALNT4
UNKL
ANKH
NPR2
PRR7-AS1
MIR3656
WDR87
LINC00489
MIR3652
WDR83
NDE1
LINC00482
ACER2
SIM2
SIM1
FLJ35024
GAS8
DAD1
MIR4434
VPS29
ESYT1
SKA3
JAG2
ANKRD12
ATP6V0CP3
PAN2
TLDC1
CDC25B
DDRGK1
PDIK1L
ADAT3
MRS2
IL31
MIR645
TMEM219
RNU86
EXOC2
EXOC3
CA9
E2F4
E2F3
E2F1
LINC00895
ARMCX6
SLX1A-SULT1A3
STMND1
ARMCX3
ARMCX2
E2F8
FUT6
MGAT4B
EEF2
SMARCD2
TUSC5
LINC00958
GHR
ABLIM2
TNFSF12-TNFSF13
C5AR2
STXBP5-AS1
C5AR1
IZUMO4
OSBPL3
DAB2
USP22
WNT10B
DYNLT1
ARHGEF3
GNG13
TSPEAR
RNF207
CXCL16
PCDHAC1
IFITM2
CENPM
HPCAL1
IFITM5
RIMBP3C
SENP3-EIF4A1
HAGHL
AMACR
PALM
PROM1
TIMM13
PYY
LIN9
PYCRL
AZU1
PLEKHA4
PLEKHA6
CD300LD
HGFAC
EID1
ACTB
SAYSD1
MAPRE2
WNT7B
KMT2C
DMRT2
DMRT3
RILP
ARSB
EMR3
ITGB2-AS1
PML
ARFGAP2
PLA2G1B
ARFGAP1
LAMB1
LAMB2
DHX34
MPHOSPH9
MPHOSPH8
MT1X
RUVBL2
U2AF1
DDX51
DDX55
C1ORF53
MT1M
CDC42BPG
MT1H
ZNF768
FAM129C
ZNF765
MT1E
MT1F
MT1G
TXNRD2
MT1A
MT1B
DHPS
BUB1
C12ORF65
NUPR1
ZNF189
MIR3180-4
MIR935
SHD
ZNF20
LGALS12
BLVRA
CCDC9
JTB
EPOR
SEMA5A
ELP6
SNORA9
SNORA3
OR1J2
TNFSF13
LOC143666
UBL4A
MIR1227
SH3D21
SPRY2
HMGN4
ADSL
SAMD4B
RPL41
TBX10
C17ORF70
C17ORF77
C17ORF75
C17ORF74
FAM167B
CDKL1
FAM35A
USF2
ZNF436
RANBP9
ABRACL
RANBP6
ZNF438
RANBP3
FGD5
XK
KIAA0430
RALGDS
FGD2
GNB2
TXN2
DLL1
AGAP3
NUDT14
FRMD6-AS1
RAB6C
RLN1
UHRF1
UHRF2
CNNM1
KEAP1
MYO9B
SLAMF9
SRXN1
SLC4A11
TGFB1
DMRTA1
STAB1
PHF12
KRTAP5-5
LOC100507351
CLIC4
C14ORF2
SLC5A6
MEGF6
HDGFRP2
NKX2-3
RPS6KL1
NOC4L
SRP14-AS1
CDYL
YWHAB
TCP10L
YWHAG
RP1
ATAD3A
ZBTB4
PPT2-EGFL8
CARD11
CHRM4
CASC3
MIR22HG
LINC00499
MIR3648
LOC100507547
AHCY
WFIKKN1
OR1F2P
FIBP
ROCK2
CUL4A
NKTR
MMP9
KIAA1045
BOLA2
PITPNC1
SLC6A3
CACNA1G-AS1
ADRA2C
NDUFB6
SLC6A9
LRRC16A
SIVA1
FCHO1
LINC00035
PODXL
IL27
GPR31
GPR35
TMEM186
NAALADL1
MORN3
KNCN
FAM50B
IL12RB1
CBFA2T3
STAP2
LINC00544
QPCTL
TNFRSF8
HCG9
ANKRD44
AQP3
VRK2
SNORA15
FAM132A
SNORA10
GRM4
MIR3150B
SCARNA8
ACOT7
SHMT2
MORN5
PLD6
SNX32
MORN1
PLD2
PHB
TCF7L2
KIF22
MIR3155B
MIR3155A
ZBTB22
PDE4D
ZBTB21
SNHG9
C14ORF79
MED29
MED28
DOCK8
PTPLAD2
RRP9
HRAS
MED22
MED25
ATRAID
KIF26B
PDLIM7
SEPT9
ACSBG1
SEPT5
SEPT4
TNFRSF12A
HOXB-AS5
SLC9A5
SLC9A3
SEC1P
NMRAL1
SCNN1D
ZFAS1
LOC100288123
C20ORF96
RIC8A
PLCB3
MCMBP
SENP3
BAHCC1
EPN3
ARHGEF39
HLA-DPA1
PAPD7
DTNBP1
REV1
KIR3DL2
SCUBE1
CAAP1
MELK
MIR328
PHF7
SPATA6L
TIE1
FGF22
CCDC88B
NADK
MYOM2
CCDC88C
LAGE3
LOC100505633
MOB3B
MOB3A
FBXO4
CTNND2
FBXO6
KCNA6
SH3GL1
SNORD82
SH3GL2
SLC10A3
GNB2L1
OPTN
CEACAM21
ZHX2
JMJD8
GOLGA2
LOC286186
PRDX5
LOC286189
RPS27
RPS25
KIAA1751
FOXD4
ZNF784
FOXD2
PAFAH2
PLA2G2C
CHMP1B
CHMP1A
GAREML
HSD11B1L
ATL2
PRRT2
MIR5093
RUSC1
CCDC85B
MIR4321
MIR4326
LGI2
HYI
NS3BP
MPRIP
CORO1A
PRELID1
ADPGK
TNFSF13B
MIR3545
GDNF-AS1
CLIC6
SMARCA4
TERC
MLLT1
MLLT3
FAM134B
SYNJ2
ZCCHC3
ZCCHC7
HS3ST3B1
STAC3
TRIM52
C11ORF24
GTPBP1
GTPBP3
PPP6R1
SLC7A5P1
P2RX5-TAX1BP3
MIDN
ARID3C
HES4
DRD4
CASP8
PRDM9
CRB3
CFDP1
LOC285547
WDR83OS
BCL3
C18ORF56
MAN2B2
TSPAN4
MAN2B1
PLK1
PLK5
SETD1A
AKT1
LYRM4
MIR3678
MIR3187
PHYHIP
TTC9B
ATP2B2
RALBP1
STUB1
LINC00628
FSTL3
MIR4456
CAPN5
TMEM80
DLEU2
MYB
LRRC37A
ENTPD5
SPAG8
P4HB
SERPINB9
[truncated: 898 more rows]
