# Supplementary material for: Identifying Network Perturbation in Cancer
Source: PLoS Comput Biol. 2016 May 4;12(5):e1004888. doi: 10.1371/journal.pcbi.1004888 (PMC4856318; doi:10.1371/journal.pcbi.1004888)
Supplement: S1 File — (ZIP) [file pcbi.1004888.s001.zip › files/tf_data/CD34_15k_enh/E2F6.csv]

HIST1H4B
HIST1H4A
KHSRP
HIST1H4G
HIST1H4F
NCBP2
HIST1H4D
LOC339240
REM2
HIST1H4H
FABP5P3
LOC728024
NELFE
B2M
LINC00608
ABCC5-AS1
CNTROB
C1ORF111
FLJ12825
HIST1H4E
ZNF703
GPR182
PTPLA
PTPLB
ZSWIM4
ZC3H10
RNF114
ZSWIM7
SPTLC2
ZC3H14
SPN
MIR557
ABCD1
TMEM57
TMEM54
SCLY
IRX1
TMEM53
IRX2
FOXQ1
DNASE2
DIMT1
OSGEP
TCOF1
LOC100505666
SIRPA
NUP98
XPC
PPP2R2D
XPA
SP6
SP7
CEP89
GOLIM4
SNORD17
ADPGK-AS1
OPA1
CEP85
JMJD1C-AS1
MEG9
MEG8
TRAPPC9
PTRH1
COL7A1
PRRG2
TRAPPC1
WHSC1
CLEC2B
TRAPPC4
ZNF678
FUS
CLDN6
SPPL2A
CTBP1
SPPL2B
C8ORF22
NSL1
ORAI2
PCDHB1
EVL
ATP2A3
NOP2
MFSD12
GTF3C6
DENND4B
DENND4C
IQSEC1
CAPN10
VPREB1
APOA1
APOA2
PHLDA2
ZNF451
LILRB4
LILRB3
XPO4
XPO7
SCARNA12
LOC100652772
PSMG4
FBXL12
LSR
RASEF
FBXL16
KCNIP2
GHDC
GAR1
H19
SDK2
ASB16-AS1
PRSS53
FAM212B
LIN28B
FAM212A
EPS15L1
CNTFR
CHST3
TACR2
C2ORF42
ITGAX
RPS6KA1
RPS6KA3
NTNG2
KCNH3
HLX
TP53I11
TP53I13
PSMD12
HKDC1
LOC285484
ITGAL
ITGAM
LOC286359
TMEM198B
FAM134B
FOXC1
EIF4H
TRERF1
GHRL
LRPAP1
SMAD6
SMAD7
AFTPH
POLG2
MUS81
AMMECR1L
LOC100505841
PIK3CG
TUBB2A
CKS1B
ARF4
DNALI1
BCAR3
ELMSAN1
HTR7P1
C22ORF34
ERICH1
MIR30C2
MIR3620
MYO7B
RNF111
SULT1A1
SULT1A2
KDM2A
COX4I1
LINC00518
NOL8
CHTF18
LOC100130275
LINC00676
GVINP1
NFRKB
OLIG3
NOL3
RAB11FIP3
FOXO3
CRTAM
KDM2B
RNASEH2C
RAB11FIP4
CCDC116
RLF
DCAKD
LINC00312
METTL23
RAB7A
CDC40
FASTK
MIR3939
SP8
SPHK1
DCTN1-AS1
CPEB3
CPEB2
ARL11
PGLYRP2
PGLYRP1
FIZ1
PDDC1
ZNF780B
NADKD1
DDAH2
JRKL
XXYLT1-AS2
TEX13B
MIR4531
SNAP47
UBTF
BRIX1
LINC00273
ETNK2
MUC2
RGS12
NDUFA4L2
GDNF-AS1
CNTF
CD48
FBXW4P1
CD47
RSF1
FGFR1OP
MIR762
RPL29
ZNF48
FLJ31306
MIR769
QKI
LOC100129216
RAB24
RAB26
CFI
CFD
CFB
MAPT-AS1
WDR78
WDR70
CHID1
HLA-DMB
WDR74
HLA-DMA
PLSCR3
AAAS
AMHR2
FBXO4
LINC00895
NAP1L4
SIDT1
BTN2A3P
FAM58A
SIDT2
BRK1
PRPF8
RAPGEF4-AS1
RCBTB2
MIR496
MLLT3
PRPF6
ATP5SL
SIX2
PCF11
ESRP2
CNPY4
CNPY3
C7ORF50
ONECUT2
IGFBPL1
SLC47A2
PRX
PIP4K2B
HIST3H2BB
HMGA1
MRPL35
SLC16A13
RFC1
LEFTY2
UBE2R2
FAM69A
LOC283710
TBL3
ARRDC2
THOC6
FAM45A
DBH
FAM45B
ZNF222
LOC100131320
RFX7
RFX1
MIR383
RFX3
YDJC
IBA57
OR2C1
DBP
ETV3L
MIR541
UQCRC1
FOXP1
IL10RA
FOXP4
MPND
TBR1
CLEC2D
YTHDF3
LOC115110
ZNF597
PANX1
ZNF598
MED9
RPS27
CEP95
MXD4
ZNF607
ATXN7L3
ZNF609
CEP76
LRRC45
AXDND1
PLCH1
CAMTA2
ATXN7L1
TRAF3IP2
TDRP
FDFT1
IGF2
TCF4
TCF7
LOC100506527
NCBP2-AS2
NPFFR2
FKSG29
NUDT6
IGFBP2
FASTKD5
ARGLU1
EPS8L1
COL16A1
LOC100144597
LOC100652768
AZGP1
PMS2P1
GLYCTK
DHX40
SHISA5
MEF2A
PFN3
TMEM216
SHISA3
NUDCD1
NXPH1
TRIM2
COX14
S1PR1
TRIM7
NXPH4
EPHX1
ANKRD13D
ZNF335
MFNG
ANKRD13A
AMPD2
NFATC2IP
TEX10
PDGFRL
CSMD2
C12ORF73
DNAJB5
PPA1
TXNIP
MIR5010
MCTP1
MST1P2
BAI1
QPRT
RSPH9
NUP62
NOTCH2NL
RSPH3
SH3D21
TRADD
MRGPRX4
CIB1
MIR548J
TPBGL
SIPA1
FOXB1
FOXB2
TNFRSF6B
FAM81A
ETFA
ARID3A
NTF3
NLGN2
SH3RF3
LRSAM1
CLIC1
SEPHS2
TPMT
SNRNP40
TMEM147
TSEN54
SF1
MEF2BNB-MEF2B
TJP3
LRFN4
PPAN
LY6G5C
LY6G5B
CGNL1
FUZ
ISY1
HLA-DPA1
LINC00460
XAB2
SRRM2
SVIL
DCXR
PRDX5
FOSL1
PRDX2
AGRP
AGRN
APOA4
MIR4482-1
ALDH1L1-AS1
NR1D1
SMARCA2
RABL5
LYRM4
MIR196B
MIR4638
NUDT21
FAM90A1
GOLGA6L4
MIR3940
PHLDA3
MYLK-AS1
NAGLU
OGFR
SULT2A1
ST3GAL2
IRX4
RAC3
RAC1
RUFY1
GLI1
RARG
RUFY4
FCGR2A
VCP
CPLX1
SKIL
CADPS
DPH1
MIR4521
SLC16A3
ZKSCAN8
NSUN5
NSUN4
NSUN7
WIBG
ARHGAP33
MED22
DCAF6
DCAF5
BCKDHA
TARS
CYP26B1
PTCH1
PAGR1
MSH5-SAPCD1
DYNLL1
SH3RF3-AS1
CD33
MAMSTR
CD37
MIR3165
POLR3D
COMMD3
S100PBP
APCDD1
AQP8
DAP
TXNDC5
MIR15B
CACNA1H
GPS1
UXT
JOSD2
SPG20
SPAG6
ZNF800
CRB3
CACNA1G
MIR196A2
ATP6V0D1
FCAR
BMP8A
R3HDM4
CLCN2
CDH22
CREB3
CLCN6
CREB1
CLCN4
IRF7
PER1
BRD8
BRD7
BRD1
NOMO3
FAM65B
DNAJA3
DNAJA1
ORMDL2
SLC22A18
RBM47
MIR626
PTPN11
PRICKLE4
KAT5
ARCN1
SLC22A16
C7ORF41
LINC00338
LINC00337
TTC19
CD3E
CSF2RB
PMS2CL
MRPL27
SLBP
ARL6
MRPL23
GBA
HSPG2
GAB2
GAPDH
DNAJC21
LARGE
SNORD38B
PDIA6
ZNF853
IFNGR1
SNORA84
ZNF850
TDRD12
LINC00933
SMARCD3
THEM6
FAM196A
MSMP
USP45
PPM1N
MZB1
SRSF9
PPARGC1B
PPM1H
RNF130
VIL1
PPP6C
RNF135
C6ORF25
RNF138
C11ORF49
NSMCE1
GID4
CISD3
KCNK15
MIR4516
TSHZ1
HSPA4L
MIR4513
PAX5
ZNF580
MRPL4
PAX6
MRPL3
PAX3
MRPL1
SCRN2
SCRN1
MIR135A1
PTPN7
PTPN6
HOXC11
TNP2
ATOX1
BTF3
SLC3A2
CBX3P2
DDR1
TMEM88
SUZ12P1
TPRG1L
ANAPC15
LRCH1
EIF4EBP3
NRF1
C10ORF10
EPG5
AGBL5
BAG6
BAG4
SLC35B2
MSRB1
MSRB3
MSRB2
EVI5L
ADAMTS13
DHDH
RPS2
CHCHD10
RPL36AL
LOC100190940
CHMP6
RPS9
RPS8
SLC34A1
CTPS1
PGBD1
GMFG
SMAGP
LY6G6C
LY6G6D
LY6G6E
HOXA11
UTP11L
ARPP19
C9
SLC6A18
CYB561A3
TMEM205
C2
FAM160B2
LENEP
SLC6A16
LOC100506469
NEMF
PTP4A3
GALE
GUCD1
IGSF23
ATXN10
LGALS2
RMND5A
RMND5B
ENKD1
MRPS17
KCNJ1
TDH
SNORD10
SNORD11
KCNJ5
FAM86C1
BCL2A1
TAPBP
LOC388942
AGPAT5
AGPAT3
EREG
FAM136A
CSNK2B
ASAP2
MYO10
MIR4288
VARS
LOC729683
FCGR3A
ECM1
SMCR8
KIAA1522
MPDU1
C16ORF46
MORN3
ALDH1A2
LYPD4
TIMM17A
LYPD2
CALCOCO1
TAC3
UNCX
SLC48A1
RPL22
TGOLN2
GSN-AS1
RGS7
SLC16A11
LPCAT3
RGS2
RGS3
FABP6
PIGA
SMARCB1
SIGIRR
CALHM3
PRR9
C6ORF47
LOC400752
TMEM194A
HPN
EPCAM
CATSPERG
TMEM72-AS1
NDFIP2
LOC348761
TAGLN
DLEC1
MMP17
CCDC171
LOC100133445
CCDC176
RDH13
FXYD2
FXYD3
LOC284080
CCR2
ZFAND6
PIAS4
POLD4
HAS2-AS1
PLIN4
PLIN5
ENOSF1
KARS
SLC39A13
SMAP2
MIR4517
NALCN
MIR4518
RSBN1
HSP90AB1
ARHGAP22
ARHGAP21
PTP4A1
ARHGAP25
ZSCAN25
ZSCAN26
ZSCAN21
TNNI3
TDRD9
MICALCL
MTX1
MRPS6
TNNI1
RIIAD1
RBP1
LOC100289361
C3ORF37
TOB1-AS1
UBR5
ABHD5
GPR3
CALN1
SOCS1
SRPR
SOCS2
EIF4G3
ARPC1B
DBH-AS1
NR1I3
CCNF
ATP6V1G2-DDX39B
C19ORF26
GRB7
C19ORF25
CCNO
EGFL8
HTR5A
TRIM39
ANXA2R
VKORC1
RASSF1
TRIM31
RASSF2
TBRG4
RASSF4
RASSF7
CD151
SSU72
HCST
OGFR-AS1
SPG20OS
LUC7L
RSAD2
RSAD1
UBD
MIR639
CHD4
WISP2
SCD
MIR141
CSTL1
MIR632
LOC100507373
IGF2-AS
SKIV2L
LINC00324
PIK3AP1
CRMP1
SCT
FN3K
FLYWCH2
MRPL14
C5ORF38
NEDD9
C11ORF35
CDC25B
C11ORF31
RNF41
LSM1
POLR2E
TMPRSS13
RHOH
C1ORF148
LSM2
SNORA78
ACO1
POLR2L
EFHC1
LINC00921
LINC00926
C1ORF141
LINC00925
IL1RN
TMEM65
DEPTOR
TMEM62
TMEM61
PRDM11
ANKRD20A2
ANKRD20A3
FANCD2OS
LOC100128264
ITM2C
HIST1H3A
CASKIN2
RNF126
IL17RE
HIRIP3
AGO1
LRRC10B
EBF2
KDM1A
GRPEL2
GAMT
VBP1
PYROXD2
LOC100128770
MAPK11
MAPK12
FAM217B
GRASP
FAM86JP
LMNA
FCER1G
FZD3
ZNF628
FAHD1
CACNB2
TEF
REPS2
RPL6
FFAR4
SNORD105B
PTPMT1
MIR4653
LOC100507091
ZFP36L1
HOXC4
GGA1
CEACAM22P
PLCD1
TSNAXIP1
ADO
ZNF518A
HIST1H1A
PROX2
FHOD1
COMMD3-BMI1
ITFG3
ZNF480
TACC1
PKD1
TACC3
CHRM4
NOTCH4
DEK
PRM3
PRKACB
PSMB7
ZNF131
TMEM231
HIVEP1
KIF20A
HDHD1
RASL12
ZNF316
TALDO1
ZNF319
CAB39
JUND
TFF3
RPL3L
LOC285696
OVOL1
GNAT1
HIST1H2AD
GNAT2
KLHDC4
HIST1H2AC
HIST1H2AB
SNORD20
SNORD23
TTC16
BCL2L11
SNORD24
BCL2L13
HADHB
KCNK5
C9ORF24
HADHA
FAM155B
ITPA
TSR3
MSX1
SH3KBP1
MIR4726
TMPRSS9
TRAF3
ISYNA1
PPAN-P2RY11
TRAF7
SNORA75
TCEA2
LOC100505812
CLEC4GP1
LOC730102
GTF2H5
GTF2H4
SLC16A5
TVP23C
ILF3-AS1
DENND1A
FOXN2
LGR6
PCDH7
PLEKHJ1
TARBP1
GNA15
GNA12
TLK1
EMG1
ABHD15
ATF5
BAP1
ATF6
MIR637
BFAR
IFFO1
IFFO2
ZCCHC17
FLNA
AP1M2
TRMT44
PSPC1
MOB2
BPIFB1
CCDC140
PPIP5K2
HSF4
DLG1
SDF4
LHX4
DLG4
SAMD10
COMMD2
LHX9
COMMD6
PILRB
MIB2
C15ORF39
TOR3A
GATA3-AS1
MIR449B
HIST1H3F
MIR3960
SLC38A5
NPR1
B3GALT6
NPR3
LHB
SLC38A3
SLC38A2
MIR5581
CAMK2G
BCAT1
PIDD
MTUS1
OSBPL9
STK4
MACROD1
IL22RA2
OSBPL2
OSBPL3
HIST1H3G
ALS2CL
OSBPL6
NEUROG1
OSBPL5
JAK2
GTF2F1
TUBB4A
EIF2D
AKAP9
TEX2
CYP26A1
ZSCAN10
YBX1
SAP25
ZSCAN16
IL7R
FAM20C
ANO8
ANO9
TMEM170B
CCDC112
NUAK2
ANO1
CELF1
CDH24
TANGO6
C3ORF22
SMC1B
MIR3188
PTGDR
FAM64A
MIR3185
PTENP1
PEG10
IL4R
HCG27
YARS
WDR46
TUBA1C
SNAR-G1
LTC4S
ZIC4
SNAR-G2
TNFRSF8
JAK3
RNF103-CHMP3
ZIC1
TNFRSF4
CCL27
NR1H3
TMEM91
GUCY2D
GUCY2F
SENP8
SENP3
DSP
HOXB5
PPP1R3D
RHOU
ING4
DSE
ING1
TYRO3
GSTO2
PDAP1
C1QTNF9B
DCUN1D1
DNAJC4
MIR601
USB1
DNAJC1
RING1
INS
TTC33
CNGB1
ZNF821
HS3ST3B1
RRP12
FLJ21408
PTPRVP
EFCAB4A
TFB2M
CD19
MIR192
NRN1
SNIP1
RAP1B
SLC2A11
RNPEPL1
MKRN1
ANKRD36
PARD6A
ANKRD32
C1ORF145
SNORA64
SNORA65
FKBP10
GLS
RHOA
DKFZP686I15217
CUEDC1
CAPG
MIR590
FAM91A1
NR2F6
PTX4
POLR2H
ACAT1
FAM110B
CISH
LOC100130238
MECR
RNF151
NUGGC
ATOH8
FSD1
CTF1
ABCG1
MECP2
MCAM
FRMPD1
MAD2L1BP
ABCG4
SLC27A1
SLC27A2
STAG3L5P-PVRIG2P-PILRB
FLJ46906
ACPP
SLC17A9
SCARF1
GTF2H2B
TBCD
TBCA
APOBEC3B
MIR3654
LUC7L2
EBI3
PRKD2
MIR3652
ATPAF2
CTTN
WDR82
AP5B1
CCDC77
BAX
GATA2
PLCG1
IARS
HAND1
SH2D3C
MIR1236
TBXAS1
HERPUD2
RGAG4
ZNF124
GFI1B
DLG1-AS1
SLC37A4
LOC100652739
GRIN3A
ST5
KLF5
GRIN3B
KLF3
MIR559
KLF1
ATP6V1B2
PSMC3
PIP5KL1
N4BP3
EFR3B
HEATR6
ACER2
MIR4800
NFX1
FAM189B
MDC1
ZNF302
REST
ZNF300
CXCR2P1
SH3GLB2
OSER1
P2RY2
MEX3D
MEX3B
DEDD
HOXB13
PHF21A
SERTAD4-AS1
C9ORF53
IL17RC
HVCN1
LOC646762
CERK
NCLN
MAP3K10
MAP3K11
MBLAC1
NCL
RBM28
PET100
TPSD1
SLC1A4
SLC1A5
CYP11B1
KIAA1239
ZNF549
TCAIM
GRHPR
DEXI
LOC100505806
ESYT1
IKBKB
LRRC43
MARCH6
DCTPP1
MMP23A
IKBKE
LRRC48
MICB
MIR4520A
B3GNT5
DNTTIP2
B3GNT7
EIF3M
B3GNT2
TMEM107
CLDN15
B3GNT8
DHRS3
ADRA2B
MIR5187
MIPEP
MTMR9
MKKS
MTMR4
NABP2
PLXNA2
CDKN2B
WT1
JAKMIP1
CDKN2A
CDKN2D
GHRLOS
C9ORF171
TSC22D4
MIR1250
DKFZP686K1684
BAZ1B
YIF1B
WDR11-AS1
HRK
SNORD123
CCDC159
HRC
KIAA1161
PTTG1IP
SOCS2-AS1
LRRC4B
FN1
SLC2A8
SLC2A6
SLC2A5
CNN2
CCDC154
SYT5
CXCL9
UBTD1
CCL3
NFATC3
SYF2
TNFAIP8L2
CCL4
CCL5
RSG1
FAM73B
BCKDK
MYCBPAP
EXOSC2
DAGLB
CTBP1-AS2
HSBP1
DNASE2B
MADD
ADAMTSL4
ADAMTSL5
TULP1
GNAI3
CEACAM1
EN1
CEACAM5
CEACAM7
ANGPT2
DLGAP1-AS1
GNAI1
PPP1R14B
NOLC1
PALM3
SSC5D
TCTE3
KIAA0895L
TNFAIP8L2-SCNM1
HDAC10
F12
OGFOD1
F10
NR3C1
ICMT
EPAS1
NIPA1
SDSL
RALY
SRRT
FCF1
OGFOD2
TBC1D31
SARDH
LINC00696
ALKBH7
ALKBH5
TOR2A
DUSP22
MIR29C
KRT74
KRT77
STC2
HELT
CNST
CDKN2B-AS1
STXBP1
RCOR1
MIR614
STXBP5
ADHFE1
RPL36A-HNRNPH2
AZGP1P1
FLT3
PODN
GSG1L
INS-IGF2
SNORA5A
C6ORF1
SNORA5C
SNORA5B
DNAJB7
S1PR5
TPSAB1
FANCG
FANCF
FANCC
IGLL5
ENY2
SUGP2
TTC22
NRON
H1F0
HNRNPA1
MIR183
U2SURP
RPN2
CELF6
CLU
FRY
SNORA52
SYCP2
TAOK2
E2F2
LLGL2
LRRFIP1
FAM65A
ACOX2
ACOX3
SLC22A14
GOLT1A
SLC22A11
HOXA7
HOXA6
HOXA5
CDK3
HOXA2
HOXA1
SGSH
CDK9
SKOR2
CALR
HOXA9
OBSCN
PTK2
NEURL
PHB2
SYNRG
NENF
MSH5
FAM220A
LIMS2
LIMS1
RCSD1
MCL1
FAM13C
HOTAIRM1
E2F8
SEMA6C
RERE
CNIH3
TUBB
CEBPG
PKI55
SUN2
ATG16L2
RGL2
MIIP
DNAJC16
ARHGDIG
DNAJC14
RTBDN
NFKBIL1
PTH2
USH1G
ASF1B
IL17REL
TOP1MT
MATN4
NAB1
PRKCG
LOC101559451
HIST1H3B
PADI3
CES2
EBF3
MIR1229
HIST1H3D
FFAR2
MLX
MIR1227
PM20D1
ENDOU
PM20D2
MATK
ACVR2B-AS1
ZNF155
PFKFB3
TYMS
GSTP1
FGFR4
ZNF793
ATP6V1C2
ZNF98
GLDC
SCIN
FLVCR2
FBXO18
RAET1E
SNAR-E
LOC100996455
TBX21
MIR5584
FAM3D
PPP4R1
CHSY1
PKD2L1
CWC22
GDNF
MIRLET7F1
MAP3K8
TOMM5
PPP1R3B
PARD6G
MAP3K1
SNORD46
IER3IP1
PROX1
FGFR2
NSG1
PLA2G5
ZNF576
ZNF578
GDPGP1
NUP210
TRPV2
MIR4740
ZNF207
FAM131B
ZNF205
MIR4744
SHC1
SHC2
MIR4747
MIR4748
NQO2
CTSB
RNF216P1
YTHDC2
KCNAB3
RIBC2
PPP1R37
B4GALT1
PPP1R35
SEMA3B
C16ORF92
RPL12
RPL13
TMEM102
TMEM101
SPRED3
RPL18
TMEM105
NME7
INPP5D
LOC650293
LOC146513
SYK
INCA1
RAI14
C17ORF85
SPEN
ZCWPW1
EME1
EMD
RGR
MIR4505
SNORD48
CXORF57
EPB41
LOC100506639
MYADM
SNORD117
STK40
DAXX
PCNXL3
GFOD1
AHNAK
METRN
VPS37C
PNPLA2
TIAM2
CARD8
CAPN10-AS1
PNPLA5
GUCA2B
C15ORF53
KIAA0195
PINLYP
LBX2
VGF
EMP1
KATNAL1
UBA7
PSMB6
PWP2
LINC00599
KIAA0753
PHF23
C21ORF90
FBXW11
TAGAP
LINC00592
MED13L
ST8SIA6
UBE2B
SNORD11B
CDHR5
LBX2-AS1
SAFB2
ARHGEF6
NRROS
GPX8
TOP3A
UBE2T
AGFG1
DPF2
FARS2
STX1B
VSTM2B
RPL18A
PTAFR
BTBD18
SNORD43
SRGN
IL1B
KRT8
FRMD6
MRPL49
CORO6
VPS45
LNX1-AS2
CTDNEP1
KRT80
KRT81
SPG7
MASTL
BMP2K
KRT86
MIR3605
GPR88
RAB22A
TSPEAR-AS1
RABEP2
PDCD4-AS1
LFNG
RPL36A
PPCDC
LOC253044
JUNB
MIR4640
COMP
COMT
NDUFA8
SALL4
MAST2
SALL1
SALL3
GPR61
GMEB2
RUNDC3A
SLC43A1
GALK1
SP140L
KIAA1967
UBE2O
PVRIG2P
WNT1
SZRD1
TREML2
STX10
FARSA
FIS1
CACFD1
BLMH
MIR4648
MIR219-1
EFHD2
RECK
MMEL1
CDHR4
GPRIN1
TTF2
SNORA48
TTF1
MOSPD2
C1ORF177
IRX5
ANKRD16
ERC2-IT1
RB1CC1
SPTBN4
GNN
SPTBN2
ANKRD10
ZNF814
HOXA11-AS
EFEMP2
KLF11
KLF16
KLF14
TFAP2A
GDF1
GDF6
TLN1
DPP8
RPL23AP32
P2RX7
CORO7
PI16
BLZF1
POU3F1
OTOP2
ZBTB7A
SLC44A5
POU3F4
MSI2
C1ORF35
COQ10A
POLR2J4
MIR550A3
MCM3
MCIDAS
C14ORF119
SQSTM1
CSH2
SNORD119
CLK2P
PCP2
HBP1
LAMTOR1
MIR409
WNT9A
TMIGD2
KLK4
CYP26C1
TMIGD1
ILF3
ILF2
DMRTC2
CTRC
PARN
PARL
FAM132A
TNFAIP8L1
MUC20
MROH8
PI4K2A
LEPROT
LOC100129046
NHLRC2
ABCA11P
MUM1
CCDC102A
DENND2D
ZNF146
PPT1
PPT2
NDUFB10
ZNF783
LOC153684
NDFIP2-AS1
ZNF787
PHC3
PHC2
CENPP
C16ORF86
ATAD5
PFAS
SMDT1
SOD2
SOD3
PYY
VWA7
TMF1
SAFB
C12ORF80
ARHGAP27
PPP5C
KCNN3
PRF1
KCNN1
VPS13D
PMS1
WSB2
OTUD6B
FBXL8
CCDC82
SNORD52
SNORD55
ZADH2
DDX5
DDX6
RPUSD1
RNF6
ZNF566
ZNF565
ZNF564
CYB5D1
CCDC65
ZNF217
NCAPG2
STMN1
CCDC63
HCFC1R1
TRAK1
CCDC69
HLA-F
NFKBID
NFKBIE
NFKBIZ
CLTA
RNH1
LOC100131496
ARID4A
LRRC61
RHBDL1
DPEP1
MMS19
MIR4688
LOC388499
FAM161B
C17ORF99
SNORD36C
HAUS6
C17ORF96
HAUS3
MED12L
HOOK2
TEX40
ELK1
TFE3
DLX4
MYD88
TOP2B
MPDZ
NACA
CYB5D2
PACSIN2
SDAD1
TFEB
CXORF66
SLC26A1
HIST1H2BF
SNORD105
MIR4728
HIST1H2BC
SBK2
MIR4312
SBK1
HIST1H2BH
HIST1H2BI
BRPF1
NGEF
SLC25A41
SLC25A43
TNFAIP8
DNMBP
RNF145
VAV2
CD81
PDZD4
TOX2
NUP155
BAIAP3
LRRC56
XPNPEP3
RFT1
BEST4
GPANK1
ARHGAP29
SMCHD1
MCOLN2
RPL35A
CARS2
ALDH1B1
LINC00051
LINC00589
MIR4797
TP63
TNPO1
ITGA3
NAA25
RRH
SGCE
RRAD
SGCB
TECR
GP1BB
LINC00114
RAPGEFL1
PPP1R12B
DUSP5
STOX1
DUSP7
CACTIN-AS1
SGPP1
PAQR8
LYL1
ICAM1
PYGO2
LRRC8B
PAQR5
PAQR7
FERMT3
C22ORF15
FADS3
IDUA
BCAP31
ZNF592
HCG18
CCM2L
MIR320E
SYNGR3
SYNGR2
MIR320A
CTDSP1
NXT1
GNRH2
DGUOK
TBC1D16
TBC1D14
ZBED6CL
NDUFA6
KCTD5
NUMA1
PRPH2
MIR27A
MNF1
HSPA1B
HSPA1A
MIR675
ADAM15
ADAM17
FAM83C
MIR101-1
HSPA1L
DGKZ
IDH3G
HAGH
DGKQ
CPNE5
SLC38A10
LINC00568
MIR200C
AACSP1
CREB3L4
DLEU7-AS1
EFNA3
USP44
MYL12B
MARCKSL1
KIDINS220
LINC00966
GPIHBP1
TCERG1L
USP14
ANKRD63
SSBP3
MOV10L1
STON1-GTF2A1L
SNRPG
NPM3
LOC1720
SMU1
RNF165
PLEKHM1
RHCE
IL27RA
ZC3HAV1L
CDC42BPB
DGCR11
DGCR10
BHLHA9
BRAF
ZBTB48
FLT3LG
IFITM10
ZDHHC14
ZDHHC17
DDX51
CTC1
PCSK1
ZDHHC19
RIC3
PCSK4
FAM86FP
P4HA2
AP5S1
HIPK1
KRT222
ANP32A
SEMA4A
TYK2
SEMA4C
GABRB2
DUSP27
C1ORF53
ZFYVE19
AMZ2
BOD1
LOC100128531
RETN
NAPG
MRPL55
PRIM1
LOC100130370
MIR410
MIR412
SLC35E2B
NEUROD2
ARHGEF12
ZNF689
MIR1203
ALOXE3
SCCPDH
THSD1
LOC100507217
HSPA8
PIK3C2B
IQCG
MUC17
GALNT13
NPL
STRBP
TTI2
WDTC1
LOC100133957
PSMC3IP
LOC401321
DDX47
LMLN
ANGPTL6
GADD45GIP1
ANGPTL4
COLEC12
COLEC11
KLC1
NPW
GPR114
[truncated: 1,890 more rows]
