# Supplementary material for: Identifying Network Perturbation in Cancer
Source: PLoS Comput Biol. 2016 May 4;12(5):e1004888. doi: 10.1371/journal.pcbi.1004888 (PMC4856318; doi:10.1371/journal.pcbi.1004888)
Supplement: S1 File — (ZIP) [file pcbi.1004888.s001.zip › files/tf_data/CD34_15k_enh/EBF1.csv]

DUOXA1
SSPO
HSPA7
HIST1H4E
HIST1H4D
HIST1H4K
HIST1H4J
REM2
PROCA1
LOC728024
HIST1H4L
LAPTM5
ARFRP1
PMM2
RNF10
LINC00608
SETD3
CLDN9
CAMK1
NR0B1
LOC100652791
PIK3CD
NID1
PTPLB
ZSWIM4
ZSWIM6
CRBN
MIR554
ZC3H14
MTMR12
DRAP1
ABCD1
LOC100130275
ABCD3
SCLY
TMEM52
SP8
CBLB
OSGEP
ZNF43
LOC100505666
NUP98
LOC100131496
MUC1
MUC6
POLR3GL
ZNF48
MIR103B2
NELFE
RAB40C
PTRH2
PTRH1
F2RL3
PRRG2
CLEC2A
MAX
LOC100996291
ERI3
ZNF678
LOC441666
CTBP1
MAK
GPC6
ITGA9
EVL
ATP2A2
ATP2A3
HCP5
MFSD10
LRP11
MGST1
CAPN11
TRAF7
GTF3C4
IQSEC1
APOA5
IQSEC3
IQSEC2
ZNF558
APOA2
CD81
SCARNA13
CSDE1
XPO7
MTFR1
LOC100132111
ZNF37BP
LOC100652772
PAM16
COL13A1
HRH2
HRH3
HRH1
GGTA1P
NMB
KCNIP2
KCNIP1
SDK1
PRSS57
DNASE1L1
DNASE1L2
DNASE1L3
FAM212B
GTF2IRD1
TLX3
OTUD7B
C2ORF48
ZEB1
TACR1
RPS6KA1
RPS6KA3
KCNH3
SFT2D3
SFT2D1
PSMD12
ZNF703
ITGAL
SERBP1
FAM134B
FAM134A
ZNF292
CLEC4G
LOC731779
GPR183
TRERF1
SMAD4
SMAD1
AFTPH
SMAD3
SHROOM3
MUS81
NDUFAF6
FOXM1
MTIF2
MEAF6
LOC100506714
LOC100506710
MIR4710
NAPG
DLX6-AS1
C16ORF62
PELI3
RAD21L1
FLJ16341
ATE1
KIAA1731
SCAND1
MRPL50
HTR7P1
MRPL51
FAM213B
MIR3620
MIR320A
FAM71E1
RNF111
TCEA2
IRF1
SUGT1P1
IRX5
COX4I1
BARX1
NOL9
NOL8
ZC3H18
LINC00676
NOL4
NOL7
LINC00672
PQLC2
SRPK3
RAB11FIP3
NME7
RALY
RIC8A
MIR19B2
FAM20B
CCDC115
ADARB2
MIR3939
AGGF1
SPHK1
IRF8
CUEDC2
C2CD2
HMGB1
PYURF
CPEB1
NADSYN1
LOC284998
BEGAIN
SPNS3
SRBD1
KIAA0125
SYCE1L
PGLYRP4
BIN3
XXYLT1-AS2
RGS20
RDH8
TP53TG1
LOC100289495
UBTF
S100A7A
SLC4A5
EFCAB2
CLIP3
CLIP2
LINC00271
CDCA4
SP1
MID1
LOC338799
LINC00696
CD47
CA13
CCDC136
IGFBPL1
DMTN
FGFR1OP
CRB3
ATG4D
RPL29
TPSAB1
WDR24
NIPAL1
LOC100129216
RAB24
RAB26
THAP7
MIR3151
CALR
MIR3154
CATSPER4
ACTR1B
PNN
ATP6V0E2
WDR72
IGDCC4
WDR74
WDR77
HLA-DMA
REREP3
TAC4
LINC00899
SIDT1
SPRED2
CCRL2
CHI3L2
CHI3L1
DFNB31
ARL2BP
LOC100272217
ASB7
MTMR9LP
CLOCK
MR1
PCF11
CNPY1
HDGF
PIP4K2A
LINC00304
PIP4K2B
TMIE
MRPL34
C5ORF15
RFFL
ZC3H3
UBE2R2
ARRDC5
FAM69A
SHOX2
KLK4
EGOT
ARRDC2
THOC1
JAKMIP2-AS1
LOC151174
THOC6
SYPL1
SH3BP4
SYPL2
TTI1
AVPR2
RFX7
SYS1-DBNDD2
RHBDL3
RHBDL1
IBA57
RNF103
MTRR
PAK4
DBP
CD300A
UQCRC2
PAK2
CD300E
FOXP1
MSL1
FOXP4
ZNF57
FAM215A
COPS6
NUP85
TRAPPC4
PPOX
YTHDF1
LOC115110
MDGA1
PANX1
ZNF598
C14ORF142
MNX1
MIR596
MYCN
MYCL
ZNF606
ZNF607
SUB1
MXD3
ATXN7L2
CAMTA2
PEBP1
CAMTA1
TRAF3IP3
TDRP
PIRT
IGF2
TCF7
IGF1
LOC100506527
RHBDD1
C3ORF80
IGFBP4
IGFBP5
FASTKD2
COL16A1
FUZ
CTBP2
FASTKD3
ABTB1
PROZ
LOC286059
PMS2P3
GLYCTK
CALML6
SHISA4
COX19
PFN3
TMEM216
BTC
SHISA3
KDM3B
TRIM3
TRIM2
SHISA8
SEZ6L
GAS7
LINC00651
TMC4
EPHX1
PDGFRA
ZNF335
WRAP53
WBP1L
ZNF331
AMPD2
AIDA
EIF2B3
CD300LF
MMP17
MIR203
C2ORF54
MMP11
ADAP1
BET1
MLF2
NUP62
GPATCH11
MECOM
IPPK
RSPH1
SH3D21
TRADD
CIB3
WDR25
C4B_2
SNORD70
FOXB1
FBXW4
TNFRSF6B
CDCP1
ARID3A
TRIO
LETMD1
SH3RF3
LRSAM1
SEPHS1
CELSR2
SNORD35A
TMEM147
ASGR1
ASGR2
LOC100126784
LOC100505876
MIR4709
PTCHD1
FOXL1
RPS4X
SLMO2
SLMO1
TJP3
CYP24A1
BUD13
PCDHGA9
EDC3
LY6G5C
LY6G5B
MFN2
MLLT4-AS1
SOWAHC
ITGB2
OR5AN1
LOC100132707
FAM32A
XAB2
VMP1
SNORA11B
ST6GAL1
TCEB2
PRDX3
KISS1
AGRN
CLGN
DAGLB
PTMA
SATB2
IGF1R
DIAPH3
MIR3545
OAZ1
LRP2BP
OTUB2
C2ORF81
ZNF2
ZNF3
LOC200726
LRIG1
MMRN2
SDCBP2
MIR106B
LOC146880
CDKN2A
ZNF664-FAM101A
RPS14P3
MYLK-AS1
RDH10
OGFR
ST3GAL1
VASN
PTH1R
VCL
CROCC
C6ORF62
CPLX1
VASP
PBX2
CYTH4
XPO4
DPH1
DPH2
LILRB1
SLC16A3
SMG7-AS1
NSUN4
MIR4260
CDRT15L2
PTCH1
CMKLR1
C21ORF59
MON1B
DYNLL1
SH3RF3-AS1
CKM
MIR4315-2
MIR4315-1
CD34
ERGIC1
MIR3165
LINC00908
POLR3D
MIR711
C3ORF43
APCDD1
MIR718
TXNDC5
POLR3K
POLR3H
CACNA1H
CACNA1I
GPS2
LOC728537
MT1IP
SPG20
GSDMA
DNMT1
GSDMD
CACNA1E
FAM46B
TECPR1
DLGAP4
FBXL15
WDR60
CACNA1S
C19ORF12
CYP27B1
FCAR
PRMT8
MFSD12
TRIM29
R3HDM4
HOTAIR
CDH23
CLCN7
CLCN5
IRF7
INO80B-WBP1
PNKD
ATXN3
BRD7
BRD1
BRD2
CARHSP1
KAT8
PTPN18
ORMDL2
SLC22A18
MIR629
LOC643387
PTPN11
MIR150
MIR620
KAT7
F2R
C7ORF41
ZNF514
PPDPF
ISCU
MIR3675
NCMAP
CD3E
CH25H
MIR4435-2
MRPL24
AES
SLBP
EPGN
MRPL20
AGAP11
GBA
HSPG2
KAT2A
SLC22A13
HABP4
CD209
SNORA81
ZNF853
IFNGR1
NPTX1
NKX2-3
NDRG1
NDRG2
CMIP
HSPE1-MOB4
KRT13
THEM6
SRSF6
USP48
SRSF3
LOC100131655
EGR3
ADAMTS2
PYCRL
SRSF9
USP40
PPM1H
RNF130
TMEM79
VIL1
OR4D11
ZYX
OSBPL3
MADCAM1
CX3CL1
CNBD2
PJA2
CISD2
KCNQ5
CLNS1A
KCNQ2
GRB2
XKR8
MIR4513
MIR4765
PAX5
ZNF580
ZNF583
PAX6
MRPL1
EMC1
SCRN1
KCNQ1
ALDH8A1
PPP1R10
SLC3A2
ACAD9
NANOS2
PSD
TPRG1L
C10ORF99
CAMKK1
TEDDM1
LINC00628
MBD3L1
MS4A13
MOG
METTL21B
EPG5
PTDSS2
BAG6
MYO1H
KMO
PDIA2
MSRB1
RTKN
MYO1A
ZP4
ADAMTS13
RPS3
ADAMTS14
SNORD1B
ARRB1
CYP2S1
VDAC1
NTRK3
MIR24-2
CHMP6
BCR
MIR24-1
CSDC2
CNTD1
SLC52A3
PGBD5
ZNRF3-AS1
DHX58
MIR4659A
SULT6B1
LCN2
HOXA13
HOXA11
UTP11L
TMEM201
CYB561A3
TMEM205
C3
C2
VPRBP
ATAT1
SLC6A16
LOC100506469
TSSK4
NENF
KIAA1324
TSSK3
FBXO42
FAM214B
LOC100507032
FER1L6-AS1
MIR5008
GALE
LGALS8
IGSF23
IGSF22
GALC
LGALS1
SRY
RAP1GAP2
FSCN2
RMND5B
TCAP
KCNJ1
NUP50
SNORD11
MYL12A
KCNJ4
TAPBP
AGPAT6
BNIP1
MRPS14
HP07349
MYO19
AVPI1
CSNK2B
ASAP2
MIR4288
CAMK1G
MIR4282
HILPDA
CDK9
MIR4739
NABP2
PEX10
LOX
ATAD2
MIR4734
GCDH
SMCR7
SEL1L3
RAB3IL1
PRICKLE2
SOX1
PRICKLE4
PCYOX1
LOC100288814
RPL26
UNCX
LOC338797
GAL3ST4
LOC284889
MIR106A
FBXO30
LOC100133669
MID1IP1
LRP12
ELK2AP
SMARCB1
CALHM3
LOXL1
PIEZO1
TMEM198B
CEBPA
TMEM194A
PIGQ
SNHG16
ILKAP
HPN
MIR548B
PIGW
PIGY
LINC00659
MIR548J
ARAP2
TAX1BP3
ALPP
SLC20A2
SNAPC2
LOC100133445
CCDC176
FOXC2
PDK1
PDK2
ATP6V0E2-AS1
KANK3
SLC25A34
WBP1
RSPH6A
ATG16L2
MIR3177
DOLK
FXYD7
FXYD5
FXYD2
FXYD3
MGARP
FXYD1
KLK15
MIR4655
HAS2-AS1
MAFA
PLIN4
PLIN5
PLIN2
ENOSF1
SMAP2
MIR4514
MIR4516
LOC100506115
NTRK1
NTRK2
RSBN1
SLC34A1
ARHGAP21
ARHGAP27
ARHGAP25
DNAJC12
PPP1R16B
URI1
NFKBIE
ZSCAN21
TNNI3
PCGF1
TDRD9
MRPS7
CD22
NKRF
ABHD8
RBP3
VAPA
MIR3175
PNCK
UBR7
ABHD4
UBR4
NKIRAS2
SOCS7
WDR54
SOCS3
MBOAT2
PPP2CA
ARPC1B
EEF1D
SPG20OS
NR1I3
EIF4G3
CCNF
NKX1-2
CHTF8
ULBP3
EIF4G2
ZNF467
CCL3L3
PRR5L
CCL3L1
CCNK
HOXC9
RASSF8
REL
ANXA2R
ARMC1
RASSF1
RPL7
TRIM31
RASSF5
TMEM120A
CD151
NHP2
LPPR2
OGFR-AS1
SWT1
LUC7L
CCR7
MIR149
JMY
PLEKHJ1
SCD
MIR637
MNT
SNORA7A
NPC2
IGF2-AS
SKIV2L
HINT2
LINC00327
CRMP1
TGFB1I1
HTRA3
FLYWCH2
PSME4
TROAP
HMBS
MRPL12
INTS8
TTC1
EXD1
TTC3
CDC25C
PSME2
RNF44
RHOV
RNF41
ARPC4
POLR2E
ANKRD26
GATSL3
ANKRD24
C1ORF148
IFIT1B
POLR2C
SNORA78
RHOC
POLR2L
EFHC1
ABHD14B
ELP5
SUV420H2
LINC00925
PRDM16
TMEM66
TMEM65
PRDM15
PRDM12
CLP1
PRDM10
PRDM11
PADI3
MPI
PRODH
SNCG
FCHSD2
CASKIN1
AIFM2
RER1
TRPC5OS
AGO1
LRRC10B
DDA1
PADI4
GAMT
VBP1
LOC100499489
MIR103A2
FFAR2
MAPK11
MAPK12
GRASP
TGFBR3L
PML
HIST1H3H
FCER1G
HIST1H3I
BTG2
BTG1
ALAS1
FZD8
PM20D1
SLA
LILRA2
RPL6
NEURL4
ADPRH
ALPPL2
NOTCH2
PTPMT1
LOC400558
KCNQ1OT1
FLJ44511
ZFP36L1
GGA3
PTTG1
ZNF518B
ZNF518A
ADM
HIST1H1B
FHOD1
JAK3
HRCT1
ITFG3
SOS2
EMILIN1
TFR2
TACC1
PKD1
TACC3
PICK1
PIAS3
APLN
PIAS1
PRKACA
PSMB9
PRKACB
PSMB7
FEN1
MRTO4
ZNF134
PSMB2
EIF3D
VPS13C
ACVR1
TSPAN6
KALRN
JUNB
JUND
PFKFB4
HIST1H2AL
HIST1H2AI
HIST1H2AH
HIST1H2AK
HIST1H2AJ
HIST1H2AE
GNAT2
P2RX5
P2RX4
P2RX6
SNORD20
SNORD22
SNORD25
SNORD27
SNORD26
SNORD29
ESCO2
C9ORF24
KCNK7
FAM155B
CRY1
CRY2
CTU2
ZNF555
SNORD2
IDNK
HKDC1
VPS13D
ACOT12
NACC1
ANKRD18DP
SH3KBP1
SNORD8
SNORD9
TRAF1
MIR4722
PGRMC2
MIR4720
SCAF11
SNORA75
AP4M1
TMPRSS3
GTF2H5
GTF2H4
TMEM163
CHD2
LRRC56
DENND1C
FOXN3
CPOX
RPL26L1
RPL36
PTGES2-AS1
RPL32
PCDH7
GRIN2C
TARBP1
GNA15
ABHD15
ATF5
ZSCAN12P1
TBC1D10B
SH2B3
TAP1
TAP2
MOV10
ZCCHC18
TMCO6
MOB2
TARM1
SBF2
BRPF1
MIR5187
SMG5
SMG7
SDF4
LHX4
DLG4
OARD1
SAMD11
LHX8
TKTL1
SNAR-D
SYS1
COL27A1
PPP2R4
SEMG1
MIR4297
MIR4294
LOC113230
NOL3
MIR3960
C15ORF37
ZMYM3
B3GALT6
OGDH
LHB
ZMYM4
MTFMT
SLC45A4
MDFIC
CAMK2G
R3HDM2
CAMK2A
CAMK2B
PIDD
OSBPL8
STK3
LOC100129534
IFRD2
SCT
CXCL11
CXCL10
ALS2CL
CXCL14
CXCL16
AKAP7
DBNL
TPM2
RNASE13
UCKL1
SLC16A4
TUBB4A
LINC00226
LOC100506100
SNRNP25
ARHGAP12
FAM20A
ZSCAN10
LINC00446
OR5A2
STARD7
ODF3
FAM20C
ANO9
TMEM91
SPATA12
CELF6
LOC730183
CELF2
CELF1
MIR941-3
FLJ31356
POLR1C
MIR3189
MIR3188
C14ORF2
GPR137B
MIR3183
PEG10
FLI1-AS1
HCG26
POM121L4P
MIR1909
MIR1908
C19ORF35
LTC4S
AHSA2
ZIC5
TNFRSF8
ZIC3
TBC1D24
TNFRSF4
GRM6
GTF2I
CCL27
NR1H3
TOMM6
MED31
C14ORF80
UCK1
FIBCD1
HOXB4
C5ORF30
CUX1
SEC23B
LINGO3
THBD
BRF1
ING1
TYRO3
PDAP1
DNAJC9
VASH1
GLYATL2
DNAJC5
DNAJC7
POLR2G
RING1
LOC100129316
C9ORF40
CD14
WDFY1
BHLHE41
DCUN1D4
P2RX5-TAX1BP3
CDC42
SLC25A24
INA
MIR192
TMEM191A
STRN3
ACP2
SPHK2
PCDHGB8P
RAP1A
C1ORF100
MKRN3
ANKRD37
SNORA68
LEPRE1
C1ORF159
RHOB
SNORA64
SNORA65
MAP3K5
SNORA60
ANKRD39
SNORA63
BSX
TMEM9B-AS1
NCOA5
PTX4
GIMAP1-GIMAP5
CIRBP-AS1
NOP14-AS1
CISH
CLPP
MINOS1
MIR99B
SNORA70
KIF21A
NUGGC
USP51
P4HTM
CTF1
IL1RN
CHP1
SATB2-AS1
PRDM14
RCAN3AS
SS18
LDLR
JSRP1
CPEB2
PRAM1
PDE10A
SLC27A3
RBMXL1
GEMIN8
ZNF638
TPCN1
C20ORF24
AK3
LMO1
ENHO
IL21R
LMO4
GEMIN7
EMX1
MDH1B
OR10P1
SETDB2
HSPE1
SWI5
SARS
EBI3
WT1-AS
MIR4740
NCKAP1L
KIF9-AS1
AP5B1
KRBA2
DHFR
CHMP4A
RNF181
TMEM241
BAX
LINC00485
FMO1
ZNF629
MLKL
SH2D3C
NGEF
LARS2
HERPUD2
CDK19
LPIN2
ZNF200
DDX10
RGAG1
LOC100652739
MIR548AR
KLF7
TMEM55B
KLF4
KLF3
KLF2
KLF1
EXTL1
MTRNR2L2
ATP6V1B2
PSMC3
GPR128
EFR3B
ARFIP2
MIR4800
MCTS1
PAN3-AS1
NFX1
RNF216P1
NCR3
SIM1
NCR1
MIR548A1
TP53TG5
MMP28
MIR137
TRIP10
TRIP11
MEX3D
PASK
MEX3C
LOC100506421
GPBAR1
SNORD37
SNORD34
FAM86C2P
BAAT
SNORD33
SNORD30
NCLN
ITLN2
MAP3K11
RND2
MAP3K13
NCL
TINF2
PET100
TPSD1
MIA-RAB4B
PPP3CC
MIR4434
C16ORF93
SYCP2L
GRHPR
LIN7B
DEXI
GPATCH8
SFTPB
LOC100505806
TNFSF18
CAND1.11
LRRC47
FKBP1A-SDCBP2
MIR1244-3
TMEM177
MIR1244-1
TMEM175
MARCH9
MICB
UBXN10
UBXN11
RARA
DNTTIP2
SETD2
PEA15
TMEM107
CLDN15
B3GNT8
DHRS3
EIF3F
ADRA2C
SNHG9
FGFBP3
C16ORF98
FADD
DYRK1A
LRRC73
TEX28
MYT1
CDKN2B
WT1
CCNL2
BARD1
GNLY
TSC22D2
C9ORF171
TSC22D4
EPHA2
BAZ1A
CCDC153
DKFZP686K1684
CCDC151
WDR11-AS1
CCDC154
CCDC155
SNORD123
SNAI3
CCDC158
CCDC159
TUFT1
HRC
KIAA1161
PTTG1IP
LRRC4C
LRRC4B
SLC2A9
SLC2A8
PTGES2
SYT3
SYT4
SYT5
UBTD2
PPM1J
CNFN
MYCNOS
LOC653486
TAS1R1
MIR3975
MESDC1
MESDC2
RPL37A
C20ORF201
KISS1R
FUBP3
METRNL
PPFIBP2
RBFOX1
MIR4751
BCKDK
CEP104
VANGL2
MTDH
CTBP1-AS2
EXOSC7
BCL7C
ADAMTSL2
ZNF273
GFER
YJEFN3
ST20-MTHFS
ADAMTSL5
TULP2
NBL1
H19
NCOR2
CEACAM1
EN2
ATP5E
ANGPT2
PPP1R14B
QRICH1
UBP1
PRR9
PALM3
PRKCSH
FKBP1A
KIAA0895L
C22ORF39
C3ORF18
SPEG
F12
ZNF582-AS1
MIR3197
C22ORF34
SNORD1C
E4F1
LOC100507506
TNFRSF1A
SDSL
LOC100507501
MIR1914
SRRT
MSANTD1
SNAP47
INPP5K
ATP6V0A1
ATP6V0A2
MIR762
MIR29C
KRT77
TRNAU1AP
STC2
PSMB11
PSMB10
EHMT2
CDKN2B-AS1
SCYL1
GLB1L3
STXBP2
TIGD5
MPZL3
MIR611
ISG20L2
INF2
SSSCA1-AS1
CALCOCO2
OR4D9
SET
SNORA76
INS-IGF2
S1PR2
OR4D2
HFE2
DNAJB7
ZEB1-AS1
S1PR4
IGF2BP1
FANCF
AMDHD2
TTC28
AAMP
FANCA
RNU6-83P
TTC25
PHYHIP
DOT1L
MIR18B
HAS2
NRON
TTC16
CA5A
H1F0
HMSD
HNRNPA0
HNRNPA1
RCL1
MIR1976
MRPS18B
ENO1
E2F4
ENO4
LRRFIP2
GTSCR1
SNORA51
LINC00909
FBXO9
SNORA52
CARF
SNORA56
FAM65C
LRRFIP1
FAM65A
DUS2L
NIF3L1
FGF17
HMBOX1
GRIK5
TRAPPC6A
CDK2
MIR92A2
CDK4
PNP
IGLL1
HAPLN4
CBX3P2
LPAR5
OXLD1
ZBTB20-AS1
NEURL
SF3B5
RABGAP1
PRSS3P2
MSH3
LIMS2
CYP17A1
ALOX15
LIMS1
RCSD1
SORBS1
FAM83H-AS1
PRKY
PRKX
OR14I1
FAM219B
COX5B
PKI55
SUN2
RGL3
RGL2
CTXN1
EOMES
ARHGDIG
SCN2A
RTBDN
NARFL
TNFRSF18
ARHGDIA
NANP
PACSIN1
ASF1A
PACSIN2
MATN4
SUPT16H
PRKCB
PRKCE
STIL
FAS-AS1
CGB1
MS4A6A
CES3
PRKCZ
EBF3
MIR1229
SGSM1
HIST1H3E
SCML2
PCNXL3
LMNA
SCML1
NAT8L
WDR73
MDP1
PM20D2
SEC11A
DDX21
DDX20
ACVR2B-AS1
ZNF157
PMF1
DDX24
FAM195B
ACKR5
PFKFB3
DDX28
NRIP1
GPR132
GLDC
TOP1P2
ACTG1
ADD1
FKBP11
PPP4R4
LSM2
MIR5586
MIR5581
PPP4R1
CELF4
PPIL3
SLC9A7P1
FAM99A
MIRLET7F1
PPP1R7
MIR1322
TUSC2
CNGB1
CCDC97
RNPEPL1
CCDC92
HNRNPUL2
NSG1
TPSG1
LOC646938
ZNF574
TPGS1
LUC7L3
ATPAF2
CCDC77
FAM131C
TRMU
SHC2
SMCO4
IDH2
CTSD
CCDC78
KCNAB2
PPP1R37
MIR5698
SH2D2A
TRPS1
RPL10
PPP1R32
RPL12
TMEM102
TMEM101
FLJ44313
RPL18
B4GALT3
TMEM105
CTSW
SMPDL3B
UCKL1-AS1
XAF1
CXCL2
INPP5D
INPP5F
SYK
INCA1
SORBS3
THADA
SPEN
PRSS27
PRSS23
LYL1
LXN
TACC2
HELT
ZMYND10
FCN2
DUOX1
EPB41
WIZ
PDZK1IP1
MYADM
MIR31HG
FBLIM1
SNORD110
AGPAT3
DAXX
AP2S1
FLJ25363
NT5M
AHNAK
VPS37D
VPS37C
AFF1
PNPLA3
LOC100288911
CARD8
PNPLA6
PNPLA5
GUCA2B
NKAIN2
ACSF3
PIAS4
GFOD1
LBX2
LRRC37BP1
PSMB8
CCM2
PDP1
PDP2
MAP1S
FRMD8
MINOS1-NBL1
DECR2
LOC100507463
SPICE1
KIAA0753
PHF23
LYPLA2
TP53
NAA10
GNAS
MED13L
MOGS
UBE2B
SNORD11B
CDHR5
LBX2-AS1
ZNF135
HERC2
NRROS
AGFG2
UBE2T
ARMC5
DPF1
ASNA1
HSPB1
SEC14L3
RPL18A
LOC100128076
SEC14L5
SIX1
ADIRF
MIR194-1
CRYGN
BTBD17
DACT1
OR10AD1
LNX1-AS1
PHTF1
MIR4417
RRNAD1
CTDNEP1
KRT80
KRT81
TMCC1
KRT86
MIR5695
CAST
PP14571
LINC00112
ZNF319
PDCD4-AS1
TPRX1
LFNG
ALOX12B
ARL3
MIR4641
ALG6
NDUFA2
NDUFA3
CYB561
COMP
ACSS1
WAC
COMT
MIR662
PLEKHM1
PLEKHM2
PLEKHM3
GPR62
GMEB2
QARS
TAGAP
GSTM2
UBE2N
GSTM4
MIR194-2
FASTKD1
FARSA
FIS1
CACFD1
HMG20B
MIR4648
PAXBP1-AS1
CDHR2
IL9
EFHD2
SNORA47
EFHD1
OVOL1
GPRIN2
EIF5
EIF6
TTF1
INSR
AEBP1
ATP11B
ATP11A
MGAT5B
LTA4H
SPTBN4
DAD1
C17ORF53
ANKRD11
HOXA11-AS
ARPC4-TTLL3
KLF10
NIM1
KLF16
TMEM151B
TFAP2A
GDF1
TFAP2B
PCDHGA10
PCDHGA11
PCDHGA12
ITGAE
DMC1
STRA6
NT5C2
POU3F3
POU3F1
LOC100128770
ZBTB7A
SNRNP200
ZBTB7C
TPST1
ANXA9
C2ORF78
SLCO2B1
MIR26B
MCM7
POLR2J4
IK
HECTD3
CYP2A6
SIDT2
PCNX
UTY
DUSP11
LOC442497
C14ORF119
SQSTM1
SAMHD1
FEZF2
SDS
DNPH1
BCL2L12
EPC2
PCP2
LCK
NDUFS2
FAM92B
NDUFS5
WNT9A
TMIGD2
COQ5
TMEM167B
AHCY
TMIGD1
COQ2
AOC2
FLJ36777
TIMP2
EPX
CTRL
CTRC
PARL
FAM132A
ZBED3-AS1
GCLC
ZFYVE9
MUC21
PI4K2B
PCDHGB6
HBZ
LOC645249
ZNF556
ZNF142
POM121L2
CCDC102A
DENND2D
NHLRC4
WWC1
CCDC88C
DDX31
NDUFB10
GSE1
LOC153684
ZNF787
ZNF785
GPR107
GPR108
ZNF552
SLC26A10
GOT1
PYGL
ATAD5
C1ORF194
RNASE1
BRICD5
SOD2
SCARNA20
VWA7
C12ORF80
FAM221B
EMC10
KCNN3
KCNN2
QTRT1
SEC23IP
IP6K3
HNRNPLL
PMEL
TRNP1
FBXL8
KCTD21
BRSK2
HSD11B2
SPPL2C
MIF4GD
FBXL5
CD6
SNORD56
SNORD57
DDX6
NIPSNAP3B
TMEM150A
DDX1
LOC286467
TLR5
RNF7
NIT1
NCAPG2
CD2
FOXK1
HCFC1R1
SLC7A6
TYSND1
TRAK1
SLC7A5
CCDC69
SLC7A1
SNX12
HDAC7
PPP1R27
CLTC
CLTB
TMEM59L
TRAF4
CEND1
TRAF5
DNAAF3
DKFZP434K028
STYXL1
HAUS5
DOCK11
PRSS33
HOOK2
LOC653712
RSPO4
SLC35A1
NR5A1
DLX5
DLX6
DLX1
DLX2
TOP2A
ACVRL1
LAMB2
HGFAC
SH2D6
TFEB
SNORD32A
TAF12
PGM2
SLC26A1
HIST1H2BG
SNORD104
TMEM44
SART3
HIST1H2BM
HIST1H2BN
SBK1
[truncated: 2,398 more rows]
