# Supplementary material for: Identifying Network Perturbation in Cancer
Source: PLoS Comput Biol. 2016 May 4;12(5):e1004888. doi: 10.1371/journal.pcbi.1004888 (PMC4856318; doi:10.1371/journal.pcbi.1004888)
Supplement: S1 File — (ZIP) [file pcbi.1004888.s001.zip › files/tf_data/CD34_15k_enh/EGR1.csv]

UBE2Q1
SSPO
ELANE
EXO1
HSPA7
HIST1H4E
LOC100652791
LOC100130872
REM2
NELFA
SSFA2
BUD31
HIST1H4L
PDCD10
RNF10
PMM1
ADIPOQ
ABCC5-AS1
C6ORF123
ZNF703
RAP1GAP2
PIK3CB
PABPN1L
PIK3CD
CEACAM3
LOC339240
ZSWIM6
ZSWIM7
MIR554
ZC3H14
SPN
DRAP1
ABCD1
IRX4
IRX1
LOC100996342
IRX2
FOXQ1
C2CD2
ZNF44
TCOF1
LOC100505666
ZNF41
NUP98
PPP2R2D
XPA
SP3
NUP93
MUC6
CRB3
SP7
PRKAG2-AS1
GOLIM4
ADPGK-AS1
ARF6
NELFE
RAB40C
MEG9
KCNJ6
HSD3B7
COL7A1
PRRG2
JPH3
WHSC1
FAM187B
PARP15
ERI3
ERI1
ANP32E
PHKG1
MAG
ACLY
MAK
SPPL2B
MAL
C8ORF22
ITGA9
EVL
ATP2A1
ATP2A3
PNISR
ANP32A
KIAA1279
MFSD11
PMM2
MFSD12
DENND4A
DENND4B
DENND4C
IQSEC1
IQSEC2
UFSP1
APOA1
APOA2
XPO1
TAPBP
ZNF451
LILRB4
XPO4
XPO7
LOC100132111
DGAT2
PSMG4
PAM16
GMDS
LSR
CYP27B1
PSMG2
PSMG3
FBXL18
KSR2
DUSP27
GHDC
ZNF354B
SDK1
PRSS57
PRSS56
ASB16-AS1
SCARNA15
PRSS53
WFDC3
TSPYL4
DNASE1L2
LIN28B
PPIG
SIGMAR1
FENDRR
C2ORF49
C2ORF48
EPS15L1
CNTFR
HMCN1
CD83
C2ORF42
KCNH4
RPS6KA2
KIAA1217
RPS6KA4
FOXC1
RD3L
TP53I11
TP53I13
PSMD11
PSMD13
PREP
TCIRG1
BOD1
LOC285484
ITGAL
ITGAM
ARFGEF1
OPA3
MYO10
ITGAD
DCST2
DCST1
EIF4H
MIR4322
ZNF700
TRERF1
SMAD7
TTC25
AFTPH
MUS81
STATH
MIR4321
AMMECR1L
NDUFAF3
NPHP4
FZD10-AS1
IGF2R
MIR4712
LOC100506710
MIR4710
ARX
PELI3
SERAC1
ARF3
GNL1
ARF1
SLC36A4
CKS1B
LRRC70
FAHD1
HNRNPM
ATE1
ELMSAN1
HTR7P1
C22ORF34
LOC100130370
FAM213B
MIR3620
NS3BP
MYEOV
C11ORF63
SULT1A4
MYLK4
TMEM59
SULT1A1
HOTTIP
SULT1A3
SULT1A2
SUGT1P1
KDM2A
SUGT1P3
NOL9
SH2B3
PRKAR1B
LOC100130275
MOB2
C4ORF48
OLIG2
NOL3
LINC00671
RAB11FIP3
FOXO3
EDA
MIR4531
MIR1914
ESPNP
OSGEPL1-AS1
CCDC116
ARID3B
SLED1
ADARB2
LRRC25
METTL23
CD86
METTL20
ATP1A2
ATP1A1
RAB7A
SMIM13
WTIP
TSPO2
LOC100289019
SP8
SPHK1
BPESC1
ETFA
GOLPH3
HMGB1
CPEB1
CPEB2
ARL11
PGLYRP1
FIZ1
PDDC1
MIR4730
ZNF780A
NADKD1
BIN2
XXYLT1-AS2
LOC100134368
RGS20
C2CD5
IFT80
FAM86C2P
PLGRKT
RDH5
BRIX1
CAHM
MIEN1
CLIP2
ETNK2
CDCA4
MUC2
ERAP2
NDUFA4L2
LRRC28
SLC12A9
STEAP1B
DHRS7B
KISS1R
SPEF2
CD48
XYLT1
MND1
CA14
CD40
IGFBPL1
DMTN
MIR765
SMC4
ATG4D
ZNF48
DISP1
FLJ31306
MIR769
QKI
AIM1L
RAB21
NIPAL2
NIPAL3
RAB24
RAB26
RAB8B
YRDC
LOC100294362
C3ORF55
TOR2A
SMKR1
RPS29
PCDHGC3
ACTR1B
IQCG
CHID1
WDR74
WDR76
RPN1
AAAS
RPL26
SYTL1
YWHAE
SYTL3
LOC442132
TERC
LINC00899
NQO2
RIBC2
SPRED2
CCRL2
CDH24
SFMBT1
SFMBT2
RPL23
MIR496
DFNB31
HDAC5
MLLT3
PRPF6
LOC100507584
LOC100272217
GORASP1
CD72
PPP1R3G
MTMR9LP
LOC283070
PLEKHH3
MR1
SIX2
C7ORF55
GSTTP2
CNPY4
CIRBP
RELB
RELA
HDGF
PIP4K2A
ZFP62
HMG20B
PIP4K2B
MRPL37
MRPL34
ITPR3
PHOSPHO1
RFFL
UBE2R2
KLK1
FAM92B
KLK4
TBL3
ARRDC2
THOC1
FAM120AOS
HNRNPDL
SMDT1
ISG20L2
ZIC2
C1ORF122
C1ORF123
KIAA0930
RFX4
TPSD1
CDKN2A
NRXN3
NRXN2
RFX2
RFX3
MLST8
YDJC
IBA57
PAK4
DBP
PAK6
CD300A
TMEM40
PAK2
UQCRC1
CLUAP1
FAM122B
FOXP1
ADAM30
FOXP4
TTC19
KHDRBS1
TBR1
TRAPPC4
YTHDF3
YTHDF1
IFT74
LOC115110
MDGA1
ZNF595
SMARCB1
ZNF598
MED9
MEGF9
ITIH3
COX19
MYCN
LOC388692
MYCL
ZNF606
ZNF607
CYP2D6
SUB1
ZFR2
GML
PKDREJ
TREX1
PKD1
CAMTA2
ATXN7L1
TNS3
TRAF3IP2
SDF2L1
FAM135A
ZCCHC17
IGF2
TCF7
LOC100506527
DLD
NUDT1
GCK
NPFFR2
NUDT5
PMEPA1
PVR
IGFBP6
OR2B11
IGFBP5
EPS8L1
COL16A1
MARCH6
CTBP2
DAW1
EBLN2
ANKMY1
PROZ
GTPBP4
PAIP2B
PMS2P3
GLYCTK
PRR7-AS1
STK38L
SHISA5
ELOVL2-AS1
PFN3
LINC00322
SHISA2
SHISA3
TNFAIP8L1
TP53BP1
TRIM3
TRIM2
SHISA8
ISLR2
TRIM7
NXPH4
TMC4
EPHX1
ANKRD13D
EPHX4
RPL23AP64
RASGRP3
PKLR
RPLP2
RNF216-IT1
GTPBP2
EIF2B2
TEX12
CD300LF
LGR6
DNAJB5
PPA1
NR5A1
MALAT1
C2ORF53
TMEM200B
C2ORF54
MCTP2
RASAL2-AS1
BET1
RSPH9
TMEM14C
ELAVL2
NOTCH2NL
MECOM
ALCAM
CNIH
TPM2
TPM1
MRGPRX4
CIB1
MRGPRX2
FOXB2
PTPRM
TNFRSF6B
LOC646719
CDCP1
ARID3A
TRIO
CLIC5
CLIC2
MTMR12
LRSAM1
CLIC1
TET3
TPMT
CELSR3
CELSR2
YKT6
MMP19
TTC24
TMEM173
C16ORF59
FOXL2
PCIF1
TSEN54
ITGA7
SLMO1
TJP2
TJP3
IL21R
TJP1
MIR1284
C5ORF42
ARID4A
SNAR-A8
LRRC34
LY6G5C
LY6G5B
FUZ
MLLT4-AS1
ITGB2
LOC100132707
F2RL1
NRON
MT1DP
XAB2
LOC100129917
SNORD60
MAD2L2
COPE
SVIL
GTF3C5
TMC8
KLHL11
TCEB2
CHPF2
PRDX3
EPN2-AS1
AGRP
IPO11-LRRC70
AGRN
APOA4
NFYA
MYBL1
NR1D1
NR1D2
PITX1
OTUB1
LAMA1
POMZP3
MIR4638
MIR4639
FAM90A1
AXIN1
TIPIN
OLAH
FYN
MIR4635
LOC146880
LHX6
MIR3940
TOR1A
PHLDA3
CCT6A
OGFR
RDH11
PSMA3
HSCB
EDN1
RAC2
ST3GAL4
XPNPEP3
GLI1
RDH13
GALNS
GDNF
CPLX1
STK11
SKIL
AP2A2
CYTH1
PAPOLG
PBX2
SNORA74A
LILRB2
DPH1
DPH2
LRRC10B
LILRB1
COL5A3
SLC16A3
NSUN2
NSUN5
ARHGAP30
TUBG2
ARHGAP35
DCAF5
BOLA3-AS1
MIR1281
AOAH-IT1
MFSD7
PAGR1
MSH5-SAPCD1
LYVE1
SH3RF3-AS1
ZFR
RAD9A
CD33
PTGS1
ZNF321P
POLR3D
UQCRH
B3GAT3
APCDD1
MIR718
HSPA5
POLR3K
MIR15B
TOPORS
CACNA1H
GPS2
LOC728537
CALM2
TTC30A
C12ORF52
SPG20
FAM46D
CACNA1A
DNMT1
FAM46A
FAM46B
DLGAP3
SLC2A6
PERP
CUL9
C19ORF18
MIR196A2
ATP6V0D1
CACNA1S
C19ORF12
C19ORF10
PRMT8
SFRP4
BMP8A
PNKP
TRIM24
PRMT3
CREB5
FBXL16
CREB3
LTBP4
CDH26
PRMT5
PER1
PNKD
KLHL35
BRD9
MIR4761
SLC15A3
SLC15A1
BRD1
NOMO3
FAM65B
KAT8
LRFN3
DNAJA1
SLC22A18
ZNF295-AS1
ORMDL1
LOC643387
MIR627
MIR150
PQBP1
ARCN1
GALR3
IHH
LINC00338
LINC00337
LINC00336
QRFP
NCMAP
CD3E
RNF157-AS1
CSF2RB
MRPL24
AES
SLBP
MRPL20
MRPL23
GBA
C11ORF21
GAB3
DNAJC21
LARGE
LINC00938
SLC25A29
MIR4769
ZNF853
ARHGAP9
IFNGR2
NKX2-3
DAP
RICTOR
ZSCAN1
ZSCAN2
SRSF5
THEM6
THEM5
THEM4
SPRTN
SRSF3
MSMP
EGR2
USP44
PPM1M
EGR1
USP40
RNF130
LOC100130705
VIL1
CLPTM1
PHYHIP
C6ORF25
MADCAM1
PJA1
PJA2
CHEK2
CDK2
CHEK1
YPEL3
PLVAP
DALRD3
CISD1
PRKAB1
MIR4516
HNRNPC
SMAP2
VILL
PAX5
CDCA3
LOC100996702
PAX6
MRPL2
RPUSD1
PAX3
MRPL1
PTPN3
PTPN2
PTPN1
MIR135A1
PTPN7
PTPN6
GINS2
ZNF610
TNP2
ZNF646
SLC3A2
ACAD9
DDR1
TMEM88
TPRG1L
CAMKK2
NPBWR2
EIF4EBP3
LINC00628
MOGAT2
MBD3L3
RCOR1
PIM1
AGBL5
BAG1
BAG6
BAG4
MYO1F
MYO1E
MSRB1
LOC100505738
MSRB3
RPS6
ADAMTS13
ADAMTS12
DHDH
RPS2
SNORD1B
SLC39A1
VDAC3
VDAC2
LOC100190940
C2ORF47
BCR
MIR24-1
CSDC2
EIF1AD
LOC100652758
CRTC2
DHX58
LSM10
GMFG
SMAGP
LY6G6C
HOXA13
GPNMB
HOXA10
TMEM201
PPBP
SLC6A18
CYB561A3
TMEM205
TMEM206
ERCC1
SLC22A18AS
C2
MIR4526
GALT
KIF16B
NEMF
TSSK2
FBXO43
FAM214B
MIR4640
LOC100507032
USP5
SORD
GALE
GUCD1
IGSF23
IGSF22
ATXN10
PSIP1
LGALS1
C6ORF100
LGALS7
FSCN2
FSCN1
TOMM40L
SNORD10
MYL12B
RPSA
KCNJ4
KCNJ9
SNORD19
SCARNA13
SCARNA12
JAGN1
SCARNA16
AGPAT1
SCARNA14
SSC5D
LSP1P3
CSNK2B
NMI
MIR4288
RNF38
LOC100996325
MIR4285
MIR4284
SMCR8
TMEM156
KIAA1522
MPDU1
MIR4731
PEX10
ATAD2
BLOC1S2
GCDH
SMCR7
SEL1L3
RAB3IL1
MANBAL
PRICKLE4
LYPD3
GCNT2
CALCOCO1
TAC3
UNCX
CATSPER1
LOC338797
RPL22
TGOLN2
GSN-AS1
LPCAT4
GOLGA1
FLJ23867
LPCAT1
LOC100133669
RRAGA
RGS9
HABP2
GIT1
VHL
MPND
AADAT
PEAK1
C6ORF47
PIEZO1
PSEN1
CEBPA
PIGO
LINC00654
EMC3
SNHG16
ILKAP
HPN
LINC00652
PIGW
PIGX
LOXL4
SPAG1
TMEM72-AS1
LINC00659
KIAA1147
ANKLE1
SNAPC3
CNPPD1
RHPN1
RAD54B
PPP1CA
FCRLA
HAPLN1
LOC100133445
CCDC174
CCDC176
FAM134B
ATP6AP1
RDH10
KANK3
RDH12
KANK1
SLC25A34
ATXN1
VEZT
ARHGEF40
KLHL3
KIAA0101
PECR
RGL2
FXYD3
MGARP
LRRIQ1
KLK14
PPTC7
MAFK
MIR4655
POLD4
MAFA
PLIN4
PLIN5
PLIN3
PLIN1
EIF3J-AS1
SLC39A13
SLC39A10
LOC96610
MIR4514
MIR4517
NALCN
CBX5
RBPJ
ASCL4
NTRK1
NTRK2
NTRK3
HSP90AB1
ARHGAP22
ARHGAP21
DVL1
PTP4A3
PTP4A2
CREBRF
MLF2
PPP1R16B
SERPINB6
PLLP
ZSCAN21
KCNMB1
TDRD9
DDIT3
MTX1
MRPS7
CCR10
CKAP5
TDRD7
CALN1
TDRD5
RBP1
ABHD8
BMP4
MYLIP
C3ORF36
MIR409
RBP7
UBR2
MIR3178
ABHD1
NUCB1
LOC730668
ABHD4
UBR4
SOCS5
BMP6
WDR55
TWF2
SOCS1
BMP1
ACYP2
EIF4G3
ACSL3
EEF1D
ACSL1
ACSL6
LOC728819
SWT1
NR1I3
CSTL1
ATP6V1G2-DDX39B
ULBP2
ULBP3
GRB7
ULBP1
REN
CYTIP
CCNO
PSG2
WDTC1
LYSMD2
VPS72
MARCH11
HOXC8
TRIM39
ANXA2R
FSBP
PTOV1
TRIM31
SHROOM4
HOXC5
HOXC4
RASSF7
HOXC6
CD151
LOC283693
VMO1
FEN1
SSU72
E2F8
OGFR-AS1
KREMEN2
SPG20OS
LUC7L
IL1R2
IL1R1
ATP5C1
UBD
CHD3
CYGB
RNASEH2C
CHD4
PLEKHJ1
ABHD15
MIR141
MIR140
MNT
ABHD11
SNORA7A
MIR632
IGF2-AS
SKIV2L
LINC00324
HINT2
CRMP1
IL22RA2
PPAN
PSME4
FLYWCH1
OXER1
MRPL12
DRAXIN
TTC1
C5ORF38
C11ORF35
CDC25B
C19ORF25
DNAJC30
RHOV
C9ORF135-AS1
DHX30
POLR2E
TMPRSS13
GATSL2
C1ORF148
PYDC1
SNORA78
ACO1
RHOB
PTGES
THOP1
TPRKB
RHOF
POLR2K
RHOD
ABCG1
KDSR
PRDM15
TLK1
TMEM62
PLSCR1
MPO
SLC32A1
AVP
PADI3
TMEM69
USP51
PRODH
KLHL42
DENND5B
LOC338799
TMEM101
CASKIN1
BATF2
AGO4
IL17RE
IL17RD
IL17RC
RNF122
RNF121
METTL21B
MCPH1
HOXC9
KDM1B
GAMT
PUM1
DNAI2
LMAN2
PYROXD2
MAPK14
MAPK15
PEA15
PP7080
MAPK11
MAPK12
TRABD2A
SRGAP2D
CHRNB2
FAM86JP
RBM14-RBM4
DNAI1
FCER1G
FZD3
ZNF628
ZNF629
BTG1
FZD7
CACNB3
PM20D1
TEF
ENDOV
CPT1C
RPS9
PCM1
SRD5A1
TES
PTPMT1
RAP2B
MIR1283-2
RASSF2
SIAH1
FAM49B
RPL7
RASSF5
PRSS16
FLJ44511
ZFP36L1
ZFP36L2
RPL3
CTRB2
CLPTM1L
MLXIP
TMPRSS4-AS1
PLCD1
ADO
ZNF518A
TMEM120A
TGFBRAP1
HIST1H1B
FHOD1
REXO4
ITFG3
ATCAY
ZNF480
TACC1
VIPAS39
TACC3
LOC93432
PICK1
DMPK
GJC1
NOTCH4
LOC283692
PIAS4
TMEM235
ZNF131
PSMB4
TMEM231
HIVEP1
PKP3
LPPR2
MKI67
TMA7
ZNF316
TALDO1
ZNF319
JUND
HIST1H2AL
RPL3L
MCUR1
LOC285696
OVOL1
GNAT1
HIST1H2AD
GGT6
SWSAP1
HIST1H2AC
NUPR1L
SNORD20
THAP11
SNORD25
SNORD24
SNORD27
SNORD26
SNORD29
SNORD28
C9ORF24
HIGD1A
KPNA3
RPS19BP1
HIGD1B
SNORD6
ZNF557
STPG1
SNORD5
RSAD1
SCARNA20
MSX1
INTS10
NACC1
HSD11B2
HSD11B1
MIR4726
TMPRSS9
TRAF3
RMDN2
TRAF5
TRAF6
SCAF11
SNORA75
TCEA2
HOOK1
TMPRSS4
GTF2H5
CRYM
KBTBD4
TMEM165
TMEM169
ZCCHC6
DENND1A
FKSG29
FOXN3
MGC57346
DBX1
LTB
RPL36
PTGES2-AS1
RPL32
PRRT2
BBC3
PCDH7
LMNA
TARBP1
GNA12
EMG1
DKC1
SDHA
SH2B2
BAP1
ATF6
TBC1D10C
MIR637
TRIM56
ERRFI1
IFFO2
MOV10
CHTF18
ARMC9
AP1M2
TMCO2
TRMT44
TMCO4
CAP1
LTK
CCDC147
GPR173
CCDC140
BPIFB4
RAET1E
KIAA0319
EEF2K
CMAS
BLOC1S5
NOL6
LHX4
DLG4
OARD1
SAMD11
PTGER4
CRLF1
PCBP4
PPP2R4
MIR4296
PPP4R4
TOR3A
GATA3-AS1
METTL12
WEE2
CCDC105
LOC729506
MIR3960
MIR4298
B3GALT4
ZMYM3
NPR3
IFNK
LHB
SLC38A3
FAM3D
SLC7A5P1
CAMK2G
PTGR1
PIDD
RAB34
ERMAP
AAED1
STK4
MACROD1
SCT
OSBPL2
TMEM184A
TMEM184B
ALS2CL
NEUROG1
LRRC56
HMGN2
MIR203
KAZALD1
LINC00229
ABO
UCKL1
HCN3
MIR4505
SNRNP25
FOXJ1
ARHGAP15
MIR4802
ZSCAN12
TSGA10IP
MYL3
ODF3
MICALL2
ANO8
ANO9
ODF2
CREG1
CELF6
NUAK2
LOC255167
ANO1
CELF1
C22ORF29
FLJ31356
SMC1B
HNRNPUL2-BSCL2
MIR3188
PTGDR
TREML5P
STIP1
PTENP1
C22ORF26
IL4R
HCG27
KLHL30
HCG23
DKFZP566F0947
MIR1909
MIR1908
C19ORF35
LTC4S
ZIC4
ANKS3
TNFRSF8
DIO1
C19ORF33
VSX2
TNFRSF4
TBC1D29
GTF2I
C19ORF38
CCL27
NR1H3
ALPK1
TOMM6
TMEM91
GUCY2D
CXXC5
GUCY2F
TOMM7
LINC00920
HOXB3
UCK2
PHRF1
MAP3K8
DSP
HOXB5
SNORD48
PPARA
SLC35G6
THBD
BRF1
INTS7
FSIP1
MIR608
PDAP1
CENPBD1
DNAJC9
C1QTNF9B
ZNF823
DNAJC4
DNAJC5
DNAJC6
SPDEF
ZBTB44
MXD3
ERMP1
INS
TTC33
C9ORF40
ANKRD24
WDFY2
CCDC127
TTC34
FLJ21408
PTPRVP
TTC38
INA
WDR83OS
MIR191
MIR192
ACP1
SDCCAG8
NRN1
RORC
PCDHGB8P
HIST1H3I
RNPEPL1
MKRN1
WFDC1
ANKRD36
MKRN2
SNORA68
DYRK4
KLHL6
C1ORF145
ZNF839
SNORA65
SNORA67
SNORA60
RHOA
SNORA62
LINC00910
TMEM11
NCOA7
FAM91A1
SLC22A23
LINC00926
TMEM18
SLC22A20
FASTKD1
GIMAP1-GIMAP5
CIRBP-AS1
BSN
PRR7
CISH
ATOH1
MIR194-2
ELL2
LIMD1
DDB1
NUGGC
KIF21B
P4HTM
SNHG1
GRTP1
KPNA1
HPCA
SATB2-AS1
CEP41
MCAM
ADCK4
CMIP
MAD2L1BP
GDPGP1
HCRT
TRIM8
PRAM1
PDE10A
C19ORF43
PLSCR3
SPNS1
ZFYVE21
ACPP
TPCN1
RNF207
AK3
PRRC1
LMO2
TLK2
TBCC
GEMIN7
APOBEC3C
MIR3654
PLEKHA8P1
LUC7L3
PBRM1
CDK5RAP2
CDK5RAP1
EBI3
PRKD2
WT1-AS
CCND3
SNORD42B
CTTN
KIF9-AS1
AP5B1
KRBA2
HNF4A
ARL16
RPUSD4
VPREB3
WRNIP1
FAM109B
BAD
MAZ
SH2D3A
HAND2
SH2D3C
MIR1237
MIR1236
COL5A1
MPI
SHC1
HERPUD2
RGAG4
SLC37A1
LPIN2
SHC2
SLC37A4
ITM2B
GIMAP1
LOC100652739
ABCC5
GJB2
BCL9L
CDK17
GATA3
KLF7
ST5
KLF5
KLF4
KLF3
VWCE
KLF1
IDH2
ATP6V1B1
PSMC3
NOS1AP
PSMC5
TRA2B
N4BP2
DCAF12
ACER2
ARFIP2
SNTG2
HEATR2
HEATR1
SLC24A6
RNF216P1
NCR3
PGD
REST
ZNF300
POLRMT
MMP28
AIFM3
TRIP10
MMP24
MEX3D
PASK
MEX3B
MEX3C
HOXB13
PHF21A
GPBAR1
SRD5A3-AS1
SLC25A23
C9ORF53
SNORD37
SNORD34
BLACE
SH2D2A
SNORD30
NCLN
MBLAC1
SCN1B
WHAMMP2
PET100
CTNNBIP1
SLC1A4
HIST3H2BB
CYP11B1
KIAA1239
APITD1-CORT
EEPD1
TCAIM
SYCP2L
GRHPR
MIR4750
RPL12
SFTPC
IDI1
DBIL5P
IPMK
LOC100505806
IMPDH1
LRRC41
SETD2
LRRC42
TMEM151B
IMPDH2
MMP23A
SNORD4B
SNORD4A
RARA
GNL2
DNTTIP2
MIR4520B
EIF3L
MT1H
RARG
B3GNT3
TSFM
FNDC5
SLX1B
DHRS2
B3GNT9
EIF3G
SNHG9
MIPEP
TEX22
CACUL1
DCAF16
MAGIX
PEF1
GINM1
MTMR1
NOL12
CDKN2B
WT1
JAKMIP1
CCNL2
FKRP
NME5
CUZD1
PCYT2
C9ORF171
TSC22D4
CCDC153
DKFZP686K1684
MTFP1
EDEM2
EDEM1
SNORD123
INPP5D
CCDC159
TUFT1
HRC
KIAA1161
SYT8
MIR4664
INPP5F
FN1
PTGES3
PTGES2
SYT2
CNN2
SLC2A3
SYT5
SYT7
UBA52
DND1
MYCNOS
LOC653486
TAS1R1
MIR641
CLRN1
C15ORF40
MEP1A
MAN1C1
MESDC1
MESDC2
CCL1
SYF2
C20ORF202
C20ORF201
CNTF
RSG1
FUBP3
FAM217B
METRNL
COLQ
TRADD
GRASP
MIR4751
SCHIP1
CEP104
EXOSC2
IGFL1
FLJ16779
EXOSC7
HSBP1
ADAMTSL2
HCCS
GFER
TOPORS-AS1
ST20-MTHFS
ADAMTSL5
TULP2
H19
LINC00235
TULP4
NCOR2
ATRIP
EN2
ZC3H18
CEACAM7
CEACAM6
DLGAP1-AS1
PABPC1L2A
PPP1R14B
ANGPT4
PPP1R14A
SNHG10
MIR5190
PALM3
ENG
OXT
BST2
KIAA0895L
MANSC4
HDAC11
HARS2
C3ORF18
LXN
F12
ZNF582-AS1
MIR3196
MIR3197
MIR3190
MIR3191
ICMT
E4F1
TNFRSF1A
SNORD52
RALY
SRRT
MSANTD1
SNAP47
PCDH10
AKR1A1
LINC00696
VPS52
PCDH19
GUCA1A
RPS26P11
CDKAL1
SURF4
KRT77
TRNAU1AP
PSMB11
PSMB10
SCD
CDKN2B-AS1
MRPS30
STXBP1
RCOR2
MIR615
STXBP2
SMPD1
HAAO
MIR611
HNRNPL
CBX3P2
IFT46
ZSWIM8-AS1
PPDPF
INF2
SLFN14
FBXW9
UBTF
SET
CYP1B1
INS-IGF2
S1PR2
OR4D2
SNORA71D
DNAJB7
TMEM200C
DNAJB4
AMDHD2
TTC28
AAMP
SH3RF3
PVALB
MEX3A
TTC26
DOT1L
PATL2
CRX
TTC22
TTC23
RAB4B-EGLN2
CA5A
H1F0
HMSD
E2F6
KDM6B
RCL1
E2F5
FUT6
IL6R
RUNX1-IT1
TAPT1-AS1
ENO3
ENO4
LOC643669
LOC100996485
LINC00908
S100PBP
FRY
SNORA52
MC5R
SNORA57
SNORA56
MYL5
CRTC1
NR2C1
AGTRAP
LLGL2
LRRFIP1
FAM65A
LLGL1
ACOX3
GRIK3
GOLT1A
IRS2
HOXA7
TRAPPC6A
HOXA5
HOXA4
HOXA3
NSMCE1
SGSH
CDK9
C6ORF10
MIR222
SKOR2
SLX1A-SULT1A3
HOXA9
LPAR5
OBSCN
HEXB
TBXA2R
PHB2
SF3B4
MSH2
ALKBH7
MSH5
PRKAA1
LIMS2
GLYR1
ALOX15
LIMS1
RCSD1
AFG3L1P
FAM13C
SORBS1
FAM83H-AS1
SORBS3
TPT1-AS1
SEMA6B
ODC1
FAM219A
RERE
SCARA3
CNIH2
INPPL1
MYO7B
ATG16L2
SUN1
ADCK2
MIIP
DNAJC16
RTBDN
ARHGDIB
TNFRSF18
NFKBIL1
NTRK3-AS1
NANP
PACSIN1
USH1G
PACSIN3
IL17REL
GREM1
COPS7A
ALKBH5
PRKCB
ENDOG
PRKCG
LOC101559451
CES1
NAT8B
PADI2
EBF3
EBF2
HIST1H3D
PADI6
PRKCQ
FFAR3
MLX
HBA2
NAT8L
CDPF1
ENDOU
ALPPL2
DDX21
MATK
ACVR2B-AS1
NRM
FAM195B
ACKR5
PFKFB3
FAM195A
GSTK1
NRIP1
ACKR2
TYMS
GPR137
GGA2
ZNF790
PML
GPR132
DTNB
SART1
PPP4R1L
FLVCR2
WWP2
ACTG1
FKBP10
SNAR-D
[truncated: 3,447 more rows]
