# Supplementary material for: Identifying Network Perturbation in Cancer
Source: PLoS Comput Biol. 2016 May 4;12(5):e1004888. doi: 10.1371/journal.pcbi.1004888 (PMC4856318; doi:10.1371/journal.pcbi.1004888)
Supplement: S1 File — (ZIP) [file pcbi.1004888.s001.zip › files/tf_data/CD34_15k_enh/ELF1.csv]

RNF14
DUOXA1
ELANE
DUOXA2
HIST1H4G
HIST1H4F
PABPN1L
HIST1H4H
CELA2A
LOC728024
LAPTM5
B2M
ATRX
PMM2
PPP3R1
TM4SF19-TCTEX1D2
ZNF703
RAP1GAP2
PIK3CB
GPR183
PIK3CD
PTPLB
ZC3H13
ABCD1
LOC100130275
TMEM54
SP9
DIMT1
HSPA8
LOC100505666
MUC2
GRINA
CRB3
SP7
NUP50
FAM205A
TRAPPC9
PTRH1
MYL12A
AP5S1
TRAPPC1
WHSC1
PARP15
ERI2
TRAPPC4
ERI1
ACLY
NTHL1
SPPL2B
ITGA9
ATP2A2
ANP32A
ITGA5
GTF3C3
MFSD12
ELF4
IQSEC1
APOA5
CD99L2
DUSP22
APOA2
CSDE1
LOC400958
LOC100132111
PSMG4
HRH2
FBXL14
FBXL17
TTL
RRN3P2
CNOT11
KCNIP1
MTERF
PRSS57
PRSS56
ASB16-AS1
KIRREL3-AS3
PRSS53
DNASE1L1
FAM212B
LIN28B
FAM212A
LOC80154
ANAPC1
GART
AMZ1
KCNH4
RPS6KA4
KCNH3
TP53I11
PSMD13
PPTC7
TADA3
ITGAL
SIGIRR
HLF
GPR182
FOXC1
CD40LG
SMAD5
SMAD7
VAPB
VAPA
SMAD3
FOXM1
HOXA-AS4
LOC100506714
IGF2R
CTH
LOC100506710
PCOLCE-AS1
KIAA1324
TUBB2A
CKS1B
ATE1
ELMSAN1
MOBP
C22ORF34
DBNDD2
ILDR2
FCGR3A
PRKCQ-AS1
C9ORF131
PRKAR1A
TRMT44
NOL6
RAB11FIP3
PIPOX
RIC8A
FAM20B
DCAKD
ADAMTS9-AS2
CLPTM1
CXXC5
CDC45
WTIP
CDC42
SPHK2
CUEDC1
CBLB
LOC441204
CHAF1A
PDDC1
ZNF780B
BIN1
RDH8
BRIX1
CDCA3
YLPM1
CDCA5
LINC00278
SP2
KISS1R
CD47
IGFBPL1
DMTN
MIR765
FPGS
MIR760
RPL29
CETN4P
SASH3
BCAR3
EIF4E3
TBL1X
RAB26
THAP9
CFD
TPT1-AS1
POU3F3
SPG11
WDR74
ZNF724P
LINC00892
RPN1
AAAS
SYTL1
DHX29
SYTL2
LINC00899
SIDT1
CCRL2
SFMBT1
SFMBT2
RCBTB1
MIR498
CYP4F3
PRPF6
ASB2
CD72
MR1
SIX3
C7ORF55
GSTTP2
SLC47A2
HDGF
PRX
LINC00304
MRPL34
ARL14EP
RFFL
LPCAT1
UBE2R2
ARRDC4
ARRDC5
RINT1
TBL3
ARRDC2
THOC7
RAB27A
ZIC2
SH3BP5
AVPR2
NRXN2
RFX3
IBA57
ELK4
TMEM44
CD300A
UQCRC2
MIR542
STRADB
MIR2392
FOXP3
FAM122B
FAM122C
SMPD3
ZNF57
TRAPPC5
CBX8
COPS6
YTHDF1
LOC115110
PANX1
PARP11
MYCL
SUB1
ZFR2
ZNF608
MFSD2B
MIR591
TKT
PRKG1
VEZF1
TRAF3IP3
TRAF3IP2
FDFT1
IGF2
TCF4
TCF7
DPYSL2
LOC100506527
ARID2
GCK
OSR1
IGFBP2
PHLDB2
GJA3
HNRNPH2
PMS2P3
PMS2P5
TMEM217
CREM
BTC
C6ORF1
PPP6R2
TRIM3
TRIM2
ARPP21
ALOX15P1
HVCN1
NXPH4
NUTF2
TSN
EPHX2
ZNF335
TEX19
AMPD3
RPLP2
RPLP0
TMC8
TMSB10
TXNIP
C2ORF50
TMEM14E
LOC100507389
NUP62
NOTCH2NL
FOXF2
TPM2
TPM1
WWTR1-AS1
FOXB2
ZNF804B
KIAA1683
PHACTR4
SH3RF2
MTMR11
CLIC1
FAM159B
SEPHS1
ASGR2
ARID3B
LINC00466
LOC100133091
LRRC36
SOWAHB
PPAT
SOWAHD
MPPED1
FAM117B
SRRM2
PRDX3
PRDX1
PITX2
PITX3
SMARCA2
NAV1
OTUB1
MIR196B
NIN
SYCN
ZNF3
SDCBP2
LOC100126784
LOC146880
ASCL2
MYLK-AS1
OST4
OGFR
DNAI1
ST3GAL1
RDH12
RAC1
RUFY1
RUFY3
GALNS
PDIA3P
AP2A2
ASCL5
LILRB2
IGLON5
MIR4521
TRIM69
SCGB3A1
ARHGAP31
SPDYE7P
LINC00242
TARS
PAGR1
MSH5-SAPCD1
DYNLL2
MAMSTR
IGF2BP1
POLR3D
TXNDC2
UQCRB
TOPORS
UXT
IGF2BP2
CALM3
PI4K2A
UPK1A
CACNA1G
CUL9
CYP51A1
GLO1
MBNL2
CUL7
WDR66
C19ORF10
KNSTRN
WEE2-AS1
BMP8A
PNKP
R3HDM4
CREB3
CDH26
PNKD
BRD2
ZNF295-AS1
RBM47
MIR624
MIR150
PQBP1
MASP2
F2R
TTC16
GHDC
LINC00339
LINC00338
LINC00337
CSF2RB
MRPL24
AES
ARL6
MRPL23
GAB2
GAPDH
DNAJC21
NTSR1
LINC00938
PCDHGA7
ZNF850
NDRG1
CMIP
XPOT
SRSF5
SPATC1
THEM5
ABCF1
MSMP
EGR2
EGR3
PPM1M
EGR1
ADCY3
PPARGC1B
USP42
RNF130
HCP5
CDK2AP2
C6ORF25
TMEM72
NKX2-5
PRKAB2
PRKAB1
TSHZ1
VILL
C14ORF159
MRPL2
PAX3
PTPN2
ZNF611
TNP2
ZNF614
ATOX1
SLC3A2
IGLL5
AHCYL2
PSD
LRCH4
GRK6
LRCH3
MBD3L1
MBD3L3
AGBL5
KMO
CHST1
ARRB2
SNORD1A
SNORD1B
SNORD1C
ADAMTS19
MIR24-2
ZNF503-AS2
LOC100652758
DEF6
DHX57
LY6G6C
LY6G6D
ZNF385D
ARPP19
SLC6A19
RABGAP1
C3
VPRBP
NEMF
SRF
FAM214B
SRM
GUCD1
ATXN10
LGALS1
C6ORF100
MIR5004
MYC
RMND5B
NRBF2
SFRP2
KCNJ1
SNORD17
MYL12B
SFRP4
TSTA3
KCNJ9
AGPAT5
ADRB3
AGPAT3
SCARNA16
WAPAL
ASAP1
MIR4288
SNORA59A
SNORA59B
FOXO3
FOXO1
KIAA1522
MIR4732
TMEM158
SMCR7
CDC37L1
MIR106B
TIMM17A
PRICKLE4
PCYOX1
CALCOCO2
SLC48A1
GAL3ST4
GSN-AS1
LPCAT2
ATG5
FLOT1
SMARCB1
LOC729020
MIR548Z
PIGO
LOC201651
SNHG16
PIGT
PIGV
MIR548C
PIGZ
MIR548J
KIAA1147
FAM154A
ALPP
CHST11
UCHL1-AS1
NKRF
SRRM1
BBIP1
SNORA11B
OAZ2
OAZ1
MIR451B
RDH10
RDH11
FAM26D
ATG16L2
HAVCR2
SYT8
FXYD2
GOLPH3
NUMB
MIR3607
MAFA
PLIN4
PLIN3
CANX
EIF3J-AS1
SLC39A10
MIR4515
MIR4516
LOC100506115
ARHGAP23
LOC100133286
MIR575
PTP4A1
ARHGAP25
CREBRF
MIR4648
MRPS7
MIR451A
RBP1
ABHD8
RBP3
C3ORF37
HSDL2
WDR55
TWF2
SOCS1
SOCS3
LOC731223
EIF4G1
ACSL6
NR1I3
CSTL1
C19ORF26
ULBP3
C19ORF25
CYTIP
CCNO
EGFL8
RASSF8
TRIM39
TRIM38
RPL6
RPL7
RASSF3
RASSF2
RASSF5
RPL3
TMPRSS4-AS1
TMEM120A
CD151
NHP2
LPPR1
AQP7P1
OGFR-AS1
THAP11
LUC7L
IL1R2
INTS6
CCR7
CHD3
MIR4714
MIR639
PLEKHJ1
TMPRSS11D
MIR637
MIR630
MIR144
NPC2
IGF2-AS
GATA3-AS1
FN3K
FLYWCH2
TROAP
TTC1
C5ORF34
UBC
ARPC5
ARPC4
POLR2E
RHOH
POLR2A
DCUN1D5
CKAP5
EIF3J
LINC00920
WFDC5
SNORA70
ABCG1
DEPTOR
PLSCR3
PRDM10
PRDM11
AVP
MPI
KLHL42
LOC338799
POLRMT
RNF126
NNAT
DDA1
HIST1H3G
GRPEL1
GAMT
MIR1224
MAPK11
FCER1G
AVEN
OGFOD3
FZD8
ZNF626
ZNF627
REPS1
ZNF622
ZNF623
C10ORF88
NEURL4
CLHC1
NFKB2
TES
LOC400558
RAB40AL
FAM49A
GML
NSA2
HOXC5
FLJ44511
LOC101559451
GGA3
MLXIP
PLCD3
HIST1H1D
ADO
LDOC1L
ADK
C6ORF195
COMMD3-BMI1
ITFG3
EMILIN2
SOS1
PKD1
TPST2
PIAS3
PRKACG
AKR1A1
PSMB7
BRE
TMEM231
GNMT
SPG7
ZNF319
JUNB
JUND
HIST1H2AM
GNAT1
P2RX5
CORO6
MBL2
BCL2L15
SNORD22
SNORD25
SNORD27
SNORD26
SNORD29
TMIGD2
KCNK6
CRY1
RPS19BP1
SNORD6
ZNF557
ZNF554
ZNF555
SMCP
MSX2
ACOT13
SH3KBP1
ZNF558
LOC401980
TRAF5
BEX1
TRAF7
HOOK2
AP4M1
TMPRSS4
MIR4729
CYGB
ADHFE1
TMEM164
DENND1C
ABCC11
CPOX
LGR6
TAB1
GNA15
GNA12
SCD
ATF5
ATF4
SDHB
SEPT5-GP1BB
ZCCHC11
MOV10
AP1M2
MOCS1
CCDC140
L1CAM
MIR450B
CYP3A43
MLLT10P1
SAMD14
BLOC1S3
LHX5
SAMD10
SAMD11
LHX8
COMMD3
BRWD1-IT2
COMMD7
METTL12
WEE2
MIR3960
LOC729852
LOC100289511
ZMYM1
SLC38A3
SRP14
SLC38A9
BCAT2
SLC45A3
PPP4R1
OSBPL9
STK4
DEPDC1B
CXCL12
JAK2
GTF2F1
SEP15
CD3EAP
MIR4505
LURAP1L
LOC100506100
ZSCAN12
YBX1
SAP25
KLHL36
LOC100132891
NUAK2
RLN3
CELF1
TRAPPC3L
TANGO2
MIR3189
MIR3188
MRPL14
STIP1
TMEM132A
CHKA
C22ORF26
FLI1-AS1
HCG26
KLHL31
MIR1908
C19ORF35
LTC4S
ZIC5
INGX
C19ORF33
ZIC1
GRM4
GTF2I
NR1H2
ATP1A2
LTBR
MED31
GUCY2D
C14ORF80
HOXB3
DST
UCK2
PHRF1
CHUK
HOXB4
HOXB5
RHOU
GLMN
ZNF383
CSGALNACT2
ING3
ZNF354C
MB
SPDEF
RING1
INS
TTC36
SORT1
C1ORF148
P2RX5-TAX1BP3
EFCAB4A
ANKRD22
RALBP1
NRN1
GLA
RAP1A
C7ORF55-LUC7L2
ANKRD35
DYRK2
LHFPL1
IPO11
LRIF1
RHOG
SLC22A20
PTX4
ANKRD28
MIR5689
RNF157
C10ORF10
IL1RN
GSG1
SLC27A4
PRAM1
NUTM2A-AS1
TSGA10
C20ORF27
AK3
AK2
LMO2
APOBEC3F
HOXA10-HOXA9
KIAA0125
TTTY14
SMCO3
ITCH
CCDC144B
LOC646168
ERG
SH2D3A
SH2D3C
MIR1237
GIPR
MIR1231
COBLL1
HERPUD1
SLC37A4
LOC100652739
CDK17
GPR126
ST5
GPR125
GZF1
TMEM222
FCGRT
NOS1AP
ARFIP2
STL
STH
PGD
MIR548A1
AIFM2
HTATSF1P2
MMP25
C10ORF32-AS3MT
SNORD37
C9ORF50
LOC646762
SNORD30
NCLN
MAP3K11
MAP3K13
RNF121
TPSD1
RPL10
C2ORF66
TGM1
FRYL
MIR4757
IDI1
MIR4461
MARCH7
MARCH6
FCGR1C
IKBKG
FCGR1A
MARCH2
MIR1244-3
MIR1244-2
MIR1244-1
LOC284648
MIR4520A
B3GNT5
GNL1
B3GNT7
RARG
B3GNT3
CLDN15
EIF3D
RABIF
MTMR7
MKKS
TMEM104
NOL12
CDKN2B
CDKN2A
TSC22D3
TSC22D2
CCDC151
GUK1
NMT2
SGK494
SNAI2
LOC200772
KIAA1161
PTTG1IP
LRRC4C
SLC2A9
SLC2A6
SLC2A5
SYT5
SYT7
C17ORF82
DND1
TIAL1
LOC653486
SMG1
GIMAP8
TNFAIP8L1
ME2
COLQ
ADAMTSL2
FREM3
GFER
TOPORS-AS1
ST20-MTHFS
ADAMTSL5
HFE
MIR512-2
CNTROB
NID2
EN2
LRRTM1
ADAMTS9
TACSTD2
DLGAP1-AS1
ANGPT1
SLC46A2
PPP1R14A
KPNA1
OXT
NCAPH
MANSC4
CA11
LOC728875
MIR4660
ICMT
LOC100507506
MIR642B
PCDH12
PCDH17
DEPDC4
GPR97
ALKBH2
RPS26P11
NLGN2
PSMB10
BRE-AS1
ATM
SCYL2
CDKN2B-AS1
TIGD3
MIR614
TEF
ACOXL
IFT46
PODN
INS-IGF2
S1PR3
DNAJB2
DNAJB5
S1PR4
CFLAR
NEURL3
AAMP
ZNRF2P2
TTC24
TTC25
DOT1L
PATL2
NRON
CA5B
H1F0
MIR185
LOC81691
MIR615
C1ORF162
TAPT1-AS1
ENO2
SNORA52
SNORA55
NPAT
SNORA57
MIR503
LRRFIP1
FAM65A
ACOX3
SKIV2L2
KNG1
GRIK4
HOXA7
HOXA6
CRTC2
SUCNR1
SGSH
CDK9
CBX3P2
HOXA9
OXLD1
FAM86HP
SF3B4
MSH5
FAM220A
LIMS1
RAPGEF3
SEMA6B
ODC1
FAM219A
CD320
RERE
BRWD1-AS1
RGL1
ADCK4
SUN1
RTBDN
DNAJC13
MTX1
DNAJC11
USH1C
PACSIN3
GREM2
DHH
MGAT4B
PRKCD
CES1
PADI3
CES2
MIR1229
HIST1H3E
HIST1H3J
NT5M
RBM14-RBM4
MIR1227
HIST2H2AB
HIST2H2AC
FFAR4
ALPPL2
DDX20
ACKR5
PFKFB3
ACKR3
CCDC28A
ARID3A
ZNF98
GLDC
FAM210A
FLVCR2
FKBP10
FLJ22184
VPS37C
PIDD
PPIL4
GGPS1
CWC25
FAM99A
TOMM6
PPP1R3F
MAP3K8
TOMM5
PPP1R3B
PPP1R2
SNORD43
MAP3K3
PRPF31
DEAF1
C9ORF47
MARCKS
PET112
TYSND1
LUC7L3
LUC7L2
MIR4740
CCDC77
FAM131C
SHC1
SMCO4
MIR4748
NQO2
KCNAB3
SETD9
TOMM34
HIST3H2BB
SNORD4B
SNORD4A
TMEM107
LRRC71
CTSW
CXCL3
CXCL2
EMILIN1
LOC650293
SYK
LOC100133612
INCA1
NME8
APOC4-APOC2
SPEN
LOC100132215
AMMECR1
PRRX1
RGP1
TNNC1
EMD
DUOX1
GJC2
DUOX2
EPB42
EPB41
PYCR2
GLYR1
FBLIM1
FLJ33534
AP2S1
PCNXL3
NT5C
NT5E
VPS37A
LBX2
LOC646938
CAPN10-AS1
PNPLA8
NPPB
NPPC
NPPA
KIAA0195
FOS
FRZB
VGF
CCM2
UBA7
UBA2
SPICE1
DECR1
NAA16
NAA10
PDP1
ST8SIA6
CDHR4
LBX2-AS1
UBE2Z
GNAL
ZHX1-C8ORF76
AGFG2
STX1B
MIR7-1
DYNLT1
SEC14L1
CRYGS
LOC100128076
SEC14L5
ATP5SL
FST
LOC100507462
CRYGA
CEND1
HARS
APTX
RRNAD1
LNX1-AS2
KRT81
TALDO1
RAB22A
WBP1L
VCPIP1
GPR82
LFNG
PENK
FOXG1
PPCDC
NDUFA3
ACSS1
NCCRP1
WBP11
NDUFA9
PLEKHM1
MAST3
GPR62
PNOC
FAIM
GMEB1
SLC43A3
ADAM28
FAM171A1
CYP1A1
UBE2O
RRP36
VHL
PCOLCE2
GNAS
MAEL
IL16
FIS1
CACFD1
OTOA
MIR219-1
IL9
SAT2
MMEL1
CUTA
BPGM
RPAP2
TTF2
EIF5
MOSPD3
C1ORF174
HIST2H2BE
LTA4H
SPTBN4
FBLL1
ANKRD10
ANKRD11
ARPC4-TTLL3
KLF16
KLF14
TFAP2A
CBR4
TFAP2B
LOC100130744
GDF6
CBR3
TLN1
RSBN1L-AS1
P2RX7
CENPF
MIR153-1
MEA1
LCLAT1
SLC44A2
SLC44A4
STK36
ZBTB7B
CENPC
MIR26B
MCM7
MCM6
MIR550A3
MCIDAS
LOC442497
MCM9
ENGASE
HOXA-AS3
SQSTM1
CSH2
HS1BP3
LPAR6
NDUFS2
LOC728739
NDUFS4
OPRD1
SNORD28
C9ORF24
LOC100506801
HBM
DMRTC2
CTRL
CTRC
HBD
PARL
THAP9-AS1
PCDHGB3
ATP9A
PCDHGB4
ASH2L
ZNF142
MUM1
CCDC102A
BCS1L
MAK16
PPT2
LIPT1
SH3BP4
ADGB
THEG
MICAL2
SYCE2
ZNF787
COX8A
SUSD1
GPR108
SLC26A11
RNASEL
C1ORF194
STK4-AS1
VWA1
KCNN3
KCNN1
C9ORF72
ATXN7L3B
BRAT1
IP6K1
OTUD6B
CCDC89
CLK4
ROBO3
LOC389705
FBXL5
LOC100216546
LOC100216545
MIR450A1
MIR450A2
NUP205
HLA-H
ZNF211
FOXK2
MIR4727
TRAK2
SVOPL
RFX1
NFKBIZ
PPP1R21
CLTB
ARID4B
ADRBK2
HAUS6
HAUS7
AMER2
HAUS3
ZFPL1
ELK1
PRSS36
SLC35A2
PCOLCE
UBXN6
TOP2B
DLX1
MTRF1
ISCA1
ISCA2
LMX1B
SLC26A1
HIST1H2BC
SART3
NPY4R
FGF5
HIST1H2BO
HIST1H2BI
HENMT1
LOC285084
VAV1
TNFAIP2
NUP153
ECI2
TOX2
PRKRIR
BEST1
ACTR2
NRBP1
DTX3L
KANSL1-AS1
RANGRF
KIAA1257
ERAP1
LOC100133315
LMBR1
CNR2
NANOG
GCN1L1
SMAD5-AS1
LINC00114
DUSP9
MAPK7
FOSL1
MAPK8
SNRNP70
CACTIN-AS1
LRRC8E
ELN
SETMAR
CCDC144NL
STAG3L2
FERMT2
FADS1
MIXL1
ANKS1A
TPRX1
METTL8
METTL9
HCG18
MIR4426
MTF1
CCL19
SYNGR3
C8ORF44
MIR320A
PRKCQ
NXT1
PITPNM1
CTDSP2
TBC1D13
TBC1D16
TBC1D17
POGLUT1
TDP2
NDUFA7
MIR27A
ADAM11
PXN-AS1
ADAM15
ADAM17
TMEM39A
GPBP1
FAM83D
MIR1324
C1ORF200
CPNE5
C1ORF204
CAPN10
G3BP1
DGKE
ICK
SNORA32
SNORA31
EFNA4
HIST1H2AC
ROPN1
GNA11
PTGIR
USP13
LINC00963
LINC00961
ANKRD63
STON1-GTF2A1L
ANKRD65
FAM63A
SBNO2
MIR548AE2
INPP1
MAST1
NEK1
FLJ37453
TMEM25
DENR
ZBTB48
ALOX15B
MYPOP
ZDHHC12
PRKAG1
ONECUT1
FAM222B
ENOSF1
PCSK4
PCSK5
JPH3
MIR130A
HIPK4
PPAP2C
TYK2
DUSP23
UQCC
LOC439994
BOD1
RETN
TAZ
PRIM1
LOC100130370
RPTN
CAMTA2
ARHGEF12
ZNF684
FXR2
IQCE
NPL
LOC100130417
LOC100133957
DDX41
DDX43
CEP76
CEP70
ZNF778
NPW
GPR114
KLC4
ZNF771
ACTA2
FBXW11
MGC45800
CDKN1B
UBE2D4
LOC388849
SNORD35B
UBE2D1
SNORD66
C9ORF66
SNORD60
C9ORF64
BAZ2B
APOF
DNAI2
TANK
GCG
CHCHD5
MIR2861
NR2C2AP
PAICS
STX12
RSBN1L
UBXN2A
VWA5B2
GDF15
GDF11
LINC00475
C10ORF111
FRAS1
ZNF227
KCNK16
KCNK12
NCAPD3
BLM
HOXC13
HOXC12
VEGFA
LDLRAD4-AS1
PRCD
LHX4
BNIP1
SLC39A7
C17ORF62
PSIP1
GZMA
C17ORF67
GZMM
SLC35B1
SLC35B2
ZNF423
SH3GL1
ATXN7
EPDR1
MYH10
VIL1
OTUD4
SRGAP1
PELP1
FEV
MIR4309
MBOAT1
COLGALT1
MBOAT7
PSEN2
CCDC180
SPSB1
TSC2
EPS8L2
UTP11L
NEDD9
STRIP2
LOC100129617
SKIDA1
ZNF75A
CDC34
CDC37
IFI44L
GBF1
FICD
BRWD1
S100A2
DBP
JARID2
SCAF4
COX7C
LRP4-AS1
TMEM63B
APBA1
ARID5B
SIX3-AS1
ABT1
IFNA21
C15ORF37
ATAD2B
ZBED5-AS1
LMOD1
B4GALNT4
PELI3
LOC727751
RPL23A
LAPTM4B
DHX40
MIR3656
NPR3
WDR81
AP1S3
RS1
MRPL42P5
CCNA1
ANKRD12
IMPDH1
HNF1B
CXCR5
CXCR4
LMBR1L
HHIP-AS1
LOC286190
OR6C65
VAC14-AS1
KLF12
CDC25B
BMI1
ADAT3
IL37
SEPSECS
MIR643
EXOC2
CA9
NKPD1
EXOC6
CEL
CA3
CA2
ARMCX4
CA7
FUT6
RNU6-79P
PPP4C
FUT3
CHRNG
CHRND
ACBD4
CAMK2N2
PPP1R13L
HOXC6
EEF2
TMC4
SNORA25
FAM99B
SNORA28
TMC6
SF1
IZUMO4
TNRC6B
TNRC6A
CLEC2B
DAB2
USP25
AKIP1
ADAMTS4
BCRP3
ADAMTS1
GATA2
ARHGEF2
RPL23AP32
RCN3
MKLN1
TEX14
CDH1
MRO
CDH4
DMC1
IFITM3
IFITM2
IFITM1
HPCAL1
IFITM5
EIF2B2
LIPM
SCD5
PALM
PROM1
CENPT
PAFAH1B2
MIR424
DPP3
GH2
MIF4GD
PPBPP2
GTF2F2
LOC388499
KAL1
CD300LD
CYLD
SYNPO2
TM4SF19
C11ORF83
CPT1A
DMRT2
RRAD
EMR1
NMRK1
CNTN2
ARFGAP2
SRRM2-AS1
TRIM39-RPP21
ZBTB7A
ARHGEF10L
NEK6
SHISA8
CABIN1
RUVBL2
OSCAR
HSPB1
NEK8
MTR
CDC42BPG
SF3A2
MIR338
ZNF766
ZNF185
MIR33B
C12ORF60
ZNF181
TPT1
COQ10B
KIAA0368
SNORD70
MIR3180-5
ECSIT
ADSSL1
MIR1304
JTB
WBP2NL
DNAH8
CILP2
RMRP
SNORA8
BBS12
YBX3
SNORA1
ZNF503
WDYHV1
LOC143666
ADSS
CCDC41
SPRY2
RASSF8-AS1
TREM1
C17ORF100
SPRY4
GMNN
SAMD4B
AS3MT
C17ORF77
CLPSL2
SLC39A1
ABRACL
FBXO24
CADM2
RANBP3
FGD5
RALGDS
PUS7
CEP250
LOC100287944
GNB3
MERTK
TAPT1
IRF1
NUDT18
NUDT19
UHRF1
UHRF2
SDS
ANXA5
STX7
STX6
LOC285626
KEAP1
SLC23A2
SLAMF9
GDPD5
CPN2
GSR
PHF10
PON1
PRSS3
HSD3B7
CDADC1
ECE2
ECE1
SLC5A9
IQGAP1
IQGAP2
IQGAP3
GBAP1
LPHN2
HDGFRP2
XXYLT1
NOP58
ARHGAP42
FGD2
MIR567
ICA1
ETS2
SRP14-AS1
LOC285758
RNU6-78P
TCP10L
YWHAG
FCRL6
LATS2
PCMTD1
ATAD3C
ATAD3B
ZBTB4
FCRLB
CHRM4
TXLNA
SYNGAP1
NCRUPAR
SLC23A1
IFNL3
MIR22HG
MGAT5
CASC5
LINC00493
TBKBP1
LOC100507547
C8ORF69
CHST10
NCEH1
TBC1D22B
MIR4442
FIBP
UFD1L
CES5AP1
MMP9
BOLA1
TGFBI
C14ORF182
MMP2
MMP3
POU2F1
TRAPPC2L
CACNA1G-AS1
OR6C76
NUDT14
NDUFB6
AGAP7
LRRC16A
NDUFB1
CHN2
FAM213B
IL24
C17ORF61-PLSCR3
GPR32
GPR35
NAALADL1
C1ORF220
LOC100505676
IL12RB1
AKAP3
FMNL1
STAP1
IRF2BP1
CLN3
ZC3HAV1
QPCTL
TNFRSF8
MAPRE3
MC1R
MRGBP
ANKS6
WNK3
AQP8
SNORA12
TNIP1
SCARNA9
SCARNA8
ACOT7
USP32
HBB
SCARNA2
ACOT1
ADCY4
PLD1
ADCY2
MORN2
MAATS1
KIF22
RUNX2
RUNX3
APOBEC1
RUNX1
MIR3155B
MIR3155A
ZBTB21
ZBTB26
RNF213
SOX2-OT
HHIPL1
RRP1
DOCK8
RSRC2
PTPLAD2
STX5
HBZ
DOCK6
FLJ25758
MED27
SEPT9
ACSBG1
SEPT5
HOXB-AS3
SEPT6
XRCC5
FAM184B
TRAPPC6A
TRAM1
KANSL1
UBAP2L
SEC1P
LIMCH1
NMRAL1
JUN
NARR
PLEKHB1
JUP
TFRC
SCNN1A
LOC100129148
C11ORF96
C11ORF95
RIC8B
TFR2
POM121
PARP9
BAHCC1
ARHGEF39
PCDHGA8
TP53INP1
PAPD7
LOC100996669
PCDHGA6
LOC286059
LMNB2
IL13RA1
SCUBE1
LRBA
GSTT1
CD276
TIMM17B
PHF8
SPATA6L
FGF22
CCDC88B
PHF1
C12ORF56
MYOM2
RPP38
CCDC88C
C2CD4D
LOC100505636
[truncated: 1,102 more rows]
