# Supplementary material for: Identifying Network Perturbation in Cancer
Source: PLoS Comput Biol. 2016 May 4;12(5):e1004888. doi: 10.1371/journal.pcbi.1004888 (PMC4856318; doi:10.1371/journal.pcbi.1004888)
Supplement: S1 File — (ZIP) [file pcbi.1004888.s001.zip › files/tf_data/CD34_15k_enh/ELK1.csv]

HIST1H4G
RYK
FLNA
PPAPDC3
HIST1H4H
CELA2A
DAND5
LOC728024
DUSP28
MIR5000
HIPK1
JPH4
DYNLL1
DUSP23
UQCC
SLC50A1
HIST1H4F
SMG6
DLG4
LHX8
TKTL1
PIK3CB
MIB1
APBB2
NAPG
AP1M2
SRMS
LOC100130275
IRX1
MIR3960
LRP2
RPS16P5
POLG2
ARHGEF16
ALOXE3
ARHGEF19
GRINA
SRP14
CRB3
FBXO17
SAPCD1
AAED1
PCSK4
ANKRD18B
GATA6
ZFYVE27
LOC648987
ANKRD18A
MIR4667
AKAP7
LMTK3
AKAP1
TC2N
TRAPPC1
MIR4505
SNAP29
PARP10
ZNF678
MGC16275
WNT3
CCDC107
PSTK
KLC1
NPW
KLC4
RMRP
LOC284551
ZNF771
NSL1
PDE6G
EVL
ATP2A3
CDKN1B
ANO6
MX2
MMP19
SNORD35B
MIR1469
C3ORF22
FAM102A
SNORD60
RAD1
FAM64A
CHKA
XPO1
KRTCAP2
TNNT3
RPL7A
WDR47
FAM66B
LOC100132111
KIAA0368
MIR3064
MST1
C19ORF35
FBXL14
C5ORF34
CX3CL1
CCL27
SDK1
PRSS57
TSPYL1
TMEM123
PDLIM3
DNASE1L1
HEATR5B
PHRF1
PAXIP1
LINGO4
TCTE1
EPS15L1
INSIG1
DSE
ANAPC5
ING1
ANAPC7
DCDC2
BARX1
RPS6KA1
LOC100507032
ZDHHC5
SULT4A1
ERLIN2
GFM2
BHLHE22
NES
CBL
CLEC5A
GPX1
HBQ1
TTC36
SIGIRR
TMEM198B
IL11RA
HEXIM1
FLNC
CRIP1
ECHDC2
KRT19
HES7
SOAT2
B4GALNT4
MIR192
IL12RB2
GHRL
TLE2
PPP1R3F
VAPA
MBOAT1
LINC00852
LINC00853
SLC4A2
DCTN3
TRIM56
RNASET2
EPS8L2
DCTN4
MIR4710
MRPL54
SLC25A51
HIST1H2BO
NCOA7
P2RY14
TMEM19
NDUFB2
NR2F2
NAA10
TM9SF1
TRIM40
ELMSAN1
SIT1
AP3D1
TRIM41
S100A1
RIMS2
MVP
NAT9
MIR1538
ART4
MIR4285
FAM96A
RXRA
SUGT1P1
LINC00518
SH2B2
MXRA7
JSRP1
FAM201A
TMEM63A
ZNF638
GPR157
APBA3
MIR4783
C12ORF23
CCDC114
SLC17A7
ABCD4
ABT1
BANF1
SNORD36B
CDK5RAP1
B3GALT2
RGS14
CDC42
KCNC4
IGSF9
KRBA2
TMEM256
OCEL1
LOC441204
NDE1
C1ORF86
ZNF689
CHAF1A
SH2D3C
MIR1237
TNFSF14
OR6B2
FAM210A
WDR45B
WDR1
TWIST1
MIR4437
UBTF
KLF3
PROP1
PPP2R2D
ZNF646
TMEM223
FCGRT
PIP5KL1
RNMT
MIR5189
BANP
EFHC1
QRICH1
MREG
LINC00094
DMTN
ABR
CTSF
EIF1AD
PLEKHO2
TOB1
L2HGDH
PPFIA3
KLHL9
CA9
BAIAP2-AS1
RAB25
RAB26
C9ORF53
PROC
C9ORF50
PER1
SNORD30
SNORD31
MAD1L1
CMTM8
HSD17B7P2
ADNP2
CLP1
MBD3
CES4A
CAMK2N2
CHID1
WDR74
FLJ22184
DYNLL1-AS1
LIN7B
RLBP1
ACAP1
GNPDA1
RORC
LOC100128239
IQCK
LRRC42
PKP3
MARCH3
MIR1244-3
MIR1244-2
PRPF3
MARCH8
RARA
INPP5D
FAM163B
STAT3
LOC100133669
SIX1
FGR
ARHGEF1
NDUFA10
FGFBP2
RPLP2
ZNF705G
CTSW
TEX28
CCDC19
CDKN2B
SMPDL3B
LIPC
CDKN2A
PLBD2
PLBD1
GHRLOS
TBC1D14
UBE2R2
LEFTY1
CCDC153
SHOX2
PALM
NMT2
TMEM229B
YIF1A
SNX29P2
GTF2F1
CCDC159
TESK1
PYY
APOL4
ZC3H11A
LIN9
PYCRL
WBP1L
SCARB1
LYPD2
RFX2
LOC100131564
LOC388499
KAL1
C6ORF52
PIGO
EID1
ENTPD1-AS1
DBP
TMEM179B
CD300A
DDAH2
WNT7B
DMRT1
ERAP1
FOXP1
C20ORF202
CCL5
ALG3
SNX9
SPRY4
VSIG2
NUCKS1
FHAD1
TMEM88B
SLC9A3R2
PAK1IP1
MIR4669
EXOSC3
ZNF598
CEP95
YPEL4
C4ORF19
ADAMTSL5
U2AF1
PKDREJ
MIB2
FTSJ2
LOC202781
INF2
CNTROB
DERL3
TRAF3IP3
PPP1R14A
ZNF185
INCENP
MIR33B
KCNE2
TCF3
DLD
NUDT1
LINC00338
RPP25
MRAP
P2RX4
SNORD72
SHB
MIR3180-5
IGFBP6
ADAT3
HDAC10
EPS8L1
ADSSL1
ABO
HOXA-AS3
TUBB2B
MIR5047
DNAH1
IRF7
DNAJA3
RNASEH2C
RGP1
CILP2
FAM78A
IZUMO4
MIR4656
ACOT13
LINC00696
NEIL2
ALKBH7
ALKBH5
ALKBH2
EEF1E1
TNKS
ANKRD13D
LOC143666
LOC440461
PI4KA
CDT1
CIRBP
CDKN2B-AS1
CD300LG
TRIP10
RCOR1
C1QTNF3
TIGD5
KIF11
SH3BP2
CBX8
GABRA5
C19ORF44
C2ORF50
TBC1D7
ATXN7L2
ATXN7L1
RPS6KA4
NLRP6
TMEM14B
ZBTB14
SNORA5A
S1PR2
HFE2
CDKL1
WDR24
S1PR4
USF2
GPATCH11
TNFSF9
SLC39A3
FOXB1
FOXB2
DOT1L
CST6
LINC00461
TNFSF4
SLC2A1-AS1
ARID3A
KIAA0430
NLGN2
ZFP36L1
FGD2
RAB1B
MIR5087
IL6R
PDCD6
ASGR2
NUDT17
LINC00466
LGALS8-AS1
SNORA52
SNORA55
UHRF1
TRIM67
TDRKH
CYP24A1
LRRFIP2
RSRC1
FGF17
GRIK4
IRS1
RUSC1-AS1
HOXA6
HOXA5
HOXA4
HOXA3
VGLL4
SLAMF9
F2RL3
CDK9
RCE1
CKAP2L
NHEG1
DSCC1
OXLD1
STAB1
PTK6
UQCR11
USP4
MSH5
SPECC1
CARD6
LIMS1
LOC285548
ECE2
FAM13C
C5ORF45
SMARCA2
NCLN
ODC1
SOX4
MIR4638
LPHN2
HDGFRP2
CNIH2
CEBPG
FUT6
DDHD1
LOC149086
SDCBP2
CLIC1
SNORD68
ETS2
SRP14-AS1
DNAJC14
ZNF469
NOD1
MIR573
FUT3
AP1B1
FCRL6
DNAI1
MAP3K7CL
PCMTD1
VASN
RAC3
ZBTB5
DAXX
LSM4
CHRM4
TMEM240
CCT8
TMEM242
NDUFB2-AS1
HIST1H3B
HIST1H3C
NBPF15
HIST1H3G
HIST1H3E
HIST1H3J
CADPS
HBA2
MIR486
CDPF1
BAI1
ZNF157
HNRNPC
SLC16A3
MSMP
CD5
FIBP
TUBG1
WIBG
SSR3
MED22
GPR132
TMEM72-AS1
MIR2861
PAGR1
MSH5-SAPCD1
FAM213A
ACADVL
PMAIP1
ACTG1
UBE2J2
RAB4A
PPM1K
UNG
PRPF4B
PIDD
PPP4R2
MIR3065
POLR3E
RAPGEF1
C17ORF61-PLSCR3
RREB1
QARS
MIR657
LTBR
PSMG4
MIR1293
GPAM
CALM2
CD7
MAP3K3
DNMT1
DEAF1
RNPEPL1
METTL23
ZC3HAV1
NKX3-2
AGO4
TPGS1
CUL7
GJD3
TIMM13
SMCO3
MIR4745
MIR4746
PSPN
CTSB
MIR210HG
KCNAB3
CLCN4
SLC25A22
SLC25A23
CTSZ
KEL
NACAD
CCS
TMEM104
SCARNA8
KAAG1
SETD5
GMPR
CARHSP1
ADCY4
REXO1
MIR1244-1
DNAJA1
ORMDL2
FAM65A
HIST1H2BD
SYK
SOX12
LYPD6B
MIR150
NPPC
SPEN
MDK
SARNP
NCAPH
ZBTB22
LRRC45
GBF1
ZBTB24
C14ORF79
HHIPL1
EMD
SEH1L
STX5
HRAS
PPRC1
MED25
DNAJC21
XKR8
LOC100288181
TNFRSF14
PDZK1IP1
MIR31HG
TDRD12
FLJ33534
PITPNA
CTXN1
THEM6
MAML2
TWSG1
LOC100131655
EGR3
C14ORF80
FLJ20518
QPCT
PNPLA2
PPP6C
SNORA80B
SCNN1A
MADCAM1
ALDH16A1
BABAM1
FNDC3B
SURF2
TRPM1
SURF6
ZGLP1
KNOP1
TSHZ1
EPHB4
ERP29
ACSF3
CLEC9A
EPN3
TUBB1
COBL
LMNA
MRPL2
PAPD7
FAM117A
SCRN1
ARHGEF39
APOLD1
SMTNL2
MIR4480
LMNB2
ANG
TNFRSF1B
CAAP1
SETD5-AS1
RPP25L
CD274
SLURP1
CDHR5
WASH2P
CAMKK1
FRG2C
LOC284023
NPTXR
RBCK1
GNAL
SPATA6L
CRHR1
FGF22
LAMTOR2
PPP2R5C
FARS2
AGBL5
BAG1
C2CD4D
MIS18A
LOC100505636
MSRB1
SEC14L5
DOHH
RPS6
MOB3A
CCR4
CCR5
RHOT2
CDK5
CHMP3
CRYGA
CEND1
RFX3
SH3GL1
CORO2A
CHMP5
CD79A
ADI1
APTX
CEACAM20
THOP1
ADIPOR1
JMJD8
C6ORF1
LINC00051
ICAM5
TSPEAR-AS1
FOSL1
TMEM205
DCXR
NMNAT2
DPM3
DPM2
TAS2R38
C21ORF90
LY6E
ZBED6
TNK2
BCL11A
FAM214B
EFNA3
RABEPK
EFNA1
UBXN6
LGALS8
GBX2
GLI4
GMEB2
CHMP1B
C6ORF100
ZNF696
TMEM87B
LOC100506548
NEUROD2
USE1
KCNJ1
MYL12B
MIR3138
PLXNA3
ARGFXP2
MIR210
HSD11B1L
OR51L1
CAPN11
PRRT2
IL6
AGPAT5
RUSC1
C11ORF21
SCARNA16
OTOA
ZMIZ1-AS1
SEC1P
ZMIZ1
SURF1
CALR3
CCDC85B
AGPAT9
MIR4322
HS3ST6
STIM2
MIR4321
TRIM72
SPATA20
ROGDI
GML
ENTPD7
ATP11C
PSMD13
KIAA1033
TXNL4A
SPTBN4
GDNF-AS1
CDC37L1
RAB3IL1
SOX1
GCNT1
RNU12
MELK
CATSPER4
RPL26
SLC48A1
DCTPP1
PPL
DPP9
ITGAE
FAM219A
ZCCHC3
PPY
SPINK4
RRAGA
GPX4
RENBP
SLC44A2
ZBTB7A
EIF4EBP3
ZBTB7B
NRGN
KLF16
PIEZO1
CLEC11A
RRAGD
PIGQ
LRRC8B
CYP2A6
SLC18A2
BCKDHA
DUSP16
THTPA
LOC442497
SNORD24
ANKLE1
ARID3C
TTC38
ARRDC5
ARX
FAM134C
SNORA11C
LOC100133445
OAZ1
HSPB11
PURA
LDB1
FAM26F
ITGAD
WBP2
CRIP2
SLC4A9
HAVCR2
T
HBM
CYB561D1
FXYD2
TIMP2
ABHD17A
CTRC
NHLRC4
PITX3
PKMYT1
PIH1D1
TATDN3
IFLTD1
LYRM4
MAFA
S100A13
NKX2-6
CDK2AP2
GSN
SPINT2
HIST1H2AM
TFAP2A
MUM1
MIR4516
STUB1
ZNF236
ZP3
MIR4454
ZNF668
ANKMY1
MICAL2
MED13
ARHGAP27
TTYH2
TMEM80
GPR108
DOK7
PTBP1
MIR1260B
PLLP
SEC14L1
SEPT12
RNASE1
SCAMP4
RNASE4
PLAT
ZNF445
VWA7
CHTOP
ENPP2
VWA1
SNAPC2
LOC285547
SMAD2
LOC401463
SMIM22
CCDC137
TOB1-AS1
LOC100505633
NKX6-3
TDP2
KRAS
NFAT5
DGKA
RHOT1
FLJ37453
SOCS3
ZNF443
MIR1286
EEF1D
LOC389705
CCDC87
CCNY
ZADH2
GSK3B
DR1
DDX6
TBX1
C19ORF24
C19ORF25
UBALD1
PSG1
FZR1
CLEC12B
ICAM4
TRIM31
TNFRSF10D
PABPC4
RASSF4
RASSF7
MIR5689
UBE2L6
USHBP1
RPL37
SLC2A1
DCP1A
PLP1
SNORD36A
RHBDL1
LUC7L
TMEM116
AMH
LRFN4
LINC00526
DDX5
HAUS6
CTH
C17ORF97
GOLPH3
HAUS2
MEFV
IGSF10
ZNF440
PVRL2
LOC100506710
GRAMD4
SCT
RNF222
LINC00910
LENEP
DLX1
DLX2
SIRT3
ACVRL1
SIRT6
SIRT5
BRIX1
C11ORF35
GBA2
SYT7
IFT74
SDCBP2-AS1
NDUFV1
ASIC3
SGTA
POLR2E
HIST1H2BE
POLR2G
ANKRD24
PLEC
PYDC1
HIST1H2BB
HEXIM2
TRIM46
TRIM47
NELL2
LINC00921
HIST1H2BI
ANKRD29
SNORA70
PADI1
PLSCR3
JMJD6
AP1G2
VAV2
PPIAP30
CES3
TSPAN32
GSN-AS1
INA
PDZD3
ESAM
POLRMT
BAIAP2
IPO4
KDM5C
RNF123
RTN4RL2
LINC00960
EHD1
FOXP3
ATP5S
AP2A2
SNX1
TMCC1
CARS2
MIR1224
SIGLEC17P
DMRT3
MAPK11
MAPK12
GSE1
TGFBR3L
LINC00667
CIRBP-AS1
C9ORF123
CORO7-PAM16
FAHD2B
GPR146
RAB8A
MYL12A
YY1
POLDIP3
HUS1
MIR338
ZNF622
ZNF623
FLJ13197
C10ORF88
ODF3L2
ARL4D
EMR1
CA11
TCF25
DUSP7
SNRNP70
CACTIN-AS1
SNORD121B
REEP6
RPL10
TBXA2R
POMP
FAM49B
NSA2
STOX2
PAQR4
ANKRD34C
HMGA1
CD72
UNC13D
CNKSR3
LXN
NEURL4
HIST1H1D
KCNB2
FADS3
PLEKHA8P1
HEY2
PROX1
HIST1H1C
TSTA3
GATA6-AS1
BSG
XRCC6BP1
C8ORF49
PKD1
PLGRKT
STOML2
RIN3
MGC57346
PIAS3
PITPNM1
EMP3
DENND1C
DGUOK
CATSPER1
ANKRD33B
LOC100506844
RNH1
KCTD1
RNF168
EEF1E1-MUTED
TALDO1
ANKRD65
CLPP
RPS19
PGS1
SCP2
ARL6
ITPKB-IT1
RIPK3
DCAF10
STRA13
TMEM25
GPR55
MBD3L3
RPL13
MIR194-2
C3ORF43
VANGL2
CORO7
KREMEN2
SNORD22
RNF223
TAF6L
NTMT1
SNORD29
FHL1
ITPRIPL1
CPNE7
UBQLN4
ZNF557
TMEM151A
HBA1
UBE2G2
SCARNA20
HKDC1
PLEKHF1
C19ORF70
C19ORF73
EXOSC5
SLC35E4
SRA1
DNMT3B
RAX2
AATK
HNRNPA1L2
LOC729911
NAGS
SNORD36C
TRAF7
DNAH17-AS1
MMP9
UBAP1
AP5Z1
FOXD3
USP12
KIAA1432
RAB3D
LRRC56
LRRC57
MIR484
MCOLN2
ANKRD63
PLAA
C16ORF11
MTAP
SHANK1
DOC2GP
SBNO2
RANBP3L
HIST1H2AB
RPL36
FAM138B
TAZ
ZDHHC8P1
PCDH7
LINC00319
CREB3L3
GRIPAP1
GDNF
GNA11
AHNAK2
PTPRM
KCNA7
TMEM120A
MIR637
