# Supplementary material for: Identifying Network Perturbation in Cancer
Source: PLoS Comput Biol. 2016 May 4;12(5):e1004888. doi: 10.1371/journal.pcbi.1004888 (PMC4856318; doi:10.1371/journal.pcbi.1004888)
Supplement: S1 File — (ZIP) [file pcbi.1004888.s001.zip › files/tf_data/CD34_15k_enh/ESRRA.csv]

RANGRF
SSPO
C5ORF64
KIN
HSPA7
HIST1H4F
HIST1H4K
HIST1H4J
NIPA1
HIST1H4H
PROCA1
LAPTM5
ARFRP1
PDCD11
ATPIF1
FLJ42393
SLC50A1
ITPKA
C1ORF110
PPP3R1
TM4SF19-TCTEX1D2
DISC1
LOC100130476
SPR
PIK3CD
CAMK4
PIK3CG
RNF115
ZC3H14
DRAP1
KDM2A
TMEM57
ABCD3
ABCD2
RER1
TMEM51
FAM78A
C2CD2
LOC441204
SIRPA
SP1
MUC1
NUP93
SP5
PPP2R2C
CRB2
NUP50
OPA3
TUBD1
RHEB
RAB40C
MEG9
TRAPPC9
TRAPPC8
PTRH1
ZNF674
EFCAB9
PRRG2
ZKSCAN2
PPP1R14B
TRAPPC3
CLEC2B
TRAPPC5
PARP10
CLDN6
MAG
CTBP2
C8ORF22
NOP9
ITGA9
ORAI3
ITGA3
RIT1
KIAA1279
MGST2
MFSD10
CAPN11
IQSEC1
APOA5
PRRT2
UFSP1
GPRASP1
XPO1
XPO7
LOC400958
BACH1
DGAT2
SCARNA11
LOC100652772
FBXL13
RUSC1
CYP27B1
HRH1
FBXL19
FAM169B
KCNIP3
KCNIP2
GHDC
H19
ASB16-AS1
MYO19
DNASE1L2
DNASE1L3
FAM212B
GTF2IRD1
SIGMAR1
C2ORF49
C2ORF47
MLLT11
HPDL
CHST7
ZEB2
ITGAX
KCNH4
LOC388948
RPS6KA4
SMYD5
TP53I11
SFT2D1
ATAD2
SNORD45C
SNORD45B
SNORD45A
GIT1
SIGIRR
TMEM198
CCNG1
FOXC1
METTL2B
SESN2
GHRL
GP5
SMAD6
SMAD3
SHROOM3
MUS81
SHROOM1
NDUFAF6
AMMECR1L
NDUFAF3
NPHP4
DNAAF3
LOC100506714
LOC100506713
URB2
MIR4710
PCOLCE-AS1
TUBB2A
ARF1
CKS1B
CXCR2
C5ORF55
ATE1
LOC100506746
HTR7P1
AIG1
MIR3620
DBNDD1
KRTAP10-6
SNORD18A
PCED1B-AS1
MYLK4
SNORD18B
SULT1A1
TRIM69
CALB1
TCEA1
RGPD3
SUGT1P3
SH2B3
PRKAR1B
LOC100130275
MOB2
SAR1A
C4ORF48
SRPK1
TMEM54
NOL3
OLIG1
RAB11FIP3
LOR
SCN4B
RALY
CORO1C
DCAKD
ADAMTS9-AS2
MIR4668
NEUROD1
METTL23
CD86
PRELID1
IRX2
LOC100289019
SPHK2
IFIH1
IDS
CUEDC1
EEF1A1
EEF1A2
CPEB1
ZNF45
FYCO1
RAB2B
TLK1
FIZ1
SNORD86
C16ORF47
OR6B2
XXYLT1-AS2
RHEBL1
RDH8
LOC100289495
S100A7A
CLRN1-AS1
MIR4734
PVRL3-AS1
CLIP2
ETNK2
HOMER3
GRINA
PDX1
SPEF2
CD48
UXS1
CD40
IGFBPL1
DMTN
MIR765
FPGT
KCNF1
MIR760
PHOX2B
CETN4P
SASH3
BCAR3
RAB21
EIF4E3
EIF4E2
RAB24
RAB25
THAP7
CALR
C3ORF52
WDR78
ALG8
ATP6V0E1
CHPF
ATXN7
WDR74
WDR77
RPN1
SYTL1
AHCTF1
NTAN1
NQO2
BTN2A3P
CCRL2
VIMP
LINC00035
RAPGEF4-AS1
HDAC2
MIR497
PISRT1
MKRN7P
PRPF6
ASB2
SIX4
CEP85
PLEKHH3
ATP5SL
SIX2
FKBP1AP1
ESRP2
GSTTP2
CNPY4
ZNF587B
CIRBP
RELA
PIP4K2A
ONECUT1
LINC00304
MRPL36
CRISPLD2
C5ORF15
RFFL
SLC16A12
MRPL38
SCYL3
ESX1
MRO
TBL3
ARRDC2
MYL3
THOC6
PDE8B
DBH
KIAA0930
SH3BP5
RFX5
AVPR2
RFX7
SYS1-DBNDD2
MIR615
RHBDL1
TPST2
PPP2R5B
HSD3B7
ELK4
TAF6L
DBP
TMEM179B
TAF5L
UQCRC2
MIR541
ADHFE1
CLUAP1
FAM122A
FOXP1
MSL1
EFEMP2
MSL3
SERINC4
FAM215A
TBR1
SERINC2
RNU6-64P
YTHDF1
LOC115110
MED7
MESP1
CEP97
MYCN
MIR3926-2
CYP2D6
MIR3926-1
ZFR2
ATXN7L3
LCA5
RGMB-AS1
LRRC45
FLT3
VEZF1
CAMTA1
PPP1R9A
PLTP
TDRP
CCDC90B
TMEM45A
SLC22A18AS
IGF2
DPYSL2
MIR4692
DLD
BVES
NUDT1
NUDT3
NLRP7
IGFBP6
IGFBP5
ARGLU1
PHLDB2
CYP2R1
PIGP
MIR4269
GJA3
PIGQ
CYP8B1
PPP1R11
PRR7-AS1
BVES-AS1
CALML4
NUBP2
PFN1
PFN3
TMEM217
TMEM214
COX11
TMEM219
TRIM2
TRIM5
ALOX15P1
TRIM7
LINC00651
NUTF2
TIMM13
ANKRD13D
ARGFXP2
EPHX4
RASGRP3
AMPD3
AMPD2
EIF2B4
EIF2B5
TMC8
CSMD2
C12ORF73
PPA1
MALAT1
NHLRC4
DNAJB4
C2ORF54
C12ORF75
CEP70
NOTCH2NL
ELP5
TPM4
RPS6KB1
SH3D21
TRADD
ENKUR
MRGPRX3
THYN1
PRELP
HPD
TNFRSF6B
TMEM68
KIAA1683
EVC
NLGN2
MTMR12
LRSAM1
MTMR10
SRPX2
ZNF48
CELSR2
ASGR1
TMEM145
TMEM143
ITGA6
HOXD-AS2
TMEM140
C16ORF54
SLMO1
ZNRD1-AS1
ATXN2L
MIR1284
CXORF40A
LYST
LRRC32
LRRC34
SOWAHA
PRG4
ITGB2
ZNF33A
F2RL3
F2RL1
TNFSF4
XAB2
HIST1H4G
MAD2L2
LOC100133445
SVIL
TATDN2
ST6GAL1
TCEB2
CHPF2
PRDX3
KISS1
AGRP
AGRN
ZMAT3
ZMAT2
ZMAT5
BMPER
NR1D1
SMOC1
CLCNKB
MIR181C
SEPW1
NIN
SYCN
ZNF2
LOC100128770
PACRGL
SDCBP2
FYN
MIR4444-1
MACF1
CSTB
RPS14P3
TOR1B
OGFR
ST3GAL2
ST3GAL1
VASN
ST3GAL6
NINJ1
GRAMD1A
VCL
CROCC
NLE1
APOE
NBPF12
WBP2
PBX4
GMPPB
WBP1
CHCHD7
ELMOD1
MIR4526
CCR10
MIR4521
FGD5-AS1
MIR4523
ADCY4
CALCR
SLC16A5
NSUN4
NSUN6
ARHGAP30
MST4
SPDYE7P
LINC00242
CANT1
BACH2
TARS
OR13A1
CMKLR1
PAGR1
CD38
KCNQ1DN
ZFR
CD33
CD34
C1QTNF1-AS1
CDR2L
CD37
MAN2A1
FXYD5
POLR3C
UQCRH
POLR3A
B3GAT1
USMG5
TOPORS
GPS2
EP300
CALM2
UPK1A
NPAT
PSD3
TECPR1
SNORA57
INIP
MIR196A2
ATP6V0D1
WDR66
CUL1
GNG10
FLCN
HOXD8
HOXD9
BMP8B
PNKP
CLCN3
CLCN2
CXORF31
FBXL16
PRMT6
CDH26
PER3
PER2
INO80B-WBP1
PNKD
C10ORF76
BRD7
KAT8
RBM42
RBM44
LRRFIP2
RNU11
LOC643387
NPY1R
PQBP1
TTC16
ZNF514
GLT1D1
C7ORF49
LINC00333
HNF1A-AS1
CSF2RB
MIR4651
MRPL27
RRM2B
MRPL20
MRPL23
ARHGEF34P
GNAO1
HSPG2
DNAJC22
SLC22A13
LARGE
SLC31A1
LAIR1
ARHGAP9
NPTX1
ZNF850
ARHGAP4
KANSL1-AS1
LINC00933
CMIP
EMC3
KRT13
PPM1F
IARS2
SRSF6
ECSCR
PPM1A
USP45
PPM1N
PPM1M
GSAP
PPARGC1B
PLIN3
KCNK16
RNF135
KCNK17
ADAD2
CISD3
DALRD3
MIR4472-2
UMPS
FLJ44635
SLA
TSHZ1
AQP8
VILL
HEMGN
ZNF580
C14ORF159
MRPL2
PAX3
AATK
PTPN3
PTPN2
GGTA1P
PAXIP1
PTPN6
ZNF611
HOXC11
TNP2
ATOX1
HOXC10
SLC3A2
MIR4657
NANOS3
AHCYL2
TMEM88
TPRG1L
WASH2P
LRIG3
EIF4EBP3
LINC00251
C6ORF15
EPG5
PTDSS1
AGBL5
BAG1
VEGFC
MYO1F
MYO1C
MSRB3
RPS7
LRRC37A6P
ADAMTS13
PTK2
PLCE1
RPS2
ARRB1
CYP2S1
VDAC1
ZNF503-AS1
MEOX1
BCR
ZNF503-AS2
ADORA1
EIF1AD
LOC100652758
PGBD5
DEF6
ZNF385C
ZNF674-AS1
ZNF385A
HOXA13
HOXA11
UTP11L
CLVS1
SLC6A19
FAM160B1
C2
SLC6A11
ATAT1
MSH2
FBXO45
SRC
GALNTL6
PTP4A3
FBXO43
ZNF322
MGLL
GALE
DET1
MIR5001
LGALS1
RAP1GAP2
FSCN2
TCAP
SNORD16
SNORD17
SNORD10
LOC399715
TDG
SNORD19
TAPBP
ADRB1
AGPAT5
SCARNA16
SCARNA15
LTBP2
RILPL2
HLCS
NMI
OCRL
TMPO
C16ORF3
RNF38
PLAUR
LOC729683
LOC100996325
SNORA59A
MIR4284
HILPDA
SNORA59B
FOXO3
FOXO1
MPDU1
MIR4730
LOX
PPTC7
TMEM159
ALDH1A2
MIR4736
TIMM17B
TCIRG1
HIST4H4
GCNT1
LYPD3
CCNJL
CATSPER4
UNCX
TMEM192
RPL22
TGOLN2
SLC16A14
LPCAT2
FAM219A
FLJ23867
ATG5
LOC100133669
PLAG1
TDRD1
FABP6
MIR195
ELK2AP
SMARCB1
PIEZO1
PIGK
SERTAD2
TMEM194A
C9ORF156
PIGR
TMEM194B
HPN
WRAP53
IL1RAP
EPCAM
PIGZ
TMEM72-AS1
LINC00659
MIR548J
MIR548K
FTLP10
ASAH2
SRRM1
SNORA11B
CCDC175
CCDC177
PDK2
EBP
KANK1
SLC25A34
C2ORF88
ALPI
ATXN1
DEDD2
SEC61A1
WBP4
SOAT2
PDCL3P4
FXYD2
EPB41L4A-AS1
HIF3A
FXYD1
LOC284080
ZFAND6
PUF60
FBP1
KIAA0141
MAFA
PLIN4
PLIN5
CDK2AP1
ENOSF1
LOC400620
EIF3J-AS1
CYB561D2
SMAP2
ALLC
CEP120
CIAPIN1
SLC34A1
ARHGAP22
PTP4A1
ARHGAP25
PTP4A2
CREBRF
ZSCAN25
ZSCAN26
TNNI3
HHAT
MIR570
ATP1A1OS
AOX2P
TDRD3
MIR3202-2
MIR3202-1
DNAJC11
NKRF
PMF1-BGLAP
C3ORF37
ATG2A
WDR53
MIR3178
ABHD6
ABHD4
URI1
MLYCD
NKIRAS2
TWF2
BMP3
ACYP1
SOCS3
DR1
EIF4G2
EIF4G1
SWT1
NR1I3
PPP2CA
ATP6V1G2-DDX39B
C19ORF26
NR2F1-AS1
ULBP1
REN
CCNO
CCL3L3
CCNI
CCL3L1
HOXC9
HOXC8
TRIM39
ERP44
TYSND1
PCM1
RPL4
BCL2L2-PABPN1
HOXC5
RASSF4
MBLAC1
TMEM120A
CD151
LOC283693
LOC283692
FEN1
HCST
OGFR-AS1
KREMEN2
KREMEN1
THAP11
LUC7L
RSAD2
ATP5C1
CYGB
MIR639
CHD4
CHD7
MIR635
SCD
INTS4
INVS
ABHD11
SNORA7A
IGF2-AS
GATA3-AS1
NNT
LINC00327
SCT
FN3K
HTRA3
TROAP
SLC25A53
C5ORF38
TTC3
FPGT-TNNI3K
MN1
C19ORF25
IRF2BPL
C5ORF30
RNF40
POLR2E
POLR2G
ANKRD24
DAG1
SNORA79
SNORA78
ITPR2
POLR2L
LINC00920
CAPG
POLR2I
POLR2H
POLR2K
PADI1
PRDM14
PRDM15
DEPTOR
PLSCR3
TMEM61
SLC22A31
HNF4A
TMEM69
MPI
TSPAN1
PRKCZ
KLRF2
CASKIN1
AIFM2
RNF126
AGO1
IL17RA
HIST1H3G
MCPH1
GRPEL1
OR5B21
VBP1
FOXR1
LOC100499489
SCML1
HIST1H3J
PEA15
UNC5CL
MAPK12
FAM217B
SRGAP2D
TGFBR3L
FAM86JP
HIST1H3H
HBA2
UBE2Q2P1
ZNF629
CIDEB
CACNB1
REPS1
ZNF623
GPN3
FXYD3
SRD5A3
C10ORF85
POC5
SIAH1
KMT2D
CACNA1C-AS4
TBRG4
FLJ44511
TMPO-AS1
BAI2
HOXC4
CTRB2
GGA3
GGA2
CBX3
ADO
ADM
TGFBRAP1
COMMD3-BMI1
ANKZF1
ITFG3
RASGRF1
ZNF480
TACC2
JDP2
PICK1
PIAS3
PRKACG
PRM1
PSMB9
PSMB8
PSMB7
DECR2
MRTO4
TMEM231
PSMB2
FAM195A
ZNF317
JUNB
JUND
TFF3
HIST1H2AM
RPL3L
HIST1H2AI
HIST1H2AK
HIST1H2AJ
P2RX3
GNAT2
P2RX5
KLHDC4
RMI2
CORO7
SNORD23
SNORD22
SNORD25
SNORD27
NTMT1
SNORD29
KCNK5
C9ORF24
FAM155B
CRY1
RPS19BP1
NUP43
ZNF554
CTU1
ZNF552
S1PR3
MSX2
NACC1
VPS13A
SH3KBP1
ZNF558
RPL3
TRAF1
MIR4724
TRAF3
TRAF4
PGRMC2
PGRMC1
TCEA2
NUP160
CLEC4GP1
MIR4728
GTF2H4
TMEM165
TVP23A
TCTEX1D2
FOXN4
LRRC59
NICN1
RPL38
RPL37
ANTXR2
PTGES2-AS1
RPL32
LTA
LMNA
LOC100133123
KLHDC8B
GRIN2D
NSUN5P1
ATF4
SDHB
ATF1
ATF2
TAP1
IFFO2
PPAP2C
RYK
SUMO2
SNORA7B
CDH10
MOCS1
SBF2
CCDC140
L1CAM
MORF4L2-AS1
TVP23C
KIAA0319
LHX1
LHX2
SMG6
HMGN4
SAMD13
LHX6
SAMD11
DUSP27
LHX9
SMG9
PTGER1
MIB2
FAM114A1
C15ORF38
PCTP
MIR320D2
METTL12
MIR4298
ZMYM2
NPR1
NPR3
SLC38A1
SLC38A2
SOX7
PTGR1
LSM11
OSBPL9
STK4
MACROD1
OCA2
OSBPL6
AKAP4
UBE4B
UBE4A
KAZALD1
LINC00229
VPS9D1-AS1
HCN1
LOC100506100
ARHGAP15
PPM1B
ZSCAN10
FLYWCH1
STARD7
ARHGAP18
ZSCAN16
CAPZB
ANO8
ANO9
G6PD
CCDC112
LOC730183
CELF1
MCF2L
TCAM1P
FLJ31356
FAM133DP
MIR3188
MIR3186
C22ORF23
C22ORF26
HIP1R
HCG25
OVGP1
EMBP1
LOC100505676
CDC25C
AHSA2
ZIC5
ZIC2
H3F3A
GRM4
ST5
NR1H2
NR1H3
ALPK1
OCIAD2
HOXB8
MED31
C14ORF80
UCK1
HOXB3
DST
HOXB6
HOXB7
HOXB4
SAMM50
HID1
SNORD48
GLRX
PPARA
THBD
ARPC4
TYRO3
MIR764
DNAJC9
VASH1
GLYATL2
DNAJC5
DNAJC7
MIR604
MXD3
RING1
MIR4785
SNORD43
RHOH
TTC36
GADD45A
RRP12
SLC18A2
P2RX5-TAX1BP3
EFCAB4A
ZNF827
MIR191
MIR192
MAP3K1
TRAPPC2P1
LOC442075
SDCCAG8
NRN1
C5ORF20
C5ORF27
RAP1A
RNPEPL1
COX19
ANKRD35
ANKRD36
ITPR3
KIAA0947
SNORA65
CLK2P
RGMB
RHOA
SLC9A2
POLQ
NCOA7
TMEM9B-AS1
C1ORF140
NR2F1
GIMAP1-GIMAP5
CIRBP-AS1
ATOH7
CISH
IKBKB
MIR194-2
LOC100130238
MINOS1
RNF151
P4HTM
CTF1
C10ORF11
AUH
GSG1
SS18
LDLR
MCAT
AADACL4
MIR4773-1
CAPZA2
AK8
ACPP
C20ORF27
SLC17A4
EIF4G3
TBCD
LMO4
TBCB
APOBEC3C
EMX1
EFHB
HOXA10-HOXA9
PBRM1
MME
CDIP1
EBI3
WT1-AS
SMCO3
LIN7B
FAM131A
DHFR
AVP
CCDC126
BAX
WRNIP1
BAD
MAZ
MLKL
MIR1238
MIR1237
NGEF
DOCK2
USP51
ERH
SHC1
RGAG4
CDK19
GFI1B
PPIAP30
LPIN1
CCDC71
MIR548AR
CDK17
SULF1
LOC728463
MIR548AO
KLF5
KLF3
MIR559
KLF1
NDNL2
TMEM222
MTRNR2L2
AASDH
PIP5KL1
TRA2B
N4BP2
EXTL3
HEATR2
ZNF304
NCR3
SLC24A3
MIR548A1
HTATSF1P2
FAM216A
OSER1
P2RY2
TRIP12
KLHDC7A
SEC61B
MTERFD1
SLC7A2
SRD5A3-AS1
MIR133A2
C9ORF50
LOC646762
TOMM34
SNORD30
SNORD31
MAP3K11
ZNF547
WHAMMP3
PET100
CTNNBIP1
SLC1A6
APITD1-CORT
EEPD1
RPL11
LIF
DYNC1I2
DEXI
TGM5
PEAR1
IMPDH1
LRRC41
LRRC43
FCGR1C
CAND1.11
LRRC47
TMEM102
TMEM185B
MARCH9
TMEM173
CLSTN2
RARA
MIR1469
EIF3J
MIR4520B
UBLCP1
LINC00273
TSFM
MIR5695
DHRS2
DHRS1
FGFBP3
FGFBP2
FADD
ARMC10
MKKS
MTMR4
NABP1
CCNL1
WT1
CCNL2
GHRLOS
LOC389906
PCYT2
EPHA2
FCHSD1
BAZ1B
YIF1B
NMT2
CCDC154
EDEM1
SNX29P2
LOC200772
DUSP10
SNAI1
TMCO5B
HRC
KIAA1161
SYT8
OSBPL11
SLC2A8
IVNS1ABP
SLC2A5
SLC2A4
SYT5
SLC2A1
UBTD2
MYCNOS
DIXDC1
CLRN1
C15ORF40
MAPK11
CCL3
TBC1D3B
C20ORF203
C20ORF202
C20ORF201
PCED1B
LOC283214
CCDC155
COLQ
LRG1
GRASP
SCHIP1
DUSP12
EXOSC2
EXOSC3
VPS13A-AS1
EXOSC7
HSBP1
MIR5196
MADD
TOPORS-AS1
ST20-MTHFS
TULP2
HDAC5
ZBTB8B
NID2
CEACAM3
HOTAIR
DLGAP1-AS1
RRBP1
DLGAP1-AS4
PPP1R14A
ENG
SPATS2L
NCAPH
KIAA0895L
PDIK1L
ACY1
C3ORF18
F12
C22ORF31
MIR3197
MIR3190
MIR3191
E4F1
MIR1914
SRRT
MIR3661
OR2A14
FXN
PCDH17
LINC00696
GPR97
PCDH19
GUCA1A
RALA
MIR762
KRT77
MRPS36
PSMB10
EHMT2
ATM
KRT79
KRT78
TIGD1
RCOR1
STXBP2
STXBP4
MIR611
INF2
SSSCA1-AS1
FLT1
SKP1
SNORA5A
C6ORF1
DNAJB1
SNORA5B
DNAJB6
TMEM200C
S1PR4
CFLAR
TTC28
HYPK
TTC25
TTC26
DOT1L
PATL2
HAS3
SLC2A1-AS1
EXOC2
CA5A
H1F0
MIR1204
HNRNPA3
HNRNPA1
REXO4
MRPS18B
RUNX1-IT1
EXOC1
LINC00907
SNORA51
LINC00909
SNORA52
TAOK1
TAOK2
PTCHD2
ZNF273
LRRFIP1
SLC22A18
TNKS1BP1
FGF17
GRIK3
GRIK4
IRS1
IRS2
HOXA7
HOXA6
HOXA5
MIR2110
CDK4
CDK6
IGLL1
RNF145
MIR4647
HAPLN3
HAPLN2
MIR663B
OXLD1
PTK7
PTK6
RABGAP1
SYNRG
MSH3
MSH4
GIMAP1
LIMS1
LOC283440
PRKY
OR14I1
FAM219B
ACCS
CD320
ELAC1
LINC00417
SUN2
ATG16L1
ADCK4
SUN1
CTXN1
MIR548AA1
RTBDN
NFKBIL1
ARHGDIA
XPR1
PACSIN3
PPP1R13B
MATN1
KCTD21-AS1
MATN4
COPE
PRKCB
TANC1
PRKCG
INTU
CES3
CES2
HIST1H3F
METTL21B
LMAN2
HBA1
FFAR3
MLX
UCP3
PM20D1
CDPF1
ALPPL2
TOE1
DDX21
SPG11
ZNF157
DDX25
ACKR5
DDX28
GSTK1
C1ORF95
GPR135
TYMS
GPR137
CTRB1
RPL32P3
VTI1B
MUL1
LOC389641
SCIN
FLVCR2
FKBP14
FKBP15
ACTG1
RAET1G
LINC00893
PPP4R4
FAM3A
SNAR-I
PRDM12
MIR5581
PIDD
CHSY1
PPIL1
PPIL2
S100A11
PKD2L1
GGPS1
CWC22
MNAT1
MIRLET7F1
LOC339524
PPP1R3E
PPP1R3D
CNGB1
KIAA2013
C9ORF43
SPOPL
C9ORF47
PLA2G7
ZNF573
MARVELD1
ZNF575
ZNF578
TRPV4
LOC100132078
TRPV2
SHC4
ERBB3
SNORD42A
ZNF202
TBXAS1
ERBB4
SHC3
LRRC37A5P
IDH2
POR
CTSD
SH3GLB1
CCDC78
KCNAB2
BOLA3-AS1
CTSZ
C16ORF95
NHLH2
C16ORF93
RPL12
C16ORF91
SNORD4B
SNORD4A
TMEM100
TMEM107
RPL19
C16ORF98
CTSW
NME4
UCKL1-AS1
CXCL2
INPP5D
RNF152
NME3
ZNF524
CARD6
FREM1
LOC100132215
LXN
EME1
MSANTD1
EME2
STAT6
CNST
GPX4
STK36
EMB
ZGPAT
CXORF57
EPB42
C1ORF200
MYADM
GLYR1
SNORD117
NUDT8
SNORD110
PDCL3
DAXX
AP2S1
NT5M
TEKT1
DCTD
AFF1
PNPLA2
LOC100288911
LOC646938
XPA
C15ORF59
PRKACA
C15ORF52
SAE1
PRM3
GFOD1
TINCR
VGF
PRM2
CCM2
UBA7
PDP2
SRMS
MINOS1-NBL1
LOC100507463
FRMD5
LINC00598
KIAA0753
PKNOX2
FRMD3
IER3
LOC100506124
ZNF133
TP53
NAA10
MIR3609
PSMB3
MOGS
CDHR5
HSPBP1
UBE2Z
ATXN7L1
C17ORF99
DUXA
UBE2T
COL12A1
SH3BGRL2
STX1A
STX1B
ALKBH8
ARHGEF2
SEC14L1
CRYGS
LOC100128076
LOC283332
ALS2CR12
FST
PLEKHH1
PWP2
IL1B
CRYGC
CRYGD
PHTF1
THSD7A
CTDNEP1
MIR497HG
KRT81
LOC100862671
TMCC2
LINC00114
PHF23
RABEP1
PDCD4-AS1
GPR83
MORF4L2
TAS2R38
EPB41L1
PPCDC
EPB41L2
CCDC135
ACSS2
HOXA-AS4
COMT
WBP11
MAST1
PLEKHM2
SALL1
SALL3
PLXND1
PNOC
FAIM
QARS
SLC43A1
MAEA
C17ORF59
AIF1L
PA2G4P4
TBL1XR1
IL10
GSTM2
SZRD1
GSTM4
LATS1
WNT4
IL6
STX10
PALLD
PPP1R15B
OVOL3
MIR219-1
LINC00574
AGK
RRM2
SAT2
SNORA42
BIRC7
EIF1
JARID2
EIF5
SNORA48
MOSPD3
PINX1
INSR
C1ORF170
ATP11A
C17ORF50
LTA4H
ERC2-IT1
SPTBN4
DAD1
SHANK2-AS3
SPTBN1
ANKRD11
HOXA11-AS
RNF175
KLF11
C7ORF41
NIM1
KLF14
TFAP2A
ASAP1-IT2
GDF1
TLN2
MIR26A1
MCCD1
PRMT10
DPP9
P2RX7
MIR153-2
P2RX6
PUS3
POU3F3
CPT1C
CEP68
IRX4
SLC44A5
CD22
GLB1L
COQ10B
GLTSCR1
MIR550A3
VDR
UBE2R2
PCNX
FAM53C
C14ORF119
BCL2L13
SDS
SNORD119
SNORD26
ZFHX4
PCP2
HBP1
TENC1
KCNK4
NDUFS2
MIR409
COQ9
UBE2W
NDUFS6
PRPF18
NDUFS8
EMX2
CRIM1
ESCO1
LOC100506801
HBM
PSMC1
FLJ45079
TIMP2
CTRL
ISL2
PARL
MCF2L2
EPO
MUC20
DPF1
UBQLN4
HBZ
MROH6
RREB1
SCGB2B3P
ZNF142
MUM1
CCDC102A
BCS1L
ZNF146
CCDC88C
NDUFB11
NDUFB10
GSE1
MICAL2
TSACC
SUSD2
SUSD3
MAP3K14-AS1
PHC2
DNASE2
C1ORF191
RNASEL
C1ORF195
ETHE1
BRICD5
DDX3X
SOD3
RAB27A
RNASE8
STK4-AS1
VWA2
C12ORF80
ILK
KCNN4
FASLG
LOC654841
KCNN1
LOC401463
PMF1
IP6K3
FBXL8
BRSK2
BRSK1
SIN3B
SNORD52
H2AFX
H2AFY
LOC100216545
DKFZP434H168
CTR9
INADL
HUNK
DDX1
ZNF565
GRIP2
RNF2
ZNF561
CCR5
NIT1
HLA-H
CAPS2
FOXK1
HCFC1R1
SLC7A6
HLA-B
TRAK1
CCDC69
DPY19L2
HLA-E
NFKBIE
TP53RK
RNH1
PGS1
ARID4B
LOC100131564
DPEP1
TRAF5
FAM161B
NMD3
DKFZP434K028
HAUS8
KANSL1L
PLAC8
C17ORF97
PRRT3-AS1
MED12L
SLC35A4
MIAT
TEX40
TEX41
NR5A1
PCOLCE
DLX1
DLX2
SLC6A16
ISCA1
HGFAC
SH2D6
TFEB
FAM118A
TAF12
ASIC2
MAP2K3
DENND5B-AS1
TMPRSS6
[truncated: 2,347 more rows]
