# Supplementary material for: Identifying Network Perturbation in Cancer
Source: PLoS Comput Biol. 2016 May 4;12(5):e1004888. doi: 10.1371/journal.pcbi.1004888 (PMC4856318; doi:10.1371/journal.pcbi.1004888)
Supplement: S1 File — (ZIP) [file pcbi.1004888.s001.zip › files/tf_data/CD34_15k_enh/FOS.csv]

RANGRF
HIST1H4B
HIST1H4A
NCBP1
LOC100130872
NIPA1
AGA
MIR5001
ZDHHC11
ASS1
SQLE
ZNF703
GPR182
CCL3
PIK3CD
CEACAM3
ZC3H13
CRBN
IRX5
MIR559
TMEM51
SP8
SP9
MUC2
FAM84B
SP5
PPP2R2C
PRKAG2-AS1
DLGAP1-AS1
RAB40C
PTRH1
MYL12A
TRAPPC3
ANP32E
PHKG1
NT5C3A
CTBP2
MAL
EVL
CACNA1G
ATP2A3
MIR1469
GTF3C3
MFSD10
MFSD12
GTF3C6
GTF3C5
DENND4C
IQSEC1
IQSEC3
APOA1
ZNF451
XPO4
SCARNA12
KIAA0895
FBXL14
FBXL17
KCNIP3
KCNIP1
DNASE1L2
FAM212A
C2ORF48
INHBA-AS1
CNTFR
C2ORF47
ZEB2
RPS6KA1
RPS6KA3
KCNH3
KCNH2
PISD
PSMD14
TP53I13
NOG
PSMD11
TOP1
SIGMAR1
TCIRG1
ITGAL
ASAP3
MIR5692C2
GALNT9
GHRH
SESN3
SMAD7
VAPA
SC5D
NDUFAF6
LOC100506713
MIR4711
DLX6-AS1
ARF1
IL1RAPL2
RNF114
FAHD1
HTR7P1
GATM-AS1
MIR3620
SULT1A1
TCEA1
COX4I1
ZSCAN12P1
OLIG2
OLIG3
OLIG1
PEX19
CRTAM
RAB11FIP5
CCDC116
SLED1
FGL1
METTL25
SPHK2
SPHK1
CUEDC1
CPEB1
CPEB3
CHP2
BEGAIN
KIAA0125
PDDC1
BIN2
WDR45B
MGC34034
URGCP-MRPS24
CDCA3
SLIT2
CDCA8
DEPDC7
DHRS7B
LOC338799
FBXW4P1
CD44
CA14
CA11
PSMD5-AS1
CRB3
MIR760
PHOX2A
THAP2
EIF4E2
TBL1Y
CFH
CALR
MIR371B
EEF1E1
SYBU
ATP6V0E2
WDR74
CFP
LINC00893
RPN2
SYTL1
TRIM14
UVRAG
NQO2
PES1
MIR497
DIO2-AS1
SIX6
ATP5SL
POU3F1
ESRP2
C7ORF50
SLC47A2
HDGF
HMG20B
MRPL35
DOLPP1
ARHGAP26-AS1
UBE2R2
CYYR1
ARRDC5
SHOX2
EGOT
ARRDC2
THOC1
THOC7
THOC6
SMDT1
RAB27A
RFX8
RFX4
ZNF845
RHBDL1
ELK3
YDJC
ELK1
PAK4
DBP
TMEM179B
B4GALT1
XPNPEP2
MIR612
MSL1
MSL2
COPS3
TBR1
SERINC3
ZNF593
GAST
ZNF395
CEP95
AIF1
PARPBP
PLCH1
LOC344887
POP7
SDF2L1
CCDC90B
TNS4
GCA
NUDT9
KIAA0247
TCF3
DLD
LOC338963
PMEPA1
OSR2
IGFBP5
PHLDB1
NTHL1
PIGQ
AZGP1
PRR7-AS1
SHISA4
TMEM212
CREM
DDRGK1
KDM3B
COX11
TMEM219
TRIM2
PDGFRA
ZNF335
ZNF330
ZNF331
PRSS30P
TMC8
DNAJB5
SLC4A9
MALAT1
C6ORF7
MCTP1
MCTP2
ADAP1
TPM4
CSF1R
TPM2
RPS6KB2
ENKUR
CIB3
NDFIP1
TPBGL
FOXB1
FUT8-AS1
LOC646719
KIAA1683
ARID3A
DPAGT1
CLIC1
SEPHS2
CELSR3
ASGR1
LOC100505876
HOXD-AS2
TSEN54
SLMO2
SLMO1
CXADR
DOT1L
CXORF40A
DLST
RHPN2
LRRC34
YOD1
MFN2
SOWAHD
DKFZP686I15217
TUB
FER1L5
ST6GAL1
TCEB3
CHPF2
APOA4
CLCNKB
MIR181C
ZNF2
SDCBP2
FYN
MIR4635
RRS1
RPS14P3
CPB2-AS1
OST4
CHCHD2
ST3GAL1
SBDS
C12ORF57
PPP1R1C
AP2A2
CYTH3
SNORA74A
LACC1
CYP7B1
DPH3
DPH5
TRIM69
SMG7-AS1
MSH5-SAPCD1
GPATCH2L
PECR
POLR3F
TXNDC8
APCDD1
TXNDC2
UQCRB
MIR15B
UXT
DCK
ZNF800
DNMT1
GSDMD
MC5R
MBNL1
MBNL2
PLK3
CUL2
FLCN
HOXD9
CLCN3
CLCN2
CLCN1
CDH23
CREB3
FLRT2
HMGCR
COIL
SLC25A3P1
ZNF510
LRFN3
RBM42
PQBP1
MIR152
GALR3
C7ORF41
RP9P
HNF1A-AS1
TECTA
AES
SEH1L
GAB3
HIF1A
GRIK5
DMRTB1
LAIR1
ARHGAP9
ARHGAP4
TDRD10
AEN
SRSF4
MSMP
EGR2
PPM1K
USP43
PPM1H
PPP6C
KIF7
CISD1
SLA
TSHZ1
GID8
VILL
HEMGN
PAX6
RPUSD2
SCRN2
PTH2
PTPN6
PROK2
NANOS3
DDR1
LRCH4
MSX1
CAMKK1
NPBWR2
NPBWR1
EDDM3B
C10ORF95
MOGAT3
PTDSS1
BAG4
WT1-AS
MYO1C
MYO1B
MSRB2
LRRC37A6P
RASGRF1
CYP2S1
CHMP6
RPS9
CD79A
WDR11-AS1
ZNF385A
HOXA13
HOXA11
HOXA10
SLC22A18AS
ZNF101
GALT
SRC
TSSK4
FBXO43
FAM214A
FAM214B
SRL
GALE
LGALS8
GALC
GALM
LGALS1
RAP1GAP2
RMND5B
TCAP
LOC100507391
MYL12B
SFRP4
G2E3
EIF2AK1
PLLP
BCL2A1
EIF2AK4
ADRB1
EREG
NMI
C15ORF27
VARS
MRPS10
FOXO3
KIAA1522
VSTM4
TMEM158
ALDH1A2
TIMM17B
RAB3IL1
AP3B2
LYPD3
GCNT2
TAC3
TAC4
MKRN7P
TGOLN2
LPCAT4
C5ORF52
RGS3
SPINK4
APMAP
LOC400752
PIEZO1
PIGL
PIGO
PIGP
C9ORF156
MTHFD2P1
PIGU
PIGX
LOXL4
CCIN
MIR548K
ANKLE1
KLHL6
FAM154B
PPP1CB
CHST11
PPP1CA
CCDC171
CEBPD
ATP6V0E2-AS1
MINOS1P1
KANK1
WBP1
ATXN1
FXYD4
KLK13
ZFAND5
MAFK
MIR3529
PLIN4
PLIN5
PLIN2
PLIN3
ENOSF1
PLIN1
EOMES
PTP4A1
PTP4A2
ZSCAN20
HAPLN2
AOX2P
CD27
RBP4
ABHD2
SOCS5
NKIRAS2
GPR1
SOCS6
ACYP1
TMA16
DR1
ACSL3
ACSL1
CCNY
C19ORF26
ULBP3
GRB7
CCNH
MIR5708
PRKCH
USHBP1
SSU72
C10ORF62
KREMEN1
NCKAP1
CYGB
PLEKHJ1
ABHD15
MIR141
MNT
ABHD11
TMEM246
TROAP
MRPL10
TTC1
C19ORF24
TTC3
CBR3-AS1
CDC25B
C11ORF30
CAPS
ANKRD27
TMPRSS13
RHOH
ANKRD23
TMEM242
POLR2B
C1ORF145
C1ORF146
WFDC2
LINC00926
POLR2H
POLR2K
ANKRD28
ABCG1
PRDM14
LRIG2
AVP
MPI
HIST1H3A
CASKIN2
RNF126
IL17RD
AGO1
GAMT
SMC5
MAPK14
MAPK15
PP7080
FAM217B
GRASP
MIR550B2
NCOR2
NCOR1
AKR1B10
ZNF628
OGFOD2
FZD9
TEF
CACNB4
NBN
ASH1L
CXORF31
FAM49A
SIAH1
SIAH2
ZFP36L1
ZFP36L2
ATP12A
CTRB2
PLCD1
PDZRN4
ADO
ZNF518A
ADK
COMMD3-BMI1
EMILIN3
NUP210L
EMILIN1
FTCDNL1
TACC1
JDP2
CTGF
PIAS1
PSMB5
S100A2
LMBR1L
RASL12
ZNF317
LOC100506472
TEX30
JUND
HIST1H2AM
OVOL1
C6ORF223
C6ORF226
M1AP
CORO7
NUPR1L
SNORD22
LONRF1
SNORD27
NTMT1
HADHB
SNORD28
HADHA
RPS19BP1
SNORD6
ZNF554
ZNF555
ZNF551
ACOT11
NACC1
VPS13C
TMPRSS9
RMDN2
LOC101243545
CRYZ
NUP160
GTF2H4
TMEM163
JMY
TVP23A
DNAJC7
TMEM169
SULT1A2
TCTEX1D1
FOXN2
FOXN3
PCDH8
PCDH9
NEUROG1
RPL34
SAP30L-AS1
LMNA
GNA15
CTTNBP2NL
EMG1
ATF4
SDHB
TBC1D10C
SDHD
TBC1D10A
TAP2
PPAP2C
PPAP2B
ABHD10
SUMO3
AP1M1
IL6ST
SBF2
CCDC142
TM7SF3
CCDC149
LHX1
SMG7
BLOC1S4
SAMD11
EPS8
COMMD3
TKTL2
BRWD1-IT2
PTGER1
MIB2
C15ORF39
ZMYM2
NPR2
RAB11FIP2
OSBPL9
CXCL11
CXCL10
OSBPL7
CXCL16
UBE4B
AKAP1
CD3EAP
LINC00226
AKAP9
ARHGAP17
HOXB13
YBX1
FAM20B
SAP25
ENOX1
ODF3
ANO8
CELF6
NUAK2
LOC255167
CELF2
CELF1
POLR1A
FLJ31356
ATL1
LOC100134229
MIR3188
MIR3185
MAGOH2
BMS1
RCN1
LOC100505676
MIR1909
PEPD
NAIF1
CDC25C
ZIC4
ZIC5
JAK2
DIO2
ZIC1
TBC1D29
NR1H2
HOXB8
HOXB9
CXXC5
GUCY2F
NMRAL1
HOXB2
PHRF1
HOXB7
SENP1
C5ORF30
MIR190B
CYSTM1
DSE
CELF2-AS2
MIR609
C1QTNF9B
MB
SPDEF
DZANK1
ERMP1
TTC31
WDFY4
HS3ST3B1
EFCAB4A
TFB2M
ACP5
TPI1P2
MAP3K1
MIR195
C5ORF20
SLC2A10
TNRC6C-AS1
DYRK2
ME1
RHOB
GLS
ANKRD39
RGMA
TLL2
CAPG
ITPRIP
NCOA7
TMEM18
SLC22A20
FAM194A
CIRBP-AS1
NOP14-AS1
MLK7-AS1
LCOR
MINOS1
BSG
TRIM9
RIMS2
FAM110D
CHP1
MCAM
LDLR
MCAT
MIR4773-2
MIR4773-1
PRAM1
GEMIN8
TAGLN3
RAB33A
TPCN1
TPCN2
GEMIN2
SLC17A6
SLC17A7
EMX2
TAS2R3
AK4
HOXA10-HOXA9
LOC100505761
PRKD1
PRKD3
MIR593
AP5B1
SLC7A7
CHMP4A
FAM109B
ERF
ERG
HAND1
HAND2
ZNF490
GIPR
USP51
PRR15L
HERPUD1
LPIN2
MIR548AR
MIR548AP
VWCE
TMEM222
TMEM223
TMEM220
TMEM221
NOS1AP
MTRNR2L6
N4BP3
EFR3B
HEATR6
SLC24A5
NCR3
TENC1
REST
MIR548A1
MMP25
P2RY1
MTERFD1
CPVL
AIFM1
GLUD1
C2ORF62
C9ORF53
LSM1
MIR133A2
C9ORF50
SNORD30
SNORD31
RND1
RND2
ITLN1
SLC1A3
GRHPR
DEXI
MIR4756
MIR4755
IPMK
LRRC42
SCRT2
MIR1244-3
MIR1244-2
MIR1244-1
MICB
UBLCP1
DHX15
FNDC5
B3GNT8
ADRA2C
MIPEP
FADD
MTMR6
ARMC12
CTSW
NOL11
FAM222A-AS1
MTMR1
NOL12
CCNL1
WT1
CDKN2A
C6ORF165
CCDC152
DKFZP686K1684
CCDC151
EPHA1
KITLG
NTPCR
VAT1
MIR4664
MTCH1
SLC2A8
SAP30L
SLC2A1
UBTD2
TIAL1
LOC653486
LOC285847
PLAGL1
UTS2
NFATC4
TNFAIP8L1
PCED1B
MAPK13
METRNL
COLQ
DAGLB
DNASE2B
ZNF273
NBL1
CCZ1B
EN2
CEACAM4
LRRTM2
ANGPT2
BLACAT1
PPP1R14C
ANGPT4
C22ORF31
MIR3192
SDSL
LOC100507501
SRRT
LINC00690
PCDH17
LINC00696
CACNB2
VPS53
GUCA1A
TOR2A
RALA
SMCR7L
PSMB11
MRPS31
ATM
CDKN2B-AS1
TIGD1
RFPL2
ADHFE1
ACOXL
BRIP1
PDE11A
PTPRCAP
GSG1L
TMEM200C
S1PR4
FANCC
FANCA
FANCL
DIDO1
SLC2A1-AS1
CA5B
H1F0
HMSD
TRMT1
IL6R
C1ORF162
ENO2
S100PBP
SYCP2
SNORA54
TAOK2
LLGL2
SLC22A18
IRS1
CDK2
HOXA2
HOXA1
LPAR3
CBX3P2
LPAR5
MIR663B
PHB2
MSH2
SF3B1
MSH5
SF3B2
LIMS1
LOC283440
HOTAIRM1
FAM83H-AS1
GAL3ST3
MIR371A
SEMA6B
FAM219A
RERE
BRWD1-AS1
PKI55
ADCK4
ADCK1
DNAJC16
RTBDN
USH1G
PPP1R13B
MATN1
SPECC1L-ADORA2A
ACBD5
DHH
ATP10D
HIST1H3B
HIST1H3C
CES2
LMAN1
PADI4
EBF1
MIR1224
MLX
MIR1227
MDP1
DDX23
DDX24
PFKFB3
PFKFB2
NRIP3
GPR135
C1ORF189
ITPA
VTI1A
ZNF791
ATP6V1C2
LOC389641
RAET1K
MIR5581
PPP4R1
TPI1
LTBR
MAP3K8
PPP1R3D
CNGB1
CCDC96
CCDC97
PARD6B
HIST1H1A
MARCKS
ZNF574
FMOD
LUC7L2
ERBB2
LOC653653
MIR637
SHC2
FPR3
LOC440434
KCNAB2
ALDH16A1
PPP1R35
C16ORF95
TMEM102
GPATCH1
PRR7
C17ORF82
LOC100133612
C17ORF80
ZCWPW1
LOC100132215
PRSS23
PRRX2
RGP1
CNST
LOC100132529
EPB41
LOC100506639
MATR3
FBLIM1
DAB1
TIMM8B
MET
VPS37C
VPS37B
AFF1
C15ORF59
C15ORF57
GUCA2A
NKAIN2
RPL13P5
MAP1A
CLUH
LBX1
TINCR
UNC5A
UBA7
PDP2
UBA5
MINOS1-NBL1
GBP4
PHF23
C21ORF91
DSCR8
NAA10
ANKRD19P
DSCR4
MOGS
UBE2B
CDHR4
PTCD3
DSCR3
SETD1B
ATG13
GNAL
UBE2S
OR51F1
MIR7-2
SEC14L1
LOC100128076
RNU6-33P
RWDD1
BTBD19
KRT5
IL1B
BTBD11
EOGT
RRNAD1
RBM8A
CTDNEP1
MIR497HG
TMCC1
TMCC3
CAST
LFNG
MORF4L1
RABEPK
MAST1
PLEKHM2
GPR65
ADAM22
CYP1A1
TBL1XR1
WNT3
IL16
PPP1R15A
LOC728463
FARSA
PPP1R15B
DPY19L1P1
RECK
COLGALT1
GPRIN3
LOC100130691
ROGDI
C1ORF174
ATP11B
CMAHP
ANKRD12
ANKRD10
HOXA11-AS
KLF12
KLF11
KLF16
KLF15
TFAP2C
STRA8
TLN1
DPP9
STRA6
DSTNP2
HIST1H2AB
NT5C2
POU3F3
ANXA3
OTOP2
ANXA5
ZBTB7B
MSI2
HYMAI
MIR550A2
DUSP18
N4BP2L2-IT2
FAM53C
BCL2L13
LOC253573
EPC2
EPC1
POGZ
HSPB11
WDR60
NDUFS8
TIMP3
TIMP2
NRCAM
ISL2
PCDHGB3
PCDHGB2
MROH8
HBZ
LEPROT
MROH6
NHLRC3
MIR1-1
MBIP
NHLRC4
CCDC88A
RABAC1
CCDC88C
INPP4A
OTOP3
THEG
SNORD5
ZNF786
RNASEK
GOT1
PYGL
RNASEL
MPEG1
DDX3X
RNASE6
VWA7
KCNN3
KCNN1
VPS13D
SMIM22
TRAF3IP2-AS1
HNRNPLL
PMEL
WSB2
ACOT13
BRSK2
UBOX5-AS1
PKIG
H2AFX
H2AFY
LOC100216545
ADAMDEC1
DDX5
MST1L
DAPK1
PTX4
PTAFR
NIT1
NCAPG2
CCDC61
HCFC1R1
SLC7A6
ACRBP
HLA-A
ZNF219
C16ORF87
LOC100131564
TMEM115
PGRMC2
PLAC9
PLAC8
MED12L
SLC35A2
DLX5
DLX6
DLX1
DLX2
LOC646329
EPM2A
SH2D6
FAM118A
ASIC1
MIR4435-1HG
SLC26A2
HIST1H2BB
SLC26A8
HIST1H2BO
GATAD1
CMSS1
MISP
BCAN
LOC285084
TNFAIP6
HOXD12
RBPMS
HOXD10
HOXD11
ELOVL4
KIAA1024
PAK2
NRBP1
BEST4
WBSCR27
SMCHD1
WBSCR28
FLJ31104
DMRT3
ADNP
CNR1
TNPO3
NR6A1
FOSL1
DUSP7
REPIN1
CUZD1
LYL1
ELL
FOSL2
STAG3L2
BCOR
FADS3
FADS2
THNSL1
HEY1
METTL8
VPS36
MTF1
CCL19
SYNGR2
WDR96
PRR5L
TBC1D16
KCTD1
KCTD7
MIR671
FAM83H
ACAD10
ACAD11
FAM83G
FAM83F
CARNS1
DGKZ
LOC100506325
PPP1R2P9
CMPK1
C1ORF200
TMEM254-AS1
RFTN1
RNF144A
MIR200C
DGKD
DGKE
SNORA32
ROPN1
SNORA38
USP10
NR2E1
LINC00961
SSBP3
NUPL1
NPM2
SBNO2
FAM170B-AS1
USPL1
GFI1
CCSAP
TXNDC11
RGS9BP
PLAC8L1
MIR661
BRAF
MYO7B
SYNPO
PRKAG2
CPSF4L
IFFO2
UBAC2
DUSP22
SEMA4C
LEMD3
SEMA4F
TAT
FENDRR
AMZ2
RETN
TYW1
PRIM1
MRPL52
MRPL53
MBNL1-AS1
MIR1206
TWIST1
ARHGEF15
ARHGEF17
ALOXE3
ARHGEF19
ISM1
MIR137HG
LOC400927
IQCD
MUC13
NPL
STRBP
LST1
LOC100133957
SLC29A1
PLXNA3
COLEC12
LOC652276
BTBD17
ZNF775
GPR113
STK38L
MMP14
ZNF197
HINFP
TCF4
CDKN1C
TSTD2
DNAI1
MGC12916
DNAI2
MYBPH
STX10
MST4
TADA2A
TADA2B
RNASEK-C17ORF49
OVCA2
FAM104A
GDF15
ZNF514
LINC00475
TSPYL4
ZNF222
TSPYL1
TSPYL2
MLLT10P1
MIR4763
ZC2HC1C
SAMD15
VEGFA
LDLRAD4-AS1
PRCD
NAPSA
RTTN
VPRBP
LOC100507032
C17ORF67
CABP7
TCN2
EMC8
FBXO30
ZNF423
ZNF420
ATXN7
SNORD59A
EPDR1
MYH10
SMC5-AS1
MYH14
MYH15
TK1
LOC100505964
MBOAT7
AKAP13
MBOAT4
HTRA4
SPSB2
TSC2
GPRC5B
STRIP1
SMC3
P2RY10
LOC440925
BRWD1
KIAA0513
SYCP3
PELI1
PIP5K1P1
LEPR
SPIB
LTB
IRAK3
ALG12
ALG13
LRP4-AS1
LOC100129726
ABT1
BANF2
B4GALNT4
B4GALNT2
PMS2P5
MIR301B
TTC7B
AP1S2
NOC4L
NDE1
IVNS1ABP
GYG1
GYG2
SIM2
CCDC42B
VPS25
ATP13A1
SSUH2
RAI1
CXCR6
LRRIQ4
TMEM216
VAC14-AS1
BMI1
ADAT3
E4F1
NSD1
DCSTAMP
IL32
SEPSECS
PDE12
MIR641
EXOC2
CA9
ARSG
E2F2
LOC100506314
BNC2
ARMCX6
CA1
ARMCX3
C1ORF233
MAGEF1
FUT5
SNORD29
FUT3
PNMT
FUT1
ACBD4
RBAKDN
CAMK2N2
CAMK2N1
PPP1R13L
TDP2
FUT8
SNORA25
LINC00950
TMC6
LOC100128239
IZUMO1
IZUMO4
TNRC6B
USP25
C1RL-AS1
BCRP2
ADAMTS1
CCNA1
DDX39A
CCSER1
ARHGEF1
CDH2
MIR1228
CDH4
CDH7
CDH6
HPCAL1
LIPE
RIMBP3B
RAB5B
MIR1470
CENPB
RAMP2
LDB2
REV3L
SSH3
PROM1
RNF19A
HOGA1
SUOX
PLEKHA4
KAL1
PLEKHA6
MRPL47
TRIP6
ACTB
MRPL48
WNT7B
DMRT1
ZNF833P
NGB
RRAD
EMR3
NMRK2
ARFGAP3
ARFGAP1
ZBTB7A
ARHGEF10L
NEK6
COPZ2
BMF
NEK3
NEK1
U2AF1
DDX51
MIR130B
ZNF165
NEK9
GATM
CDC42BPG
SF3A2
MRPS31P5
GPR160
LOC100130417
GATC
BUB3
VNN1
RPP25
UBE2E3
ASTN2
SHB
SHD
SHE
HYKK
SHH
CCDC8
C9ORF92
C9ORF91
PLA2G15
RNF144A-AS1
DOPEY2
SNORA8
RPL7L1
SNORA1
LYRM1
STK3
LOC143666
NUMB
TPM3
CCDC42
CCDC40
LOC100129917
IFI27L1
GMNN
FAM35A
ATRX
COASY
GAS2L3
C17ORF74
MGC34796
FAM167A
MYH9
CDKL3
DUSP10
FBXO22
RANBP9
TBX15
ZNF433
FBXO24
CADM4
RANBP6
NRSN2
RANBP2
GNRHR2
PRR5-ARHGAP8
GNB3
NUDT11
LGALS8-AS1
TSPO
UHRF1
CNNM2
IFI6
LOC100507156
STX5
LOC285627
LOC100288123
PHF15
PHF16
TGFB3
MIR3189
PHF12
FBRSL1
ECE2
ECE1
TSLP
HOXD4
FKRP
LPHN2
HDGFRP3
SCGB1D2
LOC285758
ETS1
RAB37
ZBTB6
CDC42EP3
CDC42EP2
CDC42EP1
NR4A1
CDC42EP5
CASC3
CASC2
MGAT3
DYNC1H1
TUBA4A
TUBA4B
VAMP1
SLC20A1
VAMP5
ATP1A1
VAMP8
TBC1D22A
FIBP
TESC
NKTR
KIAA1045
KCNIP2-AS1
CACNA1G-AS1
SLC6A6
NDUFB6
NDUFB5
MIR1233-1
RNU6-16P
MIR1233-2
IL22
AXL
PECAM1
DNAH12
FAM50A
FMNL1
LOC728431
TBC1D21
IRF2BP2
STAP2
IRF2BP1
NEXN
QPCTL
ZIC2
MAPRE3
C7ORF33
AQP3
VRK2
LRRC1
LRRC2
LRRC3
TNIP1
HAND2-AS1
SCARNA9
ACOT9
ACOT7
USP33
MORN4
LOC145845
PLD1
KIF27
RPL39L
PPFIBP1
RUNX2
SNHG4
RUNX1
PNPO
GUCY1B2
RBX1
ZBTB21
DOCK8
MIR146B
PTPLAD2
PI4K2A
KIF26A
GRIA4
OR7A5
SEPT9
HOXB-AS3
SEPT7
HOXB-AS1
TNFRSF12A
HOXB-AS5
NKAPP1
BOC
UBAP2L
SLC9A3
SEC1P
TNRC18
TRIAP1
LOC344967
TFRC
CDK5R1
SCNN1A
BABAM1
C11ORF95
RIC8A
HOXB6
MIER2
ARHGEF38
ESPNL
DTNBP1
HOXB5
PCDHGA6
PCDHGA7
PCDHGA5
LMNB2
RWDD4
LMNB1
GSTT2
ESR1
CD274
CD276
RPSAP52
C1ORF43
ATP6V1G3
NVL
PPP2R5A
FGF21
SMIM12
C2CD4C
RASIP1
SMIM19
TGFB2
MOB3B
TBX3
TCHH
A2M
SPACA5B
STRN4
ZNF232
MIR2682
JMJD8
SS18L2
STK16
FHL2
VARS2
SYCE2
BSPRY
ACACA
MYEF2
PDAP1
MIR135B
APPL2
PLA2G2F
CHMP1B
PAWR
CAPN13
OBSCN
HNRNPUL2-BSCL2
C17ORF49
MIR5092
SLC35D3
GPSM2
CCDC85B
CCNB1IP1
MIR4321
MIR4326
CYFIP2
DIP2B
NS3BP
CORO1B
MPRIP
MIR181D
SMOX
CGRRF1
NPAS3
KRT15
MLLT3
ENPP6
THEMIS2
ANKRD30BL
EFCAB9
PRDM1
RENBP
STAC2
HLA-DOB
LBX1-AS1
GNAZ
ADAM21P1
MRGPRD
MRGPRF
OR5A2
AP4E1
TP53BP1
GTPBP3
HES1
GTPBP8
MIDN
TSEN34
ARID3C
RAMP2-AS1
CASP9
ATF6B
OR7G3
BCL3
BCL2
OAF
POR
LYPLA2
CDX2
EDARADD
CCDC166
PIH1D2
AKT2
PIH1D1
FAAH2
NKX2-2
LOC100507557
TTC9C
STUB1
LINC00628
GRK4
CDYL
MIR4456
CAPN2
DLEU2
NECAB2
SEPT12
SPAG8
SPAG9
COG3
PRRC2A
CHRNG
SPAG1
DLEC1
SERPINB8
SNAP25-AS1
KLHL2
KLHL3
SERPINB1
GSK3A
TNFRSF10A
ATP8B3
EXD1
ELP5
CFTR
PTGES3L
ASPHD1
SIGLECL1
MATN1-AS1
MAMDC2
MIR9-2
SPECC1L
ZADH2
KLHDC9
URAHP
NPRL3
NPRL2
LRP5L
AMH
MIR16-2
RNASET2
MGMT
ZKSCAN3
ZBTB39
GRAMD2
NEUROG2
ZBTB33
WDR24
DDX60L
LZTS3
KLHL36
TMEM98
C1QL4
EPHA1-AS1
OR2V2
RSRC1
PLEC
BSX
SEZ6L2
LOC100130899
GSTT2B
NWD1
NRD1
HECW1
DCUN1D3
MIR137
MIR132
NR2F6
LIPE-AS1
BTN3A1
ATP5S
DDTL
SLC32A1
LOC339442
C6ORF164
APOOL
HNRNPH1
ME2
ATP5B
NR2F2
GNAI2
GAD1
ATP5E
ATP5D
GPR144
C1ORF141
AIPL1
GPR142
TBC1D2
AFMID
CYTH4
ODF3L2
KDM6B
LIMD1-AS1
MGC16025
FGF11
CITED4
SLC20A2
PFDN2
SNORD103B
SNORD103A
MPV17L2
CD200R1
CHST15
SYNE3
HNRNPUL2
VAMP4
SEMA3C
SEMA3B
OSGIN1
STOML2
PDE4DIP
EMP1
OXNAD1
LOC100129931
ZNF257
RUNDC3A
VHL
DCAF17
FBN1
ZC3H12A
LOC100507003
GCLC
ZEB2-AS1
OR8B12
SLC35E1
[truncated: 684 more rows]
