# Supplementary material for: Identifying Network Perturbation in Cancer
Source: PLoS Comput Biol. 2016 May 4;12(5):e1004888. doi: 10.1371/journal.pcbi.1004888 (PMC4856318; doi:10.1371/journal.pcbi.1004888)
Supplement: S1 File — (ZIP) [file pcbi.1004888.s001.zip › files/tf_data/CD34_15k_enh/FOSL1.csv]

RANGRF
HIST1H4B
HIST1H4A
LOC100130872
NIPA1
HIST1H4H
GALM
ZDHHC11
ASS1
C1ORF112
ZNF703
GPR182
PIK3CD
ZC3H13
CRBN
IRX5
MIR559
TMEM54
SP8
SP9
LOC100505666
NUP98
MUC2
FAM84B
SP5
POLR3GL
PRKAG2-AS1
OPA3
BLACAT1
RAB40C
PTRH1
MYL12A
TRAPPC3
G2E3
CTBP2
MAL
EVL
ATP2A3
ATL3
CXORF40A
MFSD12
GTF3C6
DOLPP1
DENND4C
IQSEC1
IQSEC3
ZNF451
XPO4
SCARNA12
WSB2
KCNIP3
KCNIP1
DNASE1L2
FAM212A
C2ORF48
INHBA-AS1
CNTFR
C2ORF47
ZEB2
NOC4L
RPS6KA1
RPS6KA3
KCNH3
KCNH2
PISD
TP53I13
NOG
PSMD11
TOP1
SIGMAR1
TCIRG1
ITGAL
LOC286359
NMI
DCST2
DCST1
GALNT9
GHRH
SESN3
SMAD7
VAPA
SC5D
NPHP1
NDUFAF6
NECAP1
LOC100506714
IGF2R
LOC100506713
PELI1
ARX
RNF114
FAHD1
ZSWIM7
HOXA-AS3
HTR7P1
GATM-AS1
SULT1A1
TCEA1
COX4I1
OLIG1
PEX19
RAB11FIP5
CCDC116
SLED1
FGL1
METTL25
SPHK2
SPHK1
CUEDC1
CPEB1
CHP2
BEGAIN
SPNS3
KIAA0125
PDDC1
BIN2
WDR45B
MGC34034
MIR4734
URGCP-MRPS24
ACTL7B
SLIT2
ZNF683
CDCA8
KISS1R
LRRC46
CA11
VPS53
PSMD5-AS1
PPP2R2C
MIR760
AIM1L
NIPAL2
EIF4E2
TBL1Y
CALR
GCNT2
MIR371B
MIR371A
SYBU
CHID1
WDR74
CFP
LINC00893
RPN2
SYTL1
TRIM14
TERC
SPRED1
PES1
CDC42EP3
MIR497
DIO2-AS1
SIX6
ATP5SL
POU3F1
HDAC9
CNPY4
C7ORF50
SLC47A2
HDGF
HMG20B
MRPL35
ARHGAP26-AS1
UBE2R2
ARRDC5
SHOX2
ARRDC2
THOC3
THOC1
THOC7
THOC6
SMDT1
RAB27A
RFX8
RFX4
ZNF845
RHBDL1
TPST2
ELK3
YDJC
ELK1
PAK4
DBP
TMEM179B
B4GALT1
XPNPEP2
COPS8
FOXP1
IL10RA
MSL2
COPS3
KHDRBS1
TBR1
KHDRBS3
COPS5
ZNF593
YTHDF1
MED1
STAG1
PLIN3
GAST
ZNF395
CEP95
TKT
LOC344887
TRAF3IP2
SDF2L1
CCDC90B
TMEM45B
GCA
TCF4
TCF3
LOC338963
PMEPA1
OSR2
TK1
PHLDB1
PHLDB2
NTHL1
GJA4
PIGQ
AZGP1
PMS2P5
SHISA4
TMEM212
CREM
KDM3B
TMEM219
TRIM2
GAS7
TMC6
ZNF335
ZNF330
ZNF331
PRSS30P
TMC8
CSMD1
DNAJB5
MALAT1
DNAJB4
MCTP2
ADAP1
RSPH3
TPM3
TPM2
RPS6KB2
CIB3
TNFSF8
FOXB1
FUT8-AS1
KIAA1683
ARID3A
DPAGT1
CLIC1
SEPHS2
CELSR3
ASGR1
KIAA1045
HOXD-AS2
TSEN54
MIR4707
SLMO1
CXADR
MFSD10
DLST
RHPN2
YOD1
MFN2
SOWAHD
TUB
FER1L5
ST6GAL1
TCEB3
CHPF2
AGRP
PITX2
CLCNKB
MIR181C
FAM90A1
ZNF2
SDCBP2
POR
MIR4635
CPB2-AS1
ST3GAL1
ST3GAL5
SBDS
AP2A2
CYTH3
SNORA74A
LACC1
CYP7B1
DPH3
DPH5
DPH6
SMG7-AS1
MSH5-SAPCD1
ZFX
ERGIC1
MIR3165
TXNDC8
CLU
TXNDC2
UQCRB
MIR15B
UXT
DNMT1
GSDMD
NPAT
PSD2
SRPX2
MBNL1
WDR60
TRIM67
CUL2
FLCN
HOXD9
CLCN3
CLCN2
CLCN1
CDH23
CREB3
CLCN4
INO80B-WBP1
FLRT2
HMGCR
COIL
ZNF510
LRFN3
RBM42
LOC643387
SGK196
PQBP1
MIR152
MAP3K1
C7ORF41
RP9P
LINC00338
TTC19
HNF1A-AS1
TECTA
AES
SEH1L
GAB2
GAB3
HIF1A
DMRTB1
LAIR1
ARHGAP9
KIAA0922
AEN
SRSF4
MSMP
EGR2
PPM1K
PPM1J
EGR4
PPM1H
FLJ42351
PPP6C
CANX
DNAJB14
CISD1
FADD
TSHZ1
GID8
VILL
HEMGN
PAX6
RPUSD2
SCRN2
PTH2
PTPN6
PROK2
LPAR6
NANOS3
DDR1
LRCH4
CAMKK1
ATP6V0D1
NPBWR2
SPAG1
EDDM3B
C10ORF95
MOGAT3
MIR663B
AGBL4
BAG6
BAG4
WT1-AS
MYO1C
MSRB2
RPS6
CYP2S1
CHMP6
RPS9
CD79A
WDR11-AS1
ZNF385A
HOXA13
HOXA11
HOXA10
C9
SLC22A18AS
GALT
SRC
TSSK4
FBXO43
FAM214A
FAM214B
SRL
LGALS8
GALC
MIR5001
LGALS1
LGALS7
RMND5B
NUP50
MYL12B
SFRP4
NUP54
EIF2AK1
ADRB1
AGPAT3
SCARNA16
ASAP3
VARS
MRPS10
FOXO3
SMCR9
LRRC25
PEX13
TMEM158
GAL3ST3
ALDH1A2
TIMM17B
RAB3IL1
AP3B2
SIK1
TAC3
TGOLN2
LPCAT4
RGS7
C5ORF52
RGS3
SPINK4
MID1IP1
APMAP
LOC400752
PIEZO1
SERTAD2
PIGO
PIGP
C9ORF156
PIGR
PIGU
LOXL4
COG4
MIR548K
PPP1CB
CHST11
PPP1CA
CEBPD
FOXC1
WBP1
FXYD3
MIR193B
MAFK
MIR3529
PLIN4
PLIN5
PLIN2
CDK2AP1
ENOSF1
PLIN1
DNAJC16
MIR4517
RBPJ
HILS1
HSP90AB1
ARHGAP25
PTP4A2
ZSCAN26
PLLP
AOX2P
CD27
CD24
RBP4
ABHD2
SOCS5
BMP6
SOCS6
GPR4
DR1
ACSL3
EEF1D
ACSL1
WDR59
C19ORF26
ULBP3
C19ORF24
CCNH
PRKCH
CD151
SSU72
C10ORF62
KREMEN1
NCKAP1
CYGB
MIR635
ABHD15
MIR141
MNT
ABHD11
TROAP
MRPL10
TTC1
GRB7
TTC3
CDC25C
TANC1
C11ORF30
CAPS
ANKRD27
MINOS1P1
RHOH
ANKRD23
RHOC
POLR2L
C1ORF146
WFDC2
LINC00926
C1ORF141
ETHE1
IL1RN
PRDM14
TLK1
LRIG1
AVP
MPI
HIST1H3A
CASKIN2
RNF126
IL17RD
AGO1
PADI4
GAMT
KBTBD11
FLJ42102
MAPK15
PP7080
FAM217B
GRASP
NCOR2
AKR1B10
ZNF628
OGFOD2
FZD9
LOC100131289
NBN
MIR1283-2
SIAH2
ZFP36L2
ADO
ZNF518A
HIST1H1A
COMMD3-BMI1
EMILIN3
NUP210L
JDP2
CTGF
PIAS1
PSMB5
S100A2
RASL12
ZNF317
LOC100506472
JUNB
JUND
HIST1H2AM
OVOL1
C6ORF223
C6ORF226
M1AP
CORO7
SNORD22
LONRF1
SNORD27
HADHB
SNORD28
HADHA
CRY1
RPS19BP1
SCARNA27
ZNF554
ZNF555
VPS13D
NACC1
VPS13C
MIR4726
TMPRSS9
BEX4
RMDN2
LOC101243545
PPAN-P2RY11
HOOK2
GTF2H1
GTF2H4
JMY
TVP23A
ALDH1B1
SULT1A2
TCTEX1D1
REPIN1
PCDH8
NEUROG1
RPL34
SAP30L-AS1
PLEKHJ1
GNA15
CTTNBP2NL
EMG1
ATF4
SDHB
TBC1D10C
SDHD
TBC1D10A
ZCCHC10
PPAP2C
ABHD10
SUMO3
AP1M1
IL6ST
SBF2
CCDC142
TM7SF3
CCDC149
LHX1
SMG7
BLOC1S4
LHX5
SAMD11
COMMD3
BRWD1-IT2
PTGER1
MIB2
METTL18
LOC113230
ZMYM2
NPR2
PTDSS1
SLC45A3
OSBPL9
CXCL11
CXCL10
ZBTB33
UBE4B
AKAP1
CD3EAP
ZNF833P
AKAP9
ARHGAP17
HOXB13
OR5A2
FAM20B
SAP25
ENOX1
ODF3
CELF6
NUAK2
LOC255167
CELF2
POLR1A
FLJ31356
MIR3189
MIR3188
MIR3185
MAGOH2
IL4R
BMS1
RCN1
POM121L4P
MIR1909
MRPL24
ZIC4
JAK2
DIO2
ZIC1
TBC1D29
CCL27
HOXB8
HOXB9
CXXC5
GUCY2F
C14ORF80
PHRF1
HOXB7
HOXB5
LOC285740
CYSTM1
DSE
FSIP1
GSTO2
PDAP1
GSTO1
C1QTNF9B
DZANK1
ERMP1
CCDC94
TTC31
DCUN1D3
HS3ST3B1
EFCAB4A
TFB2M
WDR83OS
TPI1P2
CCDC97
MIR195
C5ORF20
SLC2A12
SLC2A10
TNRC6C-AS1
C1ORF145
GLS
ANKRD39
RGMA
EAPP
TLL2
ITPRIP
TMEM18
SLC22A20
FAM194A
POLR2H
POLR2K
MECR
BSG
TRIM9
FAM110D
CHP1
MCAM
LDLR
PRAM1
GEMIN8
TAGLN3
RAB33A
TPCN1
TPCN2
GEMIN2
LMO2
SLC17A7
EMX2
TAS2R3
AK4
HOXA10-HOXA9
CDK5RAP3
LOC100505761
PRKD1
PRKD3
CTTN
AP5B1
CHMP4A
FAM109B
ERF
HAND1
GIPR
PRR15L
LPIN2
LPIN3
TOB2
CDK12
GJB3
MIR548AR
MIR548AP
GZF1
TMEM222
TMEM223
TMEM220
TMEM221
PIP5KL1
N4BP3
N4BP2
SLC24A5
NCR3
TENC1
REST
MIR548A1
OSER1
MMP25
P2RY1
MTERFD1
CPVL
AIFM1
GLUD1
C2ORF62
C9ORF53
IFT172
MIR133A2
CCNA1
SNORD30
SNORD31
DYNC1I1
RND2
ITLN1
MIR516A2
MIR516A1
SLC1A3
TGM2
DEXI
MIR4756
MIR4755
MIR4432
IPMK
LRRC42
FKBP1A-SDCBP2
MIR1244-3
MIR1244-2
MIR1244-1
B3GNT6
UBLCP1
CDCA3
FNDC4
FNDC5
B3GNT8
EIF3G
MIPEP
PWWP2A
ARMC12
CTSW
NOL11
FAM222A-AS1
NOL12
WT1
CDKN2A
MC5R
BAZ1A
DKFZP686K1684
CCDC151
EPHA1
EDEM1
SYT8
VAT1
MIR4664
SLC2A8
SAP30L
SLC2A1
UBTD2
CNFN
TIAL1
LOC653486
LOC285847
PLAGL1
C15ORF41
CCL1
NFATC4
TNFAIP8L1
PCED1B
MAPK13
METRNL
COLQ
EXOSC2
TCP11L1
C21ORF67
CYP26B1
CEACAM5
CEACAM4
LRRTM2
ANGPT2
DLGAP1-AS1
PPP1R14C
SSC5D
PRSS23
MIR3196
MIR3192
SDSL
LOC100507501
SRRT
LINC00690
FBRS
PCDH17
LINC00696
CACNB2
ALKBH6
GUCA1A
TOR2A
PSMB11
MRPS31
ATM
CDKN2B-AS1
TIGD1
RCOR1
RFPL2
TIGD5
MIR612
ACOXL
BRIP1
PDE11A
GPR78
PTPRCAP
GSG1L
TMEM200C
S1PR4
NEURL3
FANCC
FANCA
DOT1L
DIDO1
SLC2A1-AS1
TTC16
NOP14-AS1
HMSD
KDM6B
C1ORF162
ENO2
S100PBP
SYCP2
SNORA54
TAOK2
LLGL2
LOC100506314
SLC22A18
IRS1
HOXA7
HOXA6
CDK2
RNF141
CBX3P2
HOXA9
HAPLN2
OBSCN
PHB2
FAM188A
MSH2
MSH5
SF3B3
SF3B2
LIMS1
LOC283440
FAM83H-AS1
SEMA6D
SEMA6B
FAM219B
FAM219A
RERE
BRWD1-AS1
PKI55
ADCK4
EOMES
RTBDN
MTX2
TIMM8B
CHRNG
MATN1
SPECC1L-ADORA2A
ACBD5
FAR2
ATP10D
HIST1H3B
HIST1H3C
CES2
LMAN1
HIST1H3G
EBF1
MIR1224
MLX
MIR1227
MDP1
PFKFB2
MEIS1-AS3
NRIP3
ZNF790
FKBPL
LOC389641
SCRT2
RAET1K
MIR5581
PPP4R1
TPI1
HIST1H1E
LTBR
PPP1R3D
CNGB1
CCDC96
TMEM191A
PARD6B
ADK
MARCKS
ZNF575
LUC7L2
SHC2
KCNAB2
SETD8
PPP1R35
C16ORF95
GPATCH4
GPATCH1
TCL6
INPP5D
PRR7
MIR4482-1
C17ORF82
LOC100133612
C17ORF80
B4GALT4
ZCWPW1
PRSS22
FKBP1A
PRRX2
RGP1
CNST
CXORF56
EPB41
MATR3
FBLIM1
SNORD111
MET
VPS37B
AFF1
C15ORF59
C15ORF57
GUCA2A
GUCA2B
RPL13P5
MAP1A
CLUH
TINCR
VGF
LBX1
GCKR
UBA7
PDP2
ATG13
LINC00595
KIAA0754
PHF23
C21ORF91
UBE2A
MOGS
UBE2B
CDHR4
PTCD3
DSCR3
GNAL
ASB8
UBE2W
OR51F1
MIR7-2
SEC14L1
LOC100128076
RNU6-33P
RWDD1
PTAFR
CRYGN
BTBD17
EOGT
RRNAD1
RBM8A
CTDNEP1
MIR497HG
LINC00116
LFNG
NDUFA6
MIR4640
RABEPK
NDUFA8
MAST1
PLEKHM2
GPR65
TBL1XR1
RRP36
PPP1R15A
LOC728463
FARSA
BLMH
SAT2
ST8SIA4
CUTA
BIRC7
BIRC6
ROGDI
EIF5
SPDYE3
C1ORF174
ATP11C
ATP11B
CMAHP
SPTBN1
HOXA11-AS
KLF11
KLF16
KLF15
TFAP2C
TFAP2B
TLN1
DPP9
STRA6
DSTNP2
HIST1H2AB
SUOX
MEA1
ANXA3
ANXA5
ZBTB7B
MSI2
MEST
MCM2
N4BP2L2-IT2
DUSP10
BCL2L13
LOC253573
HBP1
POGZ
HSPB11
ASRGL1
NDUFS8
TIMP3
NRCAM
ISL2
CLK1
KCNK1
MROH8
DHX15
LEPROT
MROH7
MROH6
MIR1-1
MBIP
NHLRC4
CCDC88A
CCDC88C
INPP4A
SYCE2
ZNF786
RNASEK
GOT1
PYGL
DDX3X
RNASE6
VWA7
FAM221B
KCNN1
MSX1
SMIM22
TRAF3IP2-AS1
HNRNPLL
PMEL
ACOT13
CCDC83
UBOX5-AS1
PKIG
H2AFX
H2AFY
ZADH2
ADAMDEC1
DDX5
MST1L
DAPK1
FST
CCDC61
KRT5
HCFC1R1
NFKBIB
C16ORF80
HLA-A
ZNF219
C16ORF87
IL1B
PLAC9
HAUS4
PRRT3-AS1
MED12L
SLC35A2
MRPL47
DLX2
LOC646329
FAM118A
FAM118B
ZCCHC24
HIST1H2BD
HCRTR1
SLC26A2
SNORD105
HIST1H2BB
MIR4312
HIST1H2BO
ACTB
CMSS1
MISP
BCAN
LOC285084
HOXD12
RBPMS
HOXD10
HOXD11
SHBG
ELOVL4
KIAA1024
FAM105B
NRBP1
WBSCR27
SMCHD1
ZNF425
WBSCR28
FLJ31104
MSL1
RAB8B
TNPO3
NR6A1
CAST
DUSP4
DUSP7
CUZD1
LYL1
ELL
FOSL2
ANKRD34A
STAG3L2
PAQR7
ITGB2-AS1
SERINC3
BCOR
FADS3
FADS2
CRNKL1
HEY1
METTL8
CCL13
VPS35
MIR4427
VPS36
MTF1
CCL19
MTF2
ACTRT3
PRR5L
NXT1
TBC1D14
KCTD1
KCTD7
NUMA1
MIR671
FAM83H
ADAM15
MIR2277
ACAD10
FAM83G
FAM83F
CARNS1
DGKZ
LOC100506325
PPP1R2P9
CMPK1
C1ORF200
TMEM254-AS1
RFTN1
RNF144A
MIR200C
DGKD
DGKE
ICK
ROPN1
SNORA38
LIX1L
YBX1
USP10
NR2E1
LINC00961
SSBP3
NPM2
SBNO2
FAM170B-AS1
USPL1
GFI1
TXNDC11
RGS9BP
ACOT11
MIR661
BRAF
MYO7B
ZDHHC14
ZDHHC17
SYNPO
PRKAG2
FAM86FP
JPH2
ANP32E
UBAC2
DUSP22
SEMA4C
SEMA4F
FENDRR
AMZ2
SUPT5H
RETN
TYW1
MRPL53
OSBPL7
HOXB-AS3
POLG2
ARHGEF15
ARHGEF17
ARHGEF19
ISM1
FXR2
LOC400927
IQCD
MUC13
NPL
LST1
LOC100133957
SYNE3
PLXNA3
COLEC12
CGRRF1
LOC652276
ZNF775
GPR113
ELAVL4
PBDC1
C12ORF75
HINFP
NUDT9
CDKN1C
SNORD65
SP1
DNAI1
MGC12916
DNAI2
BUB3
STX10
MST4
TADA2B
APOM
RNASEK-C17ORF49
OVCA2
FAM104A
GDF15
ZNF514
MYBBP1A
TSPYL4
ZNF222
TSPYL1
CCDC59
SAMD14
SAMD15
VEGFA
LDLRAD4-AS1
PRCD
RTTN
PSIP1
C17ORF67
CABP7
TCN2
FBXO34
EMC8
ZNF423
ZNF420
ATXN7
SNORD59A
EPDR1
MYH10
SMC5-AS1
MYH14
MYH15
LOC100505964
SNORA45
MBOAT7
AKAP13
HTRA4
SPSB2
TSC2
HINT2
GPRC5B
STRIP1
SMC3
P2RY10
P2RY11
LOC440925
ZFX-AS1
BRWD1
KIAA0513
SEC22C
SYCP3
PIP5K1P1
LEPR
LTB
IRAK3
ALG12
ALG13
LOC100129726
ABT1
BANF2
RUNX1T1
B4GALNT4
B4GALNT2
PRR7-AS1
GPATCH2L
AP1S2
WDR83
NDE1
SLC40A1
GYG1
GYG2
NPTX2
SIM2
VPS25
TWIST1
SSUH2
RAI1
CXCR6
OGG1
VAC14-AS1
TLDC1
CDC25B
BMI1
ADAT3
E4F1
IL32
SEPSECS
PDE12
MIR641
EXOC2
CA9
ARSG
E2F2
MIR365A
BNC2
CA1
C1ORF233
STK3
PPP1R13B
FUT1
ACBD4
RBAKDN
CAMK2N2
PPP1R13L
EEF2
FUT8
SNORA24
SNORA28
ZNF334
LOC100128239
IZUMO1
IZUMO4
TNRC6B
TNNC2
C1RL-AS1
BCRP2
ADAMTS1
HYOU1
ARHGEF1
MIR1228
CDH7
CDH6
HPCAL1
RIMBP3B
RAB5B
MIR1470
HYMAI
RAMP2
SIGLEC14
LDB1
PROM1
HOGA1
PYCRL
UCA1
LOC100131564
PLEKHA4
KAL1
PLEKHA6
EID2
NET1
TRIP6
GATAD1
MRPL48
WNT7B
POU3F3
DMRT3
NGB
RRAD
SMC5
EMR3
NMRK2
ARFGAP3
ARFGAP1
ZBTB7A
ANKRD10
NEK6
DDX58
COPZ2
BMF
NEK1
DDX51
NEK9
GATM
CDC42BPG
SF3A2
MRPS31P5
GPR160
LOC100130417
GATC
DHPS
OR2V2
VNN1
RPP25
UBE2E3
ASTN2
SHB
SHD
SHE
CCDC8
UVRAG
C9ORF92
C9ORF91
RNF144A-AS1
RPL7L1
NSD1
SNORA3
DUSP18
LYRM1
LOC143666
LOC440461
NUMB
CCDC42
LOC100129917
EID2B
GMNN
FAM35A
EMX2OS
COASY
GAS2L3
FAM167A
MYH9
CDKL3
FAM53C
FBXO22
RANBP9
TBX15
ZNF345
FBXO24
CADM4
RANBP6
RANBP1
CELF5
RANBP2
ACPL2
ZNF433
GNRHR2
PRR5-ARHGAP8
GNB3
NUDT11
NUTM1
LGALS8-AS1
UHRF1
LOC284751
CNNM2
C22ORF29
IFI6
CSPP1
STX5
LOC285627
LOC100288123
CECR5-AS1
PHF15
TGFB2
PHF12
LSMD1
TRMT2A
ECE2
ECE1
HOXD4
FKRP
LPHN2
HDGFRP3
HEATR8-TTC4
LOC285758
ANP32A-IT1
RAB37
ZBTB6
TXLNG
NR4A3
CDC42EP1
NR4A1
CD27-AS1
CDC42EP5
LOC643201
SYNGAP1
DYNC1H1
TUBA4A
TUBA4B
VAMP1
SLC20A1
CHST15
ATP1A1
FIBP
VPS11
TESC
NKTR
HTR1B
KCNIP2-AS1
CACNA1G-AS1
SLC6A7
SATB1
NDUFB6
NDUFB5
SYMPK
MIR1233-1
MIR1233-2
AXL
PECAM1
CYMP
DNAH12
FAM50A
FMNL1
LOC728431
TBC1D21
IRF2BP2
STAP2
IRF2BP1
NEXN
QPCTL
VSX1
MIR519A2
MAPRE3
C7ORF33
AQP3
VRK2
LRRC1
LRRC2
LRRC3
TNIP1
PATZ1
USP33
MORN5
ADCY5
PLD1
MORN3
CCDC166
KIF27
RPL39L
PPFIBP1
RUNX2
SNHG4
RUNX1
PNPO
PPAN
RBX1
ZBTB21
SNHG8
RRP1
DOCK8
DOCK9
MIR146B
HBZ
LOC100862671
GRIA4
SEPT4
SEPT7
TNFRSF12A
HOXB-AS5
NKAPP1
AHDC1
SLC9A3
SEC1P
TNRC18
NMRAL1
JUN
MEIS1
TRIAP1
SYT12
LOC344967
TFRC
CDK5R1
SCNN1A
C11ORF95
RBM38
RIC8A
HOXB6
SEC13
ARHGEF38
ESPNL
BTNL9
PAPD7
DTNBP1
BTNL2
FAM32A
LMNB2
RWDD4
SCUBE1
LRBA
ESR1
CD274
CD276
MRPS22
ATP6V1G3
A2MP1
FGF21
C12ORF57
RASIP1
AP1S1
SMIM19
TBX2
TCHH
SNORD87
FBXO9
A2M
NPY
STRN4
ZNF232
ECT2
JMJD8
SS18L2
STK16
VARS2
PUS10
ERN1
CELF2-AS2
C5ORF30
MYEF2
TNK2
APPL2
PLA2G2F
CHMP1B
PAWR
CAPN13
HNRNPUL2-BSCL2
C17ORF49
MIR5092
GPSM2
CCDC85B
MIR4321
MIR4326
HS3ST1
CYFIP2
NS3BP
CORO1B
MPRIP
MIR181D
SMOX
WASF2
MLLT6
NPAS3
KRT15
THEMIS2
ANKRD30BL
HNRNPA2B1
EFCAB9
PRDM1
RENBP
STAC2
DRG2
LBX1-AS1
GNAZ
KIAA0247
MRGPRD
MRGPRF
CHADL
TP53BP1
NFATC2IP
GTPBP8
MIDN
CASP7
ARID3C
C22ORF31
RAMP2-AS1
CASP9
CRB3
HES6
ATF6B
OR7G3
OAF
SCGB1D2
CASC3
MAN2B1
CDX1
CDX2
EDARADD
SLC25A3P1
PIH1D2
AKT2
PIH1D1
LRFN5
FAAH2
NKX2-2
TTC9C
GIGYF1
TDRD7
STUB1
LINC00628
GRK4
MIR4456
CYBRD1
TDP2
DLEU2
SEPT11
NECAB2
LRRC37B
SEPT12
SPAG8
SPAG9
COG3
PRRC2A
RAP1B
KLHL6
HTR7
KLHL2
KLHL3
GSK3A
TNFRSF10A
ATP8B3
PRKCSH
EXD1
ELP5
CFTR
PTGES3L
ASPHD1
HESX1
SIGLECL1
MATN1-AS1
MAMDC2
MIR9-2
SPECC1L
URAHP
KLHDC3
NPRL3
NPRL2
LRP5L
AMH
SHCBP1L
MIR16-2
SLC4A9
NKAPL
MIR135B
ZBTB39
GRAMD2
NEUROG2
GBA2
WDR24
DDX60L
LZTS3
KLHL36
SIRT2
TMEM98
C1QL4
EPHA1-AS1
RSRC1
PLEC
LSM1
LRMP
SEZ6L2
LOC100130899
NWD1
HECW1
ESAM
ALDH16A1
MIR132
LIPE-AS1
BTN3A1
ATP5S
NT5C3A
SLC32A1
LOC339442
APOOL
RINL
ME1
ME2
ATP5B
CIRBP-AS1
GNAI2
GAD1
ATP5D
GPR144
AIPL1
GPR142
TBC1D2
AFMID
CYTH4
HLA-C
ODF3L2
TRMT1
MGC16025
SLC20A2
DAGLB
SNUPN
MIR4526
COL9A1
MPV17L2
CD200R1
FAM187B
SYNE4
HNRNPUL2
VAMP4
SEMA3C
SEMA3B
OSGIN2
OSGIN1
STOML2
TPRA1
PDE4DIP
NRSN2
EMP1
OXNAD1
RPS16
FOXG1
LOC100129931
ZNF257
VHL
DCAF17
ZC3H12A
LOC100507003
BHLHE22
TMEM115
LOC401463
ZNF414
DAPK3
UBAC2-AS1
NR3C1
RBPMS-AS1
GLIPR2
MIR4688
MLXIPL
MAP7D1
GGT6
TAPBPL
MYNN
NAGA
NEXN-AS1
DAZAP1
PTPRU
RANBP3L
PTPRS
SNORD49B
SNORD49A
LRRC3-AS1
WDSUB1
CREB3L3
PTPRD
PTPRC
MYOZ3
PTPRM
HES1
MYO7A
PTPRH
PGAP2
STK10
ZEB2-AS1
CPD
EPG5
IFNAR2
FKBP5
CPZ
MFAP2
FKBP9
SLC6A6
C21ORF91-OT1
DMRT1
PLEKHM3
GABARAP
N6AMT1
ANXA2P2
HEBP1
BANK1
SAMD1
MIR1203
DIAPH1
IWS1
MIR4466
SMARCD3
C20ORF26
OCSTAMP
MIR3663
SLC17A9
POLR3F
MIR4665
L2HGDH
LINC00637
CCND1
PRR14
HSD17B10
DIRAS1
TNFSF14
RAB6B
PUM2
RC3H2
SERPINE2
IFNL2
IFNL3
IFNL4
MIR3064
LINC00035
MRFAP1L1
SOX17
ARIH2OS
SNX33
ATP5J
PDLIM7
MIR4435-1HG
INSIG1
IRGM
UBALD2
[truncated: 601 more rows]
