# Supplementary material for: Identifying Network Perturbation in Cancer
Source: PLoS Comput Biol. 2016 May 4;12(5):e1004888. doi: 10.1371/journal.pcbi.1004888 (PMC4856318; doi:10.1371/journal.pcbi.1004888)
Supplement: S1 File — (ZIP) [file pcbi.1004888.s001.zip › files/tf_data/CD34_15k_enh/FOSL2.csv]

RANGRF
HIST1H4B
HIST1H4A
HIST1H4D
HIST1H4I
PROCA1
AGA
HIST1H4L
MIR5001
ZDHHC11
ASS1
SNORD29
ZNF703
PIK3CD
RNF114
CRBN
ABCD1
MIR559
TMEM54
ZSWIM8
TMEM53
LOC145783
SP8
SP9
LOC100505666
MUC2
FAM84B
SP5
CRB3
PRKAG2-AS1
NELFE
RAB40C
MYL12A
TRAPPC3
KLLN
TRAPPC5
KTI12
NTHL1
CLDN7
CACNA1G
ATP2A3
MFSD10
MFSD12
HNRNPUL2-BSCL2
IQSEC1
ZNF451
XPO4
SCARNA12
FBXL14
WSB2
TTL
FBXL18
KCNIP3
KCNIP1
FAM212A
FENDRR
C2ORF49
C2ORF48
INHBA-AS1
C2ORF47
ITGAX
C9ORF16
RPS6KA3
TP53I11
PSMD14
TP53I13
NOG
TOP1
PSMD12
TCIRG1
ITGAL
GIT2
TMEM198B
ITGAD
DCST2
DCST1
GHRH
SMAD7
VAPA
SMAD3
NDUFAF6
FOXM1
SNTB2
LOC100506713
PELI1
ZC3H13
FAHD1
ZSWIM7
HTR7P1
SULT1A1
TCEA1
NOL8
OLIG1
C1QTNF9B-AS1
RAB11FIP5
CORO1C
CCDC116
SLED1
DCAKD
WNT2B
ATP1A1
MGRN1
SPHK2
SPHK1
CUEDC1
CHP1
BEGAIN
KIAA0125
PDDC1
PGLYRP4
DDAH2
MIR1203
XXYLT1-AS2
RHEBL1
MIR4530
CDCA3
CDCA8
PDX1
KISS1R
CA14
CA11
PSMD5-AS1
MIR760
WDR24
EIF4E2
TBL1Y
MIR371B
MIR371A
CHID1
WDR74
LINC00893
RPN2
TRIM14
CDO1
CSK
CHI3L2
MIR497
MIR4659B
DIO2-AS1
SIX6
RUNDC1
ATP5SL
C7ORF55
KDM6B
C7ORF50
ZFHX4
HDGF
PRX
HMG20B
PIP4K2B
MRPL35
ARHGAP26-AS1
TGIF1
MRPL38
ARRDC5
SHOX2
ARRDC2
ZFP82
THOC1
THOC7
SMDT1
RAB27A
RFX8
RFX4
ZNF845
RHBDL1
YDJC
IBA57
RNF103
PAK4
DBP
TMEM179B
B4GALT1
XPNPEP2
GTSE1
MSL1
SERINC4
KHDRBS1
TBR1
SERINC3
ZNF593
GAST
CEP95
LOC63930
TMEM127
TKT
EMP1
COLEC12
SDF2L1
CCDC90B
FDFT1
GCA
TCF4
IGF1
DPYSL2
TCF3
BZRAP1-AS1
PMEPA1
IGFBP2
TK2
MRGPRF
TK1
PHLDB1
CKLF
LOC100144595
AZGP1
CD164L2
PRR7-AS1
TRIM9
TMEM212
SHISA7
CREM
TMEM219
TRIM2
TMC6
TEX19
ZNF330
ANKRD13A
TMC8
PRKAR2A
MALAT1
C6ORF7
MCTP2
QPRT
C6ORF203
ITGA2B
TPM2
RPS6KB2
CIB3
C4B_2
FOXB1
FUT8-AS1
KIAA1683
TGFBR2
DPAGT1
CLIC2
HYPK
CLIC1
SEPHS2
CELSR3
ARID3C
ASGR1
DCTN4
KIAA1045
HOXD-AS2
TSEN54
SLMO1
CXORF40A
DLST
YOD1
LY6G5C
LY6G5B
MFN2
SH3PXD2B
LOC100132707
TUB
FER1L5
ST6GAL1
CHPF2
PCBD1
PRDX2
NFYB
BMPER
PITX3
CLCNKB
MIR181C
FYB
ZNF2
SDCBP2
FYN
CCDC166
CPB2-AS1
DNAI1
ST3GAL1
VASN
SBDS
CHCHD1
SKIL
AP2A2
CYTH1
PBX4
GMPPB
SNORA74A
MIR4526
DPH3
SLC16A3
SMG7-AS1
SCGB3A2
ABRA
MSH5-SAPCD1
TSSK1B
SH3RF3-AS1
MIR4315-2
RAD9A
C1QTNF1-AS1
TXNDC2
MIR15B
UXT
DCK
ZNF800
DNMT1
SNORA54
CUL9
CUL5
WDR60
CUL2
FLCN
CLCN3
CLCN2
CLCN1
CDH23
CREB3
HMGCR
BRD4
COIL
ZNF510
KAT8
DOLPP1
ORMDL2
KIF5A
PQBP1
MASP2
C7ORF41
RP9P
TTC19
HNF1A-AS1
TECTA
AES
SEH1L
GAB2
GAB3
DMRTB1
ARHGAP9
AEN
PPM1F
ZNF226
MSMP
USP47
PPP6C
NFE2
CCDC59
CHEK2
FLJ44635
TSHZ2
TSHZ1
GID8
MIR4513
LPAR2
PAX6
RPUSD2
RPUSD3
SCRN2
GGTA1P
BCL9L
PROK2
NANOS3
LRCH4
NPBWR2
EIF4EBP2
MOGAT3
BAG4
SH2D1B
MYO1F
MYO1C
MSRB2
EVI5L
LRRC37A6P
CYP2S1
MEOX1
CD79A
MIR4659A
ZNF385A
HOXA13
HOXA11
HOXA10
TMEM201
PPBP
SLC22A18AS
MIR212
GALT
SRC
TSSK4
SRF
FAM214B
SRL
SRM
LDB1
GALC
GALM
LGALS1
MYL12B
SFRP4
G2E3
EIF2AK1
SCARNA13
ADRB1
ASAP3
VARS
MRPS10
SNORA59A
MIR4284
SNORA59B
PEX19
KIAA1522
ALDH1A2
MIR4736
TIMM17B
SEL1L2
LYPD3
GCNT2
NAP1L4
NAP1L5
TGOLN2
LPCAT4
C5ORF52
RGS3
SPINK4
APMAP
LOC400752
PIEZO1
PIGO
PIGQ
PIGR
PIGU
EPCAM
PIGZ
PPP1CB
PPP1CA
CCDC171
MPPED2
CEBPD
CCDC177
MIR5692C2
WBP1
ATXN1
ATG16L2
CREBL2
PLIN4
PLIN5
PLIN2
PLIN3
ENOSF1
PLIN1
DNAJC16
SLC39A10
TGFBRAP1
DNAJC14
HSP90AB1
ARHGAP27
PTP4A2
BLNK
AOX2P
MIR3202-2
MIR3202-1
GKN1
RIIAD1
RBP4
ABHD2
PISD
HSDL1
SOCS5
BMP6
ACSL3
ACSL1
ACSL6
C19ORF26
ULBP3
GRB7
IL20RB
PRKCH
PCM1
OLFML3
CD151
C10ORF62
TIMMDC1
NCKAP1
CYGB
MRP63
PLEKHJ1
ABHD15
MIR141
MNT
ABHD11
SKIV2L
RNF20
MRPL10
TTC1
C19ORF24
RCN1
CDC25B
RNF41
CAPS
POLR2E
MINOS1P1
RHOH
C1ORF148
WFDC1
POLR2L
RHOA
WFDC2
LINC00926
C1ORF141
PRDM14
TLK1
LRIG1
ITM2C
ITM2A
HIST1H3A
CASKIN2
MIR1228
AIFM1
AGO1
DSCAML1
SMC5
MAPK15
PP7080
FAM217B
GRASP
LMNA
HIST1H3I
OGFOD2
FZD9
GPN2
PTOV1
SIAH2
HPCA
GGA2
ZNF518A
ADK
HIST1H1B
COMMD3-BMI1
NUP210L
JDP2
CTGF
S100A2
RASL12
LOC100506472
JUNB
TFF1
TFF2
HIST1H2AL
OVOL1
P2RX1
HIST1H2AD
HIST1H2AG
C6ORF226
SWSAP1
CORO7
SNORD22
BCL2L13
HADHB
SNORD28
HADHA
RPS19BP1
ZNF554
ZNF552
IDNK
ACOT11
NACC1
ZNF558
TMPRSS9
TRAF4
LOC101243545
PPAN-P2RY11
GTF2H4
KIAA1024
TVP23A
EVI2A
EVI2B
FOXN3
PCDH8
NICN1
RPL34
SAP30L-AS1
RNF169
GNA15
LOC389641
EMG1
MIR142
ATF4
SDHC
SDHB
TBC1D10C
TBC1D10A
SMARCC2
IFFO2
PPAP2C
PPAP2B
ABHD10
SUMO3
AP1M1
SBF2
CCDC142
CCDC149
LHX1
SMG7
SAMD15
BLOC1S3
LHX5
SAMD11
PTGER4
COMMD3
BRWD1-IT2
MIB2
C15ORF39
SRPK2
NPR1
NPR2
CAMK2A
SLC45A3
AAED1
MACROD2
OSBPL2
OSBPL7
CXCL16
CD3EAP
ZNF833P
ARHGAP17
YBX1
SAP25
ENOX1
FGL1
NUAK2
LOC255167
CELF3
CELF1
POLR1A
FLJ31356
POLR1C
MIR3189
MIR3188
MAGOH2
NKG7
BMS1
MIR1909
ZIC4
ZIC5
JAK2
JAK3
DIO2
ZIC1
GRM4
C19ORF38
NR1H2
LTBR
HOXB8
HOXB9
METTL25
GUCY2F
NMRAL1
SENP7
HOXB3
PHRF1
SENP2
HOXB5
HID1
MAP3K9
CYSTM1
DSE
CELF2-AS2
ANKRD27
CEP170B
C1QTNF9B
ERMP1
TTC31
WDFY4
HS3ST3B1
EFCAB4A
TFB2M
WDR83OS
TPI1P2
C9ORF43
MIR195
C5ORF20
C7ORF55-LUC7L2
TNRC6C-AS1
SNORA68
ZNF836
GLS
RGMA
TLL2
ACO2
BSX
TMEM18
FAM194A
POLR2H
BSN
LCOR
BSG
FAM110D
MCAM
LDLR
ST7L
SLC27A4
PRAM1
CAPZA1
GJD4
RAB33A
APOBEC3H
TPCN2
GEMIN2
SLC17A6
ZFYVE28
EMX2
AK5
HOXA10-HOXA9
CDK5RAP1
PRKD1
PRKD3
NCKAP1L
AP5B1
CHMP4A
CHMP4B
FAM109B
SNORD42A
SH2D3C
MIR1236
LARS2
PRR15L
RGAG4
LPIN2
SHC2
LOC100652736
DDX11
CELP
MIR548AP
KLF3
TMEM223
TMEM220
BIN2
MTRNR2L6
N4BP2
SLC24A5
NCR3
REST
MIR548A1
MMP25
PLEKHM1P
P2RY1
FLJ40194
MPZ
MIR133A2
VPS25
CERK
SNORD30
SNORD31
ITLN2
RND2
RNF121
SLC1A5
FUCA1
SLC1A3
DEXI
LRRC42
LRRC46
MIR1244-3
MIR1244-2
MIR1244-1
CLSTN1
PLXNA3
B3GNT7
UBLCP1
RARG
FNDC5
B3GNT8
EIF3G
MIPEP
LRRC73
NABP2
FAM222A-AS1
NOL12
WT1
MC5R
DKFZP686K1684
CCDC151
APOOL
NMT1
LINC00278
VAT1
MIR4664
SLC2A8
SAP30L
SLC2A1
UBTD2
CNFN
FAM172BP
TIAL1
LOC653486
PLAGL1
C15ORF41
CCL2
NFATC1
NFATC2
PCED1A
TNFAIP8L1
PCED1B
LOC644189
MAPK13
METRNL
BCKDK
EXOSC6
EXOSC7
TCP11L1
ZCWPW1
NID1
CEACAM4
LRRTM2
DLGAP1-AS1
PPP1R14C
ANGPT4
PPP1R14A
GTF2IRD2
LOC100507501
SRRT
LINC00690
PCDH17
LINC00696
CACNB2
VPS53
GUCA1A
TOR2A
PSMB11
TIGD1
ATR
MIR612
ACOXL
FLT3
PTPRCAP
GSG1L
DNAJB5
S1PR4
FANCC
FANCA
LINC00341
DOT1L
DIDO1
NBN
SLC2A1-AS1
KISS1
NOP14-AS1
HNRNPA1
E2F5
C1ORF162
HAP1
SYCP2
SYCP3
TAOK2
CNOT6L
LLGL2
LRRFIP1
SLC22A18
OIP5-AS1
TRAPPC6A
CDK2
COBL
CBX3P2
HAPLN2
MIR663B
LCN2
PHB2
MSH5
SF3B2
LIMS1
LOC283440
FAM83H-AS1
GAL3ST3
SEMA6B
FAM219A
BRWD1-AS1
PKI55
ADCK4
ADCK2
EOMES
DNAJC17
BCDIN3D-AS1
RTBDN
DNAJC10
CHRNG
MATN1
SPECC1L-ADORA2A
ACBD5
PRKCA
ATP10D
HIST1H3B
HIST1H3C
PADI3
CES2
LMAN1
PADI4
HIST1H3D
FFAR2
MIR1225
MLX
CKLF-CMTM1
MDP1
ZNF154
PFKFB2
NRIP3
GSTP1
LOC100240735
C1ORF186
MIR5581
PPP4R1
TPI1
PPIL3
SNORA14B
PPP1R3D
MAP3K3
CCDC96
CCDC97
MAP3K6
PARD6B
HIST1H1A
ZNF570
MARCKS
FMOD
LUC7L2
SNORD42B
FAM131C
MIR4744
NFIC
CCDC70
MIR4749
SEMA3C
KIAA1551
KCNAB2
ALDH16A1
PPP1R35
C16ORF95
C16ORF92
SNORD4B
SNORD4A
GPATCH3
C16ORF98
TMEM104
PRR7
C17ORF82
LOC100133612
FREM1
PRSS23
CHURC1-FNTB
PRRX2
RGP1
CNST
MATR3
FBLIM1
AP2S1
AHNAK
AFF3
VPS37B
AFF1
PTOV1-AS1
LOC646938
C15ORF59
C15ORF57
NKAIN2
RPL13P5
MAP1A
CLUH
STK40
GFOD1
TINCR
ERP29
LBX1
CCM2
UBA7
PDP2
UBA1
PHF20
PHF23
PDP1
MOGS
UBE2B
CDHR4
PTCD3
DSCR3
GNAL
STX1A
DPF1
MIR7-2
ASNA1
SEC14L1
RPL18A
LOC100128076
MR1
RNU6-33P
RWDD1
PTAFR
KRT5
SRGN
PYCARD
BTBD17
KRT8
NLRX1
EOGT
FKBP1AP1
RRNAD1
RBM8A
SIK3
MIR497HG
CAST
RAB22A
LFNG
TAS2R38
ZNF587B
RABEPK
JUND
MAST1
GPR65
TNFRSF1B
INE1
MIR4647
WNT3
WNT1
MIR4646
PPP1R15A
LOC728463
COLGALT1
EIF1
ROGDI
EIF6
C1ORF174
ATP11B
ATP11A
C6ORF223
CMAHP
ANKRD10
HOXA11-AS
KLF11
GDF1
TLN1
DPP9
NUTM2A
DSTNP2
HIST1H2AB
NT5C2
POU3F3
POU3F1
ZBTB7A
ZBTB7B
MSI2
MEST
DUSP18
N4BP2L2-IT2
DUSP10
SAMHD1
SNORD27
LOC253573
RPA1
TENC1
HSPB11
ASRGL1
NDUFS8
ILF2
DPF2
TIMP3
NRCAM
ISL2
MROH8
DHX15
LEPROT
MIR1-1
DENND2D
NHLRC4
WWC3
CCDC88A
CPT2
THEG
C1ORF191
GOT1
DDX3X
VAMP1
VWA7
ZNF367
KCNN1
VPS13D
SMIM22
TRAF3IP2-AS1
HNRNPLL
PMEL
ACOT13
PKIG
H2AFX
H2AFY
ZADH2
ADAMDEC1
DDX5
MST1L
DAPK1
ZNF569
UPF1
VDR
CCDC61
GBA2
SLC7A6
SLC7A7
HLA-A
SVOPL
CCDC69
C16ORF87
NFKBIE
NFKBIZ
TOMM20
CEND1
TMEM116
PLAC9
PLEKHA6
MED12L
HDAC6
SLC5A10
ELK1
NR5A2
SLC35A2
MRPL47
MYD88
DLX2
LOC646329
FAM118A
ASIC1
HIST1H2BE
HIST1H2BF
SNORD105
HIST1H2BB
SBK2
ACTB
HIST1H2BJ
HIST1H2BK
BCAN
SLC25A44
CTDNEP1
LOC285084
GLOD5
C15ORF62
ELOVL3
OTUD3
NRBP1
GPANK1
WBSCR27
SMCHD1
FBF1
WBSCR28
LOC100133315
FOXP1
ADNP
CNR1
TNPO3
NAA20
NR6A1
NAA25
MIR4790
COPS3
FOSL1
DUSP7
REPIN1
LYL1
ELL
KCNG4
FOSL2
STAG3L3
STAG3L2
BCOR
FADS3
FADS2
BCAP31
VPS36
MTF1
CCL19
SYNGR2
GTF2IRD2P1
PRR5L
NKX3-2
KCTD1
RPL35
KCTD7
MIR671
GPR50
PF4
GPR55
FAM83C
ACAD10
FAM83G
CARNS1
DGKZ
LOC100506325
HCFC1
HAGH
CPNE2
C1ORF200
TMEM254-AS1
DNASE2
LINC00563
MIR200C
FLJ13197
DGKE
SNORA38
PTGIR
LINC00967
USP10
USP14
LINC00961
SSBP3
NPM2
SBNO2
FAM170B-AS1
GFI1
KCNAB1-AS1
TXNDC11
RGS9BP
MIR661
BRAF
ZBTB48
SYNPO
PRKAG1
PRKAG2
PCSK7
ANP32E
MIR130A
SEMA4A
DUSP22
LEMD3
ZFYVE19
AMZ1
AMZ2
RETN
MRPL52
MRPL53
MBNL1-AS1
ZNF688
ARHGEF15
ARHGEF17
ISM1
MUC16
MUC13
NPL
LST1
LOC100133957
FFAR4
PTEN
PLTP
RHBDD3
LOC652276
ZNF775
GPR113
MMP14
HINFP
NUDT9
CDKN1C
DHRS12
HSCB
MGC12916
DNAI2
BUB3
STX10
TADA2B
RNASEK-C17ORF49
OVCA2
GDF15
ZNF514
LINC00475
TSPYL4
ZNF222
TSPYL1
TSPYL2
ZNF227
MIR4763
USP27X-AS1
KCNQ3
ELMO1
VEGFA
RTTN
SLC39A5
C17ORF67
CABP7
CABP1
SLC35B2
ZNF423
ZNF420
ATXN7
NAB1
EPDR1
MYH10
SMC5-AS1
SOAT1
MIR3529
MYH15
LOC100505964
PTGER2
HTRA4
SPSB2
TSC2
GPRC5B
HMBS
STRIP1
SMC3
P2RY10
P2RY11
LOC440925
BRWD1
SHISA4
KIAA0513
SEC22C
LONRF1
PIP5K1P1
LEPR
LTB
SULT1A2
HEBP1
LTK
ALG12
ALG13
GUCY2EP
BANF2
B4GALNT4
RPL23A
PMS2P5
MIR3654
GPATCH2L
AP1S2
WDR83
NDE1
LINC00487
GYG2
SIM2
CCNA1
TWIST1
RAI1
SKA3
CXCR6
VAC14-AS1
QRICH1
BMI1
ADAT3
DCSTAMP
IL32
SEPSECS
PDE12
EXOC2
CA9
ARSG
E2F3
E2F2
E2F1
BNC2
C1ORF233
ANK1
OSBPL9
PPP1R13B
FUT1
ACBD4
RBAKDN
SMARCD3
PPP1R13L
FUT8
LOC100996455
IZUMO1
IZUMO4
TNRC6B
MFNG
C1RL-AS1
BCRP2
ADAMTS1
DDX39A
ZNF331
ARHGEF1
PROKR2
GATA1
CDH7
CDH6
SAMD14
RAB5B
MIR1470
HYMAI
RAMP2
PEX11B
PROM1
SSH1
CENPP
HOGA1
PLEKHA4
IPP
EID2
TRIP6
GATAD1
WNT7B
STARD10
DMRT1
DMRT3
NGB
RRAD
EMR3
ARFGAP3
ARFGAP1
ARHGEF10L
NCKAP5L
NEK6
COPZ2
DDX51
NEK8
NEK9
CDC42BPG
MIR335
SF3A2
MRPS31P5
ZNF764
GPR160
LOC100130417
TXNRD1
ZNF184
DHPS
ZNF180
OR2V2
RPP25
DSCR10
UBE2E3
ASTN2
SHB
SHD
SHF
CCDC8
C9ORF92
EPOR
PLA2G15
DNAH6
RNF144A-AS1
HS6ST1
RPL7L1
NSD1
STK3
LOC143666
CCDC42
MIR1227
LOC100129917
EID2B
GMNN
COASY
GAS2L3
FAM167A
MYH9
CDKL3
FAM35A
FBXO22
ZNF341
RANBP9
TBX15
FBXO24
CADM4
RANBP6
NRSN2
RANBP2
PUS1
MIR4330
GNRHR2
PRR5-ARHGAP8
GNB1
GNB3
DLL4
SATB2
UHRF1
CNNM2
IFI6
STX5
STX4
STX6
SLC23A1
LOC285627
LOC100288123
MCMBP
SLAMF1
PHF15
TGFB2
LOC400685
PHF12
ETFB
ECE1
HOXD4
NTF4
SH3RF3
HDGFRP3
NAA40
LOC100506776
SCGB1D2
SRP14-AS1
LOC285758
LOC400043
AQP10
ZBTB6
CDC42EP3
CDC42EP1
NR4A1
CDC42EP5
CASC3
FAM92B
HRASLS2
DYNC1H1
TUBA4A
TUBA4B
PXMP4
CHST11
SLC20A1
CHST15
VPS16
FIBP
TESC
NKTR
PITPNC1
CACNA1G-AS1
SLC6A6
NDUFB6
NDUFB5
MIR1233-1
MIR1233-2
AXL
STK19
PECAM1
DNAH12
FAM50A
TPD52
C1ORF228
FMNL1
LOC728431
TBC1D21
IRF2BP2
STAP2
IRF2BP1
NEXN
CLINT1
ZIC2
MAPRE3
C4A
AQP3
VRK2
LRRC2
LRRC3
TNIP1
PATZ1
LOC145845
PLD1
KIF27
ADCY9
RUNX2
SNHG4
RUNX1
SARNP
SNHG3
PPAN
RNF214
ZBTB21
RNF213
DOCK8
SKAP2
ADORA3
SKAP1
MED24
SEPT9
HOXB-AS3
SEPT7
HOXB-AS1
SLC9A3
SEC1P
TNRC18
CLDND2
HOXB2
LOC344967
PCDHAC1
CDK5R1
SCNN1A
C11ORF96
C11ORF95
RIC8A
HOXB6
MIER2
ARHGEF38
HOXB7
ZFHX4-AS1
DDN
TP53INP2
FAM32A
LMNB2
MBIP
ESR1
CD274
CD276
LOC221122
ATP6V1G3
FGF21
RASIP1
SMIM19
TBX2
FBXO3
C9ORF89
KCNA7
A2M
NAV1
STRN4
ZNF232
JMJD8
SS18L2
IRGM
VARS2
ERN2
LHX2
FOXD2
APPL2
PLA2G2F
CHMP1B
PAWR
RNASEK
ATL1
C17ORF49
MIR5092
GPSM2
SIGMAR1
MIR4321
MIR4326
CYFIP2
NS3BP
CORO1B
MPRIP
THUMPD1
MIR181D
SMOX
CGRRF1
UVRAG
KRT15
NPAS1
THEMIS2
ANKRD30BL
FKRP
PRDM1
RENBP
STAC2
LBX1-AS1
KIAA0247
MRGPRD
OSR2
OR5A2
TP53BP1
NIF3L1
HES1
GTPBP8
SLC7A5P2
MIDN
UPP1
RAMP2-AS1
TNFRSF10A
CASP8
CASP9
LOC285540
ATF6B
OAF
MAN2B1
GLRX5
CDX2
EDARADD
SLC25A3P1
LRFN3
LYRM1
PIH1D1
MIR378D2
FAAH2
TTC9C
CACNA2D1
STUB1
LINC00628
CAPN2
TTYH3
DLEU2
NECAB3
NECAB2
SEPT12
SPAG8
SPAG9
COG3
PRRC2A
CCIN
KLHL6
CSNK1G3
KLHL2
KLHL3
SLC2A10
FUT11
AUNIP
ATP8B3
ATP8B2
EXD1
ELP5
CFTR
HIRIP3
PTGES3L
ASPHD1
HESX1
SIGLECL1
MATN1-AS1
MAMDC2
SPECC1L
URAHP
NPRL2
LRP5L
AMH
MIR16-2
SLC4A9
GUCY1A3
LINC00858
SRP14
RNF220
NEUROG2
NEUROG1
ZBTB32
DDX60L
AMT
ODF3
TMEM98
GFRA2
EPHA1-AS1
RHNO1
RSRC1
TMEM11
PLEC
WT1-AS
LRMP
SEZ6L2
LOC100130899
PEX5
POMGNT1
HECW1
DCUN1D3
MIR132
HNRNPA1P10
LIPE-AS1
ATP5S
NT5C3A
SLC32A1
LOC339442
EPHA2
EPHA1
C11ORF49
ME1
ME2
LSMEM2
CIRBP-AS1
GAD1
ATP5D
GPR144
AIPL1
GPR142
AFMID
CYTH4
ODF3L2
TRMT1
MGC16025
SLC20A2
DAGLB
PFDN5
ZNF219
ELL3
MPV17L2
DTNA
SYNE3
KLHDC1
HNRNPUL2
DEGS2
SEMA3B
OSGIN1
JRK
STOML2
RIN3
PDE4DIP
MESTIT1
RNF144A
RASGEF1B
MMP24-AS1
OXNAD1
LOC100129931
BEND4
VHL
FOXD2-AS1
ZC3H12A
LOC100507003
DDX11-AS1
LOC100287036
BHLHE23
TMEM115
SLC35E1
ZNF414
SLC35E4
HILS1
GLIPR2
MIR4688
KCNJ15
RRAGB
USP27X
MIR4686
MAP7D1
MAN1C1
GGT6
TAPBPL
NAGA
NEXN-AS1
RANBP3L
PTPRS
LRRC3-AS1
C1QTNF1
C1QTNF6
WDSUB1
CREB3L3
PTPRM
INTS6-AS1
PTPRJ
TLCD1
STK10
POLG2
STK16
IFNAR2
MFAP2
SLC26A2
CD180
FKBP9
MIR4265
C21ORF91-OT1
MRPL24
TRIAP1
GABARAP
N6AMT1
ANXA2P2
IRAK3
MIR4315-1
SAMD1
DOC2A
FAIM3
GEMIN8
ABLIM1
NOVA2
OCSTAMP
SLC17A9
MIR4665
L2HGDH
LMTK3
LINC00637
SNAP23
FKBPL
SNAP29
TCF12
IPCEF1
LMO2
C19ORF43
DIRAS1
ACVR1C
TNFSF14
PUM2
RC3H2
APOBEC3C
CD27-AS1
SOX13
MIR3064
LINC00035
SOX17
EFTUD2
GPR37
C4B
ARIH2OS
STAG1
GDI2
GDI1
UBALD1
UBALD2
PLXNC1
ZDHHC3
ZC3H4
MLANA
EBI3
PRDM4
PDE6C
RIPPLY3
EFCAB9
GPX4
WDR33
MYBBP1A
IL11RA
CAHM
WDR38
KRT19
KRT18
TMEM88
KLHL21
ATP6AP1
SLC4A7
PRKCSH
DCTN2
FAM46C
RNASET2
CDC6
PROB1
HIC1
CIITA
SERF2
LOC254896
PCIF1
RBM15
MISP
NAT9
C6ORF118
BEND3
NARR
NAT2
FAM96B
CCNYL1
MBNL1
UBE2V1
MBNL2
TAF1B
MEPCE
GSTZ1
KRTCAP3
SSTR3
ERG
MARS
TMEM151B
KCNC4
COX5A
C2CD2L
KCNC3
PSMD5
TMEM254
TMEM253
KIAA2026
SGMS2
MITF
MOB1A
MYOF
PPFIA4
CLDN10-AS1
SELPLG
R3HDM4
ACAA1
NHS
TRIM25
RYBP
SLC25A1
MIR5189
SPON1
TTLL6
CYR61
ARIH2
ITGB7
CDH24
HERPUD1
RTN2
ABO
HCN2
IRF2BPL
PSIMCT-1
APC2
LOC253044
LCP1
TCHH
PANX2
DKK3
IER2
PRCD
RPP14
ZNF462
CMTM3
CYB561D2
CMTM1
ZNF394
ZNF395
TSPAN18
MIR548AR
GNPDA1
PKP3
ARMC8
RASAL3
DOM3Z
NFE2L1
FGR
FOXF1
SLC12A3
SLC12A9
VSIG10L
MRVI1
MIR3909
KIAA0226L
SCGB1C1
REV3L
SERF2-C15ORF63
C1QC
C1QB
PIP5KL1
YIPF3
WFS1
SPTY2D1
DDAH1
GNG8
HUS1B
CRELD2
TEFM
SECTM1
MIR4476
MIR152
SLC29A1
[truncated: 413 more rows]
