# Supplementary material for: Identifying Network Perturbation in Cancer
Source: PLoS Comput Biol. 2016 May 4;12(5):e1004888. doi: 10.1371/journal.pcbi.1004888 (PMC4856318; doi:10.1371/journal.pcbi.1004888)
Supplement: S1 File — (ZIP) [file pcbi.1004888.s001.zip › files/tf_data/CD34_15k_enh/FOXA1.csv]

SSPO
FGFR1OP2
HSPA6
HIST1H4E
HIST1H4D
OR10T2
FTSJ3
PDCD10
FHIT
C1ORF115
ZNF703
GPR183
ZNF704
ZSWIM5
ZSWIM6
TMEM59
IRX1
LOC441204
CRB1
POLR3GL
ZNF48
GOLIM4
NMU
MEG3
PRRG4
SFRP4
CLEC2A
LOC441666
UGCG
EVC
ITGA4
ITGA5
CXORF40A
GTF3C6
IQSEC1
PREB
DUSP22
VPREB3
CSK
BACH2
BACH1
DGAT2
WSB1
KSR1
GAR1
SDK2
KANSL1-AS1
HMGB3P1
RPS6KA2
RPS6KA5
HLX
SFT2D3
PSMD11
C13ORF45
TMEM199
NOV
SMAD7
SMAD2
SMAD3
NPHP3
MTIF3
NDUFAF3
NDUFAF2
MGC27345
MIR4715
PTPLB
MIR4712
ARF6
ELMSAN1
AIG1
ART3
C1ORF101
SH2B2
RGPD5
RGPD8
PQLC1
OLIG1
PEX19
RNASEH2C
FAM20B
CCDC112
FOXO1
CXXC1
ATP1A4
CEBPD
MYL6B
CUEDC1
HMGB2
CTSLP8
FYCO1
FIZ1
SYCE1L
IFT80
AASS
PVRL3-AS1
LINC00273
SLIT1
LINC00278
HEXDC
DHRS7B
NUP93
CD47
LTBP3
PPP2R2C
MIR760
PHOX2B
RAB24
RAB25
MIR3151
SERP1
CYB5B
FAR2
HLA-DMB
EWSR1
HLA-DMA
PCK2
LINC00893
SYTL3
PPP2R3C
SPRED2
PTHLH
CHI3L2
DFNB31
SLC25A21-AS1
SIX5
SIX6
CD177
RELT
ESRP1
ZFP64
MRPL30
CLEC17A
RFFL
UBE2R2
KLK1
SHOX2
SH3BGRL
PDE8A
SYPL1
KIAA0930
TC2N
NRXN2
RABGAP1L
PARP16
MIR2392
FOXP1
PAPLN
FAM215A
YTHDF1
MED1
MDGA1
GTSF1
ZNF608
PRKG1
PRKG2
SDF2L1
FAM135B
ENC1
DLD
ARID2
NUDT5
NPHP3-ACAD11
HBE1
IGFBP7
EPS8L2
CKLF
LOC643923
ABTB2
RPL21P44
TTC37
CYP8B1
TMEM212
GPR111
SHISA2
MEF2D
COX11
TRIM2
COX14
MMP14
ANKRD13D
GPR15
AMPD3
GTPBP2
CSMD3
CD300LD
MALAT1
C2ORF53
RASAL2-AS1
TMEM14E
CSF1R
PRPF40A
CIB1
KIAA1683
TGFBR2
TGFBR1
CLIC5
NUP107
SEPHS2
CELSR1
ENY2
C16ORF58
MIR4709
TSEN54
MIR4706
TJP3
PPAN
OR7A5
RAB17
IPO11-LRRC70
LOC100996255
CLCNKA
SMARCA2
PITX1
AXIN1
MMRN2
SDCBP2
FYN
SGK196
MIR3943
PLA2R1
ZAP70
TOR1B
CCT6A
LOC100652999
ST3GAL5
ST3GAL4
RUFY3
OSTC
CPLX1
AP2A1
VASP
CYTH4
RUNX1-IT1
MIR4526
MIR4521
FGD5-AS1
NSUN3
SMG7-AS1
TTR
MON1B
DYNLL2
RAD9A
CD37
MAN2A1
POLR3E
C3ORF43
B3GAT3
OR51B4
MIR15B
C3ORF49
DCK
LOC100130075
FAM46A
FAM46C
MIR4513
TUT1
MBNL1
MBNL2
CUL2
CYP27B1
CLCN3
CDH23
CDH24
HOXD3
BGLAP
LOC100131257
DNAJA4
KIF5A
KAT5
GBA
DNAJC22
LINC00938
ZNF93
ZFP91
CD200
ARHGAP5
KIAA0922
HSPE1-MOB4
OR9K2
PTH1R
PPM1N
USP47
PPM1K
PPM1J
USP43
DNAJB12
PJA2
DALRD3
CISD1
CCT6P3
FOXS1
PAX6
TIPARP
ZFAT
PAX9
NPFF
ASUN
PSD
WASH2P
NPTXR
EIF4EBP2
MOG
ARHGAP5-AS1
MYO1F
MYO1C
IGIP
ARRB2
SNORD1A
SNORD1B
SNORD1C
CHCHD10
CYBRD1
ZNF503-AS1
RPS8
CTPS2
LGALSL
UTP11L
PSMA7
SLC6A12
FAM160B2
SLC6A16
NEMF
TSSK3
KIAA1328
ATXN10
MIR5003
SFRP2
TDH
TRAFD1
AKIRIN2
MYL12A
ADRB1
AGPAT3
MYO10
C15ORF27
TMPO
LOC729683
MIR4285
MIR4739
SMCR9
KIAA1524
KIAA1522
C16ORF45
OR2AK2
ANGEL2
EIF1B
MANBAL
GCNT1
LYPD3
RPL23
ATG3
RGS1
MID1IP1
PIGF
PIGQ
PIGV
ARAP3
ARAP2
ACTN1-AS1
CSNK1G2
ALPP
PPP1CA
MPPED2
LOC100133445
HTR4
FAM26F
RDH11
VEZT
MTBP
SRP9
KLK15
ZFAND3
ZFAND1
PLIN4
PLIN5
CEP128
SLC39A10
ATG2B
MIR4519
EIF1AX
NTRK2
ARHGAP25
PPP1R16B
GPR3
RBFA
NKRF
ABHD3
ABHD1
SOCS5
NKIRAS1
SOCS1
SRPR
ACYP2
GPR4
DR1
FTSJD2
EIF4G1
PPP2CB
SWT1
NR1I2
ULBP2
LOC100505841
C14ORF93
PCM1
BCL2L2-PABPN1
RASSF5
G6PC3
CTIF
SPG20OS
UROC1
MIR143
PTTG3P
CAP1
MIR145
NPC2
GATA3-AS1
MRPL13
RCN2
MRPL16
CBR3-AS1
ARPC2
POLR2F
ANKRD23
ZNF827
RHOC
RHOA
C1ORF140
ETHE1
LINC00925
KDSR
PRDM13
LRIG1
PRDM11
HNF4A
FAM47E
SNCG
CASKIN2
AIFM3
C9ORF135-AS1
AIFM1
DDA1
METTL21B
EBF1
LAP3
P2RY11
CD302
C14ORF169
MAPK13
GRASP
FAM86JP
NCOR2
ZNF628
OGFOD3
UBE2Q2P2
ZNF624
GPN3
NFKB2
C10ORF85
DNPEP
FAM49A
LOC100507091
TMPO-AS1
LOC101559451
ZFP36L2
MLXIP
LOC100507250
ADC
PLCD1
ADM
COMMD3-BMI1
B3GALNT1
FRY-AS1
DDX12P
PSMB9
PRKACB
TMEM235
PSMB6
BRE
TMEM231
LPXN
ZNF318
JUND
PRKXP1
CLEC4A
HIST1H2AD
P2RX3
M1AP
HSPBP1
SNORD24
H1FX-AS1
MLH1
LOC100128787
ZNF552
LSM10
FAM179B
TRAF4
MIR4723
PPAN-P2RY11
GTF2H1
GPR132
ISCA2
SEBOX
ABCC11
NICN1
GRIN2C
GNA13
C9ORF135
TBC1D10C
TBC1D10B
TAP1
ERRFI1
ZCCHC10
CCDC146
PPWD1
DLG1
SMG7
DLG2
DLG5
SAMD13
LHX6
COMMD3
SMG9
C15ORF39
LOC113230
METTL16
ZMYM2
STK3
CSF3R
CXCL17
VPS9D1-AS1
AKAP8
EIF2A
STARD8
CYP26A1
HIST1H3D
STARD6
YBX3
ANO8
ANO6
C3ORF22
MIR3188
C1QL4
C22ORF23
CHKA
WDR44
CETN3
MIR1908
GTF2B
ARPC3
ZIC4
ANKS6
CCL20
CCL23
CCL25
FUNDC2
TBC1D2B
NMRAL1
HOXB2
DST
UCK2
PPP1R3E
GLMN
DSE
ING1
ING2
CAMSAP2
PTF1A
ERMP1
WDFY3
EML3
MIR191
ACP6
SNORD46
DYRK2
MIR16-2
SNORA60
ANKRD39
DCTN1-AS1
TLL1
NCOA6
NCOA7
FLJ10038
NR2F2
OR51V1
LIMD2
ANKRD28
FLJ43663
RIMS3
SATB2-AS1
RCAN3AS
GDPGP1
TRIM8
SLC27A2
ZFYVE20
ZFYVE26
C20ORF24
IL2RG
ZNF630
TBCC
AK5
CACNA1C-IT3
HSPE1
WT1-AS
TTTY15
NCKAP1L
KRBA1
ITCH
MIR4741
CHMP4B
CHMP4C
WRNIP1
LOC729041
HAND2
CDK19
KLHL42
CDK12
LOC100652739
CDK16
NARS2
PSMC5
GPR128
PAN3-AS1
SLC24A6
FAM189B
FAM216A
MMP28
SEC61G
MTERFD2
MIR133A1
VPS25
PDE1C
MAP3K12
WHAMMP1
SLC1A4
PPP3CA
FRYL
IPMK
MARCH6
CAND1.11
MARCH2
MARCH8
CLSTN3
C2ORF68
EIF3M
RARG
TSFM
LRRC70
DHRS2
ADRA2A
EIF3F
EIF3G
ARMC12
MTMR4
MTMR1
CCNL1
CDKN2C
TSC22D1
TSC22D3
SMARCAL1
IMPA1
DKFZP686K1684
MTFP1
SNAI1
NDUFA4L2
VAT1
SLC2A3
LOC285847
CD2BP2
LOC283214
FUBP1
METRNL
COLQ
MIR1827
LOC100288748
VANGL1
SAP30
LINC00238
NBL1
HPGD
EN1
EN2
ANGPT2
PPP1R14A
MANSC4
SCD5
MIR3190
MIR3191
MIR3193
UBE2Q2P3
OGFOD2
FZD8
PCDH10
PCDH19
EEF1E1
KRT74
MIR29A
TMEM126B
BRE-AS1
ATM
JAKMIP2-AS1
ADHFE1
PDE11A
SSSCA1-AS1
IQGAP2
SKP1
H1FX
LINC00346
IFI16
FANCC
LINC00340
HNRNPAB
PATL2
GMCL1P1
H1F0
TSC22D1-AS1
PODXL2
FIGNL1
ELMOD1
LOC100996485
FRY
NPAT
CNOT6L
LLGL2
FAM65A
GRIK2
IRS1
CDK1
TRAPPC6B
HOXA2
HOXA1
RNF145
HAPLN3
BPI
APLP2
CYB5A
LIMS2
LIMS1
SORBS3
MAGEF1
RERE
PKI55
LOC149086
ADCK2
HSPD1
ARHGDIA
PACSIN2
GREM2
PRKCH
ATP10A
PNN
MS4A6A
EBF2
METTL21A
PADI6
MIR1224
LMNA
CKLF-CMTM1
ALPPL2
NRL
PFKFB1
PFKFB3
PFKFB4
VTI1B
ATP6V1C1
ZNF98
SCIN
FKBP14
DCTD
ADD3
PPIL2
CWC22
FBXL5
MAP3K8
MAP3K2
C9ORF41
PRPF31
DEAF1
BCLAF1
ZNF575
TPGS2
TRPV3
TRPV2
SNORD42B
FAM131A
SNORD42A
DLG1-AS1
KIAA1551
RPL15
C16ORF95
RIBC1
HECA
SNORD4B
SNORD4A
TMEM107
CXCL1
NME6
DZIP3
CSHL1
LOC100132215
AMMECR1
KRTAP23-1
SURF6
EMB
GSKIP
TBATA
AFF1
PNPLA3
LBX2
SLCO4C1
PNPLA4
C15ORF53
C15ORF52
CLUH
STK40
PINLYP
HOMEZ
PSMB8
LOC643037
CCM2
STAMBPL1
UBA5
UBA3
LOC100507463
DLG5-AS1
NAA15
FAM162A
FAM162B
NAA11
ST8SIA4
LBX2-AS1
SHQ1
ARHGEF7
LOC341056
DPF3
LIPT1
PF4V1
ADIRF
FST
KRT5
IL1A
NSMAF
LOC389247
THSD7A
RBM8A
KRT83
BMP2K
TMCC3
WBP1L
KRT6A
GPR82
LFNG
ALOX12B
MORF4L1
NDUFA3
NDUFA1
MIR661
PNOC
GNAQ
PRKRIP1
WNT1
C1ORF213
WNT6
C1ORF216
WNT4
PALLD
PPP1R15B
IL3
ZMIZ1
SAT2
RPL39L
BPGM
BIRC7
BIRC5
JARID2
CMAHP
CENPK
SPTBN5
SPTBN4
EVPLL
FLJ41200
PAN3
KLF15
TFAP2C
TFAP2B
GDF5
SHF
FLJ20021
POU3F3
POU3F2
ANXA3
CEP68
TPST2
SLC44A5
GLB1L
MCM6
MCM5
UBASH3B
DUSP19
DUSP18
ZDHHC23
FAM53B
POGK
DNPH1
NDUFS2
FAM92B
SNORD38A
SP100
TIMP3
NRCAM
ISL1
ISL2
PCDHGB6
PCDHGB5
PCDHGB4
ZNF141
ZNF143
DENND2D
NHLRC4
WWC3
KRTAP27-1
GPR101
CGREF1
DLEC1
LYN
GOT1
ATAD5
IP6K3
TRNP1
BRSK1
CCDC81
H2AFX
SNORD55
OR11L1
LOC286467
RNF7
C10ORF105
CAPS2
SLC7A8
NFKBIA
PHF21A
HLA-F
HLA-E
RHBDL3
TMEM119
WDFY3-AS2
C17ORF98
RANBP1
C17ORF97
PRSS33
SLC35A5
DLX1
DLX2
EPM2A
TFEC
FAS-AS1
FAF1
CXORF65
HIST1H2BE
HIST1H2BF
SNORD105
SBK2
KIAA1109
MIR4314
SLC25A40
TCEANC2
HLA-F-AS1
TNFAIP8
TNFAIP1
MIR5579
TNFAIP2
ELOVL6
ELOVL4
ACTR8
ACTR6
BEST4
VAX2
CARS2
MIR4797
RRH
POLDIP2
CNKSR3
PPP1R12A
PPP1R12B
PPP1R12C
MAPK8
WTAP
GABPB1
LRRC8A
QDPR
ANKRD34A
PAQR6
TOMM70A
C22ORF15
ANKS1B
FADS2
SLC40A1
METTL8
SIL1
GATA6-AS1
LOC100507173
METTL1
ACTRT3
TAS2R42
TPTE2P1
TBC1D15
KCTD2
WDR86-AS1
UST
AMZ2P1
ACAD11
FAM83F
CARNS1
CPNE8
TARBP2
TMEM254-AS1
FOXRED1
ICK
SNORA31
RAD21
SNORA39
SLC16A5
USP11
USP15
SSBP3
FAM63A
MIR548AE2
RNF165
CACNB3
ZBTB41
ZBTB48
ZDHHC14
AP5S1
P4HA1
UBAC2
NEK8
FDXR
TYK2
SEMA4C
SEMA4D
SEMA4F
KIR3DX1
PRIM1
MRPL52
MEDAG
YAF2
MIR1204
TRIQK
ARHGEF17
ISM1
PAPPA
FXR2
GALNT12
NLK
CNDP2
HM13-AS1
SYAP1
MITD1
ANGPTL6
SBF2
RHBDD3
CTCF
ACTA2
MMP16
ACTA1
MMP11
CDKN1B
BPIFB4
SNORD65
MYO18B
SNORD66
LRRN1
PRG1
SAMSN1
SAP130
RPL7A
TANK
GSX2
OVCA2
STX12
ZNF223
TSPYL1
CCDC57
CCDC58
KCNK15
SNX16
ELMO1
RTTN
XIRP1
XIRP2
DLG4
MIR29B1
CCDC162P
ZNF425
FBXO33
TK2
EPDR1
MYH10
MYH15
SRGAP1
PPP2R1B
AP3M2
PELP1
MIR4309
SERHL2
SH3BP5-AS1
MBOAT4
KLHL6
BLVRA
HMBS
NEDD9
SMC4
PYROXD1
CDC37
LNP1
MIR155HG
MANF
ROM1
LASP1
MIR4785
NAA38
MIR4781
LOC100129726
CRIPAK
DHFRL1
WDR86
MIR301B
GPATCH2L
TTC7A
CCNA1
TWIST1
MIR4437
C8ORF56
LINC00176
FAM60A
RAI1
SGK110
SPTBN1
JAG1
CLRN2
LOC286190
NDUFC1
TMEM214
ADAT1
BMI1
GPR45
TTBK1
ARSD
EXOC6
EXOC5
CA1
ARSK
FUT1
CAMK2N2
CAMK2N1
SNORA21
RAD17
GABPB1-AS1
ZNF334
C5AR2
IZUMO1
TIGIT
FBLN2
USP22
ADAMTS4
BCRP2
ADAMTS1
VPS9D1
DDX39A
CCSER2
WNT10A
WNT10B
DYNLT1
PRSS30P
CBFB
MKLN1
EEFSEC
CDH3
CDH5
TMEM139
LIPE
CENPJ
FLJ13224
CENPH
RAMP2
SIGLEC14
PEX11B
SLC41A1
MIR425
GH1
CSF2
LOC100131564
PLEKHA6
PLEKHA2
PLEKHA8
C11ORF82
PAPL
ERAP1
ZNF695
ZNF697
LAMB1
DHX34
NEK7
RUVBL1
OSCAR
ADAR
MIR130B
MIR130A
CSRNP3
HSBP1L1
C1ORF52
COX6C
ASTN1
CCDC7
ZNF23
BLVRB
ADSSL1
EGLN3
RNF144A-AS1
DOPEY2
SNORA9
CDKL5
MYBPC3
HS6ST1
HS6ST2
MGC45922
SCN5A
NUDCD1
LOC440461
ADSS
UBL4A
TCERG1
HMGN5
C10ORF129
OR1D5
ALG1L9P
RNF113A
TIMMDC1
MRE11A
C17ORF77
MGC34796
CDKL4
ZNF436
VGLL2
CADM4
FBXO28
SLC35C2
CADM1
FGD4
FGD6
FGD1
GNRHR2
AIM1
VTN
TXN2
NUDT13
LOC644656
SATB2
AGAP7
PIP5K1C
PIP5K1B
TRAM1
LOC285627
MCMBP
SCARNA9L
LOC100128505
LAGE3
PHF10
FBRSL1
DPAGT1
TRMT2A
ECE2
LOC100506178
UIMC1
LPHN1
LARP4B
SCGB1D4
ICA1
ETS2
ARC
RNU6-78P
ZBTB2
MAT2A
GNPTG
NR4A2
NR4A3
GLRB
MGAT3
MIR22HG
TCP11
TUBA4A
TUBA4B
CHST11
CHST13
WFIKKN2
DLL1
ROCK1
CUL4B
HTR1B
MMP9
TGFBI
NTF3
COQ2
POU2F3
ACADVL
SLC6A4
NDUFB7
URAD
HSFY1P1
CAV1
CREBZF
SOX30
TPD52
ATP6AP2
IRF2BP2
MC1R
SNORA15
ANKRD49
NR2C2
USP39
TNIP1
HAND2-AS1
ACOT9
SHMT2
SHMT1
TOR1AIP2
TOR1AIP1
MORN3
EIF1B-AS1
MAATS1
RBBP7
PPFIBP2
RUNX2
RSRC1
RUNX1
CD2
FAM208A
MIR146A
TSN
MED22
LOC392232
XRCC1
HOTAIRM1
HOXB-AS1
SEPT1
BDNF
KANSL1
CLDND1
LOC100129148
C11ORF91
PLCB1
HOXB1
PARP8
RALGPS2
PARP6
MIER3
PTPDC1
TIPARP-AS1
PCDHGA9
TP53INP1
TERC
LOC286059
GPHN
MIR1-2
MRPS28
CDC14A
RPSAP52
PHF6
MIR324
LAMTOR2
MIR1469
LOC338817
RASIP1
XAGE3
SMIM15
LOC100505636
LOC100129858
MOB3B
TBX4
FBXO9
NPHP3-AS1
KCNA2
SLC10A3
SLC10A5
SS18L1
FHL3
FHL1
KDR
UGGT1
TAL1
SLFN12
PLA2G2E
OR1E1
RAD51B
NT5DC1
RARRES1
MIR5091
ZMIZ1-AS1
GATAD2A
GPSM2
PPIA
SNTB2
ECE1
HYI
ITPK1-AS1
PITX2
PRELID1
MYLPF
GUSBP2
SCAMP3
THUMPD3
FAS
NPAS3
MLLT1
RNU6ATAC
KCNS1
ZCCHC2
NBAS
STAC3
FAM47E-STBD1
OSR2
GTPBP1
GTPBP3
PPP6R1
ARID3A
CASP2
RAMP2-AS1
PURA
EPM2AIP1
PACRGL
C18ORF54
HECTD4
C22ORF42
PLK3
CDX2
DOLPP1
MIR3675
EVC2
MIR3676
NKX2-2
S100A10
LYRM9
LOC100507557
NKX2-4
KLHL23
AHCYL2
GRK5
KIAA0391
PAG1
MYC
RCAN3
P4HB
MYLK-AS1
CRCP
KLHL28
HTR6
CSNK1G2-AS1
SCOC
GPR21
TRMT1L
PCGF1
PCGF3
PCGF5
TAF12
DTHD1
KDELR3
WDR26
CLEC12A
SIGLECL1
MIR9-2
MIR9-3
SPRYD3
MIR223
RAC1
GRAMD3
GUCY1A3
NEUROG2
AMT
SMC1A
DCHS2
GNPNAT1
ODF4
AGAP11
TMEM95
PLEC
LINC00842
TBPL1
FSD2
WNT5B
POU6F2-AS1
FNBP1
RFWD2
ATP5H
TENM4
GNAI2
SNORD96A
AFAP1L1
ZNF746
MRPS31
LCE3A
LCE3B
FGF19
LOC100630918
LOC728175
DPH1
DCLK1
COL9A3
C16ORF87
SNORD95
YTHDC1
MIR4522
ZNF524
ZNF529
VPS18
SEMA6D
PDE4DIP
RNF144A
SLC16A3
ARHGEF26
RPS14
TMSB4X
CLPP
C17ORF59
DCAF17
DCAF16
C17ORF50
YAE1D1
OSCP1
GCLM
GRHL2
SNORD38B
TSR3
LSM12
UBQLN4
WHAMM
UBAC2-AS1
ULK2
SNORD36A
PIM3
SNORD36C
SNORD36B
AP5M1
LINC00240
MIR4683
SSSCA1
POU4F1
AR
MYNN
MIR22
ACTN1
SNORD49B
SNORD49A
C1QTNF2
FAM138B
PTPRA
G3BP2
PTPRJ
DTWD1
TLCD2
MIR320C1
TLCD1
IFT20
STK16
FKBP5
SRSF10
OSTCP1
GPM6B
OR2L8
C21ORF91-OT1
NAPSB
CDC42SE2
APBB2
ANXA2P1
PCCB
DMPK
IRAK2
WDR6
DIAPH1
MIR4466
MON2
SMARCD2
GATA6
GATA5
GATA3
APOBEC3H
MIR4663
SNAP23
GRB10
CSRP2
LOC284551
GPR17
HSD17B10
ACVR1C
C19ORF48
RAB6A
RAB6B
CRIPT
ZG16B
SOX18
PANK3
SH2D7
SOX14
CCT4
ARHGEF26-AS1
PDLIM4
PDLIM2
HEATR5A
ARL5A
ZDHHC2
ZNRF1
SLC26A1
ZDHHC8
CALM1
SLC26A2
C17ORF76-AS1
CAHM
TTC39A
KLHL21
TNFRSF14
RCAN1
TMEM80
GABRR2
TESPA1
TLE6
TNFRSF10B
TRIM58
TAF15
DCTN2
TRIM54
CDC123
DCTN1
TFPT
ADD3-AS1
BEND3
PLCL1
NREP
C5ORF58
C5ORF56
FAM41C
TAF1A
GPR150
F8
RELL1
SSTR1
SSTR4
ABCA1
FAM89B
MIR345
EPS8
C2CD2L
SDC4
TMEM254
BAALC
SHBG
QKI
RTDR1
SELPLG
HOXD4
ZFP91-CNTF
HSD17B6
NOS2
ITGB5
ITGB7
LOC257358
ITGB8
RTN2
SLC37A1
STXBP4
UNQ6975
LOC642366
MCFD2
PLA2G4F
ZNF763
BACE1
NCK2
FAM5B
ZNF398
KIF13A
CMTM8
MBD1
CES4A
KCNA10
CYB561D1
PRCP
ZNF467
ZNF396
ZNF397
ORAOV1
MIR548AR
HPS5
C2ORF15
HNRNPKP3
PKP2
ECEL1P2
SLC25A15
RASAL2
SLC25A13
TMED11P
LAD1
SPIN1
NCKIPSD
POU5F1P3
ACIN1
KIAA0226L
LPP
MIR4278
RBBP8
MIR4270
CEP350
SYNCRIP
LOC100506746
ASIC1
PLD2
CLECL1
IAH1
ARID1B
RBKS
C16ORF11
C10ORF55
DBF4
KLF9
MIR155
DDAH1
TCTA
SNX3
OR5K4
RNF181
ALG5
MIR4473
RBBP5
CYR61
MIR3610
C9ORF106
MIR4675
SLC11A2
TIRAP
CCNE2
CCNE1
MKL1
STK24
ORAI2
RAB8B
RASGEF1A
JAM2
MRAS
TRDMT1
SMYD3
MKI67IP
GALNT7
SARM1
BCAR3
IRF5
COMTD1
SNX22
LINC00282
SNX20
FILIP1L
CLOCK
WDR81
ONECUT1
ZFHX3
LOC284837
ATXN7L2
AKR1C3
PSEN2
PSEN1
MEX3C
TMEM150A
CST3
LINC00462
LINC00461
ACVR2A
KLHL12
SKAP1
RRS1
NAGLU
ASCL1
MRPL28
LAMP5
JOSD1
KL
OMP
CNBD2
SMEK2
AMIGO1
SEPT9
KY
ERCC8
HVCN1
USP3
CD244
FAM86C1
MRPS15
LOC100996634
SEPT4
SOX3
BBC3
SOX1
PRUNE
SNHG15
SNHG17
SNHG16
SNHG11
ASAH1
ARAP1
GABARAPL2
RND2
PFKP
DVL2
MED12
FZD6
FAM229A
TNNI1
ABCB9
MFSD7
MIR1181
CMTM3
FAM227B
SNORD105B
LOC643770
DDX26B
CLEC4G
PHGR1
TLX2
CLEC4GP1
KAT6B
CTTNBP2NL
CHRNA1
FGFRL1
CRLF3
PRPF4B
MYL6
FADS1
SLC30A8
ATP2C1
SLC35G2
MPP2
PARK7
INHBB
TAGLN2
LOC100216479
EXTL1
SLC25A21
GAPT
LOC100506421
NUPL2
SLC25A29
RGS10
MYLK
CYP4F43P
ZNF276
NCAPG
KCNV2
KCNV1
SNORA71D
GORASP2
CRTC3
EXOC3L4
TSHR
FAM13A
TNFRSF19
SUMF2
MAML2
QPCT
MALL
TRPM8
SURF1
SPG20
B4GALT3
SURF2
TRPM2
B4GALT6
RAD21-AS1
FCN1
DHRS12
TUBB3
GBP5
EPN3
APOLD1
LINC00617
MAP1LC3B2
SH3BGRL3
MIR4648
RPAP2
PCDHGA8
INSM1
STK31
SLCO2B1
STK39
C19ORF67
AP4B1-AS1
CCR6
KIAA0100
PRSS21
CEP164
IFNB1
STOX2
ANTXRLP1
LCP2
CCBL1
LOC255130
SGK3
ISOC2
GALNT10
CDS1
LRP8
URM1
BOD1L1
TMTC4
TMTC2
STIM2
CREG1
CREG2
WT1
SPATA20
LIMK1
MAP2K1
GPD1
WASL
MAP2K5
ALG1L2
UCN2
PLBD2
PTPN22
RAP1GAP
RNU11
CAMKK2
CLEC3B
APEX2
LOC100130298
NR2F2-AS1
NRG1
SERPINI1
SPOCD1
NET1
MAD2L1BP
HSPB7
KMT2A
NRGN
MIR10B
ATP1B1
CAND2
SCAND1
FMN1
ZNF865
LPL
ANTXRL
FGF21
CKAP4
FAM213A
KCNE3
FKBP9L
BCL2L2
TMOD1
LRPPRC
LOC100505676
CASP10
LDLRAD4
SERPINB9
ZNF70
RBM15B
SPINT2
RYR3
ITSN2
SOCS3
GNB2L1
FBXO22-AS1
MIR4276
DEFB132
KIAA1715
MRS2P2
FAM19A5
EHBP1L1
FAM19A3
TSPAN6
ITGA10
MIR1260B
KCTD11
ZNF440
BARHL1
FZR1
EPSTI1
ZKSCAN3
ZKSCAN7
BATF
RASD2
PRSS41
GNPTAB
MAPKAPK2
OTX1
IGSF10
PVRL3
SH2D4B
TAF4
TAF9
HMOX2
FAM8A1
BTBD9
RTN4RL1
CSNK1E
RAD23B
[truncated: 60 more rows]
