# Supplementary material for: Identifying Network Perturbation in Cancer
Source: PLoS Comput Biol. 2016 May 4;12(5):e1004888. doi: 10.1371/journal.pcbi.1004888 (PMC4856318; doi:10.1371/journal.pcbi.1004888)
Supplement: S1 File — (ZIP) [file pcbi.1004888.s001.zip › files/tf_data/CD34_15k_enh/GABPA.csv]

DUOXA1
LOC100996349
ELANE
DUOXA2
HSPA7
HIST1H4F
PABPN1L
HIST1H4I
HIST1H4H
CELA2A
PMM2
HIST1H4G
ZNF708
PIK3CB
GPR183
ZC3H13
SRMS
LOC100130275
TMEM54
IRX1
ABCD4
LOC100505666
MUC2
GRINA
CRB3
SP7
FAM65A
FAM205A
DUSP28
TRAPPC1
PPP1R14B
LOC100996291
TRAPPC5
TRAPPC4
PARP10
ZNF678
NTHL1
SPPL2B
ITGA9
EVL
ATP2A3
NOP2
KIAA1279
GTF3C3
MFSD12
IQSEC1
CAPN10
UFSP1
APOA2
XPO1
LOC400958
LOC100132111
ADRB2
PSMG4
FBXL15
FBXL14
WSB2
TTL
RRN3P2
CNOT11
SDK1
PRSS57
PRSS56
ASB16-AS1
DNASE1L1
MPV17
GART
ANAPC5
RPS6KA4
ATAD5
PPP4R1
PSMD13
ITGAL
UTP23
SIGIRR
ITGAD
GPR182
FOXC1
TMEM242
ZNF700
CD40LG
SMAD5
VAPA
NPHP4
CTH
LOC100506710
NAPG
BCAR3
MOBP
ERICH1
MIR3620
MIR4285
SUGT1P1
BARX1
SH2B2
NOL8
GFER
NOL7
NOL6
OLIG1
PIPOX
CCDC114
METTL23
CDC45
CDC42
SPHK2
CUEDC1
CCDC78
ARHGEF12
CPEB3
CHAF1A
ZNF780B
XXYLT1-AS2
TEF
RDH8
CDCA3
CDCA4
CDCA5
SP2
KISS1R
CD47
IGFBPL1
DMTN
MIR765
FPGS
MIR760
PRICKLE4
RAB24
RAB26
CFD
ACTR1B
FAR2
CHID1
WDR74
LINC00892
OSER1
AAAS
RPL26
DHX29
LINC00895
NQO2
CCRL2
PRPF3
PRPF6
SLC16A14
SIX1
SIX3
MRPL34
ARL14EP
UBE2R2
ARRDC5
MRO
EGOT
ARRDC2
THOC7
RAB27A
LOC100133669
NRXN2
RFX2
RFX3
PXN-AS1
TMEM44
STRADB
SLC4A2
FOXP3
FOXP1
SERINC1
LOC115110
ZNF598
ERI1
ZFR2
MXD3
PKDREJ
TKT
PRKG1
TRAF3IP3
TRAF3IP2
NUDT8
DPYSL2
GCG
NUDT2
NPFFR1
IGFBP2
NLRP6
IGFBP4
EPS8L1
COL16A1
GJA3
PMS2P3
DHX40
CREM
RSL24D1
COX15
TRIM7
NUTF2
EPHX2
ZNF335
RPLP2
RPLP0
CD300LG
CD300LD
RACGAP1P
TXNIP
C2ORF50
C2ORF57
IFT140
LOC100507389
TMEM14C
WDR24
TPM1
WWTR1-AS1
CIB1
FOXB2
CDCP1
PHACTR4
NLGN2
MTMR11
TPMT
ASGR2
ALPP
PKIB
LOC100133091
LRRC36
SOWAHB
MPPED1
F2RL3
F2RL1
SRRM2
PRDX5
AGRP
GAMT
SMARCA2
OAZ1
OTUB1
POMZP3
FYB
MIR4639
SDCBP2
RRS1
CPB2-AS1
HNRNPA0
VASN
RAC1
RUFY1
GALNS
CROCC
CPLX3
AP2A2
MIR4526
SLC16A3
NSUN2
SCGB3A1
TUBG1
LINC00242
PTCH1
PAGR1
DYNLL1
CD33
POLR3D
FAM66B
TOPORS
LOC728537
CALM2
CALM3
DNMT1
UPK1A
CACNA1G
LSR
ATP6V0D1
CUL7
C19ORF10
PSMG2
R3HDM4
FBXL16
TDRKH
CLCN4
PER1
FLRT2
BRD2
BRD3
DNAJA3
DNAJA1
SLC22A18
RBM47
F2R
CCDC28A
LINC00339
LINC00338
CSF2RB
AES
MRPL21
SEH1L
GAB2
DNAJC22
DNAJC21
NTSR1
TDRD12
CMIP
SRSF4
THEM5
MSMP
LOC100131655
EGR3
SRSF9
PPARGC1B
MAFF
MADCAM1
CX3CL1
TMEM72
TSHZ1
PAX5
ZNF580
PAX7
MRPL2
PAX2
SCRN3
ZNF611
ATOX1
ACAD9
NANOS2
PSD
CAMKK1
NHEG1
EIF4EBP3
LRCH3
MBD3L3
AGBL5
BAG1
ZNF502
KMO
MSRB1
RPS6
ARRB2
ADAMTS14
CHMP3
BCR
MIR24-1
EIF1AD
LOC100652758
ZNRF3-AS1
DEF6
LGALSL
DHX57
ZER1
HOXA10
SF3B4
SLC22A18AS
NEMF
TSSK3
FAM214B
USP5
GUCD1
PRKAA1
LGALS1
C6ORF100
RAP1GAP2
FSCN2
GZMA
KCNJ1
SNORD10
MYL12B
MYL12A
TSTA3
AGPAT5
AGPAT3
SCARNA16
MYO19
FAM136A
ASAP1
MRPS10
FCGR3A
SNORA59B
LOXHD1
FOXO1
MPDU1
MIR4732
SMCR5
SMCR7
CDC37L1
RAB3IL1
TIMM17A
GCNT1
CATSPER4
CALCOCO2
TAC3
SLC48A1
LOC338797
GSN-AS1
LPCAT2
FAM219A
LPCAT1
SPINK4
LOXL1
PIEZO1
PIGO
PIGP
PIGQ
PIGV
PIGW
CATSPERD
PIGZ
KIAA1147
SERPINB9
LOC100126784
BBIP1
LOC100133445
ITGAE
RGL1
MIR451B
C3ORF37
WBP1L
FXYD2
MAFA
PLIN2
PLIN3
CDK2AP2
EIF3J-AS1
LOC96610
MIR4516
DENND3
LOC100133286
ARHGAP27
PLLP
MRPS7
MIR451A
ABHD8
RBP3
MYLIP
MIR3177
TOB1-AS1
ACYP1
SOCS3
ARPC1B
CCNY
NR1I3
GRB2
CHTF8
C19ORF24
LOC731223
RASSF8
RASSF3
RASSF5
RPL3
RASSF7
TMEM120A
CD151
NHP2
SSU72
DBIL5P
KREMEN2
THAP11
LUC7L
IL1R2
LRRK2
PLEKHJ1
SCD
MIR637
MIR144
NPC2
IGF2-AS
GATA3-AS1
NGRN
C19ORF26
FN3K
FLYWCH2
MRPL14
TTC3
C11ORF35
CDC25B
C19ORF25
ARPC5
RNF40
POLR2E
POLR2G
ANKRD24
POLR2A
IFIT1B
EIF3J
POLR2L
WFDC5
ANKRD28
PLSCR3
PRDM10
HNF4A
POLRMT
RNF126
RNF123
DDA1
MIR1229
KDM1B
CIR1
MIR1224
GRASP
FCER1G
AVEN
HUS1
ZNF627
ZNF622
ZNF623
C10ORF88
NEURL4
SRD5A1
FAM49A
FAM49B
NSA2
TMEM120B
FLJ44511
LOC101559451
GGA3
ADA
HIST1H1D
ADO
AP3D1
HIST1H1C
FHOD1
ITFG3
ATCAY
EMILIN1
PKD1
PRKACB
PSMB7
LPPR3
TMEM231
PSMB2
SPG7
LOC100506472
TMEM104
JUNB
TFF3
HIST1H2AM
GNAT1
HIST1H2AG
P2RX5
P2RX4
CORO6
CORO7
SNORD22
SNORD24
NTMT1
SNORD29
H1FX-AS1
RPS19BP1
ZNF557
AFTPH
MSX1
ACOT13
SH3KBP1
TMPRSS9
BEX1
TRAF7
HOOK2
NUP160
MIR4729
LRRC56
DENND1C
DBX2
C9ORF131
DBX1
RPL36
GNA15
ATF4
BAP1
PRKAR1A
IFFO1
RYK
AP1M2
SOX1
MOCS1
MORF4L2-AS1
CYP3A43
SAMD14
BLOC1S3
SAMD10
LHX8
TKTL1
COMMD7
MIB2
WEE2
C15ORF37
ZMYM3
B3GALT6
ZMYM1
SLC38A3
SRP14
BCAT2
PIDD
AAED1
STK4
LOC648987
GBA2
AKAP7
GTF2F1
AKAP3
HCN3
TOMM40L
ZSCAN12
YBX1
ODF3
LOC100132891
CELF1
C3ORF22
TANGO2
MIR3186
STIP1
CHKA
WDR47
WDR48
C19ORF35
LTC4S
ZIC5
TNFRSF8
C5ORF34
CCL27
NR1H3
LTBR
EFEMP2
GUCY2D
HOXB3
DST
UCK2
PHRF1
PRPF39
HOXB4
HOXB5
SLC35G6
DCDC2
DNAJC4
ERMP1
INS
ZNF821
TTC36
SLC18A2
P2RX5-TAX1BP3
EFCAB4A
ECHDC2
CD19
MIR192
RALBP1
NRN1
C5ORF22
GLA
RAP1B
CCT8L2
SLC2A10
CACNA1S
KIAA0947
SNORA65
SNORA67
LHFPL1
LRIF1
RHOG
PTX4
CIRBP-AS1
SNORA70
RNF157
KIF21B
SLC27A4
FAM201A
NUTM2A-AS1
ZNF638
C20ORF27
AK3
AK2
AK1
TBCD
GEMIN4
HOXA10-HOXA9
KIAA0125
CDK5RAP1
PRKD2
KRBA2
AVP
GEN1
SH2D3A
MIR1237
ERAL1
COBLL1
TOB1
SLC37A4
LOC100652739
CDK17
GATA3
GPR126
ST5
NEO1
NOS1AP
TRA2B
STL
STH
PGD
MIR548A1
AIFM2
HTATSF1P2
KCNAB3
AGO4
TRIP10
HOXB13
GLUD1
C2ORF62
C9ORF53
SNORD37
MIR133A2
C9ORF50
PPP1R35
SNORD30
NCLN
MAP3K11
SEL1L3
MAP3K14
SLC1A5
AGO2
LIN7C
FRYL
MIR4757
SPTB
MARCH5
KAAG1
LRRC42
IKBKG
MARCH3
SCRT2
MICB
EIF3H
DNTTIP2
B3GNT3
EIF3D
LRRC71
GMPR
MTMR4
TEX28
CDKN2C
CDKN2A
TSC22D3
TSC22D2
C9ORF171
TSC22D4
CCDC153
NMT2
SNRPD3
HRC
PTTG1IP
LRRC4C
SLC2A9
HIGD2A
SLC2A5
SYT7
C17ORF82
LOC653486
RPL37A
C20ORF202
TNFAIP8L1
VANGL1
ADAMTSL2
MADD
TOPORS-AS1
ST20-MTHFS
ADAMTSL5
C21ORF67
CLEC5A
CNTROB
SLC46A2
PPP1R14A
INCENP
NCAPH
CA11
LOC728875
LOC100507506
SRRT
GPR97
ALKBH7
ALKBH5
ALKBH2
EEF1E1
KRT77
ADHFE1
TIGD7
INS-IGF2
S1PR3
C6ORF1
H1FX
DNAJB5
S1PR4
CFLAR
DOT1L
CA5B
KISS1
H1F0
MIR185
RCL1
RUNX1-IT1
TAPT1-AS1
SNORA52
SNORA55
LRRFIP1
LRRFIP2
SKIV2L2
IRS1
SNORD121B
HOXA7
HOXA6
CRTC2
CDK5
LPAR6
HOXA9
OXLD1
PTK6
CEP57
FAM220A
LIMS1
SEMA6B
ODC1
ACCS
CD320
RERE
INPPL1
ANK1
DDHD1
LOC149086
ADCK4
GML
RTBDN
PACSIN1
LOC100505624
PRKCD
HIST1H3B
HIST1H3C
CES3
HIST1H3G
HIST1H3E
HIST1H3J
NT5M
LMNA
MIR1227
HIST2H2AB
HIST2H2AC
ACKR5
PFKFB3
GSTP1
ARID3A
ADD1
FBXO17
AFF1
KCNB2
TOMM6
PPP1R3F
MAP3K8
TOMM5
SNORD43
DEAF1
RNPEPL1
C9ORF47
PET112
TPGS1
PRTN3
MIR4746
C6ORF195
MIR4748
CTSB
CTSF
KCNAB2
SETD9
SURF1
CTSZ
RPL10
C16ORF93
RPL12
SETD5
FGFR3
CTSW
UCKL1-AS1
CXCL2
SYK
INCA1
SPEN
ZCWPW1
RGP1
EMD
DUOX1
DUOX2
EPB42
LOC100506639
PAIP1
FLJ33534
DAXX
PCNXL3
NIN
AHNAK
TEKT2
NT5E
VPS37A
PNPLA2
LOC646938
CAPN10-AS1
ALDH16A1
NPPB
NPPC
NPPA
STK40
FOS
LBX2
CCM2
LOC100507462
C21ORF90
NAA10
GNAS
LBX2-AS1
GNAL
AGFG2
COL12A1
DPF1
SEC14L2
SEC14L1
CRYGS
ATP5SL
BTBD19
CRYGA
NSMAF
PHTF1
RRNAD1
TALDO1
LINC00114
RABEP2
VCPIP1
MIR4480
MORF4L2
TAS2R38
NDUFA7
LOC253044
EPB41L2
EPB41L5
CCDC135
ACSS1
CCDC136
NDUFA9
PLEKHM1
GPR62
GMEB2
FAIM
ARL6
SLC43A3
FAM72A
CYP1A1
SETD5-AS1
RRP36
ZBTB7A
IL6
FASTKD1
IL9
COLGALT1
CUTC
EIF1
ROGDI
LIPC
SNORA48
TTF1
ATP11C
HIST2H2BE
LTA4H
ANKRD11
KLF11
LOC100192426
KLF16
KLF14
TFAP2A
GDF2
TFAP2B
CBR3
PARP3
DPP9
RSBN1L-AS1
P2RX7
DPP3
MEA1
LCLAT1
SLC44A2
CEP68
ANXA5
ZBTB7B
C1ORF35
GLTSCR1
RRAGD
CYP2A6
ENGASE
SQSTM1
CSH2
CSH1
TFDP2
HSPB11
NDUFS2
LOC728739
NDUFS4
OPRD1
COQ5
UFD1L
LOC100506801
HBM
CTRC
PARL
FAM132A
PKMYT1
NPY4R
STX1B
HBZ
MS4A1
ZNF142
MUM1
BCS1L
NHLRC4
INPP4B
ADGB
THEG
MICAL2
SYCE2
COX8A
GPR107
GPR108
CENPP
PFAS
RNASE1
VWA7
STK4-AS1
TRMT10B
VWA1
BAMBI
KCNN3
SMIM22
DOHH
BRAT1
LIN9
LOC389705
CCDC87
LOC100216545
DDX6
NIPSNAP3B
UPF1
HLA-H
ZNF211
CCDC63
RAX2
TYSND1
TRAK1
CCDC68
MIR5689
RNH1
PGS1
SNORD36A
RHBDL1
CEND1
PDGFA
C17ORF99
HAUS6
HAUS7
SNORD36B
HAUS3
TEX40
LOC653712
NR5A1
ANKRD18B
ANKRD18A
MPDZ
ACVRL1
ISCA1
ISCA2
FAF1
ASIC3
LMX1B
HIST1H2BD
HIST1H2BE
HIST1H2BB
DBP
SART3
SLC26A9
TPTEP1
HIST1H2BO
HIST1H2BI
HIST1H2BJ
HENMT1
VAV1
VAV2
TNFAIP2
NUP153
ECI2
PDZD3
FAM105B
FAM150B
BAIAP2
BEST1
BAIAP2-AS1
EPN2-IT1
SMCHD1
GBX2
CNKSR3
SMAD5-AS1
TSPEAR-AS1
MAPK7
PPP1R12C
FOSL1
SNRNP70
CACTIN-AS1
HHEX
LRRC8A
PAQR4
ANKRD34C
FADS3
ANKS1A
AQP7P1
METTL9
CCL17
WWTR1
MIR320E
WDR91
C8ORF44
MIR320A
PRR5L
PITPNM1
DGUOK
TBC1D13
TBC1D14
KCTD1
MIR27B
ADAM15
RFTN1
PXN
G3BP1
DGKE
ICK
ROPN1
PTGIR
USP12
PARD6G-AS1
NDEL1
ANKRD63
MOV10L1
SNRPG
ANKRD65
FAM63A
SBNO2
HIST1H2AB
MAST1
FLJ37453
TMEM25
AHNAK2
FLJ13224
MYPOP
PRKAG1
CTC1
FAM222B
DAND5
PCSK4
JPH2
AP5S1
HIPK1
ANP32B
JPH4
ANP32A
DUSP22
DUSP23
SEMA4D
LOC439994
BOD1
RETN
TAZ
MRPL54
MRPL55
CAMTA2
GALNT16
ZNF688
ZNF689
ARHGEF16
ARHGEF18
IQCE
STRBP
TC2N
MGC16275
CEP76
CEP70
NPW
KLC4
IGF2
SEC23IP
CDKN1C
CDKN1B
UBE2D4
SNORD60
DNAI1
RPL7A
TANK
MST1
RSBN1L
TRPT1
CCDC53
ZC2HC1C
NCAPD3
LDLRAD4-AS1
VEGFB
SLC39A1
SLC39A3
MBL2
SULT4A1
C17ORF67
GZMM
PTGER4
ZNF423
ATXN7
EMC4
MFSD7
PELP1
MBOAT1
MMEL1
OSTF1
SPSB1
TSC2
EPS8L2
CREG1
LOC100129617
P2RY14
CDC34
SMC6
S100A5
S100A4
S100A6
MTFMT
TMEM63B
APBA3
C21ORF128
SIX3-AS1
ABT1
BANF1
IFNA14
LMOD1
CDYL
B4GALNT4
SNX10
LAPTM4B
NPR2
MIR3656
WDR81
NDE1
MRPL42P5
VPS25
MIR4437
MIR4434
TWIST2
FAM60A
CXCR4
HHIP-AS1
OR6C65
PTPN23
MREG
ADAT3
PLEKHO2
MIR647
RNU86
EXOC2
CA9
NKPD1
E2F3
ARMCX4
ARMCX2
FUT6
FUT5
FUT3
CHRNG
CHRND
MGAT4B
CAMK2N2
EEF2
FLJ22184
FAM99A
FAM99B
CRAMP1L
RLBP1
LOC100128239
IZUMO4
TNRC6A
AKIP1
ADAMTS4
BCRP3
CCNA1
GATA2
NUTM2D
ARHGEF1
TEX14
CDH1
IFITM3
IFITM1
HPCAL1
HSPB1
HAGHL
DPRX
RAMP2
LDB1
PALM
PROM1
CENPT
PAFAH1B2
GH2
MIF4GD
GTF2F2
AZU1
LOC388499
PLEKHA6
EID1
ACTB
DMRT2
EMR1
ITGB2-AS1
NMRK1
CNTN2
SRRM2-AS1
SLC44A4
ARHGEF10L
MPHOSPH8
RUVBL2
U2AF1
DENR
ZNF160
CSRNP1
CDC42BPG
ZNF768
SF3A2
MIR338
ZNF764
ZNF185
MIR33B
ZNF181
ASTN2
MIR3180-4
MIR3180-5
ECSIT
ADSSL1
JTB
WBP2NL
CILP2
BDNF-AS
WDYHV1
LOC143666
LOC440461
NUMB
ZNF236
SPRY4
GMNN
SAMD4B
USF2
C17ORF77
FAM35A
TBX10
LRP2
RANBP6
VGLL4
FGD5
KIAA0430
RALGDS
FGD2
PRR5-ARHGAP8
GNB3
TAPT1
NUDT19
UHRF1
UHRF2
CNNM1
KEL
STX5
SFXN5
GDPD5
SRXN1
CKAP2L
CRHR1
POLA2
PHF12
PHF13
HSD3B7
CDADC1
ECE2
ECE1
CLIC2
SNORA59A
IQGAP1
LPHN2
HDGFRP2
LRSAM1
LOC100506776
ALX4
ETS2
SRP14-AS1
LOC285758
YWHAB
UCN
AP1B1
EZR-AS1
YWHAG
FCRL6
MAP3K7CL
PCMTD1
C18ORF25
ATAD3B
ATAD3A
ZBTB4
CARD11
CHRM4
TNNT3
CHRM1
NCRUPAR
MIR22HG
CASC5
LINC00167
FIBP
MMP9
BOLA1
C14ORF182
MMP2
TRAPPC2L
CACNA1G-AS1
OR6C76
NDUFB6
AGAP7
NDUFB1
SOX15
CHN2
GSR
C17ORF61-PLSCR3
CCNT2
GPR35
TMEM186
NAALADL1
KNCN
LOC100505676
FMNL1
IRF2BP1
ZC3HAV1
QPCTL
ZIC2
MAPRE3
MC1R
ANKRD46
AQP3
SCARNA8
ACOT7
ADCY4
ADCY2
ADCY3
KIF24
MAATS1
RUNX2
RUNX3
RUNX1
MIR3155B
MIR3155A
ZBTB22
HPCA
ZBTB26
RNF213
C14ORF79
HHIPL1
DOCK8
PTPLAD2
RRP9
HRAS
MED22
MED25
SEPT9
ACSBG1
SEPT4
SEPT6
PITPNA
FAM184B
HOXB-AS5
SLC9A5
SEC1P
LIMCH1
C8ORF44-SGK3
JUP
MORN2
SCNN1A
LOC100129148
C11ORF96
RREB1
RIC8A
PLCB3
LOC93622
ARHGEF39
GIMAP8
PAPD7
TUB
LMNB2
ESR2
CAAP1
CD274
MRPS25
MELK
PHF8
PHF7
SPATA6L
FGF22
PPP2R5C
MDFI
C2CD4D
LOC100505636
TBX2
MOB3A
FBXO9
SH3GL1
KCNA1
NAV1
OPTN
JMJD6
JMJD8
IRGM
KHK
TNFRSF11A
RPS25
TAL1
ITPRIPL1
ZNF784
RPS28
CHMP1B
MVB12A
RAD51C
MEMO1
WBP2
HSD11B1L
PRRT2
RUSC1
PPIG
PPID
CCDC85B
MIR4322
HS3ST6
MIR4321
MRS2P2
PRELID1
FAM134C
SLC5A9
YES1
SMOX
WASF2
UVRAG
PTHLH
THEMIS2
KCNS1
ZCCHC2
ZCCHC7
PDE6G
RENBP
SPOP
KIAA0247
OSR1
GTPBP1
FLNA
MIDN
ARID3C
TTC38
RAMP2-AS1
INA
PURA
CRIP3
LOC285547
BCL3
ADPRHL2
PLK1
PLK3
PLK5
CCS
GLRX3
C8ORF74
PIH1D1
MIR3675
LRFN4
MIR3678
PHYHIP
AHCYL2
STUB1
LINC00628
MIR4454
FSTL3
MIR4456
TPPP3
FLII
TDP2
TTYH2
TMEM80
DLEU1
NECAB2
SEPT12
ENTPD7
CSNK1G2
CSNK1G2-AS1
IGHMBP2
MIR3185
SERPINB1
MIR1289-2
KLHL9
PCGF1
FAM76B
CIRH1A
MIR3074
ASPHD2
C7ORF25
POC5
DEK
ZADH2
POLN
PNMA2
KLHDC3
NPRL3
AMH
UBAP1
ZBTB39
PCBP4
PCBP2
DCTN4
GRAMD4
RNF222
RNF223
SIRT3
DKFZP686I15217
C1QL4
SIRT6
SIRT5
KLHL31
TMEM92
TMEM91
SGTA
PLEC
TRIM46
NELL2
TRIM40
RBM23
ESAM
MIR139
MLLT1
FNBP1
NCF4
MIR1250
ATP5I
HNRNPH1
HNRNPH3
HNRNPH2
GNAI2
NES
GAD2
ATP5D
ZNF747
GPR146
KATNBL1
FGF18
ODF3L2
KDM6B
FGF17
RUSC1-AS1
ABHD16B
POMP
UBXN6
ZGLP1
UNC13D
DTNB
ACHE
UCKL1
OSGIN1
STOML2
RIN3
MGC57346
EMP3
CATSPER1
RPS15
RPS14
CLPP
RPS19
RUNDC3A
RIPK3
DCAF10
RIPK4
C17ORF50
ZC3H12C
SRCIN1
SLC9A3R2
LOC646471
TH
MIR5087
ZNF414
ULK3
KCNJ11
RRAGA
SNORD36C
LOXL1-AS1
ZFPL1
MIR4686
KIAA1432
MIR22
DAZAP1
RANBP3L
PTPRS
C1QTNF3
PRPF38B
EZR
CREB3L3
MLC1
PTPRC
CREB3L4
G3BP2
PTPRM
PTPRH
TLCD2
C17ORF96
PPAPDC3
PPAPDC2
IFNAR2
GRAMD1C
KIAA1656
FKBP2
JSRP1
APBB2
ANXA2P2
LIME1
SV2A
OR7D4
DIAPH1
WDR1
MIR4466
MIR4462
NDUFV2
OCSTAMP
MIR3663
MIR4667
MIR4665
BET1L
LMTK3
RPL29
MIR4669
HES5
TCF12
LAT
NYAP1
RMRP
LOC284551
HHIP
TNKS
RASSF8-AS1
CLPSL1
CLPSL2
TNFSF14
MX2
MIR23B
RAD1
CCT8
PANK4
MIR657
SOX13
MIR3065
CCT5
LINC00526
TIMM13
SNX32
PDLIM3
INSIG1
CDPF1
UBALD1
CD74
TNK2
CBX3P2
GFM2
CBL
SLC22A7
GPX4
IL11RA
TTC39B
FLNC
SLC22A8
WDR38
KRT19
ABHD17A
KLHL21
TLE2
TLE6
NBPF1
TAF11
TNFRSF10D
FH
DCTN3
TRIM56
RNASET2
SLC4A8
CDC6
OSER1-AS1
BRIX1
SSR1
GNAS-AS1
CIITA
ASPN
CROCCP2
SIT1
MIR199A1
MVP
NAT9
OSCP1
ARVCF
MIR1537
RXRA
MXRA7
RNF25
UBE2V1
MEPCE
C1GALT1C1
KRTCAP2
ABCA7
KIAA2026
TMEM8C
CCBL1
NBEAL1
KCNC4
TMEM259
TRAK2
TMEM256
OR2S2
CTNNB1
C1ORF86
MFSD6L
CPSF2
PROP1
PPP5D1
ZNF646
APOL4
CNOT7
RNMT
ITGB3
TTLL6
LTBP3
RTN1
MIR5187
ABR
APC2
ST6GALNAC6
ST6GALNAC5
PRMT5
LOC100287042
SPIRE1
MBD3
CES4A
CYB561D1
CMTM7
TRMT112
REXO1
PKP3
SLC25A19
NUDT22
URGCP
LOC646999
FAM173B
FAM173A
SLC12A5
SLC12A7
FOXF2
ZNF705G
CCDC19
RAX
PLBD2
TMUB2
ATP1B1
LPO
SCGB1C1
TESK1
LOC100506746
ZC3H11A
ARID1B
FCER2
VIM
CXORF38
LOC254099
CNOT4
RNU6-35P
ST20
ALG3
SNX9
VSIG2
TMEM88B
MIR4473
ITGB2
PDXP
COX6B1
ARL4C
MIR4672
RAB11A
ITPKC
DERL3
SAPCD1
PHKG2
NRTN
SNORA70B
FAHD2B
C19ORF59
LOC440518
RNF215
DAP3
HOXA-AS4
GALNT6
SLC17A7
TUBB2A
HOXA-AS3
TUBB2B
LINC00518
RDM1
RNASEH2C
IRF4
CD97
FAM78A
NADKD1
LINC00282
CLK2
CLK4
HDAC1
CD70
CD72
CIRBP
NOXO1
ZFHX3
SH3BP4
KIF11
SH3BP2
CBX8
RNU6-64P
PANX1
ATXN7L3
ATXN7L2
NLRP7
ST6GALNAC4
NLRP1
NLRP2
CDT1
DOCK2
TNFSF9
ZNF75A
RAB13
RAB12
CST6
LINC00461
MIR196B
ASCL2
ASCL5
COL5A3
UNG
JOSD1
JOSD2
TRIM67
MIR210HG
KIF1C
ZBTB14
SHOC2
ATHL1
AATK
RCE1
NEU1
UVSSA
UQCR11
ERCC5
USP7
ERICH1-AS1
MRPS15
RNF38
HOXB-AS3
SNORD31
HIP1
SOX4
LYPD2
LOXL2
CEBPD
PRR5
FAM229A
VIPR1
INTS1
ZC3H7B
THEM6
LSM4
LSM7
FAM207A
PYDC1
THOP1
CEACAM18
HMHA1
CTNNA2
BAI1
TLX2
TLX3
EGR2
CLEC4GP1
TGIF1
TCTEX1D4
CRLF3
KIAA1257
PPM1K
LOC100271832
MLEC
IST1
MYL5
MYL2
RAPGEF1
RLN3
MYL9
CERS6
ASPDH
NCEH1
[truncated: 282 more rows]
