# Supplementary material for: Identifying Network Perturbation in Cancer
Source: PLoS Comput Biol. 2016 May 4;12(5):e1004888. doi: 10.1371/journal.pcbi.1004888 (PMC4856318; doi:10.1371/journal.pcbi.1004888)
Supplement: S1 File — (ZIP) [file pcbi.1004888.s001.zip › files/tf_data/CD34_15k_enh/GATA2.csv]

UBE2Q1
DUOXA1
FGFR1OP2
HIST1H4E
RNF13
NIPA2
HIST1H4I
HIST1H4H
HIST1H4L
DUOXA2
PDCD10
C6ORF123
C1ORF115
LOC100130476
NR0B2
PTPLA
ZSWIM4
CRBN
ZC3H14
TMEM59
ABCD1
SCLY
TMEM52
DANCR
SP8
SP9
HSPA8
TCOF1
JRKL
C2CD5
SP1
MUC1
PNMT
CRB1
KCNF1
TDH
MEG3
PIK3C3
LOC399715
CLEC2A
WHSC1
PARP14
TRAPPC2
ERI2
ERI1
RIT1
MGST2
MFSD10
CXORF40B
MFSD12
GTF3C6
IQSEC1
APOA5
CAPN10
VPREB1
CYP2U1
LILRB5
EPHA1-AS1
LILRB2
XPO7
BACH2
FBXL12
HRH2
FBXL14
RASEF
HRH1
PRSS56
SLC35D3
MOGAT1
GART
TACR2
AMZ1
TM4SF19-TCTEX1D2
KCNH2
SFT2D2
SFT2D1
ATAD1
GPA33
C13ORF45
HLF
FAM134A
PRNP
LIN37
SMAD1
SHROOM3
MTIF3
NDUFAF3
MIR4716
LOC100506713
DLX6-AS1
PLRG1
ARF4
GALNT2
MIR30C2
DBNDD2
ART4
MRPL53
HOTTIP
LRRC71
KDM2A
LOC100506810
PQLC2
SRPK2
MIR19B2
MIR19B1
ADAMTS9-AS2
ADARB1
CXXC1
SPP1
CXXC5
CDC42
CPEB2
ARL11
ARL10
MIR1205
ABAT
CHAF1B
SLITRK2
BIN1
MIR4733
BIN3
NFX1
RGS20
LOC100289495
LARP7
IFT88
SMCR5
CLIP2
CLIP1
LINC00277
FIP1L1
CDCA8
PIN4
TIMM17B
RBM43
NOLC1
IGFBPL1
MANBAL
PHOX2B
SASH3
LRGUK
EIF4E3
EEF1E1
MLF1IP
ATP6V0E2
GABRD
WDR75
LINC00890
LINC00894
SRCRB4D
NQO1
PES1
NOSTRIN
RCBTB2
CHI3L1
MIR4500HG
DFNB31
INE1
CYP4F3
ASB4
SIX4
ATP5SL
PLEKHH1
MUC12
PCF11
ESRP1
HDGF
PRX
HMG20B
AAGAB
C5ORF15
MRPL38
SHOX2
EGOT
ZFP82
KHNYN
SYPL1
RAB27B
HTT-AS1
SH3BP5
RFX5
NRXN3
NRXN2
RABGAP1L
SNN
PAK6
TAF5L
DBT
ADHFE1
SLC4A2
FOXP1
SMPD3
COPS2
TRAPPC5
SERINC1
TBR1
KHDRBS3
KHDRBS2
SAT1
PPOX
MDGA1
ZNF594
PARP11
MNX1
C1ORF27
CALHM2
PRKG2
B4GALT3
NLN
AHCTF1P1
TCF7
TARS2
IGFBP1
ARGLU1
PHLDB1
EIF5A2
STK32B
LOC400940
GJA3
PIGQ
CALML6
MEF2B
BTC
NXPH3
KDM3A
S1PR1
NXPH4
NUTF2
EPHX1
ANKRD13D
APIP
TMC1
ZNF330
RASGRP3
TP53BP2
TMC8
SCN10A
CD300LG
RASGRP1
PPA2
C2ORF50
MIR5010
EMCN
RASAL2-AS1
IFT140
RSPH9
TMEM14C
MECOM
ZNF804A
C17ORF102
SDR9C7
CIB3
MRGPRX2
GPCPD1
TRIO
NLGN3
CLIC1
TET2
SNORD35A
TMEM147
PROM1
C16ORF54
DLST
TTC22
KIAA1199
HLA-DPA1
FAM32A
KIAA1191
DENND4A
FER1L6
MAD2L1
ST6GAL1
PRDX6
KISS1
NFYC
BMPER
PITX2
SMARCA2
CLCNKB
CCNI2
SMARCA5
POMZP3
FYB
OR6S1
PACRGL
RAB1A
VPREB3
ZNF559-ZNF177
STRADA
ST3GAL1
NINJ2
NDUFB2-AS1
CPLX3
PBX2
SNORA74B
MIR4526
DPH3
SMG7-AS1
AGR3
ARL3
ARHGAP31
DCAF7
DCAF8
CMKLR1
ZSCAN32
CFL1P1
MSH5-SAPCD1
CKB
CD36
ZSWIM8
TXNDC9
C20ORF141
C20ORF144
TXNDC2
DCK
RNU6-28P
CARF
CACNA1C
FAM46A
MIR20A
INIP
MBNL1
WDR60
MBNL3
CUL1
CUL2
PRMT8
FBXL17
TRIM24
CLCN1
PER3
INO80B-WBP1
HMGCR
ZNF702P
DNAJA1
ORMDL1
PTPN12
PQBP1
MIR152
MIR621
F2R
ULK4P1
ULK4P2
LINC00333
RNF157-AS1
MIR4435-2
MRPL24
AES
MIR4435-1
EPGN
TSPYL5
C11ORF21
REP15
CD209
ZSCAN9
ZFP91
NDRG2
CMIP
SMARCD3
THEM5
SRSF6
SRSF1
MSMP
USP45
EGR1
PPM1K
PPARGC1B
VIL1
HLA-DQB1
MSMB
C6ORF25
HLA-DQB2
ANXA11
ANXA13
CISD2
DALRD3
TSHZ1
CDK11A
CDK11B
VILL
RNF141
PAX7
C14ORF159
PAX3
MRPL1
ZNF589
GGTA1P
ASUN
ZNF616
SKOR2
CECR3
LRCH4
CAMKK1
EIF4EBP3
MS4A10
VEGFA
MS4A12
SKOR1
MOG
ZP3
MIR663B
AGBL5
MYO1H
MYO1G
LRRC37A3
CHCHD10
RPL36AL
MIR24-2
MEOX2
DENND6A
ZNRF3-AS1
CTPS2
GMFG
LY6G6C
HOXA13
CBLN3
HOXA11
GTF2A1L
PSMA6
TMEM206
MIR5703
PSMA8
HIST2H2AA3
HIST2H2AA4
FBXO45
LOC100506469
NENF
TSSK3
FAM214B
PREPL
SORD
GALE
LGALS8
MSH6
IGSF21
GALC
SCN9A
RRP12
KCNJ3
NAMA
SFRP1
AKIRIN2
KCNJ5
KCNJ4
KCNJ9
EIF2AK2
ADRB1
ADRB2
AGPAT3
AGPAT1
KIAA1217
TP53I13
ASAP3
PLAUR
FCGR3A
LOR
FOXO1
HHAT
LRRC23
LOX
PEX14
MIR4736
EIF1B
LYPD5
GCNT1
CATSPER4
RNF32
RPL27
FBXO36
GSN-AS1
SLC16A11
SLC16A13
RGS3
SPINK2
RBFA
CALHM1
CALHM3
CALCRL
PIGO
C9ORF156
TMEM194B
PIGT
PIGV
ANKRD20A8P
KLHL7
CCDC171
LOC151484
SNORA11B
SRRM5
CCDC175
LOC100133286
RDH16
PDK2
ATP6V0E2-AS1
FOXC1
ATG16L1
C2ORF88
WBP1
COL6A5
TM2D2
FXYD2
MIR193A
NDUFAF4P1
ABHD2
ZFAND3
ZFAND1
PLIN3
ZYX
MAFG
SLC39A13
ARHGAP22
SNRNP35
ZSCAN29
ARHGAP25
ARHGDIB
ZSCAN23
CD28
IFI35
LOC100506274
WNT2B
MIR3175
UBR3
BMP3
GPR3
NKIRAS2
WDR53
ACYP1
ACYP2
CCNY
ADAM9
CSTL1
NR2F1-AS1
REN
CCL3L3
CCL3L1
RASSF9
MARCH10
IL20RB
HR
OLFML3
HOXC5
HOXC4
TRIM35
TRIM34
HTRA4
VMO1
FEN1
ACSL5
CHD1
CHD3
MIR639
LRRK1
CHD6
MIR142
ABHD11
GATA3-AS1
LINC00324
INTS9
TTC1
RCN2
MRPL16
RHOQ
RNF44
C11ORF31
BSDC1
ARPC5
ARPC4
GATSL3
POLR2F
ITPR2
LINC00923
AKR7A2
CAPG
POLR2I
ABCG1
TLK1
PRDM13
LRIG1
USP53
TMEM69
USP51
ITM2C
MTTP
AIFM2
KBTBD13
IL17RA
GRPEL1
GRPEL2
HIST1H3D
CCDC109B
PRKCQ
MAPK13
TGFBR3L
MIR550B2
FCER1G
HIST1H3I
UBE2Q2P3
UBE2Q2P2
ZNF624
REPS1
GPN2
TES
RAP2B
SIAH1
SIAH2
FAM49B
DCBLD1
ZFP36L2
LOC100507254
S100A5
ADC
OR8B8
LDOC1L
HIST1H1B
NUP210L
TACC2
GJC2
PRKACG
TMEM239
DDX12P
PSMB9
PRKACB
TMEM235
PSMB6
S100A2
TEX38
LPXN
TALDO1
KALRN
HIST1H2AL
OVOL3
HIST1H2AH
HIST1H2AJ
HIST1H2AE
HIST1H2AD
HIST1H2AG
CORO6
THAP11
MLH3
CRY2
SH3KBP1
SNORD8
HSD11B1
MIR222
LOC101243545
PGRMC1
GTF2H1
SHCBP1L
SLC35A2
KCNE1L
DENND1B
FOXN3
PCDH9
TAB2
RPL35
PMVK
CTTNBP2NL
KLHDC8A
ABHD15
ATF7
SLC4A1AP
ATF3
ATF2
TAP1
ERRFI1
TAP2
SUMO3
ZCCHC18
CAP1
MOCS1
CCDC140
LOC152586
CCDC148
EEF2K
SMG7
HMGN4
SAMD13
LHX6
COMMD1
SMG9
LOC285074
MIR374C
MIR374B
B3GALTL
MIR3960
C15ORF37
SLC38A7
NPR3
SLC38A1
MTUS1
IFRD1
CSF3R
OSBPL2
TMEM184C
GBA2
AKAP7
AKAP1
RNASE13
LINC00226
TEX2
STARD8
STARD9
ARHGAP12
ARHGAP10
RPS7P5
PSTK
SAP25
STARD5
CAPZB
LRIT2
FLJ31356
TMEM132E
SIRT7
FGL2
HIP1R
BHLHA15
ANKS6
CCL23
NR1H3
LTBR
HOXB8
HOXB9
HOXB2
TTC9
HOXB1
HOXB6
HOXB7
HOXB4
ZNF384
GLMN
THBD
BRF1
ING1
CSGALNACT1
GSTO2
DNAJC7
DCUN1D2
RING1
C9ORF40
ZNF821
HS3ST3B1
BHLHE41
EFCAB4B
FLJ21408
GFPT2
MIR191
MIR195
ACP2
ASH2L
C5ORF27
SNORA77
TNRC6C-AS1
DYRK4
LINC00917
RGMB
CDIPT
TMEM11
BSX
NCOA4
RHOG
NR2F1
NR2F2
CD200R1
RNF150
RNF151
SETX
MAP6
MCAM
MCAT
PFN1
SLC27A1
SERPINH1
CAPZA2
IL2RB
TPCN2
LMO2
ZNF630
APOBEC3A
TBCB
APOBEC3B
MIR19A
SARS
MIR4740
MYF5
MYF6
SLC7A7
ERC1
CHMP4C
ZNF496
HAND1
HAND2
SH2D3C
HIST2H4B
HIST2H4A
HERPUD2
RGAG4
RGAG1
MIR548AV
LOC100652739
CDK10
GJB2
CDK17
KLF7
MIR548AO
GPR124
ATP6V1B2
TMEM221
PGF
REST
LAMP2
AIFM3
BRMS1L
TRIP12
AOAH
C9ORF53
IGLL5
MIR133A2
CCNA1
SNORD33
NCLN
ZNF546
MAP3K14
SLC1A5
APITD1-CORT
EEPD1
TCAIM
MIR4753
GRHPR
STYK1
PEAR1
OR2D3
FCGR1B
ZXDA
MIR1244-3
MIR1244-2
MIR1244-1
MICB
CLSTN2
B3GNT5
B3GNT7
LINC00273
DHRS4
EIF3D
YLPM1
ADRA2B
GPATCH3
RARS
MTMR6
ARMC12
MIR5696
CDKN2C
CDKN2A
HTR1E
TSC22D1
TSC22D3
PCYT2
HLA-DRB5
GUK1
TPR
SNAI2
KITLG
NDUFA4L2
SNORD124
SDE2
RINL
SYT2
CSTF2T
SLC2A2
LOC653486
LOC285847
C15ORF41
ARPC5L
TNFAIP8L1
LOC644189
FUBP1
COLQ
LOC100288748
SCHIP1
HSBP1
MADD
ADAMTSL4
NBL1
CYB561
C11ORF45
CYP26B1
DISC1
DLGAP1-AS1
SLC46A2
INCENP
ENG
SPATS2L
C3ORF18
RFK
C3ORF14
C3ORF17
MARC2
C22ORF34
MIR1913
FCF1
FZD7
TBC1D30
ATP6V0A2
GPR98
TRRAP
RPS26P11
KRT74
MIR615
MIR614
MIR613
LOC100289230
ACOXL
CAPN8
BZW1
SET
SKAP2
DNAJB1
S1PR4
IFI16
LINC00340
TTC24
FANCL
MIR18B
MIR18A
NBN
CA5B
CA5A
COL25A1
CARS
RCL1
NIPAL2
IL6R
TAPT1-AS1
ENO2
ENO3
LINC00904
LINC00908
ZNF800
SKIV2L2
IRS1
RNF149
HOXA5
HOXA4
HOXA3
CDK5
CDK8
CDK9
CBX3P2
LPAR5
AMOTL1
PTK7
PNPT1
CEP55
MSH5
PRKAA1
SPECC1
LIMS1
VAV3-AS1
SORBS3
SEMA6A
NSMCE4A
PKI55
RGL1
SUN3
ADCK4
SUN1
ADCK1
BCDIN3D-AS1
RTBDN
NARFL
FEM1B
FEM1C
DNAJC18
AMD1
MIR873
SUPT16H
PRKCE
MS4A6E
METTL21A
MIR1224
HIST1H3H
UCP3
HIST2H2AB
HIST2H2AC
FFAR4
GPR126
DDX25
FAM195B
CCL15-CCL14
ACKR3
SCRIB
TYMS
GSTP1
VTI1B
FLVCR2
FKBP14
TBATA
RAET1E
UBE2J1
ADD1
MFRP
PPP4R4
PPP4R1
CHSY1
PPIL3
AFF1
SFTA3
CWC27
MNAT1
PPP1R3G
PPP1R3B
PPP1R2
CCDC94
C9ORF43
MAP3K6
ZNF573
MARVELD1
ZNF576
ZNF577
ATPAF2
SMCO2
ATPAF1
MIR4744
SMCO4
RNF216P1
CCDC78
MIR5699
C16ORF95
PPP1R32
C16ORF91
GPATCH4
GPATCH2
SETD4
TMEM104
NME6
CXCL5
DZIP3
SYK
FREM1
RGP1
HELT
MIR497
AKNA
DUOX1
CXORF56
DUOX2
RIN3
DAB2
FLJ33534
PCNXL4
PINLYP
DOK2
AFF4
TEKT4
VPS37A
TIAM1
TIAM2
LOC646938
CAPN10-AS1
PNPLA5
C15ORF57
C15ORF56
GUCA2B
C15ORF53
MAP1A
STK40
GFOD1
FOS
UNC5C
PSMB8
KATNAL2
C4ORF3
UBA2
UBA3
LINC00595
UBA1
LOC100507463
LINC00599
LINC00598
PKNOX1
PKNOX2
HERC1
NAA15
FAM162A
GNAS
UBE2A
ST8SIA6
CDHR2
ST8SIA4
MIR3691
ASPH
AGFG1
STX1A
DPF3
OXNAD1
RNU6-33P
FST
BTBD18
UPF2
SRGN
LOC100506023
BTBD11
SPATA31C2
VPS41
MIR497HG
CPXM1
BMP2K
TMCC3
PDCD4-AS1
ODF3
GPR85
MORF4L1
EPB41L1
NDUFA4
NDUFA5
FLT3LG
NCCRP1
MAST1
GPR65
SALL1
ADAM22
GMEB1
GPR68
SH3BGRL3
RRP36
IL13
IL16
IL7
IL4
RIPK2
DPY19L1P1
STX16
HIST1H2AI
PTPRG-AS1
MOGS
LINC00577
RECK
SAT2
C4ORF22
SNORA42
DTX3
EIF1
BIRC3
HIST2H2BC
C1ORF177
RUNX1T1
HIST2H2BE
SPTBN5
SPTBN1
MKX
HOXA11-AS
ARPC4-TTLL3
GDF9
KLF16
REEP3
TFAP2E
TMEM31
CBR3
MEA1
POU3F2
TPST2
SLC44A5
CEP63
MSI2
PDCD4
MIR26B
DFFA
MIR550A2
MCM3
PCNX
LOC442497
DUSP12
OR2L13
ANO10
RPA2
TENC1
NDUFS2
TMEM167B
COQ7
LOC441009
TBL3
TMEM229B
FARS2
PARL
TRMT61A
PCDHGB3
SBF2-AS1
PCDHGB4
ZFYVE1
VAMP3
MIR1-1
NHLRC4
WWC3
CPT2
INPP4A
NHEJ1
ADGB
MICAL2
TP53AIP1
ZNF786
PHC2
LYN
MPEG1
DDX3X
PIANP
RNASE7
FAM221A
KCNN4
KCNN3
OR2T8
LOC401463
SMIM22
PMS1
BRSK2
CCDC82
SNORD54
PKIA
PKIB
NIPSNAP3A
TLR3
FAM179B
RNF5
RNF2
ZNF215
SLC7A8
DPY19L1
HLA-C
ACRBP
SLC7A4
CCDC69
CCDC68
DCLK2
TMCO3
PPP1R27
CLTC
TMEM114
DNAAF2
ADRBK2
DPEP3
KRT8
DACT1
PRRT3-AS1
TAF13
MED12L
SLC35A4
SLC5A10
NR5A1
SLC35A3
DLX6
TOP2B
DLX1
DLX2
ACVRL1
FAF1
ASIC1
MIR4435-1HG
SNORD101
SNORD100
HIST1H2BF
HIST1H2BG
FGF9
FGF8
HIST1H2BL
MIR4312
FGF5
MIR4316
FGF1
HIST1H2BK
TCEANC2
CD300A
TNFAIP8
LOC285084
VAV1
VAV3
HOXD12
HOXD13
HOXD10
HOXD11
ELOVL6
HTT
STON2
ACTR8
IPO4
PAK3
ACTR2
NRBP1
BDNF
VAX2
SMCHD1
SDCBP
CARS2
MIR3200
TNPO1
CNKSR1
TECR
SCPEP1
MGAT5B
REPIN1
DUSP1
SGPP1
PAQR8
WTAP
HHEX
LYL1
ELL
LRRC8B
PAQR5
ANKRD34B
FERMT2
DUS3L
PTPRT
C22ORF15
IDUA
BCAP31
PTENP1-AS
CCL15
GPBP1L1
ZNF593
VPS39
CCL19
SYNGR3
METTL5
METTL6
ACTRT3
CDIPT-AS1
MIR302A
KCTD2
KCTD1
MIR27A
DHX30
PF4
ADAM17
TOLLIP-AS1
ACAD10
C1QTNF5
PLOD2
CPNE2
CPNE1
DGKQ
LOC388282
PXK
FOXRED2
LOC374443
HSPA5
CYSLTR1
SNORA33
SNORD34
DNMT3A
DLEU7-AS1
DNMT3L
PTGIR
MIR302D
U2AF1L4
NR2E1
MIR302B
MIR302C
CLTCL1
ANKRD61
NPM3
HSPA13
FAM170B-AS1
RNF167
MXI1
KCNAB1-AS1
UNC45A
ZBTB41
C7ORF57
MAST4
SMARCC2
SCFD2
SYNPO
FAM222A
ONECUT1
SALL2
ZDHHC18
LEMD3
DUSP27
OTUD7A
FENDRR
KIR3DX1
RETN
LOC100130370
MRPL52
PRIM2
FOXN3-AS1
SLC9C1
SLITRK5
LARP4
SLITRK3
LARP6
ARHGEF17
ARHGEF19
ZNF687
LYRM4
SERP2
DHX29
KCTD12
GALNT12
MS4A4A
IQCH
RPSAP9
CNDP2
GNL2
ZNF174
ZNF175
EDIL3
SYAP1
PTEN
RGMB-AS1
COLEC10
RHBDD1
KLC1
ZNF774
ZNF775
MMP14
NUDT8
FBXW11
MMP11
LSM14B
LSM14A
MMP19
TFDP2
OR2W3
PTPLAD2
TSTD3
MGC12916
CHCHD1
TANK
MYBPH
GSX2
MIR2861
RNASEK-C17ORF49
FAM151A
NF1
VTA1
FOXJ1
FOXJ2
TMEM121
ZNF225
CCDC58
MIR4763
KCNK12
KCNQ3
BLM
HOXC13
HIST2H3C
HIST2H3A
SLC39A3
MIR219-1
SLC39A7
RPL13AP5
INSL6
MIR937
CABP4
TCN2
ZNF426
MIR611
MIR106A
FBXO30
FBXO33
EMC2
ZNF358
ZNF428
ATXN1
KIAA0355
AP3M2
AKAP12
AKAP11
P2RX6P
ANTXR1
BLVRA
GPRC5C
SPSB4
NEURL1B
SCLT1
SNX13
P2RY14
SKIDA1
UFM1
NEDD4
FICD
SFR1
S100A4
PTTG2
S100A1
AREL1
KIAA0513
LONRF1
ROGDI
SCAF4
LTB
LTA
TNKS1BP1
HEBP2
C16ORF93
RIOK3
TMEM63C
MIR4781
ARID5A
C21ORF128
LOC100129726
TP73
RPS10P7
KLHL7-AS1
ATP11C
LMOD3
EFHB
B4GALNT4
ALG1L2
TTC7A
NLRC5
WDR89
ASB9P1
ACER3
CCDC42B
ZNF559
VPS25
TWIST1
MIR4437
ATP13A3
SSUH2
LOC101054525
HNF1B
RAI1
PGR
JAG1
IVNS1ABP
NDUFC1
COA5
IL37
PLEKHO1
MIR641
NRP2
ARSD
TMEM218
E2F3
E2F1
HMBOX1
CA2
CA1
ARMCX4
ACBD3
CHRNG
CHRND
CAMK2N2
HOXC6
PTMA
NCRUPAR
SNORA26
CRAMP1L
CBR1
EVA1B
TMC6
MIR4482-1
PTK2B
TNRC6B
TEX19
PYCR1
USP22
ADAMTS4
GNAI3
HYOU1
GATA2
ADAMTS9
ARHGEF1
HCLS1
URB2
CDH7
TCAP
HPCAL1
RAB5A
MIR17HG
HAGHL
RAMP2
CLCF1
SIGLEC15
SIGLEC12
SSH3
SIGLEC10
CENPT
KIFC3
RNF19A
MIR425
MIR421
CNBP
CSF3
MRPL42
MRPL40
MRPL46
PLEKHA2
EID1
TM4SF19
ACTB
SLC9B2
PLEKHA8
C11ORF82
ANXA1
STARD13
UNC93B1
MIR2277
NCKAP5L
NEK6
COPZ2
NEK3
CSRNP1
MIR130A
MRPS31P5
MIR339
GPR160
ZNF185
MIR33B
ZZZ3
RPP25
ZNF24
ECD
MIR933
SHF
SHH
CCDC8
KLRG1
GLTPD2
CERS6-AS1
SNORA9
HS6ST2
PDHA2
TMEM130
ADSS
TMEM134
PSG8
SPRY2
RNPEP
HSD17B11
TRPC6
SAMD4A
ADSL
SAMD4B
CRELD1
MRE11A
GAS2L1
ACVR1C
GAS2L2
MYH9
INO80C
TBX10
FBXO24
VGLL2
CADM1
PUS3
RALGDS
ZNF432
AIM2
TXN2
TBX18
DLL4
RAB6B
GXYLT2
TAPT1
ISPD
LGALS8-AS1
TSPO
TMEM5
UHRF2
FAM149B1
CNNM4
ARNT
RSRC1
PIP5K1B
RTCA
RSRC2
SLC23A3
TRAM2
LOC100288123
SLAMF8
PHF14
TGFB1
PHF17
PHF12
ECE2
F13A1
IQGAP2
HDGFRP3
XXYLT1
PITHD1
ALX4
ETS2
AURKB
LOC400043
EZR-AS1
B3GNT8
PHYKPL
C18ORF25
TADA3
GFER
NR4A2
CDC42EP5
MGAT1
MGAT2
HRASLS2
GLRX
CHST11
CHST13
CHST15
MGC21881
TBC1D22A
LINC00163
ROCK2
MMP9
BOLA1
TGFBI
MIR2392
GLCCI1
NDUFB7
AGAP7
LRRC16A
NDUFB2
CHN2
NGDN
ASB14
KIF2A
C1ORF220
CYMP
LOC100505676
CLN5
MAPRE1
HCG9
MIR885
ANKRD49
AQP8
TNIP3
HAND2-AS1
ACTL10
PATZ1
SCARNA4
SHMT2
USP37
TOR1AIP2
LOC145845
ADCY7
ZAK
MORN3
KIF27
ST20
PLOD1
RNF183
RUNX2
RUNX3
APOBEC4
LZTR1
LOC100616530
SOX2-OT
STX2
PCYOX1L
DOCK2
GRIA3
LOC100862671
KLLN
SEPT9
CDYL2
LINC00838
HOXB-AS1
XRCC5
FAM184A
SMURF1
FLJ41941
SUPT7L
SEC1P
TNRC18
MEIS2
SYT12
HOXC-AS5
SCNN1A
HOXB3
C11ORF96
C11ORF91
RIC8A
PLCB4
BAHCC1
GDPD5
PTCH1
DNAJC5G
ARHGEF39
PCDHGA8
DDN
REV1
GIMAP5
PCDHGA6
PCDHGA7
GPHN
ESR2
TOLLIP
JMJD7-PLA2G4B
CDC14A
RPSAP52
LOC100130950
LAMTOR1
MIR1469
SMIM12
MYOM1
SMIM10
UBE2D3
CTNND1
KCNA6
KCNA3
SLC10A7
JMJD7
ZHX2
FHL2
FHL1
PARP16
UGGT2
TRAM2-AS1
BSPRY
RPS20
RPS21
SLFN14
ZNF784
FOXD3
FOXD1
ATRX
MVB12A
SLC26A10
AGRN
LOC100132781
GAREML
ATL1
C17ORF49
RUSC2
DCTD
ZMIZ1-AS1
SLC35D2
GATAD2A
GPSM3
CMSS1
KIAA1715
NECAP2
SLCO3A1
ERMP1
COL4A2-AS1
MIR17
PIN1
LHX5
TGIF2-C20ORF24
DCPS
RIPPLY1
TERC
MLLT3
SLC22A7
ANKRD30BL
SYNJ2
ZNHIT3
NRF1
STAC2
MYCT1
ADAM21P1
SLC18A3
TP53BP1
NIF3L1
GTPBP2
TMBIM4
THTPA
SLC18A1
ARID3A
CASP7
UPP1
RAMP2-AS1
DRD3
CASP8
MEDAG
BCL6
LOC285762
C18ORF56
HECTD1
HTR1D
STAMBP
LYPLA2
CLMN
AKT2
MIR3675
STX16-NPEPL1
NKX2-2
NKX2-3
S100A13
NKX2-1
LOC100507557
S100A14
S100A16
LINC00622
ANAPC15
GRK4
GRK5
ANAPC13
CYBRD1
PDE7A
TPPP2
DLEU2
MYB
NECAB3
RALGAPA1
SEPT12
SPAG9
SPAG6
SMS
CHTOP
COG7
RAP1B
HTR6
SNAPC2
GPR21
SERPINB6
KCNMB1
NFAT5
FUT11
CSPG4
LINC00857
GSK3B
MICAL3
DTHD1
KDELR3
CFTR
RNF40
CSAD
CLEC12A
GAS2
RNASEK
GNS
AKR1A1
ZADH2
KLHDC4
URAHP
KLHDC3
PLXNB2
KBTBD6
ZNF492
MIR221
KBTBD3
DHRS4-AS1
HDDC2
HDDC3
ZBTB38
GUCY1A3
PCBP2
LOC728554
RNF220
RNF222
DCHS1
SIRT2
GNPNAT1
KLHL33
PVT1
TMEM92
TMEM91
SGTB
TMEM95
NELL1
TRIM45
PLEK
KIF3A
LOC100130899
RFWD2
BTN3A1
ATP5S
PTX4
TNIK
MIR1256
EPHA1
ATP5J
ATP5H
ME1
NES
GPR144
ZNF740
MRPS35
TBC1D2
GPR148
TBC1D7
SNORD56B
FGF19
FGF18
CES5A
TRMT1
CITED4
ABHD16B
ZNF219
IGLON5
KIAA1524
DTNA
SYNE2
KIAA2013
HNRNPUL1
PSMG2
CAMKMT
BSG
SEMA3E
HIRA
OSGIN2
STOML2
SEMA6D
PDE4DIP
ARHGAP11B
MIR4442
LOC91450
[truncated: 745 more rows]
