# Supplementary material for: Identifying Network Perturbation in Cancer
Source: PLoS Comput Biol. 2016 May 4;12(5):e1004888. doi: 10.1371/journal.pcbi.1004888 (PMC4856318; doi:10.1371/journal.pcbi.1004888)
Supplement: S1 File — (ZIP) [file pcbi.1004888.s001.zip › files/tf_data/CD34_15k_enh/HNF4A.csv]

HIF3A
AGK
PABPN1L
HIST1H4K
HIST1H4J
REM2
HIST1H4H
PROCA1
LAPTM5
B2M
RNF10
SLC50A1
SPR
PIK3CD
ABCD1
TMEM57
TMEM54
IRX2
FOXQ1
SP9
OSGEP
LOC100505666
SP1
GRINA
SP4
PPP2R2C
ZNF48
GOLIM4
RAB40C
JMJD1C-AS1
MEG9
MYL12B
MYL12A
ZNF671
WHSC1
TRAPPC3
PARP15
ERI3
PARP10
ZNF678
PDE5A
MAG
ACLY
SPPL2C
SPPL2B
MAL
AFAP1L2
ALDH3A2
ITGA1
ALDH3A1
MGST1
DENND4A
GTF3C4
APOA2
XPO6
LOC400958
LOC100132111
LOC401134
LOC100652772
PAM16
LOC100216545
WSB2
PSMG3
AGPAT3
KCNIP2
GHDC
DSEL
SDK2
PRSS53
DNASE1L1
DNASE1L2
COL1A1
FAM212B
MOGAT1
CHST1
HPDL
TACR2
CHST7
ITGAX
RPS6KA1
RPS6KA3
KCNH3
KCNH2
PISD
HLCS
HIBCH
SNORD45C
SNORD45B
SNORD45A
DCST2
DCST1
ZNF292
C15ORF26
GHRH
GHRL
SMAD5
SMAD6
SMAD1
SMAD2
MUS81
LOC100506713
ST6GALNAC2
DLX6-AS1
GDAP2
ARF3
DNALI1
LOC400558
ELMSAN1
HTR7P1
ERICH1
MRPL51
ART1
ART3
ART5
CALB1
TCEA1
SUGT1P1
IRX5
NOL9
SH2B3
PRKAR1B
SH2B1
NOL6
RAB11FIP3
C1QTNF9B-AS1
RAB11FIP1
SLC9C1
MIR1914
GUSBP4
RIC8A
ADARB2
MCF2L
ATP1A1
CDC42
SPHK1
C2CD2
EEF1A2
PYURF
CHP1
CPEB2
SPNS2
FIZ1
ARL16
WDR45B
NGRN
EFHC2
ALOXE3
CLIP1
CDCA5
FIP1L1
NDUFA4L2
SP2
CNTF
ATP6V0A2
UXS1
FAM84B
CD40
IGFBPL1
PSMD5-AS1
KCNF1
MIR760
PHOX2A
PRICKLE4
RAD51AP1
BCAR3
LOC100129216
EIF4E2
RAB24
CFH
THAP7
PNP
CALR
CCNJL
CALU
SMKR1
FAR1
CREBBP
PNN
DPPA2P3
HLA-DMB
STAM2
OSER1
RPN2
RPL26
COL23A1
LINC00895
TAC4
SIDT1
SPRED2
NQO1
TUBA4A
MIR497
MIR496
MIR498
ARL2BP
LOC100272217
SIX4
CEP85
SIX6
SIX2
PPP2R5C
SNORD81
CNPY4
ONECUT2
LINC00301
PIP4K2A
LINC00304
ZPBP2
MRPL34
SLC16A13
ARHGAP26-AS1
RFFL
RGS3
PTH2R
UBE2R2
ARRDC2
KLK9
THOC1
FAM120AOS
THOC6
STIM1
CCDC64B
LOC100133669
KIAA0930
AVPR2
ZNF843
SYS1-DBNDD2
ZNF845
MIR382
CDON
HSD3B7
TIGD5
UQCRC2
XPNPEP1
XPNPEP2
PAK3
FAM122B
FOXP1
ADNP
MSL2
MSL3
KCNG2
KCNG3
SERINC1
SERINC3
SERINC2
YTHDF3
ZNF593
LOC115110
MDGA1
MDGA2
ZNF595
PINK1
CEP97
MYCN
MIR3926-2
MIR3926-1
ZNF609
IGF2
LOC100506527
PODN
C3ORF80
PMEPA1
DNAJB8
TK2
IGFBP7
EPS8L1
PHLDB3
CKLF
LOC100144597
LINC00654
ABTB2
PMS2P1
LRRC47
PMS2P5
COX19
TMEM217
TMEM216
MEF2D
NXPH2
NXPH1
TRIM2
GAS5
SEZ6L
LINC00651
ANKRD13D
FOXF2
FAM168B
CSMD2
B4GALT4
PRKAR2B
PPA2
TXNIP
ADAP1
MIR548F1
TPM4
PRPF40B
C17ORF100
RPS6KB2
ETF1
CIB1
KIAA1683
PHACTR4
TRIO
LRSAM1
MTMR10
SMNDC1
CELSR1
ASGR1
ASGR2
TMEM144
MIR4709
BBX
MIR4701
TJP1
TMEM52B
LY6G5B
SOWAHC
SOWAHD
F2RL3
F2RL2
LINC00460
MAD2L2
KTN1
PCBD2
DCXR
CHPF2
PRDX3
PRDX1
IPO11-LRRC70
AGRN
PITX2
MIR3545
ITGB1BP1
NIN
TIPIN
SDCBP2
CAMP
FYN
VPREB3
TOR1B
HNRNPA0
OGFR
VASN
RAC3
ST3GAL5
RAC1
RDH13
VCL
CROCC
NLE1
SLC26A8
PBX4
CYTH2
PBX2
SNORA74B
CYP7B1
PSAPL1
MIR4529
SLC16A6
ARHGAP30
SPDYE7P
LINC00242
CANT1
PTCH1
AOAH-IT1
CD38
KCNQ1DN
CD33
C1QTNF1-AS1
KHDC1
CD37
MIR3165
ZNF321P
FXYD5
SNORA50
TXNDC5
DCN
LOC100130075
CACNA1C
CACNA1E
PSD3
TUT1
MIR196A2
ATP6V0D1
CACNA1S
KLK10
C19ORF10
TRIM24
PRMT3
CREB5
PRMT1
CLCN6
CLCN5
INO80B-WBP1
BRD2
CARHSP1
KAT8
RBM44
RBM45
MIR154
PTPN11
NPY1R
KAT7
GALR3
F2R
NKAP
LINC00339
LINC00338
PMS2CL
ARL6
SEH1L
GBA
GAB2
DNAJC22
REP15
HABP4
DMRTB1
NBEAL2
NPTX1
CMIP
CD207
PPM1G
THEM6
SRSF7
PPM1J
PPARGC1B
SNORD38A
LOC100130705
PPP6C
NFE2
RNF139
PJA2
SIKE1
FAM86A
TSHZ1
ZNF581
ZNF580
PAX7
PAX6
RPUSD2
ZNF589
SCRN2
GGTA1P
PAX9
PTPN6
TNP2
ATOX1
ACAD9
NANOS2
SUZ12P1
LRCH1
HAPLN2
EPG5
PTDSS1
BAG6
MYO1A
LRRC37A6P
RPS8
LOC100652758
PLD6
GMFG
UTP11L
ARPP19
PSMA1
TMEM205
UQCR11
C2
SLC6A11
SLC6A16
C5
FBXO45
CPSF3L
KCNH4
SF3B1
FER1L6-AS2
MIR5008
GUCD1
IGSF21
MIR5001
LGALS1
MIR5003
MIR5004
FSCN2
RMND5B
NRBF2
KCNJ1
TRAFD1
LOC399715
SFRP4
SFRP5
CKMT2
SCARNA13
ATAD5
JAGN1
SCARNA16
SCARNA14
CSNK2B
IDO2
CAMK1D
ZNF876P
LRRC25
DDIT3
FOXO4
MIR4731
MIR4734
CDC37L1
PRICKLE2
MANBAL
LYPD2
GCNT2
RPL24
TNIK
AMHR2
UNCX
RPL22
SLC16A14
LPCAT4
SLC16A11
RGS2
ATG5
SPINK4
SPINK2
FABP6
MPND
DNAJB5
PIEZO1
PIGL
TMEM194A
PIGQ
MIR377
ILKAP
HPN
PIGY
RHPN1
LOC100133445
OAZ2
KANK1
WBP1
EMC4
RSPH6A
HAVCR2
FXYD7
FXYD4
PDCL3P4
TMEM109
MGARP
FXYD1
MIR193A
MIR193B
KLK11
SRP9
ZFAND6
CREBL2
MAFA
ENOSF1
LOC400620
CEP128
SMAP2
MIR4515
MIR4516
SESN3
EPB41L4A
RSBN1
LOC100133286
DVL1
CREBRF
ARHGAP29
ZSCAN20
LIN37
C21ORF49
TDRD9
CD28
MIR3202-2
MIR3202-1
VIPR1
CD27
IFI30
ABHD8
RBP5
SOCS1
NUCB1
LOC730668
UBR5
URI1
MLYCD
WDR53
ACYP1
SOCS2
PPP2CA
FTSJD2
EEF1D
ACSL1
NR1I3
EIF4G3
CHTF8
C19ORF24
ULBP1
ZNF890P
AMD1
CCNI
VPS72
RASSF1
TRIM31
BCL2L2-PABPN1
RASSF5
TRIM35
TMEM120A
LPPR2
OGFR-AS1
RSAD2
FAM200B
CCR7
CHD3
CHD5
CHD7
MRP63
MIR143
MIR634
MIR141
COPE
ABHD11
MIR145
NPC2
LINC00322
GATA3-AS1
HTRA2
ERMAP
C19ORF26
FN3K
HTRA3
MEGF8
TROAP
MRPL10
MRPL14
C5ORF38
CBR3-AS1
ARPC2
RHOQ
RNF44
C11ORF30
ARPC4
POLR2E
POLR2D
ZNF821
POLR2A
RHOC
LINC00923
LINC00920
WFDC2
ELP5
SNORA70
TMEM66
PRDM14
PRDM12
TLK2
MPL
AVP
PRODH
SPC25
AIFM2
MIR1228
IL17RE
DDA1
GRPEL2
GAMT
VBP1
FAM120A
MAPK14
PRKCQ
MAPK11
MAPK12
FAM217B
GRASP
TGFBR3L
PAXBP1
NCOR1
FCER1G
CKLF-CMTM1
BTG2
PM20D1
CIDEC
RPL6
GPN1
ARPC4-TTLL3
TES
RAP2B
RAP2C
ASH1L
TRIM37
FLJ44511
ZFP36L2
GGA1
HIST1H1E
ADM
TGFBRAP1
FHOD1
PKD2
PKD1
DAPP1
PRKACB
DECR2
MRTO4
PSMB3
ACKR6
HIVEP2
RASL12
HDHD2
ZNF319
JUNB
JUND
MEIS1-AS3
HIST1H2AK
C6ORF223
SWSAP1
CORO6
P2RX6
BCL2L15
SELRC1
SNORD24
BCL2L12
PRPF19
H1FX-AS1
C9ORF24
TRAT1
MLH1
CXCL10
ACOT11
MSX2
ADRM1
SIN3A
TRAF1
MIR4724
MIR4725
HOOK2
TMPRSS3
TVP23B
ILF3-AS1
EVI2B
ABCC11
PCDH9
LGR6
TAB3
RPL31
TARBP1
GRIN2A
GNA12
GNA13
EMG1
ZSCAN12P1
ATF1
TBC1D10B
ATF2
SBF2
L1CAM
TM7SF2
OGDH
SDF4
LHX5
SAMD11
LHX9
SYS1
IGF2-AS
PPP2R4
TOR3A
MIR320D2
METTL12
LMBRD2
MIR4298
C2ORF91
B3GALT6
NPR3
SLC38A2
SLC45A4
SRP14
SLC45A3
MIR138-2
OSBPL8
STK4
IFRD2
CXCL11
OSBPL3
ALS2CL
OSBPL6
CXCL17
KAZALD1
DBNL
UCKL1
MIR4505
MIR4503
ARHGAP15
YBX1
ARHGAP18
STARD5
CAPZB
RRP1B
NRSN2
LOC730183
CELF1
C22ORF29
POLR1E
MIR3188
C14ORF2
FAM64A
TMEM132A
WDR44
POM121L4P
CDC20
TBC1D23
ZIC5
TNFRSF8
LINC00689
GRM4
CCL27
NR1H3
TBC1D2B
EFEMP2
GUCY2D
C14ORF80
SENP2
HID1
ING4
SLC35G6
DSE
ING1
TYRO3
ING3
GSTO2
GSTO1
NOTUM
C1QTNF9B
DNAJC4
DNAJC6
GLYATL1
INS
RHOH
GADD45A
FLJ21408
GOSR1
TMEM95
HMX1
MIR195
ACP2
NRN1
SNIP1
SLC2A12
RAP1A
DYRK3
RHOB
SNORA65
SNORA66
LHFPL2
RMI2
CAPG
ITPRIP
NCOA7
TMEM9B-AS1
GIMAP1-GIMAP5
CIRBP-AS1
CISH
BSG
KIF21B
GRID1
IL1RN
CEP44
ABCG2
GP5
HCRT
SLC27A1
TAGLN2
STAG3L5P-PVRIG2P-PILRB
ACPP
SCARF1
AK3
LMO1
IL21R
EMX2
LMO7
OXTR
SWI5
CDIP1
EBI3
MIR4740
CTTN
ACTBL2
TTTY13
CCDC144B
BAD
FMO1
EPS8
SH2D3C
NGEF
NOXRED1
HERPUD1
GFI1B
SLC37A4
GJB1
CELP
GPR126
TMEM55B
KLF2
RNU5D-1
N4BP1
PIP5KL1
TRA2B
ARFIP1
HEATR4
MIR4800
HEATR2
MDC1
NCR3
SLC24A3
OR2Z1
MMP28
RNF126
MMP25
TRIP12
SEC61B
MEX3C
MTERFD1
IFT172
SNORD34
C9ORF57
GAS5-AS1
MAP3K11
SCN1B
TPSD1
STXBP5L
GRHPR
DEXI
SPTB
IKBKB
LRRC45
CAND1.11
FCGR1A
LRRC46
TMEM185B
MICB
CLSTN3
RARA
B3GNT5
B3GNT6
EIF3L
FAM163B
FNDC4
SNORD12B
EIF3D
PELO
MIPEP
DYRK1A
MKKS
CTSW
MTMR1
NOL12
NME4
GHRLOS
TSC22D1
CLIP4
CXCL3
DKFZP686K1684
NME7
HRK
SNAI3
CCDC159
HOMER3
SNORD125
KIAA1161
MUTYH
SLC2A8
SLC2A6
SLC2A4
FA2H
UBTD2
MYCNOS
LOC653486
TAS1R1
TAS1R3
NFATC1
NFATC2
NFATC3
RDX
PCED1B
FUBP3
MIR7-3HG
LOC100132354
MIR1827
BCKDK
MADD
YJEFN3
LINC00239
TULP2
TCP11L1
C21ORF67
LINC00235
MIR512-2
EN1
CEACAM3
ANGPT2
PPP1R14B
QRICH1
PPP1R14A
FLJ11235
ENG
OXT
TCTE1
CRAT
C3ORF18
LOC100506054
E4F1
SDSL
RALY
SRRT
TBC1D31
PCDH17
LINC00696
GUCA1A
RALB
RALA
TRNAU1AP
TIGD1
MIR614
ADAM32
HAAO
TIGD6
PDE11A
GPR78
SSSCA1-AS1
PTPRCAP
GSG1L
SKP2
INS-IGF2
S1PR2
H1FX
VKORC1
TMEM200C
TTC25
HAS1
TTC22
EXOC2
KISS1
H1F0
MIR186
TSC22D1-AS1
HNRNPA1
LINC00900
TAPT1-AS1
EXOC1
MYADM
ZNF805
PDC
SNORA57
LOC100506314
LRRFIP2
FAM127C
SLC22A15
GRIK5
HOXA7
HOXA6
HOXA5
MIR2110
NSMCE1
COBL
HOXA9
SKOR1
TBXA2R
PHB2
MSH2
NENF
MSH4
PLOD1
PRSS3P2
CYB5A
ITGB3BP
ALOX12
FAM219A
SUN2
LOC149086
RTBDN
DNAJC12
LOC100130357
IL17REL
KCTD21-AS1
MATN3
CUZD1
DHH
MIR4668
TANC1
PADI3
EBF4
EBF3
LMAN2
MIR1224
SCML1
AGTPBP1
TOE1
DDX20
NRM
PFKFB3
PFKFB4
OR52M1
TYMS
GPR137
ZNF791
MUL1
NT5C
C1ORF186
ACTG1
UBE2J2
MIR5587
MIR5581
CWC22
MNAT1
FBXL5
PPP1R3E
PPP1R3D
PC
CNGB1
TMEM191A
SNORD47
SNORD46
SNORD44
ZNF572
ZNF574
MARVELD3
TRPV2
SNORD42B
CCDC77
SNORD42A
TRMU
TBXAS1
CAMKMT
KCNAB1
SH3GLB1
LOC440434
EVX2
MIR5698
TOMM34
RPL10
FAM58A
RPL12
C16ORF91
SNORD4B
SNORD4A
SAV1
LRRC70
TMEM105
FGFR1
LGALS17A
UCKL1-AS1
INPP5B
CXCL2
INPP5D
SYK
SEMA3F
NINL
LOC100132215
PRSS23
CNST
USP28
EPB42
SNORD119
STK40
PCNXL3
AHNAK
AFF3
LOC646938
C15ORF59
C15ORF57
PDCL3
GFOD1
HOMEZ
UNC5C
VGF
PHKA1
GCKR
CCM2
LINC00592
KIAA0753
PHF23
C21ORF90
UBE2K
LINC00207
FAM162A
UBE2O
GNAS
ST8SIA6
CDHR2
C12ORF4
ST8SIA2
DSCR3
PSMB2
AGFG2
MIR7-3
SEC14L1
KRT2
KRT1
BTBD19
LOC283335
SNED1
KRT9
SIK1
CTDNEP1
MIR497HG
KRT80
TMCC3
WBP1L
RABEP1
ALOX12B
CCDC23
ABCA10
ACSS1
RABEPK
MAST1
PLEKHM3
FLT3LG
ADAM23
RNF207
PNOC
MIR668
QARS
FAM171A2
SLC43A2
IL19
TBL1XR1
PCOLCE2
IL13
IL16
PPP1R15A
LPAR2
IL4
FIS1
MOGS
IL8
EFHD2
INSC
CUTA
LOC647323
TTF2
IFITM1
EIF6
PINX1
C1ORF177
ATP11C
ZC3H12A
LTA4H
SPTBN4
SPTBN1
ANKRD11
RNF175
KLF10
MIR26A1
CBR3
DPP9
IRX4
MIR153-2
SLC44A3
ZBTB7A
SLC44A5
ZBTB7B
MSI1
MCM3
DUSP14
HPGDS
FAM53A
SQSTM1
SEC24D
LOC253573
TENC1
HIAT1
MIR409
WNT9A
C1S
COQ7
COQ6
LOC441009
ILF3
AOC1
FLJ45079
FLJ36777
TIMP2
ZRANB2
CTRC
ISL1
MRGBP
MCF2L2
MFHAS1
DHX16
MROH8
KIFAP3
RREB1
CCDC102B
NHLRC4
ZNF148
WWC1
RXFP2
DDX31
GSE1
MICAL2
SYCE2
ZNF786
ZNF789
RNASEL
BRICD5
PPP4C
STK4-AS1
ZNF362
C12ORF80
FAM221B
VWA1
KCNN4
LYN
IP6K3
BRAT1
HSD11B2
PKIG
SNORD54
PKIA
ZADH2
ADAMDEC1
NIPSNAP3B
BRMS1
DDX1
RNF8
PTAFR
TLR8
APP
NIT1
FOXK2
KATNBL1
HCFC1R1
HLA-B
SLC7A5
CCDC69
MIR429
NFKBIZ
TRAF3
DPEP1
MIR4688
LOC388499
FAM161B
C17ORF99
SNORD36C
STYXL1
C17ORF96
HAUS3
CD9
LOC729732
PRSS36
NR5A1
UBXN4
ANKRD18B
DLX6
DLX1
DLX2
PACSIN2
ISCA2
SNORD32A
CXORF65
PGM2
ASIC2
HIST1H2BD
SNORD102
FGF8
MMD2
ADIPOR2
HIST1H2BN
MRPL49
MIR4314
SLC25A40
OLFML2B
SLC25A42
ACTA1
SEC23B
LOC285084
CDC27
SDC1
TAF11
SDC3
HOXD12
HOXD13
HOXD11
C4ORF3
VAMP8
MIR541
ACTR6
ACTR5
ACTR2
BEST4
DTX3L
GPANK1
CD84
CARS2
EVI2A
FAM122C
KIAA1614
MIR4796
C21ORF119
NR6A1
NAA25
CNKSR1
MARS2
SMAD5-AS1
SYVN1
TSPEAR-AS1
RAPGEFL1
MAPK7
COL26A1
DUSP7
MAPK9
CACTIN-AS1
DRAXIN
LRRC8E
ZBTB11-AS1
SHPK
LRRC8B
STAG3L2
C22ORF15
ANKS1A
THNSL2
HEY1
METTL8
MIR4420
CCL17
MTF1
MIR1322
SYNGR2
NKX3-2
PITPNM3
TBC1D14
KCTD2
NUMA1
TMEM39B
MNF1
MIR671
DHX30
BMP10
ADAM15
GPR55
MIR2277
FAM83C
DGKZ
LOC730227
HCFC1
CPNE2
CMPK2
C1ORF200
RBM15B
ARHGEF10L
FOXRED2
DGKH
GNA15
MIR200C
ICK
SNORA30
GRIN2D
C20ORF78
ROPN1
LINC00964
LINC00963
ATF4
USP19
SHANK2
ANKRD65
NPM2
MIR548AE2
RHCG
MXI1
TXNDC17
UNC45A
PLAC8L1
UNC45B
DGCR11
NEDD4L
BHLHA9
MIR661
ZBTB48
FABP5P3
SCFD2
MYPOP
P4HA2
JPH3
MIRLET7G
SEMA4B
KIR3DX1
TAZ
PRIM1
LOC100130370
MRPL53
MIR410
MIR412
SLC35E2B
ARHGEF11
SLITRK3
GIP
ARHGEF18
IQCE
RNU5E-1
ZNF767
CNDP2
DDX49
LST1
ZNF175
CPZ
ZNF429
GADD45GIP1
FKBP7
KLC1
MMP15
FBXW11
OSTCP1
C12ORF76
LOC388849
SNORD35A
C9ORF62
PRG3
BAZ2A
BAZ2B
SNORD69
DNAI1
RPL7A
TANK
SMIM2-IT1
RPS19BP1
MST4
APOM
FARSA
VWA5B2
TRPT1
TECTA
CCDC53
TSPYL1
ZNF226
CCDC58
KIF7
C10ORF118
MIR4766
ZC2HC1C
NCAPD2
PAXIP1
HOXC11
HOXC10
MMACHC
VEGFA
VEGFB
PPP1R18
RTTN
BNIP1
PREPL
GZMA
CDC73
CCDC162P
FBXO36
MIR3180-5
SIRPB2
USE1
SNORD59B
ATXN7
EMC1
SNORD59A
MARCH8
NAB2
MYH10
SEPP1
ERBB3
SOAT1
KIAA0355
AP3M2
SPSB1
MIR4305
HINT2
GPRC5B
HMBS
CDH17
MIR323B
SP6
ALAS1
GLTPD1
FICD
SLCO4A1
LONRF2
ROM1
PPEF2
PIP5K1P1
SPIB
LTB
TNKS1BP1
ALG12
GRN
MIR4785
TMEM63C
TMEM63B
C21ORF128
PSMD8
LOC100129726
NAA30
INSR
MAP2K7
ATAD2B
LINC00266-1
LAPTM4A
SPCS1
RPL23A
DHX40
UCN2
MIR3653
WDR82
KCNJ4
SIM1
PGC
TMEM212
TWIST1
DEFA6
SKA3
ANKRD10
PGP
JAG1
PIK3AP1
KLF12
TLDC2
COA6
ADAT1
ADAT3
LGALS3BP
MIR647
E2F7
EXOC3
ARSG
RASGRP1
MIR365B
MIR365A
DNAJB8-AS1
ZNFX1
MAPKBP1
CLEC3B
RNU6-79P
FUT4
CHRNG
ACBD5
MIR4461
NCRUPAR
TUSC2
SNORA27
ATP5J2
EVA1B
EVA1C
LINC00957
RHPN1-AS1
SF1
MIR4482-1
PTK2B
OR9A4
TMEM184A
FBLN2
PSMG3-AS1
MDH2
ARHGEF3
COTL1
ARHGEF1
MKLN1
PLXND1
URB1
CDH2
RASGRP4
IFITM3
CENPM
LIPE
IFITM5
MIR1470
AMACR
CLCF1
SIGLEC12
SSH3
LINC00229
PAFAH1B3
LOC100131094
PYCRL
SCARB1
CSF1
PLEKHA4
C11ORF88
MRPL45
PLEKHA3
TRIP6
PICALM
C11ORF86
MRPL48
WNT7A
C11ORF83
DMRT1
ZNF833P
RILP
MIR1278
ITGB2-AS1
TRIB1
TRIB3
UNC93B1
TPST2
LAMB2
DHX35
POLD1
FAHD2CP
U2AF1
U2AF2
LOC202781
ZNF165
NEK9
C1ORF53
ZNF768
CDC42BPB
ZNF765
GPR160
LOC100130417
ZBTB20
MIR33B
KIAA0368
ZNF25
RNASEK-C17ORF49
ASTN1
MIR935
SNORD76
SNORD77
SNORD74
SNORD75
COX7A1
SNORD78
SNORD79
MIR938
KLRG2
EPOR
NASP
MTHFD2
CILP2
SNORA9
BBS10
MYBPC2
YBX2
NUDCD3
CTSZ
ALG1L9P
SAMD4B
GPR12
GAS2L1
LOC554223
GAS2L2
FAM167A
FAM35A
ZNF432
DEDD
TMEM8B
RANBP3
KRTAP5-5
CELF4
FGD3
LAYN
GNB2
TXN2
HN1L
NUDT10
TAPT1
NUDT18
TMEM5
MAP1LC3B2
PIP5K1A
SDS
EPDR1
FAM107A
SLAMF9
GDPD5
OR2T27
SRXN1
CRHR1
PHF12
KIAA0232
LGI4
PRSS3
PRSS2
ECE2
ECE1
MIR3186
PRSS8
IL18BP
GBAP1
HDGFRP3
RPS6KL1
CASQ2
C22ORF24
LOC100506776
SCGB1D2
ALX4
ETS2
SRP14-AS1
YWHAH
AURKC
LOC100289473
RP2
MAT2A
HEG1
ZBTB4
ZBTB9
NBR1
PVRL4
SYNGAP1
COQ5
COL24A1
TUBA4B
VAMP5
TBC1D22B
PAPPA-AS1
LINC00162
TMEM145
ROCK2
LOC150935
MMP9
TRAPPC2L
SLC6A1
UPK1A-AS1
NCR3LG1
MIR1233-1
AGER
OGN
PODXL
MIR659
MIR658
GPR31
GPR35
MIR656
NAALADL1
SOX30
CYMP
SNORD12
UBC
LOC728431
CBFA2T3
STAP2
ZC3HAV1
ZIC2
MAPRE3
HCG9
AQP7
PARL
TBC1D25
LRRC4
FAM132A
LRRC1
AHRR
USP39
HAND2-AS1
GCSAML
ACOT2
SHMT2
MIR5692B
ADCY5
RBBP9
ADCY7
PLD1
RNF187
RNF181
ADCY9
RBBP5
RUNX2
NR1H2
FLJ46066
LZTR1
FAM208A
MS4A8
ADORA1
ADORA3
MED22
MED25
DOCK5
SEPT9
CCDC163P
ACSBG2
TNFRSF12A
APLP2
SLC9A5
SLC9A3
TNRC18
MEIS3
MEIS1
NARR
SYT12
JUP
PLEKHB2
GYS2
JMJD1C
ZFAS1
TRAPPC6B
TFR2
PLCB3
POM121
PARP9
BAHCC1
PARP1
ARHGEF39
PAPD4
LOC100132707
LAMC1
LOC286059
YTHDF3-AS1
LMNB1
CD274
MRPS25
RHBDF2
PPT1
SPATA6L
MLIP-IT1
CCDC88B
PHF1
C2CD4D
LOC100505636
OR52W1
LOC100505633
C9ORF89
FBXO6
FBXO8
FBXO9
KCNA4
SH3GL3
LOC643542
MRPS35
TMEM38B
ZHX2
RPL29P2
FHL3
FTH1
PRDX5
PLXNC1
TAL1
RPS20
MIR3115
MTSS1L
DIXDC1
FOXD2
FOXD3
SLFN12
AGRP
MVB12B
PAWR
RNASEK
NT5DC1
NFYC
PRRT4
CAPN15
ATL2
C17ORF49
SLC5A3
ZNF407
GPSM3
MIR4322
HMGXB3
HYI
DIP2B
CORO1B
MPRIP
MIR933
PRELID1
MYLPF
PIN1
OTUB1
MLLT6
UVRAG
RNU6ATAC
FAU
WDR36
GLT8D1
C10ORF131
OR2C3
ZCCHC4
ZNHIT2
RPS15AP10
STAC3
KIAA0247
TNFRSF10B
SH2D7
IL11RA
GTPBP1
ZNF367
IKBKG
TMBIM1
MIDN
CASP7
CASP5
TDRD1
CASP1
IL15RA
ARHGAP42
CASP8
PURA
PURG
EPM2AIP1
CRIP2
BCL3
OAF
C18ORF56
MAN2B2
ADPRHL1
TNFRSF14
UBE2QL1
PLK1
[truncated: 916 more rows]
