# Supplementary material for: Identifying Network Perturbation in Cancer
Source: PLoS Comput Biol. 2016 May 4;12(5):e1004888. doi: 10.1371/journal.pcbi.1004888 (PMC4856318; doi:10.1371/journal.pcbi.1004888)
Supplement: S1 File — (ZIP) [file pcbi.1004888.s001.zip › files/tf_data/CD34_15k_enh/HNF4G.csv]

AGK
PABPN1L
HIST1H4K
HIST1H4J
REM2
HIST1H4H
LAPTM5
B2M
RNF10
SLC50A1
CLPSL2
SPR
PRNP
CRBN
ABCD1
IRX4
TMEM54
TSPO2
FOXQ1
SP9
LOC100505666
SP1
MUC1
FAM84B
PPP2R2C
GOLIM4
OPA3
RAB40C
MYL12B
MYL12A
ZNF671
PARP15
ERI3
ZNF678
SPPL2A
SPPL2B
MAL
AFAP1L2
ALDH3A2
ITGA1
MFSD10
MGST1
DENND4A
GTF3C4
APOA2
XPO7
XPO6
LOC400958
LOC100132111
LOC100652772
PAM16
CYP27B1
PSMG3
KCNIP2
GHDC
H19
SDK2
PRSS56
DNASE1L1
MOGAT1
GRN
HPDL
TACR2
CHST7
ITGAX
RPS6KA1
RPS6KA3
KCNH3
PISD
HLCS
NOG
VTRNA1-2
SNORD45C
SNORD45B
SNORD45A
C13ORF45
HLF
DCST2
DCST1
ZNF292
C15ORF26
GHRH
GHRL
SMAD5
SMAD6
SMAD2
MUS81
DLX6-AS1
GDAP2
ARF3
DNALI1
LOC400558
LOC645166
ELMSAN1
HTR7P1
ERICH1
CALB1
TCEA1
SUGT1P1
IRX5
NOL9
SH2B3
PRKAR1B
SH2B1
NOL6
LINC00673
RAB11FIP3
MIR4739
RAB11FIP1
MIR1914
GUSBP4
ADARB2
ADAMTS9-AS2
FGL2
ATP1A1
IRX2
CDC42
SPHK1
C2CD2
EEF1A2
PYURF
CHP1
RBMXL1
SPNS2
ARL16
WDR45B
TBC1D31
OPHN1
CDCA2
CLIP1
CDCA5
FIP1L1
NDUFA4L2
SP2
CNTF
ATP6V0A2
UXS1
SP4
CD40
DMTN
PSMD5-AS1
KCNF1
MIR760
PRICKLE4
BCAR3
LOC100129216
EIF4E2
RAB24
CFH
THAP7
ZSCAN12P1
CALR
SMKR1
FAR1
PNN
HLA-DMB
RPL26
LINC00895
TAC4
SIDT1
FAM58A
NQO1
ARL2BP
SIX4
CEP85
SIX6
SIX2
CNPY4
ONECUT2
PIP4K2A
ZFP62
LINC00304
MRPL34
SLC16A13
RFFL
SPINK8
PTH2R
UBE2R2
SHOX2
ARRDC2
KLK9
FAM120AOS
SYPL1
KIF14
KIAA0930
RFX4
AVPR2
ZNF843
SYS1-DBNDD2
ZNF845
RFX3
HSD3B7
XPNPEP2
PAK3
FAM122A
FAM122B
FOXP1
MSL2
KCNG3
ZNF593
LOC115110
MDGA1
GTSF1
ZNF595
PINK1
BAK1
MYCN
MXD3
ZNF608
C15ORF38-AP3S2
TKT
IGF2
LOC100506527
PODN
C3ORF80
PMEPA1
TK2
IGFBP7
EPS8L1
PHLDB3
CKLF
LOC100144597
LINC00654
ABTB2
SST
LRRC47
PMS2P5
CALML4
COX19
NUBP1
TMEM217
TMEM216
NXPH2
NXPH1
TRIM2
GAS5
SEZ6L
GAS7
LINC00651
ANKRD13D
FOXF2
FAM168B
RASGRP3
CSMD2
C12ORF73
TXNIP
RASAL2-AS1
MIR548F1
RSPH3
TPM4
PRPF40B
RPS6KB2
FOXB1
KIAA1683
PHACTR4
TRIO
LRSAM1
MTMR10
SMNDC1
TET2
CELSR3
CELSR1
ASGR1
ASGR2
TMEM144
MIR4709
TMEM140
MIR4701
TJP1
TMEM52B
LY6G5B
SOWAHD
F2RL3
F2RL2
XAB2
MAD2L2
KTN1
TCEB2
CHPF2
PRDX4
PRDX3
AGRP
AP3S2
NFYA
ZMAT2
BMPER
PITX2
ITGB1BP1
TIPIN
RAB11FIP4
FYN
OGFR
RAC2
ST3GAL5
RAC1
RDH13
VCL
NLE1
CYTH2
PBX2
MIR4529
SLC16A6
ARHGAP30
SPDYE7P
LINC00242
CANT1
WIPF3
PTCH1
AOAH-IT1
CD38
KCNQ1DN
CD33
CD34
C1QTNF1-AS1
CDR2L
CD37
MIR3165
ZNF321P
B3GAT3
B3GAT1
TXNDC5
ADPRHL1
LOC100130075
PDC
CACNA1C
CACNA1E
PSD3
LYPLA1
TUT1
MIR196A2
ATP6V0D1
CACNA1S
KLK10
C19ORF10
HMGCL
PRMT3
CREB5
PRMT1
CLCN6
CDH26
CLCN4
INO80B-WBP1
SLC15A3
BRD2
CARHSP1
KAT8
RBM44
RBM45
LYRM2
MIR626
PTPN11
KIF5C
F2R
LINC00339
LINC00338
LINC00336
PMS2CL
PRDM1
ARL6
SEH1L
GBA
STIM1
DNAJC22
REP15
HABP4
DMRTB1
NPTX1
CMIP
CD207
THEM6
CHD1L
PPM1J
PPARGC1B
LOC100130705
MIR2110
PPP6C
RNF139
FAM86A
TSHZ1
ZNF581
ZNF580
PAX7
PAX6
RPUSD2
PTPN3
SCRN2
PTPN1
ATOX1
NANOS2
SUZ12P1
MMACHC
STAG3L5P
PTDSS1
BAG6
MYO1A
LRRC37A6P
SNORD119
RPS8
LOC100652758
NUFIP2
ZNF385A
ZNF385D
ARPP19
ERCC1
C2
SLC6A11
SLC6A16
C5
FBXO45
CEP55
KCNH4
GRID1
MSH4
DCDC2B
FER1L6-AS2
MIR5008
GUCD1
IGSF21
MIR5001
LGALS1
MIR5003
MIR5004
FSCN2
RMND5B
NRBF2
KCNJ1
TRAFD1
LOC399715
SFRP4
KCNJ4
TDG
SCARNA13
TP53I11
AGPAT3
SCARNA16
SCARNA14
FAM136A
LOC100996634
CSNK2B
ASAP3
IDO2
CAMK1D
C1QTNF9B-AS1
FOXO4
MIR4734
MIR4736
PRICKLE2
MANBAL
LYPD2
GCNT2
RPL24
TNIK
AMHR2
UNCX
SLC16A14
LPCAT4
SLC16A11
RGS2
RGS3
SPINK4
SPINK2
MPND
PIGL
TMEM194A
PIGQ
ILKAP
HPN
PIGY
PPP1CB
LOC100133445
KANK1
WBP1
NAB2
RSPH6A
HAVCR2
FXYD7
FXYD4
FXYD5
TMEM109
MGARP
FXYD1
MIR193A
MIR193B
KLK11
SRP9
CREBL2
MAFA
PLIN4
PLIN5
MAFF
LOC400620
SMAP2
MIR4515
SESN3
LOC100133286
EIF3I
CREBRF
PPP1R16B
ZSCAN20
C21ORF49
CD28
MIR3202-2
MIR3202-1
TNNI1
CD27
ABHD8
MIR3176
RBP5
ATG2A
NUCB1
LOC730668
UBR5
URI1
MLYCD
WDR53
ACYP1
SOCS2
EIF4G3
NR1I3
CHTF8
C19ORF24
AMD1
VPS72
RPL6
TRIM31
BCL2L2-PABPN1
TRIM37
TRIM35
TMEM120A
OGFR-AS1
RSAD2
FAM200B
TERF2
CHD5
CHD7
MIR143
MIR142
MIR631
ABHD11
MIR145
NPC2
LINC00322
GATA3-AS1
GPRC5C
TGFB1I1
TROAP
MRPL10
MRPL14
C5ORF38
ARPC2
RHOQ
RNF44
C11ORF30
ARPC4
POLR2E
POLR2D
ZNF821
POLR2A
WFDC1
LINC00923
CAPG
ELP5
POLR2J
TMEM66
PRDM14
PLSCR3
TLK2
MPL
AVP
TMEM68
PRODH
RNF126
GOLGA8B
DDA1
KBTBD12
GRPEL2
GAMT
VBP1
FAM120A
MAPK14
FAM217B
GRASP
TGFBR3L
PAXBP1
NCOR1
FCER1G
CKLF-CMTM1
BTG2
PM20D1
GPN1
TES
RAP2B
RAP2C
FLJ44511
ZFP36L1
CORT
HIST1H1E
ADM
HIST1H1C
FHOD1
COMMD3-BMI1
PKD2
DAPP1
PRKACB
DECR2
PSMB3
PSMB2
HIVEP2
RASL12
ZNF319
JUNB
JUND
MEIS1-AS3
HIST1H2AK
C6ORF223
SWSAP1
CORO6
HIST1H2AB
BCL2L15
SELRC1
BCL2L11
IQCA1
BCL2L12
PRPF19
H1FX-AS1
TRAT1
CRY1
RPS19BP1
CXCL10
MSX2
ADRM1
SIN3A
TMPRSS9
MIR4724
MIR4725
TRAF6
HOOK2
ATAD5
TMPRSS3
TMPRSS6
TVP23B
DENND1C
EVI2B
PCDH9
TAB3
RPL31
TARBP1
GRIN2A
GNA12
GNA13
GRIN2D
MIR634
ATF4
ATF7
ATF1
ATF2
FLJ13224
ERRFI1
SBF2
L1CAM
TM7SF2
LHX2
SDF4
OARD1
CDC73
LHX9
SYS1
IGF2-AS
COMMD4
MIR4297
TOR3A
METTL12
LMBRD2
MIR3960
C2ORF91
B3GALT6
NPR3
SLC38A2
SLC45A4
SRP14
SLC45A3
STK4
IFRD2
CXCL11
OSBPL3
OSBPL6
CXCL17
KAZALD1
DBNL
UCKL1
MIR4505
MIR4503
ATXN1
ARHGAP15
ARHGAP18
YBX2
SOX5
CD1A
RRP1B
NUAK1
ANO6
LOC730183
POLR1E
MIR3188
GPR137B
TMEM132A
HCG27
WDR44
WDR45
POM121L4P
TBC1D23
ZIC5
TNFRSF8
TBC1D25
TNFRSF4
GRM6
CCL27
NR1H3
TBC1D2B
C14ORF80
SENP2
SENP1
HID1
SLC35G6
DSE
ING1
TYRO3
ING3
GSTO2
GSTO1
NOTUM
C1QTNF9B
DNAJC4
DNAJC5
DNAJC6
GLYATL1
ERMP1
GADD45A
FLJ21408
GOSR1
ACP2
NRN1
SNIP1
SLC2A12
RAP1A
RHOC
DYRK3
EFHC2
SNORA65
SNORA66
LHFPL2
TMEM11
NCOA7
SLC22A23
CIRBP-AS1
BSN
CISH
LINC00925
KIF21B
RIF1
ZNF576
IL1RN
GSG1
CEP41
ABCG2
MCAT
HCRT
SLC27A1
STAG3L5P-PVRIG2P-PILRB
ACPP
AK2
IL21R
EMX2
APOBEC3B
OXTR
CDK5RAP2
CDIP1
CTTN
ACTBL2
TTTY13
CCDC144B
BAD
ERG
EPS8
SH2D3C
TRMU
GIPR
EIF2S2
RGAG4
GFI1B
MYOD1
LPIN1
GATA3
GPR126
GPR125
KLF2
N4BP1
PIP5KL1
N4BP3
HEATR4
HEATR2
FAM189B
PRSS12
NCR3
MMP28
SEC61B
DEDD
MTERFD1
IFT172
SNORD34
LOC646762
GAS5-AS1
MAP3K11
SCN1B
PET100
RGCC
STXBP5L
TCAIM
C15ORF38
MEX3C
LOC101054525
SOST
CAND1.11
FCGR1A
LRRC46
TMEM175
MICB
CLSTN3
RARA
B3GNT5
B3GNT6
EIF3L
FAM163B
SNORD12C
SNORD12B
EIF3D
MIPEP
TMEM105
FADD
DYRK1A
MKKS
MTMR4
MTMR1
NOL12
NME4
GHRLOS
TSC22D3
CXCL3
DKFZP686K1684
CXCL2
HRK
NIN
HOMER3
SNORD125
MUTYH
SLC2A8
SLC2A4
UBTD2
MYCNOS
LOC653486
TAS1R1
NFATC2
NFATC3
PCED1B
MIR7-3HG
LOC100132354
MIR1827
BCKDK
LSMEM2
MADD
YJEFN3
LINC00239
TULP2
TCP11L1
C21ORF67
LINC00235
GAD1
CEACAM3
ANGPT2
PPP1R14B
PPP1R14C
PPP1R14A
OXT
C3ORF18
LOC100506054
CTSL3P
MIR1910
SDSL
RALY
MIR642B
FBRS
LINC00696
ALKBH4
GUCA1A
RALA
TIGD1
MIR614
ADAM32
ADHFE1
TIGD6
PDE11A
SSSCA1-AS1
PTPRCAP
DNAJB8
SKP2
H1FX
HAS1
TTC22
SNORD55
KISS1
PPRC1
COL25A1
MIR186
HNRNPA0
TAPT1-AS1
EXOC1
SNORA50
SYCP2
SNORA57
LOC100506314
LRRFIP2
FAM127C
SLC22A15
GRIK5
HOXA7
HOXA6
HOXA5
CDK3
NSMCE1
COBL
CDK9
IGLL5
HOXA9
TBXA2R
MSH2
NENF
MGLL
ITGB3BP
CA4
FAM219A
CNIH4
ADCK4
RTBDN
DNAJC12
TNFRSF18
LOC100130357
IL17REL
KCTD21-AS1
MATN3
CHRND
COPE
MIR4668
TANC1
HIST1H3B
HIST1H3C
EBF4
METTL21B
EBF1
MIR1224
SCML1
AGTPBP1
TOE1
NRM
ACKR6
PFKFB4
OR52M1
GPR137
ZNF791
MUL1
NT5C
C1ORF186
ACTG1
ERBB3
MIR5587
CWC22
LOC339524
PPP1R3E
PPP1R3D
TUSC2
CNGB1
TMEM191A
SNORD47
SNORD46
SNORD44
ZNF572
ZNF574
MARVELD3
SETDB2
TRPV2
MIR4740
CCDC77
MIR4743
KIAA1009
TBXAS1
ZNF200
KCNAB1
SH3GLB1
LOC440434
EVX2
MIR5698
TOMM34
RPL10
RPL12
SF1
LRRC72
FGFR1
LGALS17A
UCKL1-AS1
INPP5B
NME7
SYK
SPEN
LOC100132215
PRSS23
SPEG
EMD
CNST
USP28
EPB42
PDZK1IP1
MYADM
STK40
PCNXL3
PINLYP
CXCL1
AHNAK
AFF3
C15ORF59
C15ORF57
PDCL3
GFOD1
HOMEZ
UNC5C
VGF
UNC5A
PHKA1
GCKR
CCM2
PFKFB3
TMEM234
FRMD6
PHF23
ABCA10
FBXW11
FAM162A
UBE2O
LINC00592
MED13L
CDHR2
ST8SIA2
DSCR3
HIVEP1
AGFG2
MIR7-3
SEC14L1
KRT1
UPF1
LOC283335
SRGN
SIK1
CTDNEP1
KRT80
TMCC3
WBP1L
RABEP1
ALOX12B
FOXG1
ACSS1
RABEPK
MAST1
MIR661
FLT3LG
ADAM23
SALL2
PNOC
FAIM
QARS
FAM171A2
TBL1XR1
PCOLCE2
IL13
IL16
STX10
IL4
FIS1
MOGS
IL8
INSC
CUTA
EIF1
TTF2
IFITM1
EIF6
PINX1
OXR1
C1ORF172
LTA4H
SPTBN4
SPTBN1
ANKRD11
ARPC4-TTLL3
KLF10
TMEM31
GDF5
DPP9
RPL23AP32
EFNA1
RMI2
MIR153-2
MIR153-1
SLC46A1
SLC44A3
ZBTB7A
ZBTB7B
MSI1
MIR550A3
UBASH3B
MCM3
MRPL38
DUSP14
HPGDS
FAM53A
SEC24D
PCP2
TENC1
WNT9B
WNT9A
C1S
CGNL1
SNORD38A
ILF3
AOC1
FLJ45079
FLJ36777
TIMP2
ZRANB2
ISL1
PARL
MCF2L2
MFHAS1
DHX16
MS4A8
RREB1
NHLRC3
CCDC102A
CCDC102B
NHLRC4
ZNF148
RABAC1
RXFP2
DDX31
MIR3158-1
MICAL2
MIR3158-2
ZNF784
LYN
RNASEL
MPEG1
DDX3X
STK4-AS1
ZNF362
C12ORF80
ZNF367
VWA1
OR2T8
NGEF
IP6K3
HSD11B2
FBXL5
PKIA
LOC100216545
TLR2
HUNK
DDX1
RNF8
PTAFR
TLR8
RNF2
APP
NIT1
FOXK2
MIR5680
TRAF1
CCR7
CCDC69
MIR429
NFKBIZ
TRAF3
DPEP1
ADRBK2
SNORA70
STYXL1
C17ORF96
HAUS3
MED12L
PRSS33
LOC729732
NR5A1
UBXN4
ANKRD18B
DLX6
DLX1
DLX2
PACSIN2
LY75-CD302
KIAA0368
SNORD32A
CXORF65
PGM2
ASIC2
HIST1H2BD
SNORD102
APLN
HIST1H2BB
FGF8
SLC26A8
HIST1H2BN
MRPL49
MIR4314
SLC25A40
OLFML2B
SLC25A42
STAT1
LOC285084
CDC27
SDC1
TAF11
SDC3
HOXD12
HOXD13
HOXD11
VAMP8
FAM105B
ACTR6
ACTR5
ACTR2
BEST4
DTX3L
GPANK1
CD84
CARS2
ILF3-AS1
FAM122C
KIAA1614
MIR4796
C21ORF119
NR6A1
NAA25
CNKSR1
SMAD5-AS1
SYVN1
MAPK7
DUSP7
MAPK9
CACTIN-AS1
CUZD1
ZBTB11-AS1
SHPK
RDX
TGS1
ANKS1A
THNSL2
HEY1
BCAP31
MIR4420
CCL17
MTF1
METTL1
PRR5L
NKX3-2
PITPNM3
TBC1D14
KCTD2
MDGA2
NUMA1
KCTD9
MIR671
DHX30
BMP10
MIR675
ADAM15
MIR2277
FAM83C
PCDH7
LOC730227
HCFC1
CMPK2
PLOD1
FOXRED2
DGKH
ICK
SNORA30
C20ORF78
ROPN1
PSME2
LINC00964
LINC00963
PARD6G-AS1
USP19
SNRPG
NPM3
NPM2
SBNO2
RHCG
MXI1
UNC45A
FLJ37453
PLAC8L1
UNC45B
DGCR11
NEDD4L
BHLHA9
PLEKHM3
ZBTB44
ZBTB48
IFITM10
SCFD2
MYPOP
P4HA2
JPH3
DUSP22
DUSP27
KIR3DX1
AMZ2
TAZ
PRIM1
LOC100130370
MRPL53
SLC35E2B
SLITRK3
GIP
ARHGEF18
ZNF681
ZNF767
CNDP2
DDX49
LST1
ZNF175
GADD45GIP1
FKBP7
CEP70
KLC1
GPR114
ADAP1
MMP15
RASGRP1
OSTCP1
C12ORF76
LSM14B
LOC388849
SNORD35A
C9ORF62
OR2W3
BAZ2A
BAZ2B
SNORD69
DNAI1
TANK
SMIM2-IT1
MST4
MIR2861
APOM
FARSA
OVCA2
VWA5B2
TRPT1
TECTA
FOXJ2
TSPYL1
ZNF226
CCDC58
KIF7
C10ORF118
MIR4766
ZC2HC1C
PAXIP1
HOXC11
HOXC10
SMG6
VEGFA
VEGFB
PPP1R18
RTTN
PREPL
GZMA
CABP7
CCDC162P
EMC9
SIRPB2
ZNF423
USE1
COMMD3
SNORD59B
ATXN7
SNORD59A
ATXN2
ZNF429
MYH10
SEPP1
SOAT1
KIAA0355
ZNF22
HTRA2
PPP2R4
SPSB1
MIR4305
HINT2
HTRA3
HMBS
LOC100129617
SP6
UNC5CL
ALAS1
SLCO4A1
LONRF2
ROM1
PPEF2
SPIB
LTB
TNKS1BP1
ALG12
MIR4785
TMEM63C
TMEM63B
C21ORF128
C1ORF177
NCRUPAR
PMS2P1
LINC00266-1
LAPTM4A
SPCS1
STAG3L2
IGF1R
EMID1
UCN2
ALOX5AP
MIR3653
WDR82
LOC100129269
SIM1
PGC
TMEM212
FAM60A
DEFA6
PELO
PGR
KLF12
QRICH1
ADAT1
BMI1
ADAT3
LGALS3BP
MIR647
NRP2
E2F7
ARSG
E2F3
MIR365B
MIR365A
BNC2
DNAJB8-AS1
ZNFX1
ISLR2
RNU6-79P
PPP4C
CHRNG
ACBD5
MIR4461
CAMK2N1
BZW1
FAM99A
FAM99B
SNORA27
ATP5J2
EVA1C
LINC00957
SAV1
MIR4482-1
PTK2B
CBR3
OR9A4
TMEM184A
MIP
FBLN1
ADAMTS9
ARHGEF3
COTL1
ARHGEF1
GAK
URB1
CDH2
RASGRP4
IFITM3
CENPM
LIPE
MIR1470
AMACR
CLCF1
LDB1
SIGLEC12
SSH3
RNF19B
LOC100131094
SCARB1
CSF1
PRKAR2B
C11ORF88
MRPL45
PLEKHA3
TM4SF18
C11ORF86
MRPL48
WNT7A
C11ORF83
DMRT1
MIR1278
ITGB2-AS1
GP5
TRIB3
UNC93B1
TPST2
LAMB2
ARHGEF10L
POLD1
FAHD2CP
U2AF1
U2AF2
LOC202781
ZNF165
NEK9
C1ORF53
ZNF768
CDC42BPB
SF3A3
ZNF765
GPR160
MIR33B
ZNF25
ASTN1
MIR935
SNORD76
SNORD77
SNORD74
SNORD75
SNORD78
SNORD79
DYNC2H1
MIR938
KLRG2
EPOR
NASP
MTHFD2
CILP2
SNORA9
BBS10
MYBPC2
HS6ST2
NUDCD3
CTSZ
UBL4A
PSG8
ALG1L9P
ADSL
SAMD4B
CLPSL1
C17ORF70
GAS2L1
ACVR1C
GAS2L2
FAM35A
ZNF432
RANBP3
SLC35C1
CELF4
KRTAP5-1
FGD3
LAYN
AIM1
GNB2
TXN2
NUDT10
AGAP3
TAPT1
TSPO
TMEM5
RSRC1
MAP1LC3B2
PIP5K1A
SDS
STX4
EPDR1
FAM107A
SLAMF9
GDPD5
OR2T27
SRXN1
IPPK
CRHR1
LAGE3
PHF12
LGI4
MEGF8
SLC5A3
ECE2
ECE1
FAM64A
IL18BP
IQGAP2
GBAP1
HDGFRP3
RPS6KL1
ARHGAP42
ALX3
SCGB1D2
SRP14-AS1
YWHAG
LOC100289473
RP2
MAT2A
ZBTB4
ZBTB9
NR4A1
PVRL4
SYNGAP1
COQ5
COL24A1
TUBA4B
ASCL5
VAMP5
TBC1D22B
PAPPA-AS1
OTC
LINC00162
TMEM145
ROCK2
LOC150935
TGFBI
TRAPPC2L
UPK1A-AS1
MIRLET7G
BBX
MIR1233-1
AGER
MIR1233-2
PODXL
MIR659
MIR658
GPR31
GPR35
NAALADL1
SOX30
CYMP
APC2
SNORD12
SERPINC1
UBC
CBFA2T3
STAP2
LINC00545
QPCTL
ZIC2
MAPRE3
MRGBP
AQP3
TPSD1
LRRC4
FAM132A
IRF2BPL
GRM4
IKBKG
GCSAML
ACOT2
SHMT2
MIR5692B
ADCY5
ADCY6
ADCY7
PLD1
KIF27
RNF181
RBBP5
RUNX2
APOBEC2
NR1H2
FLJ46066
APBB1IP
PCYOX1L
ADORA1
CTSW
DOCK1
MED25
DOCK5
CCDC163P
SEPT4
SLC9A5
SLC9A3
MEIS3
MEIS1
SYT12
JUP
PLEKHB2
GYS2
ZFAS1
TRAPPC6B
RIC8A
PLCB3
POM121
PARP9
BAHCC1
PARP1
ARHGEF39
PAPD4
LOC100132707
LAMC1
LOC286059
RWDD4
LMNB1
CD274
PPT1
INSIG2
RPSAP58
NVL
WWC1
PPP2R5B
PHF1
C2CD4D
RPP30
OR52W1
LOC100505633
C9ORF89
FBXO6
FBXO9
SH3GL3
SNORD80
SLC10A3
GSE1
TMEM38B
ZHX2
RPL29P2
FHL3
SYCE2
PLXNC1
FOXD2
FOXD3
SLFN12
MVB12B
PAWR
ZNF789
C17ORF47
TFAP4
PRRT4
CAPN15
MRPS35
MIR5090
ZNF407
VTRNA1-3
GPA33
VTRNA1-1
HS3ST6
HMGXB3
NECAP1
HYI
DIP2B
CORO1B
MPRIP
MIR933
PRELID1
MDH2
PIN1
OTUB1
MLLT6
RNU6ATAC
FAU
PDE6A
GLT8D1
OR2C3
ZCCHC4
ZNHIT2
RPS15AP10
STAC3
KIAA0247
SH2D7
IL11RA
GTPBP1
FLNA
SLC7A5P1
TMBIM1
MIDN
CASP7
CASP5
TDRD1
CASP1
CASP8
PURA
WBP5
MAN2B2
KCNN1
TNFRSF14
UBE2QL1
DARS
GLRX5
CDX2
LZTFL1
GLG1
MIR3675
NKX2-3
FAM110D
NKX2-4
NKX2-5
LINC00620
LOC285548
AHCYL1
AHCYL2
ANAPC15
SEMA7A
FSTL3
MIR4456
PDE7A
OAS3
MIR3186
C1ORF61
ENTPD6
SPAG8
SPAG6
PRRC2B
COG6
KLHL6
HTR7
KLHL3
TLE4
CAB39L
PCGF2
PNCK
KCTD15
BMX
HYAL3
HYAL2
HYAL1
ANKRD36
GSK3B
NFS1
EXD1
ATP8B4
KDELR3
LIPE-AS1
KDELR1
LINC00029
PP7080
ANKRD54
H2AFX
MIR9-1
MIR9-3
ST14
ZADH2
FAXDC2
AANAT
PLXNB2
SHCBP1L
ST3GAL4
HDDC2
HDDC3
HTR2A
GRAMD4
RNF222
ZBTB37
ODF3
NBR1
C1QL4
KLHL30
GALNS
EFEMP2
TMEM95
PLEC
ZNF566
TRIM46
LRMP
TRIM45
TRIM40
HIC1
P2RX6
RASA4CP
SLC6A10P
NRD1
RBM22
RBM20
MIR139
MIR132
FNBP1
CLDN14
CLDN15
FAM222A-AS1
C6ORF165
C6ORF164
C11ORF48
ATP5J
LOXHD1
ATP5H
TUBA4A
ATP5B
C11ORF42
NES
ATP5D
ZNF747
AIPL1
AURKAIP1
TBC1D1
MAST3
TBC1D5
LOC100630918
PHIP
FGF17
PPP1R12A
FAM127A
ABHD16B
SEL1L
PFDN2
MTHFR
COL9A1
C1ORF94
MNAT1
MIR1322
KIAA2013
TNFRSF13C
SNORD93
CAMKMT
GLB1L2
SEMA3B
ZNF525
SEMA3F
MGC57346
PDE4DIP
ACE
WWOX
RIMS3
MMP24-AS1
RPS15
RPS14
RPS19
BCL11A
BCL11B
C17ORF58
RIPK4
DSCAM
C17ORF53
PUSL1
UBASH3A
PAPSS2
CDKN3
SNORD38B
BLZF1
LSM10
DUSP8
LOC595101
TSSC4
SLC35E4
KCNJ13
PIM3
KCNJ15
LOXL1-AS1
ZFPL1
MIR4687
KCNJ18
SART3
RXRA
SSSCA1
TMX4
TAPBPL
TMX3
DAZAP1
TARP
PTPRS
PRPF38B
C1QTNF1
TMEM39B
PTPRG
G3BP1
PTPRB
PTPRN
MYO7B
UBL5
UBL3
STK16
GPAT2
MFAP5
MFAP4
FKBP2
MXRA8
FKBP9
SGPL1
NAPSA
CYP46A1
GABARAP
CMC1
KIF25-AS1
TEX41
MANF
LIME1
IRAK2
HEBP1
IFNA17
[truncated: 637 more rows]
