# Supplementary material for: Identifying Network Perturbation in Cancer
Source: PLoS Comput Biol. 2016 May 4;12(5):e1004888. doi: 10.1371/journal.pcbi.1004888 (PMC4856318; doi:10.1371/journal.pcbi.1004888)
Supplement: S1 File — (ZIP) [file pcbi.1004888.s001.zip › files/tf_data/CD34_15k_enh/HSF1.csv]

HIF3A
CCNE1
AGK
HSPA6
HSPA5
LOC100130872
NIPA2
NIPA1
PROCA1
MIR3661
ARFRP1
PDCD10
RNF10
ASS1
FLJ12825
LOC100130476
PIK3CB
ZNF700
ZSWIM4
LOC339240
CRBN
SPTLC3
SPN
TMEM54
KDM2B
TMEM52
TMEM51
SP9
LOC100505666
FAM84B
MUC6
PRKAG2-AS1
FAM205A
JMJD1C-AS1
MEG9
MYL12A
PRRG2
PARP16
WHSC1
KLLN
ERI2
TSSK2
PLXDC2
MAG
MAF
SPPL2C
UGCG
ALDH3A2
ITGA1
ITGA3
ITGA5
ITGA6
KIAA1279
MFSD11
GTF3C2
DENND4A
IQSEC3
CAPN10
UFSP1
PHLDA3
PHLDA2
LILRB4
XPO7
ZNF454
LOC400958
LOC100132111
FBXL15
HRH1
GGTA1P
FBXL18
FAM58A
KCNIP1
ASB16-AS1
C2ORF49
ANAPC1
GARS
ZEB2
RPS6KA1
HLX
SFT2D2
TP53I13
ATAD1
PPTC7
TCIRG1
FRAT1
ITGAL
UTP23
SIGIRR
SERBP1
ZNF296
PPP4C
FOXC1
METTL2B
TRERF1
SMAD4
SMAD7
SMAD1
SMAD2
CTAGE5
KIAA0586
NDUFAF6
AMMECR1L
SHROOM4
CYFIP1
MIR4715
MIR4714
F10
XYLT1
PELI1
GDAP2
PELI3
ARF1
CYFIP2
SLC36A3
FAHD1
ZSWIM7
GALNT2
ELMSAN1
HTR7P1
GATM-AS1
LOC340357
MIR3620
DBNDD1
KLHL29
ILDR1
FCGR3A
MRPL53
TCEA2
FLJ30679
SH2B2
NOL8
LINC00676
C4ORF48
OLIG2
NOL3
SRPK2
RAB11FIP1
FAM156A
IRX1
SLED1
GNG12-AS1
MCF2L
FAM124B
METTL23
ATP1A3
CXXC5
MYL6B
CDC40
CUEDC1
CUEDC2
HMGB1
NADSYN1
SPNS3
SLFN12L
ARL15
ARL16
MIR3714
NFX1
RGS20
RDH5
KIF4A
EFCAB2
CDCA3
SARDH
HOMER1
NDUFA4L2
DHRS7B
KISS1R
IFT122
UXS1
MND1
CD44
CA14
CA12
CA11
DMTN
PSMD5-AS1
FPGS
MIR762
MIR760
PHOX2B
CETN4P
SNORD114-30
WDR24
THAP2
THAP3
RAB24
RAB26
THAP7
RAB28
GLRA1
MIR3153
MIR3154
AKAP8L
DEFA11P
ACTR1A
PNN
MLF1IP
ATP6V0E2
FAM193B
WDR74
RPN1
SYTL1
SYTL3
LINC00895
NTAN1
OPA1
SPRED2
CCRL2
BRK1
ADCY10P1
CCR9
ASB2
RGS5
MTMR9LP
SIX5
HIST2H2AB
FKBP1AP1
ESRP1
LINC00309
ONECUT2
TINAGL1
HMG20A
PIP4K2C
ZPBP2
CRISPLD2
RGS2
CLEC17A
LEFTY2
FAM69C
FAM69A
RINT1
ARRDC2
FAM120AOS
THOC5
SYPL1
SH3BP4
RFX5
AVPR2
NRXN3
RHBDL3
MIR383
RHBDL1
DDX41
IBA57
MAX
APC
TMEM47
MAVS
PAK2
XPNPEP3
DPEP3
FOXP1
FOXP4
MSL3
TRAPPC5
SAA4
COPS6
TBR1
RNU6-64P
ZNF594
C14ORF142
MIR596
CEP95
PANX3
ZGPAT
MXD3
TREX1
CAMTA2
VEZF1
CAMTA1
TRAF3IP3
TRAF3IP2
TNS1
PPP1R9B
BLOC1S1-RDH5
TMEM45B
NUDT8
TCF3
NUDT4
KRTAP10-12
OSR1
IGFBP3
SEPN1
PVR
IGFBP5
CYP2R1
CTBP2
PIGP
GJA9
CALML6
CALML4
MEF2C
SHISA5
TMEM211
SHISA7
TMEM216
RSL24D1
COX11
NXPH1
TMEM218
EPHX1
ANKRD13D
ARGFXP2
TEX19
ZNF333
ZNF330
AMPD3
AMPD2
EIF2B4
EIF2B3
CD300LG
CTNNA1
MALAT1
MCTP1
MCTP2
WDR26
IFT140
NUP62
TMEM14A
MECOM
THTPA
TPM3
TPM2
TRADD
CIB3
C12ORF79
FBXW2
TNFRSF6B
TGFBR3
CLIC4
MTMR14
SH3RF2
MTMR12
LRSAM1
NLGN1
SEPHS2
SEPHS1
FAM159A
CELSR3
SNRNP40
ZNF267
BBX
MIR4706
MIR4700
PRADC1
BUD13
MFSD10
SNAR-A8
LRRC32
SOWAHC
IDH1-AS1
LOC400548
LOC285419
FAM32A
SNORD88C
SVIL
KTN1
ST6GAL1
PCBD2
DCXR
PRDX2
AGRP
AGRN
BAZ2A
PITX2
LINC00649
MIR181D
MIR181C
ZNF3
MMRN1
SIN3A
PDK3
MIR3940
APOA2
CKS2
CRYBA2
OST4
OGFR
DNAI1
ST3GAL1
RAB1B
RAC2
RAC3
ST3GAL4
RUFY4
NLE1
CPLX3
RPL7A
SKIL
GCGR
CYTH2
CYTH4
LRP1B
CYP7B1
CHCHD4
LOC100128568
CALCR
KATNB1
MIR4529
CEP135
ARHGAP30
COL5A1
ABRA
WIPF2
ZSCAN32
PAGR1
MSH5-SAPCD1
ZFY
CKB
RAD9A
ITGB5
CD34
CD36
UQCRQ
ZNF321P
POLR3D
SLK
PAH
APCDD1
B3GAT1
UQCRB
POLR3H
CACNA1H
CALM2
CALM1
SPAG6
FAM46B
FAM46C
CUL5
TMEM178A
CUL3
FLCN
PLK2
DLX6-AS1
R3HDM4
PRMT1
CLCN7
CLCN5
SLC25A4
PER3
SV2A
C10ORF76
BRD9
KSR1
BRD4
BRD1
BRD2
BRD3
KAT8
CCDC28B
RBM47
PTPN11
PQBP1
MIR620
PTPN14
NKAP
UTRN
RP9P
PPDPF
C7ORF49
TTC19
ACADS
MRPL23
GBA
OR10V1
HSPG2
KAT2B
DTD1
IFNGR1
IFNGR2
ZNF850
ARHGAP5
ICOSLG
TBC1D9
LINC00662
THEM6
SRSF2
PRLR
MZB1
PPM1L
USP40
EGR4
DNAJB12
HLA-DQB1
MSMB
C6ORF25
MADCAM1
CX3CL1
RNF139
ADAD2
CHEK1
GID4
SNAR-A14
CDK6
GID8
ZNF581
RNF141
LOC100996702
PAX6
TIPARP
MRPL3
SCRN1
NCAPD3
PTPN7
NBPF1
ATOX1
NANOS3
SUZ12P1
PSD
TPRG1L
CAMKK2
DKFZP686K1684
NPBWR2
EIF4EBP3
ASPRV1
NRF1
OBSCN
LAT2
ARHGAP5-AS1
PDE6D
MYO1C
MYO1A
CHST1
ADAMTS13
SNORD1A
SNORD1B
SNORD1C
CHCHD10
VDAC1
CD79B
CHMP6
RPS9
ZNF503-AS2
LOC100652758
ZNRF3-AS1
DEF6
DHX58
PGBD1
GMFG
LY6G6C
LY6G6D
TOMM20L
HOXA11
HOXA10
NAPA-AS1
TMEM201
TMEM204
PSMA4
SLC22A18AS
ZNF101
NUBP2
C5
CAPN2
FBXO45
CPSF3L
TSSK4
USP3
GALP
TSSK3
FBXO43
ZNF322
DCDC2B
MIR5008
LGALS9
LGALS8
IGSF23
IGSF22
ATXN10
LGALS1
C6ORF100
FSCN2
FSCN1
SFRP2
NUP50
SNORD10
SNORD12
G2E3
TSTA3
KCNH2
TDG
SNORD19
SEPT10
TAPBP
AGPAT5
NMB
AGPAT1
MYO10
MIR4288
CAMK1D
PAIP2
PLAUR
LOC729683
MIR4285
FCGR3B
SMCR8
SMCR9
TMEM156
MPDU1
MIR4731
PEX10
C16ORF47
C16ORF46
PEX14
LRRC29
MIR4736
SEL1L3
RAB3IL1
PRICKLE4
LYPD3
CALCOCO1
CALCOCO2
NUF2
NAP1L5
RPL23
RPL22
ATG3
SLC35B2
LPCAT2
SLC16A10
FLJ23867
RGS3
LOC100133669
POLD1
MID1IP1
HPX
LOC729020
PEAK1
CD27
PIEZO1
SERTAD2
PIGO
TMEM194A
PIGQ
LINC00656
SERTAD3
SEPT6
WRAP53
SERTAD4
EMC1
KIAA1147
ACTN1-AS1
KLHL6
SNORA11B
SRRM5
CCDC175
FOXC2
KANK4
C2ORF82
ATP6V0E2-AS1
KANK3
KANK1
C2ORF88
WBP1
ATXN1
VEZT
SEC61A2
RBP5
FXYD2
LOC731779
LOC284080
ZFAND5
ZFAND3
FAM71A
IGFN1
CDK2AP1
CDK2AP2
MAFG
EIF3J-AS1
FASTK
EIF3H
MIR4516
MIR4519
HIF1AN
RBPJ
EIF1AX
NTRK3
DENND3
PTP4A3
CREBRF
ZSCAN26
ZSCAN20
ZSCAN21
LOC100130987
AOX2P
MRPS6
MRPS5
TDRD7
COL19A1
C3ORF37
C3ORF36
MIR3175
KIAA1841
SOCS1
ATG2B
UBR7
LOC730668
BMP6
BMP4
WDR53
GPR4
PPP2CA
EIF4G2
EEF1D
SOCS2
NR1I3
ULBP2
ULBP3
C19ORF24
ULBP1
FOXM1
C8ORF86
ACVR2A
EGFL8
HOXC8
ACSL1
ANXA2R
RASSF1
PCM1
RPL5
RASSF5
HOXC4
TMPRSS4-AS1
TMEM120A
CD151
C10ORF67
FEN1
OGFR-AS1
LOC100506714
ARHGAP9
CYGB
LRRK1
LRRK2
ABHD15
MIR636
ABHD10
MIR632
COL27A1
RBM22
TGFB1I1
TAF6L
PSME4
TTC5
MRPL12
TMEM247
C5ORF38
TTC3
PIKFYVE
ARPC3
RHOQ
C19ORF25
RNF43
RHOV
OR52A5
RNF40
TMPRSS12
MINOS1P1
POLR2G
ZNF821
C1ORF148
IFIT1B
RHOC
C1ORF145
EFHC1
ERCC6-PGBD3
RHOG
ELP5
ANKRD29
PRDM16
ABCG1
ABCG2
PRDM15
PLSCR2
PLSCR3
LOC100130480
SLC22A31
MPL
FANCD2OS
USP51
ITM2C
BATF2
AIFM3
VPS72
AGO1
RNF122
GRPEL1
GAMT
MIR93
FAM120A
SCML1
TMEM110-MUSTN1
CD302
GRASP
SHKBP1
KRTAP5-10
FCER1G
FZD3
BTG2
BTG1
OGFOD2
HUS1
ZNF626
TEC
LRRC37A6P
TEF
ZNF623
TRIM33
NEURL3
GPN3
TBRG1
NFKB1
NFKB2
SLC16A2
C10ORF85
HELLS
CYBB
NTRK3-AS1
FLJ44511
ZFP36L1
LRRC25
RPL3
CHRM5
CEACAM22P
FASTKD5
ADM
TGFBRAP1
FHDC1
NUP210L
EMILIN1
PKD2
TACC2
GJC2
ZNF485
CHRM4
CYB5R2
AKR1A1
PSMB9
PSMB8
TMEM235
MRTO4
KIF20B
HIVEP3
ZNF311
ZNF318
KALRN
CAB39
TFF1
TFF3
HIST1H2AH
ANKHD1
GNAT1
C6ORF223
P2RX3
C6ORF226
KLHDC4
HSPBP1
P2RX6
SNORD21
URAHP
SNORD24
HADHB
H1FX-AS1
C9ORF24
KCNK7
GPR137
ZNF552
IDNK
MSX1
HSD11B2
SH3KBP1
SNORD8
SNORD9
TMPRSS9
MIR4724
LEF1-AS1
TRAF5
SCAF11
AP4M1
GPR132
ALS2
MIR4729
CRYM
ESD
ADHFE1
DENND1B
DENND1A
FOXN1
FOXN2
FOXN3
PCDH9
RPL38
TAB3
PMVK
VWDE
GRIN2D
MIR142
ATF5
TNKS1BP1
SDHB
SH2B3
TAP1
IFFO2
ZCCHC17
SUMO3
AP1M1
FKBP14
CCDC147
SBF2
CCDC142
DBN1
BRPF1
LEF1
UBE2J1
BLOC1S6
BLOC1S5
SMG6
LHX4
DLG4
BLOC1S1
SAMD11
PTGER4
LHX9
SYS1
PCBP4
PPP2R4
FAM114A1
PPP4R4
LOC113230
WEE2
OLIG1
METTL16
FBXO10
MIR4298
ZMYM2
TMEM44-AS1
SLC38A3
SLC38A2
CAMK2G
PTGR2
MIR5580
STK3
STK4
MACROD1
OCA2
TMEM184A
CXCL17
ADRA1A
MYL6
LINC00229
ADRA1D
MIR4508
UCKL1
MIR4505
AKAP9
TPT1-AS1
CYP26A1
ARHGAP10
PSTK
STARD4
YBX2
CAPZB
ANO8
RRP1B
ANO5
NUAK2
CELF4
ATP2C2
LOC100134229
MIR3186
MIR3185
MAGOH2
CHKA
PEG10
ATP2C1
WDR44
MRPL16
POM121L4P
CETN3
CETN2
C19ORF35
ZIC5
ZIC2
ZIC3
TBC1D29
CCL22
GRM1
LINC00681
NR1H3
TOMM6
GUCY2D
C14ORF80
HOXB2
TTC9
UCK2
SENP3
HOXB7
HOXB5
CUX2
MIR190B
BRF1
DCDC1
ING2
ING3
PDAP1
NOTUM
DNAJC4
MIR604
RING1
TTC31
MIR491
BHLHE41
RRP12
ANKRD23
PTPRVP
EFCAB4A
INA
ZNF827
GUSBP11
ACP2
SLC2A12
SLC2A11
MKRN3
ANKRD33
SNORA65
SNORA66
SNORA67
RGMB
ANKRD39
NCOA2
ITPRIP
TMEM17
NCOA4
PRAME
TMEM18
PTX4
NR2F2
BSN
NOP14-AS1
POLR2K
DDB2
MINOS1
NUGGC
FLJ43663
RIMS3
GRID1
CTF1
TMEM66
RCAN3AS
LDLR
FRMPD2
ST7L
JSRP1
ZPBP
NUTM2A-AS1
ACPT
CAPZA1
ZNF638
ZFYVE27
TPCN1
C20ORF24
AK3
KLHDC10
AK1
ZNF630
APOBEC3A
GEMIN7
TBCA
EMX1
UBE2L3
IGLL1
HOXA10-HOXA9
MIR1184-2
MIR1184-3
PRKD3
TMEM175
SMCO3
CCDC144B
PGLYRP4
HLA-DPB2
BAX
LOC646168
PLCG2
ERF
MAZ
SH2D3A
HAND2
SH2D3C
LZTS1-AS1
GIPR
EIF2S1
EIF2S2
CDK18
SLC37A1
MYOD1
ZNF121
TOB2
SHC3
MIR548AR
MIR548AQ
KLF7
KLF6
ST7
VWCE
TMEM223
ATP6V1B2
PSMC3
EFR3A
N4BP2
ASB9P1
ARFIP2
HEATR3
ACER3
NLGN4X
NCR3
HLA-DRA
STARD4-AS1
FAM216A
MMP28
OSER1
C10ORF32-AS3MT
TRIP13
SEC61B
MTERFD2
HOXB13
TLR8-AS1
KHSRP
SERTAD4-AS1
IFT172
MUSTN1
PPP1R35
MATK
MAP3K14
CTNNBIP1
SLC1A4
C16ORF93
FLJ37201
SESTD1
LIN7B
MIR4757
MIR4756
LRRC40
MARCH6
LRRC45
LINC00173
IKBKE
BTN3A2
TMEM185A
FOXI2
MICB
UBXN11
RARA
B3GNT5
EIF3J
EIF3K
RARG
DHRS9
SNORD12C
LOC100507066
EIF3D
ADRA2A
SKA2
C16ORF98
MTMR9
MTMR4
NABP1
CCNL1
WT1
PBRM1
CDKN2D
NME5
TSC22D3
SMARCAL1
FCHSD1
CCDC150
BAZ1B
GUK1
EDEM3
PHGDH
YIF1A
NYNRIN
TMCO5B
SNORD125
NTPCR
OSBPL11
C11ORF1
SLC2A9
SLC2A4
SLC2A1
UBTD2
TIAL1
MCM9
TAS1R3
YIPF4
CCL3
NFATC2
C20ORF203
TNFAIP8L1
LOC100288748
SCHIP1
VANGL2
HSBP1
MADD
TULP2
NBL1
DISC1
EN2
MORF4L1
TACSTD2
LOC149950
TNNT3
ANGPT1
PPP1R14B
PPP1R14C
CD46
PALM3
ENG
PAX7
C20ORF112
KIAA0895L
CD40
LXN
RFK
MIR3196
FZD5
MIR1914
FCF1
MIPEPP3
FBRS
TBC1D32
CDC37L1
ATP6V0A1
DEPDC4
GPR97
SRRD
RALB
ALKBH1
MIR29C
KRT77
TBC1D4
SCYL2
TBC1D5
STXBP1
MIR615
MIR614
TIGD5
HAAO
MIR611
FLT1
DNAJB8
SKP1
DNAJB2
S1PR1
H1FX
DNAJB7
DNAJB5
DNAJB4
LOC100131289
NRP2
FANCA
KDM6A
TTC26
DOT1L
SUGP2
DIDO1
SLC2A1-AS1
ENTPD3-AS1
H1F0
COL25A1
CARS
TMED7-TICAM2
HNRNPA1
FIGNL2
LOC81691
RUNX1-IT1
ENO1
CITED2
LINC00908
SNORA52
SNORA54
SYCP1
SLC22A18
LOC100288181
IRS2
SNORD121B
TRAPPC6B
LOC728613
DNAJB8-AS1
COBL
CDK9
LPAR6
CA1
HAPLN2
MIR663B
AMOTL2
PTK6
PRSS3P2
ALKBH7
MSH5
LIMS1
VAV3-AS1
SORBS3
GLRA4
ODC1
FAM219A
RERE
CNIH2
NSMCE4A
PKI55
DDHD1
LOC149086
RGL3
SUN1
RTBDN
ARHGDIB
ARHGDIA
LOC100130357
XPR1
MIR873
MATN2
SUPT16H
ATP10A
PRKCE
LOC100505622
PADI1
PADI3
PRKCZ
EBF3
EBF2
HBA1
LMNA
HBA2
NAT8L
HIST2H2AC
SEC11A
DDX25
ACKR5
PFKFB3
C1ORF189
SAE1
ZNF790
GPR133
SH3BGR
RPS2P32
PLXNA2
C1ORF186
FLVCR1
ACTG1
ADD1
SNAR-D
TBX21
RAET1K
FAM3C
FBXO16
PIDD
ATF7IP
LAMC3
CWC22
LTBR
TOMM5
PPP1R2
SNORD43
TRUB1
CCDC96
TMEM191A
RNPEPL1
MAP3K5
MARCKS
ZNF575
ZNF576
ZNF577
TRPV4
TPGS1
LUC7L3
ATPAF2
ZNF207
FAM131B
CTSK
MIR4745
MIR4747
IDH1
KCNAB1
EVX2
RPL14
MIR5698
TOMM34
PPP1R32
RPL12
RPL13
SNORD4B
SNORD4A
FLJ44313
TMEM107
RPL19
TMEM105
SETD6
UCKL1-AS1
CXCL2
TRANK1
INPP5F
NME3
SYK
LOC100133612
INCA1
ZAR1L
CSHL1
TRPM1
MARCKSL1
ZCWPW1
LOC100132215
TACC1
SPEG
PKD1
EME2
EMD
CNST
RAD21-AS1
PICK1
LOC100506639
GSKIP
PDZK1IP1
DPH3P1
TIMM8A
DAXX
NT5M
GFOD1
MET
TEKT1
ID2
NT5C
TBATA
AFF3
AFF1
MAP10
PNPLA2
CAPN10-AS1
TAPBPL
NPPB
NPPA
IGSF9B
KIAA0195
PINLYP
TINCR
LOC151475
RNF144A
KATNAL1
GCKR
LINC00592
FRMD8
MINOS1-NBL1
LOC100507463
PWP2
KIAA0754
PHKA2
PHF23
DNER
UBE2I
UBE2K
NAA15
TP53
ANKRD19P
MOGS
LINC00208
CTAGE7P
C12ORF5
DSCR3
UBE2F
FGGY
BACH1
ATG14
ZHX1-C8ORF76
TOP3A
CYP26C1
OR51F2
STOX1
ARHGEF2
ILK
SEC14L5
CEBPA-AS1
FST
KRT5
SPICE1
SNED1
NSMAF
LOC389247
LOC731275
VPS45
CTDNEP1
PXT1
KRT80
PDE3A
SMTNL1
SNAR-A9
WBP1L
KRT6A
SNAR-A3
SNAR-A7
SNAR-A6
SNAR-A5
SNAR-A4
NDUFA4
JUNB
NDUFA3
COMP
TMEM43
WBP11
MAST1
ZC3HAV1L
LINC00200
GPR62
ADAM23
PLXND1
GMEB2
CD180
FAM72B
SLC43A1
SLC46A2
RRP36
LATS2
F8A1
SZRD1
LRRN2
IL16
PPP1R15B
BLMH
MIR219-1
LINC00577
ATP5L2
INSC
BPGM
DTX3
BIRC7
INSM2
SPDYE1
BIRC2
SNORA48
COX6A1
C1ORF174
HIST2H2BE
LTA4H
TXNL4A
RB1CC1
SPTBN4
SPTBN2
SPTBN1
HOXA11-AS
FAM13A-AS1
GDF9
KLF10
APOPT1
TNFSF12-TNFSF13
MIR1471
NUTM2D
ITGAE
MIR153-1
PI16
SUOX
PUS3
MEA1
POU3F2
CPT1C
STK36
ANXA6
CEP63
MSI2
SLCO2B1
MIR26B
MEST
MCM7
MCM6
N4BP2L2-IT2
PCNX
DUSP13
DUSP12
POGK
SAMHD1
FEZF2
LOC253573
LCK
KCNK4
HIAT1
LOC728739
SECISBP2
WNT9A
NDUFS8
TMEM167B
LOC728730
AHCY
COQ3
COQ2
FAM198A
HADHA
TIMP2
NRCAM
ISL2
MRGBP
TRMT61A
GCLC
ZFYVE9
STX1B
MDS2
MROH6
AP4B1-AS1
TPX2
ZNF142
BCS1L
NHLRC4
RXFP1
PPT2
DGCR2
H2AFB3
INPP4B
H2AFB1
MIR3158-1
LOC153684
MIR3158-2
ZNF786
SUSD1
LYN
KPTN
ETHE1
BRICD5
TH
HOGA1
VWA7
TMF1
ZNF362
C12ORF80
ZNF367
ZNF366
LSG1
KCNN3
PRF1
KCNN1
ANKHD1-EIF4EBP3
IP6K3
KCTD20
GATA2
FBXL8
SNAP25-AS1
BRSK1
HRCT1
SCAND2P
IRX2
UBOX5-AS1
LOC100216546
LOC100216545
DPCR1
CTR9
TLR6
TLR5
BTBD19
GRIP2
SCARB1
ZNF561
NIT1
HLA-H
FOXK2
STMN3
MIR4775
MIR4774
F8A3
ARHGAP25
PHF21A
HLA-F
HLA-E
NFKBIE
EP400
RFX2
CLTB
TMEM59L
SNORD36A
TNS3
ZEB2-AS1
RMDN3
SNORD36C
HAUS8
DACT1
C17ORF97
SNORD36B
HAUS3
TAF13
DOCK11
SLC35A4
SLC35A5
TEX40
LOC729732
NR5A2
SLC35A2
SLC35A3
UBXN4
DLX5
DLX1
DLX2
TOP2A
ACVRL1
NXF1
SH2D6
FAM118A
TMPRSS4
LMX1A
ASIC3
SLC26A1
ABCB10
SBK2
MTFR1
FGF5
PRSS2
TMEM179B
HIST1H2BK
BCAN
OLFML2B
PMP22
TNFAIP8
DNMBP
CR1L
VAV3
SDC3
SDC4
HOXD13
TNFAIP3
CDC20
TNF
FAM150A
MIR541
STON1
ELOVL1
BAIAP2
IPO4
LIN54
NRBP1
BEST4
KANSL1-AS1
PYDC1
MCOLN2
LINC00582
NUDT4P1
SNX18
RAB8B
RAB8A
MIR4793
NSDHL
SGCE
CNKSR3
SCPEP1
MAPK1
RMND5B
DUSP8
DUSP5
ICAM3
MAPK8
DUSP6
ARL17B
SGPP1
WTAP
HHEX
ELN
MARK2
SETMAR
LRRC8B
C7ORF65
ACTN1
SAA2
RANBP3L
C22ORF15
BCOR
FADS3
ANKS1A
IDUA
METTL9
CCL14
CCL16
VPS36
GPR84
BLOC1S5-TXNDC5
SYNGR2
MIR320A
CLP1
TAS2R41
PITPNM1
TAS2R38
TBC1D16
CPED1
KCTD2
KCTD1
MIR27A
LY6E
LAMB1
GPR56
C19ORF82
CD63
TMEM39A
FAM83G
FAM86B3P
DGKZ
LOC730227
SERPINA4
HAGH
CPNE2
ZC3HC1
DGKQ
CPNE7
CPNE5
CPNE4
MIR375
PYCARD
ACSS1
DNMT3B
SNORA31
RAD21
ROPN1
ANLN
GNL3
LINC00963
SEPT4
LINC00961
RTEL1
STON1-GTF2A1L
SSBP4
PACS2
NPM2
SBNO2
EID2
GFI1
KCNAB1-AS1
PDE2A
NEDD4L
BHLHA9
FABP5P3
DDX51
PRKAG2
PCSK4
DUSP28
POGLUT1
TAP2
ANP32B
MIR130A
JPH4
ANP32A
SEMA4A
SEMA4B
SEMA4C
LEMD3
FENDRR
LOC439994
HBQ1
RETN
HSD3B7
MRPL55
ZNF580
LOC100130370
MRPL52
PRIM2
CLASP1
MIR410
MIR412
ZNF768
ARHGEF10
LRP2
SLITRK2
SLITRK3
MIR1200
IQCC
SERP2
PIK3C2A
PIK3C2G
IQCD
SGK3
MUC13
RPSAP9
WDR73
LST1
TC2N
ZNF174
LOC389033
TARM1
NPB
MGC16275
LOC63930
RGMB-AS1
ANGPTL4
POP5
C1ORF21
KLC2
TXNRD1
PAIP2B
MIR5708
CTCF
MMP14
ZNF197
FBXO42
C12ORF73
MMP11
MGC45800
CDKN1C
CDKN1B
CDKN1A
L1CAM
UBE2D2
ASNS
MYO18A
C9ORF66
SNORD60
SAMSN1
SNORD69
SNORD68
PPP1R1A
PPP1R1B
SMIM2-IT1
MIR2861
PAICS
STX12
UBXN2A
NFIL3
TRPT1
ZNF516
GDF11
GDF10
VNN1
TSPYL2
MLLT10P1
MIR4763
KCNK15
OGDH
SNAR-A11
SNAR-A10
VEGFB
SMG1
NUFIP2
ZMIZ1
BNIP2
SLC39A7
MIR29B2
C17ORF62
PSIP1
SULT4A1
GZMM
NAPSB
MIR106B
ZNF425
USE1
SNORD59B
ATXN7
VWF
SNORD59A
ATXN3
NAB2
MYH11
SOAT1
AOX1
ERCC6
TK1
AP3M2
SPEM1
REN
AKAP13
COX7A1
SPSB3
APBB3
NEDD8
NEDD9
SDPR
JHDM1D
SKIDA1
CDC34
NFIB
GLTPD1
EIF1
SHISA4
AREL1
LOC254128
FAM229A
LONRF2
PLA2G15
DNM1P35
PPEF2
SCAF4
LTB
LTA
ALDH3A1
LASP1
ALG12
SCAF8
HECA
ARID5A
APBA2
MICALL1
NTN1
NTN5
MIR3960
ABT1
PMS2P1
ATAD2B
CDYL
B4GALNT4
MORC3
RBM5
MORC4
STAG1
ALG1L2
CAT
[truncated: 1,786 more rows]
