# Supplementary material for: Identifying Network Perturbation in Cancer
Source: PLoS Comput Biol. 2016 May 4;12(5):e1004888. doi: 10.1371/journal.pcbi.1004888 (PMC4856318; doi:10.1371/journal.pcbi.1004888)
Supplement: S1 File — (ZIP) [file pcbi.1004888.s001.zip › files/tf_data/CD34_15k_enh/IRF1.csv]

RANGRF
PGM2L1
ELANE
HSPA7
NCBP1
HSPA4
HIST1H4K
HIST1H4J
MTVR2
LOC728024
ARFRP1
LGALS2
ATPIF1
ASS1
RAD51D
KIAA0907
HKDC1
NR0B2
LOC100652791
PIK3CD
FIG4
ZC3H10
RNF115
SPTLC2
SPN
IRX5
ABCD3
TMEM53
IQCB1
C2CD5
XPC
SP3
SP5
POLR3GL
SP7
PRKAG2-AS1
ADPGK-AS1
OPA3
MIR103B2
HNRNPDL
ORM2
SNN
TRAPPC2
PARP12
BAK1
MAF
CTBP2
NSL1
ITPK1
PNISR
ITGA4
RIT1
MIR1469
MGST3
MFSD12
HNRNPUL2-BSCL2
DENND4C
IQSEC1
SWAP70
RARRES1
APOA2
LOC100287072
BACH1
MTCP1
GMDS
TIPRL
WSB2
FAM169A
DUSP27
KCNIP1
SDK1
KANSL1-AS1
PRSS50
HMGB3P1
C2ORF49
GRN
CHST4
ITGAX
RPS6KA2
RPS6KA5
HLX
SFT2D3
COX7B
SIGMAR1
SNORD45C
SNORD45B
SNORD45A
ITGAE
SESN1
SESN2
PTPLA
SMAD1
SHROOM1
MTIF3
NDUFAF3
MIR4717
NECAP1
IGF2R
LOC100506713
KIAA1324
ARF6
FAHD1
ELMSAN1
DBNDD2
SULT1A4
ENOPH1
SULT1A1
CALB2
SULT1A3
RGPD3
NOL9
OLIG2
OLIG3
SRPK2
BDKRB1
CRTAM
IRF5
SLED1
CCDC115
ADARB2
METTL20
MGRN1
CES5AP1
CUEDC1
HMGB2
CPEB1
PGLYRP2
SPNS3
SPNS2
MIR3714
BIN1
SLITRK3
SIRPA
MIR4530
EEA1
MIR4734
SLIT3
SLIT1
GFAP
SEL1L3
CD48
UXS1
MND1
CD47
CA12
TNFAIP8L2-SCNM1
FGFR1OP
SASH3
LRGUK
C3ORF58
EIF4E3
EIF4E2
TBL1X
MIR3151
CCNJL
C3ORF55
CYB5B
WDR78
CREBBP
ATP6V0E2
EWSR1
ZNF724P
REREP3
AAAS
TRIM14
LOC442132
NTAN1
PPP2R3A
NQO2
SPRED2
SIDT2
PRPF8
MIR497
CYP4F3
HDAC7
ASB4
CD177
RELT
FKBP1AP1
LINC00309
C7ORF50
RELB
ZMPSTE24
MRPL32
MRPL38
MRPL39
MRO
ARRDC3
THOC3
KHNYN
THOC7
PDE8B
SMDT1
RCOR3
RAB27B
RFX8
KIAA0930
NRXN2
ZNF846
NUP107
IBA57
ETV3L
PAK2
FOXP2
FOXP3
CLEC2B
ADNP
NSDHL
COPS3
TBC1D3B
COPS5
ZNF592
ERI1
MESP2
OR4C12
AIF1
ZNF606
ANGPTL6
ZFR2
CBX3
RGMB-AS1
VEZF1
MYCT1
TNS1
TMEM45B
DPYSL2
NUDT6
FASTKD5
HBE1
SCMH1
CHRNB3
CKLF
PMS2P1
ARL2-SNX15
SHISA4
SHISA5
ADAT2
CREM
BTC
SHISA3
GTPBP1
ZNF114
TRIM2
SHISA8
NUTF2
EPHX1
PDGFRA
TMC2
KIAA1468
AMPD2
KIAA1462
PRKAR2A
MAGT1
C2ORF50
C18ORF8
MCTP2
MLF1
ADAP1
TMEM14E
MLF2
MECOM
ITGA2B
CSF1R
FBXW9
FAM21C
TNFRSF6B
FBXW7
KIAA1683
DPAGT1
NLGN2
SH3RF1
SEPHS1
CELSR2
TMEM143
MIR4706
MIR4701
TJP2
CYP24A1
PPAN
PTCRA
LOC574538
MFN2
MIR18A
KIAA1199
SH3PXD2B
ST6GAL2
TCEB2
PRDX2
IPO11-LRRC70
OTUB1
MIR196B
FYB
ZNF2
MMRN2
CCDC167
KCMF1
LOC146880
ERO1LB
HNRNPA3
ST3GAL1
RAC2
RAC1
NINJ2
VCL
CROCC
FCGR2A
NLE1
CYTH1
CYTH3
PBX3
SLC16A8
CYP7B1
MIR4521
SLC16A3
AGR3
SLC16A6
RAD51L3-RFFL
DCAF7
CANT1
C21ORF59
ZSCAN31
ZFY
RAD9A
CDR2L
ERGIC1
TXNDC9
POLR3C
LOC155060
TOPORS
UNK
TTC30A
CALM1
DCD
GSDMD
UPK1A
MIR20A
DLGAP4
TUT1
WDR60
WDR66
CUL3
CLCN3
CREB5
R3HDM1
PRMT5
PNKD
SLC15A3
DNAJA1
REPIN1
RBM47
KIF5B
PQBP1
MIR620
NKAP
AKT3
TTC13
LINC00336
AES
EPGN
CREBL2
PRSS54
GAB2
MRPL28
KAT2A
TFIP11
HABP4
SLC31A1
ZSCAN9
NPTX2
ACN9
ICOSLG
NDRG4
SRSF4
SRSF6
SRSF1
SRSF3
EGR2
NKX2-6
MZB1
RNF130
TTC9C
CISD3
DALRD3
MIR4472-2
CLNS1A
PPP1R3D
HSPA4L
HEMGN
PAX6
PAX3
MRPL1
PAX8
BCL9L
GINS3
RCE1
PROK1
ATOX1
ACAD9
DDR1
TMEM88
MOK
CAMKK2
LOC100506115
EDDM3A
EDDM3B
BAG2
MIR4453
BAG4
MYO1C
EIF1AY
ADAMTS13
RPS3
ADAMTS14
ARRB1
DENND6B
ZNF503-AS2
SLC52A1
CNTD1
LOC100652758
ATXN1L
DEF6
PPAPDC1B
HOXA11
UTP11L
PSMA2
SLC6A19
TMEM204
PSMA8
ZNF101
GALT
HMGCS1
HMGCS2
USP3
KIAA1456
GRID1
MGLL
FER1L6-AS1
GALE
GUCD1
MSH6
GALC
MIR5001
MIR5003
KCNJ3
NAMA
RRAGD
SNORD17
SNORD10
MYL12A
KCNH2
EIF2AK4
EREG
COL1A1
RCSD1
PLAUR
LOC729683
MIR4284
C1QTNF9B-AS1
MIR4738
LRRC25
MPDU1
SORBS3
GCDH
MIR4736
TIMM17B
MANBAL
GCNT1
LYPD3
GCNT2
RPL23
ATG3
LPCAT4
LPCAT3
LOC157273
PRRC2A
EYA3
MPND
PIGC
FBXO32
PIGN
PIGT
HPN
PIGV
ATXN7
LOC348761
KIAA1147
CETP
PPP1CB
PPP1CA
LOC151484
SNORA11B
SRRM5
CCDC175
OAZ1
C2ORF81
ATP6V0E2-AS1
KANK3
LNPEP
WBP2
VEZT
DOLK
FXYD7
FXYD5
FXYD2
FXYD3
MT1IP
FXYD1
ZFAND6
WDR5B
ZFAND1
FAM71A
PLIN5
MAFG
DNAJC16
MIR4514
MIR4518
NTRK1
ARHGAP23
ARHGAP22
PTP4A1
ARHGAP25
PTP4A2
ZSCAN25
ARHGAP29
ZSCAN21
BMP7
MIR3202-2
MIR3202-1
COL19A1
VAPB
NKRF
LOC100289361
RBP3
UBR3
UBR2
ATG2B
PA2G4
GPR3
TWF2
SOCS3
MBTPS1
LOC731223
GPR4
SWT1
TERF2
CCNF
NKX1-2
ULBP3
AMD1
GOLGA8A
CCNJ
LOC100129195
CT45A1
PTOV1
PTPMT1
TMPRSS4-AS1
RASSF6
VMO1
HCST
IL1R2
CYGB
LRRK1
MRP63
MIR142
GPBAR1
MIR630
ESRRG
LINC00324
IL22RA1
INTS9
RHOQ
RHOV
RNF41
GATSL3
RHOH
C1ORF148
DAG1
SNORA76
CAPG
RHOG
RHOF
ETHE1
LINC00925
HIST1H3B
TLK1
PLSCR3
PRDM10
TLK2
CCL3L3
MPL
ANKRD20A4
USP51
SNCG
LOC338799
CCL3L1
SNCA
IL17RE
IL17RC
RNF122
METTL21A
CCDC109B
MIR103A2
HBA1
PP7080
FAM217B
SHKBP1
SSTR5-AS1
FCER1G
HBA2
ZNF628
BTG2
BTG1
FZD9
CACNB1
TMEM107
GPN2
SRD5A3
NFKB1
TMEM30C
C10ORF85
RAP2A
SIAH1
SLC6A20
ZFP36L2
LOC100507250
PHLPP2
ADO
TMEM120A
TGFBRAP1
PROX2
HIST1H1C
FHOD3
ATCAY
GJC2
PICK1
ZNF486
PIAS3
PSMB9
PSMB8
STAMBPL1
PSMB6
MRTO4
CD200R1L
HIVEP3
ZNF311
FAM115A
HDHD3
ZNF317
JUNB
JUND
TFF3
HIST1H2AM
HIST1H2AI
HIST1H2AK
HIST1H2AJ
C6ORF223
GNAT2
SWSAP1
CORO6
HIST1H2AB
LOC100132815
NTMT1
PRPF19
KCNK6
WBSCR16
RSAD2
DUSP23
ZNF552
FAM71E1
NACC1
MIR4726
TMPRSS9
TRAF5
TRAF6
HOOK3
NUP160
TMPRSS4
TMEM163
TVP23C
EVI2A
DENND1B
EVI2B
FOXN1
CHD4
PCDH8
DBX1
COX4I2
RPL37
GNA15
TGIF1
GNA11
SDHB
TBC1D10C
TAP1
ZCCHC11
TAP2
ZCCHC16
ZCCHC14
TMCO2
CCDC140
MIR3122
FAM96A
EEF2K
LHX1
LHX2
DLG4
COMMD6
MIR4296
TOR3A
LOC113230
METTL12
WEE2
LOC729852
B3GALT4
ZMYM4
SLC38A2
CAMK2D
IFNE
CAMK2G
SLC38A8
PIDD
OSBPL8
OSBPL9
IFRD1
ALS2CL
OSBPL6
OSBPL5
AKAP4
RNASE11
SOX4
RNASE12
LTV1
TEX2
SNRNP27
CYP26A1
FAM20B
SAP25
ENOX1
CD1C
LOC100132891
LOC730183
CELF1
KLHL35
MIR3189
MIR3188
FAM64A
TMEM132A
CHKA
PEG10
NKG7
HCG27
HCG23
POM121L4P
CETN2
GTF2B
ZIC4
JAK3
VSX2
GRM1
NR1H3
TBC1D2B
ALPK3
HOXB9
SENP7
DST
HOXB6
CHUK
TTC8
MAP3K9
RHOU
DNAJC8
DNAJC9
C1QTNF9B
GLYATL2
OR10V2P
MIR4749
GOSR2
FLJ21408
MIR3939
SNORD41
WDR83OS
MIR191
ACP6
CCDC97
MIR195
SDCCAG8
NRN1
SLC2A11
ANKRD35
ANKRD37
SNORA68
ZNF839
SNORA67
RGMB
ANKRD39
LHFPL2
LRIF1
ITPRIP
TMEM17
FAM91A1
TPRKB
SLC22A20
NR2F2
LCOR
LIMD2
ANKRD28
RIF1
GSG1
CEP41
C14ORF178
MIR4773-2
MIR4773-1
SLC27A1
STARD3NL
SLC27A2
STAG3L5P-PVRIG2P-PILRB
CAPZA2
AK9
GTF2IRD1P1
LMO2
IL21R
TBCC
MIR19A
OR10P1
HOXA10-HOXA9
MME
SARS
AP1S1
NCKAP1L
SMCO2
CHMP4C
PLCG2
FMO1
HAND1
ZNF202
PRR15L
COBLL1
SLC37A2
PMPCB
DDX10
LPIN1
LOC100652739
MIR548AR
TTLL6
GPR126
KLF6
GPR124
VWCE
KLF1
RNU5D-1
TMEM221
PSMC5
PSMC6
HEATR6
ARFIP1
SLC24A3
REST
BFSP1
CXCR2P1
SEC61B
TLR8-AS1
C9ORF53
SNORD37
TFG
C9ORF50
NCLN
RND1
SCN1B
SLC1A6
TGM1
LIN7B
C16ORF90
STYK1
SLC7A11-AS1
FAM60A
LAMB1
MXD1
RARA
DNTTIP2
FNDC8
SLX1A
FGFR2
SLX1B
GPATCH3
MIPEP
RABIF
DYRK1A
MTMR4
NABP2
CCNL1
CDKN2C
CDKN2A
NAAA
TSC22D1
TSC22D4
FCHSD1
DKFZP686K1684
CXCL2
YIF1B
PHGDH
HRC
SDE2
SYT9
LRRC4C
FAM172BP
TAS1R1
HNRNPH1
PLAGL1
MESDC1
MESDC2
C20ORF203
TNFAIP8L2
TBC1D3F
CCL5
FAM73B
SCHIP1
VANGL1
MTDH
EXOSC6
FAM189A2
MADD
SAP30
TOPORS-AS1
CYB561
TULP1
CLEC5A
C11ORF45
DLGAP1-AS1
PPP1R14A
SSC5D
MANSC1
MIR3197
EPAS1
MIR1910
FZD6
TBC1D31
RARRES2
CACNB2
GPR97
FPGS
RALB
CDKAL1
ALKBH1
KRT76
TRNAU1AP
CDKN2B-AS1
SCYL1
TIGD1
RCOR2
RCOR1
TIGD4
GPR45
PDE11A
SSSCA1-AS1
SET
SNORA5A
C6ORF1
AAMP
DIDO1
THAP1
CARS
PODXL2
U2SURP
IL6R
SNW1
LINC00907
SNORA51
E2F3
SYCP2
SNORA57
FAM65B
SLC22A16
TCTEX1D4
EIF3A
IRS1
HOXA7
CDK3
NSMCE1
CDK6
HAPLN4
HAPLN1
CA1
HOXA9
SKOR1
MIR663B
PTK6
CEP57
FAM188B
ZNF610
MSH4
FAM220A
SPECC1
ITGB3BP
LIMS1
VAV3-AS1
SNORD117
GAL3ST1
PRKY
SEMA6C
FAM219A
CNIH2
SUN2
ADCK4
RGL2
EOMES
DNAJC17
BCDIN3D-AS1
DNAJC13
MTHFS
USH1G
PACSIN3
PACSIN2
PRKCI
GREM1
CHRND
LOC101559451
CES1
HIST1H3C
CES3
CES2
EBF1
HIST1H3J
HIST1H3H
CKLF-CMTM1
HIST2H2AB
HIST2H2AC
ENDOU
DDX23
SEC11C
PFKFB1
PFKFB3
ZNF91
USO1
NT5C
FKBP15
RAET1E
UBE2J1
ADD1
TUSC5
TBX21
POMC
RPN2
ATF7IP
PDZRN4
PPIL3
SFTA3
CWC25
OCIAD2
PPP1R3F
PRPF39
OCIAD1
PPP1R2
PARD6G
TRUB1
CCDC96
CYP4F11
PROX1
ZNF575
SETDB1
LUC7L3
SMCO3
CCDC77
MIR4743
CTSL
CASZ1
MIR4748
SIDT1
FPR2
CTSC
SH3GLB2
CTSG
MIR5698
TMEM109
ANKZF1
NACAD
CHERP
MCMDC2
SLC18A2
GPATCH4
LRRC70
RPL19
SETD7
SETD6
NME4
NME6
PCYT1B
FOXN3
CXCL6
C17ORF82
LOC100133612
ZAR1L
FREM2
PRSS21
SPEG
HELT
RCBTB1
SNORD48
FGFR1
EPB42
GSKIP
MATR3
FBLIM1
FLJ33534
LOC100128233
SNORD110
KRTAP4-9
AP2S1
MET
AHNAK
NT5E
VPS37B
AFF1
PTOV1-AS1
CARD8
PNPLA4
LOC100128822
CARD6
CLUH
LBX1
UNC5A
PHKA1
CCM2
FRMD8
LOC100507463
PHF20
PHF23
FRMD3
UBE2H
UBE2O
MED13L
ST8SIA6
LINC00208
ST8SIA2
DSCR3
LOC147646
MIR3691
UBE2Z
ATG14
UBE2S
DPF2
STX1B
VSTM2L
RPL18A
SEC14L6
RNU6-33P
ADIRF
BTBD19
CEND1
LOC148709
MIR497HG
RHBG
MKNK1-AS1
VCPIP1
PDCD4-AS1
GPR84
LEKR1
TAS2R38
CLEC1A
NDUFA6
LOC253044
CAB39
LOC100129931
ACSS1
NCCRP1
WBP11
PLEKHM1
PLEKHM2
GPR65
VPS4A
FAM171A2
ADAM28
MAEA
PA2G4P4
RRP36
SNRK
IL15
TREML2
STX12
ZMIZ1
ZPBP2
RECK
SNORA42
SLX1B-SULT1A4
BPGM
APOBEC1
TTF2
IFITM1
SNORA48
C1ORF174
AEBP1
HIST2H2BE
ZNF813
CCT3
FBLL1
MKX
HOXA11-AS
VEPH1
KLF11
CPNE1
RNF170
MIR3692
TFAP2B
GDF7
KRTDAP
MCCD1
FRG2C
RMI2
MIR153-1
NT5C2
MEA1
OTOP3
OTOP2
ANXA5
ANXA7
CEP63
MSI2
MSI1
PDCD4
MCM2
KRTAP4-11
UTY
LOC442497
SAMHD1
FAM149A
HS1BP3
CYCSP52
LPAR6
DNPH1
POGZ
NDUFS2
NDUFS4
HBM
PROM1
ZRANB3
ELOF1
HBD
MIR885
HBB
MROH8
ATP9A
PI4K2A
ZFYVE1
PPT1
RXFP3
CCDC88C
RXFP4
GSE1
GPR101
SUSD4
TSACC
SUSD3
SUSD1
RNASEK
GOT1
SOD2
KRTAP17-1
TMF1
NUDT9P1
FAM221B
VWA1
KCNN4
KCNN2
LOC401463
TRAF3IP2-AS1
KRT3
H2AFV
SNORD52
CCDC80
SNORD54
OR11L1
CCDC84
NIPSNAP3A
DDX5
NIPSNAP3B
LOC286467
C10ORF105
MIR4727
HLA-B
SLC7A3
NFKBID
SLC7A1
NOX3
TFAM
PGRMC2
DKFZP434I0714
UBE3A
PRSS33
SLC35A5
LOC653712
SLC35A2
UBXN4
UBXN6
UBXN1
EPM2A
SH2D6
FAF1
LMX1B
TM4SF18
SNORD105
SNORD104
HIST1H2BB
HIST1H2BL
HIST1H2BM
FGF5
HIST1H2BO
KIAA1109
MIR4314
CD300A
HENMT1
MAP7D2
VAV3
KIAA1432
PDZD7
LOC100127983
PDZD4
STON2
ANKEF1
CD83
PDZD8
CLUAP1
SMCHD1
WBSCR28
DMRT2
MIR940
KIAA1211L
RAB8B
MIR4796
HEYL
MSL2
MIR4790
SGCE
CNKSR3
SCPEP1
RAPGEFL1
GTDC1
PPP1R12C
LOC606724
DUSP6
SGPP2
LRRC8D
ICOS
LYL1
ICAM1
LRRC8B
PHYHD1
ANKRD34A
PAQR7
BCOR
MIXL1
PTENP1-AS
MTF1
WDR54
C8ORF44
SYNGR4
STAT5B
PRR5L
GNRH2
NKX3-2
NKX3-1
TBC1D14
TMLHE
HSPA1B
C19ORF80
GPR56
GPR55
TOLLIP-AS1
FAM83G
CARNS1
LOC730227
IDH3B
HCFC1
HAGH
CMPK1
CMPK2
C1ORF200
CPNE5
PXK
SLC38A10
PXN
COA3
CEP95
DNMT3A
SNORA38
PTGIR
AAK1
FOXD4L1
LINC00960
LINC00961
NEK2
SSBP4
ANKRD65
NPM2
GFI1
SALL4
ATF1
TXNDC11
BHLHA9
MIR30E
FLJ13224
SYNPO
SCG5
PRKAG2
DAND5
CPSF4L
ANP32E
ANP32A
LIPA
TYK2
SEMA4C
PPAP2B
ZFYVE19
NCAN
HBQ1
RPF2
NAPG
HLA-DPA1
NAPB
MIR30C1
LOC100506810
SLC9C1
LRP2
ARHGEF12
ARHGEF15
SF3A3
PAPPA
PIK3C2B
MUC17
RNU5E-1
MUC13
GPR160
NPL
TNKS2
TTI2
FBXW4P1
DDX47
ZGPAT
GADD45GIP1
RHBDD3
CEP72
RHBDD1
KLC2
SRSF10
LGR6
RASGRP4
C12ORF79
GPATCH1
C12ORF60
PRG1
MEI1
BAZ2A
TSTD2
OR2W5
DNAI1
BUB3
TADA2B
GSX1
NR2C2AP
LOC100287177
NFIL3
GDF15
ZNF514
TSPYL4
C10ORF111
TMEM121
KIF9
TMEM128
VEGFA
PMEPA1
SLC39A5
C17ORF62
GZMA
C17ORF66
CABP5
LOC654433
ZNF423
USE1
FBXO33
SNORD59B
TK2
EMC1
SNORD59A
ZNF428
NAB2
SMG9
PELP1
MBOAT2
MBOAT1
AKAP12
HMBS
NEDD9
SCLT1
PRH1-PRR4
P2RY14
SKIDA1
P2RY11
CDC37
TVP23C-CDRT4
CDH19
DYNC1LI1
FAM185A
LOC646268
MCU
EGLN3
LONRF3
SEC22C
ROM1
JARID2
SPIB
SCAF1
LASP1
OFD1
RIOK2
APBA1
C21ORF128
LOC100129726
NTN5
LOC644248
MIR4492
WDR6
GPATCH2L
WDR83
GYG1
LINC00482
ASB9P1
SIM2
TRIM8
ATP13A1
ESYT1
ESYT2
RAI1
SKA3
CXCR5
GRID2IP
LOC286442
LOC100505658
VAC14-AS1
PDIK1L
ADAT3
BCAT2
PDE12
ARSE
E2F5
ARSG
EXOC6
E2F2
HMBOX1
CA2
SLX1A-SULT1A3
CA6
E2F8
ACBD3
CLEC3B
ACBD7
CHRNG
FUT1
ACBD4
EEF2
SNORA21
PDGFRB
TFAP2E
LINC00950
IZUMO1
TNRC6A
FBLN2
PYCR1
USP24
ADAMTS4
LOC648987
DDX39B
ARHGEF9
MIR4469
ARHGEF3
GMCL1
RPLP2
PLXND1
RP1L1
MEF2C
IFITM3
IFITM2
CENPM
HPCAL1
IFITM5
CENPH
LIPK
LIPM
C14ORF132
EIF2B3
SIGLEC14
REV3L
TMEM229B
LINC00229
CENPT
LINC00899
MIR425
SLC41A3
LOC389705
AZU1
PLEKHA6
EID2
SYNPO2
HCRTR1
C11ORF86
C11ORF82
C11ORF83
PAPL
GHRHR
NGB
EMR2
TRPC5
TP53BP1
ITGB2-AS1
RRAS
ARFGAP2
UNC93B1
ZBTB7A
ATP7A
NCKAP5L
MPHOSPH9
DDX58
COPZ2
BMF
NEK1
ADAR
OR10AD1
MIR330
ANXA9
MT1H
MRPS31P5
ZNF767
MT1G
DHPS
RNPS1
C12ORF65
SPATA5
C12ORF68
RPP25
SNORD72
RNASEK-C17ORF49
MIR935
HYKK
SPDYE1
GLTPD2
MIR1301
EPOR
NASP
SEMA5B
MTHFD1
SYTL2
SKOR2
LOC100505795
MYBPC3
HS6ST1
HS6ST3
ZNF503
WDYHV1
PROSC
NUDCD2
NUDCD3
TMEM136
ADSS
ZNF232
LAG3
EID2B
RPL41
KRTAP4-12
DUSP10
LOC401242
TBX15
ZNF431
CADM4
TMEM8B
VGLL4
RANBP2
FGD6
FGD1
C1ORF101
PRR5-ARHGAP8
GNB1
MYBPC2
NUDT17
MERTK
NUDT15
OR6X1
LOC284751
TM6SF2
ARNT
IFI6
CSPP1
STX4
STX6
SLC23A1
NFIC
SLAMF8
CECR5-AS1
LOC400685
NKX2-2
LOH12CR1
PHF19
LOH12CR2
LGI4
NTF3
SLC5A5
LOC100506178
NTF4
LOC90246
YWHAZ
LPHN1
SLIRP
HNRNPUL2
NOP56
LOC79015
OC90
SERPINE1
PCBP1-AS1
LOC440925
AURKB
LOC400043
NR4A3
CARD10
MT1X
FLI1-AS1
TXLNA
CDC42EP4
HRASLS5
MGAT5
DYNC1H1
SLC20A2
VAMP2
WDR46
LINC00167
MMP9
BOLA1
BOLA2
ACADVL
SATB1
SLC6A9
MIR1233-1
MIR1233-2
GPR153
C17ORF61-PLSCR3
TOB2P1
AXL
KNCN
C19ORF35
C1ORF229
C1ORF228
FMNL1
LOC728431
STAP2
FOXP4
TNFRSF9
MC1R
SEZ6L2
BRCA2
ANKRD40
LRRC6
MRI1
CLNK
AQP8
SNORA12
USP39
TNIP1
USP36
ADCY4
MORN4
ADCY6
PLD1
KIF27
RBBP6
RPL23AP64
RUNX3
RHAG
SNHG6
PNPO
ZBTB20
STX3
DOCK8
DOCK9
SKAP2
GRIA1
HOXB8
GRIA4
SEPT9
SEPT4
RESP18
NKAPP1
KANSL1
SLC9A7
SLC9A1
MFF
SOWAHA
LIM2
GK5
PCDHB19P
MCCC2
SYT14
LOC100129148
C11ORF96
C11ORF95
NARF
RBM39
EPHB2
EPHB3
GSPT1
GRAMD3
LOC93622
MIER1
EPN1
HOXB7
F2RL3
TP53INP1
AMN1
BTNL2
OAZ2
TOLLIP
MRPS26
MRPS25
RHBDF2
MIR326
MIR324
MIR1468
FGF21
NADK
RPP38
RASIP1
C12ORF50
SMIM14
SMIM19
TBX2
TCHH
TBX6
SNORD87
SNORD86
SNORD84
KLRF2
SLC10A7
THOP1
GOLGA1
ZHX2
SS18L2
IRGM
FHL3
FHL1
ERN1
CYP39A1
GPR19
RPS20
MVB12A
UCHL3
LOC100506548
KRTAP16-1
HBBP1
ATL3
ATL1
C17ORF49
C4ORF33
MLNR
GPSM2
COX7C
MIR4326
HYI
BAHD1
KIAA0408
CORO1C
CORO1A
ADPGK
MIR17
KRTAP29-1
MID1
DCPS
ECT2
LHPP
MLLT6
MLLT1
NUP188
ANKRD30BL
HNRNPA2B1
KCNS2
SYNJ2
MIR4638
LBX1-AS1
HDGFRP2
MRGPRF
LY9
DYX1C1-CCPG1
PPP6R2
NIF3L1
GTPBP2
EMC10
EFCAB7
ARID3C
PRDM8
NAA50
FAM9A
CASP8
CASP9
PURB
PURA
SNORD15B
LOC285547
SNORD15A
LOC654841
HECTD3
HECTD1
BLID
MAN2B1
CDX1
PLK3
C22ORF46
MIR192
GLG1
SETD1B
MIR3677
MIR3676
UPB1
NKX2-1
LOC100507557
NKX2-4
ADAD2
TRMT11
LINC00622
ACP2
PKD1L3
LINC00628
CTDNEP1
ANAPC13
CYBRD1
TTYH1
MYC
ENTPD7
SPAG9
SPAG4
FLI1
CCDC89
C5ORF24
TRMT1L
KLHL8
FAM76B
PCGF2
PCGF5
AUNIP
ATP8B4
ELP5
KDELR1
LOC100507489
ASPHD1
H2AFX
METAP2
MIR9-2
MIR9-3
AKR1A1
SNORD56
PNMA1
AANAT
SNORD57
KLHDC3
PLXNB2
UBAP1
TNXB
CMAS
PCBP2
PCBP1
NEUROG2
ZBTB33
ZBTB32
DDX60L
LZTS3
XRN1
C1QL1
DKFZP686I15217
CHRM4
SIRT7
ZKSCAN7
RASL11A
ODF4
TMEM92
AGAP11
SGTA
ZKSCAN8
NCOA6
KIF3B
TRIM41
PEX3
AP3B1
RBM23
BTN3A2
HIST1H2BN
CLDN19
EPHA2
C11ORF48
ATP5J
DCUN1D4
ME3
ATP5B
GATS
FLJ11235
MPZL3
SERPING1
TBC1D3
PMM1
[truncated: 744 more rows]
