# Supplementary material for: Identifying Network Perturbation in Cancer
Source: PLoS Comput Biol. 2016 May 4;12(5):e1004888. doi: 10.1371/journal.pcbi.1004888 (PMC4856318; doi:10.1371/journal.pcbi.1004888)
Supplement: S1 File — (ZIP) [file pcbi.1004888.s001.zip › files/tf_data/CD34_15k_enh/IRF2.csv]

DUOXA1
HIST1H4B
HIST1H4A
AGL
HIST1H4G
FHIT
SSPO
HIST1H4K
HIST1H4J
HIST1H4I
NELFA
HIST1H4L
LAPTM5
ARFRP1
MZT2A
ASS1
SLC50A1
HIST1H4F
ALDH6A1
C1ORF111
TM4SF19-TCTEX1D2
HKDC1
GPR182
PIK3CD
FIG4
PIK3CG
ZSWIM4
ZSWIM6
MIR554
SPN
MIR557
IRX5
LOC100130275
ABCD3
ABCD4
IRX3
TSPO2
SP9
PCSK1
C2CD5
GRINA
SP3
SP4
MUC6
KCNF1
SP7
PRKAG2-AS1
GOLIM4
OPA3
OPA1
PTRH2
CLEC2L
PARP16
TRAPPC2
PARP12
PARP10
ERI1
MAF
ITGA9
UGCG
ATP2A2
PNISR
RIT1
TRHR
MFSD12
DENND4C
IQSEC1
PHLDA1
APOA1
PHLDA3
LOC100507283
HN1
LOC400958
BACH1
PSMG4
FBXL15
CYP27B1
WSB2
HRH1
FAM169A
KSR2
KCNIP1
SDK1
KANSL1-AS1
LIN28B
C2ORF49
INHBA-AS1
GRN
CHST2
CHST4
RPS6KA3
NTNG2
KCNH2
PISD
NOG
TOP1
SIGMAR1
BOD1
TMEM192
ITGAL
LOC286359
HLF
PPP4C
C3ORF18
FAM98B
GHRH
SESN1
SMAD6
SMAD7
SMAD1
AFTPH
SMAD3
SHROOM3
EIF4E
SHROOM1
MIR4716
CTH
MIR4712
EXOSC10
C16ORF62
PCOLCE-AS1
ARF1
PLRG1
ARF6
ELMSAN1
LOC729683
ARTN
DBNDD2
SZT2
MIR3620
HERC2P2
HERC2P7
MIR4285
ENOPH1
TCEA2
SUGT1P1
RGPD3
BARX1
NOL9
NOL8
PRKAR1B
TMEM54
SRPK2
C1QTNF9B-AS1
CCDC116
MIR19B1
IRF4
MCF2L
FGL2
ATP1A1
CES5AP1
SPHK2
SPHK1
CUEDC2
HMGB2
HMGB1
PYURF
CPEB3
RBMXL1
PGLYRP2
SPNS2
ARL15
MIR3714
NFX1
RHEBL1
SIRPA
BRIX1
IFT88
ACTL7B
SLIT3
ETNK2
ETNK1
FIP1L1
GFAP
AP3B1
UXS1
MND1
SLC4A4
CCDC136
CA11
MIR762
ATG4D
SASH3
LRGUK
C3ORF58
OR4N4
THAP3
NIPAL4
THAP5
THAP6
CCNJL
CYB5B
RALB
ACTR1B
ACTR1A
FAR2
DPPA2P3
WDR75
REREP3
AAAS
TRIM14
SYTL3
LOC442132
LINC00899
SIDT1
SIDT2
PRPF8
CHI3L1
SLC25A21-AS1
ASB2
TMEM126B
ASB5
SIX5
CLOCK
CD177
SIX3
FKBP1AP1
PPP2R5C
LINC00309
LOC100506380
ANKRD30BL
SLC47A1
HDGF
PIP4K2A
ZCCHC13
UBE2R2
KLK2
DMRTC2
SPINK6
SH3BGRL
THOC6
PDE8B
HNRNPDL
FAM45A
FABP6
NUDT9P1
FAM45B
RFX8
AVPR2
SYS1-DBNDD2
NRXN2
RABGAP1L
RFX3
YDJC
TIGD5
MIR545
CD300A
TMEM43
CD300E
NUP88
FAM122A
FOXP1
SH3BP2
COPS2
SERINC4
COPS6
SERINC3
KHDRBS2
MED8
C14ORF142
MIR596
AHR
CYP2D6
LOC63930
MXD3
KXD1
SDF2L1
PPP1R9B
FDFT1
TCF4
ARID2
PMEPA1
IGFBP3
SEPN1
FASTKD5
SCMH1
SLC7A1
PHLDB3
PIGP
APLNR
PMS2P1
SLC25A27
MEF2C
SHISA5
LOC100287792
NUBP1
TMEM217
CREM
BTC
PPP6R2
TRIM3
LCORL
MDN1
EPHX1
TMC6
TMC7
TMC2
ZNF197
AMPD2
TMC8
CD300LG
SOCS6
PPA2
C2ORF50
LRRC3C
MCTP2
CYB5D1
BET1
RSPH9
TMEM14A
MECOM
ITGA2B
CSF1R
PRPF40B
RPS6KB2
ETF1
CIB3
STT3B
CHPT1
MRGPRX3
FOXB2
TAGLN
TNFRSF6B
CLIC6
TGFBR2
CLIC5
CLIC2
RPS6KL1
NLGN1
SEPHS2
TET3
ATP5A1
SSX2IP
IER5L
UBE2D3
HNRNPAB
BBX
RPS4X
MIR4706
C16ORF54
ZNRD1-AS1
CXADR
CYP24A1
METAP1D
PTCRA
LOC574538
RAB17
KIAA1199
SH3PXD2B
FAM117A
F2RL1
ITM2B
VMP1
ST6GAL2
DCXR
CHPF2
APOA4
AP3S1
TSNAX-DISC1
BAZ2A
OAZ1
OTUB1
FYB
C2ORF81
C6ORF89
ZNF3
PURB
MMRN2
MIR4634
SGK196
VPREB3
ST3GAL1
RAC3
ST3GAL4
GMPPA
RUFY3
ZXDC
MIR4657
RAP1B
AP2A2
CYTH3
IL6R
SNORA74A
SLC16A8
DPH2
MIR4521
SMG7-AS1
SLC16A7
SLC16A6
WIBG
ABRA
FAM71F2
WIPF3
WIPF2
CALCB
PTCH1
C21ORF59
ZSCAN31
CD38
DYNLL1
ZFR
CD34
TXNDC9
IGF2BP1
MIR711
C3ORF43
FRY
POLR3H
CPPED1
LUCAT1
LOC728537
DCK
CALM1
LINC00423
GSDMA
LINC00421
FAM46C
R3HDML
INIP
GLRX5
MIR196A1
WDR61
WDR66
FLCN
OIP5
PNKP
CREB5
TRIM27
R3HDM1
SLC25A4
SV2A
PNKD
SLC15A3
TRPT1
SLC15A4
BRD3
DNAJA1
ORMDL3
RBM47
PTPN13
KIF5A
KIF5B
KIF5C
MIR152
F2R
UTRN
LINC00337
CH25H
MRPL24
EPGN
AGAP11
DNAJC28
C11ORF21
GAB2
MRPL28
C11ORF24
LINC00938
ZSCAN9
ZFP91
NDRG1
ICOSLG
NDRG4
SRSF1
USP48
MSMP
EGR2
PPM1N
PPM1M
USP46
SRSF9
USP42
LOC100130705
ENOSF1
DNAJB14
PJA1
TMEM71
TMEM72
CISD2
CISD3
CISD1
UMPS
TRMT11
HSPA4L
MIR4513
ZNF581
ZNF580
C14ORF159
MRPL2
PAX3
SCRN1
ZFAT
PTPN4
SLC39A8
ATOX1
ACAD9
PSD
LRCH4
NPTXR
EIF4EBP3
LRCH3
SPAG1
RPS2P32
MS4A15
MTRF1L
KMO
RPS6
ARRB2
VTRNA2-1
SNORD1B
SNORD1C
CHCHD10
VDAC1
FSTL1
MEOX1
SLC52A1
ARHGAP23
LOC100652758
DEF6
GMFB
HOXA11
HOXA10
PSMA1
PSMA6
PSMA7
OBSL1
MGC2889
PSMA8
C5
CAPN2
GALT
SRC
NEMF
ZNF326
COL4A3BP
TSSK3
FBXO43
ZNF322
DCDC2B
EVI5
FBXO48
SRR
LGALS8
MSH6
GALC
MIR5003
FSCN2
SFRP2
NAMA
SNORD17
MYL12B
MYL12A
TSTA3
KCNJ9
TDG
SCARNA13
AGPAT3
EREG
COL1A1
RCSD1
MIR4289
PLAUR
CMYA5
SNORA59A
MIR4284
ECM1
SNORA59B
FOXO3
TMEM156
KIAA1522
KIAA1033
MICALCL
SORBS3
SEL1L3
RAB3IL1
LYPD4
GCNT1
LYPD3
GCNT2
SLC48A1
RPL23
MKRN7P
ATG3
LPCAT3
RGS3
EYA4
SPINK4
LOC157273
ALOX5
MPND
PIGC
FBXO32
PIEZO2
MIR548Z
TMEM194A
MTHFD2P1
HPN
MIR548C
PIGY
CCIN
LINC00658
MIR548K
HTR6
SH2B2
CCDC171
SNORA11B
SRRM5
CCDC177
PDK1
KLHL5
KANK1
C2ORF88
NAB2
ATG16L2
KLHL3
FXYD2
EPB41L4A-AS1
NDUFAF4P1
UBR3
ZFAND5
FBP1
FAM71A
PLIN5
PLIN2
MIR3178
ZYX
MAFG
DNAJC16
SMAP2
ATG2B
TGFBRAP1
MIR4518
CTAGE11P
HSP90AB1
PTP4A1
SAP18
PTP4A2
ZSCAN21
TNNI3
BMP7
DDIT4
MRPS9
TDRD3
COL19A1
RBP3
KIAA1841
UBR1
C3ORF38
UBR7
CLK1
GPR3
SPDL1
TWF2
PCNA-AS1
SOCS2
LOC731223
EEF1D
MBTPS1
NOTCH4
CCNF
NKX1-2
C19ORF24
ARPC1B
CCL3L3
CCL3L1
PCM1
TRIM31
BCL2L2-PABPN1
TMEM120B
TMPRSS4-AS1
TMEM120A
VMO1
THAP10
IL1R1
ZC3H7B
CYGB
MIR639
UROC1
MRP63
CHD8
MNT
ESRRG
GATA3-AS1
TMEM246
NR2F1-AS1
TTC3
PRKCE
RHOQ
FAT4
C11ORF31
TTC8
RHOU
LSM1
GATSL3
RHOH
IFIT1B
EFHC1
WFDC2
POLR2I
ELP5
POLR2K
ANKRD28
INHA
TMEM66
PRDM15
ABCG4
PRDM10
PRDM11
MPL
AVP
MPI
KCNJ16
SNCG
CASKIN2
SNCA
ASCC3
HIST1H3F
C9ORF135-AS1
AGO1
RNF122
KBTBD12
KDM1B
METTL21A
CCDC109B
LAP3
HIST1H3J
FAM217B
SRGAP2D
TGFBR3L
HPGD
SSTR5-AS1
HIST1H3I
ZNF628
BTG2
BTG1
ZNF627
TEF
PTOV1
SRD5A3
NFKB2
PTPMT1
APAF1
PSME4
DNPEP
RAP2C
RAP2A
SIAH1
LOC101559451
LRRC25
GGA2
USO1
ADA
HIST1H1D
ADO
ADM
PROX1
HIST1H1B
HIST1H1C
ANKZF1
PPIL1
ZNF483
ZNF484
PIAS3
PSMB9
PSMB8
EBF1
PSMB6
PSMB5
LNP1
DNAJC4
TMEM232
ZNF311
LPXN
SPG7
TEX30
HIST1H2AM
HIST1H2AL
OVOL3
HIST1H2AH
HIST1H2AK
P2RX1
C6ORF223
HIST1H2AG
P2RX5
P2RX4
RMI2
HIST1H2AB
SNORD21
PRPF19
ESCO2
HIGD1A
MLH1
SNORD6
STPG1
SNORD5
ZNF552
RSAD1
ACOT12
ACOT13
VPS13A
SH3KBP1
MIR4726
TRAF1
OR2AT4
MIR4722
PGRMC2
TRAF6
RMDN1
NUP160
NCDN
TMPRSS4
TVP23A
DENND1B
FOXN1
ABCC11
PCDH8
C9ORF131
RPL38
RPL36
RPL37
RPL35
GRIN2C
GNA12
ZNF653
GNA11
ZSCAN12P1
ATF7
SDHB
ATF1
PPCS
FLJ13224
TAP2
MIR631
ZCCHC18
TMCO6
LTK
SBF2
CCDC140
L1CAM
CCDC148
UBE2J1
LHX1
SMG7
DLG2
DLG5
SNAR-E
LHX8
LHX9
FKBP11
COMMD6
COMMD4
LINC00673
METTL18
MIR374A
METTL16
LOC729852
B3GALT4
B3GALT5
NPR3
IFNE
HTR2B
SLC45A1
PIDD
MTUS1
IFRD1
CXCL13
LOC648987
SRP19
CXCL16
UBE4B
APLF
GTF2F1
AKAP3
CD3EAP
MIR4505
AKAP9
ZBTB34
ARHGAP15
SAP25
ZSCAN16
ENOX1
PA2G4P4
NFU1
LOC100132891
RRP1B
CELF6
LOC730183
CELF2
CELF1
SIX3-AS1
POLR1A
KLHL35
IMPAD1
MIR3189
FAM64A
TMEM132A
CHKA
TMEM132B
CHIC2
FLI1-AS1
RCN1
DRP2
MIR1908
C19ORF35
ZIC4
ZIC5
JAK2
JAK3
ZIC1
TNFRSF4
TBC1D28
NR1H3
TSPYL2
TBC1D2B
HOXB9
CXXC5
GUCY2F
SENP7
HOXB3
DST
SENP3
PPP1R3E
HOXB4
C5ORF30
MIR4784
PPP1R3D
PPARA
ING4
CYSTM1
UBE2L6
DCDC1
FSIP1
GSTO2
PDAP1
GSTO1
C1QTNF9B
GLYATL2
GLYATL1
DNAJC1
LOC100129316
EML2
CD14
WDFY2
WDFY1
GADD45A
SLC18A3
FLJ21408
P2RX5-TAX1BP3
LOC644248
ECHDC1
ANKRD22
ACP5
MIR192
SDCCAG8
NRN1
C5ORF22
C5ORF20
C5ORF27
C5ORF24
NAB1
ZNF839
SNORA66
RGMB
LHFPL2
NCOA2
ITPRIP
NCOA7
NCOA4
FLJ10038
LAPTM4B
NR2F1
NR2F2
ATOH7
EEF1A1
LCOR
ELL2
LIMD1
RIMS1
RIMS3
P4HTM
C10ORF10
GRID1
CTF1
AUH
SATB2-AS1
SS18
MAD2L1BP
DEPTOR
PRAM1
PDE10A
STAG3L5P-PVRIG2P-PILRB
CAPZA2
AK9
TPCN1
IL2RG
GTF2H2B
MSGN1
ZNF630
GEMIN6
TBCB
MIR19A
OR10P1
HOXA10-HOXA9
TMEM170A
SWI5
PRKD2
PRKD3
MIR4740
NCKAP1L
AP5B1
CCDC144B
LINC00299
PLCG2
LOC729041
FMO1
HAND1
MIR1238
GIPR
LARS2
EIF2S2
HERPUD2
CDK19
ZNF121
KLHL42
KLF7
KLF2
RNU5D-1
TMEM221
PSMC5
PSMC6
ARFIP1
ARFIP2
HEATR2
SLC24A3
REST
HTATSF1P2
MMP28
MMP25
C10ORF32-AS3MT
EVX2
MMP21
IL17RE
MEX3A
POU1F1
TLR8-AS1
C9ORF53
IL17RC
TFG
TMEM109
ITLN2
MAP3K13
NCL
SLC1A4
SLC1A5
PPP3CC
SLC1A1
SLC1A3
SFTPD
SYCP2L
FRYL
LOC646903
CXORF31
IDI1
SLC7A11-AS1
FAM60A
MARCH5
LRRC45
FCGR1B
SCRT2
MIR1244-3
MIR1244-2
MIR1244-1
TMEM175
MARCH9
RARA
C2ORF68
B3GNT1
B3GNT2
CXCR2
TSFM
SETD5
CXCR1
MIPEP
RABIF
MTMR4
MTMR3
GINM1
LINC00277
WT1
CDKN2A
NAAA
CDKN2D
TSC22D1
GNLY
FCHSD1
MTFP1
HRK
EDEM1
CYP39A1
CCDC158
TUFT1
SDE2
SOCS2-AS1
LRRC4C
SLC2A8
PTGES3
SYT5
SYK
C15ORF48
TAS1R1
PLAGL1
TBC1D3B
C20ORF203
C20ORF201
CNTF
NCSTN
MIR1827
SCHIP1
VPS13A-AS1
MTDH
NCBP1
EXOSC7
MADD
SAP30
GATAD1
NBL1
EN1
TACSTD2
DLGAP1-AS1
ANGPT1
PPP1R14B
PPP1R14A
SSC5D
BST2
PDIK1L
MANSC4
MANSC1
MIR3190
MIR3191
ICMT
EPAS1
MIR1910
MIR1915
RAB7L1
TBC1D31
RARRES2
DEPDC4
GPR97
VPS52
ALKBH5
SEC24B-AS1
CREBBP
KRT77
PSMB11
SCYL2
CDKN2B-AS1
RCOR3
MBNL3
STXBP5
TIGD4
SMPD2
BRIP1
PDE11A
MIR3122
SSSCA1-AS1
PTPRCAP
DNAJB9
DNAJB8
S1PR1
CLSPN
OXSM
DNAJB4
GPATCH11
AAMP
HYPK
ENY2
MIR18A
EXOC2
ODF3L1
FIGNL1
ENO1
NIPAL3
LINC00905
GTSCR1
FGF12
SNORA51
LINC00909
C1ORF168
SYCP2
TBL1Y
CIAO1
LLGL2
FAM65B
SLC22A16
GRIK3
IRS1
HOXA7
HOXA6
HOXA5
CDK3
CDK4
NSMCE1
CDK6
DNAJB8-AS1
CA1
HOXA9
C6ORF15
MIR663B
DAGLA
AMOTL2
FAM86HP
CEP57
FAM188B
NENF
SF3B3
LIMS1
VAV3-AS1
GAL3ST1
PRKY
FAM219A
RERE
CNIH3
CNIH4
SUN2
ADCK4
ADCK3
EOMES
DNAJC17
PIN4P1
DNAJC13
USH1G
COPA
MIR876
DHH
DYDC1
ATP10D
PRKCG
HIST1H3B
GALNT9
HIST1H3A
MS4A6E
METTL21B
SGSM1
MLF1IP
HBA1
LMNA
HBA2
HIST2H2AB
HIST2H2AC
ALPPL2
SLC6A20
PFKFB1
PFKFB4
ACKR2
ACKR3
MLXIP
ZNF91
VTI1B
FBXO18
ACTG1
ADD1
MFRP
PPP4R4
NT5E
FBXO11
MIR5581
RPN2
ATF7IP
PDZRN4
PPIL6
HIST1H1E
SFTA3
MIRLET7F1
PPP1R7
MAP3K9
PARD6G
CCDC96
SPOPL
PARD6A
HIST1H1A
MARVELD2
NUP214
GDPGP1
TRPV6
NUP210
SETDB1
LUC7L2
KIAA0319L
FAM131C
KIAA1009
CASZ1
MIR4746
SMCO4
NQO2
ZMYND12
PASK
SETD8
PPP1R35
HIST3H2BB
TMEM107
LRRC71
SETD7
SETD6
CXCL1
PSRC1
CXCL2
INPP5F
C17ORF82
STXBP5-AS1
CARD6
FREM2
ZCWPW1
LOC100132215
ZNF37A
RGP1
MSANTD2
HELT
AKNA
DUOX1
EPB42
C1ORF200
HELZ
CGN
GSKIP
MATR3
MYADM
FLJ33534
USP25
SNORD110
SNORD111
NT5M
MET
NT5C
AFF3
PTOV1-AS1
PNPLA1
LOC646938
PNPLA4
ALDH16A1
C15ORF53
ZNF32-AS2
ZNF32-AS1
CLUH
IGSF9B
ID3
LBX1
ATG10
ATG12
FRMD8
MAN2A1
LOC100507463
BACH2
DLG5-AS1
PHF23
FRMD3
UBE2I
C21ORF91
UBE2K
DSCR8
SETD5-AS1
C9ORF135
DSCR4
ST8SIA5
ST8SIA4
CTAGE7P
PTCD3
DSCR3
PSMB2
MIR3691
NRROS
GNAL
UBE2S
RPAIN
STX1A
FARS2
SEC14L1
CRYGS
RPL18A
SEC14L6
RNU6-33P
ADIRF
KRT1
BTBD18
SNED1
NSMAF
BTBD11
BTBD10
VPS45
THSD7A
SIK1
CTDNEP1
ALDH1L2
PDE3A
BMP2K
TMCC3
LINC00115
CNPY4
RABEP2
MKNK1-AS1
LINC00111
PDCD4-AS1
GPR82
LEKR1
TAS2R38
NDUFA2
NDUFA3
TPRXL
CCDC25
NCCRP1
FOXO1
NDUFA9
PLEKHM1
PLEKHM2
MIR661
TNFRSF1B
FAM171A2
LOC100216545
FAM72A
RAB9A
LINC00379
RP1L1
FAM162B
ITPK1
WNT1
LRRN2
IL6
LOC728463
PALLD
TMSB15A
STX16
PAXBP1-AS1
SAT2
SNORA42
CUTA
BPGM
CUTC
EIF1
FNDC3B
JARID2
MOSPD3
NCRUPAR
RBMS1
ST8SIA1
HIST2H2BE
C17ORF50
ANKRD16
SAFB2
FBLL1
SPTBN1
HOXA11-AS
C7ORF41
KLF16
TFAP2A
CBR4
TFAP2B
GDF7
TNFSF12-TNFSF13
MIR26A2
SWSAP1
HSPBP1
MIR153-1
POU3F3
OTOP3
CEP68
ZBTB7A
ZBTB7B
CEP63
RAMP1
MIR26B
IK
PAPSS2
MCM2
SCD5
FAM53B
LOC442497
POGK
FOXO4
FEZF2
HS1BP3
ANO10
POGZ
GSTCD
REV3L
TMIGD2
A4GALT
COQ2
HBM
DPF2
TMEM229B
ZRANB3
ELOF1
HBD
MIR885
HBB
MUC22
SBF2-AS1
PI4K2B
MROH8
IFLTD1
DHX15
CTU2
TPX2
CCDC102B
WWC3
CCDC88B
DGCR2
LYZ
MICAL1
TSACC
ZNF787
COX8A
GPR107
GPR108
MFAP3L
MAPKAPK5-AS1
RNF19A
RNASE1
MPEG1
LPAR5
SOD3
RNASE6
SAFB
RAB27B
BAMBI
FASLG
C9ORF72
SMIM20
TRAF3IP2-AS1
BRSK1
UBOX5-AS1
PKIG
MST1R
H2AFY
SNORD56
CCDC84
TLR3
INADL
BRMS1
TLR8
TLR9
STMN1
HCFC1R1
IKBIP
C16ORF80
CCDC69
ANKRD36BP2
C16ORF86
NFKBIZ
EP400
LRRC61
NGLY1
CEND1
TRAF5
KIAA0100
C17ORF98
HAUS8
PLAC9
UBE3D
HAUS1
SLC35A5
SLC5A10
LOC653712
PCOLCE
UBXN6
MYD88
EPM2A
SH2D7
ASIC4
CXORF65
FLJ27354
PGM3
HIST1H2BD
HIST1H2BE
ABCB11
FGF9
DBP
SBK2
MIR4312
HIST1H2BN
HIST1H2BO
HIST1H2BH
MIR4316
HIST1H2BJ
HIST1H2BK
KIAA1430
OLFML2A
SLC25A45
SLC25A46
CDC27
VAV3
SDC3
CDC23
HOXD13
TNFAIP2
NUP153
ELOVL7
STON1
IPO9
ANKEF1
ACTR6
MIR4666A
LIN52
MYNN
GHRHR
CD86
LMBR1
CNR1
GBX2
CNR2
NR6A1
C21ORF88
SGCA
SYVN1
MAPK7
GTDC1
ICAM3
REPIN1
TSEN2
PAQR8
ICOS
GABPB1
LRRC8C
GEMIN8P4
C1QTNF8
TOMM70A
C22ORF15
BCOR
FADS1
FADS2
VWA3B
IDUA
SIL1
XRCC6BP1
STX16-NPEPL1
WDR54
METTL5
GLB1
ACTRT3
CNTN1
GNRH2
ZIM2
MAK16
XKR6
NUMA1
MIR671
MIR670
BMP10
GPR56
CACTIN
TMEM39A
FAM83G
MED13L
CARNS1
LOC730227
IDH3B
CPNE3
DGKQ
SLC38A10
RFTN1
MIR200A
USP6NL
MIR200B
DGKD
DGKE
DNMT3B
SNORA32
DNMT3A
GEMIN8
DNMT3L
PTGIR
LINC00966
AAK1
DDX59
EFNA1
LINC00960
LINC00961
ANKRD63
USP18
STON1-GTF2A1L
MIR548AE2
INTS6-AS1
USPL1
GFI1
RNF165
SALL4
NEDD4L
GPR65
ATF3
DPM3
PDPK1
ADAR
TAP1
ZDHHC17
SCFD2
SCG5
PRKAG2
SCG3
CPSF4L
POGLUT1
FDXR
SEMA4C
SEMA4D
OTUD7A
C1ORF53
ZFYVE19
C9ORF89
AMZ2
HBQ1
CTAGE5
NAPG
MRPL55
MIR30C2
IFITM2
SCN4A
YAF2
ARHGEF10
ARHGEF12
AP1M1
SLITRK1
ZNF682
ZNF683
ISM1
ZNF681
PAPPA
IQCC
PIK3C2A
NEUROD1
IQCD
RNU5E-1
TTI1
ZNF175
LOC149373
LOC100505625
FKBP6
DDX47
MGC16275
ZGPAT
RGMB-AS1
NPY
GPM6A
NPW
ZNF775
KLC4
ELAVL4
LGR4
MMP16
C12ORF73
MMP11
C12ORF79
PDS5A
MMP19
IL15
GPLD1
C9ORF66
PRG1
TMUB1
SAMSN1
TSTD2
OR2W5
ZZZ3
DNAI1
TREML2
MYBPH
CHCHD4
RPS19BP1
TADA2B
LOC100287177
NFIL3
GDF15
DYNC2LI1
TMEM127
C10ORF111
TMEM121
C10ORF114
CCDC57
DLG3
PPP1R11
MSTN
SMG6
VEGFB
C17ORF62
C17ORF67
CABP7
DNAJB12
TMEM74B
GZMH
MIR106B
PTGER4
SLC35B2
USE1
SIRPB1
SNORD59B
ATXN7
ATXN2
ZNF428
ZNF429
SMG9
LOC493754
PELP1
MIR4308
MBOAT1
REN
NVL
COL2A1
HINT1
GPRC5C
LOC647323
SKIDA1
S100Z
LOC100506499
UNC5CL
CDC37
OR2A1
CDH19
MIR378F
EGLN3
LONRF3
MANF
BIRC3
DNM1P35
SPIB
IRAK2
LASP1
HSD11B1L
CDCA7L
RIOK2
TMEM63C
KIAA1598
ARID5A
LTV1
NTN5
ABT1
AEBP1
ATP11B
GALK2
FTSJD2
UCN2
MIR3655
WDR87
WT1-AS
TTC7A
BCL9L
LINC00482
PGF
SHISA4
VPS25
MIR4437
MIR4434
PFN2
LINC00173
RAI1
SKA3
SGK110
CXCR6
CXCR5
CXCR4
JAG1
AJUBA
SCIMP
FOLH1
RCHY1
DYDC2
TLDC1
HS6ST3
RAB24
LGALS3BP
PLEKHO1
CCDC174
LOC255654
GMCL1P1
ARSE
E2F5
DMXL1
EXOC6
E2F2
LOC100506314
LINC00398
ZNFX1
COX15
ANK2
RNU6-79P
MIR4466
FUT2
GDF2
CAMK2N1
PPP1R13L
TDP2
ZDBF2
LINC00959
SNORA25
GABPB1-AS1
EVA1C
MIR4482-1
PTK2B
OR9A4
TMEM136
PYCR1
USP24
USP22
LOC643037
RSU1
DDX39A
ARHGEF6
WNT10A
WNT10B
DYNLT1
ADAMTS8
ARSG
RPLP2
OSBPL5
IFITM3
CENPN
IFITM1
HPCAL1
LIPE
HPCAL4
CENPH
SENP3-EIF4A1
MIR1470
LIPK
LIPM
HYMAI
C14ORF132
RAMP2
AMACR
SIGLEC15
SIGLEC10
SEC24B
CENPP
PYCRL
SCARB1
OR8G5
MIR429
LOC341056
PLEKHA6
ATP5G3
TM4SF19
TRIP4
NETO2
WNT7A
C11ORF82
WNT7B
PAPL
DMRT2
EMR2
ITGB2-AS1
OTOP2
HDC
ZBED6CL
TRIB2
LAMB1
NEK6
NEK7
DDX58
COPZ2
NEK3
OSCAR
DDX50
U2AF2
MIR130B
ZNF165
OR10AD1
MIR330
MSI2
MIR339
ZNF763
ZNF184
SHISA9
C12ORF66
QPRT
VNN3
C12ORF68
DSCR10
SNORD72
CSRP1
MIR935
SHF
SHH
CCDC8
MIR1304
GLTPD2
MIR1301
DNAH2
EGLN2
NASP
NOTCH2NL
DOPEY1
SNORA9
SNORA8
LOC100505795
HS6ST2
MIMT1
SNORA1
WDYHV1
TNKS
TMEM130
NUDCD1
LOC440461
ADSS
ZNF234
SNRPA1
[truncated: 1,358 more rows]
