# Supplementary material for: Identifying Network Perturbation in Cancer
Source: PLoS Comput Biol. 2016 May 4;12(5):e1004888. doi: 10.1371/journal.pcbi.1004888 (PMC4856318; doi:10.1371/journal.pcbi.1004888)
Supplement: S1 File — (ZIP) [file pcbi.1004888.s001.zip › files/tf_data/CD34_15k_enh/JUN.csv]

RANGRF
HIST1H4B
HIST1H4A
HIST1H4G
HIST1H4F
HIST1H4J
NIPA1
GALM
ZDHHC11
ASS1
C1ORF112
KIAA0907
ZNF703
ZC3H13
CRBN
IRX5
MIR559
TMEM54
IRX1
TMEM51
SP9
LOC100505666
MUC2
FAM84B
SP5
PPP2R2C
PRKAG2-AS1
OPA1
RAB40C
PTRH1
SFRP4
TRAPPC3
TRAPPC5
ANP32E
PHKG1
MAF
NTHL1
ITGA9
EVL
CACNA1G
ATP2A3
CAPN13
MFSD10
MFSD12
GTF3C6
GTF3C5
DENND4C
IQSEC1
XPO4
SCARNA12
PAM16
FBXL17
KCNIP3
DNASE1L2
FAM212A
SMTNL1
C2ORF48
INHBA-AS1
C2ORF47
NOC4L
RPS6KA1
RPS6KA3
KCNH3
KCNH2
PISD
PSMD14
TP53I13
NOG
PSMD11
PSMD10
TOP1
SIGMAR1
TCIRG1
ACOXL
ITGAL
DNAAF2
DCST2
DCST1
GHRH
SESN3
SMAD7
VAPA
SC5D
NDUFAF6
MIOS
SNTB2
IGF2R
LOC100506713
MIR4711
PELI1
RNF114
FAHD1
HTR7P1
SULT1A1
TCEA1
COX4I1
BARX1
C9ORF135
MOB2
TMEM212
OLIG2
OLIG3
MOB4
OLIG1
RAB11FIP2
CRTAM
IRF5
RAB11FIP5
RAB11FIP4
CCDC116
ZSWIM8
SLED1
FGL1
METTL25
SPHK2
SPHK1
CUEDC1
HMGB1
CPEB1
CPEB3
B4GALT1
BEGAIN
KIAA0125
BIN2
WDR45B
CDCA3
CLIP4
CDCA8
DEPDC7
DHRS7B
KISS1R
UXS1
CD44
CA14
CA11
ATG4C
PSMD5-AS1
CRB3
MIR760
PHOX2A
CETN4P
WDR24
THAP2
EIF4E2
TBL1Y
MIR371B
EEF1E1
SYBU
CHID1
WDR74
CFP
LINC00893
DYNLL1-AS1
TRIM14
UVRAG
FAM58A
SIDT2
MIR497
DIO2-AS1
SIX5
ATP5SL
CNPY4
C7ORF50
HDGF
HMG20B
MRPL35
DOLPP1
ARHGAP26-AS1
UBE2R2
ARRDC5
SHOX2
ARRDC2
THOC3
THOC1
THOC7
THOC6
SMDT1
RAB27A
RFX8
RFX4
ZNF845
RHBDL1
ELK3
YDJC
ELK1
PAK4
DBP
TMEM179B
MAVS
PAK2
STXBP4
FOXP1
MSL1
SERINC4
TBR1
SERINC3
ZNF593
YTHDF1
MED1
MDGA1
ZNF598
GAST
CEP95
SUB1
PKDREJ
MFSD2A
TKT
COLEC12
SDF2L1
CCDC90B
TNS4
GCA
NUDT9
TCF3
DLD
LOC338963
PMEPA1
TK2
OSR2
IGFBP5
PHLDB1
CYP2R1
CKLF
GJA4
PIGQ
AZGP1
PRR7-AS1
SHISA4
TRIM8
CREM
KDM3B
COX11
TMEM219
TRIM2
ISLR2
GAS7
ELAVL4
PDGFRA
ZNF335
ZNF330
ZNF331
PRSS30P
CD300LG
CSMD3
DNAJB5
MALAT1
DNAJB4
MCTP2
ADAP1
TPM4
CSF1R
TPM2
RPS6KB2
ENKUR
CIB3
TPBGL
FOXB1
FUT8-AS1
KIAA1683
TGFBR1
CFHR1
HYPK
CLIC1
SEPHS2
CELSR3
ASGR1
KIAA1045
HOXD-AS2
TSEN54
MIR4707
SLMO1
CXADR
DOT1L
CXORF40A
PRDM8
DLST
RHPN2
YOD1
MFN2
SOWAHD
ISY1
FAM32A
FER1L5
ST6GAL1
CHPF2
NOP14-AS1
PITX2
MIR181D
CCNI2
FAM90A1
SYCN
ZNF2
CTCFL
SDCBP2
FYN
MIR4635
RPS14P3
CPB2-AS1
OST4
DNAI1
ST3GAL1
ST3GAL5
SBDS
CHCHD1
AP2A2
CYTH3
SNORA74A
LACC1
CYP7B1
DPH3
DPH5
DPH6
SMG7-AS1
AOAH-IT1
MSH5-SAPCD1
DYNLL1
MIR4315-2
MIR4315-1
POLR3F
TXNDC8
APCDD1
TXNDC2
UQCRB
MIR15B
UXT
TTC30A
ZNF800
DNMT1
GSDMD
FAM46A
MC5R
MBNL1
ASRGL1
CUL2
FLCN
HOXD8
HOXD9
CLCN3
CLCN2
CLCN1
CDH23
CREB3
FLRT2
HMGCR
GMFB
BRD4
COIL
SLC25A3P1
ZNF510
BRD3
LRFN3
RBM42
PTPN11
PQBP1
MIR152
GALR3
TTC16
RP9P
C1GALT1C1
HNF1A-AS1
TECTA
AES
SEH1L
GAB2
GAB3
MIR3679
DMRTB1
LAIR1
ARHGAP9
TDRD10
AEN
PPM1G
SRSF4
PRLR
PPM1K
PPM1J
USP43
PPM1H
PPP6C
ENOSF1
KIF7
CISD1
CEP128
TSHZ1
GID8
VILL
RPUSD4
PAX6
RPUSD2
SCRN2
PTH2
PTPN6
PROK2
NANOS1
NANOS3
DDR1
LRCH4
CAMKK1
NPBWR2
EDDM3B
C10ORF95
MOGAT3
OBSCN
AGBL4
BAG4
SH2D1B
MYO1C
MSRB3
MSRB2
LRRC37A6P
PDCD1LG2
RASGRF1
CYP2S1
RPL36AL
CHMP6
CD79A
ZNF385A
HOXA13
HOXA11
HOXA10
C9
SLC22A18AS
ZNF101
GALT
SRC
TSSK4
GALP
FBXO43
FAM214A
FAM214B
SRL
LGALS8
IGSF22
IGSF21
GALC
MIR5001
LGALS1
RMND5B
SNORD17
MYL12B
AKIRIN1
G2E3
EIF2AK1
BCL2A1
ADRB1
ASAP3
VARS
MRPS10
PEX19
VSTM4
SEPT4
TMEM158
ALDH1A2
TIMM17B
RAB3IL1
AP3B2
GCNT2
NAP1L4
SDHB
TGOLN2
LPCAT4
C5ORF52
RGS3
SPINK4
APMAP
HPX
PIEZO1
PIGO
PIGP
C9ORF156
MTHFD2P1
PIGU
CCIN
MIR548K
KLHL6
PPP1CB
CHST11
PPP1CA
CCDC171
STRA8
CEBPD
ITGAE
KANK2
MIR5692C2
KANK1
WBP1
EPDR1
ATG16L2
SYT8
PECR
MAFK
MIR3529
PLIN4
PLIN5
PLIN2
PLIN3
OGG1
PLIN1
EOMES
MIR4517
RBPJ
PTP4A1
ABHD4
PTP4A2
ZSCAN26
AOX2P
TDRD3
MIR3202-2
MIR3202-1
CD27
RBP4
ABHD2
HSDL2
SOCS5
BMP6
ACYP1
EIF4G3
ACSL3
ACSL1
DR1
C19ORF26
ULBP3
C19ORF24
IL20RA
HOXC8
PRKCH
RPL6
RPL5
CD151
SSU72
C10ORF62
TERC
CYGB
MIR143
ABHD15
MIR141
WISP1
MNT
CAP1
MIR145
TPP2
TROAP
MRPL10
TTC1
GRB7
TTC3
CDC25C
ARPC2
C11ORF30
CAPS
ANKRD27
TMPRSS13
RHOH
POLR2A
RHOC
C1ORF145
WFDC2
LINC00926
SNORA72
POLR2K
ANKRD28
ABCG1
TLK1
LRIG2
LRIG1
AVP
MPI
HIST1H3A
CASKIN2
RNF126
C9ORF135-AS1
IL17RD
AGO1
GRPEL1
GAMT
P2RY10
MAPK14
MAPK15
ASPHD1
MAPK13
GRASP
NCOR2
CKLF-CMTM1
OGFOD2
CACNB2
CACNB4
NBN
C10ORF82
SIAH2
SIAH3
NSA2
ZFP36L1
ZFP36L2
PLCD1
PDZRN4
HIST1H1E
ZNF518A
PHLPP1
HIST1H1A
COMMD3-BMI1
NUP210L
RASGRF2
USHBP1
TACC1
JDP2
CTGF
PIAS1
PSMB5
KIAA0513
LMBR1L
RASL12
ZNF317
TEX30
JUND
HIST1H2AM
HIST1H2AI
HIST1H2AJ
C6ORF223
NRIP3
C6ORF226
CORO7
SNORD21
SNORD22
SNORD25
LONRF1
SNORD27
SNORD26
HADHB
SNORD28
HADHA
CRY1
RPS19BP1
SNORD6
SCARNA27
ZNF554
ZNF555
VPS13D
ACOT13
VPS13C
TMPRSS9
RMDN2
LOC101243545
NUP160
GTF2H4
KIAA1024
TVP23A
TMEM169
SULT1A2
TCTEX1D1
REPIN1
PCDH8
PCDH9
RPL34
SAP30L-AS1
RPL30
LMNA
PLEKHJ1
GNA15
EMG1
ATF4
ATF6
TBC1D10C
SDHD
TBC1D10A
TAP2
PPAP2C
ABHD10
SUMO3
AP1M1
ABHD11
SBF2
PP7080
CCDC142
TM7SF3
CCDC149
LHX1
SMG7
BLOC1S4
SAMD11
PTGER4
COMMD3
BRWD1-IT2
PTGER1
MIB2
C15ORF39
METTL18
LOC113230
HIST1H3F
NPR2
NPR3
SLC45A1
PPP4R1
OSBPL9
OSBPL7
CXCL16
UBE4B
ADRA1B
AKAP1
CD3EAP
LINC00226
MIR4651
ARHGAP17
ADAMDEC1
YBX1
FAM20B
SAP25
ENOX1
ANO8
CELF6
NUAK2
LOC255167
CELF2
POLR1A
FLJ31356
HNRNPUL2-BSCL2
LOC100134229
MIR3188
MIR3185
MAGOH2
IL4R
BMS1
RCN1
MIR1909
ZIC4
ZIC5
JAK2
DIO2
ZIC1
TBC1D29
CCL27
HOXB8
HOXB9
CXXC5
C14ORF80
SENP7
PHRF1
HOXB7
SENP1
HOXB5
MIR190B
CYSTM1
DSE
CELF2-AS2
PDAP1
C1QTNF9B
SPDEF
MIR604
DZANK1
ERMP1
HIST1H3H
TTC31
WDFY4
HS3ST3B1
GADD45A
ANKRD23
EFCAB4A
TFB2M
WDR83OS
ACP5
TPI1P2
MAP3K1
MIR195
C5ORF20
BCLAF1
DYRK2
ME1
POLR2L
SNORA66
GLS
ANKRD39
RGMA
ITPRIP
NCOA7
TMEM18
SLC22A20
NT5C3A
POLR2H
PRR7
ELL3
MINOS1
BSG
TRIM9
RIMS2
NSFL1C
MPG
CHP1
MCAM
LDLR
MCAT
MIR4773-2
MIR4773-1
PRAM1
NUTM2A-AS1
GEMIN8
GJD4
RAB33A
SLC17A9
TPCN2
GEMIN2
MSGN1
LMO2
SLC17A7
GEMIN6
TAS2R3
HOXA10-HOXA9
MME
CDK5RAP3
CDIP1
LOC100505761
PRKD1
PRKD3
MIR593
KIF9-AS1
CHMP4A
FAM109B
ERG
HAND1
ZNF490
GIPR
USP51
PRR15L
LPIN2
SHC2
CDK12
GJB3
MIR548AR
MIR548AP
GZF1
VWCE
TMEM223
TMEM220
TMEM221
NOS1AP
MTRNR2L6
TRA2B
N4BP2
SLC24A5
NCR3
REST
MIR548A1
OSER1
MMP25
P2RY1
MTERFD1
HOXB13
AIFM1
C2ORF62
C9ORF53
LSM1
MIR133A2
CCNA1
SNORD30
NCLN
TWIST1
RND2
ITLN1
SLC1A3
TGM1
GRHPR
MIR4757
IPMK
LRRC42
IKBKG
FKBP1A-SDCBP2
MIR1244-3
MIR1244-2
MIR1244-1
LOC284648
MICB
UBLCP1
B3GNT2
CXCR2
DHX15
FNDC5
EIF3D
FGFBP3
ARMC12
MTMR4
NOL11
FAM222A-AS1
MTMR1
NOL12
WT1
CDKN2A
TSC22D2
DKFZP686K1684
CCDC151
APOOL
KITLG
SDE2
VAT1
MIR4664
SLC2A8
SAP30L
FZD9
SLC2A1
UBTD2
FAM172BP
TIAL1
LOC285847
PLAGL1
C15ORF41
TASP1
NFATC4
TNFAIP8L1
PCED1B
FAM217B
METRNL
COLQ
ABLIM1
NBL1
GAD1
EN2
CEACAM4
LRRTM2
ANGPT2
DLGAP1-AS1
PPP1R14C
ANGPT4
GPR144
FKBP1A
C3ORF18
MIR3196
MIR3192
SDSL
LOC100507501
SRRT
ATG4A
LINC00690
PCDH17
GPR98
VPS53
GUCA1A
TOR2A
PSMB11
AFMID
CDKN2B-AS1
TIGD1
RFPL2
MIR612
RUNX1T1
GPR78
PTPRCAP
DNAJB9
TMEM200C
S1PR4
FANCC
FANCA
FANCL
DIDO1
SLC2A1-AS1
H1F0
TRMT1
C1ORF162
ENO2
S100PBP
SYCP2
SNORA54
TAOK2
RAB25
LLGL2
LOC100506314
SLC22A18
BNC2
CDK2
HOXA2
HOXA1
RNF141
CBX3P2
LPAR5
MIR663B
PHB2
FAM188A
MSH2
MSH5
SF3B2
LIMS1
LOC283440
HOTAIRM1
FAM83H-AS1
GAL3ST3
MIR371A
SEMA6B
FAM219B
FAM219A
RERE
BRWD1-AS1
PKI55
ADCK4
DNAJC16
RTBDN
CHRNG
MATN1
SPECC1L-ADORA2A
ACBD5
MIR874
ATP10D
TANC2
HIST1H3B
HIST1H3C
CES2
LMAN1
PADI4
EBF1
MIR1224
MLX
MIR1227
CDPF1
MDP1
PFKFB2
MEIS1-AS3
RAPSN
C1ORF189
VTI1A
ZNF791
FKBPL
LOC389641
RAET1K
MIR5581
RPN2
HIST1H1D
TPI1
LTBR
PPP1R3D
KCNJ5
LOC344887
MAP3K3
CCDC96
CCDC97
PARD6B
ADK
FMOD
LUC7L2
FAM131B
MIR637
CCDC70
SH3GLB1
KCNAB2
ALDH16A1
PPP1R35
C16ORF95
SETD2
CTSW
INPP5D
EMILIN1
C17ORF82
LOC100133612
C17ORF80
ZCWPW1
PRSS22
PRSS23
SPEG
PRRX2
MSANTD1
CNST
CXORF56
LOC100506639
MATR3
FBLIM1
TIMM8B
MET
VPS37B
AFF1
C15ORF59
C15ORF57
GUCA2A
GUCA2B
NKAIN2
RPL13P5
MAP1A
CLUH
UNC5A
TINCR
LBX1
UBA7
PDP2
UBA5
MINOS1-NBL1
PHF23
C21ORF91
UBE2A
MOGS
UBE2B
CDHR4
PTCD3
DSCR3
FTH1P3
GNAL
UBE2S
DPF1
MIR7-2
SEC14L1
LOC100128076
RNU6-33P
RWDD1
KRT1
PTAFR
KRT5
BTBD17
EOGT
RRNAD1
RBM8A
CTDNEP1
MIR497HG
TMCC3
VCPIP1
SHB
LFNG
GPR85
NDUFA6
NDUFA1
RABEPK
PLEKHM1
PLEKHM2
GPR65
MAST4
ADAM22
SLC43A1
CYP1A1
TBL1XR1
WNT3
WNT1
LOC728463
BLMH
RECK
SAT2
COLGALT1
SNORA42
BIRC7
GPRIN3
LOC100130691
ROGDI
SPDYE3
C1ORF174
RBMS1
ATP11B
ZC3H12A
CMAHP
DAD1
SPTBN1
HOXA11-AS
VEPH1
KLF11
KLF16
KLF15
TFAP2C
TFAP2B
TLN1
DPP9
STRA6
DSTNP2
HIST1H2AB
NT5C2
POU3F3
NUPR1L
POU3F1
ZBTB7A
ZBTB7B
ANXA9
MSI2
HYMAI
DUSP18
N4BP2L2-IT2
DUSP10
DUSP12
BCL2L13
LOC253573
HBP1
POGZ
HSPB11
WDR60
ISY1-RAB43
NDUFS8
AHCY
TIMP3
NRCAM
ISL2
CLK1
KCNK1
PCDHGB3
PCDHGB2
MROH8
HBZ
LEPROT
MROH7
MROH6
NHLRC3
NHLRC2
MIR1-1
MBIP
NHLRC4
CCDC88A
RABAC1
CCDC88C
RXFP4
INPP4A
THEG
SNORD5
ZNF786
LCLAT1
RNASEK
GOT1
PYGL
RNASEL
DDX3X
RNASE4
VWA8
RNASE6
VWA7
FAM221B
KCNN1
MSX1
SMIM22
TRAF3IP2-AS1
HNRNPLL
PMEL
WSB2
NACC1
UBOX5-AS1
CCDC80
H2AFX
H2AFY
LOC100216545
NIPSNAP3A
DDX5
MST1L
FST
CCDC61
HCFC1R1
NFKBIB
SLC7A7
HLA-A
ZNF219
LRRC46
C16ORF87
LOC100131564
TMEM115
PGRMC2
PLAC9
AMER2
PRRT3-AS1
MED12L
SLC35A2
TOP2B
DLX2
LOC646329
SH2D6
FAM118A
FAM118B
ASIC1
MIR4435-1HG
BRAP
HIST1H2BD
SLC26A2
HIST1H2BB
SLC26A8
HIST1H2BM
HIST1H2BO
HIST1H2BH
GATAD1
MISP
LOC285084
VAV1
TNFAIP6
TNFAIP2
SHBG
ELOVL4
XPNPEP2
ACTR3
NRBP1
WBSCR27
SMCHD1
WBSCR28
DMRT3
IFNB1
ADNP
CNR1
TNPO3
NR6A1
COPS3
DUSP4
CUZD1
GABPB2
LYL1
FOSL2
STAG3L2
PAQR7
TOMM70A
BCOR
FADS3
FADS2
THNSL1
HEY1
METTL8
MIR4427
VPS36
MTF1
CCL19
SYNGR3
C8ORF44
ACTRT3
PRR5L
NXT1
KCTD2
KCTD1
KCTD7
MIR671
FAM83H
ADAM15
ACAD10
ACAD11
FAM83G
FAM83F
CARNS1
CEBPA-AS1
LOC100506325
HCFC1
HAGH
CMPK1
TMEM254-AS1
RFTN1
RNF144A
MIR200C
DGKD
DGKE
ICK
SNORA32
ROPN1
SNORA38
NCCRP1
USP10
LINC00961
SSBP3
TMEM41B
NPM2
FAM63A
SBNO2
FAM63B
GFI1
MAST1
TXNDC11
RGS9BP
ACOT11
MIR661
BRAF
SYNPO
PRKAG2
FAM86FP
JPH2
IFFO2
DUSP22
SEMA4C
FENDRR
LOC439994
AMZ2
RETN
TYW1
MRPL52
MRPL53
HOXC9
MBNL1-AS1
ARHGEF15
ARHGEF17
ARHGEF19
ISM1
LOC100507217
PIK3C2B
FXR2
LOC400927
C1ORF141
SGK3
MUC13
NPL
LST1
LOC100133957
RPL34-AS1
POP7
LOC652276
ZNF775
GPR113
MMP14
ZNF197
PBDC1
HINFP
TCF4
CDKN1C
GPATCH1
DCAF13P3
ACTR3C
SP1
OR2W3
CHCHD2
MGC12916
DNAI2
BUB3
STX10
MST4
TADA2B
RNASEK-C17ORF49
FAM104A
GDF15
ZNF514
LINC00475
TSPYL4
ZNF222
TSPYL1
TSPYL2
MIR4763
USP27X-AS1
ZC2HC1C
KCNQ1
HOXC10
SAMD15
VEGFA
LDLRAD4-AS1
PRCD
NAPSA
RTTN
XIRP1
VPRBP
PSIP1
C17ORF67
CABP7
CCDC162P
SLC35B1
EMC8
ZNF423
ZNF420
ATXN7
ATXN1
SMC5-AS1
MYH14
MYH15
TK1
LOC100505964
AKAP13
HTRA4
SPSB2
CDC42SE1
TSC2
HINT2
GPRC5B
STRIP1
SMC3
SMC5
PYROXD2
LOC440925
BRWD1
LNP1
SEC22C
SYCP3
PIP5K1P1
LEPR
SPIB
LTB
IRAK3
ALG12
ALG13
ARID5A
LOC100129726
BANF2
ATP11C
B4GALNT4
B4GALNT2
LAPTM4B
ARL8A
PMS2P5
GPATCH2L
AP1S2
WDR83
NDE1
GYG1
GYG2
SIM2
CCDC42B
VPS25
ATP13A1
ANKRD12
LINC00173
RAI1
CXCR6
TMEM216
VAC14-AS1
KLF12
CDC25B
BMI1
ADAT3
E4F1
NSD1
DCSTAMP
IL32
SEPSECS
ITPKB
PDE12
MIR641
EXOC2
CA9
ARSG
E2F2
E2F1
HMBOX1
OGT
CA1
C1ORF233
ARMCX1
FUT5
STK3
FUT3
PPP1R13B
FUT1
ACBD4
RBAKDN
CAMK2N2
PPP1R13L
TDP2
FUT8
SNORA24
SNORA25
LINC00950
ANKRD13D
PTDSS1
IZUMO1
IZUMO4
TNRC6B
OR9A4
USP25
GP9
C1RL-AS1
BCRP2
ADAMTS1
DDX39A
CCSER1
ARHGEF1
CCDC177
CDH2
MIR1228
CDH7
CDH6
HPCAL1
LIPE
RIMBP3B
RAB5B
MIR1470
CENPB
RAMP2
REV3L
SSH3
PROM1
RNF19A
HOGA1
THEGL
SUOX
KAL1
MRPL47
TRIP6
ACTB
MRPL48
WNT7B
DMRT1
ZNF833P
NGB
RRAD
EMR1
EMR3
NMRK2
TGM2
ARFGAP3
ARFGAP1
ANKRD10
DHX36
NEK6
DDX58
COPZ2
NEK3
CCSAP
DDX51
NEK9
CDC42BPG
C1ORF56
SF3A2
MRPS31P5
GPR160
LOC100130417
GATC
ZNF184
C12ORF61
DHPS
OR2V2
VNN1
RPP25
UBE2E3
ASTN2
MIR3180-4
SHD
SHE
SHH
CCDC8
C9ORF92
C9ORF91
RNF144A-AS1
SNORA8
LOC100505795
BBS12
RPL7L1
SNORA1
LYRM1
LOC143666
TPM3
ZNF232
SNRPA1
LOC100129917
GMNN
FAM35A
ATRX
RNF113A
COASY
GAS2L3
GAS2L2
MGC34796
FAM167A
MYH9
CDKL3
FAM53C
FBXO22
RANBP9
TBX15
ZNF345
FBXO24
CADM4
RANBP6
RANBP1
CELF5
VGLL4
RANBP2
GNRHR2
PRR5-ARHGAP8
AIM1
GNB3
NUDT11
SATB1
AGAP7
ISPD
LGALS8-AS1
TSPO
UHRF1
MINOS1P1
CNNM2
IFI6
PIP5K1B
STX5
LOC285627
LOC100288123
CECR5-AS1
CRHR2
TGFBR3
PHF16
MIR3189
PHF12
LSMD1
FBRSL1
DPAGT1
TRMT2A
ECE2
ECE1
HOXD4
LOC100506172
FKRP
TENC1
HDGFRP3
HEATR8-TTC4
LOC285758
ETS1
LOC400043
UCN
ANP32A-IT1
HEG1
ZBTB4
CDC42EP3
CDC42EP1
NR4A1
PANK3
CDC42EP5
LOC643201
CASC3
CASC2
MGAT2
MGAT3
HRASLS2
DYNC1H1
TUBA4A
TUBA4B
VAMP1
CHST10
SLC20A1
ATP1A1
MIR4442
THAP5
FIBP
TESC
NKTR
CACNA1G-AS1
SLC6A6
NDUFB6
NDUFB5
MIR1233-1
RNU6-16P
MIR1233-2
PKDCC
IL22
GPR37
PECAM1
CYMP
FAM50A
FMNL1
LOC728431
TBC1D21
IRF2BP2
STAP2
IRF2BP1
NEXN
QPCTL
ZIC2
MAPRE3
AQP3
SVILP1
LRRC1
LRRC2
LRRC3
TNIP1
SCARNA9
PATZ1
SCARNA4
MORN4
LOC145845
PLD1
MORN3
KIF27
RPL39L
SECTM1
SNHG4
RUNX1
C16ORF80
PNPO
GUCY1B2
RBX1
ZBTB21
SNHG8
DOCK8
MIR146B
PTPLAD2
PI4K2A
KIF26A
OR7A5
SEPT9
LINC00838
HOXB-AS3
SEPT7
TNFRSF12A
HOXB-AS5
SLC9A3
SEC1P
TNRC18
NMRAL1
MEIS1
TRIAP1
SYT12
LOC344967
TFRC
CDK5R1
SCNN1A
C11ORF96
C11ORF95
GSPT1
SH2D3A
HOXB6
MIER2
ARHGEF38
ESPNL
DDN
DTNBP1
BTNL2
PCDHGA6
TUB
PCDHGA5
LMNB2
IL13RA2
RWDD4
ANG
GSTT2
ESR1
CD274
CD276
RHBDF1
ATP6V1G3
PPP2R5A
LAMTOR2
FGF21
C12ORF57
RASIP1
PHF15
SMIM19
TGFB2
MOB3B
TBX3
TCHH
FBXO9
A2M
NPY
STRN4
JMJD8
SS18L2
STK16
FHL2
VARS2
ERN1
BSPRY
APPL2
ZDHHC2
PLA2G2F
CHMP1B
PAWR
ATL3
ATL1
C17ORF49
MIR5092
SLC35D3
GPSM2
CCDC85B
CCNB1IP1
MIR4321
MIR4326
HS3ST1
CYFIP2
DIP2B
SNX5
CORO1B
MPRIP
YES1
DCLRE1A
SMOX
WASF2
PDE6C
MIR181C
CGRRF1
NPAS3
KRT15
THEMIS2
ANKRD30BL
EFCAB9
PRDM1
STAC2
DRG2
LBX1-AS1
GNAZ
KIAA0247
MRGPRD
OSR1
MRGPRF
CHADL
OR5A2
AP4E1
TP53BP1
PPP6R3
GTPBP3
NFATC2IP
GTPBP8
MIDN
CASP7
ARID3C
TTC38
RAMP2-AS1
CASP9
ATF6B
OR7G3
OAF
SCGB1D2
MAN2B1
POR
CDX2
EDARADD
CCDC166
PIH1D2
AKT2
PIH1D1
MIR3675
LRFN5
FAAH2
NKX2-2
NKX2-4
ATXN7L3B
AHCYL2
STUB1
LINC00628
MIR4456
CYBRD1
CAPN2
DLEU2
NECAB3
NECAB2
SEPT12
SPAG8
SPAG9
COG3
PRRC2A
SPAG1
DLEC1
KLHL2
KLHL3
SERPINB1
SLC2A10
FUT11
TNFRSF10A
ATP8B3
EXD1
ELP5
CFTR
PTGES3L
PKIG
ST3GAL2
HESX1
SIGLECL1
MATN1-AS1
MAMDC2
SPECC1L
ZADH2
URAHP
NPRL3
NPRL2
LRP5L
AMH
SHCBP1L
MIR16-2
RNASET2
NKAPL
GRAMD2
GUCY1A3
TTC9C
NEUROG2
NEUROG1
TNFSF13B
DDX60L
LZTS3
SIRT2
TMEM98
C1QL4
EPHA1-AS1
NHSL1
RSRC1
PLEC
WT1-AS
LRMP
SEZ6L2
KIF3A
LOC100130899
GSTT2B
TMEFF2
NWD1
NRD1
HECW1
DCUN1D3
NR2F6
LIPE-AS1
BTN3A1
ATP5S
DDTL
SLC32A1
CASC4
LOC339442
EPHA2
EPHA1
RINL
ATP5H
HNRNPH1
ZNF683
ME2
CIRBP-AS1
GNAI2
C11ORF45
ATP5D
TBC1D8
GPR146
MYL12A
GPR142
TBC1D2
MRPS31
CYTH4
ODF3L2
KDM6B
MGC16025
CITED4
SLC20A2
DAGLB
SNORD103B
SNORD103A
SNUPN
MIR4526
COL9A1
SYNE2
SNORD97
HNRNPUL2
[truncated: 713 more rows]
