# Supplementary material for: Identifying Network Perturbation in Cancer
Source: PLoS Comput Biol. 2016 May 4;12(5):e1004888. doi: 10.1371/journal.pcbi.1004888 (PMC4856318; doi:10.1371/journal.pcbi.1004888)
Supplement: S1 File — (ZIP) [file pcbi.1004888.s001.zip › files/tf_data/CD34_15k_enh/JUND.csv]

HIST1H4B
HIST1H4A
HSPA2
HIST1H4K
HIST1H4J
NELFA
ELANE
HIST1H4L
LAPTM5
MZT2B
PDCD10
ATPIF1
SLC50A1
C1ORF112
ZNF879
ZNF703
RAP1GAP2
GPR182
ZSWIM5
ZSWIM6
CRBN
MIR554
TMEM59
IRX5
KDM2B
TRAF4
TMEM51
SP8
SP9
MUC2
MUC1
SP7
PRKAG2-AS1
DLGAP1-AS1
ZNF675
HNRNPDL
POGLUT1
CLEC2A
WHSC1
KLLN
ERI3
PARP11
TMEM129
NTHL1
PKM
NSL1
ATP2A2
ATP2A3
ALDH3A2
NOP2
MFSD10
MFSD12
HNRNPUL2-BSCL2
GTF3C5
DENND4C
IQSEC1
CAPN10
SEMA4B
PHLDA2
LILRB5
LOC400958
LOC100132111
LOC100652772
HRH2
FBXL17
TTL
FBXL19
FBXL18
KCNIP3
DSEL
PRSS53
DNASE1L3
FAM212B
ZMIZ1-AS1
CNTFR
HPDL
C2ORF40
CHST7
RPS6KA2
RPS6KA3
KCNH2
PISD
SFT2D1
GPA33
FRAT1
LOC285484
FOXC2
GANAB
NUP133
GHRL
SMAD7
SMAD3
KIAA0586
ZNF582-AS1
MIR4717
NECAP1
TMPRSS11D
LOC100506713
DLX6-AS1
ABHD14B
CKS1B
ARF4
ZNF76
ELMSAN1
ARTN
ART4
MIR1913
ENOPH1
TCEA2
TCEA1
MOB2
OLIG2
SRPK2
SLC9C1
CORO1C
FAM20A
CCDC114
SLCO1B3
CLPTM1
DANCR
CDC42
NRN1L
CBLC
CUEDC1
CUEDC2
IPO13
NADSYN1
LOC284998
BEGAIN
SYCE1L
ARL16
RHEBL1
IFT80
TP53TG1
LOC100289495
PLGRKT
CLIP3
CLIP2
LINC00271
ETNK2
LOC100131496
CDCA8
SMCR7
XPA
LOC338799
CD48
ABCB8
CA11
FXN
LOC390705
ZNF48
FLJ31306
NIPAL3
TBL1X
CFH
MIR3153
C3ORF55
SMKR1
SYBU
CHID1
WDR72
CALCOCO2
CFP
STARD13-AS
LINC00893
AAAS
TRIM15
HAMP
LOC285626
LINC00899
SIDT1
SPRED1
MIR491
SFMBT1
SFMBT2
MIR497
DFNB31
ASB7
WTAPP1
MTMR9LP
MR1
PLEKHH1
RELT
ESRP2
CIRBP
LINC00303
HDGF
PIP4K2B
MRPL34
MRPL33
C5ORF15
RFFL
OSBPL10-AS1
FAM92B
LOC283710
EGOT
ARRDC2
C10ORF131
THOC2
STXBP1
RFX5
NRXN3
RFX1
ELK3
IBA57
GYLTL1B
RNF103
PAK4
DBP
XPNPEP1
XPNPEP2
CD300E
FOXP2
FOXP3
GGCX
MSL1
FOXP4
MSL3
FAM215A
TBR1
KHDRBS3
HPX
LOC115110
PINK1
ZNF598
LOC643723
MYCN
ZNF600
MXD4
ZNF606
PRKG1
MXD1
PRKG2
TNS3
TRAF3IP2
PPP1R9B
TCF4
DPYSL2
DLD
NUDT1
SEPN1
TK2
SCMH1
CYP2R1
CKLF
EIF5A2
STK32A
GJA4
GPR107
PRR7-AS1
TRIM9
PFN1
SHISA7
TMEM217
TMEM216
LOC100505658
MIR3128
KDM3B
SEZ6L
FBXL22
NXPH4
MDN1
ELAVL4
ANKRD13D
ZNF335
FAM168B
ZNF333
AMPD3
RPLP2
RPLP0
PDGFRL
CD300LG
CSMD3
PRKAR2B
MIR5010
WDR26
LOC100507389
NUP62
NOTCH2NL
MECOM
ITGA2B
C17ORF105
CSF1R
C17ORF103
GTPBP8
ENKUR
NDFIP2
WWTR1-AS1
TPBGL
SIPA1
FOXB1
CCDC178
CLIC4
ETFB
SH3RF3
LRSAM1
NLGN1
TET1
TMEM147
ASGR1
LOC100505876
FOXL1
MIR4707
TJP2
CXADR
CXORF40A
DLST
LRRC32
LY6G5B
MLLT4-AS1
PPAT
TTC22
FAM117B
LOC100133445
DENND4B
ST6GAL1
DCXR
EPN2-AS1
AGRP
AP3S2
LINC00641
ZMAT2
LINC00649
MYBL2
ITGB1BP1
FYB
PHOSPHO2-KLHL23
SYCN
NPTN
CTCFL
MMRN2
SDCBP2
FYN
KCMF1
MLANA
CKS2
OST4
ST3GAL5
RAC1
SBDS
VCL
OSTC
NDUFB2-AS1
CPLX3
NBPF10
VASP
GMPPB
CYTH4
PBX1
LYPLAL1
FGD5-AS1
MIR4523
KATNB1
SCGB3A1
NSUN7
CEP135
ARHGAP30
RAD51L3-RFFL
LINC00242
ABRA
LINC00240
BOLA3-AS1
CALCB
BACH1
LINC00905
SH3RF3-AS1
MIR4315-2
MIR4315-1
CD36
C20ORF144
B3GAT3
UQCRB
GPS1
NAT14
C12ORF52
SPG20
ACSM3
DLGAP4
MBNL1
ATP6V0D1
PLK3
BMP8A
PNKP
HMGCL
HOTAIR
CLCN1
FBXL16
CLCN5
PER3
INO80B-WBP1
SLC15A3
CARHSP1
C8ORF76
RBM42
LOC339822
RBM47
MYCBP
IHH
UTRN
NT5C3B
RP9P
TMEM125
SLBP
OR10V1
GAB1
LARGE
LINC00938
DTD2
ZSCAN9
HABP2
ARHGAP4
LINC00936
PPM1G
PPM1F
THEM5
SRSF6
CHD1L
USP45
PPM1N
PPM1M
PPM1K
EGR4
SNORD38A
VIL1
MSMB
HLA-DQB2
RNF139
TMEM72
TMEM75
CDK5
TSHZ3
FOXS1
ZC2HC1C
PAX5
ZNF583
PAX6
PAX2
PTPN3
PTH2
PAX9
PTPN6
FXYD7
NANOS1
ZNF618
NANOS3
SUZ12P1
PSD
HOXC12
EIF4EBP1
MOG
PTDSS1
GRK5
BAG6
AGBL2
BAG4
KMO
MYO1C
RTKN
MYO1A
CHST1
DENND6B
RPS8
GMFG
SULT6B1
GMFB
PSMA3
PSMA6
TMEM205
TMEM206
ATAT1
CAPN2
GALT
LOC100506469
NEMF
COL4A3BP
FBXO42
SRI
FBXO48
GALE
LGALS8
IGSF23
GGNBP2
CS
MIR5001
MIR5004
MYC
FSCN1
ENKD1
NAMA
ILVBL
MYL12B
AKIRIN1
G2E3
BCL2A1
SCARNA12
AGPAT4
COL1A1
RILPL2
CSNK2B
SMCR9
TMEM156
DDIT3
KIAA1522
TMEM158
PEX16
CDC37L1
PRICKLE1
HIST4H4
CCNJL
NAP1L1
LOC100288814
NAP1L4
SLC48A1
ATG3
LPCAT2
ATG7
SLC16A13
SPINK4
MID1IP1
PIGC
AADAT
THUMPD2
TMEM194B
ACTN1-AS1
PPP1CB
UCHL1-AS1
SRRM1
CCDC173
ABHD8
OAZ1
PDK2
RDH11
RDH12
C2ORF88
ATXN1
TM2D1
PTGS1
FXYD3
MGARP
FXYD1
HAS2-AS1
FASTK
SLC39A10
ALLC
MIR4516
EIF1AD
ARHGAP22
ARHGAP25
ZSCAN25
ARHGAP29
C21ORF49
MLYCD
HHAT
SUZ12
MRPS9
MRPS7
IFI30
NKRF
LOC100289361
MYLIP
LOC100506274
MIR3175
MIR3178
C3ORF38
NUCB2
ADAM6
NKIRAS1
TWF2
ACYP1
PPP2CB
SPG20OS
LOC402160
ULBP2
ULBP3
GRB7
FAT4
LYSMD2
VPS72
HOXC5
HOXC6
CD151
LPPR2
RSAD2
CHD2
CHD4
CHD9
MIR142
MIR141
GATA3-AS1
LINC00327
FLYWCH2
TTC1
C19ORF24
RCN1
CDC25C
CDC25B
CDC25A
RNF44
DNAJC30
RNF40
ANKRD27
ZNF823
POLR2G
RHOH
C1ORF148
IFIT1B
POLR2B
POLR2L
LINC00921
LINC00926
RHOF
ANKRD28
PRDM16
ABCG1
PRDM14
LRIG2
TMEM61
USP54
USP53
TMEM69
SNCG
PRKCZ
CPT1A
CASKIN1
AIFM2
RNF126
ASCC1
GOLGA8B
LRRC10B
AGO3
PADI4
MCPH1
IQCF4
IQCF3
FAM120B
FOXR1
MIR2355
GRASP
TGFBR3L
PAXBP1
EBF4
HIST1H3I
ZNF628
ZNF629
CACNB3
RUFY4
ZNF571-AS1
NBN
SRD5A3
APAF1
RAP2A
NSA2
LRRC25
GGA3
DDX20
ADA
HIST1H1E
HIST1H1A
HIST1H1B
EMILIN3
RASGRF1
EMILIN1
PKD2
PKD1
TACC3
ZNF484
PRKACA
PSMB9
PSMB8
ZNF131
TMEM231
HIVEP2
FAS
LMBR1L
LPXN
TMEM104
JUNB
TFF3
HIST1H2AL
HIST1H2AK
GNAT1
TLX3
C6ORF226
P2RX4
P2RX7
HIST1H2AB
BCL2L12
HADHB
H1FX-AS1
HADHA
CRY1
ZNF556
STPG1
ZNF555
IDNK
PTPN1
ANKRD18DP
DKFZP434H168
VPS13C
SIN3A
MIR4727
RMDN2
TRAF7
NUP160
VTI1B
EVI2A
EVI2B
FOXN2
MIR638
PCDH1
COL14A1
KLK4
MIR635
EMG1
ATF5
SLC4A1AP
TAP1
SMARCC1
ZCCHC18
FGFRL1
SBF2
BLOC1S6
BLOC1S5
DLG2
SAMD13
LHX9
SMG9
COMMD7
C15ORF38
METTL18
LOC113230
METTL12
MIR3960
C15ORF37
MIR4299
RPS16P5
LEPROTL1
SLC38A1
SLC38A3
SLC38A2
PPP4R1
MTUS1
OSBPL8
HENMT1
STK4
IFRD1
MACROD1
UBE4B
RNF223
LINC00229
ADRA1D
UCKL1
CD3EAP
ZNF833P
LOC100506100
SNRNP27
YBX1
MIR19B1
SAP25
ENOX1
CAPZB
CELF4
CELF2
FLJ31356
MIR3189
C3ORF27
TMEM132E
FAM64A
PMFBP1
HIP1R
DUS1L
WDR47
TBC1D23
AHSA2
ZIC2
JAK3
ARPC2
TNFRSF4
NR1H3
ALPK3
AGAP11
TOMM7
HOXB2
FIBCD1
HOXB1
PHRF1
COL2A1
GLMN
THBD
SGTA
DCDC2
DNAJC8
VASH2
POLR2D
CAMSAP2
GLYATL1
DNAJC1
ERMP1
DNAJC3
MPP3
WDFY3
MPP2
C19ORF81
FLJ21408
SLC18A1
EFCAB4A
ECHDC3
ACP5
TPI1P2
MAP3K1
MIR195
SDCCAG8
SPHK2
CCDC91
SNORA68
ANKRD33
SNORA65
LINC00910
NCOA2
NCOA3
TMEM11
NCOA4
FAM91A1
PTX3
ZFHX4-AS1
ELL3
RIMS2
FMOD
GRID2
MECP2
SATB2-AS1
AADACL4
SLC27A6
ACPT
RBMXL1
GEMIN8
C20ORF26
LRIG1
LMO2
APOBEC3F
MIR19A
ARHGAP11A
WT1-AS
SMCO3
ERC2
BAX
ZNF496
MIR4743
HAND2
SH2D3C
SHC1
HERPUD2
SLC37A1
MIR4746
DDX10
GJB3
CDK16
CDK17
GATA3
KLF7
ST5
GRIN3B
GZF1
VWCE
TMEM222
ATP6V1B2
PSMC3
AASDH
TRA2A
KLF9
MTA3
MIR4800
CTSD
SLC24A4
FBN2
NCR1
FBN1
SH3GLB2
BATF3
KAZN
TRIP12
MEX3B
MEX3C
MTERFD1
AOAH
SERTAD4-AS1
PPP1R36
C3AR1
TFG
FAM86C2P
ITLN2
RND2
MAP3K14
MAP3K15
TCAIM
MIR4751
MIR4750
RSPH4A
IDI1
GRPEL2
LRRC42
ZXDB
MIR1244-3
MIR1244-2
MIR1244-1
MARCH8
MICA
RARA
B3GNT5
DNTTIP2
FLJ44313
FNDC8
RARG
IARS2
BTN3A1
DHRS3
RABIF
DYRK1A
ARMC12
MTMR4
WT1
JAKMIP1
MIR1256
CDKN2D
NME5
TSC22D3
SMARCAL1
FCHSD1
DKFZP686K1684
NMT2
EDEM1
SNAI3
KITLG
CCDC159
LINC00278
VAT1
LRRC4B
SLC2A6
SYT3
SYT5
MACC1-AS1
UBTD2
DCPS
FAM172BP
MYCNOS
RHO
LOC285847
PLAGL1
CD2BP2
PCED1A
C20ORF201
FAM73B
IGFL1
FLJ16779
EXOSC7
HSBP1
MADD
ST20-MTHFS
ADAMTSL5
GAD1
EN1
DISC2
BLACAT1
YIPF6
OR2AG2
PLEK2
PALM3
SSC5D
GTF2IRD1
C3ORF14
GPR141
EPAS1
MIR1914
FBRS
MBNL2
LINC00696
GPR97
MIR29C
KRT77
SMCR7L
TMEM126B
JAKMIP2-AS1
TIGD1
SMPD4
MIR615
STXBP5
DNAJC5B
FLT1
PLEKHO1
ATG13
DNAJB2
H1FX
DNAJB5
DNAJB4
AMDHD2
TTC24
LOC100630918
PATL2
HAS2
CA5B
ODF3L1
BAG3
U2SURP
C1ORF162
ENO3
LOC643669
UPK2
C1ORF168
SNORA52
ZNF800
TAOK1
SNORA57
GCSAML-AS1
USP30-AS1
LRRFIP1
SLC22A18
SLC22A16
SKIV2L2
KHK
CDK1
NSMCE1
IGLL1
CDK9
CBX3P2
OXLD1
FAM86HP
PHB2
FAM220A
SPECC1
LIMS1
RCSD1
PRKY
SEMA6B
INPPL1
ATG16L2
ADCK1
ARHGDIG
SCN2A
RTBDN
ARHGDIB
MTX1
LOC100130357
USH1C
PACSIN2
MATN2
DHH
ADAP1
PRKCE
TANC2
HIST1H3B
HIST1H3C
CES3
HIST1H3A
EBF2
METTL21A
RBM14-RBM4
CKLF-CMTM1
PM20D1
SEC11A
TOE1
SPG11
MIR181A2HG
FAM195A
MLXIP
ZNF792
LOC100505695
KRTAP4-3
LOC389641
ADD3
SNAR-F
TRIM10
FAM3D
PIDD
PPIL4
AFF1
SFTA3
CWC25
CWC22
PPP1R3F
PRPF39
SNORD41
CCDC97
SNORD46
PARD6A
HNRNPUL2
MARVELD3
MARVELD2
PRTN3
SHC4
IARS
TBXAS1
SHC2
SMCO4
FPR2
FPR3
EVX1
CCDC78
RPL15
TOMM34
C16ORF93
RPL12
FAM173A
TMEM101
CTSS
RPL18
CTSW
UCKL1-AS1
GHITM
INPP5D
DZIP3
LOC146513
C17ORF82
INCA1
APOC4-APOC2
C17ORF85
SPEN
PRSS23
CHURC1-FNTB
MIR148B
DPH3P1
CREB3L4
AHNAK
SULT1C4
KRTAP4-5
KRTAP4-4
VPS37A
KRTAP4-6
PNPLA2
PNPLA1
LOC646938
RRM2B
CAPN10-AS1
ALDH16A1
GUCA2B
NKAIN4
NPPA
FRG2C
HOMEZ
KATNAL1
CCM2
LINC00592
SFPQ
MAP1S
FRMD8
CCP110
LOC100507463
FRMD6
UBE2I
FBXW11
NAA10
GNAS
CDHR2
GNAZ
LOC147646
HMGN2P46
UBA5
GNAL
ATG14
LOC341056
STX1B
SEC14L3
RPL18A
ADIRF
BTBD19
BTBD18
LOC283335
IL1A
NSMAF
SIK1
CTDNEP1
SIK2
BMP2K
LINC00115
WBP1L
TSEN2
PDCD4-AS1
GPR82
ARL3
ZIM2
NDUFA1
WBP11
PLEKHM1
MIR661
CD180
C1ORF210
WNT1
SZRD1
IL15
C1ORF216
PALLD
STX17
ZMIZ2
PTPRG-AS1
LINC00574
COLGALT2
SAT1
MMEL1
CUTA
BPGM
BIRC5
LOC100130691
BIRC3
IFITM1
OXR1
ST8SIA1
SPTBN4
SPTBN1
KLF16
TFAP2B
MIR26A1
EIF4E2
UBE2Z
NT5C1A
MIR153-1
PI16
NT5C2
POU3F3
POU3F2
SLC44A3
TPST2
POU3F4
CEP63
PDCD4
MIR26B
HAGHL
CYP2A7
WDR63
PCNX
ZDHHC22
FAM53C
FOXK1
SAMHD1
ZFHX4
ANO10
TENC1
HSPB11
SECISBP2
SNORD38B
C1S
TBL2
LOC728730
AHCY
SLC9A3R1
COQ2
DPF2
SEC24C
TIMP1
NRCAM
ISL2
PARL
MUC22
MUC20
MROH7
NHLRC2
ZNF143
BIN3-IT1
DENND2D
ZNF146
ZNF148
CCDC88C
MIR3158-1
ZNF781
NDFIP2-AS1
MAP3K14-AS1
SUSD1
GOT2
C1ORF192
LYN
PYGL
RNF126P1
MPEG1
BRICD5
DDX3X
TGIF2-C20ORF24
STK4-AS1
C12ORF80
GRXCR2
LSG1
KCNN1
MGMT
PMS2
RBM15B
FAM218A
CCDC83
ROBO3
ROBO2
MST1R
SNORD55
SH3KBP1
DAPK1
LOC286467
ZNF566
MYO15A
TLR9
H2AFJ
CCDC64
MIR5680
STMN2
IKBIP
TYSND1
MIR4777
NFKBIA
HLA-E
C16ORF86
PGS1
ARID4A
WDFY3-AS2
TMEM117
KANSL1L
HAUS4
HAUS5
PRRT3-AS1
MED12L
SLC35A5
LOC653712
NR5A2
DLX6
UBXN7
DLX1
DLX2
LOC729080
SDAD1
FAS-AS1
CIAO1
PGM1
ASIC3
LMX1B
HIST1H2BD
APLN
HIST1H2BB
MIR4313
HIST1H2BN
SBK1
GET4
NKX2-1-AS1
FGF1
TCEANC2
OLFML2A
TNFAIP8
LOC285084
DNMBP
CDC27
MIR497HG
SDC4
NUP153
LOC100127983
ELOVL5
STON2
PRKRIR
ACTR5
BEST4
GPANK1
WBSCR27
WBSCR22
KRT85
MIR940
KIAA1614
CES2
IL10RA
TNPO3
GBX1
NANOG
NR6A1
SGCA
CLUHP3
MGAT5B
DUSP8
GTDC1
MIR3687
R3HCC1
DUSP7
SGPP1
LRRC8D
NKD2
LRRC8A
PYGO1
PYGO2
PAQR3
CRHBP
FERMT2
DUS3L
ZNF697
FADS3
CRNKL1
THNSL1
MIR4420
MIR4422
GPBP1L1
WWTR1
FRAT2
BLOC1S5-TXNDC5
ACTRT2
NXT1
CTDSP2
CDIPT-AS1
TBC1D17
CPED1
KCTD2
KCTD1
KCTD6
MIR27A
CDC42P3
PXN-AS1
GPR56
OXGR1
TOLLIP-AS1
TMEM39A
FAM83E
CPNE8
CMPK2
CPNE5
GCFC2
USP6NL
COPZ1
SNORA30
GRIN2D
RAD21
USP11
NR2E1
LINC00960
LINC00961
ANKRD62
SNRPA
SSBP4
NPM2
FAM63B
RNF167
GFI1
RNF165
MAST1
RLTPR
TBC1D10B
PLEKHM3
AHNAK2
IFITM10
IFFO1
SYNPO
ZDHHC12
PRKAG2
SCG3
AP5S1
TAP2
DDX54
TYK2
SEMA4D
DUSP27
MT1L
OTUD7B
RPF1
LOC442028
NAPA
LOC100506810
SCN4B
SLITRK6
MIR1205
ALOXE3
ARHGEF19
CRTAC1
AP5M1
TRAF3IP3
DHX29
IQCK
MUC12
CNDP2
LST1
PTEN
COLEC12
RHBDD1
NPW
ZNF771
ACTA2
MMP15
C1ORF213
MMP10
EMCN
CDKN1C
QSOX1
GSTM5
SNORD60
TSTD3
C12ORF66
APOE
TANK
BUB3
LOC284889
MIR2861
APOM
RNASEK-C17ORF49
LOC100287177
PAICS
ARID2
GDF15
ZNF516
CCDC50
TSPYL5
TMEM127
TMEM121
ZNF225
TMEM123
ZNF227
KCNK16
KCNK17
KCNQ2
DLG3
ZC2HC1A
ALDH8A1
SMG6
SLC39A1
ZMIZ1
BNIP2
MIR29B2
C17ORF62
CABP5
FBXO36
STARD13
USE1
ATXN2
EMC4
DTX4
KIAA0355
LOC493754
AKAP14
COLGALT1
REN
TSC2
HINT2
GPRC5B
P2RY14
TP53TG3D
CDC37
S100A5
S100A4
S100A6
OR2T33
LONRF1
ROM1
S100P
LTB
LTA
ALG11
ALG14
SV2C
MIR4781
LTV1
C1ORF177
RAB6B
BANF1
MIR17HG
IFNA14
EFHB
B4GALNT4
SNX10
ANKH
ALG1L2
EMID1
TEAD3
MIR3654
TTC7B
MIR3651
LINC00483
SNORA9
SIM1
CCDC42B
CCNA1
ATP13A2
RAI1
TLDC2
HS6ST3
SEPSECS
PLEKHO2
MIR647
RAP1GAP
EXOC2
NKPD1
EXOC5
CA2
CA7
MAGEF1
FUT4
MGAT4A
PNMT
PPP1R13L
LINC00551
BZW2
SNORA26
RAB26
LINS
C5AR2
STXBP5-AS1
C5AR1
TNRC6B
TNNC2
FBLN1
USP24
AKIP1
ADAMTS2
WNT10B
COTL1
GNG13
RCN3
TCAP
IFITM3
CENPN
CENPM
SAMD14
RAB5A
HSPB1
CENPB
SSH3
TMEM229B
CENPQ
PYY
MIF4GD
ABHD12B
SNORA2B
MRPL40
CYLD
PLEKHA2
C11ORF84
ACTB
WNT7A
STARD10
PAPL
MIR4505
SEC62
FHAD1
ANXA2
UNC93B1
ATP7B
MPHOSPH9
DDX58
COPZ2
ZBTB7B
NEK8
OR10AD1
MIR330
ZNF764
C12ORF60
RNPS1
C12ORF65
UBE2E1
UBE2E2
MIR3180-5
SHD
ECSIT
SHF
SHH
C9ORF96
CCDC8
MIR938
JTB
PLA2G15
MIR130A
HS6ST1
RPL7L1
MIMT1
DDA1
LOC143666
LOC440461
C17ORF102
FOXE1
C10ORF128
PRPF8
IFI27L2
RNF113A
C11ORF31
SLX4
FBXL19-AS1
FBXW9
FAM167B
DIRAS2
DUSP10
USF2
LOC100287015
ZNF436
ZNF347
FBXO25
NAE1
RANBP6
RANBP1
KRTAP5-7
MACC1
KRTAP5-1
FGD3
GNB4
KRTAP5-8
KRTAP5-9
LOC729970
DLL1
NUDT10
AGAP3
GXYLT1
SATB1
FRMD6-AS1
LGALS8-AS1
LOC284751
STX8
CNNM4
RTCB
PIP5K1A
POLR1B
MTA2
STX6
GDPD2
MCMBP
LOC646278
CKAP2L
AMIGO3
LOC100289656
PHF17
FBRSL1
LGI4
HSD3B7
TRMT2A
CCNB1IP1
ECE1
GABBR1
PRSS8
TCEAL1
RALGDS
IRX6
DRG2
XXYLT1
RPS6KL1
ARHGAP42
LOC100506776
HEATR8-TTC4
ALX4
C22ORF26
NOD2
NKG7
OPRD1
ZBTB3
PCMTD1
MAT2A
KRI1
GNPTG
NR4A3
FCRLB
DRGX
GLRB
CDC42EP5
CDC42EP4
SYNGAP1
MGAT3
TCP11
GLRX
MIR3648
MIR3649
MIR4449
CHST12
CHST15
WFIKKN1
TBC1D22B
MGC21881
FEZ2
LINC00162
LOC644656
LOC284578
MMP9
BOLA3
MMP2
SATB2
SLC6A6
TMOD4
NDUFB6
NDUFB3
NDUFB2
PODXL
CHN2
GPR32
TOB2P1
TIMP2
TMOD3
IL12RB2
ELOF1
CAMTA2
VRK1
LRRC1
NR2C2
HAND2-AS1
ACTL10
USP30
RFNG
USP32
GCSAML
USP35
CHERP
PLD1
PLD3
ST20
RBBP7
RNF183
SNHG6
APOBEC4
C14ORF79
CEP164
SKAP1
DOCK6
C7ORF13
DOCK4
PDLIM7
SEPT9
CC2D1B
SEPT4
HOXB-AS1
XRCC5
FAM107A
MIR18A
SUPT7L
LIM2
SEC1P
TNRC18
MEIS3
LINC-ROR
CLDND2
JUP
PLEKHB2
JMJD1C
C11ORF96
C11ORF94
RBM38
FAM98B
LGALS3
ATG9B
RALGPS2
PARP2
GIMAP8
TP53INP2
GIMAP7
MIR1-1
LMNB2
ALDH4A1
DNTT
TOLLIP
ESR1
CD274
MRPS25
CDC14A
PPP2R5E
SPATA6L
NVL
MDFI
MYOM2
C2CD4D
RPP30
DCDC5
TGFB3
CTNND1
SNORD87
LOC643542
TMEM38B
LOC643837
SCRG1
KATNBL1
MCCC2
MIR3158-2
UGGT2
RPS27
PHC2
FOXD2
PRDX2
CHMP1B
RAD51D
UCHL1
RNASEK
MGC39372
MIR92B
CAPN14
CAPN12
ATL1
C17ORF49
RUSC2
MIR600
EZH2
MIR5095
GATAD2B
SLC35D1
VTRNA1-2
VTRNA1-1
SARS2
MIR4321
CYFIP1
AIMP2
MPRIP
MYLPF
GUSBP2
TRIM24
MIR17
PIN1
MIEN1
DCLRE1A
THUMPD1
MIR181D
FAM171B
MLLT4
MIR181C
GPX3
NADK
MLLT3
PRDM7
PHOSPHO2
ZCCHC2
OR2T12
IQGAP3
OR2C3
PDXDC2P
PRDM1
RENBP
MIR4639
MYCT1
TP53BP1
FAM221B
LOC100287846
CAHM
TMBIM6
KIAA0087
ARID3C
CASP5
BPNT1
CASP1
LINC00359
ABHD14A-ACY1
CASP8
LOC285540
ALX1
ADPRHL1
LYPLA2
PLK2
PLK5
GLRX3
SETD1A
SURF4
LRFN1
SETD1B
MIR3675
MIR3677
FAAH2
NKX2-1
TTC9C
NKX2-5
RALBP1
ST7-AS2
GRK4
ANAPC16
FSTL3
ANAPC13
OAS2
FLII
CEMP1
GABRR1
DLEU2
DLEU1
NECAB3
GABRR2
SPAG8
CHRNG
KCTD11
SNAPC3
HTR7
KLHL5
RAE1
SERPINB1
GBX2
KLHL9
SPTA1
FLJ37453
CX3CR1
PIH1D1
DTHD1
ZNF835
ELP5
KDELR1
ASPHD2
ANKRD53
CCDC80
CLEC12A
ZNF836
MIR9-2
AKR1A1
SPRYD7
MIR222
UBAP2
UBAP1
MIR221
KBTBD2
AMN
RNASET2
ST3GAL4
MEFV
GRAMD3
MIR135B
PCBP4
AKT1S1
FCRLA
TMEM9B
NEUROG2
CDIPT
ZBTB34
ZNF226
[truncated: 795 more rows]
