# Supplementary material for: Identifying Network Perturbation in Cancer
Source: PLoS Comput Biol. 2016 May 4;12(5):e1004888. doi: 10.1371/journal.pcbi.1004888 (PMC4856318; doi:10.1371/journal.pcbi.1004888)
Supplement: S1 File — (ZIP) [file pcbi.1004888.s001.zip › files/tf_data/CD34_15k_enh/KLF5.csv]

SSPO
ELANE
INSL6
RNF10
LOC100130872
PROCA1
LOC728024
EMILIN2
PAWR
ZNF709
ZNF708
ZNF878
HKDC1
LGALS7
SPR
PIK3CD
ZNF704
ZSWIM7
RNF112
ZC3H14
TMEM59
IRX5
IRX4
IRX1
TMEM51
FOXQ1
SP9
LOC441204
LOC100505666
PPP2R2D
XPA
CRB3
CRB2
ADPGK-AS1
OPA3
FAM205A
RAB40C
MEG9
PTRH1
SNORD12
PRRG2
HIPK2
TRAPPC1
TRAPPC3
MAZ
RNASEH2B-AS1
LMO1
PARP11
NRTN
PPP1R3G
ACLY
CTBP2
SPPL2B
EVL
ATP2A3
PNISR
KIAA1279
MFSD12
CAPN11
DENND4B
DENND4C
IQSEC1
IQSEC2
UFSP1
APOA2
RUSC2
ZNF451
XPO7
LOC100132111
RUSC1
HRH2
CYP27B1
WSB2
PSMG3
KSR2
KCNIP3
GHDC
SDK1
PRSS57
LGALS7B
DIMT1
DNASE1L1
DNASE1L2
ABHD14A
FAM212A
HMGB3P1
EPS15L1
CNTFR
CHST7
KCNH4
RPS6KA2
KCNH2
SFT2D3
SFT2D1
PSMD13
LOC285484
ITGAM
SIGIRR
MYO10
ITGAD
DCST2
DCST1
ZNF292
METTL2B
WFDC5
SMAD7
AFTPH
SMAD3
MUS81
AMMECR1L
HOXA-AS4
NECAP1
TMPRSS11D
LOC100506710
MIR4710
ATRNL1
ARF3
TUBB2A
HOXA-AS3
PKLR
ELMSAN1
AP3D1
ICMT
MIR3620
DBNDD1
MYO7B
ILDR1
FAM71E1
TCEA2
IRF1
MGC57346
NOL9
PRKAR1B
LOC100130275
MOB2
NOL7
PQLC2
NOL3
RAB11FIP3
SCN4B
RAB11FIP5
FAM20A
CCDC114
CCDC115
DCAKD
MCF2L
ATP1A2
METTL25
SPHK2
SPHK1
IPO11
C2CD2
CPEB1
NADSYN1
CPEB3
CPEB2
MIR4731
FIZ1
PDDC1
NADKD1
DBP
NFX1
SNAP47
LOC100289495
BRIX1
EFCAB2
GGNBP2
SARDH
ETNK2
CDCA4
CDCA5
NDUFA4L2
MIR4736
HEXDC
STEAP1B
KISS1R
UBL7-AS1
CA11
DMTN
MIR762
VMA21
MIR760
PRICKLE4
SP7
TPSAB1
CFH
THAP7
CFD
DEFA11P
ACTR1B
FAS
WDR70
IGDCC4
WDR76
HDAC1
FAM173A
SYTL3
LOC442132
TERC
OPA1
NQO2
SPRED3
PRPF8
MIR496
MLLT3
ASB7
SLC16A14
MTMR9LP
SIX6
ZNF487P
SIX1
ESRP2
LINC00309
RELB
PIP4K2A
HMG20B
MRPL34
UBE2R2
ARRDC5
MRO
TBL3
ARRDC2
KHNYN
FAM120AOS
PDE8A
SMDT1
FABP6
RAB27B
SYPL2
TPSD1
ZNF844
NRXN2
RFX2
RFX3
HSD3B7
PAK4
SMPD1
TMEM179B
MAVS
MIR541
CD300E
GGCX
ADNP
ZNF57
KCNG1
LOC284837
TBR1
LOC115110
MED7
SOX1
LOC643723
LOC388692
ZNF607
SUB1
ZFR2
MIR590
PKDREJ
MFSD2A
INF2
CAMTA2
MSL3P1
IGF2
LOC100506527
DLD
GCK
OSR1
ZBTB10
IGFBP4
SCMH1
COL16A1
EPS8L3
NTHL1
ZBTB16
ZNF775
GLYCTK
PRR7-AS1
MIR409
SHISA5
TMEM211
PFN3
S1PR2
MSLN
TRIM2
SNORA5C
TRIM7
EPHX1
TMC6
TMC7
WBP1L
ANKRD13A
PRSS30P
RPLP2
RPLP1
PPP6R1
TMC8
CD300LG
FBXW11
DNAJB5
C2ORF53
TBPL2
MST1P2
BAI1
MLF1
ADAP1
MLF2
NUP62
NOTCH2NL
MECOM
C17ORF107
TPM3
TPM2
TRADD
FBXW9
CCPG1
ITGA1
FOXB1
UBE2D4
LOC646719
KIAA1683
ARID3A
TRIO
CLIC5
CLIC2
LRSAM1
CLIC1
ZNF48
FAM159A
LOC286467
YKT6
C16ORF59
FOXL2
PTCHD2
BBX
PPP1CB
C8ORF37
SLMO1
TJP3
LRFN4
PPAN
LY6G5B
BABAM1
FAM117A
MPPED2
MAD2L2
ZNF629
SVIL
THPO
ATP6V0C
TCEB2
GTF3C4
PRDX1
AGRN
NFYA
CLCNKA
SMARCA2
OAZ1
CCNI2
SMARCA5
MIR4638
OR6S1
NPTN
AXIN1
DEFA10P
ERO1LB
MIR3940
TOR1A
ZAP70
OGFR
CCT6B
DNAI1
CDC5L
RAC2
ST3GAL5
ST3GAL4
VCL
VCP
CPLX1
AP2A1
ANKRD26P1
VASP
LYPLAL1
MIR4523
SLC16A3
KATNB1
SLC16A5
SCGB3A1
ARHGAP30
CANT1
CALCA
PTCH1
PAGR1
MSH5-SAPCD1
CD38
DYNLL1
FAM156A
LYVE1
KCNQ1DN
ZFR
CD33
CD34
MIR3165
ZNF321P
POLR3E
SLK
LOC155060
TXNDC5
POLR3H
CPPED1
GPS1
GPS2
LOC728537
SPG20
RNU6-28P
DNMT1
SYCP3
PSD2
INIP
MIR196A2
WDR60
CUL7
C19ORF10
FCAR
FLCN
PSMG2
PNKP
R3HDM4
CLCN2
CDH22
FBXL16
CREB3
MIR210HG
CDH26
CLCN4
INO80B-WBP1
PNKD
BRD9
BRD7
BRD1
LRRFIP1
DNAJA3
PTPN18
RBM44
ZNF295-AS1
ORMDL1
MIR627
MIR150
PQBP1
MYCBP
KAT7
GALR3
C7ORF41
LINC00339
PPDPF
LINC00337
FFAR4
NCMAP
AES
SLBP
MRPL20
MRPL23
H19
GNAO1
HSPG2
GAB2
GAPDH
DNAJC21
SLC25A29
ZNF853
HABP2
NKX2-3
TDRD12
CMIP
LINC00935
ZSCAN2
HOXA7
THEM5
PPM1D
TSPYL2
MSMP
EGR2
EGR3
SRSF9
USP40
TMEM79
VIL1
C6ORF25
MIR4763
CX3CL1
CHEK1
CISD3
CISD1
SMAP2
PAX5
ZNF580
EIF4H
PAX6
MRPL2
PTPN2
GGTA1P
MIR135A1
PTPN6
MRPL9
GINS2
SLFNL1-AS1
TNP2
RNF145
NANOS3
DDR1
TPRG1L
NPTXR
MBD3L3
AGBL5
BAG1
BAG6
MSRB1
RTKN
CHST1
ADAMTS13
ADAMTS12
DHDH
SLC39A1
CYP2S1
VDAC2
MIR24-2
BCR
CD79A
SLC52A1
SLC34A1
FER1L6
DHX58
ZNF385C
GMFG
LY6G6C
HOXA13
CBLN3
HOXA11
HOXA10
TMEM201
SLC6A19
PSMA1
CYB561A3
TMEM205
TMEM206
SLC22A18AS
TRIM69
GALT
FBXO41
FAM214B
MIR4640
SORD
IGSF23
IGSF21
ATXN10
LGALS2
LGALS1
RAP1GAP2
CYP4F22
MYL12B
MYL12A
NUP54
TSTA3
KCNJ9
PPP1R15A
TAPBP
LOC388942
SCARNA16
MYO19
CSNK2B
ASAP2
ASAP3
ATP8B5P
MIR4288
VARS
LOC100996325
MIR4739
KIAA1522
NIP7
LOX
BLACE
ALDH1A2
ALDH1A3
SEL1L3
PRICKLE3
LYPD2
RPL26
UNCX
RPL23
RPL22
RGS5
PRRC2B
LOC100133669
PRRC2A
MID1IP1
MPND
HPX
PRR9
LOC642846
PIEZO1
MIR548Z
PIGO
PIGQ
LINC00656
MIR377
IFI30
MIR548C
CCIN
TAX1BP1
KLHL6
WFDC12
RHPN1
SRRM3
LOC100133445
CCDC174
OAZ3
FAM134B
KANK2
FOXC1
SLC25A34
C2ORF88
WBP1
LEUTX
PTGS2
FXYD2
MT1IP
ABHD15
KLK14
KLK15
CNPY4
PUF60
MAFK
WDR5B
POLD4
MAFA
PLIN4
PLIN5
PLIN2
PLIN3
CDK2AP2
PLIN1
PLVAP
SLC39A13
SLC39A10
AP5Z1
MIR4517
DVL3
CIAPIN1
NTRK1
HSP90AB1
ARHGAP21
ZSCAN29
SERPINB6
PLLP
BLNK
MTX1
LOC284889
VIPR1
CD27
RIIAD1
ABHD8
MIR3176
MIR3177
MED19
MIR3178
ABHD1
NUCB1
HSDL1
BMP6
SOCS1
ACYP1
EIF4G3
EIF4G2
EEF1D
ACSL1
LOC728819
SWT1
NR1I3
CCNF
ATP6V1G2-DDX39B
C19ORF26
C19ORF24
C19ORF25
REN
CYTIP
IL17REL
CCL3L3
ARPC1A
CCL3L1
VPS72
IL20RA
HOXC8
TRIM38
ANXA2R
RASSF1
PTPMT1
RASSF2
TBRG4
HOXC4
RASSF7
HOXC6
CD151
LOC283692
FEN1
SSU72
HCST
OGFR-AS1
KREMEN2
SPG20OS
RSAD2
IL1R1
INTS6
CCR7
CHD5
LRRK1
MRP63
MIR634
MIR141
MNT
ABHD11
MIR632
NPC2
IGF2-AS
GATA3-AS1
LINC00324
HINT2
TGFB1I1
FLYWCH2
FLYWCH1
TTC4
MRPL14
C11ORF35
CDC25B
DNAJC30
CAPS
POLR2E
ZNF823
ANKRD24
POLR2A
LSM2
C1ORF145
AKR7A2
ABHD14B
TPRKB
RHOF
TRIM41
SNORA70
ABCG1
PRDM15
TLK1
PLSCR3
TMEM60
MPO
AVP
PADI3
MPI
ERCC6L2
LOC338799
CASKIN2
CASKIN1
POLRMT
RNF126
RFX1
LRRC10B
DDA1
MIR1229
HOXC9
GAMT
FAM120A
LOC100128770
PEA15
MIR2355
MAPK11
MAPK12
FAM217B
GRASP
MUC5B
MIR550B2
MLX
FCER1G
FZD3
BTG2
OGFOD3
PM20D1
ZNF620
GPN2
TES
RASSF3
RAP2A
GML
RASSF5
FLJ44511
LOC101559451
ZFP36L2
RPL3
MLXIP
LOC100507250
TRIM35
ZER1
PDZRN4
ADO
ZNF518A
PROX1
B3GALNT2
USHBP1
ZNF480
TACC1
ZNF483
PICK1
NOTCH4
AKR1A1
PIAS4
PSMB7
ZNF131
DECR1
PSMB4
HIVEP1
LPPR2
ZNF311
GNMT
ZNF316
TALDO1
ZNF319
JUND
HIST1H2AI
LOC285696
OVOL1
HIST1H2AJ
C6ORF222
DEFA1B
HIST1H2AC
CORO7
NUPR1L
KCNQ1OT1
TTC16
BCL2L13
C1ORF189
KCNK4
TMIGD2
C9ORF24
HIGD1A
GPR137
RPS19BP1
NUP43
CTU2
ZNF557
ZNF555
SMCP
MSX1
ACOT13
HSD11B2
SH3KBP1
MIR4726
TMPRSS9
MIR4724
MIR4722
ISYNA1
TRAF6
LOC100505812
HOOK1
MIR4729
MIR221
LRRC56
ALDH1B1
MIR639
DENND1A
C16ORF11
REPIN1
KIAA0226
MUL1
RPL36
RPL35
PRRT2
LMNA
GNA15
GRIN2D
SCD
SDHA
ATF4
ATF7
ATF6
TBC1D10B
PPAP2C
AP1M2
SLFNL1
ZCCHC18
TMCO4
TMCO6
CDH10
CCDC147
BPIFB4
KIAA0319
EEF2K
SDF4
BLOC1S3
UBE2J2
OARD1
LHX9
PILRB
PPP4R4
GRWD1
LOC113230
MIR320D2
MIR3960
MIR4298
SLC38A5
B3GALT6
IFNK
LHB
SLC38A3
SRP14
SLC45A3
RNF220
LOC100129534
MACROD1
SCT
TMEM184A
LOC648987
NEUROG1
MIR4781
LINC00229
ADRA1D
GTF2F2
TUBB4A
MIR4505
AKAP9
ATXN1
LOC253044
ZSCAN12
CWC15
LOC100129726
SAP25
SIRT3
ENOX2
ANO8
ANO9
PCED1A
CELF6
NUAK2
CELF1
POLR1B
TANGO2
MIR3189
MIR3188
MIR3187
MIR3186
PTENP1
C22ORF26
DUS1L
CCNO
RASL11A
POM121L4P
WDR49
MIR1908
C19ORF35
LTC4S
ZIC4
SNAR-G2
TNFRSF8
JAK3
ZIC1
TNFRSF4
TBC1D29
CCL27
NR1H3
LTBR
EFEMP2
CXXC5
C14ORF80
UCK1
FIBCD1
CD164
PHRF1
HOXB4
HOXB5
SNORD48
MIR190B
BRF2
SLC35G6
THBD
DSE
ING1
FSIP1
DNAJC9
DNAJC4
CAMSAP3
MIR604
ERMP1
INS
CCDC94
CD14
GATSL2
HS3ST3B1
C1ORF148
EFCAB4A
WDR83OS
CEP85L
MIR192
MAP3K1
ACP2
AGGF1
MKRN1
ZNF830
ANKRD37
SNORA68
C1ORF159
ITPR3
SNORA65
CUEDC1
NCOA3
NCOA1
NCOA6
NCOA7
PHAX
SLC22A23
LINC00926
TMEM18
SLC22A20
PTX4
POLR2H
PRR7
CLUL1
LIMD1
BSCL2
SETX
NUGGC
INHBE
GRID1
CTF1
TMEM66
PAFAH2
FDPS
HCRT
PRAM1
PDE10A
CAPZA2
ZFYVE21
AK8
ACPP
C20ORF27
GTF2H2B
PRRC1
AK1
ZFYVE28
EMX2
APOBEC3C
APOBEC3B
LOC100130348
HOXA10-HOXA9
EBI3
PRKD2
WT1-AS
MIR4740
CTTN
AP5B1
KRBA2
BAX
MCRS1
PLCG2
BAD
LOC653653
HAND1
MLKL
SH2D3C
NGEF
AFAP1
USP51
PRR15L
TBXAS1
MIR2909
LOC401177
LPIN2
MIR4746
LPIN1
FMO5
CDK15
ST5
GRIN3B
KLF3
KLF1
TMEM223
PSMC3
TRA2A
ACER2
SEZ6L
HEATR2
EVX1
NCR3
ZNF302
KIF18B
CCDC78
TRIP10
CSRP1
MEX3D
TRIP13
MEX3B
SPIN1
PHF21A
VAPA
C9ORF53
C3AR1
MUSTN1
BTRC
SNORD33
RNF122
ZNF546
ZNF541
WHAMMP2
PET100
RGCC
DNAL4
SYCP2L
GRHPR
MIR4757
DLG1
IPMK
LOC100505806
IKBKB
MARCH6
TMEM151B
LRRC47
TMEM102
MIR1244-3
TMEM185B
MIR1244-1
LOC284648
MARCH9
TMEM173
MICA
RARA
B3GNT5
DNTTIP2
B3GNT7
RARG
DHRS9
TSFM
LOC100507066
CLDN15
DHRS2
PELO
EIF3G
GMPR
TEX22
DYRK1A
MTMR6
ESPN
CTSW
TEX28
NOL12
CDKN2B
CDKN2C
JAKMIP1
CCNL2
DEFA1
CDKN2D
C9ORF171
NOMO3
DKFZP686K1684
NMT1
EDEM1
SNORD123
SNAI3
CCDC159
HRC
KIAA1161
PTTG1IP
LELP1
INPP5F
HIGD2A
SYT5
SLC2A1
NBN
LOC653486
TAS1R1
CCL3
TBC1D3C
SYF2
ME3
CCL4
METRNL
CEP104
EXOSC2
FLJ16779
EXOSC7
FREM3
MADD
YJEFN3
ADAMTSL5
TULP2
GNAI2
TULP1
CNTROB
EN1
CEACAM3
ZC3H18
CEACAM6
DLGAP1-AS1
ANGPT1
PPP1R14B
DRC1
PALM3
OXT
ZAR1
PRRX1
MIR3196
MIR3190
MIR3191
C22ORF34
LOC100507506
RALY
MIR1915
SRRT
FBRS
CDC37L1
ATP6V0A1
ALKBH7
VPS51
PCDH19
SEC24B-AS1
RALA
KRT77
NANOS2
PSMB11
PSMB10
CDKN2B-AS1
STXBP1
RCOR1
STXBP2
TIGD5
MIR611
ISG20L2
GPR78
INS-IGF2
SNORA5A
C6ORF1
DNAJB1
SNORA5B
TMEM200C
FANCG
AMDHD2
TTC28
AAMP
LINC00340
TTC25
TTC26
DOT1L
GORASP1
NRON
SLC2A1-AS1
CA5A
H1F0
E2F6
MIR185
ZNF668
FIGNL2
MIR3911
C1ORF162
FAM105A
ELMOD2
PDF
FRY
SNORA52
TAOK1
TAOK2
SNORA56
CIAO1
LLGL2
FAM65B
SLC22A18
LLGL1
GRIK4
GOLT1A
IRS2
SLC22A11
LOC100506907
HOXA6
HOXA5
CDK4
HOXA2
HOXA1
SGSH
CDK9
MIR222
LPAR6
EXOC8
HOXA9
HAPLN2
OBSCN
OXLD1
NEURL
SF3B4
NOP16
MSH5
SF3B3
CA6
LIMS2
LIMS1
RCSD1
HOTAIRM1
SORBS3
TPT1-AS1
SEMA6B
ODC1
FAM219A
RERE
ELAC1
PKI55
RGL2
ADCK2
GRB2
EOMES
RTBDN
NARFL
TNFRSF18
NFKBIL1
ASF1A
PACSIN3
AMD1
GREM1
PRKCB
PRKCD
CGB1
PADI1
CES3
EBF3
METTL21B
METTL21A
SCML2
HIST1H3H
NAT8L
CDPF1
SCML4
MATK
DDX27
ROBO3
NRM
FAM195A
ACKR2
B4GALT1
SCRIB
TYMS
GSTP1
CEACAM22P
GPR132
STARD13-AS
ZNF98
FLVCR2
ACTG1
FKBP10
TUSC5
TBX21
FAM3A
MIR5587
FBXO16
PIDD
TOMM6
PPP1R3D
TUSC2
CNGB1
MAP3K3
SNORD41
TMEM191A
DEAF1
RNPEPL1
CCDC93
NSG1
PET117
TPGS1
LOC100132078
SETDB1
PRTN3
ERBB2
ZNF207
SNORD42A
MIR1244-2
MIR4745
CCDC70
SMCO4
MIR4749
CTSD
KCNAB3
SERHL
MIR5698
SH2D2A
C16ORF95
RPL10
C16ORF93
RPL12
RPL13
SNORD4B
SNORD4A
SF1
TMEM107
FGFR3
TMEM104
LGALS17A
PSRC1
C17ORF89
INPP5D
CNTLN
NME2
SYK
INCA1
RAI14
SPEN
PRSS27
PRSS22
CHURC1-FNTB
LOC100287792
RGP1
CSRP2BP
TACC3
ZNF581
EPB41
GLYR1
SHC2
SNORD111
DAXX
ATP2B2
NT5M
AHNAK
VPS37C
RCC1
AKIP1
PNPLA3
PNPLA2
LOC100288911
CARD8
NKAIN4
C15ORF53
STK40
GFOD1
LRRC37BP1
VGF
CCM2
LINC00592
UBA5
PSMB6
PWP2
PHF23
UBE2I
ABCA13
FAM162A
NAA10
GNAS
MOGS
HYOU1
CDHR4
CDHR5
ST8SIA1
PSMB2
SIX4
MAP1S
GNAL
DUXA
FARS2
TIPARP
MKI67
SEC14L1
RPL18A
ILK
RPS15A
ATP5SL
RNU6-33P
FST
CRYGN
LOC100507462
SNED1
CEND1
DACT1
OR10AD1
PHTF2
MIR4484
SIK1
CTDNEP1
KRT80
SPG7
TMCC1
PDE3B
LINC00035
LINC00114
DUS3L
DOK3
NDUFA6
EPB41L3
NDUFA2
NDUFA1
COMP
ACSS1
COMT
MIR662
PLEKHM1
MAST3
FLT3LG
RNF207
GMEB2
UBE2O
GSTM1
GSTM2
GSTM4
STX11
STX10
FARSA
FIS1
CACFD1
STX16
ZMIZ1
EFHD2
RNF149
SNORA45
MIR5696
JARID2
IFITM1
TTF1
GBP1P1
GNAT1
HPCAL1
ATP11C
GNE
SPTBN4
ANKRD12
SPTBN2
SPTBN1
ANKRD11
HOXA11-AS
ARPC4-TTLL3
KLF16
TFAP2A
AKR1E2
MIR26A1
GDF5
TLN1
RPL23AP32
ITGAE
CORO6
P2RX6
PI16
NT5C2
CPT1A
SLC44A2
ZBTB7A
ZBTB7B
POU3F4
MSI2
SLCO2B1
MIR26B
COQ10A
IK
MIR550A2
MCM3
RAMP3
ZDHHC21
ZDHHC22
DUSP16
ZDHHC24
MRPS16
SQSTM1
GRHL2
KLK1
COX6A2
PCP4
EPC2
PCP2
LCK
TENC1
NDUFS2
FAM92B
COQ9
NDUFS5
KCNK5
COQ5
SSH2
AHCY
LOC441009
FLJ36777
CTRL
ELOF1
MLH3
PARL
MCF2L2
PKMYT1
MUC20
DHX16
LEPROT
RREB1
ASH2L
ZNF556
ZNF142
MUM1
CCDC102A
BCS1L
NHLRC4
WWC2
CCDC88B
CCDC88C
DDX31
THOC6
ADGB
LOC153684
SYCE2
CGREF1
ZNF786
PHC2
GPR108
SLC26A11
ATAD5
C1ORF194
BRICD5
SOD3
SOD1
RNASE8
C12ORF80
FAM221B
VWA1
KCNN3
PRF1
KCNN1
SMIM22
PMS1
SMIM20
C19ORF69
IP6K3
BRAT1
IP6K1
FBXL8
NACC1
BRSK2
SNORD52
H2AFX
DKFZP434H168
TMEM189-UBE2V1
RNF8
UPF1
TLR8
ZNF562
CCDC65
HLA-J
NIT1
C10ORF105
ZNF213
HCFC1R1
SLC7A7
ACTA2
LOC283335
HLA-G
NFKBID
NFKBIE
RNH1
LOC100131496
CLTB
TMEM115
LOC388499
C17ORF99
PPAN-P2RY11
C17ORF97
C17ORF96
PRSS33
TEX40
IBA57
SLC35A1
SLC35A2
UBXN6
MPDZ
NACA
PACSIN2
SH2D6
FAS-AS1
FAF1
FAM118B
FLJ37644
SNORD105
HIST1H2BC
HIST1H2BL
RRNAD1
ACTB
BCAN
TCEANC2
OLFML2A
CR1L
SDC3
ECI2
ECI1
ELOVL2
FAM105B
NUP155
C15ORF65
GPR56
BEST1
NRBP2
TAPBPL
EPN2-IT1
GPANK1
SMCHD1
DMRT1
SORCS2
GGT5
BMP2K
CARS2
FOXN4
FOXP1
FYTTD1
KIAA1614
LINC00589
CNR1
NR6A1
TECR
SYVN1
MAPK1
PPP1R12C
FOXN3
CACTIN-AS1
DRAXIN
ICAM2
LRRC8E
WTAP
LYL1
SETMAR
PAQR3
ATP8A1
PAQR4
KIAA1804
BCOR
FADS1
FADS2
IDUA
CNTN2
PTENP1-AS
VPS36
VPS39
METTL1
SYNGR3
SYNGR2
HCG11
ACTRT3
CLP1
PITPNM1
SNORD43
TBC1D13
TBC1D17
TBC1D14
KCTD2
NUMA1
MIR27A
LY6E
MIR670
HSPA1A
C19ORF80
ADAM15
CD63
CACTIN
ACAD11
FAM83F
HSPA1L
DGKZ
LOC730227
CMPK1
C1ORF200
CPNE7
LOC729603
CPNE5
PXK
DNASE2
RFTN1
ACSS2
MIR200C
DGKD
SNORD34
SNORA31
RABGEF1
CNP
LRTOMT
NSUN5P1
SCAND1
ATF5
ALDH6A1
LINC00963
USP14
USP15
SNRPC
MOV10L1
SHANK2
ANKRD65
SBNO2
KIAA1324
RNF166
MAST1
RHCG
DTWD2
RNF169
ZBTB40
DDX52
ZBTB42
ZBTB46
GPR62
IFITM10
U2AF2
MYPOP
IQCB1
UBL7
PCSK4
DUSP28
AP5S1
TLCD1
ANP32A
SEMA4A
SPOCD1
NEK9
EFCAB13
C1ORF53
BOD1
ZFYVE16
TAZ
TMEM87B
NAPG
MRPL55
LOC100130370
MRPL52
MIR410
MIR412
ALOXE3
ARHGEF19
LYRM4
LOC100507217
FXR1
FOXL1
LOC400927
MBLAC1
IQCE
IQCK
CCDC28A
TNKS2
LST1
DDX41
LRP5
CPZ
ANGPTL6
GADD45GIP1
COLEC12
CEP72
KLC1
NPW
GPR114
KLC4
SNRK
GPR110
MMP14
MMP17
MFAP1
TTC19
CDKN1C
LSM14A
SNORD35A
SNORD35B
ECSIT
LOC285419
BAZ2A
SNORD68
CHCHD2
IL6
MGC12916
CHCHD6
TCF3
ZNF835
CHCHD5
MIR2861
APOM
CBR3-AS1
NDUFV2
OVCA2
OR1I1
GDF15
GDF11
TSPYL4
SMG5
FOXJ2
FOXJ3
TSPYL1
C10ORF114
CCDC57
CCDC58
KIF7
MIR4761
TMEM129
TMEM128
HOXC11
HOXC10
SMG6
VEGFB
PPP1R18
SLC39A3
DLG4
RPL13AP5
PSIP1
CTSH
GZMM
TMEM74B
SHB
SLC35B2
FLOT1
USE1
TKTL1
SNORD59B
EMC2
VWF
SNORD59A
ATXN3
ZNF429
MYH11
RECK
PELP1
ANKRD13D
MBOAT1
DLK1
TRIM73
SPSB1
TSC2
EPS8L2
ARMCX5-GPRASP2
HMBS
SLC25A51
SKIDA1
S100Z
CDC34
P2RY11
ANXA2P2
RNF151
CYBA
S100A2
MIR155HG
SEC22C
LONRF1
TCFL5
ROGDI
LEPR
SPIB
LTB
LTA
LASP1
ALG12
GRN
TMEM63B
ARID5B
C21ORF128
MICALL1
MIR181C
NTN3
TP73
ABT1
RPS10P7
B4GALNT4
LAPTM4A
B4GALNT1
SPCS2
ARL8A
DHX40
MIR3655
WDR87
GPATCH2L
WDR82
WDR83
NDE1
WDR89
GYG2
ASB9P1
KCNJ4
HOXC5
WDR1
COX19
MIR4434
ATP13A2
ELOVL2-AS1
CXCR2
SKA3
DEFA3
ANKRD10
PGP
JAG1
LOC286442
CBWD1
TLDC2
DDRGK1
COA1
ADAT3
MPPE1
E4F1
TTBK2
TTBK1
TMEM219
RNU86
DMXL2
EXOC3
E2F3
E2F1
MTFR1L
ARMCX6
ARMCX5
STMND1
ARMCX3
C1ORF233
ISLR2
FUT6
FUT3
[truncated: 1,659 more rows]
