# Supplementary material for: Identifying Network Perturbation in Cancer
Source: PLoS Comput Biol. 2016 May 4;12(5):e1004888. doi: 10.1371/journal.pcbi.1004888 (PMC4856318; doi:10.1371/journal.pcbi.1004888)
Supplement: S1 File — (ZIP) [file pcbi.1004888.s001.zip › files/tf_data/CD34_15k_enh/MAFF.csv]

HIF3A
SSPO
NYX
HSPA7
RNF11
C6ORF123
HIST1H4D
REM2
HIST1H4H
PROCA1
HIST1H4L
LAPTM5
HIST1H4G
HIST1H4F
FLJ12825
TM4SF19-TCTEX1D2
NID2
GPR180
GPR182
PABPN1L
PTPLB
ZSWIM6
MIR553
ZSWIM1
DRAP1
IRX5
TMEM53
TSPO2
SP8
SP9
HSPA8
ZNF43
WDR96
SP1
SP3
SP5
POLR3GL
SP7
ADPGK-AS1
MEG9
MEG8
TRAPPC8
PTRH1
MYL12A
TRAPPC3
CLEC2B
PRPH
CLDN6
MAF
SPPL2A
CTBP1
LOC100129973
ATP2A3
RARRES2
ITGA4
ITGA5
ITGA6
ITGA7
MFSD11
GTF3C2
ORAI1
GTF3C6
EDC4
DENND4C
IQSEC1
SWAP70
PRRT2
UFSP1
GPRASP1
ZNF451
SCARNA12
PAMR1
FBXL12
SOBP
FBXL14
WSB2
ABCC5-AS1
KCNIP3
GAR1
SDK1
SDK2
PRSS50
LOC100132735
DNASE1L1
COL21A1
INHBA-AS1
GRN
C2ORF47
HPDL
C2ORF42
ITGAX
RPS6KA1
RPS6KA4
KCNH2
ATAD5
VTRNA1-3
TP53I13
PPTC7
SNORD45C
SNORD45B
SNORD45A
ITGAM
FAM134C
FOXC2
FAM134A
LOC731779
METTL2A
SESN3
VAPA
SMAD3
ABCB8
SHROOM2
FOXM1
MTIF2
NPHP4
MIOS
MIR4715
IGF2R
LOC100506713
EXOSC10
DLX6-AS1
GDAP2
RAD21L1
ARF5
DNALI1
ZSWIM7
UBE2F-SCLY
HTR7P1
ARTN
ART3
HERC2P2
GET4
HERC2P7
PRADC1
FAM71E1
FAM71E2
SULT1A1
SULT1A2
AKNAD1
FLJ30679
ZSCAN12P1
SH2B1
GVINP1
OLIG2
PQLC1
RGS17
RAB11FIP2
SCN4B
RAB11FIP5
RAB11FIP4
CCDC116
FAM20B
ADAMTS9-AS2
METTL23
CXXC5
SRRT
LRRC23
MYL6B
RGS14
NRN1L
SPHK2
IFIH1
CUEDC1
CUEDC2
IPO13
HMGB2
HMGB1
CHP1
CPEB2
PGLYRP1
SPNS2
FIZ1
SYCE1L
PGLYRP4
PRND
BIN2
RHEBL1
MIR4530
RDH5
OPHN1
ALDH1A1
PVRL3-AS1
CLIP2
LINC00271
CDCA7
CLIP4
NDUFA4L2
UTS2
MCM10
CD47
CA13
CD40
IGFBPL1
PPP2R2C
MIR760
GCNT1
FLJ31306
MIR769
SASH1
RAB21
EIF4E3
THAP3
CFH
CFI
RAB28
PNP
CCNJL
MIR3154
WDR78
ACTR1A
SYBU
TCHP
MLF1IP
ATP6V0E2
WDR72
WDR74
AAAS
COL23A1
SYTL3
LINC00895
PABPC1
NTAN1
LINC00899
SPRED1
FAM58A
NQO1
BRK1
PES1
MIR493
MIR497
DFNB31
MSANTD3-TMEFF1
MIR3691
TMEM126B
SIX4
SIX6
MR1
SIX3
PCF11
ESRP2
C7ORF57
LINC00309
RELN
ZFHX4
ANKRD30BL
RELA
HDGF
PIP4K2A
LOC100506388
MRPL33
PTRH2
RFFL
UBE2R2
SPINK6
THOC6
SYPL1
NUDT9P1
SYPL2
RFX8
KIAA0930
ARG2
AVPR2
SYS1-DBNDD2
NRXN2
LOC100505478
CDON
TMEM44
TMEM179B
CD300A
UQCRC2
PAK1
XPNPEP2
TMEM42
FOXP2
FOXP1
MSL1
NSDHL
MSL3
COPS6
TBR1
SERINC2
ZNF593
MED7
MDGA2
ZNF598
FBXO9
UBC
RPRM
ZNF608
TREX1
TMEM127
MFSD2B
ATXN7L2
TKT
PLCH1
VEZF1
TRAF3IP3
NLK
MIR618
GCA
TCF4
TMEM50B
DLD
RHBDD1
NUDT4
ZBTB11
NUDT6
IGFBP2
IGFBP7
IGFBP4
IGFBP5
PHLDB1
PHLDB2
ABTB1
C3ORF84
RUNX3
CD164L2
FASTKD1
ARL2-SNX15
TRIM9
SHISA5
SHISA7
PFN4
SHISA2
KDM3B
COX11
NXPH1
TRIM2
GAS5
TRIM4
NXPH4
TMC4
ELAVL4
ZNF334
ARGFXP2
ZNF330
RASGRP3
AMPD3
CBX3P2
EIF2B4
PDGFRL
PLSCR3
SETD2
MAGT1
C2ORF50
MIR5010
C2ORF57
C18ORF8
EMCN
RASAL2-AS1
CFLAR
MECOM
C17ORF107
TPM4
TPM3
SH3D21
PRPF40A
RPS6KB2
ETF1
MPHOSPH9
CIB1
MRGPRX2
ZNF804B
FBXW4
FUT8-AS1
KIAA1683
PHACTR4
TGFBR1
DPAGT1
SH3RF2
SH3RF3
PHACTR3
MTMR10
SEPHS1
RBMXL2
CELSR1
TMEM144
FOXL2
HOXD-AS2
TTC25
MIR4706
MIR4703
TJP2
LY6G5C
LY6G5B
IDH1-AS1
KIAA1199
HLA-DPA1
FAM32A
FAM181A-AS1
ATP6V0B
VMP1
SVIL
ST6GAL1
ENAH
AGRN
ZMAT2
SMARCA1
SMARCA2
RABL5
CCNI2
POMZP3
FYB
TSTD3
ZNF2
ZNF3
AXIN1
MMRN2
MIR4632
FYN
KCMF1
RRS1
ZAP70
MIR3945
MYLK-AS1
IDE
ATP6V0E2-AS1
ZNF559-ZNF177
PHLDA2
CCT6A
OGFR
ST3GAL1
RAB1B
ARMCX6
NINJ1
NINJ2
VCL
PPP1R1C
NBPF15
PBX2
SNORA74B
LACC1
DPH2
FGD5-AS1
MIR4523
CALCR
SLC16A2
MIR4529
NSUN6
TUBG1
GSX2
DCAF6
ABRA
PTCH2
WIPF1
PAGR1
MSH5-SAPCD1
ERV3-1
ZFX
RNU6-34P
SH3RF3-AS1
RAD9A
ERGIC1
TXNDC8
POLR3D
FXYD5
C20ORF144
UQCRH
CLU
TXNDC2
SNORA53
MIR15B
CACNA1I
GPS2
CMC2
SPG20
SNORA55
THRB
FAM46C
PSD2
MBNL1
WDR60
MBNL3
CUL1
CUL2
CYP27B1
HOXD8
HOXD9
BMP8B
CLCN3
CDH22
PRMT1
CDH24
PNKD
TMEM176A
PCDHGA1
TMEM176B
BRD4
LZTFL1
SLC15A4
BRD3
DNAJA3
RBM42
FCER2
MIR624
ARCN1
PTPN14
C7ORF43
NKAP
UTRN
TTC13
MIR3675
C7ORF49
TTC19
UBOX5-AS1
MRPL24
MRPL27
AGAP11
GBA
DNAJC27
HSPG2
GAB2
MRPL28
DNAJC21
GAB1
CD209
FOXJ3
ZSCAN9
ZFP91
ARHGAP5
CMIP
SUCO
KIRREL3-AS3
PPM1F
SRSF7
SRSF6
USP49
GRP
SRSF2
USP45
PPM1N
PPM1K
USP40
EGR4
CCDC58
NFE2
C6ORF25
DNAJB14
AATF
PJA2
CISD2
MIR4511
SLC39A13
TSHZ1
MIR4513
CCT6P1
PAX1
PAX3
SCRN3
PTH2
PAXIP1
PTPN7
PTPN6
ZNF611
HAPLN1
BANP
PSD
CAMKK1
LRCH1
EIF4EBP3
MS4A12
MS4A13
C10ORF95
MIR663B
ARHGAP5-AS1
MYO1G
ADAMTS10
AMOTL2
RPS3
SNORD1A
SNORD1B
ARRB1
VDAC2
MIR24-2
CHST3
BCR
RPS8
CSDC2
SLC34A1
OR52N2
ZNF385A
LY6G6C
LY6G6D
HOXA11
UTP11L
PSMA3
PSMA1
PSMA6
TMEM206
USP1
DSG2
C2
C7
SLC6A16
C5
SRC
ERCC3
KIAA1324
SNORD50B
DNAJB1
FBXO48
SRL
SORD
LGALS8
PRDM8
ATXN10
LGALS2
C6ORF100
RMND5A
SNORD17
MYL12B
SNORD12
BCL2A1
MRPS15
SCARNA13
AGPAT6
AGPAT1
MIR181B1
MIR210
ASAP3
C15ORF26
MIR4288
TMPO
VARS
KDM3A
LOC729683
MIR4284
FOXO3
SMCR9
KIAA1522
KIAA1033
LPGAT1
PEX14
MIR4736
CDC37L1
TMEM190
PRICKLE4
RPL28
GCNT2
RPL24
LOC100288814
TAC3
NAP1L4
NAP1L5
LPCAT4
MRPS6
EYA4
SEMA6A
RGS9
ELK2AP
CALHM1
CALHM2
LOC642846
PIEZO1
ZMIZ1
PIGQ
MIR377
PIGV
SERTAD4
CCIN
MIR548J
MIR4647
OSGEP
LOC100126784
OLR1
PPP1CA
CCDC171
SRRM5
CCDC175
CCDC176
CCDC177
ZXDC
PDK3
PDK2
FAM26F
FOXC1
ATG16L1
LNPEP
HAVCR2
WBP4
FXYD7
PDCL3P4
NUMB
SPATA42
ZFAND3
CREBL2
MAFA
PLIN3
OGG1
MAFG
EIF3J-AS1
SMAP1
SMAP2
SLC39A14
NTRK1
HSP90AB1
LOC100133286
ARHGAP20
ARHGAP26
ARHGAP25
PTP4A2
PLLP
TDRD3
MIR3202-2
MRPS5
VIPR1
ADORA3
TDRD5
C3ORF33
MIR3173
LOC100289361
C3ORF30
MIR3176
AP3M2
NUCB1
LOC730668
UBR5
NUCB2
SOCS5
BMP6
NKIRAS1
SOCS6
TMA16
SOCS2
LOC731223
EIF4G1
ACSL1
SPG20OS
TERF2
NR1I2
CHTF8
ULBP3
NR2F1-AS1
EIF4G2
CCNO
PSG3
EGFL8
MARCH10
TRIM39
PPP2CB
ANXA2R
RPL9
HR
PCM1
RASSF2
KCNQ1OT1
TRIM36
TRIM35
MGC27345
OGFR-AS1
KREMEN1
FAM200A
LIAS
CHD3
CYGB
CHD5
UROC1
CLDN19
ABHD15
MIR141
MIR140
MNT
ABHD11
GUCY1A2
C19ORF26
TTC5
NEURL1B
PIKFYVE
C11ORF35
FAM175A
RHOQ
ULBP1
RHOV
MFSD4
ANKRD27
DCUN1D1
RHOH
DCUN1D4
DYNC1LI1
POLR2L
C1ORF146
ACO2
SNORA72
PRDM14
PRDM15
PLSCR2
PRDM13
LRIG1
AVP
FANCD2OS
FAM47E
USP51
KLHL42
AIFM2
AIFM3
AIFM1
AGO1
RNF122
SGSM2
CIR1
PUM1
MIR93
FLJ42102
MAPK14
P2RY12
MAPK12
FAM217B
C14ORF166
FAM86JP
NCOR2
KRTAP5-10
FZD3
ZNF628
FZD5
AKR1B15
FZD7
CACNB2
TEC
REPS1
CTNNA1
NEURL2
NEURL3
NEURL4
NBN
ITPKB
SRD5A3
NFKB2
EBF3
RAP2C
SIAH2
TMPO-AS1
ZFP36L1
HOXC4
GGA2
RASSF7
EBF2
ADM
ADK
HIST1H1B
RASGRF1
CD151
TACC2
DAPP1
GJC3
ZNF486
GJC1
ZNF138
FRY-AS1
TMEM238
PSMB9
PSMB8
TMEM235
BRE
MRTO4
ZNF311
RASL12
LPXN
HDHD2
LOC100506472
JUNB
JUND
MIR3680-2
HIST1H2AL
GNAT1
C6ORF223
NRIP3
C6ORF226
M1AP
CORO7
CILP
BCL2L11
LONRF1
BCL2L12
LAMB2P1
TGIF1
HADHA
CRY1
FAM155A
SNORD6
ZNF557
ZNF554
SNORD5
ZNF552
SCARNA21
MSX1
ADRM1
SH3KBP1
SNORD8
SNORD9
MIR4726
TRAF1
RMDN2
TRAF5
RMDN1
HOOK2
AP4M1
TMPRSS4
KANK2
GTF2H4
SOX3
RTF1
KCNE1L
MIR639
EVI2B
REPIN1
PCDH9
NICN1
RPL38
RPL39
RPL36
ZBTB11-AS1
RPL30
PCDH7
GRIN2B
DHRS4-AS1
GNA15
KLHDC8B
MIR142
BAP1
ATF6
TBC1D10C
ATF3
TAP1
TAP2
ZCCHC17
RYK
INVS
DUSP26
ZCCHC18
CAP1
CCDC140
L1CAM
CCDC149
HSF4
EEF2K
LHX1
BLOC1S5
BLOC1S4
LHX4
LHX6
SAMD11
PTGER4
TKTL1
COMMD6
SMG8
MIB2
LOC285074
C15ORF38
AKT1S1
METTL12
WEE1
HIST1H3F
ZMYM2
PCDH11Y
NPR2
SLC38A1
ZMYM5
CAMK2G
CAMK2B
STK4
HIST1H3G
LOC648987
R3HCC1L
AKAP7
LINC00229
ADRA1D
VPS9D1-AS1
ZNF833P
LURAP1L
TEX2
STARD8
MYL5
ZSCAN12
OR5A2
SLED1
SAP25
RAPGEF1
ENOX1
CAPZB
LOC641746
ANO8
NFU1
TMEM170B
ANO5
ANO6
CELF4
CELF2
CELF1
TANGO2
LOC100134229
MIR3188
GPR137C
GPR137B
FZD10
TMEM132A
SLC30A7
PEG10
HCG27
WDR46
SGK3
SIRT4
CETN2
NAIF1
CDC25C
ZIC2
H3F3B
H3F3A
CCL23
GTF2I
LINC00681
NR1H3
SLC35G2
HOXB8
ALPK2
GUCY2D
NMRAL1
SENP7
SENP6
DST
HOXB1
HOXB6
CHUK
HOXB4
HOXB5
DHRS4
CUX1
SNORD48
GLRX
MIR190B
BRF2
BRF1
ING2
PDAP1
GSTO1
SGK1
MB
CAMSAP2
DNAJC5
DNAJC6
RING1
OR10V2P
HS3ST3B1
WDFY1
SLC18A3
ANKRD23
PTPRVP
EFCAB4A
TFB2M
CEP85L
ACP6
TRAPPC2P1
LOC442075
SDCCAG8
SNIP1
SNORD47
C5ORF20
PCDHGB8P
RAP1B
CCT8L2
PRKDC
ANKRD37
SNORA68
SNORA69
C1ORF145
MIR16-2
RGMA
NCOA3
GYPC
WFDC2
ITPRIP
NCOA7
FAM91A1
NR2F1
ZFHX4-AS1
HOXA11-AS
DDB2
CD200R1
KIF3A
EEF1A2
ATOH8
P4HTM
MIR216B
FMOD
CEP44
GSG1
SATB2-AS1
MCAM
NREP-AS1
LDLR
FRMPD1
MCAT
FYCO1
ZPBP
TMEM62
CAPZA2
IL2RB
ZFYVE20
RAB33A
TPCN1
SCARF1
IL2RG
LMO1
ENHO
SLC17A7
APOBEC3C
GEMIN5
MAGEA8
MME
PRKD3
SNORD42B
NCKAP1L
KIF9-AS1
ITCH
ERC1
GEN1
ZNF496
MAZ
LINC00523
EPS8
ST8SIA6-AS1
MIR1237
GIPR
PRR15L
DDX17
RGAG4
CDK19
GFI1B
INHBA
LOC100652736
SNCG
CCDC71
CDK16
SULF1
GPR126
MIR548AO
TMEM55B
KLF4
KLF3
RNU5D-1
TMEM223
CBX1
GCHFR
N4BP1
IDH1
PSMC6
VWC2
MIR4800
PAN3-AS1
PCDP1
FAM189B
MDC1
KRT8P41
SCTR
HTATSF1P2
P2RY2
TRIP12
KCNAB2
MEX3B
MEX3C
RPL14
TLR8-AS1
SERTAD4-AS1
MPZ
GAS5-AS1
FN3KRP
PDE1C
RND2
ITLN1
WHAMMP3
MAP3K15
TPSD1
SLC1A4
PPP3CA
AGO2
SLC1A2
TCAIM
SFTPD
SESTD1
MIR4750
TGM4
CARNS1
IKBKE
LRRC41
LRRC40
MARCH7
LRRC42
CAND1.11
ZXDA
MIR1244-3
MIR1244-2
TMEM174
MARCH9
FGFR4
MICA
EIF3J
B3GNT7
SNORD12C
SNORD12B
EIF3B
EIF3E
ADRA2C
DYRK1A
MTMR6
MKKS
DYRK1B
TEX28
MXRA8
NABP1
WT1
CDKN2A
PGP
RSPO2
TSC22D1
C6ORF165
TSC22D4
DOCK4
C6ORF164
SMARCAL1
FCHSD1
CXCL2
CCRN4L
LEAP2
EDEM1
KITLG
HRC
SNORD124
DLG2
C11ORF1
CLRN2
SLC2A5
CNFN
FAM172BP
C15ORF40
MIR3975
CCL3
RPL37A
PCED1A
PCED1B
METRNL
SCHIP1
LOC100132356
CTBP1-AS2
EXOSC7
HSBP1
CYP7B1
ADAMTSL4
LINC00239
TULP2
TULP3
TCP11L2
FOXA3
GAD1
CEACAM1
EN1
LRRTM1
CEACAM4
ANGPT2
DLGAP1-AS1
ANGPT1
ANGPT4
RHNO1
ENG
LAT2
MANSC4
MYO5C
MANSC1
LOC256880
FZD4
C22ORF31
MARC2
EPAS1
RBPMS
LOC100507501
RAB7L1
IQUB
PCDH17
DEPDC4
FZD9
SRRD
RPS26P11
CALCOCO1
KRT77
SFXN5
TMEM126A
PSMB11
PSMB10
BRE-AS1
EHMT2
ATM
SCYL2
CDKN2B-AS1
RCOR2
ADHFE1
SMPD3
PDE11A
ITGBL1
PTPRCAP
CYP1B1
CTAGE7P
SKAP2
ATP5A1
CLSPN
DNAJB6
DNAJB4
LINC00346
AMDHD1
IFI16
TTC28
FANCA
ENY2
CCZ1
PHYHIP
DOT1L
TTC22
SNORD55
ENTPD3-AS1
MIR3917
HMSD
ZNF19
TSC22D1-AS1
KDM6B
RCL1
U2SURP
C1ORF162
ENO2
ENO4
CITED2
SNORA51
LINC00909
FRY
SYCP2
NPAT
SNORA57
FAM65A
LLGL1
SKIV2L2
KNG1
IRS1
TRAPPC6A
XIRP1
CDK4
CA2
RNF141
LPAR6
CA1
HAPLN3
RNF146
OBSCN
MIR663A
CEPT1
CEP55
MSH4
MSH5
SF3B3
SPECC1
NIPAL2
LIMS1
RCSD1
ALOX12
HMGA1P7
SEMA6B
CD320
RERG
CNIH2
PMCHL2
CNIH4
INPPL1
SUN3
SUN1
ADCK3
EOMES
RTBDN
ARHGDIB
DNAJC10
NANS
PACSIN1
ASF1A
DNAJC18
PRKCH
MATN4
NAB1
DHH
SUPT16H
ATP10A
FAR2
PRKCG
LOC101559451
SGSM3
METTL21B
EBF1
HBA1
MAML2
HBA2
TOE1
FAM195B
CCL15-CCL14
PFKFB3
MEIS1-AS3
EWSR1
TYMS
ARID3A
ZNF792
SH3BGR
PTHLH
BZW2
LOC389641
FBXO18
WWP2
ACTG1
FKBP10
WWP1
SNAR-I
FBXO16
SNORA22
TEKT4
PPIL3
SFTA3
OR8B8
TOMM6
MAP3K8
PPP1R3D
PPP1R2
MAP3K3
MAP3K6
SNORD46
SNORD44
ZNF574
ZNF576
NUP214
GDPGP1
SETDB2
LOC100505761
MIR4740
SNORD42A
CASZ1
CTSO
IDH2
FPR2
EVX1
SRP68
EVX2
PPP1R37
RPL15
TMEM109
SEMA3B
CHERP
MCMDC2
MIR5691
SNORD4B
GPATCH4
FLJ44313
RPL18
SLC35G1
TMEM104
NME5
PSRC1
NME7
C17ORF82
ZFAND2B
SORBS3
PRSS27
PRSS22
PRRX1
SPEG
PRRX2
EME1
MSANTD3
CNST
AKNA
EPB41
LOC100506639
MYADM
DPH3P1
FLJ33534
TIMM8A
SNORD110
SNORD111
FLJ25363
NT5M
MET
TBATA
VPS37B
VPS37A
KRTAP4-6
LOC100288911
RRM2B
ALDH16A1
UNC50
C15ORF53
NKAIN2
NKAIN1
MAP1A
CLUH
STK40
FOS
UNC5C
LBX1
KATNAL2
CCM2
PDP1
SRMS
MINOS1-NBL1
LOC100507463
PWP1
PKNOX1
UBE2K
NAA15
FAM162A
CDHR1
CDHR4
DSCR3
UBE2F
MIR3692
FTH1P3
FGGY
ZHX1-C8ORF76
C4ORF26
COL12A1
STX1A
MIR7-2
MIR7-1
ADAMTS9
RPL18A
RPS15A
PSMD12
RNU6-33P
ADIRF
KRT1
UPF1
UPF2
SNED1
BTBD17
LOC389247
DACT3
FKBP1AP1
GRIK5
KIAA1456
C9ORF117
MASTL
ZNF44
PDE3B
MIR5695
LINC00114
PDCD4-AS1
LFNG
MORF4L1
ZNF587B
NDUFA6
PPCDC
NDUFA4
ACSS1
NCCRP1
NDUFA8
CCDC24
MAST1
MIR661
SALL3
MIR665
GMEB2
FAIM
INE1
ADAM28
SLC43A1
IL19
TBL1XR1
IL11
WNT1
C1ORF213
LRRN3
LATS1
C1ORF216
PRX
TREML2
LOC728463
BLMH
TREML4
STX16
PAXBP1-AS1
LINC00574
IL9
EFHD2
SNORA45
SNORA41
BIRC6
PINX1
C1ORF177
CENPL
AEBP2
LTA4H
ANKRD17
SPTBN5
INSM1
DAD1
SPTBN1
MKX
KLF13
RAB30-AS1
GDF9
KLF10
RAB5C
KLF14
CBR4
PCDHGA10
PCDHGA11
CBR3
RMI1
FRYL
FLJ20021
NUTM2A
MIR153-1
PI16
NT5C2
POU3F2
CPT1C
TPST2
ZBTB7B
MIR26B
MEST
MCM7
PCNP
MCM4
MCM2
KRTAP4-11
KRTAP4-12
FAM53C
PCAT6
EPC2
ZNF541
EPC1
POGZ
NDUFS1
MIR409
SECISBP2
C1S
TMEM167B
CRIM1
LOC441009
COQ2
HBM
TIMP2
PARS2
NRCAM
ISL2
ZFYVE9
PCDHGB7
PCDHGB6
PCDHGB5
HLA-DQA1
LEPROT
ABCA11P
NHLRC4
WWC3
PPT2
WHSC1L1
GSE1
LOC153684
C1ORF198
ZNF786
SUSD1
GOT2
RAD51-AS1
SLC26A10
PYGL
PYGM
C1ORF194
SMDT1
BRICD5
TRMT10C
RNASE6
VWA7
STK4-AS1
ZNF551
RANGAP1
EMC10
MIR5088
BAMBI
LSG1
OR2T8
VPS13D
ATXN7L3B
HNRNPLL
IP6K1
FBXL8
CCR1
SNORD51
SNORD52
H2AFX
ALS2CR12
SNORD56
SNORD57
INADL
CCR4
RNF5
NUP205
STMN1
FOXK1
HCFC1R1
MIR4775
TYSND1
NFKBIA
NR3C1
HLA-E
MIR4772
NFKBIZ
SRGN
PPP1R27
OTOL1
ARID4A
TMEM114
DPEP2
BCORP1
NEDD8-MDP1
KANSL1L
PLAC9
DACT1
C17ORF96
HAUS2
HAUS3
MED12L
MIAT
UBXN8
NR5A2
DLX4
DLX5
DLX6
MYD88
GTF2H1
DLX2
LOC646329
ISCA1
SH2D6
KIAA0368
CXORF65
ZCCHC24
SLC26A1
ABCB10
HIST1H2BA
MIA3
MIA2
SLC26A8
MTFR1
TPTEP1
HIST1H2BH
APLF
CMSS1
SLC25A40
OLFML2B
SNX11
LOC285084
MIR497HG
HOXD12
HOXD13
HOXD10
C15ORF62
ECI1
MIR541
IPO8
ACTR8
IPO7
C11ORF83
ACTR3
ACTR2
LRRC57
KIAA1919
RECQL5
GPANK1
VAX2
SMCHD1
SORCS1
EVI2A
NUDT4P1
CLINT1
CWF19L1
RAB8B
CNR2
SGCE
SGCA
TOX2
HBP1
GTDC2
FOXN3
DUSP1
LRRC8E
WTAP
HHEX
ELN
RBL1
LRRC8C
QDPR
FRAT1
ANKRD34A
PAQR6
SEC62
BCOR
HEY1
METTL8
SIL1
MIR4422
CCL14
CCL15
C8ORF49
IGSF9
FRAT2
BLOC1S5-TXNDC5
HCG17
MIR320A
ACTRT2
CTDSP1
LEP
CLP1
PRR5L
NKX3-2
RPA2
TBC1D17
CPED1
MDGA1
KCTD1
KCTD7
NDUFA7
HIST1H2AA
MIR27A
DECR1
MAGEB16
HSPA1B
UST
GPR56
C19ORF82
ADAM17
ACAD10
FAM83F
FAM83E
AK2
LOC100506325
ZADH2
HCFC1
CPNE3
ZC3HC1
CPNE6
MYOM3
VKORC1L1
PXK
WNT8A
RNF144A
APOA1BP
MIR200A
LINC00563
USP6NL
MIR200B
FLJ13197
DGKE
ICK
SNORA32
SNORA38
LIX1L
COMT
USP13
USP10
CLTCL1
C10ORF131
SNRPF
SDHC
TMPRSS4-AS1
PCSK1N
INPP1
GFI1
UQCRQ
DTWD2
TECR
RGS9BP
HADHB
AHNAK2
PACS2
ADAR
MIR30E
FLJ13224
SYNPO
PRKAG1
MEN1
UCP3
FAM86FP
JPH2
PHYHIPL
ANP32B
ZNF165
HIPK4
PPAP2C
LEMD3
SEMA4F
CD180
NCAN
AMZ2
HBQ1
SUPT5H
CTAGE5
TAZ
SLC43A2
LOC149086
ELOVL3
MRPL51
MIR30C1
MEDAG
MIR410
MIR412
ZNF555
ARHGEF12
AP1M1
MIR1203
KIAA1967
ISM2
ZNF680
SF3A3
MIR137HG
PIK3C2B
TMEM140
PIK3C2G
DHX29
IQCD
PRRT1
RNU5E-1
SDF2L1
ISOC2
PPP1R9B
TTI2
EDIL3
ERBB2
MIR4269
CEP70
RHBDD3
WNT2
NPW
STK38L
RASGRP2
LGR4
LGR6
ELAVL1
ELAVL2
C12ORF79
UBE2D3
SNORD66
C9ORF64
MIR4262
OR2W3
PTPLAD2
WNT4
COX7B2
PPP1R1A
MGC12916
MIR4260
OR2V2
MTHFSD
MST4
NR2C2AP
BLZF1
FAM151A
PSMB5
UBXN2A
NFIL3
ZNF513
VWA5B1
ZNF516
B4GALT1
ZNF514
ZNF222
ZNF223
SNORD91B
SNORD91A
KCNK16
MIR4761
NCAPD2
NCAPD3
HOXC13
SMG6
MIR612
BLOC1S3
RTTN
MIR219-1
BNIP2
SLC39A7
PREPL
BLOC1S1
GZMB
C17ORF67
CD37
MTHFD1L
GZMH
SNORD70
TCN2
MIR106B
FBXO36
SLC35B2
FBXO30
EMC3
ATXN7
EMC1
CNRIP1
FBXO38
FBXO39
ZNF428
MIR3529
MYH15
[truncated: 1,861 more rows]
