# Supplementary material for: Identifying Network Perturbation in Cancer
Source: PLoS Comput Biol. 2016 May 4;12(5):e1004888. doi: 10.1371/journal.pcbi.1004888 (PMC4856318; doi:10.1371/journal.pcbi.1004888)
Supplement: S1 File — (ZIP) [file pcbi.1004888.s001.zip › files/tf_data/CD34_15k_enh/MAFK.csv]

HIF3A
HIST1H4B
HIST1H4A
HSPA7
RNF11
C6ORF123
HIST1H4D
NIPA1
HSPA8
SSFA2
NYX
HIST1H4L
LAPTM5
ARFRP1
RNF10
ABCC5-AS1
C1ORF111
FLJ12825
TM4SF19-TCTEX1D2
EN1
HKDC1
PIK3CA
GPR182
SLC28A1
ZNF706
PTPLB
ZSWIM6
MIR553
ZSWIM1
DRAP1
IRX5
TMEM52
TMEM53
LOC145783
SP8
DHX9
OSGEP
ZNF43
PROCA1
SP3
SLCO3A1
PPP2R2C
SP7
PIK3C3
PTRH2
PTRH1
TRAPPC3
CLEC2B
PRPH
PLXDC2
GABRQ
MAF
SPPL2A
ACLY
SPPL2C
CCNT2
ITGA8
LOC100129973
ATP2A3
ITGA1
ITGA4
ITGA5
ITGA6
ITGA7
MFSD11
GTF3C2
GTF3C6
EDC4
DENND4C
IQSEC1
PRRT2
UFSP1
APOA2
GPRASP1
HN1
ZNF451
SETD9
LOC100132111
FBXL13
FBXL12
SOBP
FBXL14
WSB2
FAM169A
KSR1
FAM58A
KCNIP3
GAR1
SDK1
SDK2
PRSS50
DNASE1L1
COL21A1
INHBA-AS1
CHST3
ITGAX
RPS6KA1
RPS6KA3
RPS6KA4
KCNH2
ATAD5
VTRNA1-3
TP53I13
PPTC7
SNORD45C
SNORD45B
SNORD45A
UTP23
SNORD111B
FAM134C
LOC731779
SESN3
SMAD7
VAPA
SMAD3
MKI67IP
FOXM1
MTIF2
NPHP4
MGC27345
MIR4715
IGF2R
LOC100506713
EXOSC10
GALNT7
DLX6-AS1
GDAP2
PELI2
RAD21L1
ARF5
LRRC70
DNALI1
ATE1
ELMSAN1
UBE2F-SCLY
HTR7P1
MRPL51
HERC2P2
HERC2P7
MIR1913
FAM71E2
SULT1A1
IRF1
SULT1A2
AKNAD1
SH2B2
PRKAR1B
SH2B1
LINC00676
GVINP1
SRPK1
PQLC2
NOL3
RGS17
RAB11FIP2
RAB11FIP5
RAB11FIP4
RIC8A
SLED1
CCDC112
ADAMTS9-AS2
METTL23
ATP1A2
CXXC5
RAB7L1
RGS14
NRN1L
LOC643355
CUEDC1
CUEDC2
SP9
HMGB2
EEF1A2
KIAA1033
CHP1
CPEB3
B4GALT1
PGLYRP1
SPNS2
FIZ1
SYCE1L
PGLYRP4
GCHFR
XXYLT1-AS2
PDLIM7
DPYD
RDH5
OPHN1
ALDH1A1
PVRL3-AS1
CLIP2
CDCA7
CLIP4
NDUFA4L2
MCM10
FBXW4P1
CD47
CA14
CA13
CD40
TNFAIP8L2-SCNM1
DMTN
KCNF1
MIR760
GCNT1
CETN4P
TPSAB1
MIR769
SASH1
RAB21
NIPAL2
THAP3
CFH
CFI
RAB28
MIR3151
YRDC
GCNT2
MIR3154
MAPT-AS1
WDR78
SVIP
SYBU
MLF1IP
ATP6V0E2
WDR72
WDR75
NAP1L2
MIR3148
AAAS
AMHR2
PABPC1
NTAN1
NQO2
SPRED1
SPRED2
NAP1L5
BRK1
PES1
MIR493
MIR497
DFNB31
MIR498
ASB2
SIX4
SIX6
MR1
SIX3
FKBP1AP1
ESRP2
C7ORF57
LINC00309
RELN
ZFHX4
ANKRD30BL
RELA
HDGF
PIP4K2A
LOC100506388
HMG20B
MRPL33
TRAPPC8
DPY30
RFFL
UBE2R2
TP53INP1
SHOX2
ARRDC2
SPINK6
THOC2
THOC1
PDE8A
SYPL1
NUDT9P1
C1ORF122
AVPR2
SYS1-DBNDD2
NRXN2
RABGAP1L
MYCBP2
CDON
TMEM44
TMEM179B
CD300A
UQCRC2
MIR542
XPNPEP2
TMEM42
FOXP2
CEPT1
FOXP1
SH3BP2
NSDHL
MSL3
COPS6
TBR1
MED7
MDGA2
ZNF598
FBXO9
RPRM
ZNF608
TREX1
MFSD2B
TKT
PLCH1
VEZF1
PRKG2
TRAF3IP3
MIR618
TMEM45B
GCA
TCF4
DLD
NUDT1
NUDT4
NLRP7
IGFBP2
IGFBP7
IGFBP4
IGFBP5
PHLDB1
PHLDB2
LOC100144595
ABTB1
ABTB2
CA2
C3ORF84
CD164L2
FASTKD1
PMS2P4
CALML6
MEF2C
SHISA5
SHISA7
TMEM217
MIR3128
KDM3B
COX11
NXPH1
TRIM2
TRIM4
TRIM7
NXPH4
TMC4
MMP14
ZNF334
ARGFXP2
ANKRD13C
AKR1B15
AMPD3
EIF2B4
PLSCR3
MAGT1
MIR5010
C2ORF57
C18ORF8
EMCN
RASAL2-AS1
TMEM14E
CFLAR
MECOM
ALCAM
TPM4
SH3D21
PRPF40A
RPS6KB2
ETF1
AP3M2
CIB1
PRIMA1
MRGPRX2
FOXB1
FOXB2
ZNF804B
FUT8-AS1
SCAMP3
KIAA1683
PHACTR4
TGFBR1
DPAGT1
SH3RF2
SH3RF3
PHACTR3
MTMR10
SEPHS1
ATP5A1
RBMXL2
CELSR1
B4GALT2
FAM154B
FOXL2
HOXD-AS2
TMEM140
MIR4703
TJP2
LOC100506606
LY6G5C
LY6G5B
RAB14
IDH1-AS1
KIAA1199
HLA-DPA1
FAM32A
METTL1
ATP6V0B
VMP1
MAD2L1
SVIL
ST6GAL1
ENAH
IPO11-LRRC70
AGRN
ZMAT2
PITX2
SMARCA1
NR1D2
RABL5
CCNI2
SMARCA5
OTUB2
MIR4638
ZNF3
AXIN1
MMRN2
MIR4632
FYN
KCMF1
RRS1
BAI2
ZAP70
RPS14P3
MYLK-AS1
KANK2
OST4
CCT6A
OGFR
ST3GAL1
ST3GAL6
ARMCX6
NINJ1
VCL
VCP
NBPF15
PBX2
SNORA74B
LACC1
DPH2
FGD5-AS1
MIR4523
IQCC
RSPH6A
CALCR
SLC16A2
AGR3
NSUN6
TUBG1
GSX2
DCAF6
ABRA
PTCH2
TUFM
MSH5-SAPCD1
ERV3-1
ZFX
SH3RF3-AS1
RAD9A
C1QTNF1-AS1
CDR2L
UQCRQ
TXNDC8
POLR3D
FXYD5
C3ORF43
CLU
TXNDC2
MIR15B
CACNA1I
GPS2
CMC2
SPG20
SNORA55
LINC00421
CACNA1D
FAM46A
FAM46C
PSD2
TRIM50
INIP
MBNL1
WDR60
WDR64
CYP27B1
HOXD8
HOXD9
BMP8B
CLCN3
CDH22
CDH24
PNKD
TMEM176A
PCDHGA1
TMEM176B
LZTFL1
BRD2
BRD3
DNAJA3
RBM42
FCER2
MIR155
MIR624
GALR2
NKAP
TTC16
TTC13
MIR3675
C7ORF49
CSF2RB
MRPL24
MRPL27
RNF31
CREBL2
AGAP11
GBA
DNAJC27
MMGT1
HSPG2
GAB2
MRPL28
DNAJC21
IRS1
FOXJ3
ZSCAN9
IFNGR1
HABP2
ZFP91
ARHGAP5
CMIP
HSPE1-MOB4
KIRREL3-AS3
PPM1F
SRSF7
SRSF6
USP49
ABCF1
SRSF2
PPM1N
SNORD91A
USP40
EGR4
TMEM79
ABCA9
NFE2
C6ORF25
LENG1
PJA2
CISD2
MIR4511
SLC39A13
TSHZ1
CCT6P1
PAX1
PAX3
SCRN3
PTH2
PTPN7
ZNF613
TNP2
PROK2
LPAR6
MIR4312
PSD
HOXC12
MS4A12
MS4A13
C10ORF95
OBSCN
FSTL5
ARHGAP5-AS1
KMO
AMOTL2
RPS3
SNORD1A
SNORD1B
ARRB1
CHCHD10
VDAC2
MIR24-2
BCR
RPS8
SLC34A1
OR52N2
DHX57
ZNF385A
LY6G6C
LY6G6D
HOXA11
CBLN1
PSMA1
PSMA6
TMEM206
DSG2
C2
C7
SLC6A16
C5
FBXO45
SRC
NEMF
ERCC3
KIAA1324
SNORD50B
DCDC2B
FBXO48
FLJ40288
GALC
ATXN10
LGALS2
RAP1GAP2
RMND5A
ENKD1
SNORD17
LOC399715
SNORD12
NUP54
PLLP
BCL2A1
MRPS15
SCARNA13
AGPAT1
MIR181B1
MIR4288
TMPO
VARS
KDM3A
PLAUR
LOC729683
MIR4285
MIR4284
MIR4738
DDIT3
LRRC23
LRRC20
MIR4730
LPGAT1
PEX14
MIR4736
LOC338799
TMEM190
PRICKLE4
RPL28
CCNJL
PCYOX1
RPL24
LOC100288814
TAC3
UNCX
SLC48A1
LPCAT4
LPCAT3
MRPS6
EYA4
SEMA6A
RGS9
ITGAM
CALHM1
CALHM3
CALCRL
PIEZO1
PIGQ
MIR3605
SNHG16
PIGV
SERTAD4
CCIN
TMEM72-AS1
SERPINB9
LOC100126784
OLR1
PPP1CA
CCDC171
LOC151484
CCR1
CCDC175
CCDC176
CCDC177
ZXDC
PDK3
RBP3
ATP6V0E2-AS1
ATG16L1
LNPEP
ITGA2B
ATXN1
COL6A5
HAVCR2
WBP4
PTGS2
PDCL3P4
ZFAND3
FBP2
MAFA
PLIN3
OGG1
MAFG
EIF3J-AS1
SMAP1
MIR4513
SLC39A14
VSIG10
RBPJ
HSP90AB1
LOC100133286
ARHGAP26
ARHGAP25
ARHGDIB
ZSCAN20
ADAM6
HHAT
CCR4
TDRD3
MIR3202-2
MRPS5
VIPR1
C3ORF33
MIR3173
LOC100289361
C3ORF30
MIR3176
RBP5
UBR2
HSDL1
ABHD4
NUCB2
SOCS5
BMP6
SOCS6
SOCS1
TMA16
SOCS2
LOC731223
EIF4G1
ACSL1
SWT1
NR1I3
ULBP2
ULBP3
NR2F1-AS1
EIF4G2
AATF
CCNO
CCNI
VPS72
IL20RA
MARCH10
TRIM39
PPP2CB
RPL9
RASSF1
RASSF2
KCNQ1OT1
TRIM36
TRIM35
FTCDNL1
HCST
OGFR-AS1
KREMEN1
SPG20OS
FAM200A
SNURF
TERF2
CHD3
CYGB
CHD5
UROC1
CLDN19
CHD9
ABHD15
MLST8
MIR140
INVS
ABHD11
MIR145
GATA3-AS1
GUCY1A2
CHTF8
RRM2
TTC5
NEURL1B
MRPL16
PIKFYVE
CDC25C
TMEM240
ULBP1
RHOV
MFSD4
ANKRD27
POLR2D
RHOH
DCUN1D4
IFIT1B
POLR2L
C1ORF146
ACO2
SNORA72
PRDM15
ABCG4
PRDM13
LRIG1
AVP
FANCD2OS
FAM47E
USP51
ITM2C
KLHL42
HIST1H3A
AIFM2
AGO4
C9ORF135-AS1
AIFM1
MPZ
LRRC10B
METTL21B
CIR1
FLJ42102
MAPK14
MAPK11
SACS
FAM217B
C14ORF166
MIR550B2
FAM86JP
OPN3
KRTAP5-10
FCER1G
FZD3
ZNF628
BTG1
IQUB
FZD9
TEC
REPS1
CTNNA1
NEURL2
NEURL3
NEURL4
NBN
SRD5A3
NFKB2
OR2A4
RAP2C
SIAH2
FAM49B
TMPO-AS1
ZFP36L1
RASSF4
BAI3
TMPRSS4-AS1
OR8B8
ADM
HIST1H1A
HIST1H1B
FHOD1
FHDC1
RASGRF1
EMILIN1
CD151
PKD2
MEIG1
DAPP1
ZNF484
GJC3
ZNF138
CTGF
TMEM238
TMEM235
TMEM234
BRE
MRTO4
ZNF311
FAXDC2
LPXN
HDHD2
FEM1C
CLK3
JUNB
JUND
MIR3680-2
HIST1H2AL
GNAT1
C6ORF223
C6ORF226
DEFA1B
HSPBP1
HIST1H2AB
SNORD23
SNORD24
LAMB2P1
H1FX-AS1
HADHA
CRY1
MLH1
FAM155A
SNORD6
ZNF554
SNORD5
ZNF552
SCARNA21
MSX1
ADRM1
SH3KBP1
SNORD8
SNORD9
MIR4726
TRAF1
RMDN2
TRAF5
MIR4721
HOOK2
AP4M1
TMPRSS4
GTF2H4
SOX3
CRYM
LRRC57
EVI2A
CDV3
EVI2B
REPIN1
DBX2
NICN1
GALNT10
RPL38
RPL39
PCDH1
ZBTB11-AS1
RPL30
PCDH7
GRIN2B
MIR143
TARBP1
GNA15
KLHDC8B
MIR142
C9ORF135
BAP1
ATF6
TBC1D10C
ATF3
IFFO2
PPAP2C
RYK
ZCCHC18
TMCO6
CAP1
CCDC140
L1CAM
TM7SF3
CCDC149
HSF4
SMG5
BLOC1S6
BLOC1S5
BLOC1S4
LHX4
BLOC1S1
SAMD11
PTGER4
LHX9
WWP1
COMMD6
MIB2
OLIG3
PAN3
PQLC1
METTL12
WEE1
MIR3960
ZMYM2
PCDH11Y
NPR2
SLC38A6
ZMYM5
CAMK2G
AAED1
STK4
CSF3R
TMEM184B
R3HCC1L
AKAP7
LINC00229
ADRA1D
ZNF833P
AKAP9
TEX2
STARD8
MYL5
PSTK
OR5A2
FAM20B
YBX3
CBX1
CD1D
LOC641746
ANO8
NFU1
LOC100132891
ANO5
ANO6
CELF4
CELF2
CELF1
MCF2L
POLR1A
TANGO2
LOC100134229
MIR3188
GPR137C
GPR137B
FZD10
TMEM132A
CHKA
PEG10
HCG27
WDR46
HCG22
SGK3
NAPEPLD
CETN2
CETN1
FMNL1
ZIC2
H3F3B
H3F3A
CCL23
GTF2I
NR1H3
TOMM6
HOXB8
ALPK2
GUCY2D
C14ORF80
SENP7
SENP6
DST
HOXB6
CHUK
HOXB4
SAMM50
HID1
CUX1
SNORD48
PPARA
BRF2
THBD
BRF1
PDAP1
NOTUM
ZNF354C
MB
CAMSAP2
DNAJC5
RING1
WDR53
CD14
OR10V2P
HS3ST3B1
WDFY1
BHLHE41
SLC18A3
ANKRD23
PTPRVP
EFCAB4A
TFB2M
ACP6
TRAPPC2P1
VSNL1
SDCCAG8
SPHK2
SNIP1
GLA
C5ORF20
PCDHGB8P
RAP1B
CCT8L2
SLC2A10
DYRK3
ANKRD37
SNORA68
SNORA69
C1ORF145
MIR16-2
AKR7A2
NCOA3
GYPC
WFDC2
ITPRIP
NCOA7
FAM91A1
NR2F6
NR2F1
ZFHX4-AS1
ATOH1
LOC100130238
MINOS1
LIMD1
TRIM41
HMGB1
ATOH8
P4HTM
MIR216B
FMOD
CEP44
GSG1
SATB2-AS1
MCAM
NREP-AS1
LDLR
FDPS
RARRES2
PRAM1
TMEM62
ACPT
CAPZA2
ERO1L
ZFYVE20
RAB33A
ZFYVE26
SCARF1
LMO1
LMO2
SLC17A7
GEMIN7
APOBEC3C
MAGEA8
SETDB2
HSPE1
MME
CDK5RAP1
PRKD3
MIR4740
NCKAP1L
KIF9-AS1
ITCH
ERC1
VPREB3
GEN1
ZNF496
MAZ
HAND2
SH2D3C
MIR1237
GIPR
PRR15L
MIR346
DDX17
RGAG4
CDK19
GFI1B
MYOD1
LOC100652736
SNCG
GJB3
CTSO
CDK16
SULF2
SULF1
MIR548AO
TMEM55B
KLF4
KLF3
KLF2
RNU5D-1
TMEM223
MIR3658
N4BP1
FPR2
PSMC6
VWC2
HEATR2
PAN3-AS1
PCDP1
FAM189B
ZNF304
NCR2
FBN1
SCTR
HTATSF1P2
P2RY2
MMP24
KCNAB2
P2RY6
MEX3C
FLJ40194
PPP1R37
TLR8-AS1
SERTAD4-AS1
ENDOD1
C9ORF50
DHRS4
TMEM109
FN3KRP
RNF122
TWIST1
RND2
ITLN1
MAP3K15
TPSD1
SLC1A4
PPP3CA
FUCA1
EEPD1
SFTPD
SESTD1
FRYL
TGM4
CARNS1
PEAR1
RAD51B
MARCH5
SETD2
LRRC42
CAND1.11
MARCH3
IKBKE
MIR1244-3
MIR1244-2
MIR1244-1
MARCH9
FGFR4
MICA
CLSTN3
EIF3H
EIF3I
EIF3J
B3GNT7
FAM163B
RARG
PEA15
SNORD12C
SNORD12B
EIF3B
BTN3A1
EIF3E
ADRA2C
ARMC10
MKKS
ZNF44
TEX28
LOC100128682
NABP1
WT1
CDKN2A
PGP
CXORF48
TSC22D1
EPHA3
CXCL3
DOCK4
EPHA2
FCHSD1
CCRN4L
LEAP2
EDEM1
KITLG
HRC
SOCS2-AS1
C11ORF1
LURAP1L
FN1
SLC2A5
DOCK5
CNFN
FAM172BP
C15ORF40
MIR3975
RPL37A
PCED1A
TNFAIP8L2
PCED1B
TSC22D4
MAPK13
METRNL
SCHIP1
FERD3L
IGFL1
LOC100132356
EXOSC7
HSBP1
GTF2E1
LINC00239
TULP3
TCP11L2
LYPD1
CEACAM1
DISC1
CEACAM4
ANGPT2
DLGAP1-AS1
ANGPT4
ENG
LAT2
GTF2IRD1
MANSC4
CHAC2
IGFBPL1
LOC728875
C22ORF31
MIR3190
MIR3191
MARC2
MPZL3
EPAS1
LOC100507501
SRRT
FZD7
PLXNA4
PCDH17
DEPDC4
CACNB2
SRRD
RPS26P11
CALCOCO1
KRT77
TMEM126A
PSMB11
PSMB10
BRE-AS1
EHMT2
SCYL2
CNST
CDKN2B-AS1
RCOR2
ADHFE1
ITGBL1
PTPRCAP
SET
CYP1B1
DNAJB1
H1FX
DNAJB6
DNAJB4
FANCG
AMDHD1
IFI16
TTC28
FANCA
ENY2
TTC25
PHYHIP
DOT1L
RRAGB
TTC22
SNORD55
ENTPD3-AS1
PPRC1
HMSD
HNRNPA3
TSC22D1-AS1
ODF3L1
RCL1
U2SURP
C1ORF162
ENO2
ENO4
LOC728175
SNORA51
LINC00909
SNORA53
SYCP2
TAOK1
SNORA57
MIR503
CNOT6L
AGTRAP
LRRFIP1
FAM65A
LLGL1
FGF17
KNG1
GRIK5
TRAPPC6A
XIRP1
CDK4
PNP
RNF141
CDK9
SKOR2
CA1
HAPLN3
SKOR1
MIR663B
MIR663A
FAM86HP
NEURL
ARMCX3
MSH4
MSH5
SF3B3
SPECC1
LIMS1
VAV3-AS1
ALOX12
RAPGEF3
HMGA1P7
SEMA6B
SEMA6C
CD320
RERG
PMCHL2
CNIH4
INPPL1
SUN3
SUN1
ADCK3
ZBTB11
PIF1
HSPD1
RTBDN
NARFL
DNAJC13
DNAJC10
NANS
PRR15
PACSIN1
ASF1A
DNAJC18
PRKCH
TOP1MT
LIAS
NAB1
SUPT16H
ATP10A
FAR2
ENDOG
PRKCG
LOC101559451
HIST1H3B
CES2
SGSM3
SGSM2
EBF1
HBA1
TRABD2A
KDM8
HBA2
AGTPBP1
ENDOV
SEC11A
FBXL3
FAM225A
FAM195B
CCL15-CCL14
PFKFB3
MEIS1-AS3
NRIP3
TYMS
ARID3A
ZNF792
SH3BGR
PTHLH
LOC389641
FBXO18
WWP2
UBE2J1
FKBP10
MFRP
SNAR-I
FBXO16
SNORA22
TEKT4
TPI1
DGKA
SFTA3
MIR1323
LTBR
PPP1R3D
TUSC2
PPP1R2
MAP3K3
MAP3K6
SNORD46
PARD6A
ADK
NSG1
ZNF574
ZNF576
MARVELD2
NUP214
GDPGP1
LUC7L3
LOC100505761
ERBB2
FAM131B
SNORD42A
CASZ1
CCDC71
IDH2
IDH1
FPR3
EVX1
DEGS2
CCDC78
EVX2
RPL14
SURF1
TOMM34
SEMA3B
CHERP
RPL13
SNORD4B
GPATCH4
FLJ44313
MIR5695
LRRC71
CTSW
GHITM
CXCL2
LOC650293
C17ORF82
ZFAND2B
SEMA3F
MIR503HG
SORBS3
PRSS27
PRSS22
AMMECR1
PRRX1
SPEG
EME1
NAV2
RGR
TNNC2
ZMYND10
CLSPN
EPB41
LOC100506639
MYADM
DPH3P1
SKAP2
PYCR1
SNORD110
SNORD111
NT5M
PDE4DIP
TEKT2
VPS37B
VPS37A
LOC100288911
RRM2B
ALDH16A1
GUCA2A
UNC50
NKAIN2
NKAIN1
RPL13P5
MAP1A
CLUH
STK40
PINLYP
FOS
UNC5C
LBX1
TUBB3
PDP1
SRMS
MINOS1-NBL1
DECR1
SH3BGRL3
FBXW11
FAM162A
CDHR1
ARHGEF9
CDHR4
PTCD3
DSCR3
UBE2F
SETD1B
FGGY
ZHX1-C8ORF76
COL12A1
STX1A
MIR7-2
MIR4489
MIR7-1
SEC14L2
RPL18A
RPS15A
PSMD12
RNU6-33P
ADIRF
KRT1
UPF1
UPF2
SNED1
IL1A
NSMAF
DACT1
MIR497HG
KIAA1456
C9ORF117
MASTL
PDE3B
CNPY4
TSEN2
VCPIP1
PDCD4-AS1
C9ORF114
MORF4L1
ZNF587B
NDUFA6
PPCDC
NDUFA4
NDUFA2
ACSS2
ACSS1
NCCRP1
NDUFA8
MAST1
GPR65
VPS4B
MIR665
GMEB2
TNFRSF1B
GMEB1
ADAM28
SLC43A1
IL19
TBL1XR1
WNT2
WNT1
C1ORF213
LRRN3
C1ORF216
PRX
TREML2
LOC728463
IL3
TREML4
STX16
PAXBP1-AS1
LINC00574
IL9
EFHD2
SNORA45
SNORA41
BIRC6
RNASEK-C17ORF49
LINC00974
C1ORF177
CENPL
ATP11C
ATP11A
ANKRD16
ANKRD17
SPTBN5
SPTBN4
DAD1
ZNF816
SPTBN1
HOXA11-AS
KLF12
GDF9
KLF16
KLF14
CBR4
GDF1
TFAP2B
PCDHGA10
PCDHGA11
PCDHGA12
DPP8
ZNF547
FLJ20021
NUTM2A
CORO7
PI16
NT5C2
POU3F3
CEP68
TPST2
ZBTB7B
GLB1L
GLTSCR2
MEST
MCM7
PCNP
IK
MIR550A2
MCIDAS
PCNX
FAM53C
DUSP12
OR2L13
FAM149A
PCAT6
EPC1
POGZ
NDUFS1
SECISBP2
C1S
TMEM167B
CRIM1
HBM
TIMP2
CTRL
NRCAM
ISL1
ISL2
MIR885
ZFYVE9
PCDHGB7
PCDHGB6
PCDHGB5
HLA-DQA1
LEPROT
EGFL8
NHLRC2
TPX2
NHLRC4
RXFP1
PPT2
THOC6
GSE1
C1ORF198
PHC1
ZNF786
PHC2
GPR108
C1ORF192
SLC26A10
GOT1
PYGM
C1ORF194
SMDT1
BRICD5
SOD2
TRMT10C
CCDC114
RNASE6
VWA7
STK4-AS1
ZNF551
RAB27B
ZNF366
BAMBI
LSG1
OR2T8
VPS13D
RFX8
ATXN7L3B
RBM15B
HNRNPLL
IP6K1
FBXL8
BRSK1
OLFM2
SNORD51
SNORD52
H2AFX
ALS2CR12
ZADH2
SNORD57
NIPSNAP3A
MIR450A1
MST1L
INADL
GRIP1
FST
RNF5
SLC19A2
APP
NUP205
NIT2
STMN1
FOXK1
HCFC1R1
SLC7A6
TYSND1
NFKBIA
PHF21A
INO80
HLA-E
C16ORF86
NFKBIZ
SRGN
PPP1R27
OTOL1
LOC100505478
CLTC
TOMM22
TMEM114
DPEP2
RMDN3
SNORD36C
KANSL1L
PLAC9
PLAC8
RMDN1
HAUS2
MED12L
NR5A2
UBXN4
DLX5
DLX6
GTF2H1
DLX2
LOC646329
RTN4RL2
ISCA1
SH2D6
KIAA0368
ASIC1
APH1A
MIR4435-1HG
LOC100287728
HIST1H2BE
DRAM2
HIST1H2BA
MIA3
DBP
SLC26A8
MTFR1
TPTEP1
GET4
FGF2
CMSS1
SLC25A40
OLFML2B
SLC9B2
SEC23B
LOC285084
VAV3
HOXD12
HOXD13
HOXD10
PAK1
C15ORF62
PDZD4
ELOVL3
IPO8
ACTR8
IPO7
C11ORF83
BEST4
TFDP2
GPANK1
VAX2
SORCS1
DMRT3
ROBO4
CLINT1
CWF19L1
LMBR1
RAB8B
SGCE
RRAD
TECR
RASA1
LINC00114
HBP1
GTDC2
MAPK9
DUSP1
LINC00299
LRRC8E
WTAP
HHEX
ELN
RBL1
LRRC8C
FRAT1
PAQR6
C22ORF15
NAP1L4
AQP7P1
HEY1
METTL8
SIL1
MIR4422
HCG18
CCL15
C8ORF49
CCL17
FRAT2
BLOC1S5-TXNDC5
HCG17
MIR320A
ACTRT2
LEP
CLP1
PRR5L
NKX3-2
TBC1D16
TBC1D17
VHLL
MDGA1
KCTD1
KCTD7
NDUFA7
HIST1H2AA
MIR27A
HSPA1B
ADAM17
GLTSCR1L
C1QTNF5
FAM83F
FAM83E
RNU6-34P
IDH3A
LOC100506325
HCFC1
GRIN2C
CPNE3
LINC00366
CPNE7
CPNE6
MYOM3
CPNE4
PXK
WNT8A
SYNDIG1L
MIR200A
LINC00563
USP6NL
MIR200B
ICK
SNORA32
SNORA38
COMT
USP13
USP10
SNRPN
NR2E1
SNRPF
SDHC
PACS2
PCSK1N
BRAP
GFI1
DTWD2
TXNDC16
UNC45A
RGS9BP
ACOT11
MIR661
DDX53
ADAR
SYNPO
SALL3
PRKAG1
UCP3
FAM86FP
JPH2
PHYHIPL
ANP32B
HIPK4
FDXR
BATF
LEMD3
SPATA42
C1ORF53
INE1
NCAN
NTNG1
AMZ2
SQRDL
HBQ1
SUPT5H
CTAGE5
TAZ
SLC43A2
RPL18
LOC149086
LOC100130370
MRPL52
MEDAG
FAM129A
ZNF555
AP1M1
MIR1203
ARHGEF17
ISM2
ZNF680
PAPPA
MIR137HG
PIK3C2B
LRP1
PIK3C2G
COL23A1
PRRT1
RNU5E-1
ISOC2
LOC100130417
TTI2
LOC389033
MIR4269
ZGPAT
MT1B
RHBDD1
[truncated: 1,988 more rows]
