# Supplementary material for: Identifying Network Perturbation in Cancer
Source: PLoS Comput Biol. 2016 May 4;12(5):e1004888. doi: 10.1371/journal.pcbi.1004888 (PMC4856318; doi:10.1371/journal.pcbi.1004888)
Supplement: S1 File — (ZIP) [file pcbi.1004888.s001.zip › files/tf_data/CD34_15k_enh/MAX.csv]

DUOXA1
HIF3A
ELANE
DUOXA2
RNF11
NCBP2
HIST1H4K
HIST1H4J
PROCA1
TNFRSF18
HIST1H4L
LAPTM5
ARFRP1
MZT2A
LOC100996634
LINC00608
ASS1
C5ORF63
MIR16-2
RLN3
C6ORF123
IRS1
LOC100130476
PIK3CA
PIK3CD
DISC2
NT5DC3
ZSWIM4
ZSWIM6
RNF115
ZSWIM1
SPN
TMEM59
ABCD1
IRX1
TSPO2
CBLB
LOC441204
OSGEP
NSRP1
C2CD5
SCNN1D
PPP2R2D
SP4
POLR3GL
PRKAG2-AS1
CEP85
JMJD1C-AS1
RAB40A
LOC399715
HSD3B7
MYL12A
ORM2
DHX30
TRAPPC3
KLLN
FAM183A
CLEC2D
GAL3ST3
PARP11
LOC401463
ANXA1
CTBP2
SPPL2B
MAL
NSL1
ITGA9
EVL
ATP2A1
ATP2A2
RARRES2
LOC100505715
EVC
ERG
ITGA5
ITGA6
MGST1
GTF3C4
IQSEC1
IQSEC3
IQSEC2
APOA1
VPREB3
UFSP2
SCARNA13
LILRB3
XPO4
LILRB1
ADRB1
LOC100132111
SNORA70G
MIR346
HRH2
CYP27B1
WSB2
GGTA1P
RRN3P2
RRN3P1
KCNIP2
GAR1
PRSS56
KANSL1-AS1
WFDC3
FLJ33630
DNASE1L3
ABHD14A
LIN28B
FAM212A
SMTNL1
TFB2M
C2ORF48
ANAPC1
C2ORF44
ANAPC7
ITGAX
RPS6KA1
RPS6KA2
RPS6KA6
KCNH2
PISD
COX7B
SFT2D1
NOG
TOP1
PSMD12
TCIRG1
FRAT1
FRAT2
ITGAL
GIT1
TMEM199
FANK1-AS1
FOXC2
SMYD1
GANAB
GHRL
ZNF707
SMAD6
SMAD7
GOLPH3L
VAPB
SMAD2
SMAD3
MUS81
STATH
NDUFAF6
AMMECR1L
MIR4717
SNTB2
CCNG2
MIR4710
GDAP2
PELI2
RAD21L1
ARF1
ARF4
ATE1
ELMSAN1
ICMT
ERICH1
FAM213B
SCN11A
MIR3620
MYEOV
SULT1A4
MYLK2
SULT1A3
FLJ30679
C4ORF47
C4ORF46
TRMT44
LINC00676
GVINP1
NOL7
SRPK1
PQLC2
NOL3
OLIG1
RAB11FIP3
BDKRB2
CEP170
ZNF787
FAM20A
FAM20B
FAM20C
DCAKD
MCF2L
ABHD16B
ATP1A3
CXXC5
CXXC4
KIAA1522
MYL6B
CDC40
CDC42
SPHK2
SPHK1
SP9
HMGB1
KIAA1033
CPEB1
MGC15885
LOC284998
ARL11
RAB2B
SLFN12L
KIAA0125
PDDC1
PGLYRP4
TLN2
PEX13
LOC100505666
RGS20
WDR45B
TP53TG1
LOC100289495
CAHM
SMCR5
CDCA3
CLIP1
LINC00271
CDCA7
KCNH3
MUC2
CDCA8
HOMER2
STAT5B
UTS2
CDC37L1
RAB37
PDIA5
PPP2R2A
CA13
CD40
IGFBPL1
LINC00226
MIR762
MIR760
LINC00672
SNORD114-31
FLJ31306
LRGUK
NIPAL1
SNW1
RAB24
CFI
GLRA2
CFD
C3ORF55
CYB5B
DEFA11P
FAR2
IRF3
WDR73
WDR72
IGDCC4
WDR74
PCK2
HDAC1
LINC00890
SYTL3
AHCTF1
PPP2R3C
MIR491
PRPF8
PRPF6
ASB2
ASB7
SIX5
SIX6
ZNF487P
ATP5SL
SIX3
ESRP1
CNPY4
CNPY3
RNMT
CLYBL
LINC00303
PRX
LINC00304
PHOSPHO2
MRPL35
MRPL32
MRPL33
SHOX2
RFC3
THOC3
FAM120AOS
PDE8A
RAB27A
SYPL2
SH3BP5
RFX6
LOC100133957
RHBDL1
C6ORF57
IBA57
HOXA10
DBP
UQCRFS1
CD300A
PARP14
STRADB
CCDC107
FOXP1
MSL2
TRAPPC5
FAM215A
KCNG3
TBR1
SERINC3
COPS5
PPOX
VPS37C
LOC115110
MED7
LOC145837
MNX1
GAST
DEFB116
AHR
ZNF606
NEU2
PTEN
LRRC45
TKT
PLCH1
PRKG1
VEZF1
TRAF3IP3
TNS1
MIR4692
GCA
TCF4
KIAA0247
DPYSL3
POU3F4
NCBP2-AS2
NUDT1
C1ORF21
C3ORF80
PMEPA1
FASTKD5
HBE1
SCMH1
PHLDB2
EPS8L3
NPW
STK32B
GJA4
RGS18
GJA8
CD164L2
PRR7-AS1
SHISA4
TRIM8
STMN1
PFN3
ZNF770
MEF2D
FNIP1
TMEM219
KDM3A
COX14
TRIM4
FBXL22
NXPH4
TMC4
ITGA8
ANKRD13D
FAM168B
ZNF333
RASGRP3
AMPD3
AMPD2
RPLP1
TP53BP2
CSMD2
PRKAR2B
PPA2
TXNIP
C2ORF53
C2ORF50
TMEM200B
C2ORF57
JRKL
MLF1
QPRT
BET1
LRRC49
MECOM
THTPA
CSF1R
SDR9C7
TPM1
RPS6KB2
FBXW8
CIB1
MRGPRX2
FANCC
HPD
FBXW4
TNFRSF6B
ETFA
TGFBR2
CLIC4
MTMR14
MTMR12
LRSAM1
SH3RF1
PITX1
CELSR2
TMEM147
TTC24
FOXL2
HOXD-AS2
BBX
C16ORF52
MIR4701
C16ORF54
COMMD9
PPAN
LRRC32
ITPR1
MFN2
MLLT4-AS1
IDH1-AS1
FANCI
F2RL3
F2RL2
F2RL1
C12ORF57
MAD2L2
AURKAPS1
MAD2L1
ST6GAL2
ATP6V0C
TCEB3
DCXR
PRDX5
KLHL12
IPO11-LRRC70
NFYB
LINC00640
BAZ2A
PITX2
UBAP2
CLCNKB
ITGB1BP1
MIR196B
PHOSPHO2-KLHL23
CCDC169
MIR4632
CAMP
CCDC167
CCDC166
ERO1LB
MIR3940
MIR3945
OST4
CYS1
CCT6B
ST3GAL1
EDN1
RAC2
RAC3
ST3GAL5
RAC1
RUFY3
VCL
OSTC
FCGR2A
CYP11A1
RAP1B
CYTH1
PBX4
COL6A3
FAM111A
IGLON5
MIR4521
RPS4Y1
SLC16A3
SLC16A2
NSUN7
OR7G3
TUBG1
WIBG
BCKDHB
DCAF6
DCAF4
OR13A1
TIMM44
PAGR1
MSH5-SAPCD1
CD38
NDST3
DYNLL1
RAD9B
ERGIC1
MIR3165
POLR3E
POLR3C
FXYD2
MIR718
TXNDC5
MIR15B
C3ORF49
CACNA1I
UXT
DCK
CALM1
FAM46D
GSDMD
FAM46A
FAM46B
CACNA1G
PERP
CUL9
INIP
TUT1
ATP6V0D2
ASRGL1
MBNL3
CUL1
C19ORF10
PLK2
HOXD8
OIP5
FAM13C
PNKP
CLCN3
PRMT3
ZKSCAN4
PRMT1
CD101
CLCN5
MIR221
INO80B-WBP1
C10ORF71
GYPB
ILF2
SLC25A3P1
BRD1
BRD2
CARHSP1
DNAJA3
LDLRAD2
DNAJA1
RBM45
LOC643387
KIF5A
CKAP5
LYRM1
TTC17
RP9P
LINC00339
LINC00338
LINC00337
C7ORF49
NCMAP
CH25H
MIR4435-2
TSPYL4
MIR4435-1
DMD
MRPL20
MRPL23
DNAJC28
C11ORF21
GAB2
MRPL28
HIF1A
NTSR1
CD209
DMRTB1
LAIR1
CD200
KIAA0922
NDRG4
LINC00937
PPM1F
THEM5
THEM4
USP48
EGR3
PPM1M
EGR1
SRSF9
USP40
USP43
RNF130
VIL1
MIR2110
RNF135
RNF138
RNF139
PJA2
CHEK1
CISD3
SNAR-A14
SUPT20H
LINC00620
LAMA4
TSHZ1
MIR4765
VILL
PAX5
LPAR2
PAX6
PAX3
ZNF589
SCRN1
ZC2HC1A
PAX9
PTPN6
MRPL9
GINS3
ZNF613
ZNF619
ACAD9
AHCYL2
PSD
MOK
WASH2P
HOXA9
CRK
MS4A12
MS4A13
EPG5
OBSCN
PTDSS2
LINC00158
MYO1C
RTKN
MYO1A
CNTFR
ARRB2
RPS2
SNORD1B
SNORD1C
CHCHD10
RPL36AL
VDAC1
MIR24-2
RPS9
ADPRM
DENND3
CNTD2
CRTC2
PGBD1
SULT6B1
PTK6
ZER1
PPAPDC1B
HOXA11
UTP11L
PSMA2
PSMA3
PSMA1
TMEM204
OBSL1
UQCR11
SLC22A18AS
GLYR1
FAM160B2
CAPN2
FBXO45
CPSF3L
NEMF
PDHA1
KIAA1324
PTP4A3
FBXO43
MGLL
DCDC2B
SRI
PRKAA2
MIR5008
GUCD1
PRDM8
AP5Z1
SF3B2
MIR5004
FSCN2
ENKD1
CD244
SNORD17
TRAFD1
AKIRIN2
KCNJ5
NUP54
KCNJ9
NRADDP
HN1
AGPAT6
SCARNA11
NMB
EREG
COL1A1
FAM136A
MYO16
LOC285548
TRNT1
TP53I13
NMI
C15ORF26
TMPO
LOC729683
ECM1
FCGR3B
FOXO3
SORBS1
TMEM156
LRRC23
LOC654433
LRRC20
ANGPTL6
LOX
ALDH1A1
GCDH
ALDH1A3
EIF1B
C11ORF65
GCNT1
LYPD3
GCNT2
MRPS7
SPAG7
LOC100133669
SPINK2
ELK2AP
MIR548W
SERTAD1
LOC400752
SERTAD2
MIR548Z
TMEM194A
EMC3
LINC00651
PIGV
MIR548C
CEBPG
SPAG1
MIR548J
KIAA1147
TAX1BP1
OSTF1
SNORD61
ALPP
GABARAPL3
RHPN2
ITGAD
LOC151484
CCDC173
OAZ2
OAZ3
OAZ1
PDK1
PDK3
EBP
KANK3
FAM26D
FAM26E
WBP2
WBP1
SRRM4
WBP5
COL6A6
LOC100289561
MIR193A
ZFAND3
WDR5B
MAFA
PLIN4
PLIN5
MIR3178
MAFF
LOC400620
CEP128
SLC39A10
ALLC
C1ORF64
LOC100506115
BAI1
NTRK1
NTRK2
HSP90AB1
ARHGAP21
DVL1
ARHGAP27
ARHGAP25
PTP4A2
ZSCAN26
URI1
LIN37
C21ORF49
TNNI3
SH2B1
ABCB5
TDRD3
TDRD1
RBFA
CD27
CALN1
NKRF
SOCS6
MIR3175
ABHD2
UBR1
ABHD1
LOC730668
CSRP2
KRAS
ADAM6
NKIRAS2
NKIRAS1
TWF2
WDR53
SRPR
PCNA-AS1
SC5D
PPP2CA
LOC731223
EEF1D
ACSL1
EIF4G3
C19ORF26
C19ORF24
FTSJD2
FOXM1
GOLGA8A
HYAL1
ACVR2A
CCNK
HOXC8
TRIM39
RASSF1
PCM1
PTPMT1
BCL2L2-PABPN1
RASSF5
HOXC4
TRIM35
HOXC6
CD151
LOC283692
HCST
GUCY1A3
CTIF
THAP10
NEK10
IL1R1
UBD
CHD3
CHD2
MIR639
LRRK1
EGFL6
ABHD15
MIR141
MIR631
SNORA7B
OAS2
LINC00323
LINC00324
NGRN
LINC00327
CRMP1
FN3K
HINT3
PTS
PSME4
FLYWCH1
OXER1
MRPL12
TMEM247
RAB3GAP2
RCN2
RCN1
PIKFYVE
ARPC3
MN1
RNF44
LTB4R
RHOV
CAPS
POLR2E
GATSL3
DCUN1D3
C1ORF148
DAG1
SNORA78
ITPR2
POLR2L
EFHC1
LINC00921
XPNPEP2
F11R
ANKRD28
PRDM16
MPG
LOC389043
PRDM15
PRDM13
PRDM11
SLC22A31
USP54
CYBA
PXDN
OSER1
PSG1
EBF2
GAMT
PUM1
TNFRSF11B
UGT8
FAM120C
FAM120A
ANKRD50
MAPK14
MAPK15
TMEM110-MUSTN1
FAM217B
GRASP
TGFBR3L
P2RY13
PAXBP1
HIST1H3H
FZD1
HIST1H3I
AVEN
FZD5
IQUB
FZD8
HUS1
CACNB1
HEXIM2
REPS2
NEURL2
NEURL3
GPN3
GPN2
SRD5A3
NFKB1
NFKB2
ALPPL2
MIR4772
RASSF3
LOC400558
POC5
FAM49B
HOXC5
FLJ44511
TMPO-AS1
CACNA1C-AS1
RPL3
AMFR
MLXIP
PLCD3
LYZL2
ADA
TMEM151B
ADM
TGFBRAP1
HIST1H1B
FHOD1
COMMD3-BMI1
EMILIN3
PMF1
EMILIN1
TACC1
GJC2
GJC3
PIAS3
DDX12P
OR10AD1
TMEM234
TMEM231
PSMB2
HIVEP3
MKI67
AP1G2
TALDO1
JUNB
CYB5R1
TFF3
HIST1H2AL
HIST1H2AI
HIST1H2AK
HIST1H2AJ
GNAT2
P2RX5
RMI1
P2RX7
ART4
SNORD21
SNORD23
SNORD22
BCL2L11
BCL2L10
SNORD27
SNORD26
PRPF19
FAM200A
KCNK7
GPR137
MLH1
SNORD6
STPG2
SNORD5
IDNK
ACOT11
MSX2
VPS13A
SH3KBP1
SNORD8
SNORD9
MIR4726
LOC401980
MIR4725
TRAF4
TRAF5
TRAF6
RMDN1
HOOK2
HOOK3
NUP160
TMPRSS3
TMPRSS6
MIR4729
KIAA1024
TMEM165
ILF3-AS1
LRRC58
FOXN2
REPIN1
PCDH8
KDELR3
RPL26L1
RPL38
TAB3
PCDH1
ANTXR2
PMVK
LMNA
TARBP2
TARBP1
GRIN2A
KLHDC8A
NSUN5P1
SDHA
ATF3
IFFO1
MOV10
MFGE8
INVS
AP1M1
TMCO4
CCDC146
CCDC140
L1CAM
DBN1
KBTBD8
LOC152586
CCDC148
TM7SF2
DLG1
BLOC1S6
LHX2
DLG2
BLOC1S2
SAMD10
LHX8
PQLC3
SMG9
PTGER1
OLIG3
C15ORF39
PQLC1
MIR4291
WEE2
METTL16
RAET1K
C15ORF37
NPR1
NPR2
ZMYM1
ZMYM6
SLC38A2
SLC45A4
PCBP1
SLC45A1
RAET1L
OSBPL8
OSBPL9
CSF3R
OSBPL3
ALS2CL
MIR4781
N4BP2L1
KAZALD1
DBNL
ADRA1D
RNASE13
UCKL1
CD3EAP
DDX60L
SNRPG
EIF2D
AKAP8
UNC5B-AS1
LOC100506100
ARHGAP17
STARD8
ZSCAN10
ARHGAP19
IL7R
CAPZB
MED10
ANO9
NFU1
RRP1B
SLC9A5
CELF5
CELF4
CELF1
FLJ31356
KLHL35
IMPAD1
POLR1E
C3ORF27
TMEM132E
GPR137B
C14ORF1
TMEM132A
C22ORF26
CHIC2
KLHDC9
BMS1
HCG23
KLHL31
C19ORF35
LTC4S
ZIC4
ZIC5
TNFRSF8
DIO1
TNFRSF4
PPP1R3G
SARM1
GUCY2F
C14ORF80
PPP1R7
TP53I3
HID1
MIR4784
SNORD48
GALNT18
DSE
FSIP2
FSIP1
ANKRD27
NOTUM
DNAJC9
HEMGN
CAMSAP2
DNAJC7
POLR2G
TTC32
RHOH
HS3ST3B1
WDFY1
MAP3K3
RRP12
GFPT1
P2RX5-TAX1BP3
CES5AP1
LINC00359
MPP1
ZNF827
PPP1R16B
VSNL1
SDCCAG8
RORC
SLC2A14
SLC2A13
SLC2A12
RAP1A
RNPEPL1
ANKRD35
ITPR3
KIAA0947
SNORA65
SNORA66
GLS
SNORA60
AKR7A2
LINC00910
TMEM11
BSX
NCOA4
LINC00568
NT5C3A
LOC100131635
CIRBP-AS1
CISH
LCOR
LIMD2
LIMD1
RNF151
MIR5689
RNF157
FLJ43663
MST1P2
P4HTM
INHA
SH3BGRL3
CTF1
TMEM66
SATB2-AS1
MCAM
TFCP2
IFITM4P
MCAT
ST7L
AADACL4
SLC27A1
SLC27A3
IFRD2
FLJ46906
CAPZA1
ACPP
C20ORF27
TPCN2
IL2RG
GTF2H2B
EMX2
SLC17A2
APOBEC3B
RBMXL2
SLC25A28
HOXA10-HOXA9
MMD
B3GNT3
PRKD2
AP1S1
TTTY14
SNORD42B
MAP4
CCDC144B
CCDC144A
BAX
MCRS1
GATA2
PLCG1
BSND
HAND1
SH2D3C
PRKCDBP
AFAP1
ERH
LOC643406
COBLL1
SLC37A2
HERPUD1
SLC37A1
TOB1
LPIN3
TOB2
GJB3
GJB2
CELP
GPR126
GPR124
MTRNR2L8
KLF3
KLF2
KLF1
EXTL1
NOS1AP
IDH1
KLF9
EFR3B
ARFIP1
HEATR4
HEATR3
RNF216P1
PRSS12
BFSP2
SIM1
NCR1
ZNF300
CXCR2P1
FAM216A
AGO4
P2RY2
C10ORF32-AS3MT
MEX3D
KLHDC7A
MTERFD2
MTERFD1
MEX3A
RPL15
IFT172
MIR133A2
C9ORF50
LOC646762
SNORD30
SNORD31
AASS
MAP3K12
KCNK4
SETD3
ZNF540
CTNNBIP1
PPP3CB
STXBP5L
LIN7A
SESTD1
MIR4750
DEXI
IMMP2L
MIR4759
MIR4758
DHTKD1
OSBPL1A
ZXDB
CAND1.11
ZXDA
MIR1244-3
TMEM177
MIR1244-1
MARCH9
TMEM173
TMEM171
RARA
EIF3I
EIF3K
B3GNT1
LINC00273
FNDC4
DHRS2
DHRS3
ADRA2B
ADRA2C
MRPL46
KIF13B
DEFA4
FGFBP3
FLJ42102
DYRK1B
MTMR3
MTMR1
NABP1
CCNL1
WT1
CCNL2
NAAA
GHRLOS
TSC22D1
TSC22D3
CRISP2
C9ORF171
CCDC153
DKFZP686K1684
CXCL2
GUK1
MZT1
HRK
YIF1A
LOC200772
SNAI1
NDUFA4L2
SDE2
SOCS2-AS1
LRRC4C
MTCH1
SYT2
SYT4
SLC2A1
SYK
UBTD1
FAM172BP
LOC653486
RNU6-72P
TAS1R3
PLAGL1
RHD
MAN1C1
CCL2
CCL3
NFATC2
TBC1D3C
C20ORF202
CNTF
METRNL
GPR155
LOC100288748
NUP210P1
SCHIP1
EXOSC2
VPS13A-AS1
MTDH
EXOSC6
EXOSC7
GFER
YJEFN3
ST20-MTHFS
ADAMTSL5
NBL1
EXO1
CEACAM1
DISC1
EN2
CEACAM5
CEACAM7
ANGPT1
SLC46A2
PRR9
COA6
PER1
RAPGEF4
FARP1
KIAA0895L
PDIK1L
CA11
F12
MIR3196
ACTRT2
MIR3193
E4F1
TNFRSF1A
MIR1914
HYAL3
OGFOD2
PCDH10
MBNL2
APLP1
GPR97
LOC392452
TMEM126B
OR4S1
CDKN2B-AS1
JAKMIP2-AS1
MIR615
RFPL2
TIGD5
TIGD4
SMPD3
STXBP6
PDE11A
INF2
MIR618
DNAJB8
ITGA11
S1PR3
OR4D1
OR4D2
HFE2
DNAJB5
SNORD114-30
FANCF
AMDHD2
LOC100131825
TTC28
LOC255654
HNRNPAB
S1PR5
TTC27
DIDO1
SLC2A1-AS1
GMCL1P1
MIR3917
C3ORF58
ABCC10
MIR185
RCL1
RUNX1-IT1
ENO2
ELMOD2
LOC100996485
FGF12
ZNF805
EPB41
SYCP2
SYCP3
TAOK2
TAOK3
LRRFIP1
SLC22A18
ACOX3
THAP7
ITGA10
OIP5-AS1
CDK3
CDK4
HOXA2
HOXA1
PNP
IGLL1
CDK9
MIR222
CALR
HAPLN3
AMOTL1
KCNAB2
OXLD1
MATR3
ARPC1B
SF3B5
SF3B1
MSH5
SF3B3
SPECC1
RDH16
ITGB3BP
LIMS1
VAV3-AS1
BLACE
OR2V1
GAL3ST1
FAM83H-AS1
SEMA6D
PRKX
FAM219B
RERE
CNIH2
ELAC2
ATG16L2
LOC100507091
ADCK2
EOMES
RTBDN
NARFL
CTXN2
ARHGDIA
MGAT4A
PRR15
PACSIN1
ASF1A
PACSIN2
MATN1
PRKCH
MATN4
SUPT16H
LEPROTL1
MGAT4B
MLN
LOC101559451
PADI1
CES3
PADI2
PADI4
LMAN2
MIR1224
FFAR3
MLX
FFAR1
ENDOU
PM20D2
DDX23
DDX21
IGDCC3
ACVR2B-AS1
ZNF157
NRM
NRL
FAM195B
GGA3
MEIS1-AS3
ACKR3
TYMS
SAE1
GGA2
ZNF790
RPL32P3
TLE1
ZNF98
ZNF799
C1ORF186
FLVCR1
FKBP15
ADD3
FKBP10
RAB3IP
TBX20
FBXO10
MIR5586
FBXO17
PPIL1
TPI1
LOC100133286
GGPS1
SFTA3
CWC25
MIRLET7F1
PPP1R3E
PPP1R3D
TUSC2
PPP1R2
SNORD43
TRUB1
MAP3K6
PARD6B
PARD6A
GOPC
ZNF571
PROX2
NTAN1
LPO
TRPM8
NUP210
TRPV2
MIR4740
ERBB3
FAM131B
FAM131C
CTSL
TBXAS1
DLG1-AS1
CAMKMT
MIR4748
LINC00957
CTSB
CTSC
EVX1
CCDC78
PASK
IL17D
SETD8
TMEM109
C16ORF95
DOCK11
RPL12
C16ORF91
TMEM102
SNORD4A
TMEM100
LRRC70
RPL19
TMEM105
FGFR1
CXCL1
UCKL1-AS1
INPP5B
C17ORF89
GPX5
FOXN3
C17ORF82
NKAIN3
INPP5K
ARAP3
FREM1
FKBP1B
LOC100132215
PRSS22
CHURC1-FNTB
SPEG
B4GALT6
FLJ30403
MIPEPP3
EMD
CNST
LOC100132529
TNNC2
FCN2
DUOX1
ZNF484
DUOX2
HELZ
PDZK1IP1
PYCR2
DPH3P1
RPH3A
FLJ33534
TIMM8A
MBL1P
SNORD111
ZNF826P
AP2S1
LINC00263
SMA5
AFF4
AFF3
AFF1
RRM2B
NKAIN4
C15ORF53
STAT4
STK40
GFOD1
FOS
UNC5B
ERP29
LBX1
PHKA1
GCKR
CCM2
UBA7
PDP2
UBA1
PWP1
PKNOX1
DNER
C21ORF91
LINC00200
TAGAP
LINC00592
MED13L
ST8SIA6
MOGS
ST8SIA4
CDHR4
ST8SIA1
TMEM230
CRTAP
NRROS
WNT10A
UBE2S
ZHX1-C8ORF76
ACADVL
DPF1
MIR7-1
DYNLT1
SEC14L1
ARHGEF3
RNU6-33P
PTAFR
BTBD18
UPF2
IL1B
KRT8
DACT1
KIAA0754
THSD7A
RBM8A
SIK2
KIAA1456
RHBG
KRT84
BMP2K
TMCC2
KIAA0753
GPR88
SDR42E1
WBP1L
PDCD4-AS1
GPR82
LFNG
SNAR-A7
SNAR-A6
SNAR-A5
SNAR-A4
PPCDC
COMP
WAC
COMT
MAST1
ZC3HAV1L
NAA15
SALL1
PROKR1
CNTN4-AS2
PNOC
INE1
RBFOX2
KIAA1967
LINC00379
MIR4647
RRP36
ITPK1
UBE2N
ZBTB7A
CRCT1
C1ORF216
STX10
PALLD
CACFD1
IL3
PEX5L
URM1
CDHR2
LINC00577
DTX4
MMEL1
CUTA
SNORA40
SNORA41
SPDYE5
PTCD2
SPDYE6
IFITM1
TTF1
C1ORF177
KRCC1
C1ORF170
ZC3H12A
CMAHP
TXNL4A
RB1CC1
SPTBN4
FLJ26850
HOXA11-AS
EBAG9
RNF170
KLF16
KLF15
KLF14
TFAP2A
ASAP1-IT2
TFAP2C
PCDHGA10
PCDHGA11
PCDHGA12
LOC728606
RSBN1L-AS1
GPR180
FGF18
CORO7
NT5C2
POU3F3
CPT1C
ANXA2
TPST2
ANXA4
ZBTB7B
PDCD4
MIR26B
MCM6
IFI16
PAPSS2
POU5F1
SNORD25
ZDHHC22
TCEANC2
ZDHHC24
HPGDS
MRPS16
SQSTM1
NXNL2
BCL2L13
SDS
COX6A2
BCL2L12
EPC2
ZDHHC19
EPC1
TENC1
SNORD29
GSTCD
PEX11B
PRUNE2
PROM1
WNT9A
SNORD28
NDUFS8
TMEM167B
ILF3
LOC100506801
AOC1
TIMP3
TIMP2
ISL1
KIAA0586
CETP
PCDHGB2
PCDHGB1
PCDHGB7
ATP9A
HIBADH
MROH6
LOC645249
MS4A1
ZNF142
BCS1L
MIR661
CPT2
DDX31
WHSC1L1
NDUFB10
GSE1
SUSD4
SYCE2
CGREF1
MIR4439
SUSD1
KPTN
C16ORF86
C1ORF194
ETHE1
CTNND1
BRICD5
ZNF550
RNASE7
SOD1
PSORS1C1
VWA7
TMF1
PSORS1C2
C12ORF80
MIR4779
ZNF366
BAMBI
KCNN4
KCNN3
CYGB
QTRT1
PMS2
ATXN7L3B
IP6K3
DGKH
TRNP1
KRT3
NDUFS3
SCAND2P
SNORD51
SNORD52
CCDC80
H2AFX
LOC100216545
CTR9
TLR1
BRMS1
VPS13C
LOC286467
GRIP1
KRT7
C10ORF105
CCR6
STMN3
MIR4727
MIR4775
TRAK2
TRAK1
KRT4
PHF21A
INO80
HLA-E
NFKBIE
NFKBIZ
PPP1R27
EP400
LOC100131496
CLTB
TMEM110
ARID4A
ARID4B
YPEL5
TMEM115
MMS19
MIR4723
PPAN-P2RY11
PLAC9
C17ORF97
PIM1
BTBD10
TEX40
ELK1
NR5A1
MRPL47
MYD88
TOP2B
LOC729080
ACVRL1
FAF1
MRPL44
CXORF65
ASIC2
SNORD101
SNORD100
DENND5B-AS1
SNORD105
TM9SF3
HIST1H2BL
HIST1H2BM
HIST1H2BN
GET4
FGF2
OLFML2B
GADD45A
HLA-F-AS1
TNFAIP8
SLC25A47
CDC27
SDC1
VAV3
ADIPOR1
HOXD12
HOXD13
TNFAIP3
HOXD11
ELOVL6
CD81
TOX4
PDZD3
TOX2
PRKRIR
LRRC56
LIN54
[truncated: 2,382 more rows]
