# Supplementary material for: Identifying Network Perturbation in Cancer
Source: PLoS Comput Biol. 2016 May 4;12(5):e1004888. doi: 10.1371/journal.pcbi.1004888 (PMC4856318; doi:10.1371/journal.pcbi.1004888)
Supplement: S1 File — (ZIP) [file pcbi.1004888.s001.zip › files/tf_data/CD34_15k_enh/MEF2A.csv]

DUOXA1
FGFR1OP2
GAS5-AS1
FHIT
NCBP2
PABPN1L
HIST1H4I
HSPA8
TYW1B
FTSJ3
LAPTM5
ARFRP1
UBE2Q2
CD226
GALNT5
SLC50A1
ZNF709
KIAA0907
HSPA5
TM4SF19-TCTEX1D2
LOC100130476
PIK3CB
PITX1
PIK3CD
PIK3CG
ZSWIM4
CRBN
ZC3H14
SPN
RNF111
KDM2A
ZC3H18
KDM2B
TMEM53
TSPO2
SP8
SP9
OSGEP
LOC100505666
ZNF41
WDR96
SP1
GRINA
SP4
SP5
MUC4
GOLIM4
ADPGK-AS1
OPA3
TUBD1
GK
LOC399715
HNRNPDL
CLEC2A
MAX
MAZ
RNASEH2B-AS1
PARP10
BAK1
PSAP
SLC7A11
ANP32B
RAD54L2
ITGA9
LOC100129973
ATP2A3
ALDH3A2
PNISR
NOP2
MGST2
DENND4A
EDC4
SWAP70
IQSEC2
LOC100507283
ZNF451
XPO5
PALM3
XPO6
LOC400958
SNORA70G
LOC100652770
AGPAT5
GMDS
FBXL15
FBXL14
RASEF
HRH1
FBXL19
RRN3P1
KCNIP3
ASB16-AS1
PRSS53
FLJ33630
LIN28B
LIN28A
FAM212A
CHST8
MOGAT2
GRN
MLLT11
HPDL
ZEB2
ITGAX
RPS6KA1
RPS6KA2
RPS6KA3
KCNH1
NTNG2
HLX
COX7B
SFT2D1
ATAD1
PSMD12
TCIRG1
CAMK1
TMEM192
ITGAM
UTP20
TMEM198B
ITGAD
GPR182
GANAB
GHRH
SESN1
NUP133
ZNF707
SMAD6
SMAD7
GOLPH3L
VAPB
SHROOM3
SHROOM2
NPHP1
AMMECR1L
MTIF2
NDUFAF3
NDUFAF2
MIR4717
ZNF704
TMPRSS11D
MIR4712
ATRNL1
PELI2
FLJ16341
CKS1B
LRRC70
FAHD1
PLAUR
ELMSAN1
HERC2P2
HERC2P7
ILDR1
SULT1A4
FAM71E2
ENOPH1
TCEA2
SULT1A3
SULT1A2
BARX2
LINC00518
PRKAR1B
TRMT44
MOB2
SAR1A
OLIG2
NOL3
SRPK2
GUSBP5
CEP170
GUSBP4
CCDC116
CCDC114
CCDC115
GNG12-AS1
NEUROD1
METTL22
METTL20
CLPTM1
CXXC5
CDC45
CTHRC1
CRTAP
LOC100289019
SPHK2
SPHK1
CUEDC2
CBLB
CBLC
EEF1A1
KIAA1033
CPEB1
SYCE1L
EVPLL
BIN3
NSRP1
RGS20
LOC100289495
AGR2
UBTF
SMCR5
CLIP3
ACTL7B
ACTL7A
ETNK1
LOC100131496
HOMER1
NDUFA4L2
GFAP
XPA
DHRS7B
ALKBH8
PRICKLE1
PDIA5
CD47
CA14
CA13
CA12
LINC00094
DMTN
PSMD5-AS1
FXN
MIR762
CLK1
LINC00672
PAPPA
SASH3
FAM193A
C3ORF58
NIPAL2
RAB25
RAB26
RAB8B
MIR3151
YRDC
C3ORF55
RALB
CDH23
FAR1
ACTR1A
FAR2
WDR70
WDR72
WDR74
WDR76
SYTL5
TRIM10
TRIM15
AHCTF1
NAP1L4
PPP2R3A
NQO2
SPRED2
SIDT2
PRPF8
APOC4-APOC2
FAM160A1
RCBTB1
DFNB31
TRNAU1AP
ARL2BP
ASTL
HDAC7
GEMIN7
MTMR9LP
PLEKHH3
MR1
RELT
LOC100506385
TOMM6
CNPY1
TINAGL1
BLACE
ZPBP2
CRISPLD2
EEF1B2
MRPL35
MORC4
LOC728012
MRPL39
GSR
RINT1
LOC283710
EGOT
KHNYN
PDE8A
FAM45A
FAM45B
C1ORF122
MANBA
RFX4
ZNF844
NRXN2
RABGAP1L
ADRB1
ELK3
YDJC
PXN-AS1
MIR4469
MIR549
DBP
ABCE1
PAK2
TMEM42
FOXP2
FOXP3
DPEP3
FOXP1
MSL1
IL10RB
FAM215A
PGAM1
IRF2
SERINC2
CLDN15
YTHDF2
MED1
PRPH
MDGA2
ZNF598
OR4C12
ZNF606
EDN1
CBX3
ZNF609
TKT
ATXN7L1
TNS3
TRAF3IP2
SDF2L1
PPP1R9B
TCF4
DPYSL5
DPYSL2
NCBP2-AS2
NUDT1
NUDT3
NUDT5
PMEPA1
DNAJB8
TK2
IGFBP7
IGFBP4
TNFRSF11A
PHLDB3
CKLF
EIF5A2
GJA1
GJA3
RUNX3
SST
LEPRE1
MEF2C
PFN1
MEF2A
SHISA7
BTC
MEF2D
GAS1
SLC39A1
PROC
TRIM4
TRIM7
PDGFRB
ANKRD13D
H1FX
APIP
ANKRD13A
KIAA1467
BREA2
AIDA
TMC8
FBXW11
MAGT1
TXNIP
ELAVL1
QPRT
IFT140
RSPH9
MGC45800
MECOM
C17ORF107
C17ORF104
TPM4
CSF1R
LOC100507387
TRADD
RPS6KB2
CIB3
TMEM150B
FAM21C
TPBGL
SIPA1
PTMA
MIR548K
FBXW4
FUT8-AS1
ETFA
PHACTR4
DPAGT1
NTF4
LRSAM1
CLIC1
SEPHS2
CELSR3
CELSR2
IER5L
ASGR1
C16ORF58
FOXL2
TEN1
BBX
C16ORF54
SLMO1
TJP2
LRRC32
YOD1
LRRC36
LY6G5B
MFN2
PPAT
IDH1-AS1
ISY1
F2RL3
TUB
SH3PXD2A
THTPA
XAB2
PCNX
SNORD60
MAD2L2
ST6GAL2
DENND4B
DHDH
ST6GAL1
PCBD2
DCXR
CHPF2
IL1F10
CEP57L1
IPO11-LRRC70
LETM2
LINC00642
CLGN
BMPER
TSTD1
CLCNKA
PITX3
NR1D2
MYBL2
OTUB1
SMARCA5
TADA3
MMRN1
MIR4633
KCMF1
KLHL18
SATB1
MIR3945
OST4
CCT6A
PTPN18
VASN
RAC3
ST3GAL5
ST3GAL4
SBDS
NINJ1
PTH1R
RARG
GALNS
RUFY4
SNORD75
NLE1
CPLX3
OLA1
MIR5193
SKIL
CYTH1
METRN
VASP
CYTH2
PBX2
SNORA74A
SNORA74B
MYBPH
SLC16A9
LACC1
CYP7B1
LOC100507424
MYH7B
DPH5
SLC16A3
KRT42P
SMG7-AS1
MIR4529
SLC16A6
WIBG
RAD51L3-RFFL
CNOT2
SCGB2A1
BACH2
BOLA3-AS1
MTOR
CMKLR1
MON1A
PAGR1
MSH5-SAPCD1
CD38
APOM
DYNLL1
RASGEF1C
MIR4315-2
RAD9A
PRDM5
PTGS1
CD36
CD37
POLR3F
ZNF321P
RBM4B
UQCRB
POLR3H
CCDC163P
GPS1
LUCAT1
TRIM63
DCK
SNORA55
KIF2C
GSDMD
FAM46A
THRA
PSD3
PSD2
PTAFR
FBXL12
DLGAP4
C19ORF18
GLO1
MBNL2
RPP30
PLK3
PRMT8
OIP5
CLCN3
SLC25A1
TRIM27
CLCN7
CLCN5
HOXD3
IRF7
PER1
FLRT2
C10ORF76
SLC15A2
LRRFIP1
KAT8
DNAJA3
RBM42
RBM43
ORMDL2
DNAJA4
RBM47
MIR150
KAT5
F2R
RP9P
ACOX3
CD3D
GRIK2
CD3G
SLBP
SLC25A29
MRPL22
DNAJC25
SP140
GAB2
MRPL28
DNAJC21
CD209
DMRTB1
ZSCAN9
IFNGR1
NPTX1
ZFP91
KANSL1-AS1
NDRG3
NDRG4
TBC1D9
SRSF4
PPM1B
SRSF3
USP45
PPM1N
PPM1M
PPM1L
SRSF9
PPM1J
RNF130
VIL1
ABCB8
PPP6C
NKX2-4
C6ORF25
DNAJB14
ANXA11
PJA2
SMARCD2
DALRD3
MIR4472-2
CLNS1A
CDK6
PRKAB1
TSHZ1
MIR4513
TMEM128
RPUSD4
ZNF580
MRPL4
RPUSD1
PAX3
ZNF589
GGTA1P
PAX8
ZNF613
RUVBL1
ASUN
ZNF616
NANOS1
ZNF618
NANOS3
LOXL3
HOXC13
PSD
NEU1
MOK
WASH2P
MMACHC
EIF4EBP1
RBCK1
C6ORF15
MS4A14
C10ORF95
PTDSS1
AGBL5
AGBL4
BAG6
AGBL2
MTRF1L
KMO
MYO1F
MYO1E
MYO1C
RBM12B
ARRB2
RPS2
RASGRF1
VDAC3
MIR4457
CD79B
MEOX1
CD79A
SLC52A1
EIF1AD
CNTD2
CTPS2
PGBD1
ZNF385C
ZEB1
MIR4659B
ZER1
CBLN3
UTP11L
AKAP8L
PSMA1
TMEM205
DSG2
APITD1-CORT
SLC6A17
SLC6A15
FBXO45
SRC
ZNF326
TSSK3
FBXO42
DCDC2B
PTP4A2
SRL
MIR5008
GALE
LGALS8
GALC
LGALS3
LGALS1
SRY
RAP1GAP2
RMND5A
FSCN1
ENKD1
KCNJ2
NDUFB5
SNORD10
NMS
SNORD12
NUP54
RPS6KC1
HMGA1P7
NRADDP
AGPAT6
ADRB2
JAGN1
SCARNA16
AGPAT1
COL1A1
LOC100996634
PRPSAP1
CSNK2B
NMI
C15ORF26
CAMK1D
PSMD11
MIR4282
MIR4739
SMCR9
FOXO1
DDIT3
KIAA1522
MPDU1
LRRC20
GSN
MIR4733
LPGAT1
GAL3ST3
MIR4736
LOC338799
RAB3IL1
LOC100499183
PRICKLE4
LYPD3
FRAT1
NAP1L1
RPL27
TAC3
UNCX
FRAT2
RPL22
ATG3
ELL
C5ORF52
RGS3
CCR10
MID1IP1
PIGA
PIGC
NFKBIA
GIT2
SNORD28
FBXO33
CEBPA
TMEM194A
C9ORF156
TMEM194B
HPN
PIGX
CFL1P1
TGM2
MIR548J
HPD
ACTN1-AS1
BMP4
RHPN1
PPP1CC
PPP1CA
NAB1
MPPED2
GABARAPL2
OAZ2
CCDC175
BAI2
PDK3
PDK2
NRDE2
KANK3
KANK1
LNPEP
ATXN1
RSPH6A
WBP4
DOLK
PECR
FXYD2
MTBP
MT1IP
NUMB
TRIM46
SRP9
PRR5
ABHD2
ZFAND5
ZFAND3
DMGDH
FAM71A
MAFG
PLVAP
SLC39A13
SMAP2
LINC00254
DNAJC14
NTRK3
HSP90AB1
ARHGAP22
SNRNP35
ARHGAP20
ARHGAP27
ARHGAP25
ARHGAP24
MED14
NUCB2
NFKBIE
MIR573
CD8A
BMP7
TDRD9
HHAT
DDIT4
MIR3202-2
MIR3202-1
EDA2R
IFI30
ABHD8
ADAM5
C3ORF36
UBR3
UBR1
ABHD6
HSDL1
UBR5
ABHD5
GPR3
NKIRAS2
CALN1
TWF2
WDR53
SRPR
PCNA-AS1
SOCS2
FTSJD2
EEF1D
PPP2CB
METTL6
TERF2
FAT1
GRB2
CHTF8
PACSIN3
GRB7
CCNC
PSG6
NDUFAF1
CYTIP
GOLGA8A
GOLGA8B
MARCH10
IL20RB
REL
RASSF1
PTPMT1
RPL5
RASSF5
TRIM36
G6PC3
USHBP1
VMO1
HCST
CTIF
FAM200A
NKAPP1
KLRC4
ATP5C1
MIR4526
MIR149
JMY
MIR639
MIR638
CLDN19
MSTO1
CHD9
SCD
ABHD10
NPC1
HTRA2
LOC100288637
SCT
BEND4
TROAP
MRPL11
MRPL13
IL4R
ABHD14A
CDC25A
FAT4
C11ORF31
RHOV
RNF41
ARPC4
ANKRD27
GATSL3
GATSL2
POLR2A
IFIT1B
SNORA79
SNORA78
ITPR2
ITPR3
WFDC3
CAPG
POLR2I
RHOF
ETHE1
TMEM67
MPG
ABCG2
DEPTOR
TMEM60
SLC22A31
KRT19
AVP
USP53
FAM47E
ITM2C
ITM2B
PRKCZ
SNCA
ASCC3
ASCC2
IL17RD
RNF123
RNF121
KBTBD12
MCPH1
SOST
FJX1
CCDC109B
FAM120C
LOC100499489
MAPK14
HIST1H3J
MIR2355
MAPK11
MAPK12
MAPK13
MIR550B1
MLX
QRSL1
HBA2
BTG1
FZD9
CACNB1
TEC
CTNNA1
HR
LOC100131825
NFKB2
NOTCH2
RAP2B
RAP2A
SIAH1
LOC100507091
NTRK3-AS1
ZFP36L1
ZFP36L2
RPL3
LOC100507254
AMFR
MLXIP
PHLPP2
ADO
ADM
ADK
NOP14
FHOD1
ANKZF1
NUP210L
EMILIN1
TACC1
PKD1
TACC3
GJC2
GJC3
IGFALS
PIAS2
CTGF
AKR1A1
TMEM239
TMEM238
PIAS4
PRKACB
TMEM235
TMEM234
TMEM231
TMEM230
ZNF311
PFKFB2
HDHD1
TMA7
LPXN
SPG7
TEX33
ZNF319
CAB39
JUND
TEX35
TLX1
HIST1H2AM
RPL3L
HIST1H2AI
HIST1H2AH
ANKHD1
GNAT1
HIST1H2AG
VTRNA1-3
C6ORF226
RMI1
CORO6
CORO7
SNORD21
SNORD23
SNORD22
BCL2L11
SNORD27
SNORD26
SNORD29
H1FX-AS1
C8ORF48
RAD51AP2
MLH3
RPS19BP1
STPG2
ZNF551
NFE2
ACOT12
HSD11B2
SH3KBP1
VPS13C
LOC401980
TRAF3
TRAF5
TRAF7
HOOK2
HOOK3
GTF2H1
GPR132
ALS2
MIR4728
TMEM160
TMEM163
ESD
RTF1
TMEM169
LRRC58
EVI2B
ABCC10
NEBL
INTS3
CCDC81
RPL37
RPL34
PTGES2-AS1
LMNA
GRIN2C
TARBP1
GRIN2A
GRIN2D
MIR142
ATF4
ATF7
SDHB
TBC1D10C
PPCS
ATF2
IFFO1
SMARCC1
CHTF18
AP1M2
TMCO1
CTTNBP2
SUMO2
IL6ST
BPIFB3
LINC00676
CCDC146
CCDC140
BPIFB4
RAET1E
SRP54
EEF2K
SMG7
SAMD15
BLOC1S2
CDC73
COMMD2
LHX9
MFRP
SMG9
PTGER1
MIB2
FAM114A1
LOC113230
TBX20
METTL12
MIR3960
C7ORF69
SLC38A3
SLC38A2
IFNE
CAMK2A
CAMK2B
LINC00441
OSBPL9
STK4
DKFZP686I15217
IFRD2
OCA2
TMEM184B
ATF7IP
SEC14L1P1
CXCL16
UBE4B
KAZALD1
LINC00229
RNASE13
VPS9D1-AS1
AKAP9
TEX2
SNRNP27
RPS7P5
STARD5
CAPZB
PPIL6
TMEM91
RRP1B
NUAK1
NUAK2
RAPGEF3
CELF2
CELF1
TANGO6
POLR1B
IMPAD1
HNRNPUL2-BSCL2
MIR3188
C14ORF2
TMEM132D
STIP1
MIR3184
MAGOH2
HIP1R
FLI1-AS1
BMS1
COX20
SGK3
PVT1
ZIC5
TNFRSF8
DIO1
H3F3A
VSX2
GRM4
C19ORF38
NR1H3
TSPYL2
OCIAD2
HOXB8
MAPK1IP1L
SENP8
SENP7
HOXB3
DST
SENP3
HOXB7
TP53I3
HOXB5
HID1
CUX1
CUX2
SNORD48
MIR190B
CSGALNACT2
ING1
FSIP1
MIR609
CEP170B
MB
MIR601
DNAJC7
MIR604
DZANK1
ERMP1
HIST1H3H
C9ORF40
WDFY4
WDFY2
SORT1
SLC18A2
P2RX5-TAX1BP3
CES5AP1
ECHDC2
DAG1
MB21D2
MIR191
ACP6
DYNC1LI2
SDCCAG8
SLC2A14
C5ORF27
SLC2A11
PRKDC
RHOC
TNRC6C-AS1
SNORA68
SNORA76
ZNF839
SNORA65
SNORA66
SNORA67
RGMB
LHFPL2
NCOA2
NCOA3
ITPRIP
NCOA7
TMEM9B-AS1
FAM91A1
FLJ10038
PLEK
TMEM19
NT5C3A
ZNF572
ZFHX4-AS1
ACAT1
MARCKS
F11R
HMGB2
LCOR
MECR
MIR99B
RNF151
RNF157
ATOH8
PRDM16
CTF1
TMEM66
GSG2
MECP2
TMPPE
TBPL1
ZNF85
MAD2L1BP
MCAT
MIR4773-2
MIR4773-1
PRAM1
PDE10A
SLC27A3
SREK1
AK9
TBCK
SCARF2
TPCN2
APOBEC3D
AK1
IL21R
APOBEC3A
TBCB
APOBEC3C
EMX1
OR10P1
NCAPH
CDIP1
LUC7L2
FLJ42627
PRKD2
AP1S1
CTSH
KIF9-AS1
ITCH
EIF4G2
ERC1
CHMP4B
AP1S3
BAX
FAM109A
ERG
BHMT2
TMEM69
HAND2
SH2D3C
CTSL
MIR499A
COBLL1
RGAG4
SLC37A1
DDX10
LPIN1
CDK12
LOC100652739
CDK10
GJB2
CELP
GRIN3A
ST5
GPR124
KLF4
NDNL2
TMEM220
FCGRT
PSMC5
KLF8
ASB9P1
VWC2
HEATR2
PAN3-AS1
EVX1
NCR3
FBN3
BFSP1
CXCR2P1
LAMP2
LINC00605
KAZN
TRIP12
WHSC1L1
MEX3B
MTERFD1
CPVL
TEAD2
SETD9
LACTB2
TLR8-AS1
INPP5B
SETD8
KLRK1
SNORD34
CCNA1
LOC646762
CTSZ
SNORD30
SNORD31
RND1
MAP3K13
MAP3K14
MAP3K15
PET100
CTNNBIP1
HIST3H2BB
FUCA1
SYCP2L
LIN7C
LIN7B
TGM4
RPL12
TGM6
FNBP1
DHTKD1
LRRC43
LRRC42
LRRC45
CAND1.11
MMP23A
TMEM179
MIR1244-3
TMEM185B
MIR1244-1
TMEM173
CLSTN2
UBXN11
RARA
EIF3I
GNL1
EIF3K
FNDC8
FNDC9
B3GNT2
B3GNT3
SLX1A
SNORD12B
EIF3B
FNBP4
DHRS3
RPL19
CACUL1
ARMC12
SETD6
NABP2
NOL12
CDKN2C
DLG3
NAAA
CDKN2D
BARD1
TSC22D1
TSC22D3
TSC22D2
TSC22D4
LOC349160
BAZ1A
FCHSD1
CCDC151
GUK1
EDEM1
SNAI2
LHX2
CCDC159
ANAPC1
PTTG1IP
SOCS2-AS1
LRRC4C
LRRC4B
LOC100506585
FN1
ATP5J
SLC2A7
PTGES2
SYT6
CNFN
FAM172BP
LOC653486
LOC285847
C15ORF40
ECSCR
NFATC3
C20ORF201
PCED1B
COLQ
BCKDK
HOXB-AS3
SLC35G2
EXOSC6
ADAMTSL2
ADAMTSL3
MADD
YJEFN3
ADAMTSL4
LINC00239
NBL1
CYB561
EXO1
KPNA5
TULP4
CEACAM1
ETV2
CEACAM7
CEACAM6
CEACAM8
ANGPT1
PLEK2
UBP1
FLJ11235
UPF1
PALM2
LAT2
UBL7-AS1
BST2
KIAA0895L
LY86-AS1
MIR4520A
CA11
LOC256880
LXN
C3ORF14
MIR3190
MIR3191
MIR3192
MIR3193
MIR1910
LOC100507501
MIR1915
ACOX1
FAM180B
PCDH10
UEVLD
DEPDC7
DEPDC4
GPR98
SRRD
ALKBH5
TOR2A
KRT77
SMCR7L
STC2
KRT73
PSMB10
ATM
SCYL2
SCYL3
RCOR3
RCOR2
TIGD3
TIGD2
TIGD5
HAAO
SMPD2
PDE11A
REPS2
PTPRCAP
GMPPB
GSG1L
C6ORF1
S1PR1
HFE2
VKORC1
S1PR5
XYLT1
MIR564
FANCC
NRP2
PVALB
TTC26
PATL2
FANCI
HAS3
GATAD2B
GMCL1P1
CA5A
MIR3917
THAP1
MORC2-AS1
HNRNPA1
NKX2-2
THAP2
MRPS18B
SNORD77
RUNX1-IT1
TAPT1-AS1
ENO3
LOC643669
LOC100996485
EPB41
ZNF800
NPAT
SNORA57
ASXL2
CNOT6L
LLGL2
KLRC4-KLRK1
FAM65A
ACOX2
SLC22A17
QRFPR
SLC22A15
OIP5-AS1
HOXA7
HOXA6
HOXA2
HOXA1
DNAJB8-AS1
CDK9
ZMIZ1
LPAR6
SLX1A-SULT1A3
HOXA9
RNF146
AMOTL1
ARPC1B
BPI
MSH2
CEP55
MSH5
SF3B3
SF3B2
LIMS2
LOC283440
MCL1
SORBS3
RBMX
GAL3ST4
SLC48A1
CD320
RERE
CNIH4
ELAC2
RGL3
ADCK2
EOMES
ARHGDIG
SCN2A
RTBDN
DNAJC13
DNAJC10
DNAJC11
PTH2
PACSIN1
ASF1B
PACSIN2
PRKCH
MATN2
PRKCB
PRKCG
LOC101559451
CES3
CES2
KBTBD13
EBF2
SLC7A5P2
HBA1
MIR1225
RBM14-RBM4
CKLF-CMTM1
BDH2
MAML3
DDX23
TOE1
NRM
HNRNPC
GPIHBP1
FAM195A
NRIP2
GPR135
C1ORF189
PRMT1
GGA2
MBNL1-AS1
ZNF91
ZNF793
DTNB
SAC3D1
ALKBH3
WWP2
SNAR-F
ADD1
RAB3IP
TBX21
FAM3A
MIR5587
POMC
MIR5580
CCDC61
CHSY1
PPIL2
PPIL4
PKD2L1
LOC151475
SFTA2
CWC25
HSD17B1
MNAT1
RD3L
LTBR
PPP1R3F
PPP1R3E
LDOC1L
PPP1R3B
CNGB1
C9ORF41
SNORD41
MAP3K1
SNORD47
SPOPL
PARD6A
SNORD44
PLA2G6
ATP5J2
PET117
ZNF573
ZNF575
MARVELD3
RPGR
NUP210
SETDB1
LOC100505761
SNORD42B
FAM131A
SNORD42A
HAL
SHC1
CCDC70
SHC3
LRRC37A5P
FPR1
IDH1
CTSD
CTSE
CCDC78
KCNAB2
PPP1R37
MIR5698
PPP1R35
C16ORF92
C16ORF90
TMEM102
SNORD4A
SETD2
TMEM107
SETD4
TMEM104
NME4
GHITM
INPP5D
NME1
NME2
C17ORF82
INPP5K
ZAR1L
CSHL1
C17ORF85
LOC100132215
PRSS23
SPEG
ZNF37A
MSANTD2
CSRP2BP
NFIA
CXORF58
DUOX1
DUOX2
ZNF581
HELZ
CGN
MATR3
MYADM
ZNF826P
AP2S1
SLC18B1
NT5C
TBATA
NT5E
VPS37B
VPS37A
LBX2
CARD8
UNC5C
ISM1-AS1
NKAIN3
C15ORF52
GPX6
MAP1A
DHRS13
STK40
GFOD1
UNC5B
ERP29
VGF
KATNAL1
CCM2
UBA7
PDP2
FRMD8
MIR5690
DECR2
KIAA0754
TUBB1
KIAA0753
PHF23
PLEKHM1P
SH3BGRL3
DSCR9
NAA10
LOC100506122
ST8SIA6
UBE2C
GRIK3
CDHR4
CDHR5
LBX2-AS1
SIX4
CCT8L2
AGFG2
COL12A1
TOP3B
ARAP2
LINC00595
MIR7-1
SEC14L2
SEC14L1
UBA1
RPL18A
RPRML
CD177
ALS2CR12
FST
BTBD18
SNORD43
SRGN
IL1B
ARHGEF1
BTBD11
LOC650368
VPS45
PHTF1
CTDNEP1
RHBG
MASTL
BMP2K
TMCC2
ECT2L
EHHADH
LINC00116
PP14571
PDCD4-AS1
LFNG
GPR84
EPB41L1
NDUFA7
MARK2
TWIST1
CPED1
NDUFA1
ACSS2
ACSS1
FOXR1
NDUFA8
MAST1
MAST2
MIR661
SALL3
ADM5
PNOC
ZNF154
INE1
SLC43A2
FAM72A
TARDBP
KIAA1967
TBL1XR1
VHL
IL10
IL11
SNRK
SZRD1
LRRN3
WNT6
DLD
WNT4
IL6
LOC728463
FARSA
FIS1
DNAJC24
IL3
OVOL3
PTPRG-AS1
LINC00577
OVOL2
COLGALT2
ST8SIA4
SNORA42
RRM1
SNORA41
NAB2
CTAGE7P
BIRC5
BIRC3
BIRC2
EIF6
P2RX1
OXR1
HPCAL1
RUNX1T1
C1ORF172
SPTBN4
SPTBN2
SPTBN1
PAN3
ARPC4-TTLL3
KLF11
CLPB
RNF170
KLF15
STK31
P2RX5
GDF7
GDF6
P2RX4
DNAJC22
SIMC1
NT5C1A
STRA6
PI16
ABHD12B
STK35
CPT1A
PAPSS1
SLC44A2
SLC44A3
TPST2
ANXA7
ZBTB7B
CEP63
MSI1
GLB1L
MIR26B
GLTSCR2
MIR550A1
MIR550A3
MCM4
DUSP19
CYP2A6
MIR2277
KRTAP4-11
SNORD25
ZDHHC22
KRTAP4-12
FAM53B
LOC442497
DUSP12
SAMHD1
FEZF2
PCAT6
LOC253573
BCL2L12
NOC3L
PCP2
GGNBP1
POGZ
HSPB11
NDUFS3
PRUNE2
WNT9B
WNT9A
ISY1-RAB43
NDUFS8
SSH2
UFD1L
SP100
HBM
FLJ45079
FLJ36777
PEX11G
CTRL
ELOF1
TMEM183A
ISL2
MIR885
KIAA0586
EPO
DHX16
ERAS
PCDHGB5
PCDHGB4
EGFL8
TMED8
ZNF143
MBNL1
CCDC102A
DENND2D
DNASE1
ZNF543
PPT2
CDS1
INPP4B
NDUFB11
NDUFB10
MICAL1
SYCE2
ZNF787
SUSD3
PHC3
GPR107
MFAP3L
LYN
PYGL
RNASE1
GDPD2
SOD2
PIANP
RNASE7
SOD1
PSORS1C1
RNASE8
STK4-AS1
AP1G1
RANGAP1
MIR4779
MIR5088
BAMBI
KCNN4
SEC14L5
KCNN1
ANKHD1-EIF4EBP3
SMIM22
PMS2
ATXN7L3B
MSX2
PRKG1-AS1
MIR4713
FBXL8
H2AFV
LOC339535
KIAA0930
ROBO1
SNORD51
SNORD52
PYCRL
MST1R
H2AFY
H2AFZ
NIPSNAP3A
DPCR1
TLR1
[truncated: 2,495 more rows]
