# Supplementary material for: Identifying Network Perturbation in Cancer
Source: PLoS Comput Biol. 2016 May 4;12(5):e1004888. doi: 10.1371/journal.pcbi.1004888 (PMC4856318; doi:10.1371/journal.pcbi.1004888)
Supplement: S1 File — (ZIP) [file pcbi.1004888.s001.zip › files/tf_data/CD34_15k_enh/MEF2C.csv]

DUOXA1
RANGRF
FGFR1OP2
UBE2Q2
ZNF709
KIAA0907
ZNF878
NR0B2
PTPLA
PIK3CG
ZC3H10
CRBN
SPN
KDM2A
TMEM53
OSGEP
NSRP1
POLR3GL
MUC4
GOLIM4
ADPGK-AS1
CEACAM8
CLEC2A
MAX
LOC100129973
ATP2A3
CXORF40A
DENND4A
GTF3C5
SWAP70
LOC100507283
ZNF451
XPO6
LOC100132111
SNORA70G
FBXL15
FBXL19
ASB16-AS1
FAM212A
RBM12B
ZEB2
RPS6KA5
HLX
COX7B
GPA33
TMEM190
TMEM192
PIK3CD
SMAD6
VAPB
SHROOM3
SHROOM2
NPHP1
AMMECR1L
TMPRSS11D
PELI2
FLJ16341
CKS1B
FAHD1
ILDR1
FAM71E2
TCEA2
BARX2
ZSCAN12P1
PRKAR1B
LOC100506810
LINC00676
OLIG2
GUSBP4
CCDC115
CLPTM1
CXXC5
CES5AP1
SPHK1
HMGB2
SPNS3
RGS20
LTBP4
MIR4734
LINC00273
CLIP1
ETNK1
CA13
CA12
LINC00094
DMTN
PSMD5-AS1
FXN
C3ORF58
NIPAL2
RAB26
PNP
YRDC
C3ORF55
WDR74
LINC00893
QTRTD1
PPP2R3A
NQO2
APOC4-APOC2
DFNB31
MIR4659B
CD177
CNPY4
CNPY1
RELA
HMGA1
MRPL35
RFFL
LOC728012
SHOX2
EGOT
ARRDC3
KHNYN
PDE8A
FAM45A
FAM45B
C1ORF122
APP
RFX7
ZNF844
RCOR1
PXN-AS1
MAVS
TMEM42
FOXP2
FOXP1
IL10RA
TBR1
MDGA2
OR4C12
CBX3
ATXN7L1
TCF4
DPYSL2
MIR4692
DLD
PMEPA1
IGFBP7
OR8D2
GJA1
MEF2C
TRIM8
MEF2A
MEF2D
COX14
SPDYC
NUTF2
PDGFRB
ANKRD13D
NOC2L
APIP
KIAA1467
RPLP0
ZNF195
MAGT1
QPRT
MECOM
C17ORF104
RSPH1
RPS6KB1
PRPF40B
CIB3
FAM21C
TPBGL
FUT8-AS1
PHACTR4
PHACTR3
CLIC1
SEPHS2
C16ORF58
TMEM143
GPSM3
SLMO1
LRRC36
IDH1-AS1
ISY1
TUB
ST6GAL1
PCBD2
IL1F10
LINC00642
CLGN
BMPER
MYBL2
SMARCA5
CCDC168
ZNF2
FYN
MPRIP
MIR3945
CCT6A
RUFY4
CPLX2
CYTH3
CYTH2
PBX2
SNORA74A
SNORA74B
LACC1
CYP7B1
LOC100507424
SMG7-AS1
RAD51L3-RFFL
BOLA3-AS1
CMKLR1
MON1A
MSH5-SAPCD1
CD38
DYNLL1
POLR3F
ZNF321P
UQCRB
PAM
POLR3H
LUCAT1
SNORA55
THRB
FAM46A
CDX1
DLGAP4
DLGAP5
MBNL1
PRMT8
OIP5
HOXD4
TRIM27
TRIM22
HOXD3
FLRT2
SLC15A2
LRRFIP1
DNAJA4
KIF5B
CLMP
CD3D
CD3G
SLBP
DNAJC25
GAPDH
HIF1A
DMRTB1
LAIR1
NPTX2
NPTX1
NDRG3
HSPE1-MOB4
MFNG
THEM5
SRSF6
EGR2
SRSF9
LOC100130705
PRLH
PPP6C
RNF135
C6ORF25
RNF139
PJA2
HOXA2
CLNS1A
SUPT20H
LOC339593
RPUSD4
PAX3
ZNF586
PTPN1
ZFAT
PAX8
ZNF611
ZNF613
ASUN
ZNF616
SLC3A2
BARHL1
PSD
NEU1
MOK
C6ORF15
PTDSS1
AGBL4
MTRF1L
KMO
MYO1F
GRN
ARRB2
CHCHD10
CD79B
ZNF503-AS2
ZNF385C
MIR4659A
ZNF385A
CBLN3
UTP11L
PSMA1
DSG2
CHST6
SLC6A17
FBXO45
ZNF326
LGALS1
SRY
RMND5A
SFRP4
KCNH2
HMGA1P7
ADRB1
ADRB2
JAGN1
AGPAT1
RILPL2
C15ORF26
MIR4280
CMYA5
MIR4282
MIR4739
SMCR9
FOXO1
KIAA1033
PSMD12
SORBS3
GCNT2
RPL27
UNCX
SLC48A1
ATG3
MRPS6
PIGA
PIGC
PIEZO2
TMEM194A
HPN
MIR548J
HPD
PDK2
LNPEP
EPDR1
HIF3A
ZFAND3
LINC00254
NTRK1
ARHGAP23
ARHGAP22
SNRNP35
ARHGAP20
ARHGAP27
ARHGAP25
ZSCAN20
PCGF1
DDIT4
TRHDE
MIR3202-2
MIR3202-1
IFI30
UBR5
BMP7
ADAM5
WDR53
SRPR
KIAA0586
LOC731223
CCNC
PSG6
NDUFAF1
CYTIP
GOLGA8A
GOLGA8B
IL20RB
HR
PTPMT1
BCL2L2-PABPN1
RASSF5
TRIM36
VMO1
CTIF
MIR638
SCD
ABHD10
NPC1
SCT
MRPL11
IL4R
RHOH
DYNC1LI2
PSG7
ITPR2
WFDC3
POLR2I
SNORA72
F11R
PRDM16
TMEM66
PLSCR4
PRDM13
USP53
ASCC3
RNF122
MIR1224
GRASP
MLX
KRTAP5-11
BTG1
FZD9
CIDEC
CT45A1
NFKB2
APAF1
RAP2B
RPL5
SIAH1
ZFP36L2
MLXIP
PHLPP2
ADO
ADM
NOP14
RASGRF1
PKD1
DAPP1
GJC2
PIAS2
TMEM238
PSMB6
PSMB5
MRTO4
ZNF311
HDHD1
LOC650368
JUNB
TEX35
HIST1H2AM
OVOL3
SNORD21
SNORD22
SNORD25
SNORD27
SNORD26
SNORD29
SNORD28
STPG2
ACOT12
SH3KBP1
MIR4720
TRAF7
HOOK2
HOOK3
GTF2H1
ALS2
TMEM163
ESD
TVP23C
RTF1
ABCC10
ABCC11
RPL39
TAB1
RPL30
GRIN2C
GNA15
GRIN2D
PPCS
INVS
SUMO2
CCDC146
CCDC140
EEF2K
SMG7
SMG6
BLOC1S2
CDC73
COMMD2
LHX9
SMG9
PTGER1
PTGER3
C15ORF39
SLC38A2
IFNE
CAMK2B
IFRD2
RNASE13
AKAP9
ATXN1
CYP26A1
STARD5
CAPZB
PPIL6
RRP1B
LOC730183
DKFZP686I15217
CELF1
POLR1B
POLR1D
TMEM132D
MIR3185
MIR3184
C22ORF26
HIP1R
FLI1-AS1
PROC
ZIC5
ZIC2
RNF103-CHMP3
C19ORF38
NR1H2
SLC35G2
HOXB8
HOXB3
HOXB6
HOXB7
HOXB4
HOXB5
CUX2
PPARA
MIR609
CSNK1A1
MB
GLYATL1
DZANK1
FLJ21408
TPI1P2
SDCCAG8
RAP1A
SNORA69
ZNF839
SNORA66
ITPRIP
NCOA7
PLEK
TMEM19
NT5C3A
FAM194B
LCOR
MECR
RNF150
TMEM67
TMPPE
ZNF85
MCAT
MIR4773-2
MIR4773-1
PDE10A
SLC27A3
SREK1
TBCK
SCARF2
AK1
IL21R
TBCB
OR10P1
HSPE1
KIF9-AS1
TTTY13
CHMP4B
BAX
NDE1
FAM109A
ERG
HAND2
CTSL
COBLL1
SLC37A1
DDX10
LPIN1
GRIN3A
TMEM55B
TRA2A
KLF9
KLF8
VWC2
HEATR2
PAN3-AS1
EVX1
NCR3
ZNF302
FBN1
CXCR2P1
TRIP12
SEC61B
MTERFD1
HOXB13
TLR8-AS1
MIR133A2
LOC646762
SNORD30
SNORD31
ITLN1
SCN1B
MAP3K15
FUCA1
SYCP2L
LIN7C
TGM4
TGM6
IMPDH1
DHTKD1
LRRC42
DCTPP1
CAND1.11
TMEM179
MIR1244-3
MIR1244-2
MIR1244-1
CLSTN2
B3GNT4
DNTTIP1
B3GNT7
FNDC8
UBLCP1
RARG
ALMS1P
ARMC12
NABP1
NAAA
CXORF48
TSC22D1
TSC22D3
TSC22D2
INPP5B
LOC349160
CCDC153
GUK1
EDEM1
SNAI2
FN1
SLC2A5
SYT6
LOC285847
NFATC2
NFATC3
PCED1B
ADAMTSL3
YJEFN3
ADAMTSL4
NCOR2
CEACAM6
TUBD1
ANGPT1
UBP1
PALM2
AGR2
MIR3190
MIR3191
MIR3192
PCDH10
DEPDC4
GPR98
SRRD
TRNAU1AP
PSMB11
BRE-AS1
CH25H
SCYL2
RCOR3
TIGD3
TIGD2
HAAO
SMPD2
PDE11A
GSG1L
C6ORF1
OR4D2
H1FX
PVALB
TTC26
FANCI
CA5A
MORC2-AS1
THAP2
RUNX1-IT1
TAPT1-AS1
ZNF805
C1ORF168
ZNF800
LLGL2
KLRC4-KLRK1
ACOX2
SLC22A17
CDK2
MIR2117
NSMCE1
HOXA1
MIR3151
LPAR6
RNF146
AMOTL1
MYADM
MSH5
SF3B2
RAPGEF3
GAL3ST3
ODC1
CNIH4
SUN1
DNAJC16
HSPD1
DNAJC13
ASF1B
GREM2
PRKCH
DHH
PRKCG
CES2
MS4A6E
KBTBD12
HIST1H3J
RBM14-RBM4
HBA2
MAML3
HNRNPC
NRIP2
C1ORF189
FUT8
RAB3IP
MIR5586
RPN2
PDZRN4
AFF1
PKD2L1
MIR484
PPP1R3E
PPP1R3B
C9ORF41
MAP3K1
SPOPL
ZNF572
LUC7L2
LINC00899
HAL
SHC1
CCDC70
LRRC37A5P
IDH1
CTSD
SH3GLB1
PPP1R37
SETD8
CTSZ
C16ORF92
C16ORF90
SETD2
EHHADH
SETD6
GHITM
NME1
NME2
ZAR1L
CSHL1
LOC100132215
PRSS23
MSANTD2
CNST
TACC3
DUOX2
EPB41
MATR3
MIP
ZNF826P
PCNXL4
NT5C
TBATA
NT5E
VPS37A
CARD8
GUCA2A
EFS
STK40
FOS
LBX2
KATNAL1
UBA7
PDP2
BRE
NAA10
GNAS
ST8SIA6
UBE2C
CTAGE7P
CDHR5
LBX2-AS1
AGFG2
COL12A1
CYP26C1
ARAP2
SEC14L1
ALS2CR12
PTAFR
SRGN
IL1B
KRT8
BTBD11
PHTF1
CTDNEP1
MASTL
BMP2K
LINC00116
LINC00114
ALOX12B
EPB41L1
TEX30
NDUFA1
WAC
INE2
FAIM
SLC43A2
TARDBP
TBL1XR1
LATS2
IL11
LRRN3
WNT6
WNT4
PPP1R15A
LOC728463
PALLD
FIS1
LINC00577
SAT1
SNORA42
SNORA41
CDHR4
BIRC3
OXR1
RUNX1T1
CMAHP
PAN3
RNF170
KLF15
AKR1E2
NT5C1A
PI16
ABHD12B
SLC44A3
SLC44A4
MIR550A3
PCNX
ZDHHC22
LOC442497
DUSP12
SAMHD1
VAMP1
PCAT6
LOC253573
NOC3L
POGZ
NDUFS1
GSTCD
RINT1
WNT9B
ISY1-RAB43
TERF2IP
HBM
SLC9B2
ISL2
MIR885
MROH8
MDS2
MROH6
DENND2C
ZNF143
MIR1-1
MBIP
CCDC88B
RXFP4
DGCR6
MICAL1
ZNF787
MFAP3L
ZNF789
PYGL
RNASE2
PIANP
RNASE7
PSORS1C1
RNASE8
BAMBI
KCNN4
KCNN2
ATXN7L3B
IP6K2
PRKG1-AS1
LOC339535
SNORD51
TLR1
TLR5
RNF5
SLC19A3
ZNF217
MIR4779
ZNF213
IKBIP
NFKBIA
ZNF219
HLA-E
SLC7A1
CLTC
ADRBK1
LOC388499
NMD3
PRRT3-AS1
SLC35A5
SLC5A10
DLX1
DLX2
TOP2A
EPM2A
FAM118B
LMX1B
SNORD101
SNORD100
MIR4312
TPTEP1
HIST1H2BO
KIAA1109
MIR4314
SLC25A42
ABCE1
TNFAIP6
CD83
DTX3L
WBSCR27
VAX2
ERAP2
LINC00589
CNR1
TNPO3
GP1BA
SGCB
GCN1L1
PPP1R12C
DUSP5
FOXN3
CACTIN-AS1
PAQR9
MARK2
RBL2
GEMIN8P4
ANKRD34A
ANKRD34B
C22ORF15
BCOR
MIR4422
LOC100507173
GPR84
SYNGR2
WDR96
GLB1
XYLB
TBC1D16
RPL34
CPED1
TBC1D15
KCTD1
C12ORF43
MIR2277
FAM83C
PLEKHN1
CPNE8
HCFC1
HAGH
PLOD3
C1ORF200
C1ORF204
FOXRED1
DGKD
SNORA33
LIX1L
PTGIR
USP12
NR2E3
MIR548AE2
RNF167
IL27RA
UNC45A
BHLHA9
NPIPA5
IFITM10
ZDHHC17
PPP3R1
PCSK7
JPH2
PNOC
FDXR
SEMA4A
SEMA4B
LEMD2
DUSP26
DUSP27
SQRDL
HBQ1
FOXN3-AS1
MBNL1-AS1
ARHGEF10
SLITRK4
ARHGEF15
CRTAC1
MIR137HG
COL23A1
MUC16
LST1
ZNF174
SBF2
CEP70
C1ORF21
GPR114
GPR110
LGR5
FBXW11
MMP11
MGC45800
C12ORF79
PDS5A
SNORD60
PRG1
OR2W5
LMTK2
PPP1R1A
MAGI2-AS3
UBXN2A
NFIL3
VWA5B2
ZNF514
TSPYL2
CCDC57
TMEM129
MIR4767
SLC39A8
MMACHC
BNIP2
PDE4C
SLC35B1
FBXO36
MIR3180-5
FLOT2
KIR2DL4
EMC1
ATXN2
NAB2
MYH14
AKAP13
REL
AKAP11
NEDD9
SLC30A10
P2RY10
TVP23C-CDRT4
LONRF1
TIMM9
SPIB
LTB
LTA
LTK
ALG13
MIR4787
ARID5B
MIR4783
LOC100129726
RPS10P7
RBMS1
ATAD2B
RBM6
MORC4
ARL8B
TTC7A
AP1S3
LOC100129269
GYG1
WDR89
C8ORF56
LINC00176
NUDC
ESYT1
ESYT3
RNF5P1
SKA2
PSMD6-AS2
AJUBA
LOC286442
MREG
ADAT3
CRYBB1
MIR641
DMXL2
E2F5
E2F3
CA2
CA6
MAGEF1
RBAKDN
CAMK2N2
IFI44
BZW2
TUSC5
LINC00959
RAD17
ATP5J2
RPGR
LINC00950
IZUMO4
TNRC6B
TNNC2
DAB2
USP24
ARHGEF9
WNT10A
CBFB
CDH5
CDH6
HPCAL1
RAB5B
SIMC1
PROM2
SIGLEC10
CENPT
PAFAH1B2
GH1
MIR423
LINC00426
PLEKHA4
KAL1
MRPL40
MRPL47
TM4SF18
C11ORF87
WNT7A
STARD10
PAPL
NGB
RRAD
MIR1278
ITGB2-AS1
TPST2
ARHGEF10L
NEK6
NEK7
RUVBL1
RUVBL2
DDX52
CSRNP3
COX6C
BUB1
INTS12
NUPR1
CCDC162P
CNGA3
CNGA4
SHH
CCDC8
CCDC9
GLTPD2
C9ORF91
EGLN3
CILP2
MYBPC2
BDNF-AS
ZNF503
MIR10B
LOC440461
MIRLET7BHG
C10ORF129
CCDC40
TRPC2
TNFSF10
TRPC4
RPL41
RNF113A
C17ORF72
COASY
FBXL19-AS1
FAM167A
VGLL2
SLC35C1
KIAA0430
MACC1
LOC100288637
PUS7
GNB5
GNB4
AIM1
LOC729970
LOC644656
DLL3
SATB1
TAPT1
TMEM2
RSRC1
LOC100507156
RTCA
HS1BP3
STX5
TGFB2
LOC400684
PHF12
FBRSL1
SLC5A3
ECE2
IQGAP2
TENC1
HSPB11
AURKC
MAP3K7CL
MAT2B
CDC42EP3
NR4A3
CD27-AS1
MGAT3
GLRX
CHST11
CHST12
VPS18
CSTF2
NKTR
BOLA3
IMMT
PITPNC1
THRB-AS1
NCR3LG1
NDUFB5
AGER
NDUFB1
URAD
IL25
GPR32
GPR37
C1ORF220
C1ORF229
C1ORF228
CLN6
TBC1D20
ZC3HAV1
NKX2-4
MAPRE3
LINC00523
AQP6
AQP5
SNORA15
MIR125B1
HAND2-AS1
SCARNA4
MPV17L
LIMA1
RUNX2
SNHG4
APOBEC1
RUNX1
SNHG1
RNF214
RRP1
RSRC2
APBB1IP
MIR146A
GRIA2
DOCK3
SEPT9
CCDC163P
HOTAIRM1
SEPT6
PITPNA
HOXB-AS5
SLC9A4
BOC
SLC9A1
UBAP2L
SLC9A8
MEIS2
PLEKHB1
RBM34
MRS2P2
SOWAHD
PARP9
DNAJC25-GNG10
MIER3
EPN2
DDN
LOC101409256
CCDC102A
LOC100507634
LOC221122
ZNF746
C1ORF43
LOC100131138
MIR1468
MEIOB
C2CD4D
LOC100505636
H2AFY2
INPP4B
TBX3
MOB3A
FBXO5
KCNA2
ZNF536
MIR2682
ZNF669
SS18L2
FHL2
FHL3
FHL1
PHC1
CCDC33
ATRX
RAD51D
HNRNPUL2-BSCL2
MIR5093
LOC100287534
VTRNA1-3
VTRNA1-2
VTRNA1-1
SNTB1
BAHD1
KIAA0408
AIMP1
GUSBP5
CORO1C
ADPGK
THUMPD1
KYNU
WASF2
WASF3
STAM2
NPAS4
HNRNPA2B1
SYNJ2
RENBP
ZNHIT1
MYCT1
GTPBP3
PPP6R1
SLC7A5P1
CASP7
DRD4
DRD1
PURA
BCL9
HECTD1
BLID
DARS
CDX2
MIR192
AKT2
NKX2-3
LOC100507557
TTC9C
CACNA2D1
AHCYL2
GRK4
GRK5
ANAPC10
TPPP2
PMEL
CAPN1
SPAG9
SGMS2
SPAG4
FLI1
OASL
SERPINB9
CCT8L2
GPR21
DUOXA2
DPY19L2P2
HYAL3
HYAL1
GSK3A
ATP8B2
ELP5
KDELR1
LOC100507489
PTGES3L
ASPHD1
CLEC12A
FH
ST14
SPRYD3
SPRYD4
LOC389033
DPRXP4
MLLT6
KBTBD3
ASXL2
C12ORF10
HDDC3
UQCRHL
CDC42EP2
SRP19
TMEM170A
KCMF1
SPATA18
LRMP
SEZ6L2
KIF3C
FAM57B
NLE1
TMEFF2
RBM26
HECW2
MIR139
MIR137
CLDN12
TRHDE-AS1
CLDN15
CASC4
CCDC61
GAD2
FLJ11235
TBC1D9
GPR143
LCE3A
LCE3B
TBXA2R
PFDN5
SLC16A8
TOP1MT
MPV17L2
SYNE2
HNRNPUL2
HIRA
CTSB
RPS12
SLC16A5
RPS19
BCL11A
VHL
RRM1
ZMYM5
PAPSS1
FEZF2
UBQLN2
ZEB2-AS1
TUBG2
ZNF415
DPY19L1
DPY19L2
DPY19L3
GLIPR1
POU4F1
TNF
TAPBPL
MCOLN3
PTPRU
GTPBP2
ACTN4
TMEM39B
ZSCAN32
DTWD1
PGAP1
LOC731424
CPA6
H1FX-AS1
STK11
FKBP5
NAPSA
N6AMT2
MANF
IRAK2
HBS1L
DOC2A
DIAPH1
WDR1
ABLIM3
OCSTAMP
MIR3663
LOC100507387
CCND1
CCND2
ATF7IP2
PRR11
LOC100505812
ATP6V1F
DIRAS1
DTL
MIR4469
RAD1
GABBR1
GDF7
SERPINE2
CRYBA4
SOX18
CCT8
SOX12
SOX14
MRFAP1L1
LINC00525
TIMM13
SNX31
MIR3922
PDLIM2
INSIG2
FTL
PLXNC1
ZNRF1
ERLIN1
CBL
PRDM1
GSDMA
TTC39A
KRT18
ABHD17A
ABHD17C
TLE3
GSDMD
FLJ42969
TLE4
SLC4A1
HGSNAT
TRIM55
BRIX1
ASPG
KNTC1
MIR4316
RAD51AP2
ATP5EP2
RBM14
PARVG
IL17D
TM9SF2
NAT8
TAF6
C14ORF28
MIR129-2
NAT6
FAM96B
BCAM
WDR63
C5ORF56
CMBL
UBIAD1
ERF
RELL2
HTR3A
FAM89A
TUBGCP3
ZNF19
PSMD9
PSMD5
IGSF6
FLAD1
TMEM253
EI24
TMEM50A
BAALC
STXBP2
MOB1B
CPSF2
EPS15
TMEM41A
PLEKHG4B
SELPLG
TM4SF4
FLJ22184
CNOT3
HSD17B1
CNOT7
APOL1
ITGB2
LTBP2
ITGB7
RTN4
KPNB1
RRN3
YARS2
MCFD2
LCP1
DKK1
MIR133B
ZNF395
ZNF396
CMTM5
ORAOV1
GNPDA2
MAB21L1
HPS5
HPS4
INSRR
EBLN1
GCM2
SLC25A11
ATP5J2-PTCD1
PRNP
SLC12A5
EAF1
ZNF267
ZNF263
LBH
CARHSP1
SPIN3
IMP4
TMUB2
ATP1B4
MCHR2
MCHR1
ATP1B1
RPH3A
TFB1M
PROSER2
TESK2
HPSE
ALDH1L2
VIM
GNG4
GNG5
LEPROTL1
DDAH2
SNX2
ETV3L
MBLAC1
ALG2
ALG3
CRELD1
NOS3
SLC29A2
LOC100507577
STAM
C9ORF106
BANP
CCDC125
CCDC122
MIR4672
TIRAP
SRMS
LOC645752
CLDN4
CLDN7
RASGEF1C
CCDC101
SNORA70B
GBX2
CNOT10
EIF4H
RBX1
GALNT7
TMED2
IRF2
IRF1
IRF7
CEP170
IRF8
SNX20
SNX21
ARRDC3-AS1
HDAC3
RUNDC1
HDAC8
ZFHX3
SH3BP5
SH3BP2
MIR596
CBX4
ATXN7L3
LOC100129083
C3ORF83
ZBTB10
MIR206
ZRANB2-AS1
CHPT1
LYSMD3
LYSMD2
KLHL17
CSTB
LINC00864
MTOR
DNAJC21
IGF2BP2
OIT3
TRIT1
RCE1
LENG9
LENG8
SRCAP
IGIP
CSH1
ERCC1
USP3
C6ORF100
CD244
LOC100996634
HOXB-AS3
BBC3
C20ORF166-AS1
ICOSLG
ELL
RAD54B
RAD54L
NDRG4
MED11
KDM4A
MAP3K13
MED14
MIR1343
KLRC3
INTS7
KLRC4
LOC100507373
TPP2
MFSD5
ZNF69
TNFRSF11A
FAM227B
CEACAM16
SLA
PTMA
TLX2
CMTM7
SELRC1
MLPH
CTTNBP2NL
EPB41L4A
APOC4
APOC2
RLN3
SLC30A6
CERS6
ZNF384
TFB2M
RORC
COX20
NXPE3
MAGI2
ZNF470
ST7-OT3
PRPSAP2
SLC25A20
C11ORF96
MIPOL1
MDM4
CNN3
KIT
KPNA5
KPNA4
MIR5193
RBM26-AS1
YME1L1
PTTG3P
CARM1
SYNGR4
NAPRT1
METTL6
CCKBR
EPHB4
CHODL
SNORA80B
CASP9
B4GALT5
NINL
B4GALT7
DHRS13
MAL2
TUBB1
MIR4489
RFX1
CCDC135
LGMN
TBC1D14
SULT2B1
TNIK
PSTPIP2
GCSAM
LOC727896
STAT4
NUSAP1
HPRT1
R3HCC1
ICAM2
BEAN1
C20ORF194
C20ORF195
AA06
MIR583
LOC255130
NEUROD1
SGK3
C14ORF37
GALNT10
RPL34-AS1
PDE4A
NOL12
PDE4D
PPP2R1A
CDH17
FAM204A
S100P
BMPR1B
MAPKAPK5-AS1
MAP7
ALG1L2
MICU2
RAP1GAP
APEX1
PCP4L1
LINC00982
MAD2L1BP
HSPB1
KIAA0226L
ZNF750
PPIEL
MIR10A
RHOBTB1
C1ORF100
OR7E12P
LOC100506321
FCHSD1
ZNF862
NUP160
MIR564
NFAM1
BCL2L2
TMOD2
NME1-NME2
PCED1B-AS1
APLP1
RBM15B
NDST1
ZFP1
MYO1G
ANKMY2
MYCBP2
BTN3A2
BDP1
PTBP2
SCAMP4
SLCO3A1
WAC-AS1
SCAMP1
GPD1
ENPP2
HELZ2
NXN
MIR1260A
CSNK2A1
NKX6-1
MIR1288
DPY19L2P3
KCTD19
MEGF10
HNRNPU-AS1
PRAC
ZKSCAN2
XRN1
PTGES3L-AARSD1
DHDH
KDM5B
KIAA1407
SLC25A35
C2ORF72
ZMYND12
DNM2
DQX1
C19ORF18
MAPKAPK5
SLC25A39
LOC642236
PDHX
OTX1
AJAP1
NBEA
TMEM180
TMEM187
PIK3R2
CD79A
ZFC3H1
LNX2
MIR4257
MIR4258
STAG1
GYS1
HSF2BP
DENND5A
LINC00966
TAF3
AP1G1
TAF9
GNG8
RNF216-IT1
FAM5C
AASDHPPT
TUBA8
EHD2
EHD1
ZNRF2P2
XKRX
RBKS
IKZF3
LGALS13
VSIG8
TMED1
BAIAP2L1
ADAMTS10
TMED9
POLD1
HNRNPM
TCF24
IL4I1
PDCD5
REEP4
HBA1
EEF1B2
ERP44
TCEAL7
STAU1
STAU2
RGS12
PSPH
ID2
LINC00265
KARS
RAB39A
IL12A
SLC33A1
LENEP
LOC150381
C20ORF166
RNU6-66P
ZRSR2
CAND1
LOC100506082
ANKRD9
RBM12B-AS1
MPPE1
LONP2
LINC00884
ODF2L
MIR124-2
PLAT
RAB3A
ARMC9
BICD1
SEC22C
NFIA
MIR194-2
CD164
ANKDD1B
SIGLEC9
SELT
SPATA2
SELV
SIGLEC7
WNT11
