# Supplementary material for: Identifying Network Perturbation in Cancer
Source: PLoS Comput Biol. 2016 May 4;12(5):e1004888. doi: 10.1371/journal.pcbi.1004888 (PMC4856318; doi:10.1371/journal.pcbi.1004888)
Supplement: S1 File — (ZIP) [file pcbi.1004888.s001.zip › files/tf_data/CD34_15k_enh/NFYA.csv]

HIF3A
HIST1H4G
HIST1H4F
HIST1H4E
RNF13
HIST1H4H
PROCA1
SLC50A1
HIST1H4D
PIK3CD
ZNF704
ZC3H14
DRAP1
NACAP1
IRX6
TMEM51
FOXQ1
C2CD2
POLR3GL
PCSK7
TRIM69
TRAPPC9
CLEC2L
PRRG2
SNN
MIR92B
PPP1R14A
ITGA9
EVL
ATP2A3
ITGA1
ITGA5
ITGA6
MFSD10
MFSD12
GTF3C6
DENND4B
UFSP1
BACH2
FBXL15
FBXL14
ASB16-AS1
MPV17
C2ORF49
GRN
CHST2
CHST7
CHST6
EXT1
RPS6KA1
RPS6KA3
RPS6KA5
PISD
SFT2D1
BHLHE22
SIGMAR1
FRAT1
LOC285484
RTFDC1
FOXC2
FOXC1
ZNF292
TRERF1
GHRL
PTPLA
VAPA
SMAD3
HMGXB3
FOXM1
SHROOM4
NECAP1
PIK3CG
PELI3
HTR7P1
ERICH1
DBNDD1
TCEA1
SUGT1P3
PRKAR1A
LINC00672
PQLC2
NOL3
CCDC116
MIR19B2
SLED1
MIR3936
CDC45
CDC42
LOC100289019
MIR1204
CPEB3
CHAF1A
SYCE1L
XXYLT1-AS2
TP53TG5
RDH8
MIR4530
LOC100289495
CLIP2
CDCA4
HOMER3
CD48
FBXW4P1
MND1
CA14
IGFBPL1
FPGS
SP6
ATG4D
LOC100507584
THAP8
NAP1L1
WDR74
PCK2
SYTL4
SYTL3
AHCTF1
SPRED2
CCRL2
MIR490
PISRT1
PRPF6
PI4KA
GSN-AS1
SIX4
TMEM2
MR1
SLC47A2
LINC00301
ZFP62
HMG20B
ZPBP2
MRPL36
TYRP1
HMGA1
CHM
UBE2R2
ARRDC5
SHOX2
EGOT
ARRDC2
KLK9
PDE8B
MANBA
SYS1-DBNDD2
NRXN2
RABGAP1L
YDJC
FABP5
MIR545
MAVS
NUP88
FAM122A
FOXP1
RCCD1
MSL2
ZNF57
COPS6
PPOX
PINK1
ZNF598
ZFR2
MIR590
TREX1
PRKG1
TRAF3IP2
TNS1
MSL3P1
NUDT8
TCF7
NUDT2
KRTAP10-12
SEPN1
IGFBP5
ARGLU1
FASTKD2
LOC643923
RPL21P44
GJA4
SLC25A27
PMS2P5
CALML4
COX18
COX19
SHISA7
LOC100505658
KDM3B
PROC
SHISA9
FBXL22
PDGFRA
ARGFXP2
KIAA1467
RPLP2
EIF2B4
TMSB10
MALAT1
C2ORF50
MCTP2
MLF2
TMEM14C
C6ORF203
TPM2
TRADD
CIB3
MRGPRX3
FOXB1
TRIO
NTF3
NTF4
MTMR12
LRSAM1
NLGN1
KIAA0020
ARID3C
HNRNPAB
ASGR2
KIAA1045
FOXL1
MIR4701
TJP2
ATXN2L
FANCL
GTF3C2
PPAN
MIR18B
MFN1
IDH1-AS1
HAS2
F2RL3
LOC285419
FAM32A
SH3PXD2A
ST6GAL2
AP3S2
PITX2
NR1D1
SMARCA2
MYBL2
SMARCA5
ZNF3
TIPIN
DEFA10P
MIR4635
MIR3940
ZAP70
OST4
ST3GAL6
RUFY4
VCP
AP2A2
CYTH1
ELMOD1
DPH5
FGD5-AS1
MIR4523
SLC16A5
SLC16A6
WIBG
DCAF5
ENO4
PTCH1
TADA2B
C20ORF141
RBM4B
CLEC14A
POLR3K
TOPORS
TTC30A
LINC00423
CRB3
FAM46A
FAM46C
TAF4B
WDR62
CDNF
MBNL2
WDR66
KLK10
PSMG1
FLCN
TRIM29
CLCN3
HOTAIR
CDH22
CLCN7
USP30-AS1
SLC25A5
PER1
HMGCR
SLC15A3
BRD7
CCDC28B
MIR150
LYRM1
TBC1D8
MIR4435-2
AES
MIR4435-1
PNRC2
OR10V1
HSPG2
KAT2B
C11ORF24
NTSR1
SLC31A2
ST3GAL6-AS1
ZFP91
NDRG2
MSMP
PPM1M
USP46
PPARGC1B
PPM1H
PPP6C
ENOSF1
MADCAM1
PJA1
PJA2
CISD2
LINC00620
TSHZ1
MIR4513
PAX5
ZNF580
PAX7
TIPARP
SCRN2
GGTA1P
PTPN6
HOXC11
SLC3A2
NANOS2
UEVLD
PSD
LINC00628
BAG6
MSRB1
MIR24-2
LOC553103
ZNF503-AS2
ARHGAP23
PGBD5
GMFG
DEF8
PPBP
TMEM204
ZNF101
GALT
HMGCS1
TSSK4
DCDC2B
FBXO48
SORD
GUCD1
IGSF21
SRY
NRBF2
SNORD17
MYL12B
MYL12A
KCNJ8
RILPL2
CSNK2B
C15ORF26
ALDH1L1-AS2
PLAUR
HILPDA
FOXO3
FOXO1
KIAA1522
KIAA1033
MIR4736
GCNT4
HIST4H4
GCNT2
CALCOCO1
RPL26
SLC48A1
RPL22
MAPKAP1
SLC16A14
MIR106A
RGS3
PRRC2A
MPND
CALHM1
CALHM3
CALHM2
PIEZO2
PIGO
LINC00651
PIGV
KIAA1147
PPP1CB
CCDC175
OAZ1
RGL1
PDK2
ATXN1
TM2D1
PTGS1
KLK12
MIR193B
KLK11
ZFAND4
FAM71A
HAS2-AS1
PLIN5
PLIN3
ZYX
SLC39A13
SMAP2
TGFBRAP1
VSIG10
NTRK1
EIF1AD
LOC100133286
ARHGAP27
PTP4A2
ABHD5
CD24
SOCS6
C3ORF36
ATG2A
UBR1
C3ORF38
LOC730668
ABHD4
KRAS
TWF2
BMP2
EIF4G3
ACSL1
AKAP14
CSTL1
C19ORF26
NR2F1-AS1
C19ORF25
AMD1
CCNI
EGFL8
RASSF2
RASSF7
CD151
LPPR1
CTIF
LUC7L
MIR639
CHD4
MIR142
MIR141
SNORA7B
SNORA7A
MIR632
MFSD1
LINC00323
TPP1
CRMP1
FLYWCH1
MRPL10
RCN3
C19ORF24
PIKFYVE
CBR3-AS1
ARPC5
POLR2E
RHOH
DAG1
ITPR2
POLR2L
C1ORF146
CAPG
ETHE1
ABCG1
LRIG1
PRDM11
FIS1
AVP
FAM47E
MPI
ITM2C
POLRMT
AGO4
AIFM1
RNF123
MATK
HIST1H3G
VBP1
CD302
SACS
FZD2
UCP3
FZD5
FZD6
SLA2
FFAR4
NFKB2
DNPEP
NSA2
MLXIP
G6PC3
HIST1H1D
MIR181A2HG
ADK
DPPA2
ITFG3
RASGRF1
EMILIN1
MEIG1
TACC3
TMEM239
PIAS4
PRKACB
PSMB6
DECR1
ZNF134
HCST
LPXN
TALDO1
TEX33
LOC100506474
RPL3L
HIST1H2AE
HIST1H2AD
C6ORF226
CORO6
SNORD22
SNORD25
KCNK9
SNORD27
SNORD26
SNORD29
TMIGD2
ZNF556
AFTPH
ZNF555
MSX1
ACOT12
HSD11B2
SNORD8
SNORD9
LOC401980
PPAN-P2RY11
AP4M1
TMEM160
ILF3-AS1
REPIN1
RPL38
PTGES2-AS1
RPL32
GNA15
GRIN2D
GNA11
SDHA
ATF6
MIR637
SEPT5-GP1BB
ZCCHC13
ZCCHC11
RYK
AP1M1
CAP1
CCDC147
L1CAM
CCDC149
EEF2K
MLLT10P1
LHX2
SMG6
SAMD10
PTGER4
COMMD1
SYS1
MIB2
GATA3-AS1
MIR374A
PQLC1
WEE2
MIR3960
MIR4298
B3GALT4
NPR2
IFNK
CAMK2G
OSBPL9
OCA2
RSU1
GBA2
OSBPL5
UBE4B
LINC00229
RNASE13
SEP15
SNRNP25
CYP26A1
MYL3
SMC1A
LOC641746
NRSN1
POLR1E
GOLGA7B
PTGDR
FAM64A
C14ORF1
C22ORF24
HCG25
WDR44
CETN2
C19ORF35
C11ORF35
ZIC4
ZIC2
ZIC1
GRM1
GUCY2D
DST
PHRF1
PPARG
RNF41
BRF2
BRF1
FSIP1
MB
ERMP1
DCUN1D3
EFCAB4A
TMEM95
DYNC1LI1
CDH18
ACP5
MIR192
SLC2A14
PCDHGB8P
RAP1A
SNORA65
AKR7A2
NCOA3
TMEM18
NR2F1
CIRBP-AS1
CISH
MLK7-AS1
MIR99B
BSG
SETX
GRID1
IL1RN
JSRP1
MIR210HG
IL2RA
ZNF638
RAB33A
APOBEC3H
KLHDC10
LMO2
AK5
SLC17A3
MDH1B
SNORD42B
KRBA2
CHMP4A
NARG2
NDE1
ERG
SH2D3A
SH2D3C
GJB3
MIR548AR
MIR548AO
KLF4
FCGRT
IDH1
N4BP3
N4BP2
FPR3
CXCR2P1
MMP28
TRIP10
MEX3B
DEDD
IFT172
SNORD30
SNORD31
MAP3K14
ZNF540
DNAL4
TCAIM
LIN7A
MIR4757
KIAA1549
MARCH5
MMP23B
MMP23A
LRRC46
MIR1244-3
MIR1244-2
MIR1244-1
RARA
B3GNT5
B3GNT6
JPX
EIF3M
RARG
FNDC4
ADRA2A
EIF3G
CACUL1
NABP2
CCNL1
JAKMIP1
GHRLOS
DAAM1
SNAI3
SNAI1
TRANK1
SYT8
PTGES2
CNN2
SLC2A1
C15ORF40
CCL3
RPL37A
CCL4
PCED1B
ATP5L
MIR7-3HG
COLQ
VANGL1
SAP30
TOPORS-AS1
ADAMTSL5
TULP3
ZBTB8B
EN1
PLEK2
INCENP
LINC00094
FBXL8
F12
C22ORF34
TBC1D32
SARDH
ALKBH6
VPS52
KRT76
KRT79
KRT78
ADAM33
TIGD6
BRIP1
SSSCA1-AS1
MIR618
SKAP2
C6ORF1
DNAJB1
DNAJB4
FANCG
PVALB
TTC27
HAS1
TTC22
SLC2A1-AS1
GMCL1P1
RCL1
C1ORF162
ZNF808
SNORA52
TAOK1
CNOT6L
LRRFIP1
CRTC2
HOXA2
HOXA1
CDK9
LPAR1
SKOR1
NEURL
LIMS1
RCSD1
SORBS3
RBMX
FAM219B
SEMA6A
CNIH4
SUN2
ATG16L2
MTX1
ARHGDIA
ASF1B
PACSIN2
SPECC1L-ADORA2A
TOP1MT
SUPT16H
EBF2
HIST1H3D
HIST1H3E
PRKCQ
TRABD2A
MIR1226
SCML1
MDP1
ACVR2B-AS1
ZNF157
GULP1
ACKR5
ACKR6
FAM195A
NRIP1
RPL32P3
MUL1
SNAR-F
PIDD
CHSY1
MNAT1
LINC00261
CCDC94
CCDC96
HIST1H1A
ZNF571
MARCKS
ZNF575
TPGS1
TRPV3
TRPV2
MIR4740
ZNF207
SNORD42A
MIR4745
ERBB4
SMCO4
FPR2
CTSC
EVX2
PPP1R37
PPP1R32
RPL12
SNORD4B
SNORD4A
SAV1
CTSW
CXCL3
LOC100127888
INPP5D
NME1
NME2
DZIP1
LOC100133612
C17ORF80
C17ORF85
LOC100132215
PRSS23
PRRX1
SPEG
RGP1
HELT
RGR
AKNA
EPB41
PDZK1IP1
SNORD119
FLJ33534
ZNF826P
MET
AHNAK
DCTD
AFF3
AFF1
PNPLA2
LGALS9C
C15ORF52
UNC5A
IGSF9B
GFOD1
LBX1
GCKR
C4ORF3
ATG10
UBA3
PWP1
LINC00200
GNAS
MED13L
ARHGEF25
ST8SIA4
UBE2Z
ZHX1-C8ORF76
CYP26C1
DPF1
MIR7-3
ARHGEF2
SEC14L1
ILK
RPS15A
SIX1
KRT3
ALS2CR12
BTBD19
KRT5
UPF2
SRGN
BTBD11
KIAA0754
PHTF1
SIK1
KRT81
BMP2K
KRT86
SMTNL1
WBP1L
ALOX12B
ZIM2
LOC253044
RABEPK
MIR661
CD180
GPR68
TBL1XR1
LATS1
LRRN1
IL7
PPP1R15B
ZMIZ1
DTX4
SNORA45
SNORA41
GPRIN1
ROGDI
C1ORF174
C1ORF177
AEBP1
ATP11A
GNE
CMAHP
ANKRD12
SPTBN1
TFAP2B
PCDHGA10
PCDHGA11
CBR3
DPP8
DPP3
POU3F3
SLC44A2
SLC44A3
ANXA5
ANXA7
ZBTB7B
CENPC
GLB1L
MCM7
MRPL38
DUSP13
RPAIN
LOC253573
DISP2
EPC1
NDUFS1
NDUFS6
SNORD28
TMEM167B
COQ7
UFD1L
ILF3
LOC100506801
ZRANB1
TIMP2
TIMP1
ELOF1
LSM12
PCDHGB7
PCDHGB6
HIBADH
TPX2
CCDC102A
DENND2D
WWC3
PPT2
DGCR5
ZNF554
ZNF784
GPR108
SLC26A10
PYGM
PFAS
MPEG1
SOD2
VWA7
ZNF367
SMIM22
IP6K3
RNU6-33P
SNAP25-AS1
SNORD51
UBOX5-AS1
ZADH2
ZNF563
H2AFJ
NIT1
SLC7A8
CCDC62
KCNJ11
NFKBID
CLTA
ZNF846
ADRBK2
TRAF6
HAUS8
PRSS33
SLC5A11
DLX6
UBXN7
SNX17
LOC729950
ASIC1
HIST1H2BE
HIST1H2BF
HIST1H2BG
SNORD105
MIA2
GET4
HIST1H2BI
MIR4314
SLC25A41
OLFML2A
CRYM
CR1L
HOXD12
HOXD13
PDZD4
PDZD2
IPO9
BEST4
EPN2-IT1
GPANK1
RPL35A
ALDH1B1
RAB8B
RAB8A
NSDHL
POLDIP3
TECR
GP1BB
FLJ38576
MAPK1
DUSP9
GTDC1
MIR3687
DUSP5
DUSP4
ALDH18A1
LRRC8A
RBL2
ATP8A1
ANKRD34A
STAG3L2
KIAA1804
HEY1
METTL8
LOC100507173
C8ORF48
WDR90
STAT5B
PRR5L
PITPNM3
TPTE2P5
TBC1D16
KCTD1
CNTN5
MIR27A
MNF1
PF4
CACTIN
FAM83G
FAM83D
DGKZ
CREB3L2
HCFC2
C1ORF200
PXK
MIR200A
LINC00563
MIR200C
DGKA
SNORA38
LIX1L
LINC00966
USP13
USP10
CD69
SLC34A1
ANKRD63
PACS2
SBNO2
HSPA14
UNC45A
ZBTB48
IFITM10
MYPOP
CTC1
DAND5
PCSK4
AP5S1
ANP32E
LEMD3
MT1L
FENDRR
NTNG2
SQRDL
MRPL54
LOC100130370
ARHGEF11
ARHGEF12
ARHGEF16
ZNF680
IQCC
SERP2
IQCG
IQCD
LMLN
MGC16275
ANGPTL6
CDS1
NPW
GPR114
RASGRP2
PBDC1
MMP10
ELAVL2
CDKN1B
UBE2D3
SNORD35B
SNORD65
SNORD61
SETBP1
TST
MST4
MIR2861
APOM
MST1
OVCA2
ZNF519
FAM104A
UBXN2A
ZNF513
GDF11
MIR4769
CCDC57
KCNQ4
TMEM129
MIR4765
BLM
HOXC10
SLC39A3
SLC39A5
PREPL
PSIP1
MIR106B
ZNF425
ATXN7
EPDR1
COMMD6
AP3M1
SERHL2
AKAP10
HINT2
SCLT1
P2RY14
DTX3
P2RY11
LOC646268
S100A5
S100A4
PTTG2
S100A6
TCFL5
SCAF4
IRAK3
SHISA5
ALG14
APBA3
MIR4783
SPIN2B
BANF1
ATAD2B
B4GALNT4
RPL23A
ARL8B
IGF1R
EMID1
MIR3654
TTC7A
LOC100129269
MEF2C
KAZN
CCNA1
ATP13A1
DAD1
MIR4434
LINC00176
MIR4432
PEA15
PELO
PFN3
JAG1
DYDC2
TLDC2
ADAT1
PDIK1L
CRYBB1
TTBK2
SNORA3
EXOC2
CA9
ARSG
EXOC6
MIR365A
OGT
CA4
STK3
MGAT4A
CAMK2N1
CGGBP1
EEF2
TUSC5
AKR1E2
EVA1B
UFC1
SF1
PTK2B
IZUMO4
PCDHGA12
USP21
VPS9D1
DYNLT1
GATA3
TSPEAR
RNF207
CDH6
IFITM3
RIMBP3B
RIMBP3C
LIPH
LIPM
SSH2
PROM1
RNF19B
RNF19A
SCARB2
VPS9D1-AS1
MIR429
MRPL42
EID3
ACTB
CPT1A
DMRT2
STARD13
HDX
TRIB3
ZBTB7A
NEK1
HSBP1L1
C1ORF51
ZNF768
C1ORF54
GPR161
TXNRD1
ZNF185
BUB1
BUB3
VNN3
VNN1
UBE2E1
SHB
CNGA4
ECSIT
SHF
C9ORF92
MIR938
JTB
SH3TC2
DOPEY2
HS6ST1
MIMT1
NSD1
ZNF503
SCN5A
LOC143666
TMEM136
SH3D21
TRPC2
CNBP
TRPC1
SPRY4
ADSL
SAMD4B
TIMMDC1
C17ORF75
LOC100128885
MGC34796
MYH9
CERCAM
CDKL3
TBX10
TBX18
TMEM8B
RANBP1
ZNF438
RANBP3
KIAA0430
AGAP3
GXYLT2
ZW10
NUDT19
UHRF1
UHRF2
PIP5K1C
STX5
STX6
SFXN5
MYO9B
PARD3B
GDPD5
CRHR1
PRSS3
EZH2
TRMT2A
ECE1
TSLP
FKRP
YWHAZ
LPHN1
CASQ1
ALX1
YWHAH
NOD1
NOD2
LOC400043
UCN
PPT2-EGFL8
PANK1
PHYKPL
ZBTB5
CDC42EP3
FCRLB
NBR1
TCP11
TUBA4A
TUBA4B
MIR3648
TBKBP1
LOC100507547
SLC20A2
RNF122
CHST14
LINC00167
FIBP
ROCK2
PITPNC1
POU2F1
BPTF
GNPTAB
NDUFB6
BBX
RNU6-16P
NDUFB1
CHN2
IL26
CRIP2
CCNT2
NUDT18
KIF2C
SFRP4
STAP2
STAP1
VSX1
AQP1
IRF2BPL
NR2C2
B3GNT9
USP30
SCARNA2
CHERP
ADCY6
PLD2
MPV17L
KIF24
RUNX2
IFI6
SNHG1
MIR3155A
RNF214
RNF213
ATP9B
DOCK9
RRP8
DOCK1
MED27
ZNF300P1
SEPT9
CDYL2
XRCC1
HOTAIRM1
FAM184A
KANSL1
TNRC18
GK5
SECISBP2L
NARR
PLEKHB1
LOC344967
SYT11
RBM39
PLCB1
ATG9B
BAHCC1
CLEC9A
TIPARP-AS1
GIMAP8
PAPD7
REV1
LMNB1
ALDH4A1
ESR1
CD274
RHBDF2
PHF6
SPATA6L
FGF22
PPP2R5B
C12ORF57
MYOM1
SMIM19
MOB3B
TCHH
TBX4
SVIL
SH3GL1
SPACA5B
RNY5
ZNF530
ZHX1
KHK
UGGT1
RPS27
ITPRIPL1
FOXD3
FOXD1
PLA2G2A
APPL2
GAS8
RAD51B
CTDSPL2
PRRT1
RARRES3
HNRNPUL2-BSCL2
RNASEL
C4ORF33
CNN1
ZMIZ1-AS1
SLC35D2
CCDC85B
MIR4321
CYFIP1
LGI2
DIP2B
BAHD1
DCLRE1C
PIN4
DCPS
ECT2
SCAMP1
UVRAG
MLLT1
THEMIS2
GLT8D2
ZCCHC3
RNF138
NBAS
ANPEP
IMPACT
LBX1-AS1
OSR1
OSR2
IL11RA
PPP6R3
PPP6R1
MIR93
MIDN
UPP1
PURA
BCL6
BCL2
HECTD4
UBE2QL1
DARS
PLK3
PLK2
PLK5
SETD1A
LRFN1
MIR3675
CACNA2D3
TTC9C
L3HYPDH
NOSIP
GRK6
SEMA7A
ZP2
TPPP2
CAPN2
TTYH2
DLEU2
MYB
NECAB2
SEPT12
SPAG8
SPAG9
COG3
P4HB
CCIN
SERPINB8
KLHL2
SCOC
PCGF6
ATP8B2
KDELR1
CFTR
PXDN
CLEC12B
CLEC12A
MIR9-2
SPECC1L
ST14
SLC25A5-AS1
DPPA4
POLN
LY75-CD302
FAM221B
AMH
UBAP1
RIBC1
AFAP1L2
RNF222
LZTS3
LZTS1
KLHL36
CARD10
SIRT6
TMEM92
EPHA1-AS1
RHNO1
SGTA
RSRC1
PLEC
FSD1
HOPX
RBM26
MIR132
BTN3A2
RFWD3
TPCN1
CLDN15
ATP5S
SLC32A1
EPHA4
EPHA1
ATP5J
ME2
LINC00494
ATP5D
ZNF747
AIPL1
TBK1
TBC1D2
MRPS30
PRDM10
FGF18
ODF3L2
LOC90834
PABPC1
CITED1
ABHD16B
PFDN2
CGB8
CGB5
LOC100505625
CGB7
COL9A2
DTNA
ACHE
KCNB1
SYNE4
HNRNPUL2
SNORD93
CAMKMT
YTHDC2
PAK6
OSGIN1
STOML2
PDE4DIP
EP400
MIR125A
SLC25A30
RPS15
RPS18
LOC100129931
ARL6
DCAF11
DCAF17
AVL9
GRHL2
GRHL3
SLC9A3R2
SLC9A3R1
TSR2
TMEM183A
TMEM183B
RAD51-AS1
OR8B12
LOC401463
DAPK3
RRAGD
PABPN1
KCNJ15
TNR
MIR4681
SSSCA1
TMX4
RASA4
MIR25
TMPRSS9
PTPRS
SNORD49B
SNORD49A
PRPF38B
WDSUB1
CREB3L3
LOC729603
PTPRC
ANKRD24
DEFA8P
DTWD2
PGAP1
TLCD1
PPAPDC2
STK16
IFNAR2
FKBP5
SGPL1
C21ORF91-OT1
TYROBP
CDC42SE2
N6AMT2
HEBP1
HEBP2
WIPI2
FCHO1
SMARCD1
LOC285972
GATA2
MIR3663
ZFYVE26
MIR4667
SNAP25
RAX2
L2HGDH
PRR12
PRR15
HSD17B12
HSD17B10
DIRAS1
HMGN2
MIR23A
RASA4B
GABBR1
CRYBA4
SOX18
ABCA7
PDLIM7
FTX
PLXNC1
CIZ1
ZDHHC8
GFM2
GABRQ
ZC3H6
PRDM4
SLC22A5
FDX1
GPX4
C17ORF76-AS1
EFCAB5
IL15RA
PRDM9
HES7
KLHL24
TLE2
TLE1
TLE6
TAF13
TAF10
LINC00852
LINC00853
TAF15
DCTN3
CDC7
HIC1
CYP39A1
APLF
TM9SF3
PSMD4
MISP
NUS1
IL17F
IL17C
CYP20A1
CCNYL1
MVD
MBNL1
UBE2V1
SSR3
ZNF732
CMBL
GPR150
UBIAD1
LSP1
VAV1
SSTR3
NRP1
FAM89B
CCBL1
MT2A
KCNC1
TMEM259
HS2ST1
PSMD7
MIR1238
CD72
CPSF2
CLDN10-AS1
DEFA9P
RTDR1
MAB21L1
TM4SF4
TRIM24
ILVBL
ZNF644
STON2
TTLL5
SPON1
TTLL1
LTBP2
LTBP1
MIS18BP1
SAA3P
CLCN5
APC2
MCFD2
PLA2G4E
NMUR1
NCK1
SLC35F3
PRCC
IER5
ZNF398
MBD4
CMTM8
MBD1
MBD3
CMTM7
IL1RL1
REXO1
INSRR
ZNF260
FOXF1
SLC12A3
SLC12A8
VSIG10L
TMUB1
IFT57
TMUB2
ASNSD1
CEP192
ZFP91-CNTF
TEX261
STK17B
TESK1
ZNF646
ALDH1L1
C16ORF13
YEATS2
GON4L
SNX5
USP3-AS1
RPL27A
ALG6
MIR4476
MIR3615
TMEM51-AS1
CCDC127
JKAMP
ADORA2B
MIR4677
ARIH1
RUNX3
KHSRP
MKL1
STK24
TBC1D8B
SAPCD1
MIR3155B
PRR24
PDE5A
ORAI2
ORAI3
ORAI1
CSK
EIF4H
GALNT7
BCAR1
NR6A1
PRKCQ-AS1
CD97
NADKD1
LY75
SNX24
PIWIL1
CIRBP
SLBP
SH3BP2
CBX8
MESP1
PANX2
CBX4
ATXN7L3
NLRP7
FASTKD5
NLRP1
MIR3128
GRIA2
TNFSF9
TRAPPC10
RAB10
RAB13
RAB12
CST6
CST7
LINC00461
ACVR2A
ACVR2B
KLHL15
LINC00861
GPHA2
ASCL4
COL5A3
MTOR
KAT2A
TRIM61
JOSD2
TRIM65
MIR20B
CD101
CCDC53
SAAL1
OR10H1
ALDH2
ZFP36
RAD51
SNORD37
IGIP
UQCR11
USP3
SEPT5
C11ORF68
BLACE
SOX1
ARAP3
BIK
CEBPD
PRR4
PRR5
FASTK
KDM4B
TNNI2
ABCB9
INTS1
LOC100507373
LSM5
PSME4
TMEM247
THOP1
CYBA
ARL6IP1
MIR1182
EEF1B2
SNORD105B
BAI1
BAI2
PHGR1
SELRC1
SSR1
ZNF775
ZNF654
KAT6A
CACNG3
TCTEX1D4
LOC388906
HSF4
MEIS3
MLEC
MIR138-2
N4BP2L2
CYP2W1
EGR4
PRC1-AS1
SLC30A7
USP42
SLC30A1
RANBP17
MGAT5B
SLC35G3
CERS4
POC1A
LINGO1
SELENBP1
GADD45B
RORA
MIR548I4
TAGLN2
GJD3
EXTL2
EXTL3
BZRAP1
SLC25A22
SLC25A23
GAPT
LOC100506421
SLC25A28
MDM4
GMPR
ULK3
SNRPD3
NR1D2
LOC100132354
FOXA1
FOXA2
ZNF276
MIR5190
NCAPH
HDAC11
RBM26-AS1
KDM4C
MIR3918
MARCH3
GORASP1
NOP14-AS1
MIR92A2
LRRC48
LY86
SDHAF1
MAML3
TSGA10IP
STAT5A
PIK3IP1
FNDC3B
MIER2
TRPM2
GBP2
MAN2A2
RPP25L
MIR196A2
APOLD1
ZNF581
PPBPP2
TNFRSF1B
GALK1
TNFRSF1A
MIR4649
INSM2
INSM1
UBE2B
SYN3
MKNK2
DOHH
CCR4
RHOT1
ATCAY
DRAM1
APH1A
STAT1
FOSL1
ICAM1
DPM3
CTDSP2
CCDC11
IGBP1
CD63
RNU6-34P
DOT1L
[truncated: 197 more rows]
