# Supplementary material for: Identifying Network Perturbation in Cancer
Source: PLoS Comput Biol. 2016 May 4;12(5):e1004888. doi: 10.1371/journal.pcbi.1004888 (PMC4856318; doi:10.1371/journal.pcbi.1004888)
Supplement: S1 File — (ZIP) [file pcbi.1004888.s001.zip › files/tf_data/CD34_15k_enh/NFYB.csv]

HIST1H4C
HIST1H4G
HIST1H4F
HIST1H4E
RNF13
REM2
HIST1H4H
ARFRP1
HIST1H4D
PTPLB
ZSWIM5
DRAP1
NACAP1
IRX6
TMEM51
SP8
GRINA
CRB3
GOLIM4
MIR345
TRAPPC9
TRAPPC5
RNASEH2B-AS1
NTHL1
ITGA9
EVL
ITGA1
ITGA5
MFSD10
MFSD12
GTF3C6
DENND4B
APOA4
APOA1
XPO7
FBXL14
KCNIP1
SDK2
MPV17
GRN
CHST7
C2ORF42
RPS6KA3
PISD
MSGN1
TTC24
LOC285484
RTFDC1
FOXC2
FOXC1
ZNF292
GHRL
VAPB
AFTPH
NPHP3
NDUFAF4
SHROOM1
HMGXB3
FOXM1
FZD10-AS1
NECAP1
AP3D1
DBNDD1
SUGT1P3
BFAR
TRMT44
GVINP1
PQLC2
PQLC1
CCDC116
CCDC117
CCDC114
FGL1
MIR3936
CDC45
CRTAP
DCTN1-AS1
ARHGEF11
MIR1204
CPEB3
RAB2A
CHAF1A
TMEM66
BIN3
XXYLT1-AS2
MIR4530
IFT88
CLIP2
CDCA4
PCDHGA11
NDUFA4L2
IGFBPL1
FPGS
SP6
KLHL28
LOC100129216
NAP1L1
WDR74
PCK2
LINC00893
RPL26
AHCTF1
UVRAG
SPRED2
NQO1
VIMP
MIR490
PISRT1
PRPF6
ASB7
SIX4
POLR3GL
ATP5SL
PLEKHH1
SIX3
FKBP1AP1
SLC47A2
LINC00301
ZFP62
HMG20B
ZPBP2
TYRP1
HMGA1
CHM
UBE2R2
LEFTY1
ARRDC5
FAM69A
SHOX2
EGOT
ARRDC2
KLK9
PDE8B
SH3BP4
SYPL2
MANBA
SH3BP5
ZNF843
SYS1-DBNDD2
NRXN2
RABGAP1L
YDJC
PAK4
MIR545
FAM122A
FOXP1
NSDHL
ZNF57
FAM215A
COPS6
KHDRBS3
MED1
PINK1
CEP95
ZFR2
TREX1
VEZF1
TRAF3IP2
TNS1
MSL3P1
KIF14
NUDT8
DLD
NUDT2
KRTAP10-12
NPHP3-ACAD11
IGFBP5
PHLDB2
CYP2R1
LOC643923
ZNF775
GJA4
PMS2P5
COX18
SHISA5
DDRGK1
SHISA9
FBXL22
ARGFXP2
AMPD3
RPLP2
CD300LF
C2ORF50
TMEM14C
TMEM14B
C6ORF203
CSF1R
TRADD
CIB3
TPBGL
FBXW4
TNFRSF6B
TGFBR3
NTF3
NTF4
MTMR12
NLGN1
ARID3C
PVALB
KIAA1045
HOXD-AS2
FOXL1
MIR4701
ZNRD1-AS1
TJP3
FANCL
CXORF40A
MIR18B
SOWAHA
SECISBP2L
F2RL3
F2RL1
SH3PXD2A
AP3S2
ZMAT5
PITX2
NR1D1
NR1D2
MYBL2
MIR93
TIPIN
CAMP
DEFA10P
ERO1LB
MIR3940
MIR3945
MYLK-AS1
ST3GAL3
RAC2
ST3GAL6
FIGNL2
VCL
RUFY4
VCP
AP2A2
C1ORF162
FGD5-AS1
MIR4523
SLC16A5
WIBG
DCAF5
WIPF2
WIPF1
PTCH1
MON1A
CD38
ZFY
RAD9A
CD37
C20ORF141
TOPORS
TTC30A
SPG21
CALM1
ACSM1
FAM46A
FAM46C
TAF4B
DLGAP4
CYP51A1
CDNF
MBNL2
WDR66
KLK10
PSMG1
FLCN
FOXJ3
HOXD8
HOXD9
TRIM24
CREB5
TRIM27
R3HDM2
PER1
HMGCR
SLC15A2
SLC15A3
BRD7
CCDC28B
MIR150
PQBP1
MIR4435-2
AES
SLBP
PNRC1
GNAO1
GAB2
KAT2B
KAT2A
NTSR1
ST3GAL6-AS1
ZFP91
ABCF1
MSMP
PPM1M
EGR4
PPM1H
KCNK16
PPP6C
MSMB
PJA1
ENOSF1
PJA2
CISD2
LINC00620
TSHZ1
PAX5
ZNF580
PAX3
PAX2
ZNF589
SCRN2
GGTA1P
SLC3A2
LRCH3
MOG
BAG1
BAG6
KMO
LRRC37A6P
VTRNA2-1
RPL36AL
MIR24-2
LOC553103
ZNF503-AS2
ARHGAP23
PGBD5
GMFG
ZNF385A
SLC6A19
PSMA6
PSMA7
NUFIP1
SLC6A16
CAPN2
GALT
HMGCS1
DCDC2B
SORD
LGALS1
SRY
NRBF2
SNORD17
MYL12B
MYL12A
KCNJ8
SCARNA13
JAGN1
CSNK2B
C15ORF26
PLAUR
FOXO3
KIAA1522
KIAA1033
MIR4734
MIR4736
TIMM17B
GCNT4
GCNT7
HIST4H4
CALCOCO1
AMHR2
RPL22
WTAPP1
MIR106A
RGS3
MPND
PIEZO2
PIGO
FAM154A
DLEC1
LOC100126784
PPP1CB
CSNK1G3
SNHG12
CCDC174
CCDC175
OAZ1
PDK2
TM2D1
KLK12
MIR193A
MIR193B
KLK11
ZFAND4
FAM71A
MAFB
PLIN5
PLIN3
ZYX
SLC39A13
SMAP2
MIR4514
VSIG10
NTRK1
EIF1AD
LOC100133286
ARHGAP20
ARHGAP27
ZSCAN29
ARHGAP25
ABHD5
CD22
CD24
VAPA
ATG2A
TOB1-AS1
ABHD4
KRAS
BMP7
TWF2
NR1I2
CSTL1
CHTF8
ULBP3
NR2F1-AS1
C19ORF25
CCNI
TRIM38
RASSF7
CD151
LPPR1
CTIF
THAP10
LUC7L
MIR639
CHD4
EGFL6
MIR142
MIR637
MIR3128
MFSD1
IGF2-AS
LINC00323
LSM5
C19ORF26
DAD1
MRPL10
RCN3
MRPL15
C11ORF35
ARPC2
POLR2E
GATSL2
DAG1
POLR2B
POLR2M
EFHC2
AKR7A2
WFDC2
ELP5
IL1RN
PLSCR5
LRIG1
FAM47E
ITM2C
POLRMT
OSER1
IL17RE
IL17RC
MATK
GRPEL2
SACS
UCP3
FZD5
ZNF626
SLA2
NEURL3
DENND5B-AS1
DNPEP
NSA2
MLXIP
PLCD3
PLCD1
HIST1H1D
ADK
FHOD1
ITFG3
ATCAY
TACC3
TMEM239
PIAS4
PSMB7
PSMB6
DECR1
ZNF134
HIVEP3
FAM115A
HCST
LPXN
TALDO1
C1ORF146
LOC100506474
ACKR2
HIST1H2AE
HIST1H2AD
LY75-CD302
CORO6
SNORD22
SNORD25
SNORD27
SNORD26
SNORD29
TMIGD2
HIGD1A
SNORA16A
ZNF556
ZNF554
ZNF555
ZNF552
MSX1
HSD11B2
DKFZP434H168
SNORD8
SNORD9
MIR4726
TRAF1
MIR4724
MIR4725
MIR223
AP4M1
CRYM
ALDH1B1
FOXN3
PIF1
GNA15
GRIN2D
GNA11
TCTEX1D4
PRKAR1A
ZCCHC13
ZCCHC11
MFGE8
AP1M1
CCDC140
DLG1
LHX1
LHX2
COMMD9
LHX4
SAMD13
SAMD10
PTGER4
LHX9
SYS1
MIB2
LINC00673
GATA3-AS1
MIR374A
NOL3
MIR3960
MIR4298
B3GALT4
NPR3
CAMK2G
SLC38A9
PTGR1
OSBPL8
OSBPL9
STK4
IFRD1
GMIP
CYP3A5
GBA2
ZFP91-CNTF
LINC00229
VPS9D1-AS1
AKAP8
AKAP9
ARHGAP17
STARD8
CYP26A1
MIR19B2
LZTS1
MYL3
SPATA13
LOC100132891
NRSN1
FAM133DP
IMPAD1
POLR1E
LOC100134229
PTGDR
FZD10
C14ORF1
CETN2
UACA
C19ORF35
ZIC4
ZIC5
ZIC2
ZIC1
GRM1
CCL27
SPATA18
GLRX5
C14ORF80
SENP6
PHRF1
BRF1
TMPRSS12
PTF1A
SPDEF
ERMP1
DCUN1D3
WDFY3
HS3ST3B1
WDFY1
SLC18A2
SLC18A1
CDC42
LINC00359
DYNC1LI1
CDH18
MIR192
CCDC97
SDCCAG8
ASH2L
SLC2A14
PCDHGB8P
RAP1A
ACO1
DYRK2
POLR2L
SNORA61
SNORA63
NCOA3
OPALIN
NCOA4
NSG1
SLC22A23
NR2F1
CIRBP-AS1
NOP14-AS1
RIMS4
SETX
GRID1
ABCG1
JSRP1
PDE10A
SNORA81
TPCN1
GEMIN2
SLC17A5
IL21R
SLC17A3
KRBA2
ZNF492
SH2D3C
SLC37A2
LPIN2
CDK12
GJB3
CDK16
MIR548AO
ST7
ATP6V1B2
FCGRT
CTSB
N4BP3
N4BP2
CTSC
STL
SLC24A4
CXCR2P1
MMP28
MMP25
MEX3B
FLJ40194
HOXB13
IFT172
NUP35
CERK
SNORD30
SNORD31
MAP3K14
WHAMMP2
SLC1A4
DNAL4
PPP3CC
C8ORF56
TCAIM
LIN7A
SYCP2L
SESTD1
TGM3
MIR4757
KIAA1549
MARCH5
DCTPP1
MMP23B
MMP23A
LRRC46
MIR1244-3
MIR1244-2
MIR1244-1
TMEM173
RARA
B3GNT5
GNL1
EIF3L
EIF3M
RARG
LINC00273
FNDC4
B3GNT8
ADRA2A
PWWP2A
NOL12
CCNL1
JAKMIP1
GHRLOS
TSC22D3
HLA-DRB5
MTFP1
SNAI1
SNORD125
NME1
PTTG1IP
SLC2A8
SLC2A6
SLC2A1
MESDC1
MESDC2
CCL4
METRNL
ZNF273
TOPORS-AS1
ADAMTSL5
TULP3
HDAC5
EN1
KIAA0895L
C22ORF34
MIR1915
RNF138
FBRS
SARDH
ATP6V0A2
VPS52
CACNB1
KRT76
BRE-AS1
ATM
KRT79
KRT78
TTBK2
ATR
TIGD6
BRIP1
SSSCA1-AS1
MIR618
C6ORF1
DNAJB1
KIAA1958
DNAJB5
DNAJB4
FANCG
IFI16
HNRNPAB
TTC27
HAS1
SLC2A1-AS1
PPRC1
MIR186
RCL1
ELMOD1
ENO4
HAP1
SNORA52
NPAT
ACOX3
SLC22A14
SLC22A15
CRTC2
HOXA2
HOXA1
CDK9
LPAR6
HAPLN3
PTK6
RCSD1
POMP
SORBS3
SEMA6B
CNIH4
ATG16L2
BCDIN3D-AS1
ARHGDIB
ASF1A
ASF1B
SPECC1L-ADORA2A
TOP1MT
SUPT16H
ACBD4
PRKCZ
HIST1H3G
HIST1H3D
HIST1H3E
PRKCQ
MIR1226
SCML1
ZNF157
PMF1
GULP1
FAM195A
NRIP1
MEIS1-AS3
ITPA
ZNF792
LOC100505695
MUL1
ADD3
KIAA2018
PIDD
C19ORF24
MNAT1
PPP1R3B
PPP1R2
CCDC94
MAP3K1
ZNF571
MARCKS
FMOD
ZNF577
H2BFXP
LUC7L2
HAL
TBXAS1
ZNF200
SMCO4
LRRC37A5P
FPR2
FPR3
EVX1
EVX2
PPP1R37
MIR5698
TOMM34
PPP1R32
MIR5690
FLJ44313
RPL19
CXCL5
TRANK1
NME2
C17ORF82
LOC100133612
RAI14
LOC100132215
PRSS23
PRRX1
IZUMO4
RGP1
MIPEPP3
HELT
EPB41
FLJ33534
ZNF826P
AHNAK
DCTD
AFF1
PNPLA2
C15ORF53
NKAIN2
IGSF9B
GFOD1
UNC5C
GCKR
GBP6
ATG10
MAP1S
UBA3
SPICE1
KIAA0754
KIAA0753
PHF23
GNAS
MED13L
UBE2B
CDHR4
UBE2Z
UBE2W
CYP26C1
DPF1
MIR7-3
SEC14L1
ILK
RPS15A
MR1
KRT3
BTBD19
PHTF1
SIK1
CTDNEP1
BMP2K
GPR84
ZIM2
LOC253044
CCDC135
RUNDC3B
RABEPK
MIR661
SALL3
CD180
FAM225B
SIX1
GPR68
TBL1XR1
LATS1
LRRN1
PRX
PPP1R15B
CACFD1
TMSB15B
ZMIZ1
COLGALT2
SNORA44
SNORA40
SNORA41
ROGDI
C1ORF174
MOSPD1
AEBP1
GNE
ANKRD12
SPTBN1
ANKRD11
RIMBP3C
PCDHGA10
GDF6
CBR3
DPP8
ANXA3
ZNF438
ANXA7
ZBTB7B
CENPC
MNS1
MCM7
MCM3
MRPL38
SQSTM1
SAMHD1
LOC253573
EPC1
NDUFS1
REC8
SNORD28
TMEM167B
UFD1L
FAM198B
TIMP2
ZRANB2
PARN
CRY1
PCDHGB7
PCDHGB6
HIBADH
ASNA1
SNORD6
ZNF143
DENND2D
WWC3
ZNF148
DGCR5
INPP4B
SNORD5
ZNF784
GPR108
SNORD2
PYGM
C1ORF195
SOD2
SOD3
VWA7
STK4-AS1
ZNF367
OR2T8
SMIM22
C19ORF69
PRKG1-AS1
RNU6-33P
SNAP25-AS1
CCDC83
SNORD51
UBOX5-AS1
ZADH2
TLR2
DDX5
CTR9
NKAIN3
FAM179B
KRT7
ZNF563
H2AFJ
LOC401980
POM121L9P
ZNF219
NFKBID
CLTA
WDFY3-AS2
HAUS8
KDM4A-AS1
UBXN8
PRSS35
DLX6
MYD88
EPM2A
LOC729950
FAF2
ASIC1
HIST1H2BE
HIST1H2BF
ABCB10
MIA2
STAT2
HIST1H2BI
MISP
SLC25A41
OLFML2A
VAV1
HOXD12
HOXD13
HOXD10
ELOVL6
IPO9
BEST1
ACTR2
BEST4
EPN2-IT1
GPANK1
ZNF425
KIAA1614
TNPO2
RMDN2-AS1
RAB8A
NR6A1
SGCB
TECR
GP1BB
FLJ38576
DUSP9
MIR25
GTDC1
MIR3687
DUSP5
DUSP4
ALDH18A1
REPIN1
ELN
RBL2
ANKRD34A
STAG3L2
KIAA1804
FADS2
HEY2
ALOX12B
WDR90
STAT5B
PRR5L
TPTE2P5
TBC1D16
TBC1D14
MIR27A
BRE
MIR2276
GPR55
ADAM19
CACTIN
PLOD2
FOXRED2
MIR200A
LINC00563
DGKA
ICK
SNORA32
LIX1L
LINC00966
PTPRO
USP11
FOXD4L1
ANKRD63
SSBP3
SSBP2
ANKRD66
PACS2
SBNO2
HSPA14
MYO7A
TXNDC17
UNC45A
IFITM10
FABP5P3
FAM222A
CTC1
PCSK4
FAM86FP
HIPK1
ANP32E
SEMA4A
HSBP1L1
FENDRR
NTNG2
SQRDL
RETN
MRPL54
NAPB
LARP1
ARHGEF12
ARHGEF19
IQCC
SERP2
IQCD
MT1G
TTI2
ZGPAT
RHBDD2
FDX1
ZNF771
IGF2
MMP10
EMCN
ELAVL2
CDKN1B
LOC388849
UBE2D3
SNORD35B
LOC285419
SETBP1
APOF
MGC12916
TANK
MST4
MIR2861
APOM
MST1
OVCA2
ZNF519
UBXN2A
ZNF516
EEF2K
CCDC53
TMEM121
C10ORF114
FAM133B
KCNK17
TMEM129
MIR4765
PPP1R11
SLC39A3
VPRBP
C17ORF62
PSIP1
MIR106B
SLC35B2
FLOT2
MYH14
AP3M1
AKAP10
TSC2
HINT2
SCLT1
CDH17
P2RY14
SKIDA1
P2RY10
LOC646268
S100A5
S100A4
S100A6
TAOK1
TCFL5
LASP1
CDCA7L
ALG14
TMEM63A
APBA3
SIX3-AS1
BANF1
ATAD2B
B4GALNT4
RBM6
EMID1
MIR301A
MIR3654
MIR3653
TTC7A
UCN3
LOC100129269
GYG2
PCDP1
CCNA1
MIR4437
MIR4434
LINC00176
MIR4432
WIPI2
PELO
SKA2
JAG1
TLDC2
ADAT1
MREG
NSD1
IL32
PLEKHO2
PLEKHO1
NRP1
GMCL1P1
EXOC6
MIR365B
MIR365A
OGT
STMND1
CA4
STK3
MGAT4A
MGAT4B
CAMK2N1
EEF2
SNORA25
AKR1E2
LINS
SF1
PTK2B
SNRK-AS1
PCDHGA12
USP25
LOC643037
ADAMTS6
GATA2
ARHGEF2
TSPEAR
RNF207
CDH2
CDH6
IFITM3
CENPN
RIMBP3B
STRA8
LIPH
LIPM
LDB2
CLCF1
LDB1
RNF19B
RNF19A
SCARB2
MIR429
MRPL42
EID3
SYNPO2
ACTB
MIR1272
DMRT2
STARD13
HDX
UNC93B1
NCKAP5L
NEK6
MT1L
MT1F
GPR161
MT1B
TXNRD1
MIR33B
BUB1
VNN3
VNN1
LYRM1
SNORD71
SHD
ECSIT
SHH
MIR1304
C9ORF92
JTB
SNORA8
HS6ST1
MIMT1
SNORA1
ZNF503
SNORA4
LOC143666
TMEM136
UBL4A
LAG3
SPRY1
STBD1
IFI27L2
SPRY4
SAMD4B
MGC34796
CERCAM
CDKL3
TBX10
ABRACL
FBXO25
OR10V1
RANBP6
CADM2
CADM3
RANBP3
KRTAP5-4
KRTAP5-5
MRGPRX3
AIM1
DLL1
LOC644656
GXYLT2
TMEM2
UHRF1
TM6SF1
PIP5K1C
RANBP1
STX5
STX6
MYO9B
PARD3B
SRXN1
LOC100128505
CRHR1
LAGE3
GOLGA7B
PUS1
PHF19
PRSS3
TRMT2A
MIR3185
IQGAP3
YWHAZ
HDGFRP3
LOC100506776
HIAT1
ETS2
ETS1
RPE
NOD2
UCN
PANK1
RNF123
ZBTB5
FCRLB
CARD10
MGAT2
MIR3648
CHST11
CHST14
TMEM183A
PITPNC1
MMP1
NDUFB6
RNU6-16P
FCHO1
MIR659
MIR658
LOC158435
HSFY1P1
ZW10
GPR37
SUGT1
STAP2
STAP1
LOC100505679
TJP2
SNORA18
AQP1
IRF2BPL
NR2C2
SCARNA9
SHMT2
ADCY6
PLD2
KIF24
RPL39L
JKAMP
IFI6
SNHG1
MIR146A
RRP8
DOCK1
OXR1
SAAL1
SEPT9
XRCC1
HOTAIRM1
FAM184A
HOXB-AS5
SLC9A5
SLC9A6
SLC9A3
TNRC18
MEIS3
MEIS1
PLEKHB1
JUP
FTX
PAPL
C11ORF95
NARF
RBM39
PLCB1
ATG9B
MIER2
PARP1
EPN3
GIMAP8
PAPD7
REV1
AMN1
FAM32A
LMNB1
ALDH4A1
CYP2F1
CDC14A
RHBDF2
PHF6
MIR324
FGF22
PPP2R5B
MYOM1
LOC100505636
TBX2
MOB3C
MOB3A
TBX6
TBX4
NPHP3-AS1
SH3GL1
KCNA3
SLC10A3
SPACA5B
STRN4
ZNF530
ZHX2
SS18L1
FHL1
FTH1
UGGT1
RPS27
MYEF2
BDP1
FOXD3
RPS29
PLA2G2A
PTBP3
APPL2
GAS8
NT5DC2
CTDSPL2
RARRES3
HNRNPUL2-BSCL2
RARRES1
MIR5093
COL13A1
PFAS
ZMIZ1-AS1
PPIB
MIR4322
MIR4321
CYFIP1
BAHD1
CORO1C
DDX3Y
DCPS
SLC22A5
MLLT6
NPAS3
MLLT1
THEMIS2
HNRNPA2B1
PHOSPHO1
ZCCHC2
FKRP
NBAS
ANPEP
IMPACT
STAC3
MRGPRD
OSR1
OSR2
LOC100507584
PPP6R3
THTPA
ZNF3
MIDN
UPP1
EFCAB4A
IL15RA
CTCFL
OTX2-AS1
PURA
PURG
BCL6
ALX1
BCL2
HECTD3
HECTD1
DARS
C22ORF43
PLK3
PLK2
PLK5
PLK4
SETD1A
LRFN1
MIR3675
LOC100507557
TTC9C
TTC9B
L3HYPDH
ST7-AS1
LINC00628
ZP2
MIR4456
PDE7A
IP6K1
DLEU2
MYC
MYB
NECAB2
RALGAPA2
SEPT12
SPAG8
FBXL8
COG3
CCIN
CSNK1G2
SERPINB8
KLHL2
SCOC
KCNMB3
PMF1-BGLAP
PNCK
LIPE-AS1
KDELR1
CFTR
CLEC12B
ANKRD54
ZNF836
MIR9-2
SPECC1L
ST14
SLC25A5-AS1
POLN
KLHDC4
FAM221B
PLXNB2
AMH
UBAP1
DHRS4-AS1
PRAC
CMAS
HTR2A
NEUROG2
RNF222
LINC00446
SMC1A
C1QL1
NBR1
SIRT6
TMEM92
MN1
MED31
EPHA1-AS1
RHNO1
TMEM95
RSRC1
PLEC
HSP90AB1
HIC1
FSD1
HOPX
RBM26
RBM22
MIR132
BTN3A2
ATP5S
EPHA4
EPHA1
ME1
ATP5L
HFE
ATP5D
TBK1
MRPS30
LOC90834
CITED1
FGF10
KLHL36
SLC20A2
MCFD2
FAM209A
CGB8
CGB5
LOC100505625
CGB7
PDSS1
FAM225A
UNC13D
SNORD99
DTNA
KCNB1
HNRNPUL2
SNORD93
PAK6
OSGIN1
STOML2
PDE4DIP
EMP3
STEAP3
RPS15
LOC100129935
RPS18
BCL11A
ARL6
DCAF11
CLPB
UBASH3B
AVL9
UBQLN2
LSM12
TMEM183B
RAD51-AS1
OR8B12
DAPK3
RAX2
KCNJ11
PIM2
TNR
MIR4681
SSSCA1
POU4F1
KIAA1432
GGT5
RASA4
RASA2
TMPRSS9
PTPRS
LOC100507173
CLP1
PRPF38B
CREB3L3
PTPRE
ANKRD24
DEFA8P
DTWD2
LOC731424
OTX1
POLG2
IFNAR2
MIR4261
PRSS33
SGPL1
TYROBP
CYP46A1
CDC42SE2
GABARAP
CXORF21
SLC35A2
WRN
DUSP7
B3GNT6
SMARCD1
LOC285972
COX6A1
GATA3
APOBEC3H
MIR4667
SNAP25
MIR4665
L2HGDH
PRR13
PRR11
PRR14
PRR15
IPCEF1
HSD17B12
HSD17B10
C19ORF43
DIRAS1
HMGN2
MIR23A
RASA4B
UROD
GABBR1
APOBEC3B
SOX18
MIR3064
HES7
EPPK1
KIF2C
MAP1LC3A
GGTLC1
PCYOX1L
FLJ37644
INSIG1
PLXNC1
MIR3117
ZDHHC5
LRR1
ZDHHC8
GFM2
GABRQ
ZC3H6
PRDM4
RNU6-28P
HIST1H2BG
WDR31
GPX4
IL11RA
PDE6H
CRIP1
PRDM9
CRIP2
KLHL24
KLHL20
TLE2
TLE1
TLE6
LINC00426
TAF13
TAF10
LINC00852
TAF15
FH
DCTN3
DCTN1
RNASET2
OSER1-AS1
DENND3
CIITA
CYP39A1
MIR4316
TM9SF1
TM9SF3
ADD3-AS1
MIR4314
LOC100507362
NUS1
MIR1248
IL17C
CCNYL1
MVD
SIGMAR1
UBE2V1
CMBL
TRIOBP
LSP1
ABCA7
SSTR3
FAM89B
TUBGCP4
AQP7P1
SH2D3A
MT2A
TMEM259
SDC4
PSMD7
TMEM253
CD72
KIAA2026
BAALC
B3GNT9
CLDN10-AS1
DEFA9P
TM4SF4
ACAA1
GOSR1
ILVBL
CNOT2
ZNF644
CDH22
TTLL5
SPON2
SPON1
TMEM51-AS1
LTBP1
MIS18BP1
SAA3P
ABR
SLC25A5
APC2
TOB1
HGD
IPO4
PLA2G4E
ZC4H2
SLC35F3
PRCC
IER5
DKK1
ZNF398
CMTM8
MBD3
CYB561D1
IL1RL1
SPAG9
TSPAN17
REXO1
INSRR
SLC25A19
GCM2
LBR
SMAGP
LOC283856
SCARNA2
ZNF260
FOXF1
CCDC18
VSIG10L
TEP1
NCKIPSD
EXT1
ASNSD1
ZNF649
KIAA0226L
CEP192
CORIN
DYNLRB2
TEX261
STK17B
TESK1
SYNCRIP
ZNF646
CLECL1
TSEN15
C16ORF13
YEATS2
DHRS4L2
LEPROTL1
OSBP
NOA1
SNX5
LOC344967
ALG2
USP3-AS1
ALG6
ALDH3B1
COX6B1
SHPRH
ARL4C
C9ORF106
YPEL4
MIR4671
YPEL3
RUNX3
KHSRP
LINC00609
EIF4A2
SRMS
TBC1D8B
SAPCD1
RAB42
PDE5A
ORAI2
ORAI3
MIR7-3HG
ORAI1
CSK
C19ORF59
MLLT10
BCAR1
SMIM6
PRKCQ-AS1
CEP170
RNASEH2B
IRF9
NADKD1
LY75
SNX22
CD70
PI4KA
CIRBP
RFC3
ZFHX2
FABP6
TRIP10
MIR4435-1
SH3BP2
CBX8
MESP1
CBX3
ATXN7L2
NRN1
NLRP7
MIR3122
NLRP1
NLRP3
SEC61B
ZRANB2-AS2
GRIA2
TNFSF9
ADAP2
MMGT1
LINC00466
RAB13
RAB12
CST6
LINC00461
LYSMD4
GPHA2
ASCL4
LOC100128568
TRIM61
CMC2
TRIM65
MIR20B
MIR210HG
ALDH2
SPATC1
ZFP36
OMP
AATF
RAD51
SNORD37
IGIP
UQCR10
UQCR11
SEPT5
SOX9
C11ORF68
RNF39
SOX2
BLACE
LOC100499183
RNF31
SNHG10
CEBPD
PRR3
DVL2
KDM4B
TNNI2
ZNF540
KCND1
INTS1
LOC100507373
TPP1
KANSL1
CYBA
ARL6IP1
EEF1B2
G6PC3
TAMM41
BAI1
SSR1
CACNG3
CACNG7
HSF4
KIAA1704
LIF
APOC3
SLC30A7
ATP2C1
SLC30A1
SLC35G3
CERS4
POC1A
LINGO1
SCARF2
SELENBP1
MPP2
S1PR2
RORA
FAM110C
TAGLN2
C1ORF53
KLHDC10
ST7-OT4
EXTL2
SLC25A22
SLC25A23
MIR5047
GAPT
SLC25A27
SLC25A28
SLC25A29
MDM4
MAN1A1
GMPR
CNN1
CNN2
LOC100132352
FOXA1
MIR5190
RBM26-AS1
GORASP1
SCRT2
LRRC49
MIR92A2
CTXN2
TSGA10IP
GLDC
STAT5A
FNDC3B
PLCE1-AS1
SURF6
DHRS13
MAN2A2
[truncated: 188 more rows]
