# Supplementary material for: Identifying Network Perturbation in Cancer
Source: PLoS Comput Biol. 2016 May 4;12(5):e1004888. doi: 10.1371/journal.pcbi.1004888 (PMC4856318; doi:10.1371/journal.pcbi.1004888)
Supplement: S1 File — (ZIP) [file pcbi.1004888.s001.zip › files/tf_data/CD34_15k_enh/NR2C2.csv]

RANGRF
ELANE
CEL
AGK
LOC339240
REM2
HIST1H4L
LAPTM5
PCSK9
MZT2B
ATRX
PMM1
ZNF703
PIK3CA
COPRS
PIK3CD
PTPLB
ZSWIM4
RNF114
ZC3H14
DRAP1
ABCD1
TMEM57
IRX1
ABCD4
IRX2
FOXQ1
LOC441204
OSGEP
ZNF43
LOC100505666
SCNN1D
KCNF1
CAMKV
GOLIM4
MEG3
IREB2
CEP85
RAB40B
DUSP28
PTRH1
ZNF674
COL7A1
PRRG2
PARP15
ERI3
ZNF678
FUS
CLDN6
RPRD2
ACLY
SPPL2B
MAL
ORAI2
EVL
ATP2A1
ATP2A3
RARRES2
ITGA4
RIT1
MFSD10
DENND4C
APOA5
CAPN10
UFSP1
APOA1
APOA2
LOC100287072
LILRB2
XPO7
LOC400958
GMDS
FBXL15
CYP27B1
FBXL16
FBXL18
KCNIP2
KCNIP1
H19
PRSS57
PRSS50
PRSS53
WFDC3
DNASE1L1
FAM212B
LIN28B
FAM212A
OTUD7B
EPS15L1
CNTFR
TACR2
CHST6
ITGAX
RPS6KA2
LOC284648
KCNH3
BCL2A1
TP53I11
LINC00489
PRNT
ITGAM
FAM134B
FOXC1
SERPING1
SMAD7
C11ORF65
SMAD2
SHROOM3
MUS81
AMMECR1L
NPHP4
NECAP1
LOC440311
MIR4710
ABHD14B
ARF3
ARF1
CKS1B
SLC36A1
DNALI1
ATE1
ELMSAN1
AGTR1
MOBP
ERICH1
ZSWIM1
MIR3620
PRADC1
GLTP
TCEA2
SULT1A3
TCEA1
SUGT1P1
KDM2A
SUGT1P3
BARX1
NOL9
NOL8
LOC100130275
OLIG2
OLIG3
NOL3
RAB11FIP3
NIPSNAP1
RALY
CCDC116
ZSWIM8
CCDC114
MBD6
ATP1A4
ATP1A3
ATP1A1
SPHK2
SPHK1
CUEDC2
EEF1A2
MGC15885
CPEB2
SPNS2
FIZ1
PDDC1
ARL16
SURF2
XXYLT1-AS2
FAM86C2P
UBTF
BRIX1
ACTL7B
SARDH
RIMBP3B
ETNK2
CDCA4
CDCA5
HOMER1
FIP1L1
NDUFA4L2
PIN4
KISS1R
UXS1
CD44
CD47
CD40
LINC00094
DMTN
MIR765
THUMPD2
SP6
MIR760
LYPD2
SP7
THAP3
NIPAL4
RAB26
THAP7
PNP
YRDC
LOC100294362
WDR78
FAR1
ACTR1A
PNN
MLF1IP
CHID1
HLA-DMB
WDR74
RPN1
AAAS
LINC00896
SYTL3
NTAN1
LINC00899
NQO2
SPRED2
CCRL2
CYP4F8
SFMBT2
CYP4F3
PRPF6
ASB2
ASB7
SIX4
RAB40C
PLEKHH3
MR1
SIX2
GSTTP2
CNPY4
C7ORF50
CIRBP
SLC47A2
SLC47A1
GLT8D2
MRPL36
CRISPLD2
MRPL34
C5ORF15
RGS3
UBE2R2
LEFTY1
GSR
SHOX2
ARRDC2
FAM120AOS
MYL3
PDE8A
THOC5
SYPL1
C1ORF122
C1ORF123
KIAA0930
RCOR2
RFX5
APP
NRXN3
TIGD3
RFX2
RFX3
ELK3
YDJC
IBA57
TMEM44
PAK6
TAF5L
UQCRC1
DPEP3
MAZ
MSL1
FOXP4
MSL3
SERINC4
KCNG3
TBR1
ZNF592
PPOX
LOC115110
MED7
ZNF598
BAK1
CEP97
MYCL
ZNF607
RRNAD1
ZFR2
MXD3
RGMB-AS1
MFSD2B
TKT
PEBP1
FOXF2
IGF2
NUDT9
IGF1
DPYSL2
LOC100506527
DLD
NUDT4
PMEPA1
IGFBP7
IGFBP4
COL16A1
EPS8L3
LOC100144597
ABTB1
ABTB2
ZNF775
GJA5
GJA8
GLYCTK
PRR7-AS1
CALML4
MEF2C
COX19
ELOVL2-AS1
TMEM216
LOC100134259
KDM3B
NXPH2
GAS5
ISLR2
TRIM7
NXPH4
NUTF2
EPHX1
ANKRD13D
ZNF335
PIGV
FAM168A
AMPD2
PIGW
TMC8
PRKAR2A
DNAJB5
MALAT1
MST1P2
MLF1
QPRT
NUP62
TPM4
CSF1R
TPM2
TRADD
CHPT1
C12ORF79
FBXW4
LOC646719
KIAA1683
ARID3A
TRIO
ETFB
CLIC2
MTMR11
MTMR10
TET1
SEPHS1
CELSR3
SSX2IP
MMP19
TMEM145
C16ORF59
FOXL2
BBX
MIR4701
C16ORF54
SLMO1
TJP2
CYP24A1
PPAN
LY6G5B
RAB14
MFN2
KIF12
SOWAHD
F2RL3
LOC100132707
F2RL1
ABHD14A-ACY1
MAD2L2
ALOX12P2
ST6GAL2
TATDN2
LYSMD2
GTF3C4
PRDX3
EPN2-AS1
PRDX1
NFYA
MIR3545
MYBL2
CCNI2
MIR4638
MIR4639
CCDC167
RAB1A
MIR3940
PHLDA3
MYLK-AS1
CRYBA2
CCT6A
RAC1
NINJ1
PTH1R
VCL
FCGR2C
NLE1
RPL7A
NBPF12
CPLX4
CYTH1
PBX4
PAPOLG
WBP1
SNORA74B
TJAP1
MIR4521
SLC16A3
KATNB1
SLC16A5
NSUN4
NSUN7
CEP135
ARHGAP30
MST4
LINC00242
DCAF5
ADAM15
CMKLR1
PAGR1
CDR2L
CD37
ZNF321P
POLR3D
UQCRH
SNORA50
TXNDC5
EPB41L4A-AS1
GPS2
JOSD2
SPG21
CALM1
SNORD78
CACNA1C
GSDMD
UPK1A
FAM46B
CACNA1G
EIF4ENIF1
MIR196A2
TMEM178A
CACNA1S
PRMT8
SNORD79
PNKP
HMGCL
HOTAIR
TRIM26
PRMT1
CREB3
CD101
CDH26
CLCN4
FLRT1
PNKD
BRD8
RRN3P2
BRD7
SLC15A4
BRD3
KAT8
FAM65A
ORMDL1
KIF5A
NPY1R
MIR150
AKT2
MIR620
TTC16
LINC00338
LINC00336
C7ORF49
CSF2RB
AES
MRPL20
MRPL23
GBA
GAB2
GAB3
DNAJC21
LARGE
ZNF853
IFNGR1
ZFP90
NDRG2
NDRG3
ZSCAN2
PPM1F
THEM4
USP49
CHD1L
MSMP
PPM1N
GSAP
PPARGC1B
DNAJB12
MIR2110
MAFF
MADCAM1
CX3CL1
RNF139
CHEK2
CHEK1
CISD3
SNAR-A14
CLNS1A
TSHZ1
TMEM128
PAX5
LPAR2
PAX7
C14ORF159
PAX3
MRPL1
PTPN3
SCRN2
GGTA1P
ZFAT
PTPN6
HOXC11
TNP2
ACAD9
NANOS2
PSD
TPRG1L
HOXA9
EIF4EBP3
LRCH3
C10ORF95
AGBL5
BAG6
MYO1E
SAP25
MYO1A
RPS7
CHST1
ADAMTS13
ADAMTS12
DHDH
CYP2S1
MIR24-2
MEOX1
BCR
CD79A
CNTD2
ZNRF3-AS1
TSSC1
ZNF674-AS1
ZER1
GPNMB
HOXA11
HOXA10
PSMA3
PSMA1
UQCR11
SLC22A18AS
C2
SLC6A11
LENEP
SLC6A16
FBXO45
FBXO44
NEMF
WFS1
FBXO41
USP4
FAM214B
PREPL
MIR5008
IGSF23
IGSF22
DET1
LGALS1
FSCN1
CYP4F22
SNORD10
MYL12B
SFRP4
NUP54
SNORD19
ANKRD54
EMC4
TAPBP
SCARNA12
HP07349
SCARNA16
AGPAT1
LOC100996634
LOC285548
LOC388948
CSNK2B
MYO10
CAMK1D
VARS
ZBTB25
FCGR3A
FCGR3B
MPDU1
MIR4730
MIR4734
GCDH
SMCR7
PRICKLE2
PRICKLE3
RPL29
TAC1
RPL26
UNCX
RPL22
WTAPP1
SLC16A11
C5ORF42
SLC16A13
SPINK8
CCR10
HPX
SMARCB1
LOC729020
PIEZO1
PIGL
MIR548Z
TMEM194A
PIGQ
MIR3605
LINC00657
PIGU
MIR548B
MIR548C
CATSPERD
TMEM72-AS1
MIR548K
CSNK1G2
TAX1BP3
ARAP1
BBIP1
LOC100133445
CCDC175
RDH14
SEPT1
KANK1
SLC25A34
C2ORF88
ALPI
NAB2
DEDD2
FAM178A
FXYD7
FXYD4
PDCL3P4
FXYD2
MTBP
FXYD1
KLK14
ZFAND6
MAFK
WDR5B
PLIN5
IGFN1
CANX
LOC400620
SLC39A13
SMAP2
MIR4517
MIR4516
ARHGAP22
LOC100133286
DVL1
ARHGAP27
CREBRF
AMDHD2
ZSCAN20
C21ORF49
KCNMB1
TDRD9
DDIT3
SLCO4C1
MRPS7
TDRD1
CD27
PCGF3
ABHD8
RBP3
RBP4
MIR3175
UBR3
SOCS1
TOB1-AS1
NUCB1
LOC730668
ABHD4
ACYP1
SOCS5
WDR55
WDR53
SRPR
PCNA-AS1
SC5D
EIF4G3
EEF1D
PPP2CB
C19ORF26
PACSIN3
C19ORF24
PSG9
MTIF3
CCNI
EGFL8
HOXC9
HOXC8
RASSF1
TRIM32
PTPMT1
OLFML3
TBRG4
RASSF4
RASSF7
HOXC6
CD151
VMO1
LPPR3
KREMEN2
THAP11
RSAD2
NCKAP1
ATP8B3
MIR149
CHD2
CHD5
MIR638
MRP63
WISP2
MIR141
DHH
GPBAR1
ABHD11
CRIP2
LOC100507373
IGF2-AS
GATA3-AS1
LINC00324
ERMAP
TGFB1I1
MRPL10
MRPL12
MRPL13
TREML5P
IL4R
C11ORF35
ARPC2
CDC25A
RNF41
CAPS
ANKRD27
ANKRD24
POLR2A
LSM2
EFHC2
C1ORF146
CAPG
TPRKB
ANKRD29
SNORA70
TMEM66
TMEM65
PRDM15
PRDM12
PLSCR3
PRDM10
PRDM11
SLC22A31
FIS1
HNF4A
TMEM68
PRODH
MTTP
CASKIN2
SKIDA1
POLRMT
RNF126
MPZ
RNF122
DDA1
PADI4
GRPEL2
FAM120A
CPNE1
MAPK15
CD302
MAPK11
MAPK12
GRASP
MUC5B
FAM86JP
PAXBP1
LMNA
NCOR1
FCER1G
HIST1H3I
ZNF629
BTG1
OGFOD2
ZNF620
TEF
ENDOV
NEURL2
NEURL4
FXYD3
TMEM30B
RASSF3
RAP2A
FAM49A
SIAH1
GML
RASSF5
FLJ44511
LOC101559451
HOXC4
GGA3
PLCD1
PDZRN4
ZNF518A
HTR7P1
HIST1H1B
ATCAY
RASGRF2
VIPAS39
ZNF483
GJC1
PIAS4
ZNF131
HIVEP1
KIF20A
HDHD1
ZNF316
SPG7
TEX33
JUND
HIST1H2AL
LOC285696
P2RX5
RMI1
RMI2
P2RX6
SNORD20
SNORD22
SNORD24
SNORD29
TMIGD2
KCNK6
FAM155B
CRY1
CTU2
CTU1
ZNF552
IDNK
SULT1A4
MSX1
MSX2
VPS13B
MIR4726
LOC401980
MIR4724
RMDN2
LOC101243545
PPAN-P2RY11
RMDN1
HOOK2
NUP160
TMPRSS3
MIR4729
LRRC56
TVP23B
EVI2A
EVI2B
LEMD1-AS1
KAT6A
REPIN1
AKAP11
PCDH9
RPL38
TAB3
BBC3
PCDH7
CHD9
TARBP1
GNA15
GNA12
KLHDC8A
DKC1
SDHA
SDHC
ATF6
ATF1
TBC1D10B
DUS3L
CTNNA3
ZCCHC18
MBLAC1
MOCS1
CCDC140
BPIFB4
HSF4
CCDC87
BLOC1S5
SDF4
UBE2J2
OARD1
SMG8
MIB2
LINC00673
C15ORF39
PPP4R4
LOC113230
MIR3960
ZMYM2
NPR1
B3GALT6
IFNK
ZMYM5
SLC45A4
PTGR1
SLC45A3
MIR138-2
OSBPL8
STK3
STK4
UTP14A
SCT
OSBPL3
CDH24
ALS2CL
OSBPL6
GBA2
AKAP4
DBNL
MIR4508
UCKL1
MIR4505
MYL5
ARHGAP10
CYP4F24P
STARD6
ARHGAP18
RLN1
CAPZB
ANO8
NFU1
CELF6
NUAK2
LOC730183
DKFZP686I15217
CELF1
C3ORF20
ATP2C2
POLR1B
DCHS2
MIR3188
PTGDR
MRPL14
MIR3185
SLC30A7
C5ORF38
FLI1-AS1
WDR45
WDR46
POM121L4P
BHLHE40-AS1
MIR1909
MIR1908
NAIF1
CDC25C
ZIC5
TNFRSF8
DIO1
C19ORF33
TBC1D24
TNFRSF4
TBC1D29
CCL22
CCL25
C19ORF38
CCL27
NR1H3
ALPK1
EFEMP2
GUCY2D
CXXC5
C14ORF80
UCK1
FIBCD1
UCK2
PHRF1
SENP2
SENP1
HID1
C17ORF47
SLC35G1
PLA1A
BRF2
SLC35G6
BRF1
IL11RA
TYRO3
LRP8
DNAJC9
DNAJC4
DNAJC5
TSNARE1
LOC100129316
CCDC94
TTC31
ZNF821
HS3ST3B1
GADD45A
C1ORF148
P2RX5-TAX1BP3
EFCAB4A
TMEM95
WDR83OS
TPI1P2
TMEM191A
ACP2
ASH2L
SNIP1
SNORD47
PCDHGB8P
MKRN3
MKRN2
C1ORF159
C1ORF145
SNORA65
SNORA67
RGMB
SNORA75
LHFPL2
TLL1
NCOA1
TMEM17
FAM91A1
SEZ6L2
NT5C3A
CIRBP-AS1
ELL3
RHOD
RNF157
KIF21B
IL1RN
GSG1
MCAM
FRMPD2
TLK1
PRAM1
PDE10A
ACPT
ZNF639
ACPP
TPCN1
GTF2IRD1P1
AK3
AK2
ZFYVE28
TBCC
GEMIN7
SLC17A2
APOBEC3B
LOC100130348
HOXA10-HOXA9
PBRM1
SARS
CDIP1
LOC100505761
TOMM40L
AP1S1
RASA4CP
ACTBL2
KRBA2
CHMP4B
RPUSD4
GEN1
FAM109B
SH2D3A
HAND2
SH2D3C
NGEF
LINC00607
COBLL1
HERPUD2
HERPUD1
ZNF124
TOB1
MYOD1
MIR548AR
GRIN3A
TMEM55B
KLF3
VWCE
KLF1
IDH2
PSMC1
PSMC3
TRA2A
N4BP3
FAM189B
MDC1
ZNF300
AIFM2
HTATSF1P2
MMP28
AIFM3
P2RY2
KAZN
MEX3B
MEX3C
HOXB13
C16ORF96
IFT172
SNORD34
IFT81
LOC646762
SNORD33
SNORD30
SNORD31
MAP3K11
ARFGAP2
NCL
RNF121
PET100
RGCC
HIST3H2BB
SLC1A6
ZNF549
EEPD1
LOC100506421
TGM1
GRHPR
MIR4750
DEXI
LOC646903
PCP4L1
LRRC41
MARCH6
DCTPP1
ZXDC
LRRC47
LRRC46
MIR1244-3
LRRC48
MIR1244-1
FOXI2
CLSTN1
CLSTN2
GNL3
SCN2B
FLJ22447
EIF3L
EIF3M
RARG
FNDC4
MIR5695
SLX1B
B3GNT8
B3GNT9
EIF3G
FADD
MTMR6
MKKS
MTMR4
NOL10
SLIT2
CXCL1
CCNL2
TSC22D1
HLA-DRB1
C9ORF171
NOMO3
NOMO1
CCDC153
CCDC150
MTFP1
YIF1B
SNAI2
LOC200772
HOMER3
HRC
LRRC4C
LRRC4B
MTCH1
SYT2
TRAIP
SLC2A1
SYT7
UBTD2
DND1
C15ORF48
LOC653486
TAS1R1
MIR3973
C15ORF41
CCL3
TBC1D3C
CCL4
LOC100132354
LRG1
MIR4751
LSMEM1
MTDH
LSMEM2
HSBP1
MADD
YJEFN3
LOC100294145
TOPORS-AS1
KPNA6
TULP2
HFE
C21ORF67
TULP1
ZBTB8A
GAD1
EN1
CEACAM3
ZC3H18
TACSTD2
PPP1R14B
PALM3
PALM2
HARS2
CA11
MIR3197
MIR3190
MIR3191
BTG2
LOC100507501
MIR1914
MIR1915
SRRT
MSANTD1
TBC1D31
DEPDC1
CR1L
ATP6V0A2
VPS51
TOR2A
MIR29C
KRT77
PSMB11
PSMB10
ATG4D
SMPD4
MIR615
MIR614
STXBP5
TIGD7
FASN
TRIM63
PDE11A
INF2
PLEKHO1
SNORA76
SNORA5A
C6ORF1
SNORA5C
SNORA5B
TMEM200C
S1PR4
FANCE
AAMP
HYPK
PVALB
TTC25
TTC26
NRON
SLC2A1-AS1
E2F7
CA5A
NOP14-AS1
HMSD
LOC100506834
RUNX1-IT1
TAPT1-AS1
LOC100996485
S100PBP
TES
LLGL2
SLC22A18
ACOX2
SLC22A17
GRIK2
TFIP11
IRS2
SLC22A11
HOXA7
HOXA6
TRAPPC6B
CDK3
TTC3P1
CDK8
CDK9
RNF145
CFD
HAPLN3
HAPLN2
OBSCN
PAPSS1
FAM86HP
PHB2
SF3B4
COBL
ITGB3BP
LIMS1
RCSD1
BLACE
GAL3ST1
FAM83H-AS1
SEMA6B
SNORD59B
ACCS
RERG
CNIH2
CNIH4
INPPL1
SUN2
ADCK4
RGL2
EOMES
DNAJC17
NARFL
TNFRSF18
DNAJC11
LOC100130357
ASF1A
ASF1B
PACSIN2
MATN3
MATN4
COPE
MLN
PRKCG
PADI3
SUMF1
MIR1228
METTL21B
EBF1
PRKCQ
FFAR3
MLX
FFAR1
NAT8L
CDPF1
ALPPL2
MATK
ACKR5
FAM195A
PFKFB4
MEIS1-AS3
TYMS
ZNF790
GPR132
ZNF799
UBE2J1
FKBP10
SNAR-D
TBX21
FAM3A
ADA
MIR5581
TPI1
PPIL3
QARS
MNAT1
SNORD48
SNORD43
CCDC97
DEAF1
RNPEPL1
SNORD44
LOC646938
NUP214
TPGS1
PRTN3
TRPV2
MIR4740
MIR4742
TRMU
SHC1
SHC2
LRRC37A5P
CTSA
RNF216P1
SH3GLB1
CCDC78
KCNAB2
PPP1R37
SURF1
TOMM34
TRPS1
RPL10
C16ORF93
RPL12
C16ORF91
TMEM102
NQO1
TMEM107
FGFR3
SETD7
CTSW
NME4
UCKL1-AS1
INPP5B
LOC100127888
INPP5D
NME1
NME2
PTH2
SEMA3F
STXBP5-AS1
SPEN
LOC646626
ST3GAL4-AS1
PRSS21
LXN
RGP1
PKD1
HELT
RASSF2
AKNA
LOC100506639
WIZ
PDZK1IP1
MYADM
DAXX
NT5M
PDE4DIP
SULT1C4
AFF3
VPS37B
AFF1
PDPR
CARD8
CAPN10-AS1
C15ORF59
ALDH16A1
C15ORF56
C15ORF53
ARHGAP11A
RPL13P5
IGSF9B
GFOD1
UNC5C
VGF
UNC5A
GCKR
CCM2
UBA7
MAP1S
UBA2
LINC00595
DECR2
PWP2
TUBB1
STEAP3
ATP2B4
ABCA10
UBE2H
UBE2K
TAGAP
GNAS
MOGS
HYOU1
CDHR4
C12ORF5
DSCR3
PSMB2
LOC147646
UBA5
FGGY
GNAL
UBE2T
DPF2
VSTM2L
MIR7-1
ARHGEF2
SEC14L1
ILK
RNU6-33P
SPICE1
IL1B
KRT8
HARS
SIK1
KRT80
KRT82
KRT83
KRT84
TMCC1
PDE3B
CAST
SNAR-A9
TSPEAR-AS1
RABEP2
SNAR-A3
LFNG
SNAR-A7
SNAR-A6
SNAR-A5
SNAR-A4
C21ORF90
EPB41L3
CCDC135
ACSS1
COMT
FLT3LG
URB2
PNOC
TAC4
C17ORF59
MIR147B
TBL1XR1
PPP1R15A
STX10
FARSA
STX12
MIR4648
UBE2C
LILRB1
EFHD2
EFHD1
SNORA42
GPRIN3
JARID2
DPP10
EIF6
CDHR5
OXR1
RUNX1T1
IRX5
LTA4H
DAD1
SPTBN1
ANKRD11
HOXA11-AS
ARPC4-TTLL3
KLF16
KLF15
TFAP2A
TFAP2C
PCDHGA10
GDF6
CBR3
LOC100508120
DPP9
MIR153-2
DSTNP2
DPP3
EVX1
POU3F3
POU3F2
SLC44A2
ZBTB7A
SLC44A5
ZBTB7B
PDCD4
COQ10B
GLTSCR1
MIR550A3
MRPL38
ZDHHC20
ZDHHC24
FAM53C
HOXA-AS3
COX6A2
PCP4
PCP2
HBP1
NDUFS2
REV3L
WNT9B
NDUFS6
SSH2
AHCY
TMIGD1
ILF2
FLJ45079
FLJ36777
TIMP2
EPX
CTRL
CTRC
MCF2L2
PKMYT1
MUC22
PCDHGB7
PCDHGB6
PCDHGB5
FLAD1
RREB1
NHLRC3
CCDC102A
NHLRC4
ZNF148
PPT2
DGCR5
DDX31
WHSC1L1
GSE1
THEG
LY6H
SYCE2
PHC2
C1ORF191
RNF19A
ATAD5
PFAS
C1ORF194
RNASE1
SMDT1
SCARNA20
RNASE7
RNASE6
RNASE8
STK4-AS1
ZNF367
VWA1
LSG1
KCNN3
PRF1
ACOT11
PMS1
SMIM20
TRAF3IP2-AS1
SEMA7A
TSSC4
TRNP1
FBXL8
BRSK2
SNORD52
PYCRL
FBXL5
ZADH2
TLR2
DDX6
TMEM189-UBE2V1
DDX1
RNF5
NUP205
CCDC65
C10ORF105
FOXK2
STMN3
TRAF1
TYSND1
UPF2
CCDC69
RFX1
RNH1
CLTB
MIR4722
LRRC61
CEND1
DPEP2
TRAF5
LOC388499
KIAA0100
DKFZP434K028
KANSL1L
SCAF11
MLXIPL
LOC653712
DLX4
ANKRD18B
UBXN6
MPDZ
DLX2
PGGT1B
EPM2A
ISCA1
SNORD32A
FAM118B
CXORF66
EHMT2
SNORD105
SNORD104
FGF9
DBP
MMD2
MIR4312
GET4
ACTB
MISP
BCAN
OLFML2B
OLFML2A
VAV1
SDC2
SDC3
ELOVL6
CD81
PDZD4
ELOVL2
STON2
FCHSD2
BAIAP2
BEST1
CD300E
ACTR2
DTX3L
GPANK1
SMCHD1
CRIPAK
LOC100133315
NUDT4P1
IL10RA
LMBR1
GBX2
CNR2
NR6A1
CNKSR1
LINC00114
RMND5B
PPP1R12A
PPP1R12B
COL26A1
R3HCC1
LOC606724
RNASE13
DRAXIN
NKD1
GBGT1
NKD2
ELN
PYGO2
PAQR4
ITGB2-AS1
PDCD4-AS1
TGS1
C22ORF15
FADS1
FADS2
MGAT5B
BCAP31
SIL1
PTENP1-AS
PACS1
ZNF593
IGSF9
CCL19
BLOC1S5-TXNDC5
WDR90
HCG11
RPL36
PRR5L
NKX3-2
TPTE2P5
TBC1D13
TBC1D17
LRRC14B
KCTD5
MIR27A
RAB24
MIR671
HSPA1B
FAM83H
MIR675
C19ORF81
FAM83C
ADAM19
RPL31
MIR101-1
DGKZ
LOC730227
MED9
HCFC2
CPNE3
CPNE2
CMPK2
C1ORF200
C1ORF204
PXK
DNASE2
FOXRED1
FFAR2
PXN
MIR200C
DGKG
ICK
NEK6
SNORA30
SNORA37
EMG1
CNP
ROPN1
SNORA38
PTGIR
USP12
ATF5
APOLD1
LINC00963
USP19
BCL10
ANKRD65
SBNO2
KIAA1324
RNF166
BAIAP2-AS1
MXI1
RHCE
IL27RA
RGS9BP
UNC45B
DGCR11
NEDD4L
BHLHA9
ZBTB47
AHNAK2
ATF2
ZDHHC14
FABP5P3
SCFD2
MYPOP
CTC1
SALL2
MEN1
P4HA2
VPS8
ANP32B
ANP32A
SEMA4A
DUSP22
LEMD2
ZFYVE19
SQRDL
TAZ
TMEM87B
C1ORF50
LOC100130370
MRPL53
RPTN
ADAL
LIMS2
SUMO2
ARHGEF15
ALOXE3
ZNF683
SF3A3
ZNF684
LOC100507217
SERP2
TMEM140
NEUROD1
PCDHGC4
PCDHGC5
IQCD
GPR160
DDX49
MYL12A
MIR3138
TTI1
PSMB6
MGC16275
ANGPTL6
GADD45GIP1
PLTP
COLEC11
KLC1
ZNF774
GPR114
ZNF772
ZNF773
ZNF771
NUDT8
C14ORF28
MMP17
MMP10
MMP11
CDKN1C
CDKN1B
CCDC142
SNORD35A
SNORD35B
GPLD1
BAZ2A
BAZ2B
SNORD69
HSCB
MGC12916
CHCHD1
CHCHD6
BUB3
LOC284889
MIR2861
APOM
LOC100287177
UTP11L
OR1I1
LOC100996455
VWA5B2
TRPT1
GDF11
C10ORF114
RPH3AL
KIF7
C10ORF118
MIR4761
MIR4767
SNAR-A11
ZC2HC1A
BLM
HOXC10
HOXC13
HOXC12
VEGFA
VEGFB
RTTN
MIR29B2
LOC100507032
PDE4C
GZMA
PFN2
MIR3180-5
SIRPB2
USE1
AMZ2P1
SNORD59A
ATXN2
EMC6
EPDR1
MFSD7
GATA1
OTUD5
SNORD75
RET
PELP1
MIR4308
SERHL2
SNORA45
REN
PTGER2
MBOAT4
KLHL6
SPSB2
SPSB1
EPS8L2
GPRC5C
HTRA3
HMBS
SPI1
NEDD1
TP53TG3D
P2RY11
SMC6
ALAS1
SLCO4A1
ZNF48
RNF5P1
LONRF2
PPEF2
SPIB
SNORA48
ALG12
TTF1
SEMA5B
TMEM63A
MIR4785
TMEM63B
NTN3
INSR
B4GALNT4
SNX10
RBM5
ZMYND10
ZMYM3
ARL8B
ARL8A
ALOX5AP
MIR3653
TTC7B
WDR82
WDR83
LINC00485
IGDCC4
LINC00482
ACER2
PCDP1
HOXC5
CCDC42B
DYSF
TWIST1
LINC00174
ATP13A2
IMPDH1
ESYT2
HNF1B
SKA3
[truncated: 1,647 more rows]
