# Supplementary material for: Identifying Network Perturbation in Cancer
Source: PLoS Comput Biol. 2016 May 4;12(5):e1004888. doi: 10.1371/journal.pcbi.1004888 (PMC4856318; doi:10.1371/journal.pcbi.1004888)
Supplement: S1 File — (ZIP) [file pcbi.1004888.s001.zip › files/tf_data/CD34_15k_enh/NR3C1.csv]

PGM2L1
FGFR1OP2
HIST1H4G
HIST1H4F
HIST1H4E
HIST1H4D
LOC100130872
HIST1H4J
HIST1H4H
LOC728024
HIST1H4L
LAPTM5
B2M
UBE2Q2
ASS1
KIAA0907
C5ORF60
LOC100130476
SLC28A3
SPR
CCL3
ZNF706
HIST1H4K
ZSWIM6
SPTLC2
SPN
MIR557
NACAP1
LOC100130275
LOC100506548
ZSWIM8
ABCD4
IRX3
IRX2
SP8
MGC15885
NSRP1
SIRPA
SP1
KCNF1
PPP2R2B
CEP85
MEG9
TRAPPC9
TRAPPC8
CLEC2L
PRRG2
CLEC2A
ERI2
TRAPPC4
PRPH
ZNF678
FUS
TSG101
ALDH3A2
ITGA1
EVC
ITGA4
MFSD10
GTF3C1
MFSD12
IQSEC1
SWAP70
CCPG1
VPREB3
HN1
BACH2
DGAT2
ZNF37BP
FBXL15
HRH1
SRFBP1
RRN3P2
KCNIP2
KCNIP1
H19
BRMS1L
ASB16-AS1
MPV17
FAM212B
LIN28B
FAM212A
COL21A1
HMGB3P1
EPS15L1
ANAPC1
HPDL
CHST7
ZEB2
MAGEB2
RPS6KA2
RPS6KA5
KCNH2
SFT2D2
TP53I13
GPR180
GIT1
TMEM198B
RTFDC1
NR0B1
FOXC1
SMYD1
GANAB
CD40LG
SESN3
SMAD4
SMAD7
SMAD3
MUS81
SHROOM1
FOXM1
NDUFAF3
HOXA-AS4
MIR4715
DLX6-AS1
PCOLCE-AS1
RAD21L1
PLRG1
RNF114
HTR7P1
ERICH1
DBNDD2
HERC2P2
ILDR2
HERC2P7
MYLK4
TCEA2
TCEA3
C9ORF131
FLJ30679
LINC00518
C4ORF46
PRKAR1B
SH2B1
MOB2
LINC00674
PQLC3
NOL3
LINC00671
PEX19
RAB11FIP1
SCN4B
MIR4738
CADPS2
FAM20B
CCDC112
MCF2L
CXXC1
SPP1
MYL6B
CTHRC1
LOC100507351
SPHK1
HMGB1
CHP1
CPEB3
ARL11
RAB2A
SLFN12L
PDDC1
ARL16
EVPLL
HSH2D
XXYLT1-AS2
TEX13B
IFT80
FAM86C2P
OPHN1
CLIP2
CDCA4
GFAP
HEXDC
STEAP1B
TIMM17B
TRIM65
UXS1
LINC00094
GPR97
THUMPD2
ATG4D
GCNT1
CRB2
EIF4E3
THAP3
FAM171B
RAB26
THAP7
CFD
C3ORF55
MAPT-AS1
PNN
MLF1IP
HLA-DMB
HLA-DMA
LINC00892
RPN1
AAAS
SYTL1
TAC4
BTN2A3P
BRK1
RAPGEF4-AS1
CHI3L2
CYP4F3
ASB2
KRT73
MTMR9LP
SIX6
PSMB10
ZNF487P
SIX1
SIX2
RELT
CNPY4
HDGF
PRX
HMG20B
MRPL36
MRPL35
MRPL33
MIR3146
LOC653486
MRPL38
GSR
FAM69A
SHOX2
LOC283710
EGOT
C10ORF131
KLK9
FAM120AOS
PDE8A
SYPL2
RFX8
HTT-AS1
RFX5
APP
SYS1-DBNDD2
RHBDL3
RHBDL1
SNN
IBA57
ELK4
TMEM44
TMEM179B
CD300A
MIR542
TMEM43
CLUAP1
FAM122A
ADNP
MSL2
KCNG3
COPS6
RPS15AP10
COPS5
YTHDF3
ZNF593
HPX
ZNF595
PARP11
CEP97
BET1L
ITIH5
RGMB-AS1
PLCH2
NNAT
CAMTA1
TNS3
NLK
FDFT1
NUDT8
TCF4
TCF7
DPYSL2
C3ORF83
ARID2
DERA
KRTAP10-12
PMEPA1
SEPN1
IGFBP1
B4GALT2
LSMD1
SCMH1
PHLDB1
PHLDB2
EPS8L3
LRRC37A11P
LOC643923
ABTB1
ABTB2
GPR113
MIR759
PRR7-AS1
MEF2C
PFN3
TMEM217
SHISA2
C6ORF1
KDM3B
NXPH1
GAS7
COX17
PDGFRB
TMC6
FAM168B
RPLP2
EIF2B4
AIDA
TMC8
TEX10
TMSB10
PPA1
C2ORF50
MIR5010
C2ORF54
MLF1
QPRT
TMEM14E
MLF2
MECOM
THTPA
TPM4
CSF1R
IFI16
ENKUR
AP3M2
RNF186
FOXB1
FOXB2
ZNF804B
CDKN1A
GPCPD1
CLIC4
LETMD1
SH3RF2
NLGN1
SEPHS1
PITX1
MMP19
LOC440300
TMEM143
BBX
CASP2
MIR4706
TJP2
LRFN4
RTKN2
MIR4269
LRRC36
RAB14
SOWAHA
IDH1-AS1
RAB17
KIAA1199
F2RL3
SNORD88A
FAM117B
TNFSF4
ALOX12P2
SVIL
PCBD2
CHPF2
LINC00869
PRDX1
IPO11-LRRC70
AGRN
BAZ2A
PITX2
NR1D1
MYBL2
MIR181C
FYB
SYCN
ZNF3
SLC37A4
SDCBP2
CCDC167
CCDC166
ST3GAL3
CDC5L
SGPP1
ST3GAL6
ST3GAL5
RAC1
RDH13
VCL
CROCC
FCGR2A
NBPF15
CPLX1
AP2A1
SPATA33
GCGR
PBX4
CYTH2
TJAP1
DPH2
MIR4521
BNIP3L
SLC16A3
NSUN2
NSUN4
GSX2
ARHGAP33
DCAF7
FAM71F2
C21ORF59
CKM
CD34
ZNF321P
POLR3D
C3ORF43
UQCRH
MIR15B
UXT
ADPRHL2
CALM1
GSDMB
CACNA1D
FAM46A
CACNA1F
FAM46C
DLGAP3
TAF4B
TUT1
MBNL1
MBNL2
MBNL3
LYPLA2
TRIM29
TRIM25
SLC25A1
CDH23
CREB3
R3HDM1
CDH26
SLC25A4
BGLAP
PNKD
C10ORF76
ZNF513
BRD4
SLC15A3
MTPAP
LOC100129175
TRPT1
KAT8
DOLPP1
DNAJA1
ORMDL2
ZNF295-AS1
LYRM2
LOC643387
MIR150
PQBP1
MIR621
TTC17
C7ORF41
LINC00339
C7ORF49
NCMAP
CSF2RB
MRPL24
PNRC2
DNAJC27
GNAO1
DNAJC25
SP140
GAB3
DNAJC21
LINC00938
ST3GAL6-AS1
ZSCAN9
NPTX2
ZFP90
ARHGAP5
NDRG3
NDRG4
LINC00936
HOXA7
SRSF7
C10ORF114
PPM1A
MSMP
EGR3
PPM1M
USP46
PPM1J
USP42
VIL1
HLA-DQB1
MAFF
RNF138
PJA2
TMEM74
ATHL1
PLVAP
DALRD3
CISD1
TMEM194A
TSHZ1
LINC00623
PAX5
PTPN9
PAX6
PAX1
PAX3
PAX2
PTPN3
TNP2
ASUN
ATOX1
PROK2
SLC3A2
ZNF503
NANOS3
TMEM88
PSD
MOK
LINC00629
MMACHC
EIF4EBP1
LRCH3
HAPLN2
PTDSS2
AGBL3
BAG4
ARHGAP5-AS1
MYO1G
MYO1E
MYO1C
RBM12B
RASGRF1
CHCHD10
RPL36AL
VDAC1
ZNF503-AS1
NSFL1C
BCR
ZNF503-AS2
SLC52A1
EIF1AD
LOC100652758
OR52N2
GMFG
ZNF385A
HOXA13
HOXA11
HOXA10
PSMA3
PSMA1
XIRP2
SLC22A18AS
SLC39A7
CEMP1
PDHA2
FBXO44
NENF
KIAA1324
SRI
C17ORF62
MIR5008
GALE
GUCD1
LGALS3
LGALS1
MIR5003
MIR5004
RMND5B
NAMA
SNORD12
KCNJ9
TAPBP
LOC388942
MYO19
MIR181B1
LTBP2
LOC285548
LOC388948
HLCS
AGPAT9
MIR4288
TMPO
JAZF1-AS1
VARS
LOC729683
FCGR3B
FOXO3
SMCR9
SLCO1B3
LOC654433
MIR4731
PEX10
MIR4733
ALDH1A1
MIR4736
CDC37L1
RAB3IL1
LRP11
RPL29
CATSPER4
CALCOCO2
AMHR2
UNCX
SLC48A1
RPL23
RPL22
TGOLN2
GSN-AS1
LPCAT2
LPCAT1
SPINK4
MRPS5
APMAP
PIGC
CEBPB
PIGL
LINC00654
TMEM194B
PIGT
HPN
WRAP53
PIGW
GABARAPL1
FAM154A
ALPP
RHPN1
GABARAPL3
UCHL1-AS1
SRRM1
SNHG12
CCDC174
CCDC177
PDK3
FAM26F
KANK1
WBP2
NAB2
SEC61A1
PDCL3P4
MIR2682
SH2B3
MIR193A
KLK10
KLK11
METTL2A
ZFAND3
FBP1
FAM71A
PLIN5
PLIN2
CDK2AP2
EIF3J-AS1
SMAP2
MIR4514
MIR4519
LOC100506115
NTRK1
DENND3
SNRNP35
DNAJC15
ARHGAP26
PTP4A3
ARHGAP24
CREBRF
ARHGDIB
ARHGAP29
URI1
MIR5579
TDRD3
MIR3202-2
MIR3202-1
RBFA
CD27
SOCS6
C3ORF37
RBP5
LOC81691
MIR3178
NUCB1
LOC730668
ABHD5
TWF2
MIR192
SRPR
TMA16
SOCS2
LOC731223
CCNY
WDR59
ACSL5
CCNF
ULBP3
NR2F1-AS1
ZNF890P
CCNO
TRIM39
ANXA2R
PTPMT1
MBOAT4
TBRG4
TMPRSS4-AS1
TRIM34
CD151
C10ORF67
VMO1
HCST
KREMEN2
RSAD2
MIR149
CYGB
LRRK1
MIR143
MIR142
MIR145
KMT2A
COL27A1
GATA3-AS1
PIK3AP1
RNF20
CRMP1
TGFB1I1
FLYWCH2
MRPL11
MRPL12
DIRC2
C5ORF38
MRPL16
PIKFYVE
PRKCE
RHOQ
RNF44
C5ORF30
PSME3
GATSL3
RHOH
C1ORF148
ANKRD22
POLR2B
RHOC
SNORA75
LINC00921
SUV420H1
ETHE1
ANKRD28
TMEM67
ABCG2
DEPTOR
LRIG2
AVP
FANCD2OS
FAM47E
PRKCZ
RNF126
SMC3
EBF2
SGSM1
MIR93
FAM120A
SMC4
MAPK15
MAPK13
GRASP
TGFBR3L
MIR550B2
NCOR2
NCOR1
FZD1
FZD2
FZD3
OGFOD1
BTG2
BTG1
FZD7
ZNF625
RUFY4
TEF
ZNF623
NEURL3
NEURL4
CLHC1
TMEM30A
NFKB2
EBF3
FAM49B
HIST1H1T
RASSF5
TMPO-AS1
BAI2
ZFP36L2
EIF3J
MLXIP
ADA
PDZRN4
HIST1H1E
ADK
HIST1H1B
SLC25A38
FHOD1
COMMD3-BMI1
NUP210L
TACC1
PKD1
GJC2
PRM1
PRM3
PRKACB
TMEM235
PSMB6
ZNF134
HIVEP1
ZNF136
ZNF316
JUND
TFF2
HIST1H2AL
ACKR2
HIST1H2AK
GNAT1
C6ORF223
LY75-CD302
HIST1H2AC
CORO7
SNORD20
KCNQ1OT1
SNORD22
BCL2L11
SNORD27
NTMT1
SNORD29
SNORD28
C9ORF24
HIGD1A
SNORA16A
RPS19BP1
KCNK3
NPRL2
SH3KBP1
LEF1-AS1
LOC101243545
KIAA0556
TRAF7
GTF2H1
GPR132
TMPRSS4
GTF2H5
TMEM164
TVP23A
DENND1C
ABCC12
REPIN1
PCDH8
TAB3
RPL37
TARBP2
GNA15
PRLHR
DKC1
ATF4
ATF6
SDHD
ATF3
NOL8
IFFO2
MOV10
PPAP2B
SUMO3
TMCO4
LINC00676
TARM1
SBF2
CCDC140
MIR450B
DLG1
BLOC1S4
SAMD12
UBE2J2
LHX8
COMMD3
SYS1
PTGER1
PPP2R4
SRPK3
METTL13
OLIG1
DAZL
B3GALT4
NPR1
IGF1R
SLC38A1
SLC38A3
CAMK2D
CAMK2G
PIDD
OSBPL8
IFRD1
GMIP
GBA2
CXCL16
AKAP4
MYL6
AKAP7
AKAP1
TPBG
PTS
LINC00226
AKAP9
TEX2
STARD8
CYP26A1
STARD6
STARD7
ODF3
CD1D
ANO9
LOC100132891
ADARB2
NUAK2
LOC730183
CELF1
ATP2C2
FLJ31356
MIR3189
MIR3188
PTGDR
MIR3186
MIR3184
FLI1-AS1
WDR44
RCN1
C19ORF35
ZIC4
ZIC5
TNFRSF8
TNFRSF9
ANKS6
ZIC1
SLC30A2
C19ORF38
NR1H2
TBC1D2B
HOXB8
HOXB9
NMRAL1
UCK1
DST
LOC100631378
PHRF1
CHUK
PPARD
SNPH
LINGO3
BRF1
DCDC1
TYRO3
LOC389895
DNAJC4
POLR2G
RING1
TTC32
WDFY4
HS3ST3B1
WDFY1
MAP3K3
GOSR2
EFCAB4A
WDR83OS
MIR191
TPI1P2
TRAPPC2P1
RALBP1
SLC2A14
PCDHGB8P
IFIH1
RAP1A
ANKRD35
TNRC6C-AS1
MKRN2
LRMP
KIAA0947
MIR16-2
RGMB
SNORA61
SNORA62
LRIF1
TMEM11
LOC550643
TMEM17
NCOA4
NR2F1
INHBB
NR2F2
POU6F1
RNF152
MECR
BSG
RIMS3
MIR4436B2
GSG2
GSG1
CEP41
MCAM
SLC27A4
CAT
FOXRED1
ACPT
IL2RA
TPCN1
SCARF1
GTF2H2B
SLC17A5
SLC17A6
ZFYVE28
LMO4
EMX1
HOXA10-HOXA9
CDK5RAP3
LAMP5
GPATCH2L
TTTY14
KIF9-AS1
PGLYRP4
BAX
WRNIP1
LOC653653
ZNF491
MIR1238
COBLL1
HERPUD2
LPIN3
DDX10
LOC100652739
MIR548AR
MIR548AQ
KLF7
MIR548AO
GPR124
GPR125
VWCE
TMEM223
FCGRT
N4BP1
HEATR2
PCDP1
EVX1
MDC1
CTSE
HTATSF1P2
ZNF208
SEC61G
MEX3B
SERTAD4-AS1
SNORD34
MIR4530
C9ORF57
SNORD33
SNORD30
SNORD31
RND1
MAP3K12
NCL
WHAMMP2
TPSD1
PPP3CA
AGO2
ZNF549
SLC1A1
TGM1
MIR4757
TGM5
IPMK
LRRC41
LRRC43
TMEM185B
FOXI2
MARCH9
ENTHD2
CLSTN2
CLSTN3
B3GNT4
B3GNT5
DNTTIP2
RARB
LINC00273
SNORD12C
TMEM107
CLDN15
PSME1
MAN1A1
RARS
FGFBP3
ANKRD36B
TEX22
CACUL1
MKKS
LRRC73
GINM1
MTMR1
NOL12
CDKN2B
CDKN2A
CDKN2D
BARD1
TSC22D1
TSC22D4
SMARCAL1
DKFZP686K1684
GUK1
CCDC157
CLEC3B
CNN1
WRAP73
HRC
KIAA1161
SDE2
SMG6
C11ORF1
LRRC4B
FAM13A
SYT2
DIXDC1
CD2BP2
MESDC2
SYF2
CCL4
PCED1B
LOC283214
MIR7-3HG
NME9
FAM73B
EXOSC9
SCHIP1
EXOSC3
MTDH
CYP7B1
MARCO
SAP30
ADAMTSL5
TULP2
TULP3
MIR5194
C21ORF62
CYP26B1
EN1
CEACAM4
TACSTD2
DLGAP1-AS1
ANGPT1
UBP1
RAPGEF4
OXT
BST2
GTF2IRD1
C3ORF18
F12
EPAS1
SDSL
FZD6
MIR1915
FCF1
LINC00696
HUS1
ALKBH6
VPS52
GIMAP4
MIR181A1HG
SMCR7L
TMEM126B
KRT72
NODAL
FGD2
CDKN2B-AS1
MBNL1-AS1
STXBP5
ZNF622
SMPD3
ERVFRD-1
SET
SNORA5A
DNAJB2
SNORA5C
SNORA5B
DNAJB5
S1PR4
CFLAR
AMDHD2
LOC100131825
AAMP
HAS1
MIR4797
NOP14-AS1
COL25A1
PHIP
FIGNL2
THAP2
ELMOD1
TAPT1-AS1
LOC100996485
LOC100288123
SNORA51
ZFAT-AS1
SNORA52
SRD5A1
MIR503
LRRFIP1
SLC22A18
GRIK4
RNF149
TRAPPC6B
MIR2110
CDK4
SGSH
LPAR2
EXOC8
HOXA9
LPAR5
PFDN1
DZIP1L
CEP55
FAM220A
RAPGEF3
FAM83H-AS1
SEMA6B
FAM219A
CNIH2
SUN2
SUN1
DNAJC16
SCN2A
RTBDN
NARFL
DNAJC13
ARHGDIA
LOC100505624
MATN4
PDHB
ATP10A
MLN
PRKCD
PRKCG
CES3
PADI2
MIR1228
MIR1229
HIST1H3D
HIST1H3E
MIR1224
HIST1H3I
ENDOU
DDX23
TOE1
DDX20
ZNF157
IGDCC4
PFKFB3
MEIS1-AS3
ACKR3
SCRIB
TWISTNB
VTI1B
C1ORF180
ZNF17
ZNF799
TOP1P2
SNORD99
SAC3D1
TEKT2
WWP2
SNAR-F
SNAR-E
CDKN2AIP
FBXO11
FBXO16
RPN2
HIST1H1D
PPIL2
RAD17
MIRLET7F1
MAP3K9
PBLD
PPP1R2
TRUB1
CCDC97
GSTA4
MARCKS
ZNF575
ZNF577
CACNA1C-IT3
ALKBH3-AS1
SHC4
MIR4743
HAL
DLG1-AS1
MIR4747
IDH2
IDH1
CTSD
SH3GLB1
SH3GLB2
EVX2
SH2D2A
TRPS1
MIA-RAB4B
C16ORF90
TMEM102
SETD2
LRRC70
CTSV
SETD6
MYL10
TCL6
C17ORF89
INPP5D
INPP5F
SYK
INPP5J
ZAR1L
RAI14
LOC646626
PRSS27
B4GALT7
PRRX1
SPEG
RGP1
HELT
LOC100132529
AKNA
JRK
EPB41
MYADM
FLJ33534
SNORD110
TIMM8B
DAXX
AP2S1
NT5M
TBATA
VPS37B
PNPLA2
TIAM2
RRM2B
C15ORF59
C15ORF57
GUCA2A
GUCA2B
PNPLA8
CARD6
NKAIN1
UNC5A
STK40
GFOD1
ERP27
PRM2
CCM2
UBA7
PDP2
CCP110
LINC00599
FRMD3
UBE2H
MIR4799
TP53
FAM162A
NAA10
LINC00592
CDHR2
ARHGEF9
CDHR4
C12ORF5
DSCR3
PTCD1
FTH1P3
UBE2Z
NRROS
IDH3G
UBE2W
CYP26C1
DPF3
PTGFR
DPF1
FGF21
ASNA1
SEC14L1
RPS15A
RNU6-33P
UPF1
BTBD18
KRT4
TDRD12
CEND1
CLEC18B
NLRX1
LOC731275
MIR4484
RRNAD1
RBM8A
SIK3
PXT1
KIAA1456
TMCC1
PDE3B
DAG1
LINC00114
LINC00111
VCPIP1
PDCD4-AS1
GPR85
SH3BP2
PPCDC
RPS18
NDUFA3
C21ORF91
NCCRP1
NDUFA8
TFF1
MAST1
MIR661
SALL3
SALL2
CCNG2
CD180
FAM72B
GPR68
FAM171A1
RAB9A
IL19
TBL1XR1
GSTM2
C1ORF213
GSTM4
WNT6
IL7
FARSA
FIS1
BLMH
STX16
MIR219-1
LINC00577
SNORA47
SNORA44
MMEL1
CUTA
MIR5696
BIRC3
IFITM1
RPAP3
MOSPD3
C6ORF222
KRCC1
RUNX1T1
HIST1H2AD
CMAHP
ANKRD12
SPTBN1
MKX
HOXA11-AS
RNF175
KLF11
TFAP2A
TLN2
PCDHGA11
PCDHGA12
TLN1
RWDD2A
OGFOD3
FLJ20021
P2RX6
NT5C2
POU3F3
SLC44A1
CEP68
ANXA5
ZBTB7B
ANXA9
CENPC
GLB1L
MIR26B
MEST
MIR550A2
MCIDAS
SNORD25
ZDHHC22
SNAI3-AS1
FAM53C
FAM53A
POGK
NXNL2
HS1BP3
SNORD26
RNFT1
POGZ
KCNK4
GSTCD
MIR409
WNT9B
WNT9A
TMEM167B
LOC100506804
ILF2
PARG
FLJ45079
ZRANB1
ZRANB3
CTRL
NRCAM
ISL1
ZBED3-AS1
MUC22
SBF2-AS1
PCDHGB7
MROH8
IFLTD1
HBZ
LEPROT
MROH7
BOC
SCGB2B3P
ZNF143
ZNF146
RXFP3
CCDC88C
RXFP4
ADGB
LOC153684
MIR3158-2
ZNF786
MAP3K14-AS1
LYN
SLC26A11
PYGL
C1ORF194
RNASE1
MPEG1
TINAGL1
SOD2
SOD1
PSORS1C2
C12ORF80
ZNF367
ZNF417
RBM15B
BRAT1
KRT3
BRSK2
ROBO3
CCDC80
SNORD54
LOC100216546
ZADH2
DKFZP434H168
CDC7
MIR450A1
MIR450A2
TMEM189-UBE2V1
DAPK1
ZNF567
MYO15A
NUP205
CCDC65
ZNF217
HLA-H
MIR4779
HSD3BP4
NR3C2
SLC7A6
SVOPL
KCNJ11
NFKBID
CCR9
TFAP2E
DPEP1
DPEP2
TMEM117
SCNN1D
HAUS8
PLAC9
PLAC8
ASB16
RRAGB
HAUS3
MED12L
KDM4A-AS1
TEX40
ELK1
NR5A2
NR5A1
DLX4
DLX5
DLX6
DLX1
DLX2
SNX17
HGFAC
TFEB
SNORD32A
ASIC4
PGM3
HIST1H2BD
TRIP6
HIST1H2BF
REEP5
FGF9
HIST1H2BC
MYNN
SIK1
HIST1H2BN
SBK1
HIST1H2BI
ZEB2-AS1
OLFML2A
TNFAIP8
SLC25A47
HOXD12
HOXD13
CDC20
KRT80
HTT
MIR541
C15ORF65
BAIAP2
BAIAP2-AS1
VAX2
LOC402160
JAZF1
RPS27A
TMCC3
CES2
RAB8B
TNPO3
HEYL
CNR2
NR6A1
NAALADL1
RRAD
CNKSR1
SGCA
SYVN1
PIK3R2
PP14571
MAPK6
MAPK7
MIR3687
DUSP7
DUSP1
ARL17B
ARL17A
DUSP2
ICAM1
RBM12B-AS1
RDX
PAQR6
DUS3L
C22ORF15
BCOR
ANKS1B
SIL1
HCG18
PPOX
SYNGR1
HCG17
SYNGR4
ACTRT3
NXT1
PITPNM1
NKX3-2
TBC1D14
TMLHE
MARCKSL1
KCTD1
AUTS2
CNTN4
LRRC25
MIR27A
CDC42P3
MIR671
FAM83H
MIR675
C19ORF81
GPR55
ADAM17
TOLLIP-AS1
FAM83B
FAM83A
FAM86B3P
RNU6-34P
LOC730227
IDH3B
HCFC1
EXOC6B
PLOD2
PLOD3
CMPK2
LOC729603
RAB4B-EGLN2
RFTN1
MIR375
PXN
CABLES1
USP6NL
DGKD
SNORA30
AMZ2P1
SACM1L
DLEU7-AS1
RAD21
PTGIR
LINC00960
GDE1
BCL10
PACS2
BRAP
RNF167
RNF169
PLAC8L1
PDE2A
MAST3
DENR
ZBTB48
AHNAK2
IFITM10
PGAP1
MIR100HG
ADAM23
PPP3R1
ZDHHC12
PRKAG1
ZDHHC19
UCP3
PCSK5
ANP32E
ANP32B
PUS7
DUSP22
DUSP27
TAT
HSBP1L1
FENDRR
NTNG2
SQRDL
RPF1
SLC43A2
MIRLET7D
SP110
MIR410
BRS3
MIR412
YAF2
MIR335
MIR1204
SLITRK2
SLITRK3
ARHGEF16
GPR37L1
ALOXE3
ARHGEF19
AP5M1
MIR137HG
PIK3C2B
PIK3C2G
IQCE
IQCD
REXO1L2P
SDF2L1
TTI2
TTI1
LOC100133957
DDX41
SYNE3
LOC401321
CPZ
ZGPAT
GADD45GIP1
ZNF778
KLC2
FDX1
CEP78
ZNF773
ZNF771
RASGRP2
GSTM3
MMP11
CDKN1C
C12ORF79
LSM14A
UBE2D2
SNORD35A
SNORD35B
MAEL
ECSIT
CCL17
SNORD60
SAMSN1
BAZ2B
SAP130
DNAI1
MGC12916
CHCHD1
TANK
OR2V2
MTHFSD
MST4
TADA2A
RFK
LOC100287177
STX12
NF1
NFIL3
VWA5B2
GDF15
GDF11
WDR16
EEF2K
FOXJ2
MIR4769
TSPYL1
TSPYL2
CCDC58
MIR4763
C10ORF118
KCNK12
ZC2HC1C
KCNQ1
DLG2
LDLRAD4-AS1
VEGFB
SMG1
ZMIZ1
BNIP2
NUFIP1
RPL13AP5
PSCA
GZMB
CABP7
GZMH
CABP1
MIR106B
EMC9
ZNF425
SLC35B4
SNORD59B
ATXN7
SNORD59A
ATXN2
FBXO39
ZNF429
IYD
FAM105B
MAP4K3
RET
COMMD7
MIR4308
MBOAT2
HTRA2
SNORA45
EPS8L1
PSEN2
SPSB1
COL2A1
MIR4306
HTRA3
OXER1
NEDD9
SCLT1
RPSA
THEM5
P2RY14
TP53TG3D
PYROXD2
S100A9
SFR1
BRWD3
FANCE
BIRC5
AREL1
S100A2
ZNF48
ROM1
SP7
MIR181D
LEPR
LASP1
LEF1
MIR4785
TMEM63C
APBA1
ARID5B
ARID5A
LOC100129726
MAP2K1
TP73
ABT1
BANF1
FITM1
ZMYM2
RBM4
ZMYM3
ARL8A
DHX40
CORO7-PAM16
MIR3656
MIR301B
WDR81
TTC7A
WDR83
LOC100129269
WDR89
SHISA4
KAZN
VPS25
MIR4437
SSUH2
HNF1B
PEA15
PELO
CXCR6
CXCR4
ANKRD11
IVNS1ABP
IFT122
BMI1
ADAT3
NXPH3
TTBK1
MSLN
E2F5
E2F4
EXOC6
EXOC5
ARMCX6
CA1
ARMCX3
CA6
ARMCX1
ANK1
PPP1R13B
FUT1
MGAT4B
SMARCD3
CAMK2N1
NXPH4
SNORA21
BRI3BP
FAM99A
MIA
GDF7
UFC1
RHPN1-AS1
GDF6
IZUMO1
STXBP5-AS1
TNNC2
ANKRD13B
DAB1
GP9
USP21
ADAMTS1
DDX39A
CCSER2
WNT10A
ARHGEF2
ARHGEF1
TSPEAR
CBFB
CNOT4
MKLN1
PLXND1
DPY19L1P1
DNAJC14
IFITM3
IFITM2
LIPC
HPCAL1
LIPE
IFITM5
STRA6
LIPM
RAMP2
LDB1
SIGLEC12
FOXE3
SIGLEC10
SSH1
CENPP
MIR424
MIR425
MIR153-1
MIR423
SCARB1
PLEKHA6
PRKAR2B
PLEKHA2
MRPL44
TM4SF18
C11ORF86
C11ORF82
CPT1A
CCND2
RFESD
[truncated: 1,505 more rows]
