# Supplementary material for: Identifying Network Perturbation in Cancer
Source: PLoS Comput Biol. 2016 May 4;12(5):e1004888. doi: 10.1371/journal.pcbi.1004888 (PMC4856318; doi:10.1371/journal.pcbi.1004888)
Supplement: S1 File — (ZIP) [file pcbi.1004888.s001.zip › files/tf_data/CD34_15k_enh/NRF1.csv]

DUOXA1
ELANE
DUOXA2
PABPN1L
LOC339240
REM2
LAPTM5
SNAPC3
LOC100130987
ASS1
ADIPOQ
GPR183
ZSWIM4
RNF114
DRAP1
ABCD1
IRX4
IRX1
TMEM51
FOXQ1
C2CD2
TCOF1
MUC2
MUC1
FAM84B
PPP2R2C
MUC4
RAB40C
TRAPPC9
OSBPL10-AS1
SNORD12
WHSC1
PRCD
CLDN6
MAG
CTBP1
MAK
SPPL2B
GAREML
ATP2A3
EVC
MFSD12
IQSEC1
UFSP1
DUSP22
ZNF664-FAM101A
XPO1
ZNF451
LILRB1
BACH1
SNORD36A
LOC100652772
PSMG4
PAM16
FBXL15
FBXL14
PSMG2
FBXL16
KCNIP2
H19
PRSS57
ASB16-AS1
DNASE1L1
DNASE1L2
DNASE1L3
MOGAT2
C2ORF48
ANAPC1
ANAPC5
NOC4L
C9ORF16
RD3L
TP53I13
CCDC85B
FRAT1
LOC285484
SIGIRR
MYO10
ITGAD
FAM134B
FOXC1
METTL2B
GHRH
TRERF1
VAPA
MUS81
HOXA-AS4
CYFIP1
MIR4712
LOC100506710
MIR4710
NAPG
TUBB2A
ARF1
DNALI1
SPARC
ELMSAN1
AP3D1
ERICH1
MIR3620
SULT1A4
MYLK4
TCEA2
SULT1A3
SUGT1P1
NOL9
TRMT44
SAR1B
OLIG1
RAB11FIP3
CORO1C
SLED1
FAM20C
CXXC5
IRX2
CDC42
SP8
SPHK1
CUEDC2
LOC284998
BEGAIN
PGLYRP1
CHAF1A
PDDC1
OR6B2
MIR4531
CLIP3
LINC00277
CDCA4
CDCA5
NDUFA4L2
GFAP
XPA
STEAP1B
KISS1R
UBL7-AS1
IGFBPL1
DMTN
CRB3
PRICKLE4
ZNF48
FLJ31306
MIR769
NIPAL3
RAB24
RAB26
THAP7
GUCA1A
CFD
DZIP1L
ACTR1A
FAR2
CHID1
WDR74
SYTL1
HAMP
NTAN1
NQO2
CATSPER1
FAU
PRPF6
ASB2
LOC100272217
SIX5
SIX6
PCF11
LOC100506388
HMG20B
MRPL36
UBE2R2
ARRDC5
TBL3
ARRDC2
THOC6
C1ORF127
ZIC2
RFX4
POM121L9P
RFX2
RFX3
HSD3B7
FAM106CP
MTRR
DBP
XPNPEP2
CLUAP1
FOXP1
MSL1
ZNF57
KCNG4
LOC115110
ZNF598
ZNF606
ZNF607
ZFR2
PKDREJ
TREX1
IGF2
TCF3
COLEC11
NLRP6
IGFBP4
EPS8L1
EPS8L2
PHLDB3
SPPL2C
STK32B
PMS2P3
GLYCTK
PRR7-AS1
C5ORF46
MEF2B
PFN2
PFN3
TMEM215
TMEM214
PPP6R2
SHISA8
TRIM4
TRIM7
NXPH4
TIMM13
ANKRD13D
FAM168A
PRSS30P
AMPD2
TMC8
CD300LG
CD300LD
MST1P2
MLF2
TMEM14C
C6ORF201
C17ORF105
TPM2
TRADD
FBXW8
KIAA1683
ARID3A
TRIO
CLIC2
LRSAM1
TPMT
KIAA1045
RAB10
RAB13
C16ORF54
SLMO1
TJP3
CYP24A1
BUD13
MIR1284
YOD1
LRRC36
SOWAHB
GPLD1
ISY1
TUB
DRD4
DCXR
PRDX5
NR1D1
SMARCA2
OTUB1
KLHL15
FYB
MIR4639
FAM90A1
AXIN1
SDCBP2
CAMP
MIR4635
ERO1LB
MIR3940
TOR1A
DNAI1
ST3GAL4
GALNS
VCP
CPLX1
SKIL
AP2A2
VASP
CYTH4
MIR4526
MIR4521
LOC100128568
SLC16A3
NSUN2
SLC16A5
WIBG
ARHGAP35
PPP1R18
AOAH-IT1
ZFR
CD33
CD37
POLR3D
POLR3E
APCDD1
TXNDC5
POLR3H
TOPORS
GPS1
LUCAT1
SPG20
UBE2QL1
FAM46B
MIR196A2
ASRGL1
CUL7
C19ORF10
R3HDM4
HOTAIR
CRB2
PRMT1
BRICD5
BRD9
GDF15
CARHSP1
KAT8
DNAJA3
DNAJA1
ORMDL1
MIR150
MIR620
TRIM52
LINC00337
AES
SLBP
PNRC2
MMGT1
GAB3
C11ORF24
NTSR1
CD209
IFNGR1
ZNF839
RICTOR
THEM6
SRSF7
MSMP
EGR3
PPM1M
EGR1
TMEM79
ENOSF1
MADCAM1
PJA2
CHEK1
LOC728613
PRKAB1
SLA
RPUSD4
ZNF580
MRPL4
MRPL2
RPUSD3
ZNF589
PTPN2
SCRN1
MIR135A1
PAX9
GINS2
SLC3A2
PSD
GRK6
LRCH1
AGBL5
BAG6
MSRB1
LOC100505738
GRN
ARRB2
RPS2
ADAMTS17
SLC39A1
CYP2S1
CD79B
MEOX1
MIR24-1
DENND3
GMFG
HOXA13
ARHGAP21
HOXA11
HOXA10
SLC6A16
CEMP1
TSSK4
KIAA1324
TSSK3
FBXO42
PREPL
MIR5008
CS
RAP1GAP2
RMND5B
KCNJ1
SNORD10
MYL12B
MYL12A
EIF2AK2
RALGAPA1
AGPAT6
AGPAT3
CSNK2B
BLOC1S3
C15ORF26
C11ORF68
LRRC25
MPDU1
C5ORF45
PEX10
MIR4734
GCDH
CDC37L1
RAB3IL1
LYPD2
UNCX
SLC48A1
SLC16A14
LPCAT1
ALOX5
MPND
SMARCB1
SNORD28
PIEZO2
PIEZO1
SERTAD2
PIGO
PIGQ
SNHG16
CATSPERD
TMEM72-AS1
SERPINB9
CCDC171
LOC100133445
OAZ1
KANK1
MYLIP
DEDD2
FXYD7
FXYD5
FXYD1
ZFAND3
POLD4
MAFA
PLIN4
PRR7
PLIN2
PLIN3
CANX
FASTK
SMAP2
SLC39A14
MIR4516
RBPJ
CIAPIN1
NTRK1
EIF1AD
SNRNP35
DVL1
KLHL9
BLNK
TDRD9
NKIRAS2
IFI30
C3ORF37
MIR3177
C3ORF38
LOC730668
MLYCD
BMP6
TWF2
SHROOM2
EEF1D
SPG20OS
CHTF8
C19ORF24
C19ORF25
PSG2
EIF4G1
CCNK
RASSF1
TRIM31
TBRG4
RASSF4
RASSF7
TMEM120A
CD151
VMO1
LPPR3
KREMEN2
LUC7L
CCR7
CHD3
CYGB
MIR639
UROC1
CHD7
MRP63
PLEKHJ1
ABHD15
MIR637
MIR140
MNT
CAP1
MIR632
LINC00322
LINC00324
CRMP1
SCT
FLYWCH2
FLYWCH1
TMEM247
C5ORF38
C11ORF35
CDC25B
CDC25A
RHOV
CAPS
POLR2E
ANKRD24
POLR2A
MFSD7
SNORA78
ACO1
POLR2L
EFHC1
ABHD14B
F11R
SNORA70
PRDM15
PRDM12
PLSCR3
PRDM10
PRODH
POLRMT
RNF126
RNF123
MATK
AGO3
AGO2
GRPEL1
KDM1B
GAMT
VBP1
UGT8
LOC100128770
FAM217A
FAM217B
TGFBR3L
SMC6
NCOR2
UCP3
ZNF629
ZNF623
NEURL4
SRD5A1
EBF3
SIAH1
GML
FLJ44511
LOC101559451
RPL3
CTRB2
CTRB1
ZNF510
ZNF518A
CNTFR
ITFG3
EMILIN2
RASGRF2
PKD1
TACC3
GJC3
NOTCH4
PIAS4
PSMB7
PSMB6
PSMB3
HIVEP1
RASL12
TALDO1
CLK3
JUND
RPL3L
OVOL1
GNAT2
SWSAP1
P2RX6
NUPR1L
SNORD23
SNORD22
SNORD25
BCL2L10
SNORD27
BCL2L12
SNORD29
TMIGD2
KCNK7
STPG1
SCARNA21
MSX1
TRAF1
OR2AT4
SCAF11
LRRC56
RTF1
ALDH1B1
FOXN2
FOXN3
RPL36
RPL31
GNA11
ATF5
PPAP2C
AP1M2
MIR631
AP1M1
GEN1
DBN1
NOL7
KIAA0319
SMG5
BLOC1S5
SDF4
SMG1
SAMD10
PTGER4
IGF2-AS
COMMD4
TOR3A
LOC113230
LMBRD2
LOC729506
MIR4298
C2ORF91
B3GALT6
NPR3
IFNK
MDFIC
BCAT1
PIDD
RIOK1
STK4
OCA2
OSBPL2
CXCL10
TMEM184B
CXCL12
DBNL
AKAP2
UCKL1
CD3EAP
HCN3
MIR4505
ANO8
TMEM170B
CELF5
LOC730183
ANO1
PAX5
MIR3189
MIR3188
PTGDR
MIR3185
MIR3183
HCG27
C19ORF35
ZIC5
JAK2
TBC1D24
TNFRSF4
SLC30A2
CCL27
CCL26
EFEMP2
SENP8
PHRF1
TP53I3
PPARA
RNF40
FSIP1
GSTO2
GSTO1
NOTUM
VASH1
MB
DNAJC4
DNAJC7
ERMP1
INS
TTC33
EML2
SLC18A1
EFCAB4A
TFB2M
WDR83OS
TPI1P2
ACP1
NRN1
SNIP1
DEAF1
PCDHGB8P
IFIH1
C1ORF159
KIAA0947
SNORA65
SNORA67
NCOA2
NCOA3
SLC22A23
TMEM18
PTX3
PTX4
CIRBP-AS1
CISH
SEZ6
LIMD1
RNF151
SETX
KIF21B
CTF1
TMPPE
CEP41
MCAM
FRMPD1
JSRP1
FAM201A
PRAM1
CAPZA2
ZFYVE21
C20ORF24
AK3
AK1
ZFYVE28
TBCC
GEMIN7
LOC100130348
HOXA10-HOXA9
SWI5
TRPC4AP
AP5B1
BAX
WRNIP1
LOC729041
ERG
AFAP1
GTF3A
ZNF124
LPIN2
MIR4746
DDX11
ZC3H18
CDK16
CDK14
KLF3
KLF1
NARS2
ATP6V1B2
FCGRT
PIP5KL1
N4BP3
N4BP2
ZNF300
CCDC78
OSER1
BRMS1L
MEX3D
TRIP13
MTERFD2
HOXB13
KHSRP
SNORD37
SNORD34
SNORD33
SNORD30
NCLN
SEL1L3
RNF121
CTNNBIP1
HIST3H2BB
KIAA1239
FUCA1
RPL11
GRHPR
LOC646903
LOC100505806
DHTKD1
MARCH6
IKBKG
MMP23A
SCRT2
TMEM185B
SETD3
GNL1
SLC25A29
FAM163B
SLX1A
TMEM107
SLX1B
SKA3
ADRA2C
SETD5
TMEM105
CACUL1
DYRK1B
CDKN2B
JAKMIP1
CDKN2A
CDKN2D
C9ORF171
TSC22D4
CCDC151
CCDC155
SNORD123
HRC
SYT5
TAS1R1
TBC1D3C
SYF2
C20ORF202
C20ORF201
FUBP3
METRNL
RAI14
MYCBPAP
EXOSC3
VANGL2
CTBP1-AS2
ADAMTSL2
TOPORS-AS1
ADAMTSL5
LINC00235
CEACAM3
CEACAM5
CEACAM4
CEACAM7
CEACAM6
PABPC1L2A
PPP1R14B
INCENP
PALM3
ENG
TCTE3
TCTE1
LINC00094
F12
MIR3196
ICMT
LOC100507501
MIR1914
SRRT
SARDH
ALKBH7
VPS51
PCDH19
ALKBH2
MIR762
CDKN2B-AS1
RCOR1
TIGD5
INF2
SSSCA1-AS1
PVR
SKP2
INS-IGF2
SNORA5A
C6ORF1
DNAJB1
SNORA5B
TMEM200C
S1PR4
FANCG
AMDHD2
DOT1L
SUGP2
KISS1
H1F0
MRPS18A
TAPT1-AS1
ARSG
LOC643669
LOC100130275
SNORA52
SYCP2
CIAO1
LIME1
FAM65A
LLGL1
ACOX3
GRIK4
IRS2
HOXA7
HOXA6
HOXA2
HOXA1
SGSH
HAPLN4
SKOR2
SLX1A-SULT1A3
HOXA9
OXLD1
LCN2
SF3B4
PRKAA1
VAV3-AS1
SORBS3
FAM219A
CD320
RERE
ANK1
SUN1
CTXN1
RTBDN
PIN4P1
ARHGDIA
NANP
PACSIN2
PRKCH
MATN4
ALKBH5
ENDOG
PADI1
ANO1-AS2
PADI6
FFAR2
MIR1227
NAT8L
CDPF1
ALPPL2
NRM
FAM195B
ACKR5
PFKFB2
MEIS1-AS3
TYMS
MLXIP
LOC100505695
WWP2
UBE2J2
FAM3A
MIR5587
ADA
PPP4R1
KCNB2
PPP1R3G
PPP1R3D
SNORD43
KCNF1
RNPEPL1
CCDC92
PLA2G7
TPGS1
LOC100132078
PRTN3
SHC4
ZNF207
FMO1
MIR4745
SHC2
MIR4747
IDH2
CTSB
CTSF
KCNAB2
PPP1R37
TOMM34
RPL10
C16ORF93
C16ORF90
RPL13
FAM173A
FGFR4
CCRL2
RPL18
FGFR3
C16ORF98
CTSW
UCKL1-AS1
LOC100127888
INPP5F
MIR4482-1
SYK
LOC100133612
CSHL1
C17ORF85
SPEN
SNRK-AS1
SURF6
RGP1
MEIG1
TNNC1
CNST
DUOX2
ZNF581
PICK1
LOC100506639
FBLIM1
PNPLA2
PNPLA6
NKAIN4
THRSP
PDP2
UBE2I
SETD5-AS1
HYOU1
CDHR5
SAFB2
SHQ1
GNAL
SEC14L1
UPF2
CEND1
DUS3L
LFNG
PPCDC
COMP
PPBPP2
PLEKHM1
MAST3
GPR62
INE1
TARDBP
RIPK1
TBL1XR1
SZRD1
LATS1
C1ORF216
CACFD1
DTX4
RECK
SAT2
MMEL1
RRM1
JARID2
SNORA48
TTF1
C1ORF174
INSR
ZNF813
ANKRD12
ANKRD10
HOXA11-AS
KLF11
KLF16
TFAP2A
PCDHGA10
PCDHGA11
PCDHGA12
CORO7
NT5C2
CPT1C
ZBTB7A
STK36
ANXA6
C1ORF35
HAGHL
MCM6
POU5F1
ZDHHC21
ZDHHC22
SNORD24
LOC253573
SNORD26
SOGA2
COQ9
NDUFS5
WNT9A
ISY1-RAB43
TSR3
LOC100506801
FLJ45079
FAM132A
PKMYT1
MUC20
DHX16
IL21R-AS1
DHX15
RREB1
ZNF142
MUM1
DENND2D
NHLRC4
DGCR5
ZNF554
NDUFB10
GSE1
LY6H
ZNF785
SLC26A11
C1ORF195
C1ORF194
RPP40
SOD2
SOD1
RNASE8
STK4-AS1
SAFB
LOC100507194
NDUFS6
PRF1
C9ORF72
PMS1
C9ORF78
FBXL8
TNFRSF8
BRSK2
UBOX5-AS1
CCDC87
LOC100216545
ZNF561
NCAPG2
C10ORF105
FOXK2
MIR5680
HCFC1R1
NFKBIB
TRAK1
SLC7A5
ZNF219
PPP1R27
EP400
RNH1
PGS1
ARID4A
RHBDL1
TMEM115
C17ORF99
DKFZP434K028
C17ORF96
ANKRD18B
ANKRD18A
MPDZ
SNORD32A
FAM118B
SBK1
FGF2
OLFML2B
SLC25A42
HENMT1
VAV3
VAV2
SHBG
ELOVL2
FAM105B
FAM105A
BAIAP3
BEST1
MIR4666A
LIN52
FOXP2
GPANK1
ERAP2
LOC100133315
PXDC1
TNPO3
RAB8A
TECR
SYVN1
MIR3687
LOC606724
SNRNP70
CACTIN-AS1
DUSP3
NKD2
ELN
MARK2
SHPK
ATP8A1
PAQR4
BCOR
FADS3
BCAP31
MIR4420
PTENP1-AS
CCL19
BLOC1S5-TXNDC5
SYNGR2
MIR320A
GLB1
STAT5A
NKX3-2
PITPNM2
RPL12
TBC1D14
FBL
LRRC14B
KCTD7
KCTD5
MIR27B
PRSS8
MIR670
GPR50
MIR675
AMZ2P1
C19ORF82
FAM83F
MIR101-1
FAM83D
DGKZ
IDH3B
HCFC2
DGKQ
CPNE7
DNASE2
PTPRD
PYCARD
DGKA
ICK
DNMT3L
SDHA
ALDH6A1
USP11
LINC00963
SLC34A1
MOV10L1
ANKRD66
ANKRD65
SBNO2
MAST1
FLJ37453
DDX51
ESPN
CTC1
ZDHHC19
PCSK4
FAM86FP
DUSP28
AP5S1
VPS8
SEMA4B
SPATA41
AMZ2
TAZ
MRPL54
MRPL55
FOXN3-AS1
SLC35E2B
ARHGEF12
ZNF689
IQCA1
ARHGEF18
NPB
CEP76
COLEC12
POP4
KLC1
NPW
KLC4
ZNF771
NUDT8
MMP17
ELAVL1
LSM14B
UBE2D2
SNORD35A
SNORD35B
SNORD66
SNORD60
SNORD68
CHCHD2
RPL7A
LOC100506527
APOM
MST1
LOC100287177
TRPT1
EEF2K
TMEM127
TMEM129
KCNQ1
HOXC11
HOXC10
SMG6
VEGFB
HCK
SLC39A3
RPL13AP5
PSCA
GZMM
SHB
CABP1
FLOT1
ATXN2
ATXN3
ATXN1
EFHD2
RET
PELP1
MIR4309
AKAP14
MIB2
HINT2
TSC1
SLC25A51
CDC34
CDC37
ALAS1
SLCO4A1
S100A2
DNAH2
LONRF2
ABTB1
SMCP
DNM1P35
VWA5B1
LTK
KIAA1598
APBA3
METTL16
MICALL2
ABT1
BANF1
B4GALNT4
ANKH
NPR2
CORO7-PAM16
WDR81
WDR82
WDR83
LINC00483
KAZN
SHISA5
PEAR1
ELOVL2-AS1
CXCR1
PGP
JAG2
LRRIQ1
CLRN1
NDUFC2
ADAT3
E4F1
GPR45
MIR647
RNU86
EXOC2
CA9
E2F4
E2F3
EXOC7
BNC2
ZNFX1
MAPKBP1
C1ORF233
FUT6
PPP1R13L
EEF2
FLJ22184
LINC00958
TUSC1
GABPB1-AS1
EVA1B
LINC00957
TMC6
LINC00954
CXCL11
IZUMO4
NSF
GP9
USP20
DDX39A
NDUFC2-KCTD14
ANKRD13A
PROKR1
RPLP2
PLXND1
CDH5
CDH6
IFITM3
IFITM2
IFITM1
HPCAL1
RAB5C
CENPB
AMACR
PALM
SSH3
GTF2F1
RNF19B
SLC41A2
GH1
PYCRL
ACY3
BHLHE40
AZU1
LOC388499
TRIP6
C11ORF85
MRPL49
TUBB4A
DMRT1
DMRT2
DMRT3
EMR1
ARFGAP2
TPST2
LAMB2
NEK6
RUVBL2
U2AF2
MIR330
CDC42BPG
C1ORF56
SF3A2
FAM129B
MIR339
TXNRD1
MIR33A
MIR33B
DHPS
ZNF182
MIR26B
ALYREF
MIR3180-4
MIR3180-5
SHD
NUP62
CCDC9
GLTPD2
JTB
EPOR
EGLN2
SEMA5A
TCF19
SH3TC1
LYNX1
LOC143666
TMEM136
ZNF235
LAG3
LOC100129917
SAMD4B
GAS2L1
C17ORF75
MGC34796
FAM167A
TBX10
RANBP9
FBXO27
RANBP6
ZNF438
RANBP3
XK
RALGDS
FGD3
GNB2
HN1L
AGAP3
MERTK
TAPT1
UHRF1
UHRF2
CNNM1
LOC284757
PIP5K1C
STX5
MYO9A
SRXN1
SLAMF1
STAB1
PUS1
KIAA0232
LGI4
C14ORF2
LGI1
ECE1
NLGN2
MIR4330
GBAP1
HDGFRP2
LOC79015
EVC2
CDYL
ZBTB1
ATAD3B
ZBTB5
GNPTG
CARD11
NDUFS7
DUS1L
CHRM1
CASC3
MIR22HG
MIR3648
MIR3649
CHST13
VAMP2
VAMP5
WFIKKN2
MIR4443
VAMP8
TBC1D22A
FIBP
ROCK2
CUL4A
NKTR
MMP9
BOLA2
KCNIP2-AS1
SLC6A3
KRT38
NUDT14
KRT32
LRRC16A
CHN1
POM121L1P
C17ORF61-PLSCR3
NTF4
AXL
EFTUD2
IL12RB1
FMNL1
CBFA2T3
STAP2
TBC1D20
DGCR6L
HCG9
ANKRD46
AQP3
LRRC4
SNORA10
IRF2BPL
GRM4
NKX2-5
ACOT7
SHMT2
ADCY4
MORN1
MORN3
PHB
MAATS1
RNF181
RNF182
APOBEC1
RUNX1
SNHG1
RAB43
PCDHGB7
SNHG9
PCDHGB6
ZACN
PTPLAD2
RRP9
HRAS
MED22
MED25
SEPT9
ACSBG1
MIR2467
CLRN1-AS1
XRCC3
SEPT1
HOXB-AS5
SLC9A6
SEC1P
LIMCH1
NMRAL1
MEIS3
MEIS1
LOC344967
SCNN1D
SYT15
ZFAS1
FAM98C
RIC8A
PLCB3
LOC400548
PARP3
USP32P1
PCDHGA9
DSP
PAPD4
DTNBP1
GIMAP4
FAM32A
LMNB2
CECR5-AS1
BCS1L
JMJD7-PLA2G4B
CD274
RPSAP52
MELK
MIR328
LAMTOR5
SPATA6L
FGF22
PPP2R5C
NADK
SH3YL1
C2CD4C
MOB3B
MOB3A
CTNND2
ZNF30
FBXO9
SH3GL1
NAV1
STRN4
JMJD7
ANKMY1
JMJD8
SPHK2
FTH1
TAL1
ITPRIPL1
MTSS1L
FOXD4
FOXD2
EDN1
PLA2G2C
CHMP1B
ZNF664
CAPN15
HSD11B1L
CAPN12
RUSC2
RUSC1
PFAS
GATAD2A
SIGMAR1
SARS2
MIR4321
MIR4326
STOML2
NS3BP
MPRIP
CORO1A
PRELID1
F13A1
DCLRE1C
YES1
GDNF-AS1
MLLT6
UVRAG
SLC22A6
RNU6ATAC
MLLT3
VPS33A
GLT8D2
FKRP
ZCCHC7
PDE6G
MIR4638
STAC3
IL11RA
GTPBP1
GTPBP3
SYNPO2L
VWA1
SLC7A5P1
SLC7A5P2
MIDN
UPP2
ARID3C
TTC38
ABHD14A-ACY1
CASP8
LOC285547
ATF6B
BCL3
C18ORF56
MAN2B2
ADPRHL1
MAN2B1
PLK5
MIR192
CCS
MIR3671
MIR3676
MIR3679
NKX2-3
MIR3187
NKX2-6
FAM110D
PHYHIP
ADAD2
MIR4458
LINC00620
LOC285548
AHCYL2
STUB1
A4GNT
ANAPC11
FSTL3
C5ORF22
TTYH1
TMEM80
NECAB2
SPAG8
SPAG9
P4HB
CSNK1G2
SNAPC2
CSNK1G2-AS1
SERPINB1
SERPINB6
PCGF2
CIRH1A
MIR3074
ROBO3
PXDN
HIRIP3
PP7080
ST3GAL2
RBPMS2
MIR9-3
SNORA64
DEK
NPRL2
PLXNB2
UBAP2
KBTBD2
ZBTB4
PCBP4
GRAMD4
NEUROG3
GBA2
RNF223
CAGE1
ZBTB34
ODF3
SIRT2
DKFZP686I15217
SIRT6
TMEM91
SGTA
CDC42EP5
TRIM46
TRIM41
FSD1
HOPX
SF3B14
RASA4CP
FLJ10038
RBM24
HIST3H2A
FNBP4
SLC32A1
EPHA2
ATP5I
CCDC61
GNAI2
SNORD96A
ATP5D
MPZL2
CCDC63
AURKAIP1
TBC1D7
ODF3L2
ODF3L1
FGF17
RUSC1-AS1
BOLA2B
TBXA2R
POMP
LOC100505625
TOP1MT
CC2D2A
SNORD95
SYNE3
TNFRSF13C
LOC729177
CAMKMT
BSG
ZNF526
SEMA3G
JRK
PAIP2
PAIP1
MIR199A1
ADIPOQ-AS1
FAM86EP
VPS16
CLTA
ZNF259
RPS11
RPS15
CLPP
RPS19
C17ORF59
DCAF12
RIPK3
DCAF10
FOXD2-AS1
GNB2L1
DERA
DDX11-AS1
GRHL1
CRABP2
GRHL3
SLC9A3R2
SLC9A3R1
DPEP1
OSMR
MIR5088
SLC35E2
ZNF414
DAPK3
LOC100506688
RAX2
SNTA1
GLIPR2
MIR4688
SNORD36C
SNORD36B
ZFPL1
SSSCA1
KIAA1432
MAN1C1
GGT5
MIR22
DAZAP1
C1QTNF8
PTPRS
LOC100288181
PRPF38A
PTPRF
MLC1
CREB3L4
PTPRM
MYOZ1
VDAC3
TLCD2
TRAPPC2L
UBL7
PPAPDC3
PPAPDC2
STK11
MIR4269
FKBP2
NAA60
C21ORF91-OT1
NAPSB
CDC42SE1
DMPK
SV2A
UNKL
C18ORF42
FLJ35024
WDR24
APRT
MIR4462
GATA4
UBXN6
MIR4667
MIR4665
LAMTOR5-AS1
FKBPL
GRB10
LINC00638
GM2A
MIR4669
GTF2H2B
LOC284009
NYAP1
RMRP
MIR4252
TNFSF10
RASL10A
TNFSF14
APOBEC3A
LOC100128398
MIR23A
MIR23B
AMH
FOXJ2
ZG16B
SOX18
TNNT3
SOX15
CCT5
LINC00526
NAALADL1
GGTLC2
CHRAC1
NCALD
INSIG2
GDI2
RPRD2
FTL
TNK2
PAFAH2
TUBGCP3
TFAP4
CALM1
ZC3H4
GPX3
TUBA3FP
GPX4
TTC39C
HES3
EIF4A1
GIGYF1
KLHL22
TLE3
TLE2
RCAN2
LETM1
TNFRSF10B
PRKCSH
RER1
DCTN3
TRIM56
SLC4A9
CDC6
OSER1-AS1
NDUFV2
CIITA
CROCCP2
IRF2BP1
TM9SF1
SIT1
RBM19
GGN
PARVG
ANKRD29
LAMA1
IL17C
RXRA
BPHL
C5ORF58
RNF25
MXRA8
MCRS1
C5ORF51
TAF1C
GPR157
LSP1
KRTCAP2
SSTR2
FAM89A
C1ORF63
TMEM8C
FAM89B
MIR345
ABCA8
G6PD
COX5A
TMEM259
TMEM256
TMEM253
PSMD3
C1ORF85
KIAA2026
RTP3
KCNA7
B3GNT9
PPFIA3
PPFIA1
TM4SF5
MRPL23-AS1
CNOT1
APOL4
RNMT
MIR5189
LTBP4
LTBP3
BANP
ARIH1
DDX17
RTN2
ABO
ABR
CDK19
SPATA5L1
SUFU
APC2
ST6GALNAC6
CCL21
IPO4
CRAT
NMUR1
TOB2
SPIRE1
IER3
KIF13A
SLURP1
MBD3
LILRA4
FAM111A
MLPH
TRMT112
TSPAN19
TSPAN10
ZFPM1
REXO1
PKP3
INSRR
RFNG
NUDT22
SLC25A41
LOC100653515
NFE2L3
FAM173B
FGR
SCARNA2
[truncated: 439 more rows]
