# Supplementary material for: Identifying Network Perturbation in Cancer
Source: PLoS Comput Biol. 2016 May 4;12(5):e1004888. doi: 10.1371/journal.pcbi.1004888 (PMC4856318; doi:10.1371/journal.pcbi.1004888)
Supplement: S1 File — (ZIP) [file pcbi.1004888.s001.zip › files/tf_data/CD34_15k_enh/PAX5.csv]

SSPN
PGM2L1
ELANE
UBE2Q2
RNF10
HSPA5
LOC100130872
HIST1H4J
LOC100996342
PROCA1
HIST1H4L
ATXN10
B2M
LGALS2
ATPIF1
SLC50A1
ZNF708
NCBP2
CAMK1
PPP4C
GPR183
PIK3CD
ITPKC
PTPLB
ZSWIM4
ZSWIM5
MIR553
ZSWIM1
SPN
DRAP1
NACAP1
IRX4
KDM2B
CCR9
ABCD4
TMEM51
LOC100507351
SP9
ZNF45
OSGEP
NUP98
XPC
SP1
GRINA
SP3
PPP2R2C
CAMKV
PRKAG2-AS1
ADPGK-AS1
GK
TRIM69
MEG8
DUSP28
PRRG2
PARP16
LOC100996291
RNASEH2B-AS1
PARP10
PPAN-P2RY11
LOC401463
VPS8
TMEM129
NRTN
ASH1L-AS1
MAF
CTBP2
LOC100129973
ATP2A1
ATP2A3
ITGA6
ITGA7
MFSD11
MGST3
CXORF40B
HNRNPUL2-BSCL2
GTF3C5
IQSEC1
SWAP70
CD99L2
UFSP1
VPREB3
XPO1
LOC100287072
LILRB3
CSK
MIR5092
LOC400958
DGAT2
MDK
PSMG4
FBXL12
LSR
WSB2
HRH1
RRN3P3
GHDC
SDK1
PRSS57
XPOT
DNASE1L2
FAM212B
CHST8
SMTNL1
HMGB3P1
MOGAT2
COL4A2
COL4A1
INHBA-AS1
ANAPC1
HPDL
CHST6
ITGAX
C9ORF16
TP53I11
TP53I13
PSMD13
PPTC7
TMEM190
PRNT
ITGAL
VTRNA1-1
SIGIRR
CD82
ZNF296
ITGAD
MARCH8
METTL2B
GANAB
TNFRSF10C
NUP133
SMAD4
LIN37
SMAD3
DNAJC5B
MTIF3
MTIF2
NDUFAF3
HOXA-AS4
FZD10-AS1
MIR4712
LINC00489
KIAA1324
ZC3H10
ARF3
CKS1B
ARF4
CRBN
MOBP
ERICH1
SZT2
ART4
SNORD18A
SULT1A4
SNORD18C
SNORD18B
TCEA2
SULT1A3
SUGT1P1
KDM2A
CABYR
LINC00518
NOL9
BFAR
SH2B1
OLIG2
SRPK3
SRPK2
MIR4437
WNT10A
FAM156A
CCDC116
BPIFA3
FAM20B
CCDC115
FGL1
METTL23
CXXC1
CLPTM1
ATP1A1
CDC45
LRRC23
MGRN1
NRN1L
CBLC
SPHK1
BPESC1
DCTN1-AS1
CBLB
PYURF
CCDC78
NADSYN1
CPEB2
SPNS3
RBMXL2
ARL15
PDDC1
RDX
PRND
BIN2
WDR45B
ARHGEF16
IFT80
FAM86C2P
EEA1
RDH5
TMEM159
LINC00272
ARHGEF18
CLIP1
CLIP4
FIP1L1
ALDH1A3
SP2
LOC338799
CD48
RAB37
TNFAIP8L2-SCNM1
DMTN
AP3B2
POLR3GL
ALKBH7
LINC00672
SP7
FLJ31306
NIPAL1
NIPAL2
THAP3
RAB24
RAB26
THAP7
GLRA3
PNP
ANKFY1
PLEKHJ1
CALU
TPT1-AS1
SMKR1
HSD17B7P2
FAR1
WDR70
ATP6V0E2
SPG11
STAM2
CFP
SYTL5
RPN2
TRIM14
LINC00894
SYTL2
TAC4
NQO2
SNORD100
CCRL2
PRPF8
MIR493
TAF8
DFNB31
HDAC5
INE1
ARL2BP
MYL5
LOC100272217
ASTL
CD72
RAB40C
ASB8
HIST2H2AB
ATP5SL
SIX3
ESRP2
GSTTP2
CLEC1A
SLC47A2
KIAA0101
HDGF
ONECUT1
LINC00304
ZMPSTE24
HIST3H2BB
HMGA1
GLT8D1
C5ORF15
PEA15
FAM92B
TBL3
ARRDC2
KHNYN
FAM120AOS
PDE8A
SYPL1
RAB27A
NUDT9P1
RCC1
HTT-AS1
SH3BP5
POM121L9P
RHBDL3
ZNF846
RHBDL1
SNN
YDJC
IBA57
MID1IP1
RNF103
DBP
PAK6
CD300A
PAK2
XPNPEP3
FOXP3
FAM122B
MIR940
SH3BP2
SERINC5
FAM215A
SAA4
SAA2
SERINC2
ZNF593
ZNF785
MDGA1
ZNF595
MED8
MNX1
GAST
MIR3926-2
MIR3926-1
ITIH5
ZNF609
KRT18
TKT
CAMTA2
VEZF1
CAMTA1
TRAF3IP3
PLTP
SDF2L1
PPP1R9B
NLN
IGF2
TCF4
DPYSL2
TCF3
NCBP2-AS2
NUDT1
NUDT3
NPFFR2
SMIM19
PTGDR2
IGFBP4
EPS8L1
COL16A1
KLC2
HPCAL4
ABTB2
GJA4
LOC100652768
GJA8
CD164L2
MIR5580
CALML6
SHISA5
PFN3
C5ORF52
BTC
C6ORF1
TP53BP1
ZNF114
TRIM2
ISLR2
GAS7
COX17
NUTF2
PDGFRB
EPHX3
TEX19
RASGRP3
CDT1
RPLP1
AIDA
KIAA1462
TEX12
PRKAR2A
TMSB10
CD300LB
RARA
LOC285972
LRRC3C
CYB5D1
RASGRP4
C6ORF203
C17ORF107
TPM4
TPM3
PRPF40B
TRADD
RPS6KB2
HPD
UBE2D4
FBXW7
KIAA1683
PHACTR4
CLIC4
DPAGT1
NLGN2
LRSAM1
LARP4B
UGDH
PDS5A
ZNF48
CELSR2
TMEM147
FOXL2
TSEN54
SF1
RHPN1
MIR4701
SLMO1
ZNRD1-AS1
ATXN2L
MIR1284
PCDHGA9
PPAN
PTCRA
LRRC36
MFN2
PPAT
IDH1-AS1
ECRP
F2RL3
TUB
SH3PXD2A
SNORA11C
MAD2L2
ALOX12P2
SRRM2
SVIL
EDC4
ATP6V0C
TCEB3
DCXR
PRDX3
PRDX2
PRDX1
IPO11-LRRC70
AGRN
TSTD1
CLCNKA
PITX3
CLCNKB
ITGB1BP1
BAZ2B
KLHL15
IQSEC2
AXIN2
AXIN1
PHLDA1
MIR4632
LOC146880
ERO1LB
ZAP70
MYLK-AS1
CRYBA2
OST4
CHCHD2
HRAS
RAB1B
VASN
ST3GAL6
RAC1
PTH1R
RUFY2
CROCC
VCP
RPL7A
STK11
CYTH3
PAPOLG
PBX2
CYTH4
DPH1
LOC100507424
SPAST
APOBEC3A_B
SLC16A3
SCGB3A1
SLC16A6
WIBG
ARHGAP33
FAM71F1
LINC00242
CANT1
BCKDHA
BOLA3-AS1
MTOR
MON1A
TUFM
ERV3-1
FXYD6
RFT1
LYVE1
KCNQ1DN
CKM
MAMSTR
ERGIC1
C20ORF144
C3ORF43
UQCRH
POLR3A
LOC155060
FAM66B
POLR3K
POLR3H
GPS1
GPS2
JOSD2
DCK
GSDMA
RNF32
GSDMD
LINC00426
THRA
PERP
CUL9
DLGAP4
MIR196A2
ASRGL1
WDR66
PRMT8
BMP8A
R3HDM4
CLCN2
SLC25A1
FBXL16
CLCN7
CLCN5
SLC25A4
BGLAP
INO80B-WBP1
PNKD
BRD4
LLGL2
BRD2
KAT8
DNAJA3
RBM42
PTPN18
ORMDL3
KIF5A
DUS2L
MIR150
PQBP1
MASP2
KAT7
GALR2
NKAP
RP9P
TTC13
QRFP
NCMAP
TTC18
FADS2
WDR5B
CSF2RB
MRPL24
SLBP
PNRC2
GBA
DNAJC27
LOC100129175
GAB3
KAT2A
EPHA8
UPB1
DMRTB1
ST3GAL6-AS1
ZNF853
NPTX2
NPTX1
NDRG1
KIAA0922
NDRG4
AEN
THEM6
PPM1D
SRSF1
CHD1L
ABCF1
MSMP
EGR3
PPM1M
EGR1
HOXA5
RNF130
LOC100130705
TUSC5
NKX2-4
RNF139
TMEM75
DALRD3
KCNQ5
CLNS1A
PRKAB1
FAM86A
GID8
MIR4513
PAX5
ZNF580
PAX7
PAX6
PAX3
RPUSD3
EMC1
SCRN1
MIR135A1
PAX8
MRPL9
ZNF611
PPP1R11
GINS1
PPP1R10
MOS
PLD4
EPHA5
NANOS2
SUZ12P1
NEU1
TPRG1L
WASH2P
CAMKK1
TEDDM1
ASPRV1
EDDM3A
MBD3L1
MS4A12
MS4A13
HRSP12
AGBL5
BAG1
AGBL3
AGBL2
BAG4
LINC00254
PDIA2
MYO1C
LOC100505738
LRRC37A6P
IGIP
ARRB2
RPS2
ADAMTS17
SLC39A1
VDAC1
RSBN1
MIR24-2
CHMP6
RPS9
CD79A
SLC52A1
EIF1AD
SLC52A3
CRTC2
DEF6
ZNF385A
LCN2
HOXA13
PPAPDC1B
HOXA11
HOXA10
TMEM201
PSMA1
TMEM204
TMEM205
DSG2
C2
ZNF107
FAM160B2
ATAT1
SLC6A16
CAPN2
GALT
HMGCS1
SRF
PTP4A3
FAM102A
RPS6KA1
USP4
PTP4A2
PREPL
SRL
SRM
SORD
LGALS8
CS
MIR5001
USP7
MIR5004
RMND5A
ENKD1
SNORD16
NUP50
SNORD10
NMS
RPSA
MRPS16
CKMT2
FXYD6-FXYD2
DHX30
CDK8
AGPAT5
JAGN1
COL1A1
AVPI1
LTBP2
EIF4EBP2
MIR4288
MRPS11
RNF39
MIR589
MIR4284
SMCR9
RARG
KIAA1522
SMIM3
MPDU1
ANGPTL6
PEX10
PEX14
ALDH1A2
PEX16
TIMM17B
RAB3IL1
LYPD4
SOX1
RPL29
RPL28
GCNT2
CATSPER4
NAP1L1
RPL26
UNCX
SLC48A1
LOC338797
RGS2
SEMA6A
ALOX5
EYA3
MIR548W
AADAT
GIT2
LOXL1
PIEZO1
SERTAD2
LINC00654
PIGQ
LOC201651
TMEM194B
ILKAP
NCDN
PIGY
PIGZ
PGA5
LOC348761
TAGLN
TAX1BP1
WFDC12
PPP1CB
LOC100506606
HTR7
LOC151484
SNORA11B
OAZ3
CCDC176
ATP6V0E2-AS1
RDH13
C2ORF88
WBP1
RSPH6A
RGL3
DOLK
TM2D2
ASTE1
MT1IP
ABHD15
MIR193B
MIR3175
ZFAND3
DMGDH
PRR7
PLIN2
TOB1-AS1
ENOSF1
MAFG
SMAP2
TRERF1
SLC39A14
MIR4516
EIF1AX
NTRK1
NTRK3
DENND3
ARHGAP22
LOC100133286
DVL1
ARHGAP27
ABHD4
ARHGAP25
EVI5
TNNI2
ARHGAP29
ZSCAN20
TDRD9
DDIT3
DDIT4
MTX1
AOX2P
IFI35
IFI30
MIR3173
BMP4
MIR3176
RBP7
ABHD2
UBR2
MIR3178
PA2G4
UBR5
UBR4
GPR3
BMP6
TWF2
PCNA-AS1
SOCS3
SOCS2
EIF4G3
LOC731223
ARPC1A
PPP2CB
WDR59
ADAM9
TERF2
C19ORF26
PACSIN3
NR2F1-AS1
HYAL2
NDUFAF1
CCNI
TRPC2
HOXC9
MARCH10
RASSF1
PCM1
PTPMT1
OLFML3
TMEM120B
HOXC4
HOXC6
CD151
VMO1
MCOLN2
LPPR2
HCST
CTIF
KREMEN2
NEK11
INTS6
CYGB
MIR639
CHD4
CHD9
MIR142
MIR636
MNT
PKLR
ABHD12
MIR632
IGF2-AS
GATA3-AS1
LSM5
TGFB1I1
TSC1
MRPL11
IL4R
MRPL16
PIKFYVE
ARPC4
ANKRD27
GATSL3
RHOH
C1ORF148
SNORA78
WFDC1
EFHC2
RHOA
CAPG
WFDC5
POLR2H
SUV420H2
RHOD
PRDM16
MPG
SLC1A1
DEPTOR
PLSCR3
SLC22A31
HNF4A
PADI3
MTFMT
GTF3A
ITM2B
MTTP
CASKIN2
CASKIN1
POLRMT
BATF3
IL17RE
IL17RC
RNF122
MCPH1
VBP1
HOXC8
FAM120A
MIR152
MIR1224
GRASP
TGFBR3L
YIPF2
HIST1H3H
NCOR1
FZD3
ZNF628
FZD7
CACNB3
FZD9
CACNB1
ZNF627
HEXIM2
CACNB4
HR
NEURL2
NEURL4
PTOV1
RPL4
ASH1L
SIAH1
KMT2D
LOC100507091
HOXC5
CACNA1C-AS1
RPL3
GGA1
MLXIP
ADC
HIST1H1E
ADM
HIST1H1B
NUP210L
EMILIN1
TACC1
MEIG1
TACC3
LOC93432
AKR1A1
TMEM238
TMEM235
DECR2
BRE
MRTO4
KIF20B
HIVEP1
ZNF311
GNMT
TMA7
TEX33
JUNB
TEX36
MADD
PRKXP1
HIST1H2AL
RPL3L
HIST1H2AI
MEIS1-AS3
HIST1H2AK
GNAT1
C6ORF223
P2RX3
C6ORF226
P2RX4
HIST1H2AC
CORO7
NUPR1L
BCL2L14
SNORD24
NTMT1
KCNK4
KCNK5
TMIGD1
KCNK7
UGDH-AS1
SNORA16A
NUP43
ZNF550
NACC1
ANKRD18DP
ZNF558
ZNF791
MIR4727
MIR4724
TRAF3
TRAF5
DKFZP434I0714
SCAF11
HOOK2
HOOK3
LOC100505812
TMPRSS3
ALS2
TMEM163
CHD2
LRRC56
LRRC57
EVI2A
LRRC58
EVI2B
FOXN3
PCDH9
NICN1
MATN1-AS1
RPL35
RPL31
LMNA
TARBP2
TARBP1
GRIN2A
GNA12
KLHDC8B
GRIN2D
DKC1
ATF4
TBC1D10C
TBC1D10B
ZNF286B
FLJ13224
ASXL2
ZCCHC17
AP1M2
MIR631
ZCCHC18
MOCS3
CCDC146
CCDC140
TM7SF3
ABHD13
EEF2K
LHX2
SMG6
LHX4
SAMD13
BLOC1S1
SAMD11
LHX8
LHX9
COMMD1
SMG9
COMMD7
PTGER2
FAM114A1
C15ORF38
TOR3A
LOC113230
NOL3
METTL12
LOC729506
MIR3960
B3GALT4
ZMYM3
NPR2
ZMYM1
IFNK
LHB
ZMYM4
SLC38A2
CAMK2D
SLC45A4
MEX3D
SLC38A8
BCAT1
FBXO17
NEUROG3
OSBPL9
STK4
MACROD1
OCA2
CXCL11
CXCL10
AKAP4
UBE4B
KAZALD1
AKAP2
GTF2F2
CD3EAP
TUBB4A
MIR4505
LURAP1L
AMT
SNRNP25
SNRNP27
HOXB13
ZSCAN10
CCDC114
SAP25
YBX2
CAPZB
FAM20C
PPIL6
CCDC112
NUAK2
LOC730183
DKFZP686I15217
TANGO6
POLR1B
KRR1
POLR1E
MIR3188
C14ORF2
C1QL4
STIP1
MIR3183
HIP1R
WDR41
WDR46
POM121L4P
ATP7B
ZIC5
ZIC2
JAK3
RNF103-CHMP3
VSX2
GTF2I
C19ORF38
NR1H3
ALPK3
HOXB9
CXXC5
SENP8
HOXB2
FIBCD1
UCK2
SENP3
HOXB7
HID1
SNORD48
MIR190B
THBD
CSGALNACT2
DNAJC8
DNAJC9
DNAJC4
MIR601
MXD3
RING1
INS
PARD6G
GATSL2
WDFY2
EML3
SLC18A2
P2RX5-TAX1BP3
EFCAB4A
ECHDC2
CD19
CEP85L
TPI1P2
ACP2
NRN1
C5ORF20
RAP1B
SLC2A11
BCLAF1
MKRN1
TRIM46
DYRK3
SNORA68
MAP3K4
ITPR3
SNORA64
SNORA65
SNORA67
SNORA60
SNORA61
SNORA62
CDIPT
ZNF570
NCOA1
NCOA6
NCOA7
TMEM9B-AS1
FLJ10038
TMEM18
PTX3
NR2F1
SLC7A8
C1ORF141
PLA2G5
F11R
LOC100130238
LIMD1
RNF151
NUGGC
C12ORF76
KIF21B
CTF1
ZNF83
CEP41
PEX3
SS18
CMIP
FDPS
C14ORF178
TLK1
EMID1
PRAM1
PDE10A
SLC27A3
BTBD17
CAPZA2
AK9
APOBEC3H
SCARF1
CUZD1
AK2
LMO2
SLC17A7
APOBEC3A
GEMIN7
TBCA
CYP27C1
WDR87
HOXA10-HOXA9
NCAPH
CDK5RAP3
CDIP1
GUSB
PRKD2
SMCO3
SNX11
AP5B1
KRBA2
AVP
CHMP4B
FAM109B
BAD
FAM131C
BHMT2
SH2D3C
CETP
LARS2
EIF2S3
CASZ1
ITM2C
HERPUD1
CDK19
TOB1
LOC100652736
TOB2
LOC100652739
GJB3
CDK16
TMEM255A
KLF7
MIR548AO
TMEM55B
ALOX15B
GZF1
KLF2
IDH2
GCHFR
N4BP1
PIP5KL1
KLF9
TEAD3
PAN3-AS1
FAM189B
MDC1
NCR3
NCR2
PRSS16
LOC440434
AGO4
TRIP10
MIR4533
PLEKHM1P
CD37
P2RY6
DLX3
MEX3A
TLR8-AS1
RDH8
C9ORF53
RNF123
SNORD34
MIR4530
SH2D2A
NCLN
ITLN2
RND1
MAP3K12
MAP3K13
MIDN
PET100
CTNNBIP1
SLC1A5
PPP3CB
APITD1-CORT
ROPN1L-AS1
FLJ37201
UBTF
SFTPC
C16ORF91
FAM60A
LRRC41
MARCH4
CLDN11
LRRC45
IKBKG
MARCH3
MIR5690
LRRC48
FOXI2
TMEM173
UBXN10
FJX1
B3GNT4
GNL1
C2ORF68
EIF3L
B3GNT2
DEFA6
SLX1A
EIF3A
EIF3B
ACD
B3GNT8
B3GNT9
ADRA2B
ADRA2C
CACUL1
SEPT11
ARMC12
FAM222A-AS1
CCNL1
CDKN2A
TSC22D1
PCYT2
FCHSD2
CCDC151
EDEM2
HRK
SV2A
NIN
CCDC159
PTTG1IP
OSBPL11
VAT1
HOMER2
LOC100506585
SLC2A6
SYT2
SLC2A4
TRAIP
SYT6
LOC653486
TAS1R1
LOC285847
SLC5A10
OR6F1
MESDC2
TNFAIP8L2
TNFAIP8L1
KISS1R
FUBP3
PPFIBP2
CD163
BCKDK
USF1
EXOSC6
FAM189A1
EXOSC5
DNASE2B
GTF2E2
ADAMTSL4
LINC00239
NBL1
TULP1
ZBTB8A
NCOR2
DISC2
ZC3H18
MIR5192
RRBP1
PPP1R14A
COA6
SSC5D
OXT
DUPD1
KIAA0895L
LY86-AS1
MANSC1
F12
MIR3190
MIR3191
MPZL3
SDSL
LOC100507501
RALY
SNAI3-AS1
SRRT
IQUB
LINC00690
FBRS
DEPDC4
GPR97
USP44
ALKBH5
CDKAL1
VPS54
KRT74
TRNAU1AP
PSMB10
BRE-AS1
SCYL2
CNST
SCAMP3
TIGD1
RCOR1
STXBP2
TIGD5
C7ORF65
SMPD3
SMPD2
FLT4
FBXL5
GMPPB
SET
SNORA76
INS-IGF2
SNHG12
S1PR2
DNAJB1
DNAJB7
LOC283038
TMEM200C
S1PR4
FANCG
AMDHD2
LOC255654
HNRNPAB
TTC26
PATL2
DIDO1
CA5B
H1F0
HNRNPA3
PODXL2
MIR1976
MRPS18B
IL6R
RUNX1-IT1
ENO2
ENO3
ZNF808
LOC728175
ZNF805
CUEDC1
CARF
SNORA57
FAM65C
EXO1
LRRFIP2
LLGL1
GRIK4
IRS1
IRS2
OIP5-AS1
HOXA7
HOXA6
CDK2
HOXA4
CDK6
IGLL1
CDK9
HAPLN1
CFD
HOXA9
LPAR5
OXLD1
AZI1
PTK6
BPI
SF3B4
SNORD119
ANKEF1
SPECC1
LIMS1
RAPGEF3
HCAR3
HMGA1P7
MAGEF1
SEMA6B
SEMA6C
CD320
RERE
CNIH2
LOC149086
ADCK4
RGL2
RGL4
ARHGDIG
BCDIN3D-AS1
RTBDN
NARFL
DNAJC10
NTRK3-AS1
PTH2
NANS
ZNF711
PACSIN1
ASF1B
AMD1
MATN1
TOP1MT
MATN4
PRKCA
CHRNE
PRKCD
PRKCG
LOC101559451
INTU
NAT8B
PADI2
RER1
EBF2
PADI6
SCML2
RBM14-RBM4
HIST1H3I
NAT8L
HIST2H2AC
DDX23
TOE1
DDX21
ZNF157
NRM
ERBB2
ACKR5
PFKFB3
DDX28
PFKFB4
NRIP2
TYMS
GPR137
ZNF91
ZNF792
LOC100505695
FKBPL
MUL1
C1ORF186
SAC3D1
RAET1E
ADD1
FKBP11
TBX21
A3GALT2
RAET1K
MIR5586
FBXO16
PPP4R1
PPIL4
PKD2L1
SYNE1
CWC25
PPP1R3F
MAP3K8
SNORA14A
PNPLA2
CYP4F12
TRUB2
TMEM191A
RNPEPL1
PARD6A
MIR1324
PLA2G6
ZNF571
PET117
ZNF573
PROX2
TRPV1
SETDB1
LUC7L3
TRPV2
MIR4740
ZNF207
ZNF205
CTSL
SHC1
CCDC71
MIR4749
IDH1
YTHDC2
CTSF
PPP1R37
DISP2
PPP1R35
C16ORF92
CHERP
RPL12
RPL13
SNORD4B
SNORD4A
CTSS
LRRC70
RPL19
SETD7
CTSW
NME4
NME5
C17ORF89
INPP5D
NME1
NME2
PES1
C17ORF82
LOC100133612
INCA1
APOC4-APOC2
CSHL1
SPEN
ZCWPW1
PRSS27
PRSS21
PRSS22
SPEG
SCRT2
RGP1
PKD1
CSRP2BP
PRKCZ
RGR
CLSPN
RIN1
GABRD
EPB41
MATR3
MYADM
SNORD117
NUDT8
INO80E
KRTAP4-9
AP2S1
NT5M
SMG1P1
TBATA
MTFR1
PTOV1-AS1
PNPLA3
ECH1
PNPLA1
CARD8
CIT
CAPN10-AS1
C15ORF56
C15ORF52
MAP1A
CLUH
TINCR
UNC5B
VGF
LBX1
CCM2
SPTAN1
ATG13
FRMD8
PSMB6
PWP2
KIAA0754
PHF20
UBE2I
UBE2H
DSCR9
UBE2O
GNAS
ALG3
LSM1
HYOU1
C12ORF5
LBX2-AS1
PTCD1
CCT8L2
MAP1S
NRROS
SIX5
ZHX1-C8ORF76
AGFG2
UBE2T
LCK
DPF1
MIR7-2
HSPB1
MKI67
SNAR-G2
SEC14L1
CRYGS
RPL18A
SEC14L4
PTAFR
UPF2
CEND1
KRT8
BTBD11
LINC00599
PHTF1
MIR4417
SIK3
RHBG
TMCC1
CASK
PDE3B
LINC00114
RABEP2
MKNK1-AS1
PDCD4-AS1
LFNG
GPR84
ARL3
NDUFA6
NDUFA7
EPB41L2
C21ORF91
COMP
WAC
COMT
JUND
PLEKHM1
FLT3LG
VPS4A
SALL3
MIR665
TNFRSF1B
CD180
FAM171A2
SLC43A2
FAM72A
FAM171A1
IL18
IL19
RRP36
VHL
IL11
SZRD1
WNT6
C1ORF216
MIR194-2
IL6
LOC728463
FARSA
FIS1
MIR219-1
ZPBP2
LINC00574
RRM2
COLGALT2
SNORA47
SNORA44
SNORA45
CUTA
BPGM
SNORA41
BIRC6
JARID2
BIRC2
SNORA48
ST8SIA2
C1ORF174
MOSPD1
HIST2H2BE
ZNF813
RB1CC1
DAD1
SPTBN2
SPTBN1
MKX
HOXA11-AS
ARPC4-TTLL3
KLF11
RNF170
KLF16
P2RX5
PCDHGA10
PCDHGA11
GDF5
EIF4E2
LOC728606
SENP3-EIF4A1
P2RX7
NT5C1A
OGDHL
PI16
MEA1
POU3F2
SLC44A2
SLC44A4
ANXA4
ZBTB7B
PDCD4
DFFA
MCM5
MCM3
SIDT2
KRTAP4-12
ZDHHC24
HPGDS
DUSP12
NXNL2
CSH2
HIST1H4K
CYCSP52
DNPH1
PCP2
RPA2
POGZ
NDUFS1
NDUFS3
COQ5
COQ4
LOC728730
COQ6
LOC441009
HBM
FLJ45079
DMRTC2
TIMP1
CTRL
CTRC
PARN
ISL2
ZNF540
SLX1B-SULT1A4
ZBED3-AS1
PKMYT1
EPO
PCDHGB7
PCDHGB6
PCDHGB5
PI4K2A
KCNK3
DGCR8
ZNF143
ZNF142
MIR1-1
BCS1L
NHLRC4
WWC3
WWC1
ACCSL
WHSC1L1
NDUFB10
GSE1
MICAL1
MICAL2
ZNF787
MAP3K14-AS1
GOT2
C1ORF192
ZNF789
PYGM
C1ORF194
RNASE1
SMDT1
RPP40
PIANP
VWA7
STK4-AS1
RANGAP1
ZNF367
VWA1
PKNOX1
KCNN3
PRF1
KCNN1
C9ORF72
LINC00888
C19ORF69
HNRNPLL
PMEL
OTUD6B
FBXL8
H2AFV
HSD11B2
SNORD52
MST1R
CCDC86
CDC7
MST1L
TLR1
TLR6
ZNF569
TLR9
ZNF561
CCDC65
C10ORF105
STMN3
HCFC1R1
HLA-B
SLC7A4
PHF21A
NFKBID
MIR5689
RNH1
CLTC
CLTB
NEK4
ARID4A
TFAP2E
TMEM114
TMEM115
DPEP2
RMDN3
SFN
FAM161B
MIR4720
HAUS8
ELK3
C17ORF97
MIR4721
PRRT3-AS1
SPATA31C2
MIAT
TEX40
PXN-AS1
NR5A2
SLC35A2
ANKRD18B
UBXN7
UBXN1
TOP2A
NACA
TFEC
SNORD32A
TIGD7
LMX1B
SNORD101
SLC26A1
SLC26A2
EHMT2
SNORD105
SNORD104
CD300C
HIST1H2BL
SLC26A9
TPTEP1
GET4
MRPL49
OLFML2A
UBAP2
HENMT1
LOC285084
MAP7D2
SDC1
SDC3
TMEM221
TNFAIP2
C15ORF62
ECI1
HTT
KCP
PRKRIR
BAIAP3
BEST2
WNT7B
RFNG
LIN52
RTF1
WBSCR27
VAX2
GGT5
WBSCR28
GRB7
PXDC1
FOXP1
TMCC3
MIR3200
MSL1
TNPO3
NPR3
CNR2
NR6A1
RPL13A
ATXN7L2
CNKSR1
TECR
[truncated: 2,343 more rows]
