# Supplementary material for: Identifying Network Perturbation in Cancer
Source: PLoS Comput Biol. 2016 May 4;12(5):e1004888. doi: 10.1371/journal.pcbi.1004888 (PMC4856318; doi:10.1371/journal.pcbi.1004888)
Supplement: S1 File — (ZIP) [file pcbi.1004888.s001.zip › files/tf_data/CD34_15k_enh/POU2F2.csv]

HIF3A
FGFR1OP2
HIST1H4G
HIST1H4F
HIST1H4E
HIST1H4D
REM2
HIST1H4L
MRGPRG-AS1
RNF10
C6ORF120
ZNF703
PIK3CA
ZNF706
ZSWIM5
ZSWIM6
PRND
ZSWIM8
SP9
PRKAG2
MUC1
FAM84B
POLR3GL
PRKAG2-AS1
ADPGK-AS1
MYL12B
ZNF677
ZNF670
PARP16
CLEC2D
FAM183B
MAF
MAK
NSL1
ITGA9
ATP2A2
LOC100505715
NOP2
ITGA4
IQSEC1
PHLDA1
PHLDA2
DUSP23
CSDE1
XPO7
DGAT2
ABCA17P
CYP27B1
FBXL16
RRN3P1
KCNIP2
DSEL
KIRREL3-AS3
PRSS53
MPV17
RBM12B
CHST3
ZEB1
CHST4
KCNH3
HLX
PISD
ATAD1
ITGAV
PSMD12
UTP23
GIT2
NR0B2
HLF
RTFDC1
FOXC1
GANAB
SMAD6
NDUFAF5
NDUFAF7
AMMECR1L
FZD10-AS1
PELI1
RAD21L1
CKS1B
ARF4
SPARC
HOXA-AS3
ELMSAN1
ARTN
SCN11A
MIR3620
GLTP
MYLK4
AKNAD1
IRF7
OLIG2
LINC00673
CEP170
CCDC116
FAM20A
SLED1
MCF2L
MIR3936
CXXC1
RGS14
SPHK1
CUEDC1
IPO13
MIR1204
RAB2A
MIR1205
ARL15
MIR3714
BIN2
XXYLT1-AS2
EEA1
NPY6R
LINC00272
CDCA7
GRINA
DHRS7C
LINC00092
CA12
LYPD5
MIR762
LRGUK
C3ORF58
RAB28
THAP9
MIR3153
WDR78
FAR1
FAR2
ATP6V0E2
HLA-DMB
EWSR1
HLA-DMA
PCK2
TRIM14
SYTL3
LINC00898
LINC00899
PES1
HDAC2
CHI3L2
RCBTB1
MIR4500HG
ASB2
RGS5
SIX6
ZNF487P
SIX3
GSTTP2
CNPY3
PIP4K2A
PRX
MRPL36
MRPL35
MRPL30
RFC1
FAM69C
RAB27B
HTT-AS1
KIAA0930
NRXN2
RABGAP1L
CDON
PAK4
STXBP5
XPNPEP2
TIGD4
FOXP1
RCCD1
KCNG3
COPS4
COPS5
MED6
MDGA1
MNX1
CEP97
ZNF608
CAMTA2
LOC100129083
TRAF3IP2
SDF2L1
PPP1R9B
MSL3P1
AHCTF1P1
TCF4
DPYSL2
DPYSL3
DLD
CD5L
C1ORF21
NUDT4
DNAJB8
IGFBP7
SCMH1
CTBP2
LOC643923
APLNR
PROZ
STK38L
COX18
TRIM8
TMEM211
SHISA3
ZNF117
KDM3A
COX15
ZNF334
ARGFXP2
FAM168B
TMC1
ANKRD13A
RPLP1
PIGW
EIF2B3
LOC100506413
PRKAR2B
LRRC3C
C2ORF57
MCTP2
TMEM14E
NUP62
NOTCH2NL
MECOM
RSPH1
TPM3
WDR24
FOXB2
ETFA
TGFBR1
ETFB
LARP4B
SMNDC1
TET2
CELSR3
TMEM145
FOXL2
PTCHD1
BBX
TJP2
DLST
LRRC34
LRRC36
RAB14
MLLT4-AS1
TTN-AS1
MIR18A
F2RL1
SH3PXD2A
MAD2L2
AQP5
MAD2L1
ST6GAL2
KTN1
ST6GAL1
TCEB2
PRDX2
TPK1
PITX2
PITX1
ITGB1BP1
SMARCA5
MIR196B
FYB
MMRN2
ERO1LB
ZAP70
FAM26F
CCT6A
OGFR
ST3GAL3
CDC5L
ST3GAL6
RUFY1
DAB2IP
RUFY3
RUFY4
AP2A2
GCGR
XPO4
AIRE
AGR2
WIBG
LINC00242
DCAF4
CALCA
PTCH1
ERV3-1
ZFX
DYNLL1
RAD9A
CD33
CD36
ERGIC1
MIR3167
C3ORF43
CALM1
THRB
FAM46A
THRA
MED24
DLGAP3
CUL9
TUT1
MIR196A1
CUL3
DLX6-AS1
R3HDM4
HOTAIR
CREB5
CDH23
PNKD
LOC100131257
SLC15A3
BRD2
BRD3
CCDC28B
ORMDL3
MIR155
PTPN11
C7ORF41
GLT1D1
NCMAP
LINC00663
C11ORF21
DNAJC22
KAT2A
DMRTB1
ARHGAP8
IFNGR1
ZFP90
CD200
NDRG1
ICOSLG
LINC00937
AEN
USP49
PPM1B
HOXA6
EGR2
USP47
CCDC57
PPM1K
PPM1J
EGR4
PPM1H
MIR124-2
DNAJB12
SIRT7
RNF135
ANXA11
TMEM71
TMEM72
TMEM75
HOXA2
CISD2
TSHZ1
PAX5
PAX6
PAX3
PAX2
SCRN1
ZFAT
PTPN6
PTPN4
ASUN
MOK
EIF4EBP1
TEDDM1
MS4A14
AGBL5
BAG6
SH2D1B
MYO1E
MYO1D
RPS6
ARRB2
LRRC37A3
ARRB1
VDAC3
ADPRH
CDK5R2
LOC553103
RPS8
EIF1AD
ZNRF3-AS1
DHX58
LOC100133286
HOXA10
ARPP19
GTF2A1L
PSMA1
PSMA5
TMEM208
FAM160B2
SRF
ARHGAP25
DCDC2B
FBXO48
FER1L6-AS1
IGSF23
ATXN10
ENKD1
CD244
TDH
SNORD10
AKIRIN2
MYL12A
KCNH2
AGPAT6
SCARNA11
AGPAT3
MYO19
MIR181B1
CSNK2B
PLAUR
ECM1
SLCO1B3
DDIT3
MPDU1
MIR4732
SORBS3
LRRC29
CDC37L1
HIST4H4
GCNT1
RPL26
RPL23
ATG3
LPCAT4
FLJ23867
PIGA
MIR548W
AADAT
CALHM3
C9ORF156
TMEM199
ACTN1-AS1
LOC100506606
PPP1CA
CCDC170
LOC151484
CEBPD
ATP6V0E2-AS1
FAM26D
WBP5
PTGS2
PDCL3P4
UBAC2-AS1
ZFAND6
WDR5B
FAM71A
MAFF
MAFG
MIR4513
EIF1AY
DENND3
ARHGAP21
MED13
PTP4A3
PTP4A2
ZSCAN20
ZSCAN23
HHAT
COL19A1
IFI30
MIR451A
MIR3170
MIR451B
C3ORF36
C3ORF35
CEBPZ
MBOAT2
PACSIN1
SOCS2
ACSL6
ACSL4
NR1I2
FAT1
NR2F1-AS1
AATF
CCL3L3
CCNI
CCL3L1
GOLGA8B
C8ORF34
TRIM38
RPL6
BCL2L2-PABPN1
RASSF5
TRIM36
HCST
OGFR-AS1
IL1R2
CHD1
LRRK1
MIR635
WISP3
INVS
CAP1
MIR144
MFSD1
HTRA2
TGFB1I1
TROAP
TTC5
PSG8
BHLHA15
TTC8
RNF41
ANKRD27
SDPR
POLR2A
ZNF827
KIAA1211
ITPR2
SNORA76
C1ORF141
ETHE1
TMEM67
TMEM66
KDSR
PRDM15
ABCG4
LRIG1
USP51
GTF3A
ITM2B
PRKCZ
CASKIN2
SNCA
ASCC3
IL17RE
AGO1
MATK
DSCAML1
METTL21B
KDM1A
FJX1
CCDC109B
FAM120B
LOC100499489
CD302
MAPK12
MAPK13
OPN5
ZNF628
NFKB1
DNPEP
CYBB
SIAH2
SIAH3
LOC101559451
GGA1
MLXIP
PLCD3
ADO
ADK
HIST1H1B
COMMD3-BMI1
EMILIN2
TACC2
PRKACA
DDX12P
PRKACB
ZNF311
ZNF318
TEX30
HIST1H2AL
HIST1H2AD
P2RX3
P2RX2
LY75-CD302
SNORD23
KCNK4
RPS19BP1
LTN1
SNORD7
LOC100128787
IDNK
HSD11B2
HSD11B1
ATP5C1
MIR4724
TRAF3
MIR4723
TRAF6
OTOGL
MIR4729
ESD
TMEM164
DENND1B
SEBOX
FOXN3
NICN1
WISP2
PIF1
ATF5
TBC1D10C
ATF3
IFFO1
ZCCHC10
PPAP2C
SUMO3
USP9X
CCDC140
DBN1
CCDC148
EEF2K
LHX1
SAMD14
COMMD3
RAB3IP
COMMD6
PPP2R4
C15ORF39
TOR3A
METTL10
METTL17
METTL14
IGF1R
SLC38A2
SPNS2
BCAT1
PHF3
IFRD1
SCT
OSBPL3
ALS2CL
OSBPL6
ZBTB33
CXCL16
ATXN7L1
KAZALD1
LINC00226
AKAP8
MIR4503
STARD8
ARHGAP15
ARHGAP12
ARHGAP10
ZSCAN10
MIR19B1
LOC100132891
NUAK1
ANO6
CELF1
C22ORF29
FLJ31356
KRR1
GOLGA7B
C3ORF27
GPR137B
FZD10
TMEM132C
NKG7
CHIC2
ATP2C1
HCG23
JAK2
GRM2
HOXB8
HOXB9
SENP6
HOXB6
HOXB7
HOXB4
HOXB5
MIR190B
BRF1
ING2
MIR601
PARD6G
RHOH
TTC37
GADD45A
ECHDC3
BEX5
SDCCAG8
C5ORF20
SNORD46
RHOC
MKRN2
C1ORF159
ZNF839
SNORA67
SNORA60
ANKRD39
LINC00910
NCOA7
NCOA4
NR2F1
OR51V1
ARL8B
MAGI2
GRID1
CTF1
MECP2
AMPH
IFITM4P
MCAT
MIR4773-2
MIR4773-1
GEMIN8
RAB33A
TPCN1
TBCE
SLC17A7
APOBEC3A
NPNT
MIR19A
OR10P1
HOXA10-HOXA9
POMGNT1
CDK5RAP2
CDK5RAP1
WT1-AS
KRBA2
LARP1B
CCDC144A
ERF
HAND1
HAND2
ST8SIA6-AS1
GIPR
ERAL1
COBLL1
ITM2C
SLC37A1
LPIN1
CDK16
GJB6
GPR126
MIR548AO
PSMC5
ARFIP1
STL
NCR2
CXCR2P1
MMP28
TRIP12
SEC61B
MMP20
IL17RC
RNF122
RND2
SEL1L3
WHAMMP3
PDE1B
IMMP2L
GRPEL1
MIR4432
IKBKB
MARCH3
IKBKE
FOXI2
MARCH9
EIF3H
B3GNT5
FAM163B
RARG
TSFM
BTN3A1
DHRS3
NABP2
MTMR1
LINC00277
WT1
ANG
PCYT2
IMPA1
DKFZP686K1684
MTFP1
EDEM3
KITLG
SNORD124
SDE2
OSBPL11
LRRC4C
PRKRA
MTCH1
C11ORF49
SLC2A7
IVNS1ABP
CSTF2T
CNFN
FAM172BP
TIAL1
TASP1
NFATC1
SYF2
KISS1R
LOC283214
DUSP12
MTDH
NCBP1
MIR550B2
HSBP1
HCCS
GTF2E2
LINC00238
LINC00239
CYB561
C21ORF62
CYP26B1
EN2
DLGAP1-AS1
SLC46A2
PPP1R14A
RFK
AVEN
USP45
SDSL
MIR1915
LINC00690
FBRS
LINC00693
PCDH17
GPR98
EEF1E1
PSMB10
ATM
SCYL3
ADAM32
LOC100289230
ITGBL1
SET
DAW1
KIAA1958
IFI16
TTC22
CA5B
CARS
HNRNPA0
ELMOD1
MIR4505
LOC100996485
E2F3
NPAT
GCSAML-AS1
CNOT6L
LLGL2
LRRFIP1
QRFPR
SLC22A15
IRS1
HOXA7
CDK1
HOXA5
CDK3
CDK4
CDK5
CDK6
MIR3151
C1ORF234
HOXA9
MIR663B
PTK2
NEURL
MSH2
SF3B1
VAV3-AS1
FAM83H-AS1
SEMA6D
ARSK
RERE
INPPL1
PKI55
DDHD1
ARHGDIB
MTX1
FEM1B
USH1G
DNAJC18
MATN2
DHH
MLN
TANC2
METTL21D
HIST1H3F
SGSM2
HIST1H3D
SCML2
TRABD2A
MIR1226
HIST1H3I
LOC100507254
PMF1
CCDC28A
GPR137
LOC389641
ADC
WWP1
KIAA2018
FBXO17
CHSY1
SFTA3
SLC9A7P1
LTBR
TOMM7
PPP1R3E
C9ORF40
PRPF31
SPOPL
PARD6A
PLA2G6
PLA2G7
ZNF572
ZNF575
TRPV4
ZNF205
SHC1
KIAA1551
EVX2
CTSS
GPATCH2
CXCL1
TCL6
PSRC1
TRANK1
NME2
C17ORF82
LOC100133612
ZAR1L
RAI14
B4GALT4
LOC646626
LOC100132215
AMMECR1
PID1
RCBTB2
CNST
LOC100132529
SPON1
PYCR1
ZNF826P
TEKT1
VPS37A
TIAM1
SLCO4C1
PNPLA4
ALDH16A1
C1RL-AS1
CLUH
STK40
GFOD1
ERP27
LOC151475
UBA7
LOC400654
LOC100507462
PKNOX1
TAGAP
MED13L
ST8SIA5
CDHR5
DSCR3
HMGN2P46
SHQ1
NRROS
GNAL
ARHGEF26
UBE2W
LOC341056
MIR7-2
PF4V1
DYNLT1
SEC14L1
ADIRF
CLEC18C
RELT
LOC389247
PHTF1
SIK3
MTG2
TMCC2
GPR158-AS1
VCPIP1
PDCD4-AS1
GPR84
GPR85
COCH
CAB39
NDUFA3
NDUFA1
PLEKHM2
MIR661
PNOC
GMEB1
MIR4644
LINC00379
MTERF
WNT6
C1ORF216
IL7
IL3
MIR3591
GSG1L
ZMIZ1
PALB2
IL9
CUTC
EIF5
SNORA48
C1ORF174
C1ORF177
HPCAL1
ATP11C
C6ORF223
CMAHP
ANKRD17
SPTBN5
SPTBN4
SPTBN1
RAB30-AS1
KLF10
KLF16
ASAP1-IT1
GDF6
CBR3
DPP8
NT5C1A
DPP4
POU3F2
OTOP3
CEP68
ANXA5
POU3F4
PDCD4
COQ10B
GLTSCR2
MIR550A2
SASS6
FAM53A
POGK
SDS
NOC3L
EPC1
SECISBP2
NDUFS6
COQ5
EMX2
TIMP3
PARS2
ISL2
MRGBP
MCF2L2
THAP9-AS1
PCDHGB3
PCDHGB2
MS4A7
FAM155A
ZNF141
ZNF142
CCDC102A
BCS1L
ZNF148
ADGB
COX8A
PHC2
GOT2
SLC26A10
PYGL
RNASE4
KRTAP17-1
TMF1
ZNF367
ZNF366
BAMBI
KCNN2
OR2T8
ATXN7L3B
SNAP25-AS1
MIR3913-2
MANBA
MIR3913-1
ROBO1
ROBO3
SNORD54
SNORD55
LOC100216545
DDX1
LOC286467
ZFP30
TLR8
VPS13B
RNF2
H2AFJ
ZNF217
MIR5685
STMN1
STMN3
STMN2
PHF21A
INO80
NFKBID
C16ORF86
PPP1R21
KRT9
C17ORF98
DACT1
YDJC
UBE3D
MED12L
KDM4A-AS1
SLC35A5
TEX40
NR5A1
UBXN4
MIR3130-2
DLX6
DLX2
MTRF1
FAS-AS1
ASB17
ASIC1
ASIC3
HIST1H2BE
HIST1H2BF
DENND5B-AS1
SNORD104
FGF8
MIR4312
HIST1H2BH
APLF
HLA-F-AS1
VAV3
TNFAIP6
HOXD12
HOXD13
TNFAIP2
HTT
ACTR8
BEST4
GPANK1
VAX1
DMRT3
NUDT4P1
GBX2
GBX1
MIR4792
CD38
POLDIP2
SGCA
FLJ38576
DUSP8
DUSP4
MAPK9
DUSP1
DRAXIN
HHEX
PYGO2
RDX
BCOR
ANKS1B
SIL1
GATA6-AS1
PTENP1-AS
MTF1
METTL1
WDR91
C8ORF44
NXT2
STAT5B
STAT5A
CPED1
TBC1D15
KCTD1
KCTD6
ADAM12
FAM83H
C19ORF81
GPR55
MIR676
FAM83C
ACAD10
CARNS1
PLOD2
PTPRE
CPNE5
LINC00568
USP6NL
CABLES2
DGKD
NEK6
ESF1
SNORA39
LINC00966
USP11
SLC34A1
RTEL1
BCL10
NPM3
SBNO2
BRAP
PEMT
MXI1
RNF168
UNC45A
RGS9BP
NEDD4L
SMARCC2
PPP3R1
SCG5
FAM222B
ZDHHC19
VPS8
UBAC2
ANP32A
SEMA4C
SPATA42
TAT
C1ORF53
CD180
KIR3DX1
SQRDL
MRPL55
FOXN3-AS2
LOC255130
MIR1207
ZNF688
SLITRK5
ARHGEF17
SF3A3
IQCC
TMEM140
IQCD
RPSAP9
ZNF670-ZNF695
COL15A1
DDX41
FDFT1
MITD1
NPB
PLTP
RHBDD3
RHBDD1
GPR114
ZNF773
ZNF770
ACTA2
RASGRP3
ELAVL3
UBE2D3
SETBP1
OR2W3
TSTD1
TSTD2
TSTD3
CHCHD1
TANK
STX10
MST4
MAGI2-AS3
GSX1
UTP11L
HNMT
FOXJ2
ST3GAL6-AS1
SNORD91B
C10ORF114
SNORD91A
KCNQ4
BLM
HOXC12
MIR219-2
SLC39A2
RTTN
SLC39A5
BNIP2
PLA2G4B
CABP7
TCN2
FBXO36
FBXO30
FBXO33
GEMIN6
CNRIP1
NAB1
MIR3529
KIAA0355
SNX14
RET
PELP1
MIR4309
PTGER2
HTRA4
COL2A1
GPRC5C
SPI1
LOC100129617
P2RY14
SLC30A10
LOC100144597
ZFX-AS1
SFR1
MIR155HG
LEPR
TNKS1BP1
EIF6
LASP1
KIAA1598
ARID5B
MIR4782
BMPR1A
NAA30
SIX3-AS1
ABT1
BANF1
RBMS1
ATAD2B
LOC644248
B4GALNT1
ANKH
AHSG
WDR89
MEF2C
HLA-DRA
CCDC42B
PDE1C
MIR4437
DYNC1I2
NUDC
UHMK1
HNF1B
CXCR4
JAG1
LRRIQ4
CLRN3
COA1
BMI1
LGALS3BP
KCNC4
PLEKHO2
E2F6
CA8
EXOC6
E2F2
E2F1
DNAJB8-AS1
CA1
HEXB
CA4
ACBD5
ACBD4
TFAP2C
ZDBF2
BRI3BP
SNORA28
RAD18
LOC285972
STXBP5-AS1
TNRC6A
FBLN2
USP25
FBLN7
ADAMTS5
BCRP2
ARHGEF2
ARHGEF3
GYPE
PXT1
CBFB
IL36A
VWA5A
DPY19L1P1
CDH6
MCF2L-AS1
MIR1470
LIPJ
ZG16
CENPA
RPL23AP7
CLCF1
LDB1
SIGLEC10
MICU3
PAFAH1B3
PAFAH1B2
SLC41A3
SCARB1
MIR4660
CSF2
KAL1
MRPL40
CYLD
GATAD1
SNCG
EIF2D
EMR2
SEC62
OTOP2
ARFGAP3
TRIB2
TRIB3
DHX37
COPZ1
NEK7
NEK5
NEK2
CABIN1
DDX52
OSCAR
ADAR
MIR130A
CSRNP3
VN1R2
TIGIT
STARD9
SF3A1
VN1R4
MRPS31P5
ZNF761
GATC
G0S2
OR2V2
VNN2
C1ORF35
LIPT2
UBE2E2
SHF
ZNF22
BLVRA
EGLN3
DOPEY1
HS6ST2
C10ORF126
MOAP1
ZNF232
GPBP1
RNF113A
ALDOB
CERCAM
MAFG-AS1
USF1
RANBP9
ZNF430
TBX18
VGLL3
MCM8
C1ORF100
MACC1
KRTAP5-1
AIM1
AIM2
AGAP2
RAB6B
TMEM2
NUDT19
TSPO
KEL
CSPP1
UNC80
RESP18
SFXN5
PARD3B
SLAMF8
POLR1D
PHF11
PHF13
EPC2
MIR1179
PRSS3
TRMT2B
IQGAP2
DRG2
HDGFRP3
NAA40
LOC100506776
TPM3P9
ALX4
CDYL
RPE
C22ORF26
LOC401242
LOC400043
UCN
EZR-AS1
FCRL6
ZBTB2
MAP3K7CL
ZBTB6
ZBTB4
NR4A2
RABL2A
TECPR2
TXLNB
MGAT3
HRASLS2
VTN
MIR3649
CHST12
NUP62CL
LINC00162
LINC00163
TESC
IMMT
PITPNC1
POU2F1
THRB-AS1
TSEN54
MIR1233-1
MIR1233-2
IL20
LOC643339
KIF2C
C1ORF220
CYMP
TPD52
CTRL
LOC728431
LINC00540
CYSLTR1
CLN5
ZC3HAV1
QPCTL
AQP6
AUP1
SNORA15
MIRLET7DHG
TNIP3
CNNM2
HAND2-AS1
GCSAML
SCARNA1
TOR1AIP2
PLD5
TOR1AIP1
LDHC
EIF1B-AS1
PPFIBP2
KIF22
RNF219
APBB1IP
ADORA3
PTPLAD1
ZNF75D
DOCK7
OXR1
SEPT9
HOXB-AS3
SEPT7
XRCC5
FAM184A
NKAPP1
SLC9A1
SLC9A3
TNRC18
MEIS1
CLDND2
SYT13
PLEKHB2
HOXB3
RBM39
FAM98B
PLCB2
RALGPS2
MIER1
PTPDC1
DTNBP1
LAMC3
LAMC1
PCDHGA6
PCDHGA7
PCDHGA5
IL13RA1
SCUBE1
ESR2
TOLLIP
ESR1
JMJD7-PLA2G4B
CD274
MRPS23
CDC14A
RPSAP52
MIR328
MIR326
SPATA6L
PPP2R5A
PPP2R5C
C12ORF57
SMIM15
RPP30
KRTAP5-AS1
TBX2
TBX3
C9ORF89
FBXO6
LOC643542
JMJD7
SLC10A5
LOC286186
FHL3
MCCC1
ERN1
LOC286189
MAP3K14-AS1
RPS20
SLFN14
FOXD4
CCDC34
OR1E1
UCHL3
KRTAP16-1
MIR92B
ZMIZ1-AS1
PPID
CCDC85C
ITPK1-AS1
ADPGK
PRELID2
MIR17
KRTAP29-1
THUMPD1
THUMPD2
WASF2
MLLT4
FAS
FAH
ANKRD30BL
ZCCHC3
ZCCHC2
OR2C3
ZNHIT3
DCP2
MRGPRE
MRGPRG
ZNF804B
ARID3A
CASP7
CASP4
LINC00359
DRD4
HECTD1
CLMN
SLC25A3P1
SETD1A
PIH1D3
LYRM1
PIH1D1
MIR3675
LHX9
MIR3679
NIM1
NKX2-1
LOC100507557
NKX2-4
TRMT13
GIGYF2
AHCYL2
MIR4456
LOC400684
MYB
NECAB3
NUF2
COG3
SPAG7
NOD2
KLHL3
CAB39L
FUT11
PMF1-BGLAP
PCGF5
BARHL1
LINC00857
AQP10
TNFRSF10A
ATP8B2
STC1
LIPE-AS1
LINC00029
SIGLECL1
MIR548H4
ZADH2
DPRXP4
KLHDC4
SHCBP1L
PPP1R8
RNF222
DCTN5
AMT
LZTS1
KLHL36
TMEM170A
TRAPPC3L
GNPNAT1
AGAP11
EIF1B
PLEC
GBAS
PLEK
MYO15A
TBPL2
HOPX
SLC19A2
RBM26
DCUN1D3
SCTR
SCN7A
CLDN14
ACD
ATP5J
VDR
TENM4
MIR4779
GAD2
MPZL2
MPZL3
GPR149
TRMT6
MRFAP1
ZEB1-AS1
KDM6B
FGF13
AGTRAP
FGF16
CITED4
DAGLA
DAGLB
POMP
LOC100505624
COL9A3
C16ORF87
DTNA
GOPC
SEMA3A
SEMA3C
HIRA
GLUL
RIN2
PDE4DIP
RNF144B
MMP24-AS1
ARL3
BCL11A
LATS2
DCAF11
CNTNAP2
PDCL
ZC3H12A
ZC3H12D
MRPS28
GRHL2
GRHL3
TSR1
SNORD38B
SNORD38A
PLCXD2
C1GALT1
RAD51-AS1
UBE2G2
ZNF419
BIVM
KCTD20
SLC35E3
HILS1
DPY19L1
PABPN1
DPY19L3
KCNJ15
GLIPR1
POU4F1
AR
MIR21
ACTN1
LOC100507173
CLP1
PRPF38B
C1QTNF6
EZR
LRCOL1
LOC646214
KCNT2
PTPRC
RNLS
MIR320C1
PPAPDC2
FKBP4
MFAP4
PRSS33
TYROBP
CDC42SE2
APBB2
IRAK3
DIAPH3
ZNF639
DLX4
ABLIM1
MIR4462
GATA6
MIR3665
COX6A1
MIR3130-1
LINC00632
SNAP25
MIR4664
LMTK2
SNAP23
GRB10
CCND2
ATF7IP2
PRR16
BIVM-ERCC5
PRR19
LMO2
RPS27L
LMO4
MTL5
RC3H2
SFXN2
APOM
CRYBA1
IFIT3
SPTSSB
CCT8
PANK4
CCT2
SOX12
SOX15
SNORA21
LINC00521
ARHGEF26-AS1
PDLIM7
HEATR5A
RAP1GDS1
CCDC13-AS1
ARL5C
CBY3
ZDHHC2
ERLIN1
PDE6B
SLC22A5
KRT14
GPX5
ANPEP
GPX6
HOXA3
PRDM8
HES5
KLHL25
TMEM88
KLHL21
POLQ
KLHL22
CACNA1D
SLC4A4
SLC4A7
TAF15
SLC4A2
POLK
DONSON
COX5B
ASPM
TFPT
ASPH
C1QL4
MIR4316
CCDC144B
RBM15
MRPL45P2
PARVG
MIR122
IL17D
BEND4
PLCL2
PLCL1
RNF25
ALK
GPR155
GPR158
GSTZ1
PLCG1
SSTR1
SSTR3
ABCA5
ABCA3
C1ORF63
TUBGCP3
TUBGCP6
KTN1-AS1
TMEM259
PSMD4
TMEM251
TMIE
BRCA2
SGMS1
MOB1B
CPSF3
MAB21L1
TM4SF4
TRIM25
ZNF646
RYBP
APOL4
CNOT7
ITGB3
NOS3
ITGB7
DDX17
RTN4
ITGB8
YARS2
ATN1
HGF
LCP2
HGD
CRAT
SLC35F6
SLC35F2
DKK4
IER2
MBD6
MBD1
FAM228A
LMAN1L
LILRA4
ZNF461
LILRA3
ZNF397
LSMD1
AVPR1A
TSPAN14
REXO1
PKP4
PKP2
RASAL1
KIAA1429
TMED11P
USP33
LOC645249
RPE65
SPIN1
MRVI1
EXT1
OR3A3
MIR4278
DYNLRB2
EIF4A1
KIRREL3
STK17B
CLECL1
C1QA
LEPROTL1
YIPF4
ALG2
TTLL7
MIR4470
WIF1
ARL4D
SHPRH
YPEL4
ADORA2B
CCDC124
CCNE2
FTSJ3
LINC00608
STK24
TMEM86B
LOC645752
PRR22
PLXDC1
ORAI3
RASGEF1A
CNOT11
ZNF302
HOXA-AS4
GALNT7
SARM1
BCAR3
RNASEH2A
IRF5
LY75
SNX29
EFNB2
EFNB1
FILIP1L
CLOCK
HDAC9
CLYBL
TMEM161A
KIF11
PGAM1
MESP2
PLEKHM1P
FECH
C3ORF83
NLRP7
NLRP3
ZBTB14
CYB5D1
WDR27
TNFSF9
TNFSF8
CST6
CST7
MAPK7
LYSMD2
SKAP1
SEPW1
CKS2
GMPPA
[truncated: 367 more rows]
