# Supplementary material for: Identifying Network Perturbation in Cancer
Source: PLoS Comput Biol. 2016 May 4;12(5):e1004888. doi: 10.1371/journal.pcbi.1004888 (PMC4856318; doi:10.1371/journal.pcbi.1004888)
Supplement: S1 File — (ZIP) [file pcbi.1004888.s001.zip › files/tf_data/CD34_15k_enh/RELA.csv]

HIST1H4B
HIST1H4A
UBE2Q2
AGK
HSPA5
NIPA2
HIST1H4I
TYW1B
ELANE
ACOX3
NELFE
LAPTM5
B2M
LGALS2
VGF
PIK3CB
GPR183
PTPLA
ZSWIM6
MIR553
KDM2A
LOC100130275
KDM2B
IRX1
IRX2
LOC441204
LOC100505666
NUP98
PPP2R2D
CRB3
MUC4
SPPL3
NKX3-2
CEP85
DUSP28
COL7A1
ZKSCAN2
TRAPPC5
ARFRP1
PRPH
ZNF678
MAK
MYO3A
RASGEF1C
EVL
ATP2A2
ORAI3
MGST2
CXORF40A
PHLDA2
XPO1
HPSE2
CSDE1
XPO7
BACH2
LOC100132111
SNORA70G
VAV1
PAM16
LSR
CYP27B1
PSMG2
HRH1
AGPAT3
KCNIP2
H19
DNASE1L3
FAM212A
C2ORF49
INHBA-AS1
CHST1
TACR2
AMZ1
C9ORF16
RPS6KA3
KCNH2
VTRNA1-3
SFT2D1
PPTC7
TMEM190
FRAT1
FRAT2
TMEM140
FOXC2
FOXC1
OCRL
SESN1
SMAD4
SMAD6
SMAD7
SMAD1
AFTPH
SMAD3
SHROOM3
MIR3194
NPHP1
NDUFAF6
AMMECR1L
NDUFAF3
NPHP4
HSPB7
CYFIP1
LOC100506714
IGF2R
PELI1
PCOLCE-AS1
SLC36A4
LOC400558
ICMT
ART3
DBNDD1
ILDR2
PRADC1
FAM71E2
HOTTIP
AKNAD1
SUGT1P3
SH2B2
SH2B3
MMAB
TRMT44
PQLC2
SRPK2
PEX19
CRTAM
BDKRB2
RAB11FIP4
CCDC115
CCDC112
MCF2L
FGL2
METTL22
CD97
WTIP
MGRN1
MIR3939
LOC100289019
SPHK2
CUEDC1
CPEB1
BEGAIN
PGLYRP2
CHAF1A
PDDC1
ABAT
LOC550112
FRRS1
NFX1
RGS20
RDH8
MIR4530
LOC100289495
RDH5
BRIX1
CLIP3
ETNK1
CLIP4
FIP1L1
NDUFA4L2
MIR4736
DCPS
CD48
LINC00092
CD44
CA14
CCDC136
CA11
FGFR1OP
MIR762
MIR760
LYST
NIPAL2
RAB23
RAB24
RAB26
PRKAG2-AS1
RAB28
GLRA2
CFD
ACTR1B
ACTR1A
FAR2
EWSR1
WDR76
PCK2
LINC00893
IQCE
RPL21
PPP2R3A
SIDT1
SPRED1
SPRED2
CCRL2
CSK
COX20
HDAC5
ASB2
ASTL
PI4KA
GSN-AS1
SIX4
SIX5
ATP5SL
LINC00309
CNPY3
C7ORF50
ZFHX4
ZFP64
ZFP62
LINC00304
GLT8D2
FLJ23867
ARHGAP26-AS1
FAM69A
SHOX2
THOC1
PDE8A
KIF14
SH3BP5
AVPR2
POM121L9P
NRXN2
MIR383
IBA57
TIGD5
TMEM40
TMEM43
UQCRC1
COPS8
FOXP1
IL10RA
MPND
LOC100505495
COPS6
TBR1
KHDRBS3
YTHDF2
LOC115110
MED7
MDGA2
ZNF598
MED9
SCGN
ZCCHC9
PKDREJ
MFSD2A
MFSD2B
PLCH2
PLCH1
VEZF1
KXD1
CCDC90B
ZIC1
NLN
IGF2
TCF4
DPYSL2
KCMF1
TCF3
DLD
NUDT2
KRTAP10-12
PMEPA1
OSR1
B4GALT2
IGFBP5
EPS8L1
EPS8L2
EPS8L3
CTBP2
LARS
GJA1
ABTB2
RPL21P44
PIGQ
PMS2P1
PRR7-AS1
NUBP2
TRIM8
PFN2
CREM
MEF2D
TRIM2
PROC
SEZ6L
TRIM7
KRTAP13-1
ACTA2
PDGFRA
HFE2
TEX19
LINC00652
TMC2
BREA2
HCN2
TEX10
SCN10A
ABCA7
FBXW11
MAGT1
TXNIP
DNAJB4
MCTP1
HEXB
MLF1
IFT140
RSPH9
C6ORF201
NOTCH2NL
MIR4658
LINC00658
RSPH1
C17ORF102
RPS6KB2
ETF1
CIB3
FAM21C
C4B_2
PTMA
FOXB2
TNFRSF6B
KIAA1683
CFHR1
NLGN2
MTMR12
SH3RF1
TPMT
UBE2D3
TMEM147
TMEM145
C16ORF59
KIAA1045
HOXD-AS2
BBX
C16ORF52
TTC26
ZNRD1-AS1
TJP3
CST6
LRRC32
LY6G5C
LY6G5B
PPAT
BABAM1
RAB17
ISY1
F2RL3
FAM32A
TNFSF4
XAB2
PCBD2
TCEB2
PRDX2
RNF39
SATB2
CLCNKA
NR1D2
PITX1
SMARCA4
MIR4638
ZNF3
GOLGA6L4
MMRN2
MIR4633
FYN
CCDC166
TBC1D13
TOR1A
ZAP70
MIR3945
TOR1B
EBP
ST3GAL2
RAC2
RAC3
ST3GAL4
SBDS
RUFY2
VCL
FCGR2A
AP2A1
SKIL
CYTH1
ASCL5
PBX2
CYTH4
DPH2
MIR4521
SPAST
MIR4523
NSUN2
NSUN5
NSUN6
ARHGAP30
ARHGAP31
SUMO1P1
DCAF6
CANT1
PTCH2
KIR2DS4
MSH5-SAPCD1
ZFX
DYNLL1
CKB
CKM
ZFR
C1QTNF1-AS1
KHDC1
POLR3F
ZNF321P
POLR3E
CLEC14A
C3ORF43
B3GAT3
FAM66D
DAP
POLR3H
GPS1
LOC728537
SPG21
LOC100130075
THRB
FAM46A
THRA
INIP
PSD4
CUL5
CACNA1S
HOXD8
PNKP
HOXD4
FBXL16
CLCN7
SLC25A4
PER3
INO80B-WBP1
TMEM176A
TMEM176B
SLC15A1
BRD1
MIR3671
DNAJA1
SLC22A18
LOC339822
MIR629
MIR626
MIR3609
MIR150
KAT7
C7ORF43
TTC17
CCDC28A
GLT1D1
LINC00337
C7ORF49
NCMAP
MRPL24
MRPL23
GBA
GAB2
LOC100506844
GAB1
LINC00939
SNORD38B
DTD2
ZNF850
PDIK1L
CMIP
SRSF4
SRSF6
USP48
MSMP
EGR2
PPM1M
PPM1L
SRSF9
PPM1J
EGR4
RNF130
TMEM79
HLA-DQB1
MSMB
C6ORF25
CHEK2
MIR2116
CISD2
DALRD3
CISD1
CLNS1A
SLA
TSHZ1
HSPA4L
MIR4513
ZNF581
ZNF580
MRPL4
PAX6
MRPL1
PTPN3
ZFAT
PTPN7
PTPN6
PTPN4
GINS2
PPP1R11
PROK1
ZNF614
ATOX1
SLC3A2
SUZ12P1
PSD
MOK
WASH2P
NHEG1
NPBWR1
LRCH3
TIRAP
EPG5
BAG6
AGBL2
MYO1H
MYO1F
PDIA2
MYO1C
MSRB3
FSTL3
RPS7
ADAMTS10
ARRB2
SNORD1A
SNORD1B
ARRB1
CHCHD10
MIR24-2
CHMP6
BCR
RPS8
CSDC2
EIF1AD
ZNRF3-AS1
DEF6
GMFG
ZNF385A
LY6G6C
HOXA13
LY6G6E
HOXA11
HOXA10
NAPA-AS1
PSMA6
TMEM206
SLC22A18AS
VPRBP
CC2D2A
FBXO45
LOC100506469
NEMF
FBXO46
FBXO41
SNORD50B
ZNF469
IGSF23
IGSF22
IGSF21
GALM
LGALS1
MIR5004
RMND5A
FSCN1
CYP4F22
KCNJ1
NUP50
SNORD10
KCNJ5
TSTA3
EIF2AK2
TDG
SCARNA12
AGPAT4
SCARNA17
SCARNA16
FAM136A
CSNK2B
IDO2
IDO1
PLAUR
LOC729683
MIR4282
FCGR3A
FOXO3
MIR4738
LRRC25
LRRC23
MPDU1
KIAA1033
C16ORF45
PEX10
ATAD2
SMCR5
GCDH
SMCR7
PP2D1
HIST4H4
RPL27
NAP1L4
FBXO36
RPL22
TGOLN2
ATG3
RGS6
RGS2
LPCAT1
SPINK7
LOC100133669
COG1
PIGA
PEAK1
MIR3688-1
LOC400752
PIEZO1
MIR3688-2
SERTAD2
C9ORF156
HPN
PIGV
CATSPERD
GABARAPL1
TMEM72-AS1
MIR548J
CSNK1G2
PPP1CA
LOC100133445
CCDC175
PDK2
RDH10
LNPEP
WBP1
COL6A5
RBP5
TM2D2
PDCL3P4
FXYD2
MIR2682
MT1IP
MIR193A
MIR3175
ZFAND5
MAFK
FBP1
POLD4
PLIN4
PLIN5
PLIN2
CDK2AP1
LOC400620
CEP128
SMAP2
MIR4516
MIR4519
NUCB1
RBPJ
NTRK1
NTRK3
HSP90AB1
ARHGAP22
ARHGAP21
ARHGAP27
ARHGAP25
PTP4A2
ABCB7
PLLP
LIN37
TDRD9
DDIT3
MRPS7
IFI35
CD27
IFI30
C3ORF33
RBP4
LOC100506274
USH1C
ATG2A
MIR3178
C3ORF38
ABHD6
LOC730668
UBR4
GPR3
NKIRAS2
CALN1
TWF2
WDR53
SRPR
PMAIP1
SOCS2
EIF4G3
ARPC1B
ARPC1A
ACSL1
ADAM9
EGFL6
ATP6V1G2-DDX39B
ULBP2
ULBP1
FOXM1
CCL3L3
EEF1D
CCL3L1
MIR5708
C8ORF34
C14ORF93
TRIM33
PCM1
TRIM31
RASSF2
TBRG4
RASSF4
HOXC6
CD151
LPPR1
CCDC180
CTIF
LUC7L
IL1R2
NCKAP1
CHD2
PLEKHJ1
SRCRB4D
MIR141
SNORA7A
MIR632
MFSD5
GATA3-AS1
LINC00324
LINC00327
TGFB1I1
FN3K
ABCC4
NEURL1B
MRPL12
C5ORF38
ARPC3
ARPC2
TTC9
RHOV
RHOU
POLR2E
TMPRSS13
ANKRD24
DCUN1D4
LINC00922
POLR2L
AKR7A2
ITPR1
LINC00926
ELP5
INHA
TMEM66
PRDM14
ABCG4
PLSCR3
PRDM11
ANKRD20A2
ANKRD20A3
MPL
AVP
TMEM68
SNCG
MTTP
CASKIN2
RNF128
BATF2
RNF126
C9ORF135-AS1
RNF123
DSCAML1
KDM1B
EBF1
FAM120C
MAPK15
FAM217A
FAM217B
TGFBR3L
HIST1H3H
NCOR1
SCML1
BTG2
AKR1B15
FZD7
TEC
ZNF623
RASSF1
C10ORF88
GPN3
GPN1
RPL7
NFKB2
LOC407835
DNPEP
FAM49B
NTRK3-AS1
LOC101559451
HOXC4
CHRM5
GGA3
MLXIP
PLCD3
PLCD1
HIST1H1E
TMEM120A
HIST1H1A
PROX2
FHOD1
COMMD3-BMI1
ANKZF1
ITFG3
RASGRF1
ITFG1
USHBP1
S100A1
MEIG1
JDP2
PIAS3
PIAS1
DDX12P
PSMB9
PRKACB
MRTO4
PFKFB3
HIVEP3
FAM115A
ZNF316
MCC
TEX30
JUND
TFF2
HIST1H2AI
HIST1H2AJ
GNAT1
HIST1H2AG
RMI1
P2RX7
HIST1H2AB
BCL2L15
BCL2L14
SNORD22
SNORD25
SNORD24
SNORD27
SNORD26
KCNK4
SNORD28
KCNK6
ROM1
HIGD1A
CRY2
RSAD2
CTU2
TMEM151A
ACOT13
HSD11B2
RPL3
MIR3689D2
MIR3689D1
MIR4722
TRAF5
BEX1
RMDN1
HOOK2
HOOK3
GTF2H1
LOC730102
GTF2H4
CYGB
TMEM87B
ALDH1B1
DENND1A
EVI2B
DTNBP1
PCDH8
RPL36
MEGF6
PTGES2-AS1
RPL32
RPL31
TARBP2
GNA15
GNA12
PRLHR
GRIN2D
MIR142
C9ORF135
CACNG7
TBC1D10C
MIR637
TAP1
IFFO2
MOV10
AP1M1
TMCO6
BPIFB3
MIR145
L1CAM
DBN1
CCDC149
KIAA0319
EEF2K
LHX1
SMG7
LHX4
LHX5
BLOC1S1
SURF1
PTGER4
COMMD3
FKBP11
COMMD6
COMMD7
PTGER2
SKIV2L
METTL13
OLIG1
RAET1K
B3GALT4
TMEM44-AS1
IFNK
SLC38A3
RAB11FIP1
BCAT1
STK3
IFRD1
CSF3R
OSBPL3
DEPDC1B
ALS2CL
CXCL14
ADRA1A
UBE4B
KAZALD1
DBNL
AKAP3
OR6P1
ARHGAP15
DLX6-AS1
TUBE1
SIRT2
RRP1B
NUAK2
APOC1
CELF2
MIR3189
MIR3188
C14ORF2
MIR3186
CCDC111
TMEM132A
C22ORF26
KLHL33
CHIC2
DUS1L
WDR45
WDR46
POM121L4P
ODF4
GTF2B
ZIC4
TBC1D20
JAK2
JAK3
RNF103-CHMP3
JAK1
TBC1D29
TBC1D28
LINC00681
NR1H3
HOXB8
AGAP11
POC1B-GALNT4
C14ORF80
SENP3
HOXB7
TP53I3
SAMM50
CUX1
OCIAD1
RNF41
COL2A1
PPARA
ING2
GSTO2
PDAP1
GSTO1
DNAJC6
DNAJC7
DZANK1
INS
TTC32
CD14
RHOH
HS3ST3B1
MYZAP
EML3
FLJ21408
PTPRVP
TFB2M
ECHDC1
LOC392196
ACP6
ACP2
NRN1
LOC339529
PCDHGB8P
RAP1B
RNPEPL1
RHOC
LINC00923
ZNF839
GLS
CDIPT
CAPG
LOC550643
NCOA4
PHAX
SLC22A20
NT5C3A
GIMAP1-GIMAP5
ZFHX4-AS1
NXPE3
LCOR
LIMD2
MIR99B
BSG
NUGGC
FLJ43663
C10ORF10
CTF1
ZNF83
CHP1
SATB2-AS1
ABCG2
MCAM
NREP-AS1
SIGMAR1
MIR644A
NUTM2A-AS1
COL5A3
ACPT
SREK1
GEMIN8
ZFYVE20
ZFYVE27
SLC17A9
TPCN2
LMO2
PLSCR1
LMO4
EMX1
MIR3654
HOXA10-HOXA9
KIAA0125
EBI3
AP1S1
SMCO3
FCRLB
TTTY13
LARP1B
GATA2
ERG
HAND1
ADD3-AS1
DDX17
LOC401177
GFI1B
LPIN1
LOC100652739
GATA3
RS1
GPR126
KLF2
KLF1
FCGRT
EFR3A
PIP5KL1
STL
KCNAB1
SLC24A4
NCR3
REST
POLRMT
FAM216A
OSER1
MMP25
TRIP12
EVX2
MEX3B
MTERFD2
RGSL1
MADD
C2ORF62
C9ORF53
C3AR1
MUSTN1
HVCN1
LOC646762
SNORD33
SNORD30
SNORD31
RND1
MAP3K12
MAP3K14
PET100
KCNQ1DN
SLC1A5
DNAL4
SLC1A3
UBTF
MIR4757
KIAA1549
MIR4755
SFTPC
IDI1
IPMK
IKBKB
LRRC45
IKBKG
TMEM179
MIR1244-3
MIR1244-2
MIR1244-1
MARCH9
MARCH8
CLSTN3
RARA
APBB1IP
FAM163B
SNORD12C
SNORD12B
DHRS2
DHRS3
ALMS1P
FGFBP2
DYRK1A
MTMR6
MKKS
MTMR4
MTMR3
LOC100128682
NOL12
CDKN2B
CDKN2A
CDCA4
GHRLOS
TSC22D1
TSC22D2
TSC22D4
EPHA2
FCHSD1
DKFZP686K1684
CCDC151
YIF1B
NMT2
YIF1A
CCDC158
HRC
NTPCR
SOCS2-AS1
MIR4664
WDR6
PTGES2
SYT5
SLC2A1
C15ORF48
TIAL1
PLAGL1
FAM24B
CCL2
MESDC2
NFATC3
TNFAIP8L1
CCL8
EXOSC9
EXOSC2
MTDH
EXOSC7
ADAMTSL2
GTF2E2
GGACT
TULP2
NBL1
C11ORF45
EN1
EN2
CEACAM7
CEACAM6
PRR9
PALM3
NCAPH
TCTE3
AGR2
BMI1
NCAPG
C22ORF39
RFK
C3ORF14
MIR3197
MIR3190
MIR3191
MIR3192
C22ORF34
DNAJB8-AS1
SRRT
DEPDC7
LINC00696
VPS52
RALB
RALA
PSMB11
CDKN2B-AS1
RCOR2
MIR615
STXBP2
ADAM32
ACOXL
CACNB4
SSSCA1-AS1
PTPRCAP
INS-IGF2
SKP1
SNORA5A
SNORA5C
KIAA1958
OXSM
S1PR4
IGF2BP1
GPATCH11
AMDHD2
SH3RF3
ENY2
FANCM
DOT1L
DIDO1
NRON
SLC2A1-AS1
KISS1
ENO2
THAP3
LOC643669
LOC100996485
CLU
FRY
SYCP2
TAOK1
PAX2
STK24
LLGL2
FAM65A
SLC22A17
SKIV2L2
KNG1
IRS1
SLC22A11
CDK4
NSMCE1
OGT
COBL
CBX3P2
CALR
HOXA9
MIR663B
PTK2
LCN2
PHB2
ARMCX3
PRSS3P2
MGLL
MSH5
ALOX15
LIMS1
MCL1
APH1A
FAM83H-AS1
GNAI3
FAM219B
SEMA6A
CNIH2
ADCK4
RGL2
B9D2
ARHGDIG
BCDIN3D-AS1
NFKBIL1
NANP
RNF19A
FEM1B
FEM1C
PACSIN3
PACSIN2
SPECC1L-ADORA2A
TOP1MT
MIR877
MIR25
PRKCB
PRKCD
HIST1H3B
HIST1H3A
MIR1228
METTL21B
METTL21A
PRKCQ
RBM14-RBM4
HBA2
AGTPBP1
CDPF1
DDX23
DDX21
NRL
FAM195B
ACKR5
GPIHBP1
PFKFB4
ACKR2
FAM129C
ITPA
VTI1A
GPR132
AHNAK
TOP1P2
SCIN
VPS37D
ADD3
UBE2J1
ADD1
SNAR-D
FBXO10
MIR5586
MIR5581
DCAF4L1
ATF7IP
TPI1
PKD2L2
ADO
LAMC3
CWC22
TMED10
MIRLET7F1
PRPF39
PPP1R3D
PPP1R2
CCDC94
MAP3K3
TMEM191A
DEAF1
SNORD46
IER3IP1
TGFBRAP1
FGFR2
MARCKS
PET112
NUP210
TRPV2
MIR4740
CCDC77
CTSK
TRMU
SHC1
DLG1-AS1
CTSB
EVX1
KCNAB2
MIR5699
SETD8
TMEM109
C16ORF95
HIST3H2BB
RPL11
RPL13
TMEM102
FGFR4
FLJ44313
TMEM107
EMILIN2
SMPDL3B
TCL6
PSRC1
C17ORF89
PRR7
INPP5F
NME3
SYK
LOC100133612
C17ORF80
NPPC
SPEN
SPON2
PRSS27
LOC283194
CHURC1-FNTB
TNRC6C
ONECUT1
SURF6
RGP1
MIR148B
EME2
FRG2C
CNST
ZMYND10
AKNA
EPB41
SIAH3
SNORD117
NT5M
TEKT1
TEKT3
TBATA
VPS37A
LOC100288911
LOC646938
ERP29
C15ORF53
C15ORF52
THRSP
TMEM238
DHRS13
IGSF9B
LRRC37BP1
LOC151475
TUBB3
UBA6
UBA7
MAP1S
TRRAP
GIMD1
DLG5-AS1
PHF23
UBE2I
PSMB4
GNAS
MED13L
MOGS
UBE2B
CDHR4
HIVEP1
C6ORF147
BACH1
GNAL
COL12A1
MB21D1
DPF3
ASNA1
SGK223
MIR7-1
SEC14L1
LOC100128076
PSMD12
ADIRF
BTBD19
LOC100507462
SNED1
CEND1
LOC389247
VPS45
SIK1
CTDNEP1
KRT83
KRT86
SMTNL1
CAST
SNAR-A9
SNAR-A8
TAGLN2
DUS3L
LFNG
SNAR-A7
SNAR-A6
SNAR-A5
SNAR-A4
EPB41L1
PPCDC
EPB41L3
CAB39
NDUFA2
NDUFA1
ACSS3
ACSS1
WAC
COMT
WBP11
NDUFA9
CARD11
PLEKHM1
ZC3HAV1L
PLEKHM3
SALL1
ADAM23
PLXND1
PNOC
ODF2
CD180
TARDBP
MAEA
HDGF
IL11
MAEL
LRRN1
HMG20A
PPP1R15A
TTLL4
FIS1
IL3
ZMIZ2
PTPRG-AS1
LINC00574
LINC00577
LILRB1
SAT2
MMEL1
CUTA
SNORA41
LOC100130691
TTF2
IFITM1
SPDYE3
MOSPD3
C1ORF174
HIST2H2BA
RUNX1T1
ATP11A
C1ORF172
CMAHP
PTCD1
SPTBN2
SPTBN1
HOXA11-AS
KLF11
KLF10
RNF170
KLF16
TFAP2A
PCDHGA10
PCDHGA11
PCDHGA12
MCCD1
NUTM2D
STK33
LIPH
P2RX6
NT5C2
ACP5
ANXA1
CEP68
ZBTB7A
ANXA7
ANXA6
GLTSCR1
AFF1
MCM7
MIR550A3
MCM2
C6ORF222
DUSP16
LOC442497
DUSP13
SQSTM1
SAMHD1
FEZF2
HS1BP3
NTSR1
PCP2
EPC1
POGZ
PRPF19
FAM92B
ISY1-RAB43
C1R
COQ7
CRIM1
COQ2
HBM
AOC2
CTRC
MLH3
ISL2
PARL
TRMT61A
PLXNC1
ZFYVE9
PCDHGB7
PCDHGB6
DHX15
BOC
FAM24B-CUZD1
LGSN
CCDC102A
NHLRC4
SH3BP4
WHSC1L1
GSE1
SUSD4
TP53AIP1
PHC2
GPR108
C1ORF191
GOT1
ZFP36
C1ORF195
ZNF362
ILK
LSG1
QTRT1
DOHH
BRAT1
LOC339535
SNORD51
PYCRL
SNORD55
ZADH2
TLR3
CCR3
BRMS1
TLR5
MYO15B
TLR8
TLR9
SLC19A2
H2AFJ
C10ORF105
ZNF213
CCDC62
NFKBIB
HLA-A
CCDC69
HLA-F
SRGN
HDAC7
PPP1R27
EP400
RNH1
CLTB
GLIPR2
NGLY1
ADRBK1
TMEM116
ISYNA1
MRPL43
DKFZP434K028
SNORD36B
MED12L
PRSS33
SLC35A5
TEX40
HSD3B7
DLX4
DLX5
AP4M1
DLX2
NACA
SH2D6
FAS-AS1
SNORD32A
FAF2
PGM1
ZCCHC24
HIST1H2BD
HIST1H2BE
SNORD102
DBP
HIST1H2BL
HIST1H2BM
SP1
FGF2
HIST1H2BJ
OLFML2B
OLFML2A
HLA-F-AS1
HENMT1
SLC25A47
CDC27
SDC3
HOXD12
HOXD13
HOXD11
SHBG
C4ORF3
TNF
PRKRIR
GPR56
IPO7
BEST1
MIR4666A
ACTR3
PDZD9
BEST4
GPANK1
YY1
SMCHD1
ERAP1
EVI2A
TKTL1
CES2
MIR4797
NR6A1
NAA25
POLDIP3
RAB22A
MAPK1
MAPK7
GTDC1
DUSP7
DUSP2
MARK2
SETMAR
PAQR5
C1QTNF8
PAQR7
NUP85
PDCD4-AS1
TGS1
C22ORF15
BCOR
FADS3
ANKS1A
HEY1
MIR4420
XRCC6BP1
VPS36
WWTR1
METTL1
SYNGR3
SYNGR2
STAT5B
PRR5L
NXT1
NCF1C
TAS2R38
TPTE2P5
CSE1L
TBC1D16
TBC1D17
TBC1D14
AUTS2
MIR27A
MNF1
SCAF11
DHX30
FAM83H
MIR675
C19ORF81
ADAM17
ACAD10
MIR101-1
CEBPA-AS1
LOC730227
BRI3
HCFC2
IDH3G
CPNE3
PLOD3
CMPK2
PLOD1
CPNE7
CPNE6
CPNE5
DNASE2
FOXRED1
MIR200C
NCKAP5L
DGKD
NEK6
SNORA30
SNORD43
EMG1
DDX58
U2AF1L4
LINC00960
ANKRD63
CLTCL1
SNRPA
SNRPG
SBNO2
BRAP
USPL1
RNF166
MXI1
RNF169
RNF168
RLTPR
PLAC8L1
UCP2
NEDD4L
ZBTB42
MIR661
ZBTB44
KCNQ5-AS1
PDPK1
SCFD1
C4A
SCFD2
SALL3
ESPN
GCOM1
PRKAG2
ZDHHC19
DAND5
HIPK3
GMEB2
HIPK1
ANP32E
ANP32B
DUSP22
OR10AD1
SPATA42
DUSP27
MT1L
LOC439994
AMZ2
HBQ1
RPF1
RETN
TYW1
MRPL54
LOC100130370
MRPL53
LOC100506810
FOXN3-AS2
SLC9C1
ZNF688
SLITRK3
SLITRK1
ZNF683
C1ORF54
ZNF687
THSD1
AP5M1
MIR137HG
FOXL1
RAB9B
IQCG
DHX29
ZNF764
RPSAP9
TNKS2
TTI2
LST1
FKBP6
LMLN
ZGPAT
FKBP7
ENC1
MIR212
ZNF776
KLC1
NPW
GPR114
RASGRP2
RASGRP3
MIR548F5
C12ORF73
MMP11
C12ORF76
CDKN1B
SNORD35A
SNORD35B
ASNS
GPLD1
IL16
SNORD63
BAZ2A
C3ORF70
SNORD68
SAP130
ZZZ3
HSCB
IL6
MGC12916
RPL7A
CHCHD4
CHCHD5
APOM
MST1
LOC100287177
PAICS
OVCA2
PAFAH2
FAM104A
FAM104B
NFIL3
VWA5B2
GDF15
ZNF516
GDF11
LINC00475
PUS7L
SMG5
TMEM127
KIF7
MIR4761
KCNQ2
LHX2
SNAR-A11
SNAR-A10
BLM
HOXC13
DLG5
SLC39A5
XIRP2
SAMD13
RPL13AP5
PSMB2
CABP7
GZMM
CABP4
CCDC162P
CABP1
ANO1-AS2
MIR106B
EMC9
MIR3180-5
SIRPB2
IL8
FLOT2
LHX9
SNORD59B
ATXN7
EMC1
SNORD59A
FBXO39
TNFSF12-TNFSF13
MYH14
KIAA0355
OTUD5
AP3M2
MIB1
MIR4308
SPEM1
MBOAT1
AKAP12
AKAP11
SPSB3
SPSB2
SPSB1
TSC2
GPRC5C
GPRC5B
NEDD8
SLC25A51
MFSD6
LOC100506499
LOC113230
ZFX-AS1
PTTG1
S100A6
SLCO4A1
DMPK
TCFL5
C6ORF70
PPEF1
LTB
LTA
GRIPAP1
SNORA48
MIR4785
ARID5B
APBA3
MIR4783
NTN3
PGLS
BANF1
FITM1
GPD1
B4GALNT4
RBM6
MAP4
B4GALNT3
OR51D1
ARL8A
ARL2-SNX15
ZNF813
MIR3655
ALOX5AP
TTC7B
SLC38A1
WDR89
MIR3659
SIM2
HOXC5
KAZN
PGC
GAS8
MIR4434
ATP13A2
LINC00173
DEFA6
CXCR1
SGK110
CXCR4
TMEM216
NDUFC2
COA1
MREG
[truncated: 1,630 more rows]
