# Supplementary material for: Identifying Network Perturbation in Cancer
Source: PLoS Comput Biol. 2016 May 4;12(5):e1004888. doi: 10.1371/journal.pcbi.1004888 (PMC4856318; doi:10.1371/journal.pcbi.1004888)
Supplement: S1 File — (ZIP) [file pcbi.1004888.s001.zip › files/tf_data/CD34_15k_enh/REST.csv]

UBE2Q1
HIST1H4C
ELANE
DUOXA2
HIST1H4E
RNF13
LOC100130872
REM2
HSPA8
CELA2A
AGA
NELFE
COL8A1
ATXN10
MIR1185-2
LINC00608
SLC50A1
ITPKA
RAD51D
HSPA5
EN1
GPR180
FSCN3
HIST1H4D
ZSWIM4
ZSWIM6
MIR553
MIR554
FSCN1
ZSWIM2
RNF111
KDM2A
TMEM57
ABCD2
TMEM52
ABCD4
IRX3
IRX2
FOXQ1
SP9
LOC441204
OSGEP
ZNF43
LOC100505666
NUP98
SP1
SP2
MUC6
KCNF1
FAM84A
ADPGK-AS1
LOC728024
OPA1
RHEB
JMJD1C-AS1
MEG9
MEG8
TRAPPC9
TRAPPC8
OSBPL10-AS1
TMOD4
COL7A1
ORM2
WHSC1
FAM187B
KLLN
TRAPPC5
PLXDC2
LOC401463
GABRQ
NT5C3A
CTBP1
CTBP2
SPPL2B
GAREML
NSL1
EVL
ATP2A3
ITGA1
EVC
ITGA5
MFSD11
CXORF40A
GTF3C1
MFSD12
DENND4A
TRAF7
GTF3C4
IQSEC3
CAPN10
UFSP1
DUSP22
APOA2
PHLDA2
XPO1
RUSC2
ZNF451
XPO4
XPO7
TTR
LOC100132111
DGAT2
LOC100652770
PAM16
FBXL12
HRH2
FBXL14
FBXL17
TTL
FBXL18
FAM65A
FAM169B
KCNIP3
KCNIP2
GAR1
H19
SDK2
KANSL1-AS1
XKR8
DNASE1L1
DNASE1L3
FAM212B
LIN28A
FAM212A
CD53
C2ORF49
SLC22A7
GRN
HPDL
TACR2
ANAPC7
C2ORF42
ITGAX
RPS6KA1
RPS6KA2
ST3GAL4
KCNH1
NTNG2
KCNH3
HLX
PISD
TRNT1
TP53I13
NOG
PSMD13
PPTC7
TADA3
NHLH1
ITGAL
SIGIRR
TMEM198B
TMEM198
MINPP1
FAM134B
FOXC1
GALNT9
METTL2B
GPR183
TRERF1
GHRL
SMAD4
LIN37
SMAD7
SMAD1
AFTPH
NDUFAF5
MUS81
NDUFAF6
AMMECR1L
NDUFAF3
NPHP4
MIR4717
MIR4716
MIR4714
F10
MIR4711
MIR4710
EXOSC10
ATRNL1
PELI3
TUBB2A
ARF1
CKS1B
ARF5
LINC00563
MIR410
ELMSAN1
RNF112
ICMT
ERICH1
ARTN
FAM213B
MIR3620
DIP2C
MRPL52
FAM71E1
MYLK4
MRPL53
TCEA2
MGC57346
IRX5
NOL8
SH2B1
SAR1B
C4ORF48
OLIG2
LINC00673
SRPK3
RAB11FIP3
EDA
WDR90
RNASEH2C
IRX1
CCDC114
GNG12-AS1
MCF2L
METTL23
ATP1A4
WNT2B
ATP1A2
CXXC5
MGRN1
CTHRC1
CDC42
LOC100289019
LOC643355
IFIH1
DCTN1-AS1
CUEDC2
IPO13
CPEB4
HMGB1
NADSYN1
CPEB2
BEGAIN
ARL10
SPNS3
RBMXL2
KIAA0125
PDDC1
NADKD1
HSH2D
OR6B2
JRKL
NFX1
WDR45B
MIR4531
MIR4530
EEA1
UBTF
MAOA
LTBP4
SMCR5
PVRL3-AS1
CLIP2
DEPDC1
GCDH
ETNK1
CLIP4
NFKBIE
PCDHGA11
NDUFA4L2
ALDH1A3
ZNF568
HEXDC
LOC338799
LINC00696
UXS1
MAPK8
CD44
LRRC46
SLC4A4
CD40
TNFAIP8L2-SCNM1
DMTN
MLF2
FXN
PPP2R2C
MIR760
PHOX2A
PRICKLE4
CRB2
WDR24
BCAR3
NIPAL1
ZNF44
EIF4E2
RAB24
RAB25
RAB26
CFI
RAB28
PNP
YRDC
SPINK4
CYB5A
EEF1E1
WDR78
RPS29
ACTR1B
WDR70
ATP6V0E2
CHPF
HLA-DMB
WDR74
CFP
HLA-DMA
CCDC107
RPN1
AAAS
RPL26
SYTL1
TRIM14
SYTL2
NTAN1
RBP4
LINC00899
NQO2
POMT1
RIBC1
NQO1
CSK
SFMBT1
APOC4-APOC2
NOSTRIN
NAP1L6
PTCHD2
MIR496
GTF2A1
MIR5193
INE1
MLLT3
PRPF4
PRPF6
ASB2
ASB3
HDAC7
HMGN2
MTMR9LP
SIX6
VOPP1
PLEKHH3
MR1
SIX3
C7ORF55
ESRP2
C7ORF57
LINC00309
NODAL
TMEM230
HDGF
HMG20A
PIP4K2C
LPCAT3
MRPL34
MRPL35
C5ORF15
RFFL
PTH2R
ARRDC5
SHOX2
LOC283710
TBL3
ARRDC2
CPA1
THOC6
SYPL1
C1ORF127
SYPL2
C1ORF122
KIAA0930
TPSD1
RFX7
MIR381
NRXN2
RFX2
MIR382
SCUBE1
IBA57
DNAJC19
MAX
SNORD96A
DBP
TMEM179B
B4GALT1
TMEM40
STRADB
UQCRC1
FAM122A
MIR940
LAMB1
SH3BP2
IL10RB
COPS2
COPS3
PGAM1
TBR1
COPS4
CLDN15
YTHDF2
LOC115110
PINK1
C14ORF142
CEP97
CHRNB1
ZDHHC18
MXD4
OCEL1
REG1B
PTEN
ZFR2
ITIH5
ZNF608
TREX1
MFSD2A
GPR78
VEZF1
CAMTA1
TNS3
SDF2L1
PPP1R9B
IGF2
DPYSL2
DPYSL3
LOC100506527
PANK3
ARID2
GCK
COLEC11
SEC22C
PMEPA1
OSR1
SEPN1
FASTKD5
SCMH1
PHLDB1
EPS8L2
NTHL1
C17ORF103
STK32B
STK32A
KLC3
PROZ
GRB7
CD164L2
ZBTB14
GLYCTK
CALML6
IQCA1
NUBP2
SHISA5
TMEM211
PFN3
TMEM217
TMEM216
TMEM215
DDRGK1
DCTN1
COX11
TRIM3
TRIM2
SHISA8
SHISA9
TRIM7
NXPH4
NUTF2
PDGFRB
PDGFRA
EPHX3
TEX19
ZNF331
AMPD3
RPLP2
TMC8
SCN10A
PRKAR2A
KRT73
LGR6
PPA2
MALAT1
DLEU2L
MIR5010
MST1P2
HOMEZ
HEXB
CYB5D1
RSPH9
TMEM14C
TMEM14B
NOTCH2NL
C17ORF107
C17ORF105
C17ORF102
SH3D21
TRADD
KRT72
MRGPRX4
NDFIP1
CIB1
TMBIM1
C4B_2
FOXB1
FOXB2
SPG20OS
TNFRSF6B
MIDN
TRIO
CLIC5
SH3RF2
SLC22A10
AQP7
NUP107
TET3
CELSR2
YKT6
MMP19
PROM1
ASGR2
C16ORF59
HOXD-AS1
TMEM140
C16ORF52
CEP72
SLMO1
TJP2
ATXN2L
PCDHGA9
TATDN3
PRDM8
METAP1D
MFN2
SOWAHC
BABAM1
LOC400548
BBIP1
SH3PXD2B
PKD1P1
F2RL1
NRON
LOXL1
ABHD14A-ACY1
LOC100133445
ST6GAL2
THPO
ST6GAL1
PCBD2
DCXR
CHPF2
PRDX1
RPS4Y2
AGRN
LHFPL3-AS2
SATB2
TSTD1
CLCNKA
NR1D1
SMARCA2
RABL5
SMARCA4
MIR196B
MIR4638
MIR4639
OR6S1
SYCN
NPTN
SDCBP2
FYN
LOC146880
CDKN2A
ERO1LB
PHLDA3
RPS14P3
OST4
SYNDIG1
HNRNPA0
OGFR
ST3GAL2
RAB1B
RPS6KA4
ST3GAL5
RAC1
NINJ1
VCL
RUFY4
FCGR2A
NLE1
CPLX1
NBPF12
AP2A2
CYTH1
PBX4
ATF6B
DPH1
MIR4526
LRRC10B
CCR10
MIR3138
FGD5-AS1
COL5A3
SLC16A3
KATNB1
SLC16A5
NSUN4
CEP135
WIBG
RAD51L3-RFFL
DCAF5
BCKDHA
BOLA3-AS1
ENO4
OR13A1
ZSCAN31
RNF213
ZFX
DYNLL1
KCNQ1DN
CKM
ZFR
PRDM5
CD34
KHDC1
MST1
POLR3F
LINC00908
POLR3D
USP48
C20ORF144
CLU
B3GAT1
TXNDC5
POLR3K
PTPN3
TOPORS
CACNA1H
GPS1
UXT
LOC728537
MT1IP
SPG20
SNORA55
KIF2C
GSDMD
CACNA1E
FAM46B
PSD3
CDX1
CUL9
CYP51A1
EIF4ENIF1
MBNL1
WDR60
WDR61
HRH3
PRMT8
TMEM260
CLCN3
HOTAIR
CDH22
TRIM27
CDH24
HOXD1
CREB1
PER2
PNKD
BRD8
KLK14
SLC15A3
BRD7
TRPT1
LRRFIP1
KAT8
DNAJA3
ORMDL2
LRRFIP2
ZNF295-AS1
FCER2
LOC643387
MIR627
KIF5B
UQCRBP1
MIR150
KAT5
GALR3
IHH
TTC16
LINC00339
TTC12
LINC00337
DNAJB8
HNF1A-AS1
CH25H
CSF2RB
MRPL24
AES
PSMD6
MRPL20
PNRC2
CCDC51
DNAJC27
HSPG2
NTSR2
TMEM127
C11ORF24
IRS1
HABP4
LINC00938
DMRTB1
SNORA81
ZFP92
NPTX2
NPTX1
NKX2-3
ARHGAP4
TDRD12
RICTOR
CSRP1
ARHGAP1
LINC00936
PPM1G
PPM1F
SRSF7
PPM1D
SRSF1
CHD1L
SRSF3
MSMP
PPM1N
SRSF9
USP40
RNF130
TMEM79
VIL1
MIR539
PPP6C
CANX
C6ORF25
MADCAM1
CX3CL1
LENG1
TTC9B
CHEK2
CHEK1
ANXA2P2
DALRD3
CISD1
PRKAB1
LAMA4
FAM86A
TSHZ1
SMAP2
TMEM89
VILL
PAX5
ZNF580
PAX7
PAX6
EFTUD1P1
PAX3
ZNF589
LOC286114
GGTA1P
MIR135A1
PTPN7
PAX8
RAET1E
ZNF610
TPBG
ITGB2-AS1
GINS4
PPP1R10
SLC3A2
ACAD9
NANOS3
AHCYL2
TMEM88
PSD
NEU1
TPRG1L
GRK6
MMACHC
MIR4451
LPAR5
FSTL4
HMOX2
MIR663B
PTDSS2
AGBL2
BAG4
MYO1F
MYO1E
MSRB1
LOC100505738
MYO1A
RPS6
ADAMTS13
DHDH
ADAMTS14
SNORD1B
SNORD1C
ADAMTS19
LOC100190940
CHMP6
BCR
CD79A
DENND3
CNTD2
CRTC2
DEF6
CTPS1
ZNF385C
GMFG
ZNF385A
LY6G6C
LY6G6D
LY6G6E
LY6G6F
HOXA10
NAPA-AS1
SLC6A19
TMEM205
USP1
SLC22A18AS
SLC6A11
LOC401397
ATAT1
PRSS3P2
LOXL4
CAPN2
SRF
ARHGAP25
FAM102A
FBXO42
MGLL
FAM214B
FBXO48
FLJ40288
CAPN11
MIR5008
LGALS8
IGSF23
EXPH5
DET1
MIR5001
C6ORF100
MIR5004
FSCN2
RMND5B
SNORD17
SNORD10
RPSA
KCNJ4
EIF2AK2
SNORD19
LRRC37A
SCARNA13
AGPAT6
AGPAT5
JAGN1
SCARNA16
MEX3A
HBP1
SLC17A9
RILPL2
KIAA1210
HLCS
MIR4288
CAMK1D
VARS
ZBTB25
SNORA59A
MIR4686
FCGR3B
MIR4739
LRRC25
LRRC23
LOC654433
MPDU1
C16ORF45
MIR4730
PSMD12
PEX14
ANGEL1
PEX16
CDC37L1
RAB3IL1
PRICKLE2
HIST4H4
RPL29
GCNT2
CALCOCO1
CALCOCO2
AMHR2
UNCX
CATSPER1
LOC338797
RPL22
GSN-AS1
ATG7
LPCAT1
CRLF1
LOC100133669
MRPS5
FLOT1
MPND
SMARCB1
UTP20
CALHM3
PEAK1
PIEZO2
PIEZO1
CEBPA
PIGO
TMEM194A
PIGQ
LOC201651
SNHG16
NCDN
EPCAM
TMEM72-AS1
LINC00659
BIK
ANKLE1
CSNK1G2
LOC100126784
ARAP1
SRRM1
CCDC171
MPPED2
SNORA11B
OAZ2
SRRM4
ITGAE
ATP6V0E2-AS1
KANK3
FAM26D
LNPEP
WBP2
WBP1
NAB2
RSPH6A
VEZT
HAVCR2
TM2D2
PDCL3P4
FXYD2
MGARP
NUMB
LOC284080
MIR193B
NDUFAF4P1
KLK15
ATG2A
MAFK
HAS2-AS1
MAFA
PLIN4
PLIN5
PLIN3
OGG1
MAFG
EIF3J-AS1
CEP128
MIR4513
MIR4516
UBR7
RBPJ
FNBP4
SLC34A1
SNRNP35
DNAJC15
PTP4A1
PTP4A3
DOCK5
ZSCAN25
KRAS
PLLP
TNNI3
NACAD
MLYCD
TDRD9
DDIT3
AOX2P
TDRD3
MIR3202-2
MIR3202-1
RBFA
TDRD7
SOCS7
RIIAD1
CD24
FZD2
ABHD8
C3ORF37
C3ORF36
UBR3
UBR2
MIR3178
ABHD6
LOC730668
ABHD4
ABHD5
GPR3
NKIRAS2
GPR1
C8ORF37
PCNA-AS1
SOCS3
SC5D
ACSL3
ADAM9
NR1I3
SCN4B
LOC402160
GRB2
CHTF8
NR2F1-AS1
ARPC1B
NDUFAF1
CYTIP
PACSIN2
LYSMD2
TRIM39
RASSF1
TRIM31
BCL2L2-PABPN1
RASSF5
RASSF4
MBLAC1
USHBP1
VMO1
FAM87B
OGFR-AS1
KREMEN2
KREMEN1
THAP11
LUC7L
RSAD2
RSAD1
INTS6
ATP8B3
CHD3
CYGB
CHD5
CHD4
CHD9
SCD
MIR636
MNT
CCNF
SNORA7A
MIR632
SUPT16H
IGF2-AS
SKIV2L
LOC100506710
LSM5
ERMAP
TGFB1I1
GSK3B
PTS
MRPL10
SLC25A53
MRPL12
TREML5P
C5ORF38
BHLHA15
MN1
RNF44
C11ORF31
C5ORF30
RHOU
ARPC4
POLR2E
TMPRSS13
ANKRD24
ANKRD23
ZNF827
SNORA78
ITPR3
AKR7A2
CAPG
RHOG
C1ORF141
ETHE1
SNORA70
PRDM16
TMEM66
MRAS
PRDM15
TLK1
PRDM13
TMEM60
SLC22A31
ZNF638
AVP
NAT8B
TMEM68
GTF3A
TSPAN1
PADI2
RNF126
IL17RE
IL17RD
IL17RC
RNF122
DDA1
AGO2
GRPEL2
SOST
METTL21A
CCDC109B
TTC8
MAPK15
PEA15
PP7080
MAPK13
SRGAP2D
MUC5B
CHRNB2
PML
FCER1G
UCP3
ZNF628
FZD5
SOSTDC1
OGFOD2
CACNB1
ZNF627
REPS1
ZNF622
CDPF1
MIR3609
LACTB
NBN
GPN1
CIDEA
MIR1283-2
OLFML3
FAM49A
FAM49B
HIST1H1T
KCNQ1OT1
BRD3
FLJ44511
CACNA1C-AS1
PTRH1
CTRB2
GGA2
LOC100507250
ADC
ADM
TGFBRAP1
EXOC3L2
FHOD1
HRCT1
ITFG3
NUP210L
EMILIN1
CD151
TACC1
PKD1
LOC100287225
MTSS1
CLEC4G
PRKACG
PRKACA
PIAS4
PRKACB
PSMB6
DECR1
LNP1
LCLAT1
GPIHBP1
HIVEP2
KIF20A
CLEC4D
TMA7
HDHD3
TALDO1
KALRN
SPON2
TFF1
LOC154761
CTIF
RPL3L
LOC285696
OVOL1
ANKHD1
P2RX1
HIST1H2AD
P2RX3
TLX3
C6ORF226
P2RX4
RMI2
CORO7
SNORD20
RPS2
SNORD24
BCL2L12
HADHB
TMIGD2
C9ORF24
HADHA
FAM155B
GPR137
TSR3
ZNF556
ZNF557
CTU1
SNORD2
MSX1
MSX2
ACOT13
ANKRD18DP
SH3KBP1
SNORD8
SNORD9
TRAF1
TRAF3
TRAF4
ISYNA1
KIAA0556
SCAF11
OTOGL
TMEM38B
LOC100505812
LOC100505695
MIR4728
TMEM160
PLXNB1
TMEM165
RTF1
TVP23A
TCTEX1D2
DENND1C
TMEM168
DENND1A
LRRC59
TCTEX1D1
REPIN1
NICN1
RPL38
TAB3
RPL37
MEGF6
PTGES2-AS1
RPL32
TARBP2
SPNS1
GRIN2A
GNA12
TGIF1
KLHDC8A
ABHD15
SDHA
TNKS1BP1
TBC1D10B
SEPT5-GP1BB
IFFO1
SAC3D1
AP1M2
TRMT44
SOX1
GPR173
CCDC140
PRR15
CCDC142
DBN1
INS
ADD2
EEF2K
OGDH
SDF4
BLOC1S3
DLG4
SAMD10
ARID1B
SNAR-D
COL27A1
MIB2
PQLC2
FAM114A1
ADCY9
MIR4294
GATA3-AS1
RENBP
NOL3
LOC729506
CDKN2AIP
MIR4298
B3GALT4
B3GALT6
NPR3
LHB
MIR5581
GRAMD4
CAMK2A
SLC45A3
TLK2
EFEMP2
CSF3R
SCT
OSBPL2
OSBPL3
TMEM184B
ALS2CL
OSBPL7
AKAP4
KAZALD1
DBNL
AKAP1
UCKL1
CD3EAP
HCN2
LURAP1L
ATXN1
PODXL
SNRNP25
GCSAM
SNRNP27
NAA35
ZSCAN10
YBX1
STARD7
SAP25
ZSCAN16
ENOX1
CAPZB
CD1D
MICALL2
ANO8
ANO9
CD1A
RRP1B
NUAK1
CELF5
LOC730183
CELF3
ANO2
SIX3-AS1
POLR1A
FLJ31356
TRAPPC3L
ATL1
MIR3189
KCND3
TMEM132E
MIR3185
TNFRSF1A
CHKA
PEG10
HIP1R
DUS1L
BMS1
KLHL30
HCG23
POM121L4P
WDR48
DMC1
ANKHD1-EIF4EBP3
MIR1909
MIR1908
C19ORF35
LTC4S
SNAR-G2
TNFRSF8
WDR55
H3F3A
TBC1D24
TBC1D29
FURIN
C19ORF38
NR1H2
CLPTM1
PPP1R3G
MT1JP
GUCY2D
METTL25
C14ORF80
UCK1
HOXB3
DST
HOXB1
SENP3
PPP1R7
HOXB4
RHOV
CUX1
TOMM5
GLMN
CYSTM1
BRF1
ING1
FSIP1
ING3
MIR608
KIAA0895
F7
LDHB
VASH2
VASH1
UBE2C
DNAJC4
DNAJC5
DNAJC7
DZANK1
LOC100129316
TTC31
TAGLN2
TTC36
MYZAP
SORT1
C1ORF148
PTPRVP
EFCAB4A
TFB2M
WDR83OS
GUSBP11
MIR191
C5ORF28
MAP3K1
LOC442075
SDCCAG8
SPHK2
FKBP1A-SDCBP2
SLC2A14
PCDHGB8P
RAP1A
C7ORF55-LUC7L2
ANKMY2
TRIM46
ANKRD36
DYRK2
ZNF835
MPP5
EIF4A2
POLR2L
SNORA64
SNORA67
SNORA75
SNORA62
SNORA63
CD74
ZNF829
LOC550643
NCOA7
PRAME
PLEK
TMEM18
PTX3
PTX4
GIMAP1-GIMAP5
CIRBP-AS1
ACAT2
MLANA
CISH
MIR194-2
LOC100130238
MINOS1
RNF150
KIF3A
EEF1A2
ATOH8
FAM57B
ABCG1
GSG2
SATB2-AS1
MCAM
MCAT
ST7L
JSRP1
FAM201A
PRAM1
MYRF
SLC27A3
TMEM62
STAG3L5P-PVRIG2P-PILRB
ARL11
CAPZA1
ZFYVE20
C20ORF26
APOBEC3H
SCARF1
APOBEC3D
APOBEC3G
IL21R
LMO4
TBCB
APOBEC3C
EMX1
PDE6G
SPNS2
LOC100130348
PBRM1
CDK5RAP2
CDK5RAP3
CDIP1
LUC7L2
EBI3
PRKD2
SYCE1L
FOXI2
KIAA0319L
HSPB7
KRBA1
TTC7A
AP5B1
KRBA2
HLA-B
HNF4A
RPUSD4
LARS2-AS1
BAX
WRNIP1
GATA2
ZNF496
BAD
MAZ
ZNF629
HAND2
SH2D3C
MIR1237
PRPSAP1
MPI
PRR15L
SHC1
HERPUD2
CDK18
CDK19
GFI1B
MYOD1
LPIN1
LOC100652739
CDK16
KLF7
KLF6
TMEM55B
GRIN3B
KLF3
MIR559
KLF1
TMEM223
ATP6V1B2
PSMC3
NOS1AP
MTRNR2L6
TRA2B
KLF8
ARFIP2
MIR4800
KCNAB1
PRSS12
NCR2
REST
SLC24A1
CYP46A1
CXCR2P1
MMP25
SEC61G
EVX2
DEDD
HOXB13
POU1F1
SLC25A22
AOAH
TLR8-AS1
SRD5A3-AS1
C9ORF53
AGO1
MIR133A2
C9ORF50
LOC646762
SNORD33
NCLN
MAP3K11
MAP3K12
ZNF546
NCL
WHAMMP2
CTNNBIP1
SLC1A5
CYP11B1
MIR516A2
MIR516A1
TCAIM
LOC100288162
SYCP2L
GRHPR
MIR4750
MIR4757
MIR4755
IDI1
MIR4759
IPMK
MEX3C
MIEN1
FAM60A
IKBKB
GAMT
LRRC45
CAND1.11
LRRC47
TMEM179
TMEM185B
DCAF17
LOC284648
GDI2
CLSTN1
MICA
RARA
GNL2
EIF3J
B3GNT7
EIF3L
UBLCP1
B3GNT2
CDCA3
SNORD12C
SNORD12B
FNDC7
DHRS2
DHRS3
ADRA2B
ADRA2C
RARS
DEFA4
C16ORF98
TEX22
RABIF
DYRK1A
NOL11
MXRA8
NABP1
CDKN2B
WT1
CCNL2
CSF1
CDCA4
CDKN2D
GHRLOS
TSC22D1
CDCA5
C9ORF171
NAT16
EPHA2
BAZ1A
CCDC153
DKFZP686K1684
BAZ1B
YIF1B
HRK
EDEM1
SNAI3
CCDC159
TUFT1
HRC
KIAA1161
NTPCR
SMG6
MIR4664
FAM32A
SLC2A8
SLC2A6
SLC2A5
SLC2A4
SETD7
SYT7
UBA52
DND1
RHO
LOC653486
MIR425
PLAGL1
CEND1
CCL2
OR6F1
TNFAIP8L3
TNFAIP8L2
C20ORF201
KISS1R
LOC283214
VIPR1
FAM217B
MIR7-3HG
COLQ
LRG1
GRASP
SCHIP1
TGFBR3L
EXOSC2
USF1
IGFL1
HIRIP3
CTBP1-AS2
LSMEM2
EXOSC5
MIR5702
VAPA
SAP30
TOPORS-AS1
LINC00239
TULP2
TCP11L2
TULP1
ZBTB8B
GAD1
ATRIP
CEACAM5
CEACAM4
TACSTD2
HAUS7
PABPC1L2A
PPP1R14B
QRICH1
HAP1
PPP1R14A
GPR144
PALM3
SSC5D
OXT
NCAPH
KIAA0895L
IGFBPL1
ZFAT
F12
C22ORF31
C4ORF19
SEPT10
MIR3192
C22ORF34
LOC100507506
NIPA1
SDSL
LOC100507501
RALY
SNAI3-AS1
SRRT
FBRS
SARDH
ALKBH8
GPR97
VPS51
ALKBH5
SEC24B-AS1
RALA
NLGN2
KRT77
PSMB11
PSMB10
SLA2
PLB1
RCOR3
NOTO
TIGD3
SMPD1
MIR612
SMPD2
ANLN
INF2
FBXW9
DNAJB9
SET
DOK7
INS-IGF2
DNAJB2
HFE2
DNAJB7
ZEB1-AS1
DNAJB5
S1PR4
CFLAR
FANCE
ZNRF2P2
TTC24
TTC25
IL27
DOT1L
HAS2
SUGP1
GMCL1P1
KISS1
H1F0
COL25A1
CLHC1
C3ORF58
MORC2-AS1
HNRNPA1
REXO4
MRPS18B
IL6R
RUNX1-IT1
TAPT1-AS1
ENO2
DMXL1
ZNF808
SNORA51
SNORA50
LOC100130275
SNORA52
SYCP2
MC5R
TAOK2
THAP5
MYL5
MIR1205
FAM65B
SLC22A18
LOC100288181
ACOX3
THAP7
SLC22A13
IRS2
OIP5-AS1
HOXA7
TRAPPC6A
HOXA5
HOXA4
HOXA3
MIR2116
SGSH
LPAR2
HAPLN4
IGLL5
CALR
HOXA9
C6ORF15
AMOTL1
OXLD1
TBXA2R
SYNRG
NENF
SF3B1
PRKAA2
SF3B3
SF3B2
LIMS2
RBAK
ITGB3BP
LIMS1
MCL1
SORBS1
FAM83H-AS1
GAL3ST3
MIR485
SEMA6B
FAM219A
CD320
RERG
CNIH2
ELAC1
ELAC2
FUT6
SUN2
SUN3
SUN1
CTXN1
EOMES
DNAJC14
RTBDN
PIN4P1
MTX2
DNAJC11
PTH2
NANS
XPR1
FEM1B
PACSIN3
IL17REL
PRKCI
PRKCH
MATN3
COPA
MATN4
COPE
PRKCA
CHRNE
MLN
PRKCD
ZFP36L1
MS4A6A
CES3
PRKCZ
EBF3
SGSM2
HIST1H3D
PADI6
MIR1224
LMNA
MIR1227
NAT8L
ENDOV
PBXIP1
GGA1
DDX20
MIR181A2HG
ZNF157
FAM195B
ACKR6
FAM195A
NRIP1
MEIS1-AS3
NRIP3
TYMS
GSTP1
ZNF790
ZNF791
GPR132
ZNF98
NT5C
DOM3Z
PLCD3
FLVCR2
FBXO18
WWP2
ACTG1
UBE2J2
FKBP11
TBX21
FAM3A
MIR5587
FAM3D
PIDD
PPIL2
PKD2L2
PPIL6
SNORD95
SFTA3
TRIM15
CWC22
NOS1
RD3L
LTBR
LOC339524
PPP1R3E
PPP1R3D
KCNJ5
FAM196A
CCDC94
SNORD41
CCDC97
DEAF1
BCLAF1
HNRNPUL2
NSG1
LOC646938
ZNF575
ASCL2
GDPGP1
TPGS1
PRTN3
TRPV2
MIR4740
ZNF207
FAM131B
CTSK
ZBTB10
MIR4745
SHC2
IDH2
ERLEC1
RNF216P1
CCDC78
KCNAB2
MIR100
MIR5698
PPP1R35
RPL10
PPP1R32
MIR4647
TMEM102
TMEM101
FLJ44313
IFRD2
FGFR3
TMEM105
CTSW
PCYT1A
UCKL1-AS1
C17ORF89
INPP5F
NME3
SYK
PGK2
INCA1
NME9
SORBS3
THADA
SPEN
ZCWPW1
FKBP1A
TNRC6C
SURF6
RGP1
MSANTD1
EME2
EMD
CNST
MIR4505
TNNC2
[truncated: 3,215 more rows]
