# Supplementary material for: Identifying Network Perturbation in Cancer
Source: PLoS Comput Biol. 2016 May 4;12(5):e1004888. doi: 10.1371/journal.pcbi.1004888 (PMC4856318; doi:10.1371/journal.pcbi.1004888)
Supplement: S1 File — (ZIP) [file pcbi.1004888.s001.zip › files/tf_data/CD34_15k_enh/RFX5.csv]

UBE2Q1
HIST1H4B
HIST1H4A
FGFR1OP2
HSPA7
HIST1H4F
HIST1H4E
RNF13
LOC100130872
HIST1H4J
HSPA9
NYX
LAPTM5
UBE2Q2
MZT2B
EMILIN2
HIST1H4G
ATPIF1
TRMT112
FLJ42393
PRKCZ
NCBP1
C1ORF112
C6ORF123
TM4SF19-TCTEX1D2
DERL1
LOC100130476
PIK3CB
HIST1H4D
PIK3CD
EN2
PTPLB
HIST1H4K
ZSWIM7
GMPR2
DRAP1
ABCD1
TMEM57
KDM2B
TMEM53
LOC100507351
SP9
ZNF43
LOC100505666
MUC2
SP2
MUC6
POLR3GL
FAM84A
NUP50
OPA1
RAB40C
RAB40A
DUSP28
PTRH1
HNRNPDL
TRAPPC1
WHSC1
HEATR3
TRAPPC2
FAM183A
ERI3
BAK1
LOC441666
TMEM129
MAG
MAF
MAK
SPPL2B
MMP11
ITGA9
STK40
EVL
RARRES2
EVC
ITGA5
KIAA1279
MGST2
GTF3C2
GTF3C1
DENND4A
GTF3C5
SEPT1
IQSEC1
IQSEC2
APOA1
APOA2
HN1
PMM1
LILRB3
XPO4
XPO7
LOC100132111
DGAT2
PSMG4
PAM16
HRH2
FBXL17
PSMG3
NMB
DUSP27
KCNIP3
GHDC
SDK1
SDK2
CNOT10
WFDC3
DNASE1L1
HMGCS1
ZNF408
C2ORF49
C2ORF48
GRN
ANAPC5
TACR1
ITGAX
KCNH4
KCNH3
KCNH2
TP53I11
SFT2D1
NOG
SIGMAR1
TCIRG1
HKDC1
GPBP1
TMEM198B
TMEM198
MINPP1
ITGAD
FAM134B
FAM134A
METTL2B
SH2D2A
SESN2
SMAD4
SMAD7
VAPB
SMAD2
ALMS1
SHROOM3
HMGXB3
NDUFAF3
NPHP4
LOC100506714
GALNT6
LOC440311
MIR4710
C16ORF62
PCOLCE-AS1
ARF3
ARF1
CKS1B
ATE1
ELMSAN1
AIG1
MIR3620
MIR320A
FAM71E1
LOC729911
ENOPH1
TCEA2
TCEA1
BARX2
RGPD3
COX4I1
DGAT2L6
SH2B3
MIR559
MOB2
NOL7
PQLC3
PQLC2
SRPK3
OLIG1
RAB11FIP1
IRX6
AGAP11
WNT10A
RAB11FIP5
RAB11FIP4
CCDC114
CCDC115
ADARB2
MCF2L
ABCD4
METTL23
CXXC1
LRRC23
CTHRC1
MIR3939
NRN1L
LOC643355
SPHK1
C2CD2
HMGB1
ARHGEF12
CPEB3
LOC284998
PGLYRP3
ARL10
FIZ1
PDDC1
OTOP3
SURF2
OR6B2
BIN2
RGS20
FAM86C2P
LOC100289495
RDH5
MIR4734
CDCA3
CLIP1
SLIT2
CDCA5
HOMER1
CDCA8
PEX16
HEXDC
B3GALNT1
KISS1R
CD48
SEL1L2
CD47
CD46
PP2D1
CA11
DMTN
MIR765
FGFR1OP
SP6
GCNT1
MUC4
WDR24
NIPAL4
RAB25
CFH
RAB8B
HMGA2
CFD
ASAH2B
WDR78
ATP6V0E2
CHPF
EWSR1
PCK2
TRIM10
TRIM13
TRIM15
SYTL3
SYTL2
PABPC1
LINC00899
NQO2
CDO1
CCRL2
CDH24
SFMBT1
CHI3L2
RCBTB1
CYP4F2
CYP4F3
MYL5
ASB7
TRIM22
MTMR9LP
SIX5
SIX6
PLEKHH3
ATP5SL
SIX2
GSTTP2
THEMIS2
ANKRD30BL
RELA
HDGF
PIP4K2A
PRX
PIP4K2C
MRPL36
TYRP1
MRPL34
MRPL35
MRPL33
C5ORF15
RGS3
UBE2R2
LEFTY1
PEA15
FAM69A
SHOX2
TBL3
ARRDC2
THOC1
RAB27B
CNP
RFX4
SYS1-DBNDD2
NRXN2
RHBDL1
IBA57
LOC729732
HOXA10
APC
TMEM179B
PAK2
KIF11
RECQL5
FOXP1
IL10RA
FOXP4
MSL3
SERINC4
LOC284837
KHDRBS3
ASTE1
ITIH1
LOC115110
MDGA1
STAG1
VPS9D1-AS1
ZNF598
GAST
CEP95
PANX3
ZFR2
NDC80
PKDREJ
MFSD2A
MFSD2B
ATXN7L2
DMBT1
GLUD1P3
PLCH1
CAMTA2
UQCRHL
CAMTA1
TNS3
PPP1R9B
MSL3P1
FAM135A
IGF2
LOC100506527
NUDT1
GCK
NUDT3
KRTAP10-12
NLRP6
IGFBP6
IGFBP4
IGFBP5
ARGLU1
LOC90784
PHLDB3
ZCCHC16
CTBP2
ABTB1
ZNF445
PROZ
PIGQ
GJA9
GLYCTK
PRR7-AS1
CALML4
PFN1
LOC100287792
PFN3
DDRGK1
TP53BP1
MSLN
ARPP21
ISLR2
TRIM7
NXPH4
NUTF2
PDGFRB
PDGFRA
TMC7
TEX19
ZNF331
AMPD3
AMPD2
EIF2B4
RPLP0
GJD4
KIAA1462
CTNNA1
TMSB10
PPA2
C2ORF53
C2ORF50
S1PR4
C18ORF8
MCTP2
MIR4691
CYB5D1
MLF2
NUP62
C6ORF201
NOTCH2NL
MECOM
ALCAM
TPM4
TPM3
SH3D21
TPM1
RPS6KB2
MLEC
FBXW9
WWTR1-AS1
ADAP2
FAM21C
PRELP
FBXW4
TNFRSF6B
LOC646719
CDCP1
TRIO
CLIC5
SH3RF3
MTMR11
SH3RF1
TET3
FAM159A
YKT6
MMP19
PROM1
TMEM143
PTCHD2
HOXD-AS2
BBX
C16ORF52
MIR4701
C16ORF54
SLMO1
ATXN2L
BUD13
MIR1284
LRFN4
LRRC31
TMEM52B
CST7
TTC3
TMEM151B
ISY1
F2RL3
SNORD88A
SNORD88B
SNORD88C
XAB2
KIAA1191
PRG2
MAD2L2
RAB32
FER1L5
KTN1
ST6GAL1
TCEB3
TCEB2
PRDX5
SH3GLB2
EPN2-AS1
CEP57L1
FNIP2
AGRN
NFYA
SNX29P2
NEK4
CLCNKA
NR1D1
NR1D2
MIR181D
MIR181C
MIR196B
FAM90A1
SYCN
NPTN
LOC100128770
MMRN2
SDCBP2
CCDC167
MIR4635
LOC146880
ERO1LB
BAI2
NBPF3
MYLK-AS1
EBP
OST4
CCT6A
KANK3
RAB1B
RAC2
RAC1
MIR183
RARG
VCL
PDIA3P
NLE1
NBPF15
OLA1
SPATA33
NBPF10
VASP
PAPOLG
PBX2
CYTH4
SNORA74B
LILRB2
SLC16A9
DPH1
DPH2
DPH3
MYH7B
MIR4521
SPAST
MFSD11
NSUN2
NSUN5
CEP135
TUBG2
DCAF7
ARHGAP35
LINC00240
ENO4
CALCB
TIMM44
MSH5-SAPCD1
DYNLL1
SH3RF3-AS1
CKM
ZFR
CD33
CD34
C1QTNF1-AS1
NR2C2AP
MIR3165
ZNF321P
POLR3D
POLR3A
APCDD1
FAM66C
POLR3H
TOPORS
GPS1
GPAM
DCK
SPG21
RNU6-28P
GSDMB
LINC00426
MICALCL
TAF4B
MIR4513
DLGAP4
MBNL1
WDR60
CUL7
WDR66
CUL1
CUL2
C19ORF10
FCAR
HOXD8
HOXD9
PNKP
HMGCL
CLCN2
CDH22
FBXL16
CLCN7
SLC25A5
SLC25A4
PER1
C10ORF76
FAXC
MTPAP
BRD1
BRD2
CARHSP1
PIH1D2
PTPN18
RBM44
LRRFIP2
LRFN2
LOC643387
PTPN12
MIR624
CAMKK2
MIR150
KAT5
MYCBP
GALR3
F2R
NBPF1
TTC16
LINC00339
LINC00338
KHK
LINC00336
NCMAP
RNF157-AS1
CSF2RB
MRPL24
SLBP
MRPL20
MRPL23
CCDC51
CAPN3
SLC1A5
SP140
GAPDH
KAT2A
GRIK5
S100A11
DTD2
MIR3678
ARHGAP4
NDRG1
RICTOR
NDRG4
ARHGAP1
SUCO
SRSF4
SRSF7
SRSF1
USP48
MSMP
EGR2
EGR3
MZB1
PPM1K
USP40
KCNK16
VIL1
OGG1
C6ORF25
DNAJB14
PJA1
RNF139
PSPH
ZNF192P1
ATHL1
PLVAP
DALRD3
CISD1
PRKAB2
LOC339593
FAM86A
HSPA4L
CDK11A
CDK11B
PAX5
PAX6
MRPL2
MRPL3
RPUSD2
CDK9
PTPN3
SCRN2
SCRN1
MIR135A1
PTPN7
PAX8
GINS1
TNP2
ASUN
ATOX1
PPP1R10
NANOS1
ACAD9
NANOS3
NANOS2
SUZ12P1
TPRG1L
WASH2P
HIST2H3D
TEDDM1
EIF4EBP3
LOC100506115
MOGAT2
MBD3L3
PTDSS2
SLC35B2
MYO1G
MYO1C
EVI5L
ADAMTS10
PLCE1
RPS2
CYP2S1
FAM153C
CD79B
BCR
DENND6A
ADORA1
DENND3
LOC100652758
OR52N2
DEF6
CTPS1
GMFG
MIR4659B
LY6G6D
LY6G6E
LY6G6F
UTP11L
TMEM201
TMEM206
MGC2889
FAM160B1
C2
FAM160B2
ATAT1
MSH2
CEMP1
GALT
SRC
WFS1
TSSK2
ADO
ZNF322
FAM214B
E2F3
SRL
USP5
MIR5008
PRDM8
IGSF21
LGALS1
MIR5003
C5ORF55
FSCN2
FSCN1
CYP4F22
LEPRE1
SNORD17
SNORD10
RPSA
NUP54
TSTA3
BCL2A1
ITGB3BP
NRADDP
TAPBP
LOC388942
JAGN1
SCARNA16
FAM136A
UBN1
TP53I13
TMIGD2
MIR4288
TMPO
C11ORF68
VARS
LOC729683
LOC100996325
TCF23
HILPDA
FOXO3
SMCR9
KIAA1522
MPDU1
LRRC20
C16ORF45
PEX10
C16ORF46
SMCR5
SMCR7
LOC338799
RAB3IL1
GCNT7
AP3B2
RPL29
FRAT1
LOC100288814
RPL26
UNCX
CATSPER1
TGOLN2
GSN-AS1
ZNF425
SLC16A11
SLC16A13
ATG5
SPINK4
CCR10
MID1IP1
PPIG
APMAP
RBFA
SMARCB1
LOC400752
PIEZO1
IFNA2
PIGM
PIGO
LINC00654
C9ORF156
TMEM194B
HPN
LOC729930
PIGZ
TMEM72-AS1
LINC00659
MIR548J
BRWD1-AS1
TAX1BP1
CSNK1G2
ALPP
PPP1CC
OLR1
SERPINB8
PKP1
CCDC172
SNORA11B
FOXC2
PDK3
PDK2
ATP6V0E2-AS1
FOXC1
ATXN7L3B
C2ORF88
CAHM
RSPH6A
FAM178A
TM2D1
TM2D2
FXYD5
FXYD2
FXYD3
HIF3A
C7ORF61
ZFAND6
ZFAND5
MAFK
PIAS4
KIAA0141
PLIN4
SUN5
USP31
TOB1-AS1
CANX
PLIN1
MIR4511
CEP128
SLC39A10
ABHD1
TRERF1
MIR4516
MIR4519
HIF1AN
RBPJ
NTRK1
NTRK2
NTRK3
HSP90AB1
ARHGAP22
SNRNP35
DVL1
ZSCAN29
PTP4A3
PTP4A2
DOK7
ARHGAP29
AMDHD2
GPR3
DDIT4
ATP1A1OS
AOX2P
MIR3202-2
MIR3202-1
IFI35
IFI30
NKRF
ABHD8
RBP3
MIR3176
SPPL2C
MIR3178
C3ORF38
ABHD6
LINC00862
SOCS5
TWF2
SOCS1
SRPR
TMA16
EIF4G3
PACSIN1
EIF4G1
ADAM9
NR1I3
CSTL1
GRB2
ULBP2
ULBP3
NR2F1-AS1
C19ORF25
MBOAT7
PACSIN2
C8ORF86
LYSMD2
GOLGA8B
IL20RA
TRIM39
RASSF1
TBRG1
TRIM31
RASSF2
RASSF5
RASSF4
G6PC3
CD151
KREMEN2
SRPX
LUC7L
NEK11
IL1R1
ATP5C1
UBD
MIR639
CHD4
MRP63
MIR635
SCD
MIR637
MIR636
MNT
MIR3128
EFCAB4A
MFSD1
IGF2-AS
NKX1-2
LINC00324
ERMAP
FN3K
TROAP
MRPL10
HMBS
MRPL12
INTS8
RCN3
GRB7
RCN1
NEDD9
ARPC2
RHOQ
TTC9
RHOU
CAPS
POLR2E
RHOH
C1ORF148
DAG1
SNORA78
EFHC2
AKR7A2
CAPG
TPRKB
POLR2H
ANKRD29
ANKRD28
TMEM66
PRDM14
PRDM15
PRDM12
LRIG2
LRIG1
SERHL
ANKRD20A2
ANKRD20A3
MPL
AVP
USP51
PRODH
RAD21L1
EBF4
CASKIN2
PXDN
AIFM2
RNF126
IL17RE
IL17RD
AGO1
RNF122
DDA1
AGO2
GRPEL2
SOST
PUM1
CCDC109B
LAP3
LMAN2
MIR1224
TMEM110-MUSTN1
PP7080
FAM217A
DNMBP
FAM217B
GRASP
MIR550B1
SHKBP1
KRTAP5-11
FCER1G
FZD3
FZD5
OGFOD3
IWS1
HIST2H2AB
ZNF626
HEXIM2
HIST2H2AC
HR
GPN3
PCM1
SRD5A1
DHCR24
EBF3
PTPMT1
RAP2B
SIAH1
SIAH2
FAM49B
NTRK3-AS1
FLJ44511
TMPO-AS1
LOC101559451
ZFP36L2
NEUROD1
LYZL2
HIST1H1D
ZNF518B
ADM
TGFBRAP1
EXOC3L2
FHOD1
ITFG3
B3GALNT2
EMILIN1
FTCDNL1
TACC1
PKD1
TACC3
GJC2
PICK1
PIAS3
PIAS1
PRKACA
PSMB9
PRKACB
PSMB7
SLC25A5-AS1
DECR1
DBR1
PSMB2
HIVEP2
HIVEP3
FAM115A
TMA7
ZNF316
SPG7
LOC100506472
CAB39
LOC154761
RPL3L
HIST1H2AK
GNAT1
HIST1H2AD
GNAT2
P2RX7
CORO7
SNORD23
THAP11
EHBP1
KCNK9
C1ORF189
HADHB
H1FX-AS1
C9ORF24
HADHA
SNORA16A
KCNK3
ZNF557
BMS1P4
SCARNA20
ACOT11
ACOT13
HSD11B2
SNORD8
HSD11B1
MIR4726
MIR3689D2
MIR3689D1
TRAF5
BEX1
HOOK2
HOOK3
GTF2H1
ALS2
KANK2
CRYM
TMEM163
KBTBD4
LRRC56
TVP23A
ZNF654
ILF3-AS1
DENND1A
ABCC12
MIR638
RPL26L1
RPL36
TAB2
LTA
WISP2
TARBP1
C1ORF186
KLHDC8A
ABHD15
ATF5
SDHB
ATF1
SDHD
DUS3L
TAP1
SMARCC1
PPAP2C
RYK
MFGE8
AP1M2
ZCCHC18
PLBD1
MOCS3
BPIFB2
MOCS1
CCDC146
BRPF1
KIAA0319
DLG1
LHX1
OGDH
COMMD9
SMG1
SAMD13
OARD1
SURF1
PTGER4
LHX9
BRWD1-IT2
COMMD6
COL27A1
PPP2R4
OLIG3
FAM114A1
METTL18
LOC113230
MOB4
TBX20
MIR3960
MIR4298
ZMYM3
B3GALT6
NPR3
CTNNAL1
LHB
SLC38A3
SLC38A2
MIR5581
MDFIC
PCBP1
SNRPF
SLC45A3
MIR5580
CRMP1
OSBPL9
STK4
IFRD1
IFRD2
GMIP
ALS2CL
GBA2
OSBPL5
KAZALD1
LINC00229
ARID5A
UCKL1
CD3EAP
MIR4505
PODXL
ARHGAP15
ARHGAP12
CYP26A1
TOMM40L
FLYWCH1
OR5A2
FAM20B
ARHGAP19
CAPZB
RLF
ANO9
LOC100132891
NUAK1
NUAK2
BLCAP
CELF2
ANO2
ANO3
SLC30A5
POLR1C
TANGO2
GOLGA7B
C3ORF27
GPR137C
GPR137B
MIR3185
TMEM132A
C22ORF26
HCG25
HCG27
HCG26
BHLHA15
WDR46
WDR47
KLHL31
MIR1908
UACA
C19ORF35
TTC19
SNAR-G2
TNFRSF8
TNFRSF9
H3F3A
VSX2
TNFRSF4
SLC30A2
CCL25
GRM1
CCL27
CCL26
TBC1D2B
TMEM91
NMRAL1
UCK1
FIBCD1
HOXB1
PHRF1
TP53I3
PPARD
HLA-H
ARPC5
MIR190B
THBD
BRF1
TYRO3
GSTO2
PDAP1
GSTO1
CSNK1A1
VASH1
GLYATL2
DNAJC5
DNAJC6
DENND2D
DZANK1
RING1
LOC100129316
BHLHE40
ANKRD24
TTC36
BTN1A1
RRP12
PTPRVP
CRTAP
ZNF827
MIR191
MIR192
CCDC97
VSNL1
RALBP1
NRN1
CACFD1
C5ORF20
SLC2A11
SLC2A10
MIR490
ANKRD32
RHOB
ZNF839
SNORA65
SAMSN1-AS1
RGMB
SNORA61
SNORA62
RMI2
LRIF1
TLL2
NCOA7
MIR590
POLR2I
NR2F1
RHOF
BSN
ELL3
MECR
SNORA70
SETX
EEF1A2
RIMS2
RIMS3
IVD
GRTP1
TMEM177
TDP2
ABCG1
GSG2
LINC00865
MCAM
RCAN3AS
PEX2
IFITM4P
XRN1
FDPS
HCRT
FAM201A
PRAM1
MYRF
LINC00925
TMEM62
ACPT
RBMXL1
AK9
AK8
RAB33A
C20ORF27
SCARF1
GTF2H2B
AK1
TLK2
LMO4
GEMIN7
UBFD1
EFHB
LOC100130348
HOXA10-HOXA9
MIR1184-2
MIR1184-3
CDK5RAP2
SARS
CDIP1
USP54
PRKD2
MIR3652
TTTY15
HSPB7
KIF9-AS1
AP5B1
KRBA2
CCDC144B
BAX
MCRS1
ZNF496
LOC729041
LCK
ZNF629
ZNF491
SH2D3C
LZTS1-AS1
AFAP1
ERH
COBLL1
DDX17
CDK19
TOB1
MYOD1
SNCG
GJB2
SULF2
TMEM255A
GPR126
MIR548AO
GPR124
KLF4
GZF1
KLF2
EXTL1
TMEM223
ATP6V1B2
FCGRT
MTRNR2L6
SPOCK2
EVX1
NCR3
FBN3
REST
KIF18B
TP53TG5
CTSF
OSER1
MMP25
KAZN
MEX3D
MEX3B
MTERFD2
HOXB13
AIFM1
ZNF137P
TFG
C9ORF50
LOC646762
TMEM109
LRRC10B
RND2
SCN1B
HIST3H2A
PET100
TPSD1
HIST3H2BB
RPL11
ROPN1L-AS1
SYCP2L
MIR4751
TWIST2
TGM4
MIR4756
TGM6
SCN7A
IDI1
IPMK
PRSS30P
MIR4461
DHTKD1
LRRC42
DCTPP1
CAND1.11
LRRC47
ZXDA
FOXI1
LRRC48
FOXI2
CLSTN1
MIR1258
MIR4520A
DNTTIP1
B3GNT7
FAM163B
FAM163A
B3GNT3
SNORD12C
EIF3A
DHRS4
EIF3D
ADRA2A
ADRA2B
ADRA2C
SETD5
ANKRD36B
MTMR9
CACUL1
DYRK1A
ESPN
MTMR4
MTMR3
FAM222A-AS1
NOL12
CDKN2C
CCNL2
GHRLOS
TSC22D1
DAAM1
TSC22D2
C9ORF171
TSC22D4
LOC349160
DKFZP686K1684
BAZ1B
GUK1
YIF1A
LOC200772
SNAI1
WRAP73
NDUFA4L2
HRC
KIAA1161
SDE2
SMG6
VAT1
LRRC4B
SLURP1
PTGES3
SLC2A6
SYT2
CNN2
SETD7
SLC2A1
SYT7
UBTD2
MIR4752
LOC653486
ME1
PLAGL1
C15ORF40
LOC284798
CCL2
NFATC2
RPL37A
VCP
C20ORF202
C20ORF201
LOC283214
SETD6
METRNL
MYLK
FAM73B
SCHIP1
MUC5B
DAGLB
FLJ16779
CHRNB2
FAM189A1
IGFL4
HCCS
GTF2E2
SAP30
TOPORS-AS1
ADAMTSL5
GNAI2
TULP1
NES
CEACAM1
CEACAM3
CEACAM5
CEACAM4
CEACAM7
DLGAP1-AS1
PPP1R14B
OR2AG2
ANGPT4
PPP1R14A
UBP1
INCENP
ZFYVE21
PALM3
ENG
OXT
BST2
SCAPER
CD40
MANSC4
BTG4
C3ORF18
LOC256880
F12
MIR3190
MIR3191
MIR3192
C22ORF34
NIPA1
LOC100507501
MIR1914
MIR1915
SRRT
SLC27A1
SNHG12
FBRS
MBNL2
LINC00696
ALKBH7
VPS51
CHID1
VPS35
MIRLET7A1
PSMB11
HYAL2
STXBP1
SMPD4
RCOR1
STXBP2
ADAM33
SMPD3
TIGD6
RPL36A-HNRNPH2
INF2
PTPRCAP
UBTF
PVR
CYP1B1
INS-IGF2
THEM6
C6ORF1
DNAJB1
H1FX
TMEM200A
DNAJB5
TMEM200B
FANCG
CFLAR
FANCE
ACTA2
HYPK
TTC26
DOT1L
DIDO1
SLC2A1-AS1
EXOC2
CA5A
H1F0
LOC90834
HNRNPA3
MIR185
SLC44A2
RCL1
MRPS18A
MRPS18B
C1ORF162
ENO1
ENO2
ENO3
ZNF808
LINC00905
LOC728175
CLU
SNORA52
SYCP2
SAMSN1
SNORA56
KNSTRN
ZNF273
OSGEPL1-AS1
LLGL2
LIME1
FAM65A
LOC100288181
SLC22A17
CACNA1I
GRIK4
TFIP11
IQCA1
SLC22A11
HOXA7
CDK1
HOXA5
MIR2110
HSPG2
CDK5
LOC728613
HAPLN4
IL1B
IGLL5
HOXA9
HAPLN2
AMOTL1
OXLD1
SAMD1
PTK7
SF3B4
PRSS3P2
NENF
MGLL
MSH5
MSH6
ALOX15
LIMS1
LOC283440
MCL1
GAL3ST1
SORBS3
PRKX
SEMA6B
FAM219A
CNIH3
CNIH2
ARPC1A
MYO7B
RGL1
ATG16L2
SUN1
ADCK1
KIAA1551
ARHGDIG
NINJ1
ARHGAP19-SLIT1
TNFRSF18
MTX1
NANP
RNF19A
FEM1B
USH1G
PACSIN3
IL17REL
MATN1
COPE
SUPT16H
MIR563
PRKCB
MLN
CGB1
HIST1H3B
HIST1H3A
ANO1-AS2
HIST1H3D
HIST1H3E
SCML2
LMNA
UCP3
NAT8L
CDPF1
ALPPL2
MATK
ZNF157
DDX25
NRL
FAM195B
ACKR5
FAM195A
NRIP1
MEIS1-AS3
NRIP3
TYMS
GSTP1
RCE1
VTI1A
SH3BGR
LOC389641
SNORD99
MFAP4
WWP2
ACTG1
FKBP11
RNF167
FAM3A
MIR5587
FBXO16
TACO1
PHLPP2
TPI1
GGPS1
LINC00896
LTBR
MAP3K8
PPP1R3D
GHR
PPP1R2
TRUB1
SNORD41
TRIM16
MAP3K6
RNPEPL1
PROX1
PLA2G7
LOC646938
ZNF574
MARVELD3
PET112
TPGS1
NUP210
SETDB1
TTBK1
MIR4740
TPM2
FAM131C
MIR4744
MIR4745
CCDC70
MIR4747
HIST1H1A
MIR4749
GALNT5
CTSD
CCDC78
KCNAB2
PPP1R37
MIR5698
CTSZ
SEMA3B
RPL10
PPP1R32
RPL12
C16ORF91
TMEM102
FGFR4
SETD2
TMEM107
LRRC71
TMEM105
RASGRF1
PCYT1A
UCKL1-AS1
B4GALT2
SOS1
LOC146513
SYK
SPEN
FREM1
PRSS27
LOC100132215
PRSS22
CHURC1-FNTB
TNRC6C
RGP1
PRKRA
SHC1
SLC18A1
HELT
ZNF483
AKNA
EFNA3
R3HDM4
C1ORF200
STOML2
PDZK1IP1
FBLN2
GLYR1
FLJ33534
TIMM8B
AP2S1
PCNXL4
GFOD1
AHNAK
TBATA
VPS37C
VPS37B
AKIP1
PNPLA3
PNPLA2
LOC100288911
CARD8
CAPN10-AS1
PNPLA4
C15ORF57
NKAIN4
NPPB
LOC151475
NPPA
SPATA13-AS1
TMEM200C
KIAA0195
PINLYP
ID3
MIR4655
VGF
LBX1
C4ORF3
PDP1
PDP2
BUD31
PSMB5
PHF23
DNER
PLEKHM1P
SETD5-AS1
GNAS
UBE2B
C12ORF4
SETD1B
BSN-AS2
BACH1
GNAL
UBE2S
ARHGEF26
CYP26C1
ZNF259
DPF1
LIPT2
MIR7-3
STOX1
SEC14L3
ARHGEF2
SEC14L1
SEC14L6
PSMD12
ADIRF
UPF1
NSMAF
KRT8
BTBD11
DACT3
PHTF1
RBM8A
CPXM1
BCAP29
ADAM6
BMP2K
TMCC2
KIAA0753
CAST
TSPEAR-AS1
RABEP2
PDCD4-AS1
LFNG
GPR84
GPR85
MORF4L1
RPL36A
UBE2I
TEX30
MTM1
ACSS3
COMP
ACSS1
COMT
NDUFA9
MIR662
ZC3HAV1L
MIR661
SALL1
GMEB2
GMEB1
FAM171A2
FAM72B
TARDBP
MAEA
C17ORF59
CYP1A2
NAA10
RRP36
VHL
WNT2
SNRK
SZRD1
ZBTB7A
C1ORF216
FARSA
PPP1R15B
IL2
TREML4
PEX5L
AGPAT3
MIR219-1
LILRB1
DTX4
SNORA44
MMEL1
OVOL1
DTX3
GPRIN2
EIF1
TTF2
EIF5
EIF6
TTF1
MOSPD3
PINX1
OXR1
HPCAL1
C1ORF170
ATP11A
IRX5
ZNF813
RAB5A
RPAP1
GNN
SPTBN2
EVPLL
ZNF814
HOXA11-AS
GOSR1
KLF11
KLF10
RNF170
KLF16
KLF15
CBR4
TFAP2C
GDF7
SACM1L
KRTDAP
TLN1
DMC1
LIPH
MIR153-1
NT5C2
MIR574
CPT1A
POU3F2
POU3F1
ANXA2
TPST2
STK36
ANXA6
CEP63
PDCD4
MIR26B
GLTSCR1
GLTSCR2
HAGHL
MIR550A1
POLR2J4
MIR550A3
MCM3
ARHGAP23
TXK
DUSP16
ZDHHC24
DUSP10
DUSP12
POGK
SAMHD1
[truncated: 2,753 more rows]
