# Supplementary material for: Identifying Network Perturbation in Cancer
Source: PLoS Comput Biol. 2016 May 4;12(5):e1004888. doi: 10.1371/journal.pcbi.1004888 (PMC4856318; doi:10.1371/journal.pcbi.1004888)
Supplement: S1 File — (ZIP) [file pcbi.1004888.s001.zip › files/tf_data/CD34_15k_enh/RUNX1.csv]

ELANE
FGFR1OP2
HSPA4
HIST1H4I
PROCA1
HIST1H4L
B2M
ATPIF1
ZBTB11-AS1
LOC100130476
LOC100652791
PTPLB
ZSWIM7
SPTLC2
SPN
IRX6
TMEM53
FOXQ1
SP9
ZNF44
JRKL
SP1
MUC1
NUP93
PPP2R2C
PPP2R2B
MEG3
OPA3
DLGAP1-AS1
CEP85
MGEA5
COMMD9
ZNF670
PARP15
PARP12
CLEC2D
ERI1
MAG
MAF
ANP32B
SPPL2C
SPPL2B
ITGA9
ATP2A3
ALDH3A1
ITGA5
ITGA6
MFSD11
GTF3C2
GTF3C6
IQSEC3
IQSEC2
PHLDA3
XPO1
EVA1A
XPO4
XPO7
LOC100132111
DGAT2
PAM16
HRH2
CYP27B1
FBXL17
FBXL19
KSR1
H19
PRSS57
MPV17
FAM212B
PPIG
HMGB3P1
COL4A2
COL4A1
ZEB2
RPS6KA1
NTNG2
KCNH2
HLCS
PSMD13
ZNF703
UTP23
UHRF1BP1L
NMI
FAM134B
FAM134A
LOC731779
SESN1
TRERF1
SESN3
LRPAP1
SMAD1
VAPA
SMAD3
MUS81
SHROOM1
CTH
LOC100506713
EXOSC10
DLX6-AS1
PCOLCE-AS1
ARF3
MARC1
MIR574
LOC400558
ELMSAN1
ESPL1
MOBP
ART3
DBNDD1
MYLK4
AKNAD1
BARX1
RGPD4
MOB2
NOL3
C1QTNF9B-AS1
OR6P1
CCDC116
MIR19B2
DCAKD
MCF2L
ABCD4
METTL23
SPP1
CXXC4
GUSBP1
CTHRC1
SP8
CUEDC1
CBLB
EEF1A1
EEF1A2
CPEB1
MIR1204
SBSPON
ARL11
SPNS3
FIZ1
PGLYRP4
BIN3
XXYLT1-AS2
RGS20
IFT80
MIR4530
EEA1
CDCA3
CDCA7
CDCA5
MNDA
ALDH1A3
DHRS7B
DCPS
CD44
CD40
IGFBPL1
DMTN
MIR762
SNORD114-31
SNORD114-30
RAB24
THAP7
THAP9
CFD
C3ORF52
SMKR1
FAS
DPPA2P3
CHID1
GABRD
WDR75
CFP
LINC00893
DYNLL1-AS1
TRIM14
SYTL2
RIBC1
SPRED3
CSK
SFMBT1
RCBTB2
MIR497
ASTL
CHAD
SLC16A14
SIX1
RELT
FKBP1AP1
C7ORF57
ZNF587B
RELB
ZFP64
LINC00304
HNRNPA2B1
UBE2R2
FAM69C
FAM69A
KLK4
EGOT
ZFP82
DBI
ZIC2
RFX8
KIAA0930
SYS1-DBNDD2
RFX2
RHBDL1
YDJC
ELK1
MIR545
MIR16-2
TMEM40
MIR2392
MIR942
FOXP1
PAPLN
IL10RA
MSL2
SERINC3
LOC729121
SMARCB1
MNX1
CEP97
ZFR2
MXD3
ZNF608
MFSD2B
SDF2L1
MSL3P1
TMEM45B
TCF4
IGF1
DPYSL2
TCF3
GCK
NUDT4
ZBTB11
PMEPA1
SEPN1
SET
EPS8L1
CYP2R1
NTHL1
ABTB2
FDX1
PROZ
FASTKD1
GLYCTK
SHISA4
GAS8
SHISA7
MCCD1
BTC
GAS1
ZNF114
KDM3A
ARPP21
SHISA9
GAS7
TMC4
TEX19
LOC100287846
AMPD3
RPLP2
EIF2B4
PIGW
CSMD2
FBXW11
PPA2
TXNIP
MLF1
QPRT
TMEM14E
NUP62
TMEM14B
MECOM
RSPH3
C17ORF104
TPM3
PRPF40B
PRPF40A
RPS6KB2
ETF1
CIB3
ECE1
FBXW4
ETFA
TGFBR1
CLIC5
NTF4
MTMR12
MTMR10
CELSR3
YKT6
TMEM147
TMEM145
PTCHD4
FOXL2
HOXD-AS1
PCIF1
TSEN54
TJP2
TJP3
MGST3
LRRC32
SOWAHA
TCP1
ZNF33B
F2RL3
F2RL1
NAA50
MAD2L1
DCXR
CEP57L1
PITX2
SYNJ2BP-COX16
NR1D2
MIR181D
CCNI2
SMARCA5
FYB
MIR4639
TSTD3
KCMF1
ERO1LB
RPS14P3
MYLK-AS1
VASN
NINJ1
CYP11A1
PBX1
SLC16A9
DPH1
AIRE
ENO1
SLC16A3
SLC16A2
SMG7-AS1
SCGB3A1
WIBG
DCAF6
ARHGAP36
FAM71F2
PTCH2
CALCB
CMKLR1
BACH1
MSH5-SAPCD1
ZFY
DYNLL1
PECR
KHDC1
ERGIC1
MIR3165
ZNF321P
TXNDC2
MIR15B
GPS1
CALM1
LIX1
DNMT1
GSDMD
GLO1
MBNL2
HRH3
FLCN
PRMT3
CREB3
HOXD1
INO80B-WBP1
C10ORF76
LOC100131257
GNPAT
BRD7
PIH1D2
DNAJA1
RBM44
PTPN11
KAT5
MIR620
F2R
IHH
GLT1D1
TTC19
MRPL24
SLBP
EPGN
PNRC2
GNAO1
C11ORF21
NTSR2
HIF1A
NTSR1
SNORD38B
ZSCAN9
ARHGAP9
IFNGR2
C1ORF131
ZSCAN4
LINC00933
PPM1G
ECSCR
MSMP
USP45
EGR1
SRSF9
SHOC2
PPARGC1B
TMEM79
MIR5707
GID4
KCNQ5
CLNS1A
TSHZ1
GID8
MIR4513
HEMGN
PAX4
PAX6
PAX1
PAX3
SCRN3
SCRN2
GCFC2
ZFAT
PTPN7
ST7-AS1
GINS2
GINS3
ASUN
ATOX1
NANOS1
NANOS3
NANOS2
SUZ12P1
TPRG1L
CAMKK1
MIR3131
LRCH1
MS4A12
MS4A13
OBSCN
AGBL5
BAG1
RTKN
FSTL3
RPS6
ARRB1
VDAC1
LOC100190940
CHMP5
RPS8
LOC100652758
OR52N2
DEF6
DHX58
ZNF385B
UTP11L
NAPA-AS1
SH3PXD2B
CYB561A3
SLC22A18AS
ARHGAP27
SLC6A11
GALT
FBXO44
TSSK4
GALNTL6
GALP
FAM214B
SRI
LGALS9
IGSF21
FSCN2
ENKD1
AKIRIN2
AKIRIN1
CKMT2
KCNJ9
RPS6KC1
SNORD19
AGPAT4
AGPAT3
MYO19
COL1A1
FAM136A
RILPL2
MCL1
C15ORF27
CAMK1G
MIR4280
FCGR3A
FCGR3B
FOXO3
LOC100270746
SOX3
OR2AK2
SMCR5
PEX16
CDC37L1
RAB3IL1
GCNT1
RPL24
AOX2P
RPL22
ATG3
LPCAT3
LPCAT1
MIR3202-1
AADAT
LOXL1
PIEZO1
MIR548Z
PIGO
PIGU
PIGV
MIR548C
PIGZ
ANKRD20A8P
LOC348761
KIAA1147
FAM154B
RHPN1
LOC100506606
PPP1CA
BBIP1
SRRM3
C2ORF80
FAM26D
RDH13
WBP2
WBP1
SIK2
PTGS1
PDCL3P4
IGF1R
MT1IP
GAK
PUF60
WDR5B
EIF3H
TMEM82
MAFA
PLIN4
USP31
ENOSF1
EIF3J-AS1
CEP128
SMAP2
MIR4516
KDM4A
DENND3
ARHGAP22
SNRNP35
PTP4A1
ARHGAP26
ARHGAP25
ARHGDIB
DDIT4
MTX1
SLCO4C1
MRPS7
CD22
MRPS5
IFI35
CALN1
TDRD5
MYLIP
ABHD6
LOC730668
ABHD5
NKIRAS1
ABCB8
GPR4
DR1
ACSL1
FEM1C
GOLGA8O
ATP6V1G2-DDX39B
ULBP3
C19ORF25
CCNO
RPL6
TBRG1
PTPMT1
RASSF5
LOC283692
CTIF
KREMEN2
LUC7L
RSAD1
CHD3
INTS5
MRP63
MIR635
SCD
MIR636
ABHD11
GATA3-AS1
SCT
FLYWCH1
MRPL10
IL4R
MRPL16
MRPL18
MRPL19
UAP1
CAPS
POLR2E
TMPRSS13
ANKRD24
DCUN1D4
MFSD7
WFDC1
EFHC2
THOP1
RHOG
CES1
SERHL
SLC22A31
MPL
TMEM69
MPI
PRODH
KLHL41
MTSS1
CASKIN2
CASKIN1
POLRMT
RNF126
AIFM1
AGO1
CIR1
IQCF1
P2RY10
MUC5B
NCOR2
KRTAP5-11
HIST1H3I
UBE2Q2P1
ZNF629
TEC
CACNB4
SRD5A1
RASSF3
DNPEP
LOC100507091
FLJ44511
ATP12A
GGA1
GGA3
PLCD3
ADA
ADO
PHLPP1
ADK
HIST1H1B
ITFG3
ATCAY
PKD1
TACC3
ZNF484
ZNF485
VMO1
PIAS4
PSMB6
HIVEP2
MKI67
TEX38
GNMT
TEX33
JUNB
PIFO
HIST1H2AL
HIST1H2AH
GNAT1
P2RX3
SWSAP1
CORO6
P2RX6
BCL2L10
TYMS
ESCO2
C9ORF24
CRY1
ZNF552
ZNF551
HSD11B2
DKFZP434H168
ZNF558
SIN3A
TMPRSS9
LEF1-AS1
HOOK2
LOC100505812
KIAA1024
TMEM169
EVI2B
TCTEX1D1
LOC100507472
REPIN1
SUGT1P1
RPL35
PCDH7
TARBP2
GNA15
ATF5
BAP1
SDHB
TBC1D10C
SDHD
PPCS
ZCCHC13
IFFO2
SUMO2
TMCO4
FRRS1L
CCDC140
CCDC142
DBN1
KBTBD8
LOC152586
CDCA7L
EEF2K
LHX1
SMG7
BLOC1S4
DLG4
LHX8
LHX9
FKBP11
SYS1
FAM114A1
MIR374A
METTL12
LMBRD2
SLC38A7
NPR3
IFNK
SLC38A3
ZMYM5
SLC38A9
MIR138-2
STK4
CXCL11
CXCL10
GBA2
CXCL17
TEX9
CD3EAP
MIR4505
AKAP8
STARD8
CYP26A1
STARD3
LZTS1
AR
ODF3
ANO8
ANO9
LOC100132891
NUAK1
NUAK2
LOC730183
CELF1
TRAPPC3L
GOLGA7B
C14ORF2
MIR3185
C14ORF1
TMEM132A
PTENP1
HCG25
DUS1L
BHLHA15
HCG23
MIR1908
GTF2B
ZIC5
JAK2
TNFRSF9
ARPC2
TBC1D29
C19ORF38
RNF44
GUCY2D
SENP8
SKINTL
SENP1
PPARG
SNPH
MIR190B
BRF2
DSE
FSIP1
ING3
PDAP1
CENPBD1
DNAJC8
CEP170B
C1QTNF9B
DNAJC5
DZANK1
ERMP1
CCDC94
TTC31
WDFY3
HS3ST3B1
EFCAB4B
PTPRVP
TTC38
TMEM95
GUSBP11
MIR195
SLC2A13
C5ORF24
SNORD46
SNORA68
C1ORF159
FSBP
GLS
RGMB
LINC00910
BSX
NCOA7
TMEM9B-AS1
FAM91A1
LOC100131635
NR2F2
REM2
ELL3
MINOS1
FLJ43663
RIMS3
CTF1
IL1RN
ZNF83
LDLR
PRAM1
PDE10A
SREK1
GEMIN8
ZFYVE20
ZFYVE26
GTF2H2B
SLC17A5
PRDM11
EMX2
ALOX5AP
LOC100130348
PBRM1
KRTAP5-7
SNORD42B
ITCH
CCDC144B
CHMP4B
GEN1
ZNF496
SNORD42A
HAND2
ST8SIA6-AS1
LZTS1-AS1
GIPR
EIF2S2
SLC37A2
DDX17
MIR4746
LPIN1
LOC100652739
CDK10
ERCC6L2
TMEM255A
GRIN3A
KLF6
ST7
GZF1
KLF2
ATP6V1B2
CLSTN1
MTRNR2L6
N4BP2
GNB3
HEATR3
NFX1
ASCC3
MMP28
LAMP2
MEX3D
LOC100506421
HOXB13
ENDOD1
MIR133A2
FNDC3A
TMEM109
MAP3K12
TPSD1
PPP3CA
C16ORF93
MIR4751
ATP13A2
DEXI
DLG1
LRRC43
ZXDB
LRRC46
LRRC48
TMEM175
MARCH9
TMEM173
RARA
DNTTIP2
B3GNT7
RARG
LINC00273
FNDC5
DHRS4
CLDN15
DHRS3
EIF3F
SETD4
MIPEP
RABIF
DYRK1A
MTMR6
ARMC12
MTMR4
FAM222A-AS1
CDKN2C
TSC22D2
C9ORF171
DKFZP686K1684
GUK1
CCDC157
NMT1
EDEM1
WRAP73
SNORD126
KIAA1161
LRRC4C
SLC2A9
SLC2A7
SLC2A5
CSTF2T
MIR3978
CNFN
C15ORF48
LOC653486
LOC285847
CCL2
NOBOX
TNFAIP8L1
LOC283214
PAX5
FAM73A
SCHIP1
VANGL2
EXOSC7
HCCS
HFE
TCP11L2
CYP26B1
EN1
EN2
CEACAM4
TLDC1
BLACAT1
PPP1R14B
PLEK2
ZNF724P
MIR3190
MIR3191
MIR3192
BTG2
NIPA1
SDSL
MIR1915
SARDH
ATP6V0A1
VPS51
GUCA1A
RALB
SMCR7L
NODAL
TIGD3
ADAM32
ADHFE1
ACOXL
TIGD6
SSSCA1-AS1
DNAJB8
SKP2
S1PR2
DNAJB7
TMEM200B
AMDHD2
ELN
LOC100506178
PVALB
KDM6A
DOT1L
MIR18B
DIDO1
PATL1
H1F0
LOC100506834
PODXL2
IL6R
TAPT1-AS1
ENO2
LINC00907
SNORA52
ZNF800
ZADH2
SNORA57
GCSAML-AS1
LLGL2
LIME1
SLC22A18
SLC22A17
RUSC1-AS1
MIR2110
CDK4
MIR3151
CDK8
CBX3P2
CALR
MIR663B
OXLD1
GRSF1
PNPT1
MSH5
ALOX12
FAM83H-AS1
SORBS3
FAM219B
CD320
ATG16L2
RGL2
SCN2B
SCN2A
NARFL
NFKBIL1
ARHGDIA
MIR1972-1
FEM1B
USH1G
IL17REL
PRKCI
CGB7
PRKCB
PRKCD
MS4A6A
EBF4
EBF3
METTL21B
KBTBD11
ATP6V0E1
TRABD2A
KDM8
SCML1
PM20D1
CDPF1
SEC11A
ZNF157
DDX25
PFKFB3
SCRIB
C1ORF189
ZNF790
ZNF791
GPR132
FKBP14
ADD1
RAB3IP
TBX20
RAET1K
KIAA2018
MIR5581
PIDD
GGPS1
CWC22
PRPF39
PC
CNGB1
CCDC97
BCLAF1
PARD6A
PLA2G7
ZNF572
MARCKS
FMOD
ZNF577
ZNF579
PRTN3
ATPAF2
FAM131A
ATPAF1
MIR4744
DLG1-AS1
IDH2
CCDC78
RPL15
TOMM34
C16ORF95
HIST3H2BB
FAM58A
C16ORF91
SNORD4B
SNORD4A
SF1
FGFR3
FGFR1
SMPDL3B
LOC100127888
INPP5D
TRANK1
FOXN3
IZUMO1
C17ORF82
LOC100133612
ZAR1L
LOC646626
PRRX1
PRRX2
RGP1
MEIG1
HELT
LOC100132529
LIF
MYADM
SNORD117
USP25
TIMM8B
TBATA
AFF3
TEKT4
PNPLA3
PNPLA2
PNPLA1
CARD8
PNPLA4
PNPLA8
CLUH
STK40
ERP27
LRRC37BP1
VGF
ATG13
CCP110
PWP2
PKNOX1
UBE2I
NAA15
DSCR9
NAA10
ST8SIA5
CDHR5
PTCD1
HMGN2P46
MAP1S
GNAL
UBE2S
CYP26C1
CCSER1
MINOS1-NBL1
SEC14L2
SEC14L1
CRYGS
RPL18A
RNU6-33P
BTBD19
SRGN
CRYGA
CEND1
BTBD11
MIR497HG
PDE3A
TMCC1
ECT2L
RAB22A
TSPEAR-AS1
DUS3L
NMNAT3
LFNG
TAS2R38
PPCDC
ACSS2
NCCRP1
SALL1
SALL3
WAS
GPR68
MAEA
AIF1L
HDGF
TAGAP
LRRN4
IL15
IL16
FARSA
PPP1R15B
STX16
ZMIZ2
ZMIZ1
CDHR2
IL8
EFHD2
LOC647323
LOC100130691
JARID2
TTF1
MOSPD3
C1ORF174
OXR1
C1ORF170
UBE2F
HIST1H2AG
RAB30-AS1
KLF11
KLF16
KLF15
GDF3
ASAP1-IT1
GDF7
GDF6
TLN1
FLJ20021
PUS3
POU3F3
SLC44A3
CEP63
MNS1
MEST
MCIDAS
PCNX
DUSP16
LOC442497
MCM8
LOC253573
EPC2
EPC1
NDUFS3
NDUFS5
KCNK5
C1S
TMEM167B
COQ6
SNORD38A
LOC100506801
FAM198A
DHDDS
AOC2
EPX
ISL2
MCF2L2
PKMYT1
THAP9-AS1
MUC22
MUC21
PI4K2B
IL21R-AS1
PI4K2A
LEPROT
MS4A7
MS4A3
RREB1
CCDC102A
WWC3
DGCR2
MICAL2
SYCE2
SUSD3
PHC2
GPR108
MFAP3L
RNASEK
PYGM
C1ORF195
BRICD5
SOD2
RNASE4
SOD1
STK4-AS1
ZNF365
FAM221B
LOC401463
FBXL8
BRSK2
CCR1
CCDC82
ROBO3
PKIG
FBXL5
CCDC86
LOC100216545
ADAMDEC1
DDX6
TLR6
C16ORF89
CCDC63
SVOPL
ZNF219
C16ORF86
SNED1
KCNJ10
CLTA
CLTB
MIS12
LRRC61
TMEM115
ADRBK2
FAM161B
C17ORF99
UBE3A
MED12L
SLC35A5
SLC35A1
PCOLCE
DLX5
DLX6
MPDZ
SNX17
ACVRL1
FAS-AS1
LMX1B
ABCB10
APLN
SART3
MTFR1
GET4
ACTB
HIST1H2BJ
HIST1H2BK
LOC285084
CR1L
PLEKHA8
GCH1
CDC23
TNFAIP3
ELOVL5
ACTR8
BAIAP3
BAIAP2
BEST1
XPNPEP3
ACTR3
MALSU1
BEST4
DTX3L
CD82
SMCHD1
SORCS3
EVI2A
NUDT4P1
HYDIN
RAB8B
CNR2
MIR4793
SGCB
LINC00114
MGAT5B
DUSP8
SNRNP70
CYSLTR1
SGPP2
DUSP2
GBGT1
LYL1
SHPK
PCDH9
ATP8A2
STAG3L4
PAQR4
ZNF697
FADS1
FADS2
IDUA
HEY1
METTL8
TAF15
MIR4422
PTENP1-AS
GPBP1L1
MTF1
METTL1
ANKRD66
SYNGR2
ACTRT3
NXT2
PRR5L
NXT1
TPTE2P6
ZIM2
IER5L
VHLL
MDGA1
MIR1972-2
KCTD1
OR10A6
MPZL3
FAM83H
MIR675
C19ORF81
MIR676
PLEKHN1
CARNS1
RNU6-34P
SERPINA1
LOC730227
CPNE8
HCFC1
PLOD2
DGKQ
CPNE7
RAB4B-EGLN2
DGKH
PXN
LOC374443
USP6NL
CABLES2
UFL1
SNORA30
SNORA37
EFNA3
PSME2
COMT
LINC00963
PARD6G-AS1
LINC00961
USP19
SNRPG
PACS2
SBNO2
USPL1
BAIAP2-AS1
MXI1
PSME3
UNC45A
MIR589
EPS8
PKDREJ
MIR30E
ZDHHC14
ZDHHC17
ZDHHC11
MYPOP
PCSK4
P4HA2
AP5S1
ZCCHC10
UBAC2
SEMA4A
DUSP22
LEMD3
SPATA42
TAT
BYSL
EFCAB12
AMZ2
BOD1
PRIM1
MIR30C2
MIR30C1
MRPL53
BRS3
MIR335
LARP1
SLITRK4
AP1M1
SLITRK3
TRIQK
ALOXE3
PSPC1
FAM129B
SERP2
CNDP2
ZNF670-ZNF695
STRBP
TTI2
LOC401320
RGMB-AS1
ENC1
POP5
ATMIN
GPR114
ZNF772
ACTA2
C12ORF73
RASGRP4
CDKN1C
LOC100505624
LOC388849
MYO18B
SNORD66
C9ORF66
TPK1
SAMSN1
TST
CBR1
SNORD69
MGC12916
PPP1R1B
GSX2
LCTL
C21ORF90
OVCA2
FIS1
SMG5
TSPYL1
C10ORF114
KIF9
C10ORF118
MIR4761
TMEM129
LHX2
ZC2HC1A
HOXC12
LDLRAD4-AS1
HCK
SLC39A3
BNIP1
LOC100507032
MIR937
PTGER4
EMC9
MIR106A
AMZ2P1
PEG3
ATXN2
ATXN1
MYH11
OTUD5
LOC100505964
AP3M1
MIR4308
MIR4309
AKAP13
MBOAT4
TSC2
HINT2
HTRA3
NEDD8
BSDC1
MFSD6
LOC100129617
SP6
SMC4
SMC6
BRWD3
BIRC3
GATA3
LEPR
SCAF4
TNKS1BP1
WEE2
LEF1
MIR4785
NAA30
TP73
IFNA21
GLS2
B4GALNT4
RPL23A
B4GALNT3
PMS2P4
ARL8A
RPS16P5
CAT
MIR301A
TEAD3
MIR301B
LINC00489
TTC7A
UCN3
NDE1
PGF
SIM2
SIM1
SPTBN4
DYNC1I1
PDE1B
C8ORF56
DYNC1I2
MIR4432
IMPDH1
ESYT3
NCMAP
SKA3
SKA2
PGP
CXCR4
JAG2
POTEA
NDUFC1
MIR3202-2
FTH1P3
ADAT3
ADAT2
IL31
MIR641
SOX21
DMXL1
HAP1
EXOC4
CA3
DNAJB8-AS1
HEXB
CA6
CA4
CLEC3B
FUT2
FUT1
ACBD4
PPP1R13L
GDF1
ESD
SNORA20
BRI3BP
MIA
SNORA29
OLFM1
RHPN1-AS1
SAV1
OSBPL2
IZUMO4
TNNC1
MIP
FBLN1
USP24
FBLN7
DDX39B
WNT10B
SYNJ2BP
ARHGEF1
PROKR1
CBFB
MKLN1
RNF207
MIR147B
HPCAL1
LIPE
FLJ41200
HAGHL
SIGLEC16
PALM
FOXE3
SSH1
PAFAH1B3
KPTN
SLC41A3
MARK2P9
MIF4GD
LOC100131564
GATAD1
ATP5G2
WNT7A
C11ORF83
ANXA1
DMRT2
LINC00226
ZNF691
EMR2
EMR3
NMRK2
SEC62
ZNF696
OTOP2
C6ORF147
ZBED6CL
TRIB3
LAMB1
LAMB2
DHX37
NEK6
MT1X
NEK3
DENR
B3GNTL1
MIR130B
NEK8
C1ORF53
MT1H
SF3A1
SF3A3
MT1G
TXNRD1
C12ORF61
ZNF181
C12ORF66
PRR15
C3P1
RNASEK-C17ORF49
SHB
MIR3180-5
CCDC7
FOXD4L1
BLVRA
COQ10A
GLTPD2
EPOR
MYBPC3
HS6ST1
MIMT1
ZNF500
OR1J1
SASS6
TMEM138
EPHA10
ZNF232
CCDC41
CNBP
STBD1
DIRAS1
C17ORF70
FBXL19-AS1
FAM167A
HPGDS
FBXO21
AZI1
RANBP9
TBX15
ZNF345
ZNF432
CADM4
TMEM8B
SLC35C2
CADM3
ABRACL
MIR363
CELF4
RALGDS
KRTAP5-8
KRTAP5-9
ANXA2
TXN2
NUDT10
NUDT11
ANO2
NUDT14
TAPT1
LOC284751
MIR4797
PIP5K1C
STX2
SLC23A1
SLC23A3
MYO9A
SLAMF7
CPN2
LOC400684
TMEM187
LOC100507351
RPA1
EZH1
MEGF8
SLC5A3
GTF2A1
GTF2A2
SLC5A9
MEGF6
UBN2
LOC90246
GBAP1
LPHN1
HDGFRP3
C22ORF24
LOC100506776
CLIC1
ETS2
YWHAH
LOC400043
UCN
AP1B1
ZBTB2
PHYKPL
PCMTD1
MAT2A
GNB1
CHRM4
GLRB
CDC42EP5
LOC100287944
MGAT3
CELSR1
PDCD1LG2
C8ORF69
SLC20A1
VAMP5
WDR46
ABI3
TESC
POU2F2
KCNIP2-AS1
ACADVL
RAB4B
RAB4A
SLC6A9
FCHO2
IL25
LOC643339
GPR35
GPR34
KIF2C
C11ORF80
CYMP
LOC100505676
TPD52
C1ORF228
LOC728431
ATP6AP2
IRF2BP2
HCG4
LINC00545
QPCTL
DGCR6L
ZIC3
ANKRD44
AQP1
LINC00941
LRRC2
USP39
HAND2-AS1
RFNG
GCSAML
MORN4
ADCY7
MORN3
RNF186
RNF181
SECTM1
ZNF79
RNF219
RNF215
ZBTB20
MED29
DOCK8
MED20
ADORA3
KIF26A
ALPK2
SEPT9
SEPT4
XRCC5
FAM184A
HOXB-AS5
SMURF1
UBE2F-SCLY
UBAP2L
CLEC7A
JUN
MEIS2
NARR
PLEKHB1
LOC344967
SCNN1D
FTX
C11ORF94
TM4SF20
FAM98C
RIC8B
TFR2
PLCB3
EPHB6
PARP9
ATG9B
SEC13
RALGPS1
CLEC9A
PTPDC1
HLA-DPA1
GIMAP8
BTNL2
FAM32A
MIR1-1
SCUBE3
LMNB1
ALDH4A1
MRPS25
MRPS22
CDC14A
RPSAP52
RHBDF2
C1ORF43
ATP6V1G2
PHF8
PHF6
PHF7
SPATA6L
NVL
PHF2
MIR1469
NADK
LOC338817
C2CD4C
C2CD4D
LOC100505636
PPARA
MOB3B
FBXO2
MOB3A
TBX6
FBXO6
KCNA7
SNORD84
KCNA2
MIR326
BRF1
JMJD6
STRN3
ZNF532
JMJD8
FHL2
FHL3
FTH1
MIA-RAB4B
ZNF248
CCDC30
FOXD2
FOXD1
APPL1
PLA2G2C
OR1E2
LOC100129924
CHMP1B
RAD51B
MEMO1
MIR92B
ATL3
C17ORF49
MAPK1
LOC100132146
RUSC1
MIR5094
ZMIZ1-AS1
PPIE
ARPC5L
SIGMAR1
CCNB1IP1
MIR4322
MIR4323
HMGXB3
LGI2
HYI
MRS2P2
PRELID1
LOC284581
MDH1
PRELID2
PIN1
DCLRE1C
YES1
PIN4
THUMPD1
C2CD2
MIR181C
FRG1B
TERC
MLLT1
RNU6ATAC
ANKRD30BL
KCNS1
PHOSPHO1
GPX5
OR2C3
PDE6G
RENBP
STAC2
MRGPRD
HDGFRP2
GTPBP3
PPP6R1
SLC7A5P1
KIAA0087
SLC7A5P2
ARID3C
TDRD1
DRD4
CASP8
HES5
PURA
BCL6
ALX1
C18ORF56
MAN2B2
PLK3
GLRX3
SETD1A
LYRM2
AKT2
STX16-NPEPL1
NKX2-2
NKX2-3
TLX1NB
TTC9B
TLCD1
TRMT13
PKD1L1
AHCYL2
STUB1
LOC285758
ANAPC13
[truncated: 892 more rows]
