# Supplementary material for: Identifying Network Perturbation in Cancer
Source: PLoS Comput Biol. 2016 May 4;12(5):e1004888. doi: 10.1371/journal.pcbi.1004888 (PMC4856318; doi:10.1371/journal.pcbi.1004888)
Supplement: S1 File — (ZIP) [file pcbi.1004888.s001.zip › files/tf_data/CD34_15k_enh/SP1.csv]

ELANE
KHSRP
C6ORF120
C6ORF123
LOC100130872
REM2
HSPA8
TYW1B
LOC728024
LAPTM5
TULP4
SLC50A1
ABCC5-AS1
MIR16-2
ZNF708
HSPA5
HKDC1
ZNF700
PIK3CD
EN2
ZSWIM4
ZSWIM7
ZC3H15
ZC3H14
TMEM59
ABCD1
IRX4
IRX1
ABCD4
TMEM51
FOXQ1
SP9
TCOF1
LOC100505666
NUP98
PPP2R2D
XPA
SP3
CRB3
SP7
LOXL1
FAM205A
RAB40C
MEG9
MEG8
PTRH1
SNORD12
PRRG2
HIPK2
TRAPPC1
WHSC1
TRAPPC3
KLLN
TRAPPC4
PARP11
NRTN
MAG
ACLY
SPPL2B
ITGA9
LOC100129973
EVL
ATP2A3
ITGA1
LOC100505715
NOP2
MGST2
MGST3
MFSD12
DENND4C
IQSEC1
IQSEC2
UFSP1
APOA1
APOA2
RUSC2
ZNF451
LILRB4
XPO7
LOC100132111
PAM16
RUSC1
FBXL15
ADIPOQ
WSB2
PSMG3
RRN3P2
KSR2
GHDC
SDK1
PRSS57
CNOT10
XPOT
PRSS53
HAND1
DNASE1L1
DNASE1L2
LIN28A
COL4A2
COL4A1
CNTFR
ITGAX
RPS6KA1
BCL7B
KCNH2
TP53I11
TP53I13
PSMD13
PSMD12
BOD1
LOC285484
ITGAM
SIGIRR
TMEM198B
HMGN4
ITGAD
FAM134B
FOXC1
ZNF292
ZNF707
SMAD7
AFTPH
MUS81
AMMECR1L
NDUFAF3
LOC100506710
MIR4710
PELI3
TUBB2A
SLC36A4
ARF6
HOXA-AS3
ELMSAN1
HTR7P1
C22ORF34
DBNDD1
MYEOV
ILDR1
WDR27
FAM71E1
MIR557
TCEA2
SUGT1P1
IRX5
NOL9
CHTF18
ZC3H18
MOB2
GVINP1
OLIG2
NOL3
LINC00671
RAB11FIP3
EDA
RALY
FAM156A
RAB11FIP4
FAM20A
CCDC114
MIR3936
CXXC5
IRX2
SPHK2
BPESC1
C2CD2
CPEB1
CPEB2
SPNS1
CHAF1A
PDDC1
NFX1
SRD5A3-AS1
SNAP47
PLGRKT
BRIX1
EFCAB2
CLIP2
ETNK2
CDCA4
CDCA5
HOMER1
HOMER3
GDNF-AS1
PTK2
HEXDC
STEAP1B
DHRS7B
CNTF
CD47
UBL7-AS1
CA11
DMTN
MIR765
MIR762
VMA21
MIR760
RPL29
ZNF48
FLJ31306
WDR24
THAP3
CFD
C3ORF52
DEFA11P
SMKR1
ACTR1B
PNN
CHID1
IGDCC4
WDR76
RPN1
RPN2
SYTL3
LOC442132
TERC
LINC00899
NQO2
RIBC2
RIBC1
SPRED3
PRPF8
SNORD82
CHI3L2
MIR496
DFNB31
HDAC5
ARL2BP
ASTL
CD72
SLC16A14
MTMR9LP
SIX5
SIX1
SIX2
ESRP2
GSTTP2
CNPY4
DKC1
SLC47A2
HMG20A
HMG20B
MRPL37
MRPL34
MRPL35
UBE2R2
ARRDC5
TBL2
TBL3
ARRDC2
FAM120AOS
PDE8A
SMDT1
DBH
RAB27B
SYPL2
DIEXF
NRXN3
TIGD3
RFX2
RFX3
IBA57
C6ORF52
PAK4
DBP
TMEM179B
MAVS
MIR541
CD300E
MAZ
IL10RA
FOXP4
ZNF57
TBR1
ASTE1
ZNF592
ZNF593
LOC115110
MED9
LOC388692
MYCL
ZNF606
ZNF607
PTEN
ZFR2
NDC80
PKDREJ
MFSD2A
FLT3
CAMTA2
TNS3
TNS1
MSL3P1
IGF2
TCF3
DLD
ARID2
GCK
NPFFR2
FKSG29
CLUHP3
IGFBP4
EPS8L1
PHLDB2
MARCH6
ZNF775
GLYCTK
PMS2P5
SHISA5
ELOVL2-AS1
PFN3
DDRGK1
GTPBP1
TRIM3
TRIM2
ISLR2
TRIM7
NXPH4
TMC4
EPHX1
TMC6
TMC7
ANKRD13B
ZNF333
ANKRD13A
PKLR
BREA2
PPP6R1
TMC8
CD300LG
CATSPERD
LGR6
DNAJB5
PPA1
MIR5010
BAI1
MCTP2
MLF1
ADAP1
MLF2
NUP62
NOTCH2NL
C6ORF203
MECOM
RSPH3
TPM3
TPM2
TPM1
MRGPRX4
MRGPRX3
PNISR
FOXB1
UBE2D4
LOC646719
KIAA1683
ARID3A
TRIO
CLIC2
LRSAM1
NUP107
TET3
TET2
KIAA0020
LOC286467
YKT6
MMP19
C16ORF59
PTCHD2
BBX
PPP1CB
SLMO1
MFSD11
PRR7
LRRC34
LY6G5B
MLLT4-AS1
HLA-DPA1
FAM32A
THTPA
XAB2
ATP6V0B
ZNF629
SVIL
THPO
ST6GAL1
TCEB2
GTF3C4
EPN2-AS1
AGRN
APOA4
CLCNKA
NR1D1
SMARCA2
MYBL2
CCNI2
MIR196B
MIR4638
OR6S1
AXIN1
OLAH
ERO1LB
MIR3940
TOR1A
ZAP70
OST4
NAGLU
OGFR
ST3GAL3
CHCHD2
CDC5L
RAC2
ST3GAL6
RAC1
VCL
RUFY4
VCP
CPLX1
ANKRD26P1
NBPF10
VASP
ASCL5
PBX2
SNORA74A
DPH1
DPH2
PRR7-AS1
LILRB1
MIR4523
KATNB1
NSUN4
ARHGAP30
CANT1
BOLA3-AS1
CALCA
PTCH1
PAGR1
MSH5-SAPCD1
LYVE1
KCNQ1DN
ZFR
CD33
CD34
MAMSTR
MIR3165
ZNF321P
POLR3D
POLR3E
LOC155060
APCDD1
MIR718
TXNDC5
POLR3K
POLR3H
CPPED1
CACNA1H
GPS2
LOC728537
SPG20
FAM46D
DCD
DNMT1
LINC00426
TAOK1
PSD2
PSD4
MIR196A2
CUL7
C19ORF10
FCAR
FLCN
BMP8A
PNKP
R3HDM4
CLCN2
CDH22
FBXL16
CREB3
CDH26
CLCN4
INO80B-WBP1
PNKD
TRPT1
CARHSP1
LDLRAD2
ORMDL2
ZNF295-AS1
RBM47
LOC643387
MIR627
MIR150
PQBP1
MYCBP
GALR3
C7ORF43
IHH
TTC16
LINC00339
LINC00338
LINC00337
LINC00336
NCMAP
LINC00332
RNF157-AS1
AES
MRPL23
H19
HSPG2
GAB3
DNAJC21
LINC00938
DMRTB1
FOXJ3
ZNF853
ARHGAP9
HABP2
NKX2-3
TDRD12
RICTOR
LINC00935
LINC00936
THEM5
SRSF6
ABCF3
SPRTN
MSMP
EGR2
EGR3
MZB1
EGR1
SRSF8
EGR4
CCDC58
VIL1
TUSC5
ENOSF1
KCNK17
CX3CL1
PJA2
CHEK1
DALRD3
CISD1
PRKAB1
MIR4513
RPUSD4
ZNF580
EIF4H
MRPL2
RPUSD1
PAX3
PTPN2
SCRN1
ZFAT
PTPN6
MRPL9
GINS2
TNP2
ATOX1
CBX3P2
MIR4312
DDR1
PSD
TPRG1L
CAMKK2
NPTXR
RBCK1
ASPRV1
SPAG1
MBD3L3
DNASE2
AGBL5
BAG1
BAG6
MSRB1
RTKN
FSTL3
CHST1
ADAMTS13
ADAMTS12
DHDH
RPS2
CYP2S1
VDAC2
MIR24-2
MEOX1
BCR
SLC52A1
LOC100652758
DHX58
GMFG
HOXA13
PPAPDC1B
HOXA11
HOXA10
PSMA3
SLC6A19
SLC6A18
TMEM204
TMEM205
TMEM206
SLC22A18AS
LENEP
GALT
NEMF
FBXO41
FBXO43
C9ORF16
FAM214B
MIR4640
PREPL
SORD
GUCD1
IGSF23
ATXN10
LGALS1
LGALS7
RMND5A
RMND5B
TCAP
SNORD10
NMS
MYL12A
NUP54
TSTA3
PLLP
KCNJ9
BCL2A1
TAPBP
LOC388942
SCARNA11
SCARNA16
AGPAT1
LOC388948
CSNK2B
ASAP2
MYO10
ATP8B5P
MIR4288
MIR4284
MIR4739
SMCR9
KIAA1522
MPDU1
MIR4731
BBC3
ALDH1A2
MIR4736
SEL1L3
MANBAL
PRICKLE4
LYPD3
CALCOCO1
RPL26
UNCX
RPL23
RPL22
RGS5
C5ORF42
LOC100133669
RRAGA
PRRC2A
FABP6
GIT1
VHL
MPND
PIGC
PEAK1
PIEZO1
PIGO
LINC00654
PIGQ
LINC00656
MIR377
IFI30
IL1RAP
PIGX
COG4
TMEM72-AS1
ANKLE1
CSNK1G2
RHPN1
CCDC171
LOC100133445
OAZ3
OAZ1
SEPT1
RDH13
BLACE
MIR3176
WBP1
ATXN1
ATG16L2
FXYD6
SUN1
MT1IP
ABHD15
KLK14
WDR5B
POLD4
RNF213
MAFA
PLIN4
PLIN5
PLIN2
PLIN3
CDK2AP2
PLIN1
PLVAP
SLC39A13
SMAP2
MIR4514
MIR4517
MIR4516
RBPJ
CIAPIN1
NTRK1
NTRK3
SLC34A1
ARHGAP22
ARHGAP21
DVL1
ARHGAP27
PTP4A2
SERPINB6
FXYD6-FXYD2
C6ORF48
BLNK
TDRD9
NFKBIL1
MRPS7
CD27
RIIAD1
RBP1
ABHD8
C3ORF37
C3ORF36
MED19
UBR2
MIR3178
PELP1
NUCB1
ABHD4
ACYP1
BMP6
SOCS1
SRPR
SOCS2
EIF4G3
EIF4G2
EEF1D
ACSL1
LOC728819
SPG20OS
SCN4B
LOC402160
ATP6V1G2-DDX39B
C19ORF26
PACSIN3
GRB7
C19ORF25
CYTIP
CCNO
PSG2
CCL3L1
VPS72
IL20RA
HOXC8
VKORC1
HR
PTPMT1
RASSF2
RASSF5
RASSF4
RASSF7
TMEM120A
CD151
LOC283692
FEN1
SSU72
DBIL5P
KREMEN2
RSAD2
IL1R1
UBD
CHD5
MIR638
CHD9
SCD
MIR141
MIR636
MNT
ABHD11
MIR632
NPC2
IGF2-AS
GATA3-AS1
LINC00324
HINT2
CRMP1
SCT
FLYWCH2
FLYWCH1
OXER1
TTC1
C5ORF38
NEDD9
C11ORF35
C5ORF34
RHOQ
ARPC4
POLR2E
ZNF823
ANKRD24
POLR2A
SNORA78
ACO1
C1ORF145
SNORA75
MFSD6
TPRKB
RHOF
POLR2K
SNORA70
ABCG1
PRDM15
DEPTOR
PLSCR3
PRDM11
ANKRD20A2
SLC22A31
AVP
USP53
MPI
PRODH
LOC338799
CASKIN2
CASKIN1
POLRMT
RNF126
IL17RC
MATK
RNF121
MIR1229
KDM1A
GAMT
FAM120A
MAPK15
PEA15
MIR2355
MAPK11
MAPK12
FAM217B
GRASP
FAM86JP
MLX
FCER1G
FZD3
ZNF628
BTG2
OGFOD3
PM20D1
ZNF620
REPS2
RASSF1
TES
POU3F4
SELL
SIAH1
GML
HOXC5
FLJ44511
CACNA1C-AS1
ZFP36L2
HOXC4
CTRB2
RAI1
GGA3
MLXIP
LOC100507250
G6PC3
PLCD1
PDZRN4
ADO
ZNF518A
HOXC6
AP3D1
B3GALNT2
EMILIN1
ZNF480
PKD1
ZNF483
LOC93432
PICK1
FRY-AS1
PIAS4
PHGR1
PSMB7
ZNF131
PSMB4
HIVEP1
LPPR2
GNMT
RASL12
ZNF316
TALDO1
ZNF319
MPO
TEX36
OGFR-AS1
RPL3L
HIST1H2AI
LOC285696
OVOL1
HIST1H2AJ
C6ORF222
DEFA1B
HIST1H2AC
MBL2
NUPR1L
SNORD20
BCL2L13
BCL2L12
KCNK4
TMIGD2
C9ORF24
MLH3
CRY1
RPS19BP1
NEK11
CTU2
ZNF557
ZNF555
RSAD1
MSX1
NACC1
HSD11B2
SH3KBP1
RPL3
TMPRSS9
MIR4724
MIR4722
TRAF5
TRAF6
SCAF11
HOOK1
MIR4728
MIR4729
KBTBD4
TVP23C
ALDH1B1
LRRC58
FOXN2
LRRK1
C9ORF131
RPL36
RPL35
PCDH7
LMNA
WISP2
GNA15
TLK1
GRIN2D
NSUN5P1
SDHA
ATF4
BAP1
ATF6
TBC1D10B
MOV10
PRKAR1B
AP1M2
CCDC147
CCDC140
BPIFB4
PMAIP1
KIAA0319
DLG1
LHX2
SMG6
LHX4
DLG4
PTGER4
COMMD7
PPP4R4
LOC113230
MIR4298
SERPING1
NPR2
TMEM44-AS1
IFNK
LHB
SLC45A4
CAMK2G
SLC45A3
PIDD
OSBPL9
STK4
IL22RA2
OSBPL3
NEUROG1
LRRC56
MIR4781
LINC00229
ADRA1D
UCKL1
TUBB4A
HCN2
SNRNP25
ZSCAN12
SAP25
YBX2
PTRHD1
MICALL2
ANO8
ANO9
LOC100132891
NRSN1
NUAK2
LOC255167
ANO1
CELF1
C22ORF29
POLR1B
POLR1E
MIR3189
MIR3188
PTGDR
MRPL14
TMEM132A
C22ORF26
IL4R
METTL23
HCG27
SIRT5
POM121L4P
MIR1909
MIR1908
C19ORF35
LTC4S
AHSA2
SNAR-G2
TNFRSF8
JAK3
RNF103-CHMP3
TBC1D24
TNFRSF4
TBC1D29
CCL27
NR1H3
PPP1R3G
TMEM91
C14ORF80
YPEL4
FIBCD1
PHRF1
SNORD48
MIR190B
BRF2
SLC35G6
THBD
DSE
ING1
TYRO3
MIR608
DNAJC9
VASH1
DNAJC4
CAMSAP3
DNAJC6
TSNARE1
RING1
INS
HIST1H3H
SNORD43
TTC36
C1ORF148
EFCAB4A
GADD45B
CD19
MIR191
HMX1
ACP2
NRN1
EML6
C5ORF20
CCT8L2
RORB
SNORA68
DYRK4
ANKRD32
ITPR3
ZNF839
SNORA65
SNORA67
LINC00910
NCOA3
NCOA1
MIR590
PHAX
TMEM18
SLC22A20
POLR2H
LIMD1
DDB1
SETX
RIMS3
CTF1
TBPL2
MCAM
FRMPD1
FDPS
ABCG4
PRAM1
PDE10A
TMEM62
MED4-AS1
ACPP
ZFYVE26
GTF2H2B
PRRC1
LMO2
APOBEC3F
TAS2R3
GEMIN4
APOBEC3B
NPPB
LOC100130348
HOXA10-HOXA9
ANKRD20A3
FIZ1
EBI3
PRKD2
GPATCH2L
SNORD42B
HSPB7
AP5B1
KRBA2
BAX
MCRS1
FAM109B
BAD
ZNF205
CBLL1
HAND2
MIR1238
ZMYND8
AFAP1
PRR15L
CASZ1
HERPUD2
RGAG4
LOC401177
GFI1B
DLG1-AS1
SLC37A4
GJB2
ST5
KLF5
GRIN3B
KLF3
KLF1
TMEM223
PSMC3
PSMC4
PSMC5
N4BP3
N4BP2
ACER2
ARFIP2
SNTG2
HEATR2
HEATR1
EVX1
SLC24A4
NCR3
ZNF302
ZNF300
CXCR2P1
CCDC78
AIFM3
MMP25
CSRP1
MEX3D
P2RY6
SPIN1
RDH8
C9ORF53
SNORD37
SNORD34
BTRC
LOC646762
SNORD33
LRRC10B
MAP3K11
ZNF546
ZNF541
WHAMMP2
PET100
CTNNBIP1
DNAL4
SLC1A1
LOC100506421
C1ORF234
TGM2
DEXI
RPL12
IPMK
LOC100505806
IKBKB
LRRC42
IKBKG
LRRC47
IKBKE
LRRC48
ENTHD2
MIR4520A
B3GNT5
DNTTIP2
MIR4520B
EIF3L
RARG
CDCA3
SLX1A
LOC100507066
EIF3B
SLX1B
B3GNT8
CXCR1
FGFR3
GMPR
MTMR6
ESPN
FGFR1
NOL12
CDKN2B
JAKMIP1
CDKN2A
DEFA1
CDKN2D
DAAM1
C9ORF171
NOMO3
IMPA2
CXCL2
EDEM1
SNORD123
LOC200772
CCDC159
NDUFA4L2
SNORD125
KIAA1161
SYT8
SOCS2-AS1
LRRC4B
HIGD2A
SLC2A5
SLC2A4
SYT5
SLC2A1
CXCL9
LARP4B
TIAL1
TAS1R1
TAS1R3
ARPC5L
MESDC1
MESDC2
CCL1
SYF2
CCL4
KISS1R
MAPK13
METRNL
CEP104
EXOSC2
MTDH
FLJ16779
EXOSC7
YJEFN3
ADAMTSL5
TULP2
HFE
CYB561
TULP1
ZBTB8B
HPGD
CNTROB
EN1
CEACAM3
HOTAIR
CEACAM6
DLGAP1-AS1
PPP1R14B
DRC1
PPP1R14A
PALM3
SSC5D
OXT
KLHL6
MIR3196
MIR3190
MIR3191
ICMT
LOC100507506
MIR1914
SRRT
FBRS
CDC37L1
GPR97
ALKBH7
VPS51
PCDH19
WDR1
TOR2A
CDKAL1
KRT77
NANOS2
PSMB11
PSMB10
CDKN2B-AS1
STXBP1
RCOR2
RCOR1
STXBP2
SMPD1
ADAM30
ISG20L2
ZSWIM8-AS1
INF2
INS-IGF2
C6ORF1
S1PR1
DNAJB7
LOC283038
TMEM200C
TPSAB1
FANCG
CFLAR
AMDHD2
IGLL5
ZNRF2P2
TTC24
TTC25
TTC26
DOT1L
GORASP1
NRON
SLC2A1-AS1
H1F0
RCL1
C1ORF162
LOC643669
LOC100996485
S100PBP
LOC100130275
SNORA52
SYCP2
MC5R
PROSC
LLGL2
LRRFIP1
SLC22A18
GOLT1A
IRS2
HOXA7
HOXA6
TRAPPC6B
SGSH
RNF141
SKOR2
EXOC8
HOXA9
LPAR5
OBSCN
OXLD1
LCN2
SF3B4
MSH5
SF3B3
ALOX15
LIMS1
MCL1
IRAK1
FAM83H-AS1
SORBS3
CA4
SEMA6B
GAL3ST4
FAM219A
RERE
ELAC1
ELAC2
RGL3
RGL2
ADCK2
GRB2
EOMES
DNAJC14
RTBDN
NARFL
TNFRSF18
MTX1
NTRK3-AS1
ASF1B
IL17REL
GREM1
COPE
PRKCB
MLN
PRKCD
LOC101559451
PADI1
PADI3
CES2
ANO1-AS2
KBTBD12
HBA1
PCNXL3
RBM14-RBM4
HBA2
NAT8L
CDPF1
FFAR4
DDX27
NRM
GPIHBP1
NRIP1
SCRIB
TYMS
GPR137
CTRB1
ZNF790
GPR132
MUL1
PCDHB1
FLVCR2
SNAR-F
FKBP10
SNAR-D
TBX21
FAM3A
MIR5587
FBXO16
PPP4R1
TSNAXIP1
TPI1
C19ORF24
PKD2L1
LTBR
PPP1R3D
HAMP
CNGB1
SNORD41
TMEM191A
DEAF1
CLK2P
NSG1
PET117
ZNF573
ZNF578
LOC100132078
PRTN3
MIR4740
ZNF207
LOC653653
TBXAS1
SHC2
SMCO4
MIR4749
CTSD
KCNAB3
KCNAB2
MIR5698
TMEM109
TRPS1
RPL10
C16ORF93
C16ORF90
C16ORF91
TMEM102
TMEM101
TMEM100
TMEM107
LRRC71
TMEM105
CTSW
LGALS17A
UCKL1-AS1
XAF1
C17ORF89
NME1
NME2
SYK
LOC100133612
INCA1
RAI14
C17ORF85
SPEN
SPON2
PRSS27
PRSS21
AMMECR1
CHURC1-FNTB
LXN
RGP1
CSRP2BP
NFIA
RGR
STK36
ZNF581
MATR3
SNORD117
SNORD111
DAXX
SLC22A7
NT5M
VPS37C
VPS37B
AKIP1
PNPLA3
PNPLA2
PNPLA5
C15ORF56
TAPBPL
NKAIN4
C15ORF53
C15ORF52
RPL13P5
KIAA0195
LRRC37BP1
VGF
CCM2
LINC00592
MAP1S
PSMB6
PWP2
PHF23
UBE2I
FAM162A
TAGAP
PGGT1B
MOGS
UBE2B
CDHR5
ST8SIA1
SAFB2
SIX4
FGGY
GNAL
DUXA
FARS2
STX1B
ASNA1
SEC14L1
HERC6
RPL18A
ILK
RPS15A
ATP5SL
RNU6-33P
ALS2CR12
FST
LOC283335
SNED1
IL1A
CEND1
KRT8
OR10AD1
IL17C
RRNAD1
CTDNEP1
CPXM1
C9ORF117
KRT82
RHBG
KRT84
TMCC1
PDE3B
SNAR-A9
SNAR-A8
RABEP2
DUS3L
LFNG
SNAR-A7
SNAR-A6
SNAR-A5
SNAR-A4
NDUFA6
EPB41L3
MARK2
LINC00035
CCDC135
COMP
ACSS1
ASPSCR1
JUND
MIR662
PLEKHM1
PLEKHM2
MAST3
GPR62
GPR61
GLCE
WAS
SP140L
NAA10
DCAF12
GSTM1
GSTM2
C1ORF213
GSTM4
WNT6
TREML2
STX10
FIS1
CACFD1
STX16
MIR219-1
PDCL
EFHD2
RECK
MMEL1
CRISPLD2
SPDYE1
IFITM1
SNORA48
TTF1
C1ORF174
ATP11C
GNE
RB1CC1
SPTBN4
GNN
ANKRD10
ANKRD11
HOXA11-AS
ARPC4-TTLL3
KLF16
TFAP2A
MIR26A1
GDF5
MCCD1
DMC1
DSTNP2
MIR153-1
PI16
POU3F3
POU3F2
SLC44A2
ZBTB7A
SLC44A5
CGB1
ZBTB7B
MSI2
MIR26B
COQ10A
MIR550A3
MCIDAS
ZDHHC21
DUSP16
ZDHHC24
LOC442497
MRPS16
SQSTM1
PCP4
EPC2
ADNP2
LCK
TENC1
HSPB11
REC8
NDUFS3
COQ9
NDUFS5
NDUFS7
SSH2
AHCY
LOC441009
LOC100506801
HBM
NUDT4
TIMP2
CTRL
ELOF1
BHLHE22
PARL
PLXNC1
PKMYT1
MUC20
DHX16
IL21R-AS1
RREB1
ZNF556
ZNF142
MUM1
CCDC102A
BCS1L
NHLRC4
WWC2
DDX31
NDUFB10
GSE1
CTU1
ZNF786
GPR107
GPR108
SLX1A-SULT1A3
SLC26A11
ATAD5
PFAS
RPP40
SOD2
PIANP
MIR425
VWA7
STK4-AS1
SAFB
C12ORF80
FAM221B
VWA1
KCNN3
PRF1
KCNN1
ACOT11
SMIM22
PMS1
PMS2
C19ORF69
RBM15B
BRAT1
FBXL8
BRSK2
ADRM1
SNORD52
PYCRL
CCDC87
ROBO4
TMEM189-UBE2V1
RNF8
MYO15B
RNF5
ZNF562
CCDC65
HLA-J
C10ORF105
CD2
ZNF213
HCFC1R1
NFKBIB
ACRBP
CCR7
PHF21A
HLA-F
SOD3
RFX1
RNH1
LOC100131496
CLTB
ARID4A
RHBDL1
TMEM115
MIR4688
C17ORF99
HAUS6
C17ORF97
C17ORF96
PRRT3-AS1
UBE3D
KDM4A-AS1
MLXIPL
TEX40
SLC5A11
TFE3
DLX4
ANKRD18B
UBXN6
MPDZ
NACA
PACSIN2
SDAD1
TFEB
FAM219B
FAM118B
CXORF66
FAM110D
AP2A2
HIST1H2BC
HIST1H2BL
HIST1H2BM
TPTEP1
GYG2
ACTB
MISP
NGEF
TCEANC2
OLFML2A
CR1L
KIAA1432
KRT80
ECI1
ELOVL2
STON2
FAM105A
ANKEF1
TMEM165
BEST1
XPNPEP3
PDZD8
EPN2-IT1
GPANK1
CD82
SMCHD1
SORCS3
LOC100133315
CARS2
FOXN4
FOXP1
NUDT4P1
SEC22C
DENND1A
MIR4797
NR6A1
NAA25
ATXN7L2
CNKSR2
SYVN1
WBP1L
R3HCC1
LOC606724
REPIN1
DUSP1
DUSP2
LRRC8E
ACTN3
WTAP
NKD2
ELN
ZNF20
SHPK
LRRC8B
PGPEP1L
ATP8A1
STAG3L2
PAQR7
FERMT3
BCOR
FADS1
FHAD1
BCAP31
MIR4420
CCL13
CCL17
STX16-NPEPL1
MIR320E
METTL4
MIR320A
ACTRT3
GNRH2
NKX3-2
ST3GAL4
TBC1D17
TBC1D14
KCTD2
NUMA1
ANKRD65
TRIB3
MIR27A
LY6E
HSPA1B
HSPA1A
FAM83H
MIR675
ADAM15
CD63
RPL13
HSPA1L
CEBPA-AS1
LOC730227
CPNE8
PTPRF
PLOD3
CPNE1
C1ORF200
CPNE7
CPNE5
PXK
SLC38A10
FOXRED1
MOK
PXN
ACSS2
ITFG2
USP6NL
NEK6
SNORA31
ALOX15P1
CNP
LRTOMT
GNA11
PTGIR
ATF5
LINC00963
USP14
PVRIG
SNRPC
USP18
MOV10L1
SHANK2
NPM3
SBNO2
RNF166
MAST1
RHCG
MXI1
IL27RA
TMEM25
DDX52
BHLHA9
DPM3
FLT3LG
IFITM10
MYPOP
CTC1
PCSK1
DAND5
PCSK4
CSRNP1
HIPK3
AP5S1
TLCD1
JPH4
SEMA4A
DUSP22
HPSE2
LEMD2
SEMA4G
AMZ1
HBQ1
FAM171A2
ZC3H8
TAZ
NAPG
SLC39A10
LOC100130370
MIR410
HOXC9
MIR412
LOC149134
ALOXE3
ARHGEF19
ZNF687
LYRM4
PIK3C2B
GALNT15
MBLAC1
IQCE
IQCK
ZNF767
CDA
DDX49
LST1
KCNH4
AHR
LOC63930
GADD45GIP1
COLEC12
KLC1
NPW
GPR114
KLC4
GPR110
NUDT8
FBXW11
FKBP2
PAQR4
TTC19
CDKN1C
LSM14A
SNORD35A
SNORD35B
GPLD1
SETBP1
BAZ2A
SNORD68
BNIPL
MGC12916
APOE
CHCHD6
GSX2
APOM
NDUFV2
OVCA2
OR1I1
GDF15
GDF11
TSPYL4
EEF2K
ST3GAL6-AS1
TSPYL1
TSPYL2
KCNK16
KIF7
[truncated: 1,897 more rows]
