# Supplementary material for: Identifying Network Perturbation in Cancer
Source: PLoS Comput Biol. 2016 May 4;12(5):e1004888. doi: 10.1371/journal.pcbi.1004888 (PMC4856318; doi:10.1371/journal.pcbi.1004888)
Supplement: S1 File — (ZIP) [file pcbi.1004888.s001.zip › files/tf_data/CD34_15k_enh/SP2.csv]

HIF3A
ELANE
EXO1
HIST1H4G
HIST1H4F
HSPA5
PABPN1L
LOC100130872
REM2
HSPA8
SSFA2
LOC728024
NELFE
LAPTM5
B2M
ZBTB8B
RNF10
ATPIF1
SCNN1D
SLC50A1
ABCC5-AS1
FLJ12825
ESPN
ZNF703
PIK3CA
PIK3CB
ZNF700
ZNF707
EN2
PTPLB
ZSWIM4
RNF114
SRMS
ZC3H15
ZC3H14
TMEM59
IRX5
IRX4
IRX1
ABCD4
TMEM51
FOXQ1
C2CD2
SPATS2
CDK19
TCOF1
LOC100505666
ZNF41
NUP98
PPP2R2D
XPA
SP3
NUP93
CRB3
CRB2
PRKAG2-AS1
GOLIM4
OPA3
FAM205A
MEG9
MYL12B
SNORD12
PRRG2
HIPK2
TRAPPC1
WHSC1
TRAPPC3
KLLN
TRAPPC5
TRAPPC4
PARP11
ANP32E
NRTN
MAG
ACLY
SPPL2B
TNFSF12-TNFSF13
LOC100129973
EVL
ATP2A3
PNISR
LOC100505715
MGST2
MGST3
MFSD12
GTF3C5
DENND4C
IQSEC1
SWAP70
IQSEC2
UFSP1
APOA1
APOA2
CD81
ZNF451
HPSE2
LILRB3
XPO7
LOC100132111
DGAT2
LOC100652772
PSMG4
HBS1L
PAM16
GMDS
ABCA17P
ADIPOQ
WSB2
PSMG3
GGTA1P
RRN3P2
KSR2
GHDC
SDK1
PRSS57
PRSS56
ASB16-AS1
XPOT
PRSS53
WFDC3
DNASE1L1
DNASE1L2
PPIG
SIGMAR1
TGFBI
MOGAT2
COL4A2
COL4A1
CNTFR
CHST3
C2ORF42
ITGAX
RPS6KA1
RPS6KA2
KCNH3
KCNH2
TP53I11
SFT2D1
GMPR
PSMD13
ATAD2
TCIRG1
HKDC1
LOC285484
ITGAL
ITGAM
SIGIRR
TMEM198B
HMGN4
ITGAD
FAM134B
DCST1
ZNF292
CD40LG
SESN2
CGB2
SMAD7
AFTPH
MUS81
STATH
AMMECR1L
NDUFAF3
HOXA-AS4
FZD10-AS1
MIR4712
LOC100506710
MIR4710
PELI3
ARF3
TUBB2A
SLC36A4
LRRC70
FAHD1
SERTAD2
KCP
SKIV2L
HTR7P1
ICMT
ERICH1
LOC100130370
FAM213B
DBNDD1
MYO7B
MYEOV
MIR320A
SNORD18A
FAM71E1
MYLK4
MIR557
TCEA2
LRRC71
SUGT1P1
PRND
NOL9
TRMT44
MOB2
GVINP1
OLIG2
OLIG3
NOL3
RAB11FIP3
EDA
RNASEH2C
FAM156A
CORO1C
CCDC116
FAM20A
CCDC114
IRF4
ADARB2
MCF2L
METTL23
ATP1A1
TNK1
IRX2
MGRN1
DDAH1
SPHK2
BPESC1
FABP6
HMGB1
CPEB2
SPNS1
PGLYRP1
SPNS2
CHAF1A
PDDC1
NADKD1
NFX1
RGS20
MIR4531
IFT81
LOC100289495
UBTF
CAHM
TTLL4
ALOXE3
ETNK2
CDCA4
CDCA5
HOMER1
NDUFA4L2
LRRC28
HEXDC
STEAP1B
DHRS7B
CDC37L1
FKBP5
CD47
CA14
UBL7-AS1
CD40
IGFBPL1
DMTN
MIR765
MIR762
VMA21
MIR760
LYPD2
SP7
ALKBH4
MIR769
BCAR3
THAP3
THAP7
CFD
C3ORF52
CFB
DEFA11P
SMKR1
HNRNPUL2
ACTR1B
CHID1
IGDCC4
WDR74
WDR76
LINC00892
WNT3A
WDFY2
SYTL1
YWHAE
SYTL3
LOC442132
TAC4
LINC00899
NQO2
RIBC1
NQO1
CDH24
PRPF8
MIR493
DUSP23
CHI3L2
MIR497
MIR496
ARL2BP
CCDC120
ASTL
TMOD1
MIR5090
MTMR9LP
LOC283070
ATP5SL
SIX2
C7ORF55
PPP2R5C
GSTTP2
LINC00309
CIRBP
SLC47A2
SLC47A1
HDGF
ZFP62
HMG20B
MRPL37
MRPL34
MRPL35
MRPL32
PTH2R
UBE2R2
ARRDC5
MRO
TBL3
ARRDC2
THOC1
FAM120AOS
MYL3
PDE8A
SMDT1
DBH
RAB27B
SYPL2
WDTC1
DIEXF
NRXN3
NRXN2
RFX2
RFX3
YDJC
IBA57
C6ORF52
PAK4
TIGD5
TMEM179B
CD300A
PAK2
CD300E
CLUAP1
TEN1-CDK3
FOXP1
SH3BP2
FOXP4
ZNF57
LOC284837
KHDRBS1
TBR1
ASTE1
ZNF593
YTHDF1
LOC115110
MED7
STAG1
ZNF598
MNX1
MIR596
ZDHHC18
LOC388692
MYCL
ZNF606
ZNF607
SUB1
ZFR2
ATXN7L3
MFSD2A
ATXN7L2
PRKG1
FOSL2
TNS3
TRAF3IP2
SDF2L1
MSL3P1
IGF2
LOC100506527
DLD
GCK
NUDT4
FKSG29
CLUHP3
IGFBP5
EPS8L1
COL16A1
LOC100144597
ZNF775
LOC286059
GLYCTK
PRR7-AS1
CPAMD8
SHISA5
ELOVL2-AS1
SHISA7
TMEM216
SHISA3
GTPBP1
SHISA8
ISLR2
TRIM7
NXPH4
NUTF2
EPHX1
PDGFRA
TMC7
TEX19
ZNF333
ANKRD13A
PKLR
BREA2
PPP6R1
EIF2B2
TEX12
CD300LG
CATSPERD
DNAJB5
C2ORF53
C2ORF54
MLF1
PANK4
RSPH9
NUP62
TMEM14A
C6ORF203
MECOM
THTPA
TPM2
TPM1
SKA3
MRGPRX4
LETM1
MRGPRX2
TNFRSF6B
LOC646719
KIAA1683
ARID3A
TRIO
DPAGT1
CLIC2
LRSAM1
NUP107
DAXX
LOC286467
YKT6
TTC24
DCTN4
C16ORF59
KIAA1045
PTCHD2
PCIF1
BBX
C16ORF52
CAPN5
SLMO1
MFSD11
MIR127
LRFN4
PPAN
LRRC34
LY6G5B
SOWAHB
SNORD66
HLA-DPA1
NRON
XAB2
C12ORF57
MAD2L2
ATP6V0B
SVIL
TATDN2
ST6GAL1
TCEB2
EPN2-AS1
IPO11-LRRC70
AGRN
APOA4
NFYA
CLCNKA
NR1D1
NR1D2
PITX1
OTUB1
ADAM12
POMZP3
MIR4638
OR6S1
AXIN1
RAB11FIP4
SDCBP2
MIR3940
TOR1A
PHLDA3
IFT27
MYLK-AS1
OST4
CCT6A
BNIPL
RAC2
ST3GAL6
RAC1
RUFY1
MIR183
GALNS
RUFY4
NDUFB2-AS1
VCP
CPLX1
NBPF10
TANK
PBX2
SNORA74A
LOC400685
DPH1
DPH2
LILRB1
SLC16A3
KATNB1
NSUN5
NSUN4
ARHGAP30
CANT1
BOLA3-AS1
CALCA
CMKLR1
PAGR1
RNF213
DYNLL1
LYVE1
KCNQ1DN
ZFR
MIR4315-1
CD33
MAMSTR
CD37
POLR3F
ZNF321P
POLR3D
POLR3E
SLK
LOC155060
APCDD1
MIR718
DAP
TXNDC5
POLR3K
POLR3H
TOPORS
CACNA1H
GPS2
LOC728537
C12ORF52
SPG20
RNU6-28P
DCD
DNMT1
LINC00426
PSD2
PERP
CUL9
NBPF3
PSD4
MIR196A2
WDR60
CUL7
CYP27B1
FCAR
FLCN
BMP8A
R3HDM4
CLCN2
CREB5
FBXL16
CLCN7
CDH26
CLCN4
FLRT1
PER1
PNKD
BRD4
MTPAP
BRD1
LIME1
DNAJA1
ORMDL2
SLC22A18
ZNF295-AS1
ORMDL1
LOC643387
MIR627
MIR150
KAT5
ARCN1
GALR3
C7ORF43
IHH
LINC00338
LINC00337
LINC00336
RNF157-AS1
AES
SEH1L
H19
C11ORF21
GAB2
GAB3
DNAJC21
LARGE
DMRTB1
ZNF853
ARHGAP9
HABP2
NKX2-3
TDRD12
RICTOR
NDRG4
ZSCAN2
PPM1F
THEM5
THEM4
ABCF3
C10ORF114
SRSF3
MSMP
EGR2
EGR3
MZB1
EGR1
SRSF9
USP40
RNF130
FAM133B
HCP5
MAFF
OSBPL3
MADCAM1
CX3CL1
TMEM72
PJA2
POLA2
GPR137
DALRD3
SNAR-A14
SMAP2
PAX5
ZNF580
PTPN9
PAX6
MRPL2
NCAPD2
PAX3
PAX2
PTPN2
SCRN1
MIR135A1
PTPN7
PTPN6
GINS2
ZNF610
TNP2
ATOX1
SLC3A2
ACAD9
MIR4312
DDR1
SUZ12P1
NEU1
TPRG1L
CAMKK2
NPBWR2
RBCK1
ASPRV1
SPAG1
MBD3L3
B3GAT1
THPO
AGBL5
BAG1
BAG6
EPS15L1
PHYH
MYO1E
MSRB1
ADAMTS13
ADAMTS12
DHDH
RPS2
ARRB1
CHMP3
VDAC2
VDAC1
MIR4457
MIR24-2
CHMP6
BCR
MIR24-1
SLC52A1
LOC100652758
PGBD5
DHX58
GMFG
LCN2
HOXA13
GPNMB
HOXA11
HOXA10
PSMA2
PSMA3
SLC6A19
SLC6A18
CYB561A3
TMEM205
TMEM206
SLC22A18AS
C2
NUFIP1
LENEP
SLC6A16
GALT
SRF
FBXO43
C9ORF16
USP4
FAM214B
MIR4640
PREPL
MIR5008
GUCD1
IGSF23
PRKAA1
ATXN10
LGALS1
MIR5004
FSCN1
TCAP
SNORD16
SNORD10
NMS
MYL12A
NUP54
PLLP
KCNJ9
BCL2A1
PPP1R15A
CKS2
TAPBP
SCARNA12
AGPAT3
SCARNA16
AGPAT1
LRRC8A
LOC285548
LOC388948
CSNK2B
ASAP2
MYO10
MIR4289
ZDHHC5
LOC729683
ZBTB25
MIR4284
FCGR3B
FOXO3
SMCR9
LRRC25
KIAA1522
MPDU1
NUBP1
MIR4731
MIR4730
PSMD12
BBC3
ALDH1A2
SMCR7
SEL1L3
RFX1
MANBAL
RPL29
LYPD3
GCNT2
CALCOCO1
PPP6R3
RPL26
UNCX
CATSPER1
LOC338797
RPL22
SLC16A14
C5ORF42
SLC16A13
LOC100133669
RRAGA
PRRC2A
EYA3
FLOT1
VHL
PIGA
PIGC
SMARCB1
PEAK1
PIEZO2
PIEZO1
SNHG17
C17ORF100
PIGO
LINC00654
PIGQ
LINC00656
LOXL3
ILKAP
HPN
PIGV
IL1RAP
PIGX
LOXL4
COG4
ANKLE1
SNAPC3
RHPN1
SRRM1
CCDC171
LOC100133445
CCDC174
NANOS2
CCDC176
DCST2
TMED9
KANK3
RDH13
BLACE
MIR3176
ATXN1
RGL3
MIR3177
FXYD6
PECR
RGL2
MT1IP
MIR3175
KLK14
CNPY4
WDR5B
POLD4
MAFA
PLIN4
PLIN5
IGFN1
PLIN3
ENOSF1
PLIN1
PLVAP
KDM4C
SLC39A10
MIR4514
MIR4516
C8ORF31
RBPJ
NTRK1
NTRK2
NTRK3
SLC34A1
ARHGAP21
ARHGAP27
ZSCAN29
PTP4A2
MLF2
FXYD6-FXYD2
TNNI3
TDRD9
NFKBIL1
MRPS7
CKAP5
CD27
RIIAD1
RBP1
ABHD8
C3ORF37
C3ORF36
RBP7
UBR2
MIR3178
ABHD1
NUCB1
LOC730668
ABHD4
UBR4
BMP6
CALN1
SOCS1
SRPR
SOCS2
EIF4G3
LOC731223
EEF1D
ACSL1
LOC728819
SPG20OS
NR1I3
SCN4B
CSTL1
ATP6V1G2-DDX39B
C19ORF26
PACSIN3
GRB7
C19ORF25
REN
CCNO
PSG2
EIF4G1
VPS72
HOXC9
HOXC8
TRIM39
RASSF1
PCM1
PTPMT1
HOXC5
HOXC4
RASSF7
HOXC6
SORD
CD151
LPPR3
SSU72
DBIL5P
KREMEN2
THAP11
LUC7L
NEK11
UBD
CHD2
CHD5
CHD4
MRP63
PLEKHJ1
ABHD15
MIR141
MIR140
MNT
ABHD11
MIR632
NPC2
LINC00322
GATA3-AS1
LINC00324
HTRA2
SCT
HTRA3
FLYWCH1
OXER1
MRPL12
MRPL14
IL4R
C11ORF35
C5ORF34
RHOQ
ARPC4
POLR2E
ZNF823
ANKRD24
C1ORF148
MFSD7
SNORA78
ACO1
C1ORF145
LINC00920
MFSD6
TPRKB
RHOF
F11R
SNORA70
ABCG1
PRDM15
DEPTOR
PLSCR3
PRDM10
PLSCR1
SLC22A31
AVP
USP53
MPI
PRODH
ITM2B
LOC338799
CASKIN2
CASKIN1
POLRMT
RNF126
IL17RD
IL17RC
RNF122
RNF121
METTL21B
MCPH1
KDM1A
GAMT
MCRS1
RASSF8
ARID4A
FAM120A
MAPK15
PEA15
MIR2355
MAPK11
MAPK12
FAM217B
GRASP
FAM86JP
MLX
FCER1G
UCP3
BTG2
OGFOD3
PM20D1
ZNF620
REPS2
GPN2
TES
RPL4
MIR4653
SIAH1
GML
HIST1H1T
RASSF5
FLJ44511
CACNA1C-AS1
RPL3
GGA3
MLXIP
LOC100507250
TMPRSS4-AS1
PLCD1
HIST1H1D
ADO
ZNF518A
AP3D1
PROX2
FHOD1
REXO4
ITFG3
B3GALNT2
EMILIN1
MEIG1
ZNF483
PICK1
FRY-AS1
PIAS4
PHGR1
ZNF131
PSMB4
TMEM231
HIVEP1
CD200R1L
LPPR2
ZNF316
TALDO1
NPM3
ZNF319
C1ORF234
CAB39
TEX36
LCA5
RPL3L
HIST1H2AI
LOC285696
OVOL1
HIST1H2AJ
P2RX1
C6ORF223
DEFA1B
HIST1H2AC
P2RX6
NUPR1L
SNORD20
SNORD22
SNORD25
SNORD27
SNORD26
SNORD29
H1FX-AS1
C9ORF24
KCNK1
RSAD2
CTU2
ZNF557
ZNF555
SCARNA20
MSX1
TNFSF9
HSD11B2
SH3KBP1
TMPRSS9
MIR4724
TRAF3
RMDN2
TRAF5
TRAF6
SCAF11
HOOK2
LOC100505812
LOC100505695
ALS2
TMPRSS6
MIR4729
LRRC56
TMEM169
FOXN2
MIR638
C9ORF131
RPL36
RPL35
PCDH7
LMNA
WISP2
GNA15
GNA12
TLK1
EMG1
DKC1
SDHA
BAP1
ATF6
MIR637
RFT1
TRIM56
ERRFI1
SMARCC1
PPAP2C
SUMO1
SUMO3
ZCCHC18
TMCO4
CCDC147
CCDC140
BPIFB4
PMAIP1
KIAA0319
DLG1
BLOC1S5
SMG6
LHX4
SNAR-E
OARD1
LHX8
TKTL1
COMMD7
MIB2
PPP4R4
ZNF585B
MIR5584
METTL12
FBXO10
MIR4298
SERPING1
NPR2
TMEM44-AS1
IFNK
LHB
SLC45A4
PCBP1
BCAT1
FBXO17
PAN2
OSBPL9
STK4
MACROD1
IL22RA2
CXCL11
CXCL10
TMEM184B
NEUROG1
MIR4781
DYSF
LINC00229
UCKL1
TUBB4A
LINC00226
RAPGEF6
ZBTB34
SNRNP25
HOXB13
ZSCAN12
SLED1
SAP25
YBX2
ODF3
MICALL2
ANO8
ANO9
SIRT2
CELF6
NUAK2
LOC255167
ANO1
CELF1
TANGO6
FLJ31356
FAM133DP
POLR1E
MIR3188
PTGDR
MIR3186
TEN1
PTENP1
C22ORF26
C5ORF38
MIR3936
HCG27
HCG26
SIRT5
POM121L4P
MIR1909
MIR1908
C19ORF35
LTC4S
ZIC4
SNAR-G2
TNFRSF8
JAK3
VSX2
TNFRSF4
TBC1D29
GTF2I
C19ORF38
CCL27
NR1H3
PPP1R3G
TMEM91
GUCY2D
CXXC5
C14ORF80
HOXB2
FIBCD1
HOXB1
PHRF1
PPP1R3D
BRF2
ZNF383
THBD
BRF1
IL11RA
TYRO3
PDAP1
DNAJC8
DNAJC9
VASH1
POLR2D
DNAJC4
MIR601
DNAJC6
SPDEF
DZANK1
ERMP1
INS
HIST1H3H
C9ORF40
RHOH
TTC36
MIR4521
FLJ21408
PTPRVP
GOSR1
GADD45B
CD19
LOC93432
HMX1
MIR195
ACP2
NRN1
C5ORF20
CCT8L2
C7ORF55-LUC7L2
DYRK4
ANKRD32
ITPR3
SNORA64
SNORA65
SNORA67
SNORA60
ANKRD39
LINC00910
NCOA3
NCOA1
RPL23A
FAM91A1
SLC22A23
TMEM18
SLC22A20
GIMAP1-GIMAP5
POLR2H
ACAT1
ARMC7
PRR7
POLR2K
ATOH1
LIMD2
LIMD1
POLR2J
SETX
NUGGC
RIMS3
P4HTM
CTF1
TBPL2
ZNF83
MCAM
LDLR
FRMPD1
MAD2L1BP
MCAT
ABCG4
EMID1
PRAM1
PDE10A
SLC27A2
FLJ46906
ZFYVE21
ACPP
SLC17A9
RNF207
GALNT15
AK3
PRRC1
LMO2
ZFYVE28
EMX2
TAS2R3
GEMIN4
APOBEC3B
MIR3654
LOC100130348
HOXA10-HOXA9
MPO
FIZ1
EBI3
PRKD2
AP1S1
SNORD42B
KIF9-AS1
AP5B1
KRBA2
BAX
WRNIP1
CCDC85B
FAM109B
BAD
MAZ
ZNF629
MLKL
ZNF490
MIR1236
AFAP1
CASZ1
MIR1238
RGAG4
SLC37A1
LPIN2
CCDC70
SLC37A4
GJB2
CDK17
TMEM255A
KLF7
ST5
GRIN3B
KLF3
KLF2
KLF1
EXTL1
ATP6V1B1
TMEM221
NOS1AP
PIP5KL1
N4BP3
N4BP2
ACER2
MIR4800
HEATR1
STL
EVX1
PRSS12
NCR3
FBN3
ZNF300
CXCR2P1
CCDC78
AIFM3
MMP25
CSRP1
MEX3D
EVX2
P2RY6
DEDD
MEX3A
GPBAR1
RDH8
C9ORF53
IFT172
SNORD34
BTRC
SNORD33
SNORD30
LRRC10B
MAP3K11
ZNF546
SCN1B
WHAMMP2
PET100
CTNNBIP1
SLC1A4
HIST3H2BB
DNAL4
KIAA1239
SLC1A1
SYCP2L
TGM2
LIN7B
MIR4757
RPL12
LOC100505806
IKBKB
SETD2
LRRC42
TMEM151B
IMPDH2
LRRC47
SCRT2
LRRC48
CLSTN1
UBXN11
RARA
DNTTIP1
DNTTIP2
MIR4520B
EIF3L
RARG
CXCR2
FNDC4
SNORD12B
EIF3B
SLX1B
DHRS2
ADRA2A
EIF3G
C16ORF98
TEX22
MTMR4
TEX28
MXRA8
NOL12
CDKN2B
JAKMIP1
CDKN2A
PGP
CDKN2D
TSC22D1
DAAM1
C9ORF171
NOMO3
BAZ1A
DKFZP686K1684
CXCL2
CCDC154
EDEM1
SNORD123
LOC200772
DEXI
CCDC159
HOMER3
HRC
KIAA1161
SYT8
SOCS2-AS1
LRRC4B
SLURP1
HIGD2A
SYT2
SLC2A4
SYT5
SYT7
CXCL9
MIR548A1
LOC653486
TAS1R1
TAS1R3
FAM24A
ARPC5L
CCL3
MESDC2
CCL1
SYF2
CCL4
CNTF
MAN2B1
LOC283214
METRNL
DISP1
SPIN1
MIR4751
CEP104
LOC100506229
MTDH
FLJ16779
EXOSC7
IGFL4
ADAMTSL2
WDR4
LOC100294145
TOPORS-AS1
ADAMTSL5
TULP2
HFE
CYB561
TULP1
TULP4
NCOR2
CNTROB
CEACAM3
ZC3H18
CEACAM7
CEACAM6
DLGAP1-AS1
GNAI1
PPP1R14B
DRC1
PPP1R14A
COA6
PALM3
PALM2
OXT
CA11
FAM58A
MIR3196
MIR3190
MIR3191
MIR3192
C22ORF34
E4F1
LOC100507506
LOC100507501
RALY
MIR1915
SRRT
MSANTD1
SNAP47
SARDH
GPR97
ALKBH7
VPS51
TOR2A
CDKAL1
PDCD4-AS1
KRT77
PSMB11
PSMB10
IQGAP1
CDKN2B-AS1
STXBP1
RCOR2
RCOR1
MIR614
SMPD1
ADAM30
ISG20L2
INF2
PVR
INS-IGF2
MRPL23-AS1
S1PR2
S1PR1
H1FX
VKORC1
LOC283038
TMEM200C
FLJ31306
FANCG
CFLAR
AMDHD2
FAM105B
AAMP
LINC00340
ENY2
TTC25
PHYHIP
DOT1L
GORASP1
FANCI
TTC23
EXOC2
KISS1
H1F0
HMSD
E2F6
CARS
RCL1
MIR182
IL6R
RUNX1-IT1
ENO3
LOC643669
LOC100996485
S100PBP
FRY
SNORA52
SYCP2
MC5R
SNORA57
PROSC
LLGL2
LRRFIP1
FAM65A
LLGL1
ACOX3
ACOX1
TNFRSF14
HOXA7
TRAPPC6A
CDK2
NSMCE1
SGSH
RNF141
HAPLN1
SLX1A-SULT1A3
HOXA9
LPAR5
OBSCN
PTK2
PTK6
PHB2
SF3B4
ZNF641
SF3B1
FAM220A
CA6
LIMS2
ALOX15
LIMS1
ALOX12
FAM13C
FAM83H-AS1
GNAI3
SEMA6B
GAL3ST4
ACCS
CD320
RERE
ELAC2
ANK1
ADCK4
SUN1
ADCK2
GRB2
EOMES
DNAJC14
RTBDN
NARFL
TNFRSF18
MTX1
NTRK3-AS1
SNORA75
TNFRSF19
PACSIN1
ASF1B
IL17REL
PRKCH
GREM1
COPE
PRKCB
MLN
PRKCD
LOC101559451
PADI1
PRKCZ
ANO1-AS2
MIR1229
HIST1H3E
SCML2
PCNXL3
RBM14-RBM4
HBA2
NAT8L
ENDOV
FFAR4
HOTAIR
MATK
DDX27
ZNF157
NRM
FKBP2
GPIHBP1
ANKRD13D
NRIP1
TYMS
GSTP1
CEACAM22P
ZNF790
ZNF791
GPR132
DTNB
MUL1
ZNF98
LOC100240735
C1ORF186
FBXO18
WWP2
SNAR-F
FKBP10
SNAR-D
TBX21
FAM3A
MIR5587
FBXO11
MIR5581
PPP4R1
MIR3675
PDZRN4
TPI1
C19ORF24
PKD2L1
LOC151475
GDNF
LTBR
TOMM5
HAMP
CNGB1
TMEM191A
DEAF1
BCLAF1
IER3IP1
CLK2P
NSG1
PET117
ZNF573
ZNF578
ZNF579
LOC100132078
PRTN3
LUC7L2
MIR4740
ZNF207
SNORD42A
TBXAS1
MIR4746
SMCO4
IDH2
CTSD
KCNAB3
KCNAB2
MIR5698
SEMA3B
RPL10
C16ORF93
C16ORF90
C16ORF91
TMEM102
SNORD4A
TMEM100
TMEM107
FGFR3
TMEM105
ATCAY
LGALS17A
UCKL1-AS1
XAF1
C17ORF89
NME1
NME2
SYK
NPPB
INCA1
NME8
RAI14
C17ORF85
FREM3
SPON2
ST3GAL4-AS1
PRSS21
AMMECR1
CHURC1-FNTB
LXN
RGP1
PKD1
CSRP2BP
SNORD48
RGR
ZMYND10
CLSPN
FGFR1
PCDHB1
ZNF581
EPB41
LOC100506639
LIF
MATR3
DAB2
SNORD117
GJD3
TIMM8A
PDCL3
ZNF826P
SLC22A7
NT5M
ID2
AHNAK
VPS37C
VPS37B
AFF1
PNPLA3
PNPLA2
PNPLA1
CARD8
PNPLA5
C15ORF56
TAPBPL
NKAIN4
C15ORF53
C15ORF52
NPPA
RPL13P5
KIAA0195
GFOD1
TINCR
LRRC37BP1
VGF
GCKR
RNU6-66P
CCM2
MAP1S
PSMB6
PWP2
FRMD6
PHF23
FAM162A
UBE2O
MIR125A
UBE2C
HYOU1
CTAGE7P
CDHR5
ST8SIA1
SAFB2
SIX4
FGGY
GNAL
DUXA
LCK
FARS2
STX1B
ASNA1
HSPB1
ARHGEF2
SEC14L1
CRYGS
RPL18A
RPS15A
RNU6-33P
GPR17
LHFP
LOC283335
SNED1
IL1A
IL1B
CORO6
VPS45
SIK1
LILRB4
CTDNEP1
MIR497HG
KRT82
RHBG
KRT84
TMCC1
PDE3B
SNAR-A9
LINC00114
RABEP2
SMTNL2
SNAR-A3
LFNG
SNAR-A7
SNAR-A6
SNAR-A5
SNAR-A4
NDUFA6
NDUFA7
EPB41L3
JUNB
LINC00035
PIDD
COMP
ACSS1
COMT
JUND
PLEKHM1
PLEKHM2
MAST3
FLT3LG
ROBO3
MIR665
GLCE
FAM171A2
GNAQ
IL18
IL19
MIR4647
DCAF12
PVRIG2P
GSTM1
GSTM2
C1ORF213
GSTM4
WNT6
HMG20A
TREML2
LOC728463
FARSA
FIS1
CACFD1
STX16
ZMIZ1
RIPK4
EFHD2
RECK
EFHD1
CUTA
IL23A
CRISPLD2
BIRC7
JARID2
AIP
SNORA48
TTF1
INSR
HPCAL1
ATP11C
GNE
ANKRD16
SPTBN4
GNN
ANKRD10
ANKRD11
HOXA11-AS
KLF12
KLF11
KLF16
TFAP2A
MIR26A1
MCCD1
DMC1
NT5C1A
DSTNP2
MIR153-1
DIO3
STRN
CPT1A
POU3F2
SLC44A2
SLC44A4
ANXA6
ANXA9
MSI2
MIR26B
COQ10A
MCIDAS
ZDHHC21
DUSP16
ZDHHC24
LOC442497
MRPS16
SQSTM1
PACRG
BCL2L13
CYCSP52
COX6A2
BCL2L12
EPC2
ADNP2
ARHGEF39
EPC1
TENC1
KCNK4
NDUFS2
MIR409
NDUFS5
WNT9A
SNORD28
NDUFS8
AHCY
TMIGD1
COQ2
HBM
FLJ36777
TIMP2
CTRL
BHLHE22
[truncated: 2,705 more rows]
