# Supplementary material for: Identifying Network Perturbation in Cancer
Source: PLoS Comput Biol. 2016 May 4;12(5):e1004888. doi: 10.1371/journal.pcbi.1004888 (PMC4856318; doi:10.1371/journal.pcbi.1004888)
Supplement: S1 File — (ZIP) [file pcbi.1004888.s001.zip › files/tf_data/CD34_15k_enh/SREBF1.csv]

DUOXA1
PGM2L1
DUOXA2
C5ORF63
NCBP2
RNF13
NELFA
NELFE
LAPTM5
ATPIF1
SLC50A1
ABCC5-AS1
ZNF708
GPR182
ELF2
ZC3H13
MIR554
ZC3H14
KDM2A
IRX4
TMEM54
KDM2B
CBLC
SP9
DIMT1
HSPA8
ZNF43
NSRP1
NUP98
ZDHHC19
FUT2
FAM84B
PPP2R2C
CRB2
PRKAG2-AS1
OPA1
RAB40C
RAB40B
MEG8
TRAPPC9
PRRG2
CLEC2A
MAX
LOC100996291
PRPH
EIF2AK1
ANP32E
CLDN6
NT5C3A
NTHL1
RAD54L2
EVL
RASGEF1B
PRRT1
EVC
ITGA4
ATL2
MFSD11
GTF3C6
DENND4B
IQSEC1
SWAP70
CAPN10
VPREB1
APOA1
APOA2
GPRASP1
CSK
LOC400958
LOC100132111
ENG
FBXL12
PSMG1
RRN3P3
AGPAT3
GHDC
PRSS56
KANSL1-AS1
PRSS50
DNASE1L1
GTF2IRD1
GATAD2B
COL4A2
COL4A1
RBM12B
TACR2
CHST6
RPS6KA1
RPS6KA2
RPS6KA4
ATAD5
HLCS
KCNH8
TCIRG1
ITGAL
ITGAM
TMEM196
RPF1
TMEM198
CD2AP
ITGAE
GHRH
SESN1
SESN2
MIR4323
SMAD5
SMAD6
SMAD7
C11ORF65
SMAD1
SMAD2
SHROOM3
SHROOM2
NDUFAF1
MIR4326
TMPRSS11D
LOC100506713
GALNT7
GDAP2
PCOLCE-AS1
ARF3
CKS1B
SLC36A1
ARF4
DNALI1
SPARC
SCD
ELMSAN1
ERICH1
MRPL51
SZT2
SULT1A1
SULT1A2
IRX5
SUGT1P3
NOL8
MMAB
MOB2
NOL7
OLIG3
NOL3
MIR4739
CRTAM
RAB11FIP5
FGL1
LRRC25
METTL23
METTL20
ATP1A3
CXXC5
CXXC4
IFIH1
IPO11
C2CD2
PYURF
CHP1
SBSPON
BEGAIN
SPNS3
OSGEP
KIAA0125
PGLYRP4
NADKD1
HSH2D
MIR1203
LOC100134368
WDR45B
ARHGEF16
MIR4531
MIR4530
UBTF
CLIP2
ETNK1
CLIP4
GFAP
CD48
RAB37
TNFAIP8L2-SCNM1
MIR765
FPGS
POLR3GL
MIR761
GCNT1
ZNF48
EIF4E3
EIF4E2
FXR1
PNP
GLRA1
LOC100294362
CFB
CREBBP
WDR70
WDR73
CHPF
CFP
NPAS4
TRIM14
SYTL3
TAC4
LINC00899
SPRED3
PES1
RAPGEF4-AS1
CHI3L2
MIR497
PRPF6
HDAC7
MTMR9LP
ZNF487P
ATP5SL
RELT
C7ORF55
CNPY2
HDGF
PRX
PHOSPHO2
MRPL32
C5ORF15
UBE2R2
LEFTY1
FAM69A
FAM92B
ARRDC2
SMDT1
RCOR3
LST1
NRXN2
IBA57
MID1IP1
RNF103
TIGD5
MAVS
TMEM40
XPNPEP2
TEX19
FOXP3
PAPLN
MSL1
IL10RB
FAM215A
SERINC2
ZNF593
YTHDF1
MED1
LOC115110
MED8
MIR596
MYCN
MYCL
ZNF606
PARPBP
CBX3
ZNF608
TREX1
C15ORF38-AP3S2
PLCH2
TRAF3IP3
TRAF3IP2
TCF7
KIAA0247
NCBP2-AS2
SEPN1
GSG1L
IGFBP4
COL16A1
SPPL2C
LOC400940
GJA8
CD164L2
PRR7-AS1
CALML4
SHISA5
SHISA7
MEF2D
SLC39A1
TRIM4
COX17
NUTF2
EPHX1
ANKRD13D
FAM168B
ZNF331
RPLP2
RPLP0
TMC8
TEX12
RASGRP1
CD300LB
MALAT1
MIR203
ELAVL1
LOC100507389
NUP62
HINFP
MECOM
TPM4
PRPF40B
TRADD
FOXB1
FOXB2
FBXW4
FUT8-AS1
LOC646719
KIAA1683
PHACTR4
DPAGT1
SH3RF3
SMNDC1
PDS5A
STMN2
TMEM147
C16ORF58
C16ORF59
LOC100505876
LINC00466
MIR4701
TJP2
PPAN
YOD1
RAB14
MFN2
PPAT
HLA-DPA1
LOC100133445
OPN3
DCXR
CEP57L1
IPO11-LRRC70
NFYC
APOA4
PITX2
MIR3545
PITX1
SMARCA4
SMARCA5
MIR96
PHOSPHO2-KLHL23
SYCN
GOLGA6L4
MMRN2
CAMP
CCDC166
LOC146880
PHLDA3
CPB2-AS1
SNAPIN
ST3GAL6
RAC1
RUFY1
VCL
CROCC
NDUFB2-AS1
AP2A2
CYTH1
VASP
PBX3
DPH1
MIR4526
NSUN5
ENO3
DCAF7
BOLA3-AS1
WIPF2
WIPF1
TIMM44
ACADSB
CKB
RAD9A
CD34
CD37
ZNF321P
LOXL2
UQCRH
B3GAT3
POLR3H
GPS1
JOSD2
CALM2
TTC30A
CACNA1A
GSDMD
CACNA1F
CACNA1G
MIR4513
MBNL1
WDR60
WDR64
PRMT8
FAM104B
PNKP
CDH22
PRMT1
CLCN7
R3HDM1
FBXL19
INO80B-WBP1
PNKD
BRD8
TRPT1
CARHSP1
KAT8
RBM42
LRFN2
MIR627
MIR624
MIR150
AKT2
MIR620
LINC00338
NCMAP
TTC18
MIR4435-2
MRPL24
SLBP
MRPL23
CCDC51
MMGT1
TSSC4
S100A11
SNORA81
ZSCAN9
NPTX2
NPTX1
ACN9
NDRG2
TDRD10
THEM5
SRSF6
TSPYL2
SRSF2
USP45
PPM1N
USP47
PPM1K
USP40
LOC100130705
VIL1
C6ORF25
KIF7
PJA2
CISD2
SNAR-A14
CDK11A
CDK11B
ZNF581
ZNF580
PAX7
NCAPD2
PAX3
ZNF589
PTH2
MIR4765
MRPL9
GINS2
MIR1293
TNP2
ZNF619
ZNF618
TPRG1L
EIF4EBP2
MOG
BAG2
BAG3
BAG4
BAG5
MYO1G
MYO1E
MSRB1
MSRB3
CTDP1
EVI5L
ADAMTS14
SNORD1B
SNORD1C
CHCHD10
MIR24-2
CD79A
CRTC2
ZNF385C
DHX57
SULT6B1
LY6G6C
LY6G6D
LY6G6E
LY6G6F
UTP11L
PSMA2
TMEM201
GTF2A1L
PSMA1
TMEM204
DSG2
FAM160B2
SRC
ZNF326
KIAA1324
FBXO43
KCNH4
FAM214A
FBXO48
SRL
GUCD1
IGSF23
SF3B3
GALC
CS
MIR5001
LGALS1
MIR5003
FSCN1
LGALS4
TCAP
TRAFD1
MYL12B
MYL12A
TSTA3
KCNJ8
SNORD19
NRADDP
AGPAT4
NMB
SCARNA16
AGPAT1
RCSD1
RNF38
MIR4282
MIR4284
FOXO3
TMEM156
LOC654433
LRRC20
PEX10
TMEM159
GCDH
MIR4736
LOC338799
LYPD4
PRICKLE3
RPL29
TAC3
UNCX
CATSPER1
RPL22
TGOLN2
TMED4
SPINK7
PRRC2A
EYA3
DOK3
APMAP
MIR548W
MIR375
PIEZO1
SNHG17
LINC00654
PIGQ
SERTAD3
HPN
PIGV
IL1RAP
PIGY
PIGZ
SPAG1
TMEM72-AS1
HPD
ANKLE1
CSNK1G2
TAX1BP3
ALPP
PPP1CB
PPP1CA
TMEM79
CCDC173
OAZ3
RDH14
KANK2
RDH11
RDH12
KANK1
WBP1
RSPH6A
TM2D1
PTGS1
HIF3A
KLK14
C7ORF61
PUF60
MAFF
SLC39A13
SMAP2
SLC39A14
EIF1AX
NTRK1
RSBN1
SLC34A1
PPIEL
ARHGAP25
CREBRF
TNNI2
PPP1R16B
ZSCAN20
ZSCAN21
C21ORF49
HHAT
SLCO4C1
CD22
CCR10
IFI30
VAPB
UBR2
ABHD1
NUCB1
LOC730668
UBR4
GPR3
NKIRAS2
SOCS7
SOCS1
BMP1
DR1
LOC731223
EEF1D
WDR59
CCNF
TERF1
CHTF8
PACSIN3
NR2F1-AS1
ARPC1B
IL17REL
EGFL8
MIR5708
RASSF1
PCM1
RASSF2
HOXC5
RASSF4
TMPRSS4-AS1
HOXC6
LOC283693
MATN2
FEN1
KREMEN2
THAP11
IL1R2
MIR149
CYGB
MIR639
MIR142
MIR636
MIR632
NPC2
GATA3-AS1
TMEM245
TGFB1I1
SPSB4
FLYWCH2
NEURL1B
NUDT16P1
MRPL14
GRB7
FAT4
RNF43
LSM1
ZNF823
ZNF821
C1ORF148
PYDC1
POLR2C
ITPR2
ITPR3
CAPG
RHOF
POLR2K
SNORA70
TMEM67
PADI1
TMEM65
PRDM13
TMEM61
LOC100130480
CCDC175
FAM101A
AVP
SNCG
CES2
AIFM2
RER1
AIFM1
AGO1
LRRC10B
SOST
IQCF1
FAM120B
FAM120C
UCK1
MAPK15
MAPK11
C14ORF169
LAT2
FAM86JP
PAXBP1
NCOR2
FCER1G
ZNF628
ZNF629
BTG1
OGFOD2
CACNB3
REPS1
TEF
ENDOV
MAPK12
CYBB
LOC100507091
CACNA1C-AS1
ZFP36L2
RPL3
GGA1
CTRB1
TSNAXIP1
FHOD1
COMMD3-BMI1
S100A6
RASGRF1
SOS1
TACC1
MIR148B
TACC3
GJC3
GJC1
DEK
ISM1-AS1
PRM3
PRKACB
PSMB7
DECR2
PSMB4
GPIHBP1
HIVEP2
KIF20A
TMA7
ZNF319
CLK3
JUNB
JUND
TFF3
P2RX5
SWSAP1
BCL2L14
SNORD23
KCNK9
BCL2L12
KCNK4
H1FX-AS1
TMIGD1
HNRNPUL2-BSCL2
CRY2
NUP43
SNORD6
SNORD5
SNORD2
IDNK
NACC1
SH3KBP1
VPS13C
SIN3A
MIR3689D2
MIR4724
TRAF3
TRAF6
HOOK2
HOOK3
TMPRSS3
TMPRSS4
MIR4728
GTF2H4
KIAA1024
RTF1
TSC2
FOXN2
REPIN1
PCDH8
LGR6
LTB
RPL36
COL14A1
TARBP2
PIF1
GNA12
KLHDC8B
DKC1
ATF5
TBC1D10C
TBC1D10B
ATF3
ATF2
TAP1
ZCCHC14
SUMO3
SUMO2
SBF2
CCDC140
HSF4
EEF2K
MLLT10P1
SAMD15
BLOC1S3
DLG4
LHX6
PTGER4
COMMD3
BRWD1-IT2
SMG9
C15ORF38
SKIV2L
TBX20
METTL12
METTL13
MIR3960
MIR4298
NPR1
IFNG
STK3
LOC100288778
TMEM184B
ALS2CL
OSBPL6
R3HCC1L
CXCL17
C6ORF118
RAPGEF4
KAZALD1
RNASE13
UCKL1
CD3EAP
MIR4505
MYL5
ARHGAP12
TOMM40L
CYP4F24P
CYP2W1
SAP25
YBX2
ENOX1
MICALL2
ANO1
ANO2
POLR1D
TANGO2
MIR3189
MIR3188
PTGDR
RCN3
MIR3184
TMEM132A
C22ORF26
HCG25
MIR3936
DUS1L
WDR43
WDR45
BCDIN3D
JAK3
TBC1D24
GRM4
CCL22
NR1H2
TBC1D2B
HOXB8
MAPK1IP1L
SENP7
TTC9
HOXB1
HOXB6
HOXB7
TMEM170A
PPARD
TOMM5
LINGO3
BRF1
ING2
ING3
PDAP1
DNAJC8
DNAJC9
VASH1
CAMSAP2
MIR601
DNAJC7
MIR604
HES7
RHOH
EML3
SORT1
GFPT1
P2RX5-TAX1BP3
GOSR1
MIR192
MIR195
SNIP1
C5ORF20
SPHK1
CCT8L2
C7ORF55-LUC7L2
MKRN1
ANKRD36
SNORA68
CCDC92
C1ORF159
ANKRD33
ZNF839
SNX29P2
SNORA60
SNORA63
MIR590
NCOA5
NR2F1
C1ORF141
LCOR
LIMD1
BSG
RIMS1
GP9
P4HTM
ZNF83
CEP44
SATB2-AS1
CEP41
ABCG2
MCAM
MCAT
HCRT
LOC284998
PDE10A
MIR644B
IL2RB
RAB33A
C20ORF27
TPCN2
PRRC1
AK1
PRDM11
TBCC
APOBEC3C
PBRM1
SWI5
MSTO2P
CDK5RAP1
PRKD3
MIR4740
CCDC144B
ARL16
BAX
BAD
MIR4743
MLKL
SH2D3C
MIR1237
MIR1236
SHC1
DDX17
SLC37A1
LPIN2
TOB2
CDK12
LOC100652739
CCDC71
MIR548AR
RNPEPL1
MIR548AP
MIR548AO
TMEM55B
KLF1
FCGRT
CTSB
VWC2
EVX1
SLC24A4
SPOCK3
NCR3
PRSS16
HTATSF1P2
CCDC78
TRIP12
MEX3C
MEX3A
C9ORF53
IFT172
TFG
DPYD
TMEM109
NUP37
NCLN
MAP3K12
RND3
SCN1B
MAP3K15
ZNF543
RPL10
PPP3CB
PPP3CC
APITD1-CORT
EEPD1
TCAIM
MIR4751
FRYL
TGM5
SFTPC
IDI1
RPL13
NCF1
LRRC41
LRRC45
ZXDC
TMEM179
MIR1244-3
LRRC48
MIR1244-1
TMEM173
UBXN11
RARA
B3GNT5
EIF3L
LINC00273
FNDC4
GPATCH2
EIF3B
DHRS3
FGFR3
TEX22
RABIF
ARMC12
TEX28
NOL10
NOL12
CDKN2B
CDKN2C
CDKN2A
TSC22D1
GNLY
TSC22D2
TSC22D4
GUK1
TUFT1
ARMC5
LRRC4B
SLC2A7
SYT2
SLC2A4
SLC2A1
SYT7
FAM172BP
MYCNOS
LOC285847
PLAGL1
STK36
NFATC1
NFATC2
SLC1A5
SYF2
TNFAIP8L2
C20ORF201
TIMM10
METRNL
FAM73B
BCKDK
FLJ16779
GFER
YJEFN3
ADAMTSL4
KPNA6
TULP2
TCP11L1
CYB561
TULP1
TULP4
C21ORF62
ATRIP
CEACAM6
PPP1R14B
PPP1R14A
LOC152225
PALM3
SSC5D
OXT
C20ORF112
MIR5191
KIAA0895L
ACY1
HOXB-AS1
LOC728875
MIR3196
MIR3197
C22ORF34
SDSL
LOC100507501
LINC00690
PCDH10
GPR97
RALB
CDKAL1
TRNAU1AP
PSMB10
NODAL
CDKN2B-AS1
TIGD1
RCOR2
MIR615
RFPL2
ATR
ADAM33
ADAM30
FLT1
OSTM1
PVR
C6ORF1
DNAJB1
H1FX
S1PR4
AMDHD2
TTC27
SLC2A1-AS1
CA5B
DUOX2
ODF3L1
MIR183
MIR182
C1ORF162
RAB23
LOC100996485
SNORA52
ZNF800
SNORA57
SNORA56
LIME1
FAM65A
ACOX2
GRIK4
TNFRSF14
OIP5-AS1
TRAPPC6A
ITGA11
TTC3P1
ARMCX6
CDK9
LPAR5
OXLD1
MIR3154
MYADM
MSH6
LIMS2
LIMS1
VAV3-AS1
FAM83H-AS1
SORBS3
SEMA6C
RERE
CNIH2
BRWD1-AS1
SUN2
LOC149086
ATG16L2
MIR4669
ADCK1
EOMES
ARHGDIG
BCDIN3D-AS1
RTBDN
ARHGDIB
DNAJC11
USH1G
ASF1B
AMD1
PRKCH
GREM1
COPE
PRKCB
PRKCG
INTU
CES3
EBF4
MS4A6E
EBF1
SCML2
LMNA
HBA2
CHID1
CTRB2
MATK
ROBO3
NRM
ACKR6
PFKFB2
GPR137
GGA2
ZNF791
ZNF93
C1ORF186
RAET1E
ACTG1
FKBP10
SNAR-D
MIR5584
FAM3C
PIDD
CHSY1
PKD2L2
MIR484
SFTA2
PPP1R3F
PPP1R7
SNORD48
TUSC2
PPP1R2
SNORD43
C9ORF41
DEAF1
BCLAF1
IER3IP1
MIR1324
PLA2G6
MARCKS
FMOD
NUP210
SETDB1
LUC7L2
ERBB2
ZNF207
FAM131C
TBXAS1
PEX26
CTSO
MIR4749
FPR2
RNF216P1
SEMA3C
SH3GLB2
PASK
MIR5698
CTSZ
C16ORF92
CHERP
C16ORF90
C16ORF91
TMEM101
CTSS
LRRC70
LRRC71
C16ORF98
NME4
PSRC1
RASGRF2
SYK
LOC100133612
INPP5K
SFMBT2
RAI14
FREM2
ST3GAL4-AS1
PRSS22
SURF6
MSANTD1
HELT
TNRC6A
FCN2
DUOX1
CXORF57
EPB41
PDZK1IP1
SNORD119
SNORD111
PCNXL4
SMG1P1
AHNAK
VPS37C
VPS37B
AFF1
PNPLA2
PNPLA1
LOC646938
RRM2B
CAPN10-AS1
PNPLA5
NKAIN4
DHRS12
NPPA
PSMB9
GFOD1
LBX2
LBX1
GCKR
CCM2
PDP2
UBA5
UBA3
SPICE1
PHF20
PHF23
SH3BGRL3
GNAQ
TAGAP
UBE2N
MOGS
UBE2B
C12ORF5
LBX2-AS1
SMPD3
SKAP1
NRROS
ZHX1-C8ORF76
AGFG1
STX1A
DPF3
STX1B
VSTM2L
PLEKHH3
SEC14L1
RPL18A
ILK
CD177
RNU6-33P
ADIRF
UPF2
SNED1
CEND1
KRT8
DACT1
LOC650368
PHTF1
CTDNEP1
MIR497HG
MTG2
TMCC2
PDE3B
SDR42E1
PP14571
SNAR-A3
GPR83
SNAR-A7
SNAR-A6
SNAR-A5
SNAR-A4
NDUFA6
PPCDC
COMP
ACSS1
NCCRP1
WBP11
SALL4
PLEKHM2
GPR65
FLT3LG
VPS4A
FAM171A2
SLC43A1
MAEA
AIF1L
NAA10
WNT3
WNT1
GNAS
C1ORF216
MIR194-2
PPP1R15A
PALLD
STX12
ZMIZ1
UBE2C
IL9
EFHD2
SAT2
INSC
CUTA
SNORA40
DTX3
BIRC7
JARID2
EIF6
MOSPD3
C1ORF174
LTA4H
SPTBN4
KLF11
RNF170
GDF2
NT5C1A
MIR153-2
NT5C2
POLE2
POU3F3
POU3F2
POU3F1
OTOP2
ANXA4
TPST1
ANXA9
MSI1
MIR26B
GLTSCR2
DUSP16
DUSP11
HPGDS
SNORD24
PCAT6
CYCSP52
CA5BP1
LCK
TENC1
LAMB2P1
NDUFS2
ASRGL1
SH2D4A
NDUFS8
PDHA1
ILF2
HBM
FLJ45079
ZRANB1
TIMP2
ZRANB3
CTRL
SVEP1
PARL
TRMT61A
TNFAIP8L1
SBF2-AS1
DHX16
PI4K2A
MDS2
NPRL2
MROH6
FLAD1
NHLRC3
DENND2C
ZNF142
MUM1
LOC100133920
BCS1L
NHLRC4
ZNF148
PPT2
DGCR2
WHSC1L1
ADGB
MICAL1
SUSD4
CTU1
CGREF1
SUSD3
GPR107
SLC26A10
RNF19A
PYGM
VAMP2
DDX3Y
RAB27A
KRTAP17-1
VWA2
SEC14L6
MIR5088
LSG1
KCNN2
KCNN1
PMF1
PMS2
IP6K3
IP6K2
FBXL8
H2AFV
LOC202181
SNORD52
PYCRL
MST1R
H2AFY
NIPSNAP3A
DDX6
TLR1
RNF5
CCDC64
ZNF217
CCDC66
C10ORF105
STMN3
ZNF212
ACRBP
SVOPL
ZNF219
MIR3689D1
NFKBIE
NFKBIZ
MIR4725
PGS1
TMEM59L
TMEM114
BTBD17
ADRBK2
NAGS
FAM161A
DNAAF3
PPAN-P2RY11
LOC389247
SNORD36B
HAUS2
SNORD111B
MIAT
TEX40
PXN-AS1
NR5A2
PCOLCE
MIR3130-2
MIR3130-1
UBXN1
DLX2
MIR549
SH2D6
SH2D7
FAF1
LMX1B
SLC26A1
SNORD105
SLC26A6
CD300C
MMD2
SLC26A9
TPTEP1
GET4
APLF
SLC25A40
LOC285084
VAV3
SDC3
SDC4
C15ORF62
LOC100127983
FAM105B
SNF8
RFNG
NRBP2
LRRC57
RANGRF
SORCS2
CD84
TKTL1
CD86
LMBR1
TNPO1
MIR4793
NAA25
HBZ
RRAD
SNAR-A9
CNKSR3
SMAD5-AS1
SNAR-A8
DUSP8
GTDC1
FOSL1
MAPK9
DUSP1
ELN
MARK2
RBM12B-AS1
GEMIN8P4
PGPEP1L
RAB22A
ANKRD34A
PAQR4
CRHBP
PAQR6
C22ORF15
BCOR
RFT1
IDUA
SIL1
LOC100507173
CCM2L
SYNGR3
METTL4
FHL3
CLEC12A
CTDSP1
STAT5B
PRR5L
TAS2R40
PITPNM3
TPTE2P5
ARFGAP2
XYLB
TBC1D17
KCTD2
AUTS2
KCTD5
MIR27A
HSPA1B
HSPA1A
FAM83H
C19ORF81
TOLLIP-AS1
FAM83B
ACAD11
FAM83G
CARNS1
HSPA1L
CEBPA-AS1
HCFC2
DGKQ
CPNE7
PXK
FOXRED2
RFTN1
MOK
PXN
ACSS2
LINC00563
C14ORF79
DGKD
ICK
SNORA32
TMEM106C
SNORA39
SNORA38
LIX1L
DNMT3L
PTGIR
U2AF1L4
FOXD4L1
SNRPB
CLTCL1
MOV10L1
NPM1
SSBP4
PACS2
FAM63A
SBNO2
USPL1
PLEKHM1
AKR1D1
ZBTB42
MAST4
IFITM10
SMARCC2
ZNF609
FAM222A
ONECUT1
PRKAG2
SCG3
CSRNP1
DUSP28
P4HA1
JPH4
SEMA4A
SEMA4B
CERS2
FENDRR
HBQ1
SUPT5H
ALMS1
TAZ
MRPL54
MRPL55
PRIM1
NAPB
MRPL53
LOC100506810
FOXN3-AS2
ARHGEF10
IL18
ARHGEF15
MIR1200
ALOXE3
ZNF683
ZNF681
SERP2
FXR2
LOC400927
MUC13
MUC12
DDX49
MT1G
TTI2
TTI1
DDX43
ANGPTL6
POP7
LOC652276
ATMIN
NPW
ZNF775
PLXNA1
CTCF
ZNF771
KIF11
LGR4
ZNF195
MMP11
RASGRP4
C12ORF79
UBE2D4
QSOX1
UBE2D2
UBE2D3
SNORD35B
TFDP2
SNORD65
MYO18A
PRG1
BAZ2A
EDNRB
TSTD3
SNORD69
SNORD68
ZZZ3
RPL7A
TANK
MYBPH
CHCHD5
EPS8L2
MIR2861
RNASEK-C17ORF49
PAICS
BTBD11
GDF15
GDF11
GDF10
SMG5
ST3GAL6-AS1
TMEM123
RPH3AL
MIR4763
MIR4761
TMEM129
SNAR-A11
PAXIP1
B3GNT3
SMG6
VEGFA
VEGFB
HCK
SAMD10
GZMM
CABP1
ANO1-AS2
MIR611
SLC35B2
SIRPB2
LHX9
SNORD59B
VWF
SNORD59A
EMC6
ZNF20
CYP46A1
MFSD7
OTUD5
OTUD3
RET
REN
DLK2
SPSB1
ZSCAN5A
MIR4305
HTRA3
HMBS
BSDC1
TRIM71
MFSD6
BIRC8
CDC34
P2RY11
LOC113230
S100A9
PPP1R18
BRWD3
BRWD1
LONRF1
ROM1
DNM1P35
B3GALTL
TMEM63A
MIR4785
MIR4786
TMEM63B
APBA3
C21ORF128
LOC100129726
NTN3
NTN5
WASL
UNKL
ARL8A
EMID1
MIR301A
MIR3654
WT1-AS
BCL9L
NDE1
GYG1
PFN1
TWIST1
ATP13A2
IMPDH1
RNF5P1
SKA2
CXCR5
GRID2IP
HHIP-AS1
NUMBL
TLDC1
TLDC2
COA1
BMI1
ADAT3
CRYBB3
PLEKHO2
MIR641
RNU86
MIR643
EXOC1
E2F3
MIR365B
LINC00398
CA7
CA4
FUT6
CLCNKA
FUT3
PNMT
CHRND
RBAKDN
PPP1R13L
FUT8
SNORA25
FAM99B
EVA1B
TMC6
SF1
PTK2B
C5AR1
TNRC6C
TNRC6B
TNNC2
MFNG
MIR4730
ZFP41
GYPC
MIR4469
WNT10B
DYNLT1
AMBN
ARHGEF1
GMCL1
RNF207
CDH7
IFITM3
IFITM1
CENPL
CENPJ
ZG16
HAGHL
RAMP3
CTSD
SEC24D
SIGLEC14
PROM1
SSH1
CENPT
RNF19B
CENPP
PYY
MIR423
SPOCD1
ISCA2
CSF1
LOC100131564
PLEKHA4
IPP
TMSB10
MRPL46
TRIP6
WNT7A
C11ORF83
STARD10
DMRT3
RILP
LRRN4CL
HDC
TRIB1
TRIB2
LAMB3
DHX33
NCKAP5L
NEK6
COPZ2
BMF
DENR
U2AF2
DDX56
LOC202781
MIR130A
C1ORF51
SCNM1
ADAL
VN1R4
MRPS31P5
MT1F
ZNF766
TXNRD2
MT1B
ZNF185
C12ORF60
C12ORF66
NUPR1
RPP25
ZNF24
CCDC162P
MLF2
SHE
SHF
SHH
MIR1304
JTB
EPOR
DNAH3
COL21A1
MTHFD2
MTHFD1
CILP2
SNORA9
SNORA8
ARHGAP18
HS6ST2
SNORA1
ZNF500
PITPNA-AS1
SNORA4
RSPH1
UBL4A
LAG3
TRPC1
TREM1
STBD1
SAMD4B
MPLKIP
GPR12
TIMMDC1
GCN1L1
GAS2L1
ACVR1C
FBXL19-AS1
FAM167B
CDKL3
CDKL2
AZI2
ZNF341
RANBP9
FBXO25
ZNF432
VGLL2
LOC401242
CADM4
RANBP6
ZNF438
VGLL4
KRTAP5-6
KIAA0430
KRTAP5-1
DLL1
MYBPC2
SATB2
NAE1
TSPO
ARNT
PIP5K1C
LOC100507156
SDS
LOC285626
DMRTA2
RANBP3
SCARNA9L
CKAP2L
PHF14
LAGE3
STAB1
SLC5A2
EZH2
LGI1
LOC100506178
LGI3
RPA2
MEGF6
NLGN3
LPHN2
DRG1
RAVER1
RAVER2
YWHAQ
SCGB1D4
EVC2
[truncated: 1,280 more rows]
