# Supplementary material for: Identifying Network Perturbation in Cancer
Source: PLoS Comput Biol. 2016 May 4;12(5):e1004888. doi: 10.1371/journal.pcbi.1004888 (PMC4856318; doi:10.1371/journal.pcbi.1004888)
Supplement: S1 File — (ZIP) [file pcbi.1004888.s001.zip › files/tf_data/CD34_15k_enh/SREBF2.csv]

RNF14
HIST1H4B
HIST1H4A
DUOXA2
C5ORF63
NCBP2
RNF13
NELFA
HIST1H4L
LAPTM5
ARFRP1
MIR1185-2
ATPIF1
SLC50A1
ABCC5-AS1
HSPA5
CBX3
ZNF703
GPR182
HSPA4
PRNP
PTPLB
ZC3H13
MIR553
MIR554
ZC3H14
SPN
DRAP1
KDM2A
MIR559
KDM2B
IRX3
CBLC
DHX9
DIMT1
HSPA8
ZNF43
NSRP1
ANKRD53
NUP98
XPC
FUT2
FAM84B
PPP2R2C
CRB2
PRKAG2-AS1
ADPGK-AS1
FAM65A
OPA1
NELFE
RAB40C
RAB40B
MEG8
ZNF677
TRAPPC8
PTRH1
PRRG2
CLEC2A
MAX
MAZ
TRAPPC5
PRPH
EIF2AK1
P4HA1
CLDN6
MAF
ACLY
CTBP2
PPP1R14A
NOP9
ITGA9
LOC100129973
EVL
RASGEF1B
PRRT1
LOC100505715
EVC
ITGA4
ITGA5
ITGA7
MGST2
MGST3
GTF3C6
DENND4B
IQSEC1
SWAP70
CD99L2
APOA1
APOA2
GPRASP1
LILRB5
DUSP23
LILRB3
LILRB2
LOC400958
LOC100132111
ENG
PAMR1
HBS1L
FBXL12
FBXL15
PSMG1
FBXL16
FBXL19
NMB
GHDC
PRSS56
KANSL1-AS1
PRSS50
DNASE1L1
FAM212B
GTF2IRD1
GATAD2B
FMNL1
C2ORF49
COL4A2
COL4A1
RBM12B
C2ORF44
PARVB
HPDL
TACR2
CHST7
CHST6
RPS6KA1
RPS6KA2
ST3GAL4
KCNH2
TP53I11
HLCS
KCNH8
PSMD12
PRNT
ITGAL
ITGAM
TMEM196
RPF1
TMEM198
HLF
CD2AP
ITGAD
ITGAE
GANAB
GPR183
SESN1
SESN2
SESN3
SMAD5
SMAD6
SMAD7
C11ORF65
VAPB
SMAD2
ALMS1
LENEP
SHROOM1
NDUFAF1
NDUFAF3
MIR4717
MIR4326
TMPRSS11D
LOC100506713
CIZ1
MRPL54
GALNT7
PELI1
GDAP2
PCOLCE-AS1
ARF3
SLC36A4
CKS1B
SLC36A1
ARF4
DNALI1
SPARC
KCP
LOC400558
ELMSAN1
ZC3H15
ICMT
ERICH1
MRPL51
DBNDD2
SZT2
DBNDD1
HERC2P4
SNORD18A
SULT1A4
MYLK4
SNORD18B
SULT1A1
MYLK3
SULT1A3
SULT1A2
IRX5
SUGT1P3
C4ORF46
IRX4
MOB2
NOL7
OLIG3
NOL3
SRPK2
MIR4739
IRX6
AGAP11
RAB11FIP5
CCDC116
SLED1
FOXO1
METTL23
METTL20
ATP1A3
CXXC5
CXXC4
RAB7A
MYL6B
MGRN1
LST1
MIR3939
SPHK2
SPHK1
DCTN1-AS1
CUEDC2
SP9
HMGB1
PYURF
CHP1
NADSYN1
CPEB3
LOC284998
BEGAIN
SPNS3
OSGEP
KIAA0125
TSTD2
PGLYRP4
FAM78B
GCHFR
PCDH12
LOC100134368
WDR45B
ARHGEF16
MIR4531
MIR4530
RDH5
NAE1
CLIP2
CLIP1
ETNK1
CLIP4
HOMER1
LINC00278
GFAP
DHRS7B
DHRS7C
CD48
LINC00092
CA14
TNFAIP8L2-SCNM1
DMTN
MIR765
FXN
FGFR1OP
POLR3GL
MIR761
GCNT1
PHOX2B
SASH3
C3ORF58
EIF4E3
THAP3
FAM171B
PIK3C2B
PNP
YRDC
C3ORF52
CFB
C16ORF72
VPS39
CDKAL1
CCDC51
WDR70
WDR73
CHPF
ATXN7
SNTB2
CFP
STK40
NPAS4
TRIM14
SYTL3
SYTL2
TAC4
LINC00899
SPRED3
PRPF8
RAPGEF4-AS1
MIR495
MIR497
MIR4500HG
DFNB31
ARL2BP
PRPF6
ASTL
GGTLC2
SAP25
MTMR9LP
ZNF487P
CD177
C7ORF55
ESRP2
CNPY4
CNPY2
HDGF
PRX
PIP4K2C
GLT8D2
TRAPPC9
MRPL32
TPCN2
C5ORF15
TMEM161A
COPG1
UBE2R2
LEFTY1
PEA15
FAM69A
SHOX2
ARRDC2
THOC7
SMDT1
RCOR3
C1ORF122
HTT-AS1
MIR381
NRXN2
NRXN1
MIR382
SNN
YDJC
IBA57
MID1IP1
RNF103
TMC7
ATR
MAVS
XPNPEP2
ADHFE1
FOXP3
MIR940
PAPLN
MIR611
KCNG1
FAM215A
PGAM1
SERINC2
YTHDF3
ZNF593
YTHDF1
MIR548W
LOC115110
MED7
MIR595
MED8
FBXO9
PDE11A
MYCN
MYCL
ZNF606
ZNF607
PARPBP
NDC80
ZNF608
TREX1
C15ORF38-AP3S2
FOSL2
TRAF3IP3
TRAF3IP2
SDF2L1
FABP9
IGF2
TCF4
TCF7
KIAA0247
NCBP2-AS2
SEPN1
PVR
IGFBP6
EPS8L1
COL16A1
SIL1
LOC400940
ZNF775
GTPBP4
GJA8
CD164L2
GLYCTK
PRR7-AS1
CALML4
NUBP2
SHISA5
SHISA7
MIR376A1
MEF2D
MIR615
TRIM3
PROC
TRIM4
TRIM7
COX17
NUTF2
EPHX1
ANKRD13D
H1FX
APIP
ZNF331
RPLP2
HCN2
ZUFSP
TMC8
TEX12
CSMD2
RASGRP1
CD300LB
EPCAM
MALAT1
LRRC3C
MCTP1
C18ORF8
ELAVL1
QPRT
MLF2
NUP62
HINFP
C6ORF203
MECOM
RSPH3
TPM4
C17ORF102
SH3D21
TRADD
B4GALT7
CIB1
SIPA1
FOXB1
FOXB2
FBXW4
FUT8-AS1
LOC646719
KIAA1683
PHACTR4
TRIO
DPAGT1
NLGN2
NLGN3
LARP4B
SMNDC1
UBE2D2
ZNF48
UBE2D3
LOC440300
ASGR1
C16ORF58
LOC100126784
LOC100505876
TMEM140
MRPL39
MIR4700
MIR4701
NOTO
TJP2
API5
CREB3L4
DLST
YOD1
RAB14
MFN2
PPAT
IDH1-AS1
RNF38
F2RL3
HYAL2
SH3PXD2A
SNRNP48
ALOX12P2
LOC100133445
SVIL
EDC4
DCXR
FCN2
PCBD1
SH3GLB2
LYSMD1
CEP57L1
SNORA36A
NFYC
APOA4
BAZ2A
PITX2
SMARCA2
PITX1
OTUB1
SMARCA5
POMZP3
MIR96
PHOSPHO2-KLHL23
SYCN
AXIN1
MIR376C
MMRN2
CAMP
FYN
CCDC166
LOC146880
TOR1A
PHLDA3
MYLK-AS1
SNAPIN
MIR146A
RAC2
ST3GAL6
RAC1
MIR183
RDH13
VCL
CROCC
NDUFB2-AS1
RPL7A
AP2A1
NBPF10
CYTH1
VASP
GMPPB
PBX3
MYBPH
DPH1
MIR4526
MIR4521
MFSD11
NSUN5
MIR4529
CEP135
ARHGAP30
DCAF7
DCAF6
CANT1
BOLA3-AS1
WIPF2
WIPF1
TIMM44
TUFM
ERV3-1
ZFX
ACADSB
RNU6-34P
CKB
RAD9A
MAMSTR
CD37
ZNF321P
UQCRH
LGI1
DAP
PAM
MIR15B
CTR9
GPS1
LUCAT1
NAT14
CALM2
TTC30A
CALM1
SPAG6
GSDMA
GSDMB
GSDMD
LINC00426
CACNA1F
CACNA1G
DARS
TPST1
MIR4513
SNORA57
PSD4
EIF4ENIF1
MBNL1
WDR60
SYCP1
WDR64
PRMT8
BMP8A
PNKP
HMGCL
CDH22
PRMT1
CLCN7
R3HDM1
FLRT1
INO80B-WBP1
PNKD
BRD8
GNPAT
MIR3134
SLC15A4
CARHSP1
DNAJA3
RBM42
RBM45
ZNF295-AS1
LRFN2
MIR154
MIR627
MIR624
MIR150
MIR620
PPP2R5C
GALR2
GYPC
TTC16
LINC00338
LINC00337
C7ORF49
TTC18
MIR4435-2
MRPL24
AES
MIR4435-1
MRPL23
GBA
MMGT1
GAB2
MRPL28
TSSC4
UPB1
SNORA81
ZSCAN9
NPTX2
NPTX1
ACN9
C1ORF131
ZSCAN4
TDRD10
ZSCAN1
XPOT
PPM1F
THEM5
SRSF6
TSPYL2
SRSF3
SRSF2
USP45
PPM1N
USP47
PPM1K
USP40
PPM1H
RNF130
TMEM79
VIL1
MIR539
C6ORF25
MIR4763
PJA2
LMO2
CISD2
DALRD3
SNAR-A14
UMPS
FAM86A
XKR8
CDK11A
CDK11B
VILL
RPUSD4
ZNF580
PAX7
C14ORF159
NCAPD2
PAX3
ZNF589
GGTA1P
MIR135A1
PTPN7
PAX8
MRPL9
GINS2
MIR1293
TNP2
IRF6
MOS
HAPLN1
PSD
NEU1
TPRG1L
CAMKK2
MMACHC
ASPRV1
MOGAT2
MS4A12
MS4A13
MOG
BAG2
BAG3
AGBL3
BAG4
BAG5
MYO1G
MYO1E
MSRB1
LOC100505738
MSRB3
CTDP1
AMOTL2
ADAMTS14
ADAMTS17
HCK
CYP2S1
NTRK3
MIR24-2
MEOX1
CD79A
EIF1AD
NIPBL
CRTC2
RSU1
ZNF385C
GMFG
SULT6B1
LY6G6C
LY6G6D
LY6G6E
LY6G6F
UTP11L
PSMA2
TMEM201
GTF2A1L
PSMA1
TMEM204
TMEM205
PSMA4
MIR5703
SLC22A18AS
MEX3C
FAM160B2
ATAT1
MATN2
SRC
ZNF326
KIAA1324
FBXO43
FBXO42
FAM214A
TUSC2
DNAJB1
FBXO48
SRL
MIR5008
GUCD1
IGSF23
MSH6
GALC
CS
MIR5001
LGALS1
MIR5003
MIR211
LGALS4
TCAP
SNORD16
SNORD17
TRAFD1
MYL12B
MYL12A
TSTA3
SNORD19
NRADDP
AGPAT6
AGPAT4
AGPAT3
SCARNA16
AGPAT1
SET
ASAP2
MRPS11
VARS
FAM87B
MRPS10
MIR4284
HILPDA
FOXO3
TMEM155
TMEM156
KIAA1522
LOC654433
LRRC20
ANGPTL6
PEX10
PLD4
TMEM159
GCDH
MIR4736
LOC338799
FBXO34
LYPD4
PRICKLE3
RPL29
LYPD3
CATSPER4
PPP6R3
TAC3
UNCX
CATSPER1
RPL23
RPL22
TGOLN2
ATG3
LPCAT2
ELMO3
PLAG1
PRRC2A
EYA3
VHL
ZDHHC7
PIGC
SVOPL
CALHM3
SERTAD1
PIEZO1
KIR2DL4
CEBPA
LINC00654
EMC3
SNHG16
PIGT
HPN
IL1RAP
PIGY
COG4
TMEM72-AS1
MIR548J
HPD
ACTN1-AS1
OSTF1
TAX1BP3
ALPP
PPP1CB
PPP1CA
ABCA4
BBIP1
CCDC173
OAZ3
T
RDH14
C2ORF82
KANK2
RDH11
RDH12
KANK1
WBP1
ADCK4
TIMM10B
PTGS1
TMEM109
SH2B3
CCR2
GAK
KLK14
GHRH
PLIN3
MAFF
SPAG1
SLC39A13
SMAP2
SLC39A14
NUCB1
NTRK1
NTRK2
RSBN1
SLC34A1
SNRNP35
DVL1
ARHGAP27
CXORF38
ARHGAP25
PTP4A2
CREBRF
DOK7
PPP1R16B
ZSCAN20
LIN37
FLJ39739
HHAT
MRPS7
CD22
CCR10
RBFA
COL19A1
IFI30
SNORA63
UBR2
MIR3178
ABHD1
ABHD6
LOC730668
UBR5
GPR3
NKIRAS2
NKIRAS1
TWF2
SOCS1
PCNA-AS1
BMP1
SOCS2
DR1
ARPC1B
EEF1D
WDR59
TERF2
FAT1
ATP6V1G2-DDX39B
CHTF8
PACSIN3
NR2F1-AS1
FAT4
ZNF890P
AMD1
EGFL8
MIR5708
SYT6
RASSF1
PCM1
PTPMT1
RASSF2
TBRG4
RASSF4
TMPRSS4-AS1
HOXC6
LOC283693
LOC283692
FEN1
LPPR2
CNR2
THAP11
NEK11
ARHGAP9
MIR149
CYGB
MIR639
UROC1
MIR142
MIR636
MNT
ABHD11
MIR632
NPC2
IGF2-AS
GATA3-AS1
TPP1
TGFB1I1
MIR4765
FLYWCH2
OXER1
NUDT16P1
TTC1
GRB7
BHLHA15
PIKFYVE
ABHD14A
TTC9
MAN1A1
ARPC4
ANKRD27
ZNF823
ZNF821
C1ORF148
DCUN1D5
ITPR2
ITPR3
LINC00921
RHOF
F11R
SNORA70
PRDM16
MPG
ABCG2
PRDM15
LRIG3
PLSCR3
TMEM61
PRDM11
SLC22A31
MPL
AVP
SNCG
EBF4
RER1
IL17RE
AIFM1
IL17RC
RNF122
AGO2
MCPH1
GRPEL2
SOST
IQCF1
FAM120B
SLC3A2
SMC4
MAPK15
MAPK11
MAPK12
LAT2
OPN3
NCOR2
FCER1G
SCML1
ZNF628
FZD5
FZD7
CACNB3
CIDEB
REPS1
TEF
LOC100131825
NEURL4
TMEM30C
RPL4
RAP2C
ASH1L
CXORF31
CYBB
LOC100507091
CMTM3
HOXC5
CACNA1C-AS1
ZFP36L2
RPL3
CTRB2
GGA3
GGA2
G6PC3
PHLPP2
ADM
TGFBRAP1
HIST1H1B
HIST1H1C
PAQR7
FHOD1
COMMD3-BMI1
S100A6
RASGRF1
RASGRF2
TACC1
MIR148B
ZNF483
LOC93432
GJC3
ZNF486
GJC1
PRKACG
AKR1A1
ISM1-AS1
PSMB9
PRKACB
PSMB7
DECR2
PSMB4
GPIHBP1
HIVEP2
KIF20A
ZNF311
TEX38
TMA7
ZNF316
TEX33
KALRN
JUNB
PIFO
JUND
TFF3
HIST1H2AL
CCNF
GNAT1
ACKR3
P2RX5
M1AP
HIST1H2AB
BCL2L14
SNORD23
KCNK9
BCL2L12
LAMB2P1
KCNK5
TMIGD1
CRY2
IL1R2
SNORD6
ZNF557
SNORD5
SNORD2
IDNK
SCARNA21
NACC1
SH3KBP1
VPS13C
HSD11B1
TRAF1
MIR3689D1
TRAF3
LEF1-AS1
RMDN3
TRAF6
MIR4721
HOOK2
HOOK3
LOC100505812
VTI1B
TMPRSS4
MIR4728
GTF2H4
KIAA1024
RTF1
BBS5
REPIN1
PCDH8
DBX1
RPL26L1
LTB
RPL36
RPL35
COL14A1
LOC100507443
TARBP2
PIF1
GNA12
KLHDC8B
GRIN2D
DKC1
ATF5
TCTEX1D4
TBC1D10C
TBC1D10B
ATF3
ATF2
TAP1
TAP2
ZCCHC14
FOSL1
SUMO3
SUMO2
BPIFB3
SBF2
CCDC140
BPIFB4
DROSHA
LEF1
HIST1H3A
HSF4
EEF2K
MLLT10P1
LHX2
SDF4
BLOC1S3
DLG4
LHX6
SAMD11
PTGER4
COMMD3
BRWD1-IT2
TMEM55B
C15ORF38
SKIV2L
MIR5584
METTL12
METTL13
OLIG1
LOC729506
FBXO10
MIR4298
B3GALT6
ATXN7L2
ZMYM4
MIR4785
CAMK2D
CAMK2G
MIR138-2
MTUS2-AS1
OSBPL9
STK4
LOC100288778
ALS2CL
CXCL17
N4BP2L1
KAZALD1
LINC00229
ARID5A
VPS9D1-AS1
CD3EAP
DDX60L
MIR4505
SNRNP25
MYL5
ARHGAP12
FMNL3
RAB27A
CYP4F24P
ZSCAN10
LOC100129726
ARHGAP18
YBX2
ENOX1
MICALL2
A4GNT
G6PD
NOVA2
APOC1
ANO1
CELF1
POLR1A
C3ORF22
IMPAD1
HNRNPUL2-BSCL2
MIR3189
MIR3188
PTGDR
MRPL14
UROD
MIR3184
TMEM132A
C22ORF26
HCG25
MIR3936
HCG27
WDR43
WDR45
BCDIN3D
AHSA1
ANKS3
CXORF57
JAK3
VSX2
TNFRSF4
CCL22
C19ORF38
NR1H2
NR1H3
TBC1D2B
HOXB8
MAPK1IP1L
GUCY2D
SNRNP200
UCK1
RNF43
DST
HOXB1
HOXB6
HOXB7
TMEM170A
NHSL1
PPARD
SNORD48
HLA-H
LINGO3
DSE
ING1
ING2
LOC729930
DNAJC8
DNAJC9
CAMSAP2
MIR601
DNAJC7
MIR604
HES7
ERMP1
INS
CCDC94
RHOH
BHLHE41
RRP12
GFPT1
PTPRVP
GOSR1
LINC00359
ECHDC2
TMEM95
WDR83OS
MIR191
MIR192
LOC442075
ACP2
SNIP1
C5ORF20
SLC2A14
SSB
KDELR1
HIST1H3I
RNPEPL1
MKRN1
ANKRD36
SNORA68
C1ORF159
ANKRD33
ZNF839
FKBP10
MIR16-2
SNORA60
LHFPL1
IPO11
CAPG
TNFSF10
NCOA7
NCOA4
NCOA5
SLC22A20
NR2F1
ADPGK
MARCKS
POLR2K
LCOR
LIMD1
RHOD
NUGGC
GP9
P4HTM
TMEM67
GRID1
FMOD
LOC100130899
ZNF83
CEP44
GSG1
SATB2-AS1
CEP41
TMEM65
MCAM
EHD3
MCAT
ST7L
DEPTOR
TTLL10
SBSPON
SORT1
PRDM13
CAPZA1
RAB33A
C20ORF27
GTF2IRD1P1
LMO1
APOBEC3G
LOC100130480
TBCC
APOBEC3C
LOC440600
GATA5
SPNS2
LOC100130348
HOXA10-HOXA9
PBRM1
SARS
CDIP1
CDK5RAP1
PRKD3
ERBB2
KIF9-AS1
AP5B1
EIF4G2
CCDC144B
HNF4A
ARL16
VPREB3
WRNIP1
FAM109B
BAD
FAM131C
ZNF629
ZNF491
MIR1238
MIR1236
CASZ1
HERPUD2
RGAG4
LOC401177
LPIN2
LOC100652736
TOB2
CDK12
LOC100652739
CCDC71
MIR548AR
MIR548AO
KLF5
MTRNR2L8
ORC1
KLF2
KLF1
NDNL2
ATP6V1B1
FCGRT
IDH1
KLF8
VWC2
FAM189B
SLC24A4
SPOCK3
NCR3
ZNF302
PRSS16
HTATSF1P2
CCDC78
TRIP10
RHEBL1
PLEKHM1P
KLHDC7A
P2RY6
DEDD
FLJ40194
MEX3A
GPBAR1
RPL15
C9ORF53
AGO1
SNORD34
C9ORF50
BAAT
SNORD33
NUP37
LRRC10B
MAP3K12
MAP3K13
SCN1B
MAP3K15
ZNF543
CTNNBIP1
SLC1A5
PPP3CB
PPP3CC
APITD1-CORT
TCAIM
TGM2
LIN7B
DEXI
TGM5
MIR4755
SFTPC
IDI1
C16ORF91
NCF1
LRRC41
MARCH6
LRRC45
CAND1.11
MARCH3
TMEM179
MIR1244-3
MIR1244-2
MIR1244-1
TMEM175
TMEM173
UBXN10
RARA
B3GNT5
IFNLR1
B3GNT7
UBLCP1
RARG
LINC00273
FNDC4
TMEM107
EIF3B
FNDC7
DHRS2
DHRS3
ADRA2B
FGFR3
CRYAA
TEX22
RABIF
ARMC12
TEX28
NOL10
MXRA8
NOL12
CDKN2C
CDKN2A
CDKN2D
TSC22D1
GNLY
CDCA5
TSC22D4
BAZ1A
CCDC151
GUK1
CNN1
CCDC159
TUFT1
ARMC5
MUTYH
LRRC4B
DLEU2
SLC2A7
SYT2
SLC2A4
SLC2A1
CLRN3
C15ORF48
MYCNOS
DIXDC1
LOC285847
TAS1R3
PLAGL1
MAN1C1
STK36
CCL2
CD2BP2
NFATC2
NFATC3
SYF2
TNFAIP8L2
TBC1D3F
KISS1R
TIMM10
METRNL
FAM73B
NCBP1
FAM189A1
SLC1A6
MADD
YJEFN3
ADAMTSL4
LOC646626
TULP2
NBL1
CYB561
TULP1
KPNA5
TULP4
C21ORF62
ATRIP
CEACAM7
ANGPT2
DLGAP1-AS1
TNNT3
PPP1R14B
QRICH1
PLEK2
ZFYVE21
PALM3
FARP1
OXT
C20ORF112
DUPD1
KIAA0895L
ACY1
KLHL6
LOC728875
MIR3196
MIR3197
MIR3190
MIR3191
C22ORF34
SDSL
LOC100507501
MIR1914
C19ORF26
OGFOD2
MSANTD1
LINC00690
FBRS
PCDH10
DEPDC7
TBC1D1
GPR97
FPGS
VPS51
EME2
RALB
CREBBP
C21ORF91-OT1
MRPS36
TRNAU1AP
PSMB10
SNORA71B
NODAL
TIGD1
RCOR2
TIGD3
RFPL2
TIGD5
ADAM33
SMPD3
LOC90784
ZSWIM8-AS1
MIR485
SLC24A5
FLT1
OSTM1
GSG1L
INS-IGF2
SNORA5A
S1PR2
SNORA5C
SNORA5B
OXSM
NRP1
AMDHD2
AAMP
TTC25
TTC27
NRON
SLC2A1-AS1
CA5B
DUOX2
DLX6
MORC2-AS1
ODF3L1
RCL1
MIR182
MRPS18B
C1ORF162
TAPT1-AS1
ENO3
LRRFIP2
LOC100996485
ZNF805
SNORA52
CARF
TAOK2
SNORA56
RTN4RL2
LIME1
SLC22A18
GRIK4
TNFRSF14
OIP5-AS1
TRAPPC6A
EXOC3L4
LSP1
SNORD83B
IGLL5
LPAR5
AMOTL1
OXLD1
FAM86HP
NEURL
BPI
SF3B4
IGF2BP2
PREX1
SF3B3
SPECC1
LIMS2
LIMS1
VAV3-AS1
FAM83H-AS1
SORBS3
RNU11
SEMA6B
SEMA6C
SEMA6A
RERE
CNIH2
BRWD1-AS1
SNX2
SUN2
LOC149086
RGL3
ADCK1
EOMES
ARHGDIG
BCDIN3D-AS1
RTBDN
ARHGDIB
TNFRSF18
NFKBIL1
NTRK3-AS1
LOC100130357
NANS
PACSIN1
USH1G
ASF1B
IL17REL
PRKCH
MATN3
GREM1
RCSD1
COPE
PRKCB
TRIM8
PRKCG
LOC100505622
INTU
HIST1H3C
CES3
CES2
EBF3
EBF1
SCML2
MAML2
LMNA
HBA2
C14ORF182
ENDOV
TOE1
DDX20
KIAA1033
NRM
ACKR6
PFKFB2
NRIP1
RAPSN
GPR137
CTRB1
ZNF790
ZNF91
ZNF93
ZNF799
C1ORF186
PPP1R13L
NRGN
RAET1E
ACTG1
SNAR-E
TUSC5
TBX20
MIR5587
FAM3C
PIDD
CHSY1
C7ORF55-LUC7L2
FLJ44313
PRPF38A
PKD2L2
PKD2L1
MIR484
SFTA2
PPP1R3F
TOMM5
FAM99B
PPP1R2
TMEM191B
C9ORF41
MAP3K1
DEAF1
BCLAF1
CCDC92
HIST1H1A
PLA2G6
PET117
ZNF573
RAD54L2
MARVELD3
GDPGP1
NUP210
SETDB1
LUC7L2
MIR4740
ZNF207
FAM131B
ATPAF1
CD163
SHC1
CCDC70
CTSO
MIR4748
MIR4749
CTSB
SDR42E1
RNF216P1
SEMA3C
LOC440434
EVX2
MIR5698
TOMM34
RPL10
CHERP
C16ORF90
RPL13
TMEM101
SETD2
RPL18
LRRC71
C16ORF98
ITFG2
PCYT1A
UCKL1-AS1
GHITM
LOC100127888
SOS1
LOC650293
NME3
SYK
LOC100133612
PTH2
INPP5K
SFMBT2
RAI14
FREM2
LSM5
FKBP1B
PRSS21
PRSS22
LYL1
SPEG
SURF6
VIPAS39
CSRP2BP
HELT
MIP
TNRC6A
AKNA
DUOX1
LOC100129175
MIR496
EPB41
MIR874
CPB2-AS1
PDZK1IP1
SNORD119
SNORD117
GCN1L1
SNORD111
KRTAP4-9
ZNF826P
PCNXL4
NT5M
TEKT1
AHNAK
TBATA
VPS37B
AFF1
GAB3
SLCO4C1
LOC646938
RRM2B
PNPLA6
PNPLA5
LGALS9B
SHC3
NKAIN4
C15ORF53
ACSF2
NPPA
PRM3
GFOD1
FOS
LBX2
PSMB8
GCKR
CCM2
PDP2
FRMD8
UBA3
LOC100507463
KIAA0754
PHF20
PHF23
NAA16
SH3BGRL3
GNAQ
NAA10
GNAS
UBE2C
UBE2B
C12ORF4
PTCD3
LBX2-AS1
UBE2F
MIR3691
NRROS
ATG14
ZHX1-C8ORF76
UBE2T
AGFG1
STX1A
DPF3
MIR7-2
PLEKHH3
SEC14L1
RPL18A
ILK
ATP5SL
RNU6-33P
ADIRF
BTBD19
UPF2
SNED1
FLJ34503
CEND1
KRT8
DACT1
LOC650368
PHTF1
CTDNEP1
MIR497HG
C9ORF117
MTG2
BMP2K
TMCC2
PDE3B
TMSB4X
SNAR-A9
PP14571
ZNF319
SNAR-A3
LFNG
SNAR-A7
SNAR-A6
SNAR-A5
SNAR-A4
NDUFA6
PPCDC
MARK2
COMP
ACSS1
COMT
NDUFA8
PLEKHM1
PLEKHM2
GPR65
GPR62
VPS4A
PLXND1
FAIM
MIR668
QARS
FAM171A2
SLC43A2
SLC43A1
MAEA
CNTNAP1
AIF1L
TAGAP
RRP36
LATS2
IL10
WNT1
UBE2N
WNT6
C1ORF216
MIR194-2
PPP1R15A
PALLD
STX12
LINC00304
ZMIZ2
ZMIZ1
MATK
MOGS
IL9
EFHD2
EFHD1
CUTA
IL23A
BIRC8
BIRC7
BIRC5
TTF2
BIRC2
SPDYE3
C12ORF5
MOSPD3
C1ORF174
SHE
CENPL
GNE
LTA4H
TXNL4A
RB1CC1
PTCD1
ANKRD12
SPTBN2
HOXA11-AS
ARPC4-TTLL3
CLPB
RNF170
KLF16
KLF15
APOPT1
GDF2
GDF6
EIF4E2
KPNA6
NT5C1A
MIR153-2
LOC284023
CORO7
PI16
NT5C2
SLC27A4
POLE2
POU3F3
POU3F2
POU3F1
CEP68
SLC44A4
ANXA4
ZBTB7B
ANXA9
[truncated: 2,801 more rows]
