# Supplementary material for: Identifying Network Perturbation in Cancer
Source: PLoS Comput Biol. 2016 May 4;12(5):e1004888. doi: 10.1371/journal.pcbi.1004888 (PMC4856318; doi:10.1371/journal.pcbi.1004888)
Supplement: S1 File — (ZIP) [file pcbi.1004888.s001.zip › files/tf_data/CD34_15k_enh/SRF.csv]

DUOXA1
HIST1H4B
HIST1H4A
DUOXA2
RNF10
HSPA6
HIST1H4E
HIST1H4D
HIST1H4J
HSPA9
HSPA8
LAPTM5
ZNF709
ZNF708
LOC100130476
GPR183
CEACAM3
PIK3CG
ZSWIM6
ZSWIM7
PRND
LOC100130275
TMEM53
DANCR
SP8
OSGEP
SP1
SP3
SNORD17
MEG9
TRAPPC8
CBX1
HNRNPDL
PRRG2
CLEC2A
WHSC1
CLEC2B
EVL
ITGA4
DENND4A
SWAP70
PHLDA3
XPO1
LILRB2
ENG
LOC100652770
TTN
FBXL18
KCNIP3
H19
PRSS50
DNASE1L2
LIN28B
THSD1
PPIG
INHBA-AS1
CHST1
TACR2
ANAPC7
TP53I11
TP53I13
BHLHE22
ITGAV
ATAD2
PRNT
TMEM192
GIT1
GIT2
TMEM198B
NOV
FAM134B
ZNF292
KCTD21-AS1
ZNF700
LIN37
TOPAZ1
SMAD1
SMAD3
MTIF3
IGF2R
EXOSC10
PLRG1
CKS1B
DNALI1
MTVR2
ART4
PCED1B-AS1
ENOPH1
TCEA2
SUGT1P1
SUGT1P3
NOL9
SH2B3
MIR410
LINC00676
LINC00672
PQLC2
PQLC1
SRPK2
HCCAT5
BDKRB2
FAM20B
MCF2L
CXXC1
ATP1A3
CXXC5
MYL6B
MIR3939
PYURF
CPEB1
NADSYN1
CPEB3
BEGAIN
SPNS3
SLFN12L
KIAA0125
PDDC1
PGLYRP4
FRRS1
IFT80
DCLRE1B
OPHN1
ETNK2
LINC00278
MIR4736
CNTF
KYNU
MIR765
FXN
FGFR1OP
PAPPA
RAB20
C3ORF58
TCL1A
EIF4E2
RAB24
THAP7
PNP
MIR3153
RALB
WDR78
FAR2
ATP6V0E1
HLA-DMB
EWSR1
CFP
HLA-DMA
DYNLL1-AS1
LINC00899
SFMBT1
MIR497
DFNB31
ASB2
ASB7
MTMR9LP
CLOCK
MR1
CA8
CNPY4
CLYBL
SLC16A11
PIP4K2A
ZPBP2
NPSR1-AS1
C5ORF15
PTRH2
RFFL
COPG1
MRPL38
LEFTY1
FAM69A
SHOX2
LOC283710
ARRDC2
THOC3
THOC7
CSAD
RFX3
SNN
ELK1
PAK6
ABCE1
PAK1
TMEM43
PAK3
FOXP2
FOXP1
PAPLN
IL10RA
COPS3
SERINC1
KHDRBS3
SERINC2
PPOX
FLJ41278
MNX1
GAST
MYCL
MIR590
ITIH4
VEZF1
PPP1R9B
MSL3P1
FAM135A
TCF4
TCF7
TOR1AIP1
ZBTB10
PHLDB3
LRRC37A11P
LOC100652768
NUBP2
TRIM8
SHISA7
NXPH3
TRIM3
TRIM2
ATP5A1
PDGFRB
TMC6
ZNF335
ANKRD13B
ZNF333
ANKRD13A
AMPD3
AMPD2
RPLP1
MIR548C
TMC8
PRKAR2A
C12ORF73
TXNIP
MIR5010
TMEM14E
MLF2
MGC45800
MECOM
RSPH1
CSF1R
PRPF40B
FBXW8
FBXW9
STT3B
THYN1
GPCPD1
TGFBR2
TGFBR1
DPAGT1
TET2
AGAP2-AS1
FOXL1
PKIB
TJP3
METAP1D
LRRC36
MFN2
MLLT4-AS1
BABAM1
KIAA1199
SH3PXD2B
SH3PXD2A
FER1L6
VMP1
ST6GAL2
ST6GAL1
PCBD2
CEP57L1
DRD3
AP3S2
LINC00642
ZMAT2
TSNAX-DISC1
CLCNKA
MIR3545
ITGB1BP1
MMRN1
ERO1LB
CYP2U1
MIR3945
OGFR
ST3GAL1
ST3GAL6
ST3GAL4
RUFY4
AP2A1
AP2A2
VASP
SNORA74A
MIR4526
SLC16A5
ARL3
CEP135
ARHGAP30
DCAF6
PTCH1
CMKLR1
MON1A
PAGR1
DYNLL1
GLUD1P3
RAD9B
MAMSTR
TXNDC8
C20ORF144
UQCRB
C1ORF168
MIR15B
GPS2
SPG21
LOC100130075
CACNA1D
CACNA1F
FAM46C
DLGAP3
HIST1H4I
NBPF3
WDR63
ASRGL1
C19ORF12
FBXL14
HOXD9
CLCN3
CLCN1
PRMT1
CREB3
BRD4
MTPAP
SLC15A4
FAM65B
RBM43
ORMDL2
MIR629
VTA1
MIR152
RP9P
LINC00338
TTC19
CD3E
CH25H
MRPL27
SLC22A15
EPGN
MRPL20
GBA
GAB2
REP15
DMRTB1
ZFP91
ZSCAN4
CMIP
LINC00935
ABCF3
PPM1A
EGR2
PPM1N
EGR1
GYPE
RNF130
HCP5
MADCAM1
PJA1
KCNQ4
KCNK15
SUPT20H
TSHZ1
MIR4513
VILL
RPUSD4
PAX1
PAX2
LOC286114
PAX9
LOC643733
PROK1
ACAD8
LPAR6
BANP
SUZ12P1
LRCH4
GRK6
TEDDM1
A4GNT
AGBL5
KMO
SAP25
RPS6
ADAMTS12
ADAMTS14
ADAMTS16
ADPRH
CD79A
PGBD3
GMFG
DEF8
CBLN2
NAPA-AS1
PSMA3
TMEM206
SLC6A17
PRSS3P2
CAPN2
SRC
NEMF
KIAA1324
KIAA1328
DNAJB1
FER1L6-AS1
LGALS8
ATXN10
MIR5001
MYC
TDH
SNORD10
KCNJ5
ADRB1
ADRB3
SCARNA16
RILPL1
KIAA1217
AGPAT9
C15ORF26
VARS
LOC729683
MIR4284
LOXHD1
SMCR9
SLCO1B3
MPDU1
OR52D1
C16ORF47
PEX12
SMCR5
LRRC28
EIF1B
PP2D1
NHLH2
GCNT2
LOC285484
RPL22
ZNF425
LPCAT2
SLC16A10
FLJ23867
RGS3
SPINK4
SPINK2
PIGF
MIR375
SERTAD2
MIR548Z
PIGQ
GOLGA2
ILKAP
IL1RAP
PIGY
PIGZ
RTFDC1
MIR548J
TAGLN
CCDC178
PPP1CB
NAB1
CCDC175
FOXC2
FAM26F
KANK3
C2ORF88
LEUTX
WBP4
FXYD2
MTBP
PLIN2
SMAP2
MIR4514
MIR4519
PALM2-AKAP2
RBPJ
ARHGAP22
LOC100133286
PTP4A2
CD8A
DDIT3
MRPS7
TDRD1
SOCS7
RBP3
MIR3176
MIR3177
C12ORF61
UBR2
MIR3178
C3ORF38
LOC730668
ABHD4
CALN1
BMP4
EIF4G3
EEF1D
SCN4B
ULBP2
ULBP3
NR2F1-AS1
REN
ACVR2A
VPS72
IL20RA
MIR5708
TRIM38
ANXA2R
SLC16A13
HR
TRIM31
RASSF2
TMPRSS4-AS1
FTCDNL1
LOC283692
HCST
CTIF
FAM200A
IL1R2
MIR149
CHD5
ABHD15
MIR637
LINC00322
GATA3-AS1
LINC00327
FLYWCH2
LSM6
MRPL13
HSPBP1
CDC25C
C5ORF34
RHOQ
TTC9
RNF40
RHOH
DCUN1D4
IFIT1B
ITPR2
AKR7A2
POLR2I
ETHE1
ANKRD28
ABCG1
KDSR
PRDM13
OSER1
C9ORF135-AS1
AGO2
IQCF4
OR5B21
IQCF3
CCDC109B
LOC100499489
TMEM110-MUSTN1
MAPK13
TGFBR3L
MIR550B2
P2RY13
LMNA
NCOR1
SSPO
FZD7
FZD8
ZNF627
SLA2
NEURL3
NEURL4
RASSF3
APAF1
RAP2C
GGA3
G6PC3
ADA
PHLPP2
ADO
PHLPP1
HIST1H1A
HIST1H1C
NUP210L
USHBP1
TACC1
MIR148B
DAPP1
PRKACG
VMO1
PIAS4
PRKACB
PSMB6
ZNF133
FAM115A
RASL12
LPXN
CAB39
NCS1
TEX35
OGFR-AS1
HIST1H2AI
HIST1H2AH
HIST1H2AJ
P2RX1
HIST1H2AD
P2RX3
GNAT2
P2RX5
RMI2
HIST1H2AB
KCNK9
PRPF19
C9ORF24
KCNK7
CRY1
SCARNA27
ZNF551
MSX1
ANKRD18DP
SH3KBP1
LOC401980
ISYNA1
RMDN1
ATAD5
VTI1B
TMPRSS4
TMPRSS7
KIAA1024
TVP23B
TVP23A
ZNF654
MIR639
MIR541
MIR4776-2
BARX2
DBX1
RPL26L1
COX4I1
KLK4
TARBP1
GNA12
KLHDC8A
MIR142
C9ORF135
BAP1
ATF2
ERRFI1
PPAP2B
CTTNBP2
IL6ST
TMEM55A
CCDC146
CCDC142
DBN1
MORF4L2-AS1
LHX1
BLOC1S4
PQLC3
COMMD6
PTGER1
LOC285074
C15ORF39
SRPK3
LMBRD1
OLIG1
SLC38A5
TMEM63A
NPR2
SLC38A2
CAMK2G
SLC38A8
SLC45A3
CEP112
OCA2
CXCL17
OSBPL5
MYL6
KAZALD1
AKAP2
GTF2F2
LZTS2
AKAP9
STARD8
ARHGAP12
ARHGAP18
RRP1B
GABRG2
NUAK2
CELF4
CELF1
POLR1B
POLR1E
GOLGA7B
PTGDR
MIR3185
C22ORF24
PTENP1
NKG7
HCG26
WDR45
DNAH12
ZIC4
ZIC5
ZIC2
TBC1D25
ZIC1
NR1H3
C11ORF31
DST
DCDC5
CERS2
DSE
ING2
GSTO2
GSTO1
CEP170B
DNAJC4
MIR596
RING1
BHLHE40
TTC31
WDFY3
SLC18A3
SLC18A2
P2RX5-TAX1BP3
ZNF827
ACP5
C5ORF28
MIR195
NRN1
SNIP1
RAP1B
SNORA77
MKRN3
DYRK2
KIAA0947
MIR16-2
RGMB
YTHDC1
NCOA2
NCOA3
BSX
NCOA7
FAM91A1
NR2F6
DDTL
NR2F2
PLA2G5
CISH
ELL3
MECR
LIMD1
NUGGC
RIMS2
KIF21B
IL1RN
GSG2
ZNF81
MCAM
TPGS2
PDE10A
ZNF639
C20ORF26
SCARF2
C20ORF24
SLC17A4
AK2
LMO4
TBCB
APOBEC3B
SPNS2
OXTR
SWI5
SNORD54
LUC7L2
ARL14
KRBA1
BAX
LOC729041
MAZ
SH2D3A
HAND2
SHC1
SLC37A1
GFI1B
GJB1
CDK13
MIR548AR
KLF7
KLF6
TMEM55B
ATP6V1B2
TRA2A
VWC2
HEATR3
FAM189B
SLC24A1
FAM216A
CCDC78
C8ORF58
CGRRF1
DEDD
HOXB13
RGSL1
TLR8-AS1
C2ORF62
C9ORF53
ENDOD1
MUSTN1
BTRC
MAP3K11
RND2
PDE1B
SLC1A4
NACAD
STXBP5L
SLC1A3
ROPN1L-AS1
MIR4752
SESTD1
VPS29
MIR4755
MARCH5
OSBPL1A
LRRC42
ZXDB
ESYT2
CCND2
IKBKE
TMEM175
MARCH9
TMEM173
B3GNT6
B3GNT1
DHRS7
ANKRD36B
DYRK1A
MTMR6
MTMR3
CDKN2C
JAKMIP1
CCNL2
FCHSD1
BAZ1B
KIAA1161
VAT1
MRPL23-AS1
SLC2A8
SYT1
NME3
FA2H
SLC2A1
CNFN
LOC653486
TAS1R1
MESDC1
MESDC2
RPL37A
PCED1B
MIR550B1
EXOSC6
MADD
LINC00235
ZBTB8B
CCZ1B
EN1
EN2
PPP1R14B
OR2AG2
PALM2
NCAPH
GTF2IRD1
TCTE1
C3ORF18
FLJ30403
FBRS
TBC1D32
ATP6V0A1
SRRD
SEC24B-AS1
CDKAL1
KRT75
KRT77
TEC
OR10G2
ATM
TIGD1
TIGD5
ACOXL
STXBP6
OSTM1
CYP1B1
SKP1
SNORA5A
S1PR1
AMDHD2
LOC100131289
GPN3
SUGP2
NRON
SLC2A1-AS1
PODXL2
C1ORF162
RAB23
SNORA53
SNORA52
ZNF800
NPAT
USP30-AS1
ALOX5
LRRFIP1
LRRFIP2
LLGL1
QRFPR
KNG1
IRS1
SLC22A10
MIR2110
CDK4
HOXA2
HOXA1
SKOR2
HAPLN2
MIR663B
MATR3
NEURL
RABGAP1
MSH2
SF3B1
ALOX15
LIMS1
LOC283440
GAL3ST1
HMGA1P7
ODC1
RERE
PKI55
LOC149086
ATG16L2
RNU6-79P
ADCK1
DNAJC14
ANK3
NANP
IL17REL
PRKCH
HIST1H3B
HIST1H3C
PADI3
HIST1H3A
KBTBD13
PADI4
HIST1H3D
MLF1IP
MIR1224
HIST1H3H
SEC11A
ZNF157
DDX24
MEIS1-AS3
NRIP3
SCRIB
VTI1A
SH3BGR
MUL1
LOC389641
KLHL3
SNAR-D
TBX20
MIR5587
FAM3C
MIR5581
PIDD
ATF7IP
PDZRN4
PPIL3
GGPS1
SFTA3
TMED10
OCIAD2
PPP1R3F
MAP3K9
TRUB1
SNORD41
C9ORF43
SPOPL
GOPC
NSG1
LOC100132077
ZNF575
ZNF576
TRPV4
TPGS1
LUC7L3
TRPV2
KIAA0319L
MIR4741
MIR4744
CASZ1
MIR4747
CTSB
CTSC
KIAA1551
EVX2
PPP1R37
TMEM109
C16ORF92
C16ORF93
C15ORF56
MIR5690
FLJ44313
FGFR2
SETD4
SETD6
GHITM
CXCL2
PES1
ZAR1L
FREM2
LSM5
LOC100132215
EME1
MIPEPP3
EME2
CNST
DUOX1
DUOX2
PDZK1IP1
DPH3P1
TIMM8A
PCNXL3
SMA5
NT5C
AFF1
HMP19
LOC100288911
GUCA2A
C15ORF52
MAP1A
CLUH
STK40
PINLYP
FOS
UNC5B
LOC151475
C4ORF3
UBA5
UBA3
FRMD3
NAA15
NAA10
MED13L
LINC00208
HMGN2P46
UBE2S
AGFG1
STX1A
STX1B
SEC14L1
SEC14L6
CD177
LINC00269
KRT1
KRT7
BTBD18
LOC283335
SRGN
CEND1
HARS
PHTF1
SIK1
MIR497HG
GPR88
PP14571
KRT6B
PDCD4-AS1
GPR85
GPR87
COMT
FOXO1
PNOC
FAIM
SIX1
GPR68
TARDBP
RAB9A
KIAA1967
TAGAP
WNT1
GSTM4
LRRN1
PPP1R15A
PALLD
MIR219-1
LINC00577
DTX4
MMEL1
SNORA41
LOC100130691
EIF5
SNORA48
OXR1
C1ORF173
CMAHP
GNN
HIST1H2AG
SPTBN1
MKX
KLF11
LEPRE1
KLF16
REEP3
TFAP2A
TFAP2B
CBR1
CBR3
TLN1
NUTM2F
CORO6
NT5C2
CPT1A
POU3F2
CPT1C
CEP68
ANXA5
SLC44A5
ANXA9
MIR26B
MNS1
MEST
MIR550A1
MIR550A2
DUSP16
FAM53C
MCM9
SQSTM1
SAMHD1
TENC1
NDUFS1
HIAT1
RINT1
SECISBP2
C1S
TMEM167B
CRIM1
M6PR
DPF2
FLJ36777
SEC24C
NRCAM
LSM12
ISL2
PARL
TRMT61A
PKMYT1
KCNK1
MUC20
ATP9B
RREB1
NHLRC4
WHSC1L1
LOC153684
MFAP3L
PAFAH1B2
PYGM
C1ORF194
RNASE2
SOD3
VWA7
GRXCR1
ILK
KCNN1
IP6K3
BRSK1
ROBO1
SNORD51
PYCRL
MST1R
FBXL4
LOC100216545
TLR3
CTR9
BRMS1
PTX4
GRIP1
BTBD19
NIT2
NIT1
TRAF1
IKBIP
SVOPL
PHF21A
HLA-F
NFKBID
SLC7A1
NFKBIZ
RBPMS-AS1
EP400
PGS1
TMEM110
ARID4B
TFAP2E
WDFY3-AS2
MRPL43
C17ORF99
LOC389247
UBE3D
HAUS1
NR5A2
UBXN4
UBXN7
DLX1
TOP2A
SH2D6
FAM118B
LMX1B
HIST1H2BF
ABCB10
HIST1H2BB
HIST1H2BL
HIST1H2BM
MIR4316
HIST1H2BJ
HIST1H2BK
OLFML2B
MAVS
ACTA1
TNFAIP8
GLOD5
SDC1
SDC3
HOXD12
RBPMS
TNFAIP3
HOXD11
ELOVL7
TOX2
FLJ31104
PXDC1
GBX2
NAA20
SGCA
SCPEP1
MAPK7
GTDC1
LRRC8D
LYL1
PYGO2
LRRC8B
PAQR4
MIR4776-1
BCOR
MIXL1
THNSL2
GATA6-AS1
PTENP1-AS
MIR4427
IGSF9
C8ORF46
MORF4L2
NXT2
C1QTNF2
PRR5L
NXT1
TPTE2P5
CPED1
ZBED6CL
KCTD1
WDR86-AS1
IKBKAP
ADAM19
ACAD11
FAM83F
ZBED5
IDH3G
CPNE3
TMEM254-AS1
VKORC1L1
PXK
RFTN1
DGKI
DHX37
DNMT3B
SNORA30
SNORA37
TMEM106A
SNORA39
LINC00966
LINC00964
DEFB115
NDEL1
ANKRD63
PACS1
PACS2
USPL1
CLEC19A
KCNAB1-AS1
AKR1D1
MIR589
PDE2A
ZBTB40
BRAF
AHNAK2
SYNPO
FAM222A
HIPK3
P4HA3
HIPK1
ANP32B
ANP32A
DUSP23
LEMD3
FENDRR
KIR3DX1
NTNG2
MRPL53
LOC100506810
MIR412
ARHGEF10
HSP90B2P
GIP
ZNF683
LOC100507217
SYAP1
DDX47
RGMB-AS1
ANGPTL4
POP7
RHBDD3
C1ORF21
NPW
GPR113
SNRK
ELAVL4
MMP15
FBXW11
EMCN
HINFP
LRRN3
LSM14A
L1CAM
UBE2D3
IL16
PRG1
TPK1
PPP1R1C
CHCHD4
GSX1
VWA5B2
TRPT1
ZNF516
GDF10
TSPYL4
ST3GAL6-AS1
TMEM123
CCDC57
C10ORF118
MIR4761
HOXC13
HOXC12
VEGFB
ZMIZ1
SLC39A7
OR2L1P
ASTN1
ZNF426
EMC8
SIRPB2
FBXO33
ATXN7
ATXN2
ATXN1
MIR3652
OTUD3
COMMD7
INSC
AKAP12
MBOAT4
SPSB3
GPRC5D
ZSCAN5A
HTRA3
HMBS
NEDD9
SCLT1
TP53TG3D
NEDD4
SMC4
CDC37
ALAS1
SFR1
S100A6
KIAA0513
STYX
WBSCR16
DNM1P35
SCAF4
ALG11
PROSER2-AS1
SNX11
ARID5A
ZBED5-AS1
LMOD3
B4GALNT4
RBM6
ATP11A
LTA4H
WDR86
TTC7B
TTC7A
NDE1
LINC00487
WDR88
RS1
LINC00483
ASB9P1
PCDP1
CCDC42B
C8ORF59
MIR4695
DAD1
PDE1A
LINC00176
IMPDH1
LINC00173
HNF1B
DEFA6
DEFA4
CXCR5
JAG1
IVNS1ABP
HHIP-AS1
NDUFC1
NUP210P1
ZFYVE21
ADAT3
E4F1
BCAT1
PDE12
NRP1
NRP2
SOX21
E2F4
E2F2
ARMCX4
CA7
ANK1
FUT5
FUT4
FUT3
CHRNG
MGAT4B
CAMK2N2
CAMK2N1
EEF2
BZW2
FLJ22184
TMEM37
BRI3BP
SNORA26
SNORA28
AKR1E2
LINS
ZNF334
HYLS1
SF1
MIR4482-1
IZUMO4
TNRC6B
MFNG
C1RL-AS1
ADAMTS1
WNT10A
WNT10B
CCSER1
ADAMTS8
ARHGEF1
MKLN1
RPLP2
RNF207
DPY19L1P1
HPCAL1
LIPE
CENPJ
HPCAL4
LIPM
HAGHL
SIGLEC14
TMEM229B
SEC24B
KPTN
CD300LG
MIR4508
MIF4GD
SCARB1
CSF1
LOC388499
EID2
C11ORF86
NETO2
C11ORF80
ERAP2
DMRT3
RFESD
MIR1279
EMR3
ESRRG
NMRK1
MALAT1
ANXA2
HDC
TRIB1
TRIB2
ARFGAP1
LAMB3
ARHGEF10L
ATP7B
COPZ1
COPZ2
NEK1
DDX53
B3GNTL1
HSBP1L1
C1ORF50
MIR335
MIR339
TXNRD3
MIR33B
DHPS
SLC35D3
COQ10B
GLTSCR1
MIR937
CCDC162P
LETMD1
CCDC6
MIR933
SHF
ZNF22
KLRG1
GLTPD2
C9ORF91
EGLN3
WBP2NL
EGLN1
DOPEY1
MYBPC2
ZNF239
MIRLET7BHG
GPBP1
IFI27L1
EID2B
SAMD4A
SAMD4B
LUM
INTS10
SLX4
FAM167B
FAM167A
HPGDS
RANBP9
FBXO24
ZNF431
MIR4524A
ZNF438
MIR4524B
KRTAP5-4
KRTAP5-5
KIAA0430
FGD3
FGD2
AIM1
AIM2
AGAP2
HSP90B1
ISPD
LGALS8-AS1
STX8
KEL
CNNM4
RSRC1
PIP5K1A
GRHPR
LOC285626
LOC285627
ZBTB8OS
DSCC1
PHF15
PHF13
LOH12CR1
LOH12CR2
PRSS3
PRSS2
ECE2
LOC100506178
SOST
F13A1
GBAP1
LPHN1
PITHD1
HSPB11
ALX3
NAA40
ALX1
THAP3
ETS2
SRP14-AS1
YWHAH
MIR409
RPE
AP1B1
ANP32A-IT1
MAT2B
FCRLB
NBR1
HRASLS5
FNDC3B
HEIH
TUBA4A
TUBA4B
TBKBP1
C8ORF69
MIR4449
SNAR-B1
TESC
CUL4A
MMP9
OTP
NTF3
LOXL3
KCNIP2-AS1
NDUFB7
AMICA1
BBX
NDUFB3
GPR39
CCNT1
GPR35
MIR656
AXL
TIMP2
CYMP
KCNE4
C1ORF228
FMNL1
IRF2BP2
ELOF1
CLN5
CLINT1
MAPRE1
MAPRE2
BRCA2
CXADR
HAND2-AS1
ACTL10
SNX30
USP30
USP32
DHCR7
SCARNA2
TOR1AIP2
RBBP9
ADCY7
PLD3
EIF1B-AS1
MAATS1
RPL39L
PPFIBP1
RBBP5
RBBP4
SNHG4
RAB43
NUCKS1
ZBTB21
ZBTB26
CAPS
IL21R-AS1
NR3C1
RRP1
DOCK9
APBB1IP
DDI2
MIR146A
RRP8
SKAP1
LOC100862671
SEPT9
SEPT8
LINC00838
HOTAIRM1
SEPT7
SKI
HOXB-AS5
SLC9A8
LINC-ROR
MEIS1
CLDND2
SYT12
HOXC-AS5
JMJD1C
C11ORF95
PLCB3
PARP8
EPHB4
MIER1
PARP1
PAPD7
AMN1
ANG
GSTT2
ESR1
CDC14B
GPR179
MIR328
GPR171
PHF7
MIR1469
LCMT1
NDST3
LOC100505636
FBXO3
CTNND1
SVIL
KLRF2
KCNA3
BRF1
ZHX2
PYGB
BMS1P4
FHL1
FSIP1
BSPRY
ZNF248
QSER1
TAL1
RPS20
ITPRIPL1
SLFN14
FOXD3
PLA2G2F
CHMP1A
UCHL3
CAPN15
ZNRF2
RARRES2
RARRES3
PRRT2
C4ORF33
ZMIZ1-AS1
GATAD2A
HIBCH
VTRNA1-1
KIAA1715
MIR4326
CYFIP2
NS3BP
PITX2
PRELID1
ERMP1
MID2
LINC00649
RNASE4
THUMPD1
THUMPD2
HLA-DOA
MLLT4
CCNI2
STAM2
NPAS3
MLLT1
NPAS1
MLLT3
THEMIS2
ANKRD30BL
KCNS3
RENBP
IMPACT
GPX7
YIPF2
LY9
PIP5K1C
TP53BP1
NIF3L1
HES1
HOMEZ
CASP2
PRDM8
OTX2-AS1
CASP8
PURA
BCL6
BCL3
BCL2
SNORD7
CDX1
PLK3
MIR192
SLC25A3P1
MIR3679
NKX2-1
NKX2-4
NOSIP
AHCYL1
MIR4450
SEMA7A
GRK5
ANAPC10
CYBRD1
CEMP1
DLEU1
ENTPD4
FLJ42969
SPAG4
OSTF1
TIMM10B
TLE4
HCG4B
CX3CR1
LINC00857
GSK3B
ATP8B2
NDRG4
DTHD1
STC1
LIPE-AS1
ELP3
FAM221A
HIRIP3
PTGES3L
PP7080
H2AFX
MIR548H4
FH
ZADH2
KLHDC9
PTGFRN
PLXNB3
LOC730102
SNORA67
KBTBD3
AMN
SNORA60
ZBTB4
PRAC
SRP14
CDC7
DDX60L
ODF3
DCHS2
KLHL31
LINC00847
MYO15B
TRIM44
KIF3A
LOC100130899
GSTT2B
POMGNT1
SPIB
WNT5B
POU6F2-AS1
CLDN16
CLDN14
ATP5S
NR2F1
MIR1257
LOC339442
EPHA2
RINL
ATP5O
PDCD1LG2
C11ORF45
ZNF746
ZNF740
MRPS35
MRPS34
TBC1D2
MRPS31
SNORD56B
ODF3L1
FGF13
FAM127C
FAM127A
SNAR-B2
PFDN2
SNORD103B
SNORD103A
COL9A3
FAM225A
FAM225B
LIMD2
RNF150
DEGS1
TRPS1
JPH2
OSGIN2
RIN1
SLC25A37
MESTIT1
ARHGAP11A
CLPX
ZNF253
CCDC22
LATS2
CNTNAP2
RRM2
CLPB
SRCIN1
AVL9
SLC9A3R2
TMEM183A
LSM10
TMEM183B
MIR5088
LOC401463
DAPK3
HILS1
PABPN1
IGFLR1
GLIPR2
MIR4683
MAP7D2
KIAA1432
POU4F3
MCOLN3
MIR21
EPT1
TMPRSS9
CLP1
PTPRE
SMAD7
PTPRA
TTC39B
LOC731424
STK16
FKBP4
RAPGEF6
FKBP2
SRSF12
FKBP9
SGPL1
C21ORF91-OT1
HNF1A-AS1
NAPSB
TYROBP
CKB
CDC42SE2
MIR675
LIME1
HBS1L
SLC35A1
DOC2A
SLC6A8
WRB
DYSF
IL2RB
TREM2
APRT
MIR4466
GATA6
GYPC
OCSTAMP
GATA3
LOC148413
L2HGDH
SNAP23
CCND1
GRB10
LITAF
PRRC1
CSRP1
LOC284551
HHIP
C19ORF47
RAB6B
GEMIN7
SEPT7P2
SFXN2
CRIPT
SOX18
IFNL3
IFNL4
ABCA7
LINC00032
SOX15
MRFAP1L1
ARIH2OS
PDLIM4
IRGQ
TEKT4P2
ASIC2
FTL
PLXNC1
LOC100506963
ZDHHC5
ZDHHC6
FOXG1
GPX1
DENND5B-AS1
WDR31
PRDM2
GPX8
EIF4A1
[truncated: 617 more rows]
