# Supplementary material for: Identifying Network Perturbation in Cancer
Source: PLoS Comput Biol. 2016 May 4;12(5):e1004888. doi: 10.1371/journal.pcbi.1004888 (PMC4856318; doi:10.1371/journal.pcbi.1004888)
Supplement: S1 File — (ZIP) [file pcbi.1004888.s001.zip › files/tf_data/CD34_15k_enh/STAT1.csv]

SSPN
DUOXA1
DUOXA2
HIST1H4G
RNF11
HIST1H4D
NIPA1
HIST1H4H
NELFE
ARFRP1
MZT2A
GALM
ZKSCAN8
FLJ42393
HIST1H4F
C1ORF110
FLJ12825
C1ORF116
C1ORF115
PIK3CA
GPR183
ZNF706
PIK3CG
DRAP1
TMEM54
NT5DC1
TMEM52
IRX3
TMEM51
SP8
CBLB
HSPA8
NSRP1
SP1
GOLIM4
MEG9
CLEC2A
CLEC2B
TRAPPC5
TRAPPC4
PRPH
BAK1
MAF
SPPL2B
MAL
CCNT2
ITGA4
ITGA5
MGST2
RARRES1
GPRASP1
XPO7
BACH2
DGAT2
GRAP2
FBXL15
CYP27B1
FBXL16
RRN3P2
SDK2
MPV17
FAM212A
ZEB1
TM4SF19-TCTEX1D2
KCNH3
HLX
NOG
PSMD11
TMEM190
TMEM192
HLF
FANK1-AS1
FOXC2
TRERF1
H1FX-AS1
SHROOM1
NPHP4
MIOS
MIR4716
EXOSC10
PLRG1
ARF6
MRFAP1
SKIV2L
MIR3620
ART4
FAM71E2
AKNAD1
BFAR
RGPD5
RGPD8
PQLC2
SRPK3
OLIG1
IRF5
RAB11FIP5
MIR19B2
CCDC114
IRF4
LRRC25
ATP1A3
CXXC5
CXXC4
MYL6B
CARKD
LOC100289019
SPHK1
DCTN1-AS1
EEF1A1
HMGB1
PGLYRP2
SLFN12L
XXYLT1-AS2
MIR4534
MIR4532
TP53TG1
OPHN1
LINC00272
TIMM50
KISS1R
LINC00696
MIR575
CD44
GCNT7
TNFAIP8L2-SCNM1
MIR765
FPGS
CLK1
PRICKLE4
PHOX2B
EIF4E3
EIF4E2
PNP
ACTR1B
FAR2
ATP6V0E2
WDR74
TRIM14
LINC00895
NQO2
CDO1
CCRL2
EFNB1
MIR498
SIX5
MR1
SIX3
PPP2R5C
CNPY3
PRX
MRPL33
MRO
EGOT
FAM120AOS
PDE8A
SYPL1
APP
RFX7
NRXN2
LOC100505478
CD300C
PAK2
KLLN
IL10RA
MSL3
LOC100505495
COPS4
ASTE1
LOC115110
MDGA1
PARP11
MYCN
PTEN
PRKG1
TRAF3IP3
TRAF3IP2
NLK
TCF4
NUDT2
NUDT4
PMEPA1
IGFBP2
EPS8L3
STK32B
GJA4
SST
FASTKD1
CALML6
NUBP2
PFN1
LOC100287792
CREM
DDRGK1
KDM3B
TRIM4
ANKRD13D
KIAA1958
ANKRD13C
TEX14
AIDA
LGR6
MCTP1
RASAL2-AS1
RSPH9
IDE
C17ORF105
C17ORF102
ENKUR
TPBGL
SIPA1
FOXB2
TNFRSF6B
GPCPD1
ETFB
KIAA0020
TMEM145
C16ORF59
PTCHD1
FOXL1
SLMO2
CXADR
BUD13
MFN2
BABAM1
HAS2
ISY1
SNORD88A
F2RL1
SNORD88C
KIAA1191
FER1L5
PCBD2
LYSMD1
IPO11-LRRC70
NFYC
ZMAT2
PITX2
MIR4639
CCDC167
EIF4E
RRS1
RDH10
SNAPIN
ST3GAL2
ST3GAL4
NINJ1
RUFY3
GALNS
AP2A2
PAPOLG
PBX3
IGLON5
BCL6
AIRE
NSUN3
SLC16A2
SMG7-AS1
ARHGAP31
DCAF6
BCKDHA
TARS
WIPF2
WIPF1
ZSCAN31
DYNLL1
DYNLL2
CD34
CDR2L
POLR3E
POLR3B
C3ORF43
LOC728537
CALM3
LOC100130075
GSDMA
PERP
CUL9
GLO1
MBNL2
CUL1
HOXD8
HOXD9
CLCN3
CLCN6
CREB1
HOXD3
PER3
FLRT2
KSR1
BRD4
MIR626
NPY1R
MAGEL2
UTRN
TTC13
LINC00336
EPGN
DNAJC28
OR10V1
RRAS2
PRSS57
KAT2A
LAIR1
ZFP91
NDRG1
TDRD10
CHD1L
PPM1L
PPM1K
PPM1J
EGR4
VIL1
NFE2
MADCAM1
ANXA11
ATHL1
CISD2
GID8
HEMGN
PTPN6
MIR4536-1
SLC3A2
PSD
TPRG1L
WASH2P
TEDDM1
RBCK1
MS4A12
PTDSS2
MYO1C
LOC100505738
MYO1A
ADAMTS10
RPS3
ARRB1
VDAC2
LOC100190940
DENND6A
PGBD3
CTPS1
ZW10
HOXA11
BNIP1
NAPA-AS1
PSMA3
PSMA1
C3
SLC6A17
FMR1-AS1
SRF
ARHGAP25
SF3B1
SRL
MIR5008
ERCC6
DET1
MIR5001
C6ORF100
LGALS7
NRBF2
ENKD1
SNORD10
G2E3
TSTA3
TAPBP
AGPAT6
AGPAT5
COL6A3
SMCR9
TMEM156
LOC100270746
CABP1
MPDU1
FMR1
CDC37L1
PRICKLE2
PRICKLE3
RPL29
RPL28
CATSPER4
SLC48A1
LOC338797
MKRN7P
SLC16A11
SLC16A13
RGS3
EYA1
ELK2AP
CALCRL
TMEM194A
PIGV
OSGEP
FSD1L
SRRM1
LOC100133445
SRRM5
ATP6V0E2-AS1
KANK1
C2ORF88
ALPI
VEZT
ZFAND3
HAS2-AS1
PLIN5
PLIN3
LOC400620
SLC39A13
MIR4515
LOC100506115
HSP90AB1
MED13
PTP4A1
PTP4A3
ARHGAP29
ZSCAN20
ZNF503-AS2
MIR3202-2
MIR3202-1
MYLIP
ABHD3
LOC730668
ACYP2
BMP1
SOCS2
EIF4G3
LOC731223
PPP2CA
CCNF
NR2F1-AS1
FAT4
CCNI
PSG1
HR
RPL7
TRIM31
OLFML3
HOXC4
TRIM34
MGC27345
NEK10
NEK11
LRRK1
NR1I2
SCD
MIR141
MNT
LINC00322
GATA3-AS1
LINC00324
ERMAP
FN3K
TSC1
FLYWCH1
MRPL10
LSM7
TTC3
CDC25C
RNF44
RHOV
RNF40
GATSL3
ZNF821
DAG1
RHOC
LINC00920
ERCC6-PGBD3
ETHE1
KDSR
LRIG2
PRDM11
MPO
ANKRD20A4
SNCG
LOC338799
AIFM2
BATF3
IL17RD
MIR1229
LOC100499484
GAMT
HIST1H3D
CCDC109B
FAM120A
FAM217B
GRASP
ZNF629
CACNB2
MOCOS
OLFML1
NFKB1
NFKB2
DNPEP
BCL2L2-PABPN1
CACNA1C-AS1
HIST1H1D
ZNF488
FHOD3
B3GALNT1
USHBP1
TACC1
GJC2
GJC3
TMEM238
PRKACB
MRTO4
TMEM232
FAM115A
LPXN
ART3
PRKXP1
HIST1H2AE
HIST1H2AD
P2RX2
C6ORF226
P2RX4
HSPBP1
SNORD20
SNORD22
SNORD25
SNORD27
SNORD26
SNORD29
SNORD28
ESCO1
CRY1
NUP43
MSX1
MSX2
ADRM1
MIR4727
TRAF3
TRAF5
SCAF11
SNORA75
SMIM12
KANK2
MIR221
DENND1B
TCTEX1D1
RPL38
RPL37
SAP30L-AS1
PMVK
GNA15
MIR142
ATF6
SEPT5-GP1BB
MOV10
SLFNL1
PSPC1
TMCO6
FRRS1L
BPIFB4
KIAA0319
EEF2K
BLOC1S6
SMG7
SNAR-E
CDC73
LHX8
SMG9
MIB1
FAM114A2
METTL13
LMBRD1
RNASEH2B-AS1
LOC729852
B3GALT4
NPR1
IGF1R
TMEM44-AS1
LHB
CAMK2G
BCAT1
OSBPL2
LOC648987
OSBPL7
CXCL17
MYL6
AKAP3
AKAP8
TEX2
ARHGAP17
ZSCAN16
IL7R
CAPZB
MICALL2
ANO9
LOC100132891
ANO6
RAPGEF3
MIR3189
PTGDR
GPR137B
MIR3184
PEG10
NKG7
FLI1-AS1
WDR46
WDR48
LTC4S
TBC1D21
ZIC5
ZIC2
JAK1
C19ORF38
NR1H3
ALPK3
GUCY2D
HOXB3
UCK2
HOXB4
SAMM50
HID1
SLC35G1
MIR609
GSTO1
VASH2
MB
MIR604
CD14
ANKRD24
WDFY1
GFPT2
CEP85L
SDCCAG8
MKRN1
DYRK3
MKRN2
ZNF839
SNORA67
AKR7A2
NCOA3
NCOA7
NCOA4
FAM91A1
NR2F6
NR2F1
ZFHX4-AS1
ACAT1
MIR99B
BHLHB9
NUGGC
FLJ43663
TMPPE
PRDM14
HOPX
MCAT
ST7L
DHFRL1
PRAM1
TMEM62
ACPT
CAPZA2
CAPZA1
RAB33A
TPCN1
ARL10
AK3
SLC17A6
IL21R
ALOX5AP
HOXA10-HOXA9
PRKD3
NARG2
MCRS1
GATA2
MAZ
HAND2
PARM1
GFI1B
SLC37A4
LPIN1
LOC100652739
GJB3
CDK14
KLF7
MIR548AO
TMEM55B
VWCE
PSMC3
NCR3
TRIP10
SEC61B
FLJ40194
GNB2
AIFM1
FAM86C2P
CERK
SNORD30
SNORD31
NCL
DNAL1
DEXI
MIR4755
SFTPC
IDI1
IKBKB
ZXDC
LRRC46
MIR1244-3
MIR1244-2
MIR1244-1
MARCH9
ENTHD1
SLC25A29
FNDC5
PWWP2A
MKKS
NOL10
TBC1D20
TSC22D3
FCHSD1
MTFP1
GUK1
SNORD127
SYT8
SOCS2-AS1
C11ORF1
CNN3
MTCH1
SAP30L
SYT6
UBTD2
MYCNOS
TIAL1
MIR3975
PCED1A
TNFAIP8L2
LOC283214
SCHIP1
VANGL2
EXOSC5
MADD
CYB561
SNORD96A
DLGAP1-AS1
SLC46A2
RAPGEF4
ACY1
MIR3193
LOC100507501
MIR1915
MPZL1
PCDH10
SARDH
ATP6V0A2
VPS52
SEC24B-AS1
CDKAL1
OR10G2
KRT73
KRT72
TIGD1
ADHFE1
SMPD2
BRIP1
ZSWIM8-AS1
SSSCA1-AS1
OR4D1
OR4D2
ERCC6L
DNAJB5
CFLAR
TTC24
TTC26
MIR18B
DIDO1
PATL1
SLC2A1-AS1
IL6R
ENO3
FRS3
SYCP2
USP30-AS1
TFIP11
HOXA7
TRAPPC6B
CDK3
CDK4
CA2
IGLL1
LPAR6
HOXA9
MIR663B
SF3B5
CEP57
FAM188B
MGLL
PRKAA1
LIMS2
LIMS1
ALOX12
FAM83H-AS1
SEMA6C
SEMA6A
SUPT3H
CCDC71L
ASF1B
PACSIN2
PRKCH
GREM1
PNN
PRKCG
METTL21D
MIR1228
METTL21B
KBTBD11
HIST1H3E
PRKCQ
TRABD2A
LMNA
SCML1
HIST2H2AB
HIST2H2AC
SCML4
ALPPL2
ACVR2B-AS1
ZNF157
DDX24
H1FX
ACKR5
CCDC28A
GSTP1
ZNF790
ATP6V1C2
NT5C
UBE2J1
UBE2J2
SNAR-D
TBX20
MIR5586
PPIL6
SNORD95
CWC25
TMED10
TOMM6
PPP1R3E
PPP1R3D
PPP1R2
PRPF31
TRIM16
PARD6A
ZNF575
FMOD
TPGS1
MIR4741
CTSC
RNF216P1
CTSE
KCNAB2
TMEM108
C16ORF93
FGFR4
LRRC70
LRRC71
TMEM105
UCKL1-AS1
CXCL2
NME3
CSHL1
FKBP1A
SPEG
PGK1
EME2
DUOX1
DUOX2
MYADM
DPH3P1
DAXX
PCNXL4
AHNAK
GUCA2A
GUCA2B
CARD6
NKAIN1
FOS
UNC5C
UBA7
RASL11B
UBA5
LOC100507462
GNAS
ST8SIA6
CDHR2
CDHR4
IDH3G
TOP3B
SEC14L1
ADIRF
PTAFR
SNED1
NSMAF
DACT1
CORO2A
VPS45
PHTF1
SIK1
SIK3
PDE3B
GPR88
CAST
SNAR-A9
SNAR-A8
SNAR-A3
NMNAT3
LFNG
SNAR-A7
SNAR-A6
SNAR-A5
SNAR-A4
NDUFA5
NDUFA2
NDUFA3
WAC
NDUFA9
SALL4
SALL1
GPR61
CD180
ADAM28
GPR68
SP140L
MAGEH1
IL10
IL11
C1ORF213
LRRN3
IL15
STX11
PPP1R15B
IL3
STX17
COLGALT2
MMEL1
CUTA
LOC100130691
BIRC3
AIP
SNORA48
IL23R
HIST2H2BE
C6ORF223
ZNF813
TXNL4B
HOXA11-AS
KLF10
KLF16
TFAP2B
CBR1
MIR26A1
LOC728606
CORO6
PI16
POU3F3
POU3F2
CEP68
SLC44A5
ANXA7
ANXA9
C1ORF35
GLTSCR1
IK
DUSP18
DUSP15
FAM53C
FAM53A
SQSTM1
RPA1
RPA2
POGZ
MIR409
WNT9A
ISY1-RAB43
C1S
SEC24A
LOC100506801
FCRLA
PARN
PARL
MS4A8
MROH7
MANF
CCDC102A
CCDC102B
CCDC88C
INPP4B
WHSC1L1
DGCR6
PHC1
ZNF784
GOT2
MFAP3L
SLC26A10
GSX2
SOD3
VWA2
KCNN2
HNRNPLL
BRSK1
PYCRL
TLR3
CTR9
RNF7
ZNF564
C10ORF105
RRAGD
SLC7A6
HLA-B
PHF21A
KCNJ11
C16ORF86
RFX2
DPEP1
ADRBK2
PGRMC2
C17ORF99
KANSL1L
PLAC8
MIAT
TEX41
UBXN8
DLX4
MIR3130-2
MIR3130-1
MTRF1
FAS-AS1
FAM118B
FLJ37644
MIR4435-1HG
HIST1H2BE
HIST1H2BF
HIST1H2BG
MIR4313
NPY4R
GET4
HIST1H2BI
STAT1
SLC25A46
SLC25A47
SDC2
HOXD12
HOXD13
HOXD10
HOXD11
MIR541
FAM105A
PXDC1
NUDT4P1
ECT2L
GBX2
NAA20
ZNF800
SGCE
C21ORF88
CNKSR1
CNKSR3
GP1BB
PPP1R12A
COL26A1
MAPK8
SGPP1
WTAP
LRRC8A
LRRC8B
PGPEP1L
STAG3L2
DUS3L
BCOR
FADS2
HEY2
THNSL1
METTL9
GATA6-AS1
MIR4422
B4GALNT3
CCL18
METTL1
SYNGR2
WDR96
GLB1
TAS2R41
NKX3-2
CSE1L
TBC1D14
KCTD1
PTGES2-AS1
MIR27A
LAMB1
FAM83H
AMZ2P1
GPR55
ADAM19
FAM83G
FAM83D
DGKZ
CREB3L2
TMEM150A
HCFC1
PLOD2
CMPK2
CPNE5
DGKI
CABLES1
MIR200C
ICK
OPALIN
SNORA38
PTGIR
FOXD4L1
LINC00961
SSBP3
NPM1
FAM63A
USPL1
PEMT
MXI1
RUVBL2
CDC42BPB
AHNAK2
ATF2
ZDHHC17
MEN1
HIPK4
DUSP23
LEMD3
SPATA42
FENDRR
AMZ2
SQRDL
RETN
MRPL54
MRPL55
LOC100130370
MIR410
MIR412
YAF2
SLITRK3
ZNF683
ZNF681
IQCD
SGK3
LST1
EDIL3
DDX42
MGC16275
ZGPAT
ENC1
GPR114
ACTA2
FBXW11
CDKN1B
LSM14A
UBE2D3
GUF1
C2ORF68
LOC285419
FERD3L
BUB3
MST4
FAM151B
GDF15
TMEM127
C10ORF114
LHX1
SNAR-A14
SAMD14
SNAR-A11
SNAR-A10
SLFNL1-AS1
VEGFC
XIRP1
SLC39A6
C17ORF62
SAMD11
LOC654433
SLC35B1
PTGER4
MIR106A
FBXO31
USE1
ATXN7
EMC1
FBXO39
ZNF428
SHE
SPSB3
HINT3
NEDD9
SDPR
NEDD4
P2RY12
FICD
LONRF2
PLA2G15
DNM1P35
LTB
LTA
LTF
ALG11
ALG12
MIR4784
RIOK3
ARID5B
APBA3
LTV1
LOC729506
NTN3
SIX3-AS1
DENND6B
LOC285740
GREB1L
B4GALNT1
B3GALT5
ARL8B
EMID1
MIR301A
MIR3656
MIR3655
MIR3654
TTC7A
LINC00486
SIM1
TRIM8
TWIST1
MIR4437
PDE1A
ESYT2
HNF1B
SKA2
CXCR4
NUMBL
MREG
ADAT3
LGALS3BP
MIR647
NRP1
NRP2
SOX21
ARSG
EXOC6
CA3
ARMCX6
CA1
ARMCX3
CA6
ANK3
CHRNG
MGAT4B
MIR4461
IFI44
ZNF334
HYLS1
PTK2B
FBLN2
USP24
USP22
ADAMTS6
COX6A1
MKLN1
HPCAL1
LIPE
CENPH
PALM
PROM1
SEC24B
PAFAH1B3
KPTN
HOGA1
LPP-AS2
GH1
MIR423
UCKL1
CSF2
ATP5G3
MRPL44
SLC9B1
TM4SF19
CCND3
STARD10
CPT1A
MIR1278
DHX38
HDC
DHX30
DHX35
DHX36
ATP7B
DDX58
NEK1
LAYN
OSCAR
SCNM1
FAM129A
CDC42BPA
IQCA1
MT1F
MT1G
MT1B
GATC
ZNF180
OR2V2
MIR26B
UBE2E2
SNORD72
ZNF24
MIR933
ZNF22
CCDC8
WBP2NL
MGA
DNAH8
MGC45922
ZNF503
MCM2
ADSS
CCDC47
ZNF232
C10ORF129
IFI27L1
MPLKIP
CIB2
GAS2L2
CDKL1
LOC100499484-C9ORF174
ZNF436
RANBP9
ZNF345
VGLL2
RANBP6
CADM3
RANBP3
FGD6
C4B_2
KRTAP5-8
KRTAP5-9
LOC729970
DLL1
NUDT14
TMEM2
TSPO
TM6SF1
CNNM2
HHLA3
STX5
STX6
LOC285626
TBCEL
TMEM132E
MEGF8
MEGF9
ECE1
LGI3
LOC441461
MEGF6
IQGAP1
IQGAP3
HEATR8-TTC4
ALX4
PCBP1-AS1
NOD1
RNU6-78P
AURKB
UCN
YWHAG
PCMTD2
MAP3K7CL
HEG1
CDC42EP3
AIM1
CARD11
NR4A1
TXLNB
CDC42EP4
SYNGAP1
GLRX
PABPN1L
AIM2
SNAR-B2
VAMP3
CHST12
CHST15
VPS18
VAMP8
CSTF1
ROCK1
BOLA1
ILF2
POU2F3
TRAPPC2L
PCIF1
PCCA
NGDN
IL27
LOC158434
MIR650
MIR656
LOC100505676
ASB17
IRF2BP2
STAP1
SNAR-G2
CLN3
ZC3HAV1
CLINT1
LINC00548
MC1R
SVILP1
USP39
HAND2-AS1
USP30
TOR1AIP2
ADCY7
KIF24
RNF187
MAATS1
RBBP7
PPFIBP1
RUNX3
RHAG
SNHG6
SNHG1
SNHG3
ZBTB22
C14ORF79
RRP1
APBB1IP
MIR146A
SKAP2
UHRF1BP1
CDYL2
LINC00837
SEPT5
HOXB-AS3
KANSL1
HSPH1
SOWAHA
JUN
TRIAP1
SYT13
LOC100129148
NARF
RBM39
PARP8
MIER2
DNAJC5G
DDO
DDC
GIMAP5
HOXB5
SNORD88B
LMNB1
ALDH4A1
ESR1
MRPS22
CDC14B
CCDC23
MIR326
SPATA6L
MIR1469
C12ORF57
LOC100505636
TBX6
LYZ
TBX5
SNORD87
FBXO9
KLRF2
SNORD82
SLC10A2
CEACAM21
SS18L2
NAV2
BSPRY
ZNF248
RPS25
TAL1
FOXD3
RPS29
GPR108
CHMP1A
RAD51C
LOC100506548
PRRT2
MIR5091
MIR5094
PPIG
MLNR
VTRNA1-2
VTRNA1-1
AATK-AS1
CYFIP1
ITPK1-AS1
TSLP
MYBL1
GDNF-AS1
FAS
WDR36
ANKRD30BL
PHOSPHO1
ZCCHC2
KIAA0247
MRGPRF
LOC643339
AP4E1
GTPBP2
GTPBP8
ZNF804B
ARID3A
ARID3B
ABHD14A-ACY1
PURA
BCL9
SNORD15B
SNORD15A
TMEM88
C22ORF42
LRFN2
SETD1B
MIR3675
MIR4458
LINC00624
ST7-AS2
AHCYL2
LINC00628
FSTL3
FSTL1
KAT6A
CAPN5
TTYH2
PIP
AURKA
SPAG7
PRRC2A
FLI1
SNAPC3
KLHL5
ANKK1
SERPINB3
FAM76B
PCGF5
PCGF6
CD79B
ELP3
ELP2
C7ORF25
LRRD1
DPPA3
DPPA4
CD2AP
KLHDC2
KLHDC1
MIR222
MIR223
UBAP1
GLS
IL12B
GRAMD3
NR4A2
GUCY1A3
UQCRHL
HTR2C
NR4A3
PTTG3P
FCRLB
DKFZP686I15217
SIRT6
PVT1
AGAP11
MIR4650-2
NELL1
TRIM45
KIF3B
HADH
C10ORF12
PEX2
REG4
ESAM
MIR139
WNT5B
HRCT1
ACD
PTX4
DYNC1H1
EPHA3
EPHA2
HNRNPH1
NR2F2
GNAI2
MIR512-2
MIR512-1
ZNF746
GPR143
MRPS34
TBC1D4
PCBP1
ZEB1-AS1
PTCH2
C16ORF80
MGC16025
FAM209A
PFDN6
MTHFR
LOC100505624
CGB2
COL9A1
BCL2L2
SNAR-B1
VAMP5
MIR1323
SNORD93
SEMA3B
EIF2B5
SLC25A37
PDE4DIP
EMP3
VPS16
MIR125A
DCP1A
TMSB4X
TOP1MT
RPS18
BCL11A
ZNF254
LATS1
TRPA1
YAE1D1
BROX
UBASH3B
TXK
CRABP2
SLC9A3R1
GCLC
LSM11
C1GALT1
LOC646471
C12ORF43
ZNF414
DAPK1
RAX2
PABPN1
GLIPR2
MIR4688
LOXL1-AS1
SSSCA1
POU4F1
TNF
TBX5-AS1
TMX3
DAZAP1
SLC40A1
FAM138B
C1QTNF6
LRCOL1
PTPRG
PAGR1
PTPRA
CPA3
PTPRH
PGAP1
STK19
PPAPDC2
CPD
MFAP3
SEC23IP
NAA60
C21ORF91-OT1
CASS4
GPRC5B
DMPK
SV2A
GRAMD1B
IFNA14
SYMPK
PDE6A
ARHGEF25
SMARCD3
ABLIM3
MIR4462
GATA6
GATA5
OCSTAMP
GATA3
MIR3661
LINC00632
MIR4665
MIR4664
PHKA2-AS1
LINC00638
CCND2
FDXACB1
PRR11
NOVA1
LACTB
LOC284009
PRR19
GPR17
TBCD
DIRAS1
RASL10B
C19ORF48
LOC150776
RAB6B
MIR23A
CHL1
CRYBA2
IFIT2
CCT8
IFNL3
IFNL4
SOX10
LINC00032
SOX14
SOX15
CCT4
SOX17
C4A
C4B
SNX33
MAP1LC3B
C7ORF10
MSX2P1
TNK2
LRR1
CCBL1
LOC100130557
GPX1
WDR37
PRDM7
WDR31
ANPEP
GPX7
PDE6H
FLNC
EIF4A1
WDR38
ABHD17A
GIGYF1
TLE3
TLE2
CROT
FNTA
LETM2
SPTA1
LINC00857
TAF11
PTCRA
TRIM54
PLP2
DCTN1
TRIM51
SLC4A8
MDK
GNAS-AS1
CIITA
TFPT
ASPH
IRF2BP1
RBM17
LINC00323
TPRA1
MVP
LAMA3
LAMA5
CHRDL2
TUBAL3
UBE2V1
PPY2
ZNF737
C1GALT1C1
RELL2
SSTR3
PLS3
FAM89B
MIR345
LDLRAP1
KCNC1
FCAMR
IGSF6
PSMD3
KIAA2026
SGMS2
MOB1B
EPS15
PPFIA2
TM4SF1
MAB21L1
R3HDM4
NHS
APOBR
ZFP91-CNTF
LOC100131060
HSD17B7
SPON2
LTBP3
LTBP2
ARIH1
ITGB6
ITGB8
DDX11L2
TTLL9
FAM26F
ABR
MCFD2
ST6GALNAC3
PLA2G4D
NCK2
IER3
CYB561D1
SLMO2-ATP5E
AVPR1B
MPC2
MIR4692
MIR4690
MIR4696
SULF1
ECEL1P2
EBLN2
RASAL2
TMED11P
ROPN1B
PEBP1
DOM3Z
LBR
LOC101059948
LOC375295
FOXF1
LOC440900
FGB
IMP3
MRVI1
PPP5D1
NR2F2-AS1
LPP
CORIN
TOR1AIP1
GOLGA2P5
ZNF644
SLX4IP
ARID1A
LOC254099
YIPF2
OSBP
ELMO1
YIPF6
RNU6-35P
ALG9
FUS
ALG2
VSIG2
MIR4473
MIR4470
WIF1
PIGP
SMARCE1
SLC29A1
MIR3615
TMEM51-AS1
RSAD2
LINC00606
CCDC125
ABL2
C4ORF19
YPEL3
YPEL2
CCNE2
LINC00609
LINC00608
RAB11A
C7ORF41
MIS18BP1
BMPR2
CLDN2
PRR22
C19ORF52
FIGN
C19ORF59
LGALS7B
SMYD4
DLAT
EIF4H
MKI67IP
HOXA-AS4
GALNT1
PRKCQ-AS1
SMIM5
CEP170
RNASEH2B
IRF8
FAM78A
FAM78B
HIATL1
LINC00282
DMWD
HDAC3
HDAC2
CD70
HDAC4
HDAC7
ZFHX4
ZFHX3
KIF14
DIEXF
KIF12
RNU6-64P
MESP2
MIR590
NLRP7
NLRP6
NLRP1
NLRP2
MIR3129
MEX3B
CYB5D1
WDR24
CHPT1
LINC00466
LINC00460
ACVR2B
MIR196B
LOC100996251
CSTB
SPATA33
LOC100128568
IGF2BP2
DUSP7
MIR20B
KIF1A
NPY5R
AATF
DUSP3
ANKRD2
AMIGO1
AATK
KY
USP4
USP6
SCN9A
AIM1L
SOX9
C11ORF68
SOX2
RNF34
VSTM1
SOX7
SOX5
LOXL1
NDRG3
KDM4C
KDM4A
PFKL
TNNI2
MED16
MAP3K14
ZC3H7A
LOC100507373
LSM6
GRB10
ABHD14A
TMEM241
ABHD14B
BAI2
PMS2P5
TOPBP1
CLEC4A
SSR4
TCEAL7
CNTRL
LSMD1
SRSF9
N4BP2L1
IST1
BLCAP
CLDND2
SLC30A3
RBBP8
ANKS1A
BHLHE41
RORA
EML5
GJD3
ZNF474
HLA-DPB2
ZMYND8
TELO2
BZRAP1
PJA1
MDM2
FLJ22447
MAN1A1
MAGIX
SNRPD1
FOXA1
FOXA3
MIR5193
MIR3918
GORASP2
FKBP1A-SDCBP2
SYNC
MIR3912
[truncated: 233 more rows]
