# Supplementary material for: Identifying Network Perturbation in Cancer
Source: PLoS Comput Biol. 2016 May 4;12(5):e1004888. doi: 10.1371/journal.pcbi.1004888 (PMC4856318; doi:10.1371/journal.pcbi.1004888)
Supplement: S1 File — (ZIP) [file pcbi.1004888.s001.zip › files/tf_data/CD34_15k_enh/STAT3.csv]

SSPN
DUOXA1
DUOXA2
HIST1H4G
RNF11
HSPA5
HIST1H4D
LOC339240
NIPA1
HIST1H4H
SSFA2
LOC728024
NELFE
ARFRP1
MZT2A
MIR5001
ZKSCAN8
HSPA6
C1ORF116
PIK3CA
GPR183
ZSWIM1
SPN
DRAP1
TMEM54
IRX1
IRX3
TMEM51
SP8
C2CD2
HSPA8
NSRP1
WDR96
SP1
PPP2R2C
PRKAG2-AS1
PRR26
GATA3-AS1
MEG9
HNRNPDL
CLEC2A
MAX
MAZ
TRAPPC5
TRAPPC4
PRPH
BAK1
MAF
SPPL2B
MAL
CCNT2
ITGA4
ITGA5
MGST2
GTF3C2
RARRES1
GPRASP2
PHLDA3
GPRASP1
XPO7
LOC100996758
BACH2
KIR2DS4
DGAT2
SPTA1
GRAP2
FBXL15
FBXL14
HRH1
RRN3P2
SDK2
CNOT10
KIRREL3-AS3
MPV17
FAM212A
EPS15L1
INHBA-AS1
CHST1
GART
ZEB1
GARS
CHST7
C2ORF42
ITGAX
KCNH3
HLX
TP53I11
NOG
PSMD11
VTRNA1-2
TMEM190
FRAT1
TMEM192
DLAT
VTRNA1-1
TMEM198
HLF
CD2AP
FOXC2
TRERF1
VAPA
NPHP1
SHROOM4
MIOS
MIR4716
MIR3196
EXOSC10
ARX
FLJ16341
PLRG1
ARF6
MRFAP1
HOXA-AS3
GATM-AS1
MIR3620
NS3BP
ART4
FAM71E2
ENOPH1
HOTTIP
AKNAD1
BFAR
C4ORF45
RGPD5
RGPD8
PQLC2
SRPK3
RAB11FIP1
CCDC114
RLF
ADARB2
MCF2L
LEO1
ATP1A3
CXXC5
CXXC4
MYL6B
CARKD
LOC100289019
SPHK1
DCTN1-AS1
HMGB1
RBBP5
ARL10
SPNS3
SLFN12L
PDDC1
PGLYRP4
BIN2
XXYLT1-AS2
MIR4732
IFT80
FAM86C2P
UBTF
OPHN1
EFCAB2
LINC00272
LINC00273
ETNK2
CLIP4
DHRS7C
ATP6V0A2
UXS1
MIR575
CD47
CA12
MIR765
LYPD5
FPGS
KCNF1
MIR760
PRICKLE4
PHOX2B
THAP2
EIF4E2
RAB24
PNP
ACTR1B
FAR2
ATP6V0E2
CHPF
WDR74
RPN1
RPN2
TRIM14
LINC00895
LINC00899
NQO2
SPRED2
MIR496
DFNB31
MIR498
PRPF6
FILIP1L
SIX5
FADS2
VOPP1
SIX2
SIX3
CNPY3
HDGF
HMG20A
MRPL33
ARL14EP
CLEC17A
ZFAND2A
MRO
ARRDC2
FAM120AOS
THOC7
PDE8A
THOC5
SYPL1
KIF14
RFX4
PLAG1
APP
RFX7
NRXN3
NRXN2
RHBDL1
CDON
HSD3B7
APC
MIR16-2
MIR542
PAK2
ADHFE1
FOXP1
MSL3
COPS3
COPS4
COPS5
MDGA1
PANX1
PARP11
CBX5
LOC643723
MYCN
SUB1
PKDREJ
PEAK1
MFSD2A
PRKG1
UQCRHL
PRKG2
TRAF3IP3
TRAF3IP2
SDF2L1
NLN
IFT27
TCF4
DPYSL2
DPYSL3
GCK
PMEPA1
ARGLU1
COL16A1
EPS8L3
AFP
LOC100144597
STK32B
ABTB2
KLC3
GJA4
FASTKD1
PRR7-AS1
SHISA4
TMEM212
PITX2
CREM
DDRGK1
KDM3B
TRIM4
BTK
NXPH4
ACTA2
ANKRD13D
KIAA1958
ANKRD13C
PRSS30P
TEX14
EIF2B4
AIDA
LGR6
C2ORF50
EMCN
MLF1
NAA50
BET1
RSPH9
NOTCH2NL
MECOM
RSPH3
C17ORF105
C17ORF102
TRADD
ETF1
CHPT1
TPBGL
C4B_2
FOXB2
UTP18
TNFRSF6B
LOC646719
GPCPD1
TRIL
NTF3
LRSAM1
CASP7
KIAA0020
IER5L
TMEM145
TMEM144
PTCHD2
PCIF1
TMEM140
MIR4706
SLMO2
TJP2
TJP3
BUD13
LRRC34
CRIP1
SOWAHA
MIR4658
BABAM1
DIDO1
ISY1
F2RL3
SNORD88A
SNORD88B
SNORD88C
XAB2
KIAA1191
FER1L5
SVIL
PCBD2
CHPF2
RNF183
IPO11-LRRC70
NFYC
ZMAT2
MYBL1
NR1D2
MIR181D
HIST1H4F
MIR4639
LOC146880
RRS1
TOR1A
VPREB3
ATP6V0E2-AS1
OGFR
SNAPIN
ST3GAL2
ST3GAL1
RAB1B
ST3GAL4
NINJ1
RUFY3
GALNS
SKIL
AP2A2
COL6A3
TJAP1
LYPLAL1
IGLON5
BCL6
MIR4521
NSUN3
SLC16A2
SMG7-AS1
ARL3
OAT
ARHGAP31
DCAF6
LINC00240
PTCH2
WIPF2
WIPF1
OR13A1
PAGR1
DYNLL1
CKB
CD34
CDR2L
MIR3167
POLR3E
POLR3B
C3ORF43
DHX29
MIR15B
CACNA1I
LOC728537
CALM2
CALM3
LOC100130075
GSDMA
NEK1
FAM46C
PSD3
TECPR1
PERP
CUL9
GLO1
WDR60
CUL1
CYP27B1
HOXD8
HOXD9
CLCN3
HOTAIR
FBXL16
CREB1
PRMT5
PER3
FLRT2
KSR1
BRD4
RBM47
MIR154
MIR155
MIR624
NPY1R
F2R
MAGEL2
C7ORF41
LINC00339
LINC00336
EPGN
MRPL20
MMGT1
RRAS2
PRSS57
KAT2A
NTSR1
IFNGR1
NPTX1
ZFP91
ARHGAP4
NDRG1
TDRD10
HSPE1-MOB4
FAM196B
ABCF2
PPM1A
MZB1
USP46
PPM1K
PPM1J
TUSC5
MADCAM1
PJA1
TMEM72
NKX2-5
DNASE1L2
ATHL1
MIR4472-2
GID8
HEMGN
ZNF583
ZNF582
RPUSD2
SCRN1
ZFAT
PTPN6
SLFNL1-AS1
GINS4
PPP1R10
SLC3A2
LPAR6
NANOS3
LSM12
SUZ12P1
PSD
LRCH4
WASH2P
TEDDM1
RBCK1
MS4A12
MS4A14
PTDSS2
MYO1F
MYO1A
ADAMTS10
RPS3
LRRC37A3
SNORD1B
ARRB1
CHCHD10
VDAC2
FSTL1
CD79B
RPS9
DENND6A
CNTD2
PGBD3
CTPS1
HOXA13
CAPN5
HOXA11
HOXA10
PSMA3
PSMA1
SLC22A18AS
ATAT1
METRN
PDHA2
WFS1
SRF
ZDHHC3
MIR5008
LGALS9
MSH6
GALM
LGALS7
FSCN2
FSCN1
NRBF2
KCNJ5
AIM1L
TSTA3
ERCC6L
KCNH2
MRPS15
TAPBP
AGPAT6
EREG
AFG3L1P
IDO1
MIR4287
SMCR9
LRRC25
MIR4731
C16ORF46
SMCR7
CDC37L1
RAB3IL1
GCNT7
PRICKLE3
RPL29
RPL28
LYPD1
CATSPER4
SLC48A1
LOC338797
ODC1
ATG3
ATG7
LPCAT1
SOX5
EYA1
PRRC2A
MPND
FLOT2
CALHM3
PIGG
TMEM194A
C9ORF156
SERTAD3
PIGV
ANKRD20A8P
LINC00659
CETP
SNAPC3
OSGEP
PPP1CB
UCHL1-AS1
MPPED1
SRRM5
CCDC177
C2ORF81
RDH10
FAM26D
FAM26E
C2ORF88
ALPI
VEZT
MGARP
MIR193A
ZFAND3
HAS2-AS1
PLIN5
LOC400620
MIR4513
MIR4515
SLC39A14
HSPD1
LOC100506115
EIF1AX
NTRK2
HSP90AB1
MED13
ARHGAP25
ZSCAN20
ZSCAN21
BLNK
FLI1-AS1
MRPS7
MIR3202-2
MIR3202-1
COL19A1
MIR451A
MIR451B
MYLIP
SMAD2
MIR3175
PNCK
ATG2B
LOC730668
HSDL2
NUCB2
WDR54
ACYP2
BMP1
SOCS2
EIF4G3
ARPC1B
PCGF6
SHROOM1
MIR449C
PPP2CA
CCNF
NR2F1-AS1
LOC731223
ZNF890P
REN
CYTIP
CCNI
EGFL8
MATN1
HR
RPL7
TRIM31
RPL5
RPL3
G6PC3
TRIM34
USHBP1
LPPR5
FCRLA
GUCY1A3
OGFR-AS1
NEK10
NEK11
CHD1
CHD2
LRRK1
SRCRB4D
MIR141
MIR144
LINC00322
SKIV2L
TSC1
LSM6
FLYWCH1
IL4R
TTC3
PRKCE
RNF44
RHOV
RNF40
GATSL3
ANKRD24
RHOC
POLR2L
LINC00920
ERCC6-PGBD3
SNORA72
ETHE1
TMEM66
KDSR
LRIG2
C8ORF86
SNCG
CASKIN2
CASKIN1
BATF3
AIFM1
METTL21B
LOC100499484
GAMT
HIST1H3D
CCDC109B
FAM120B
PPT2-EGFL8
FAM120A
MAPK11
MAPK12
FAM217B
GRASP
LMNA
BTG3
ZNF629
UBE2Q2P3
UBE2Q2P2
CACNB2
ZNF627
MOCOS
CACNB4
NEURL2
NFKB1
NFKB2
DNPEP
OLFML3
SIAH2
CACNA1C-AS1
HPCA
GGA1
GGA3
HIST1H1D
TMEM151B
ZNF488
FHOD3
RASGRF1
EMILIN1
CD151
TACC1
LOC100287225
TMEM238
TMEM232
FAS
LMBR1L
LPXN
ART3
LOC100506474
PRKXP1
P2RX1
HIST1H2AD
C6ORF226
P2RX4
CORO6
SNORD21
SNORD20
SNORD22
SNORD25
SNORD24
SNORD27
SNORD26
HADHB
H1FX-AS1
C9ORF24
HADHA
GSTP1
RPS19BP1
NUP43
MSX2
VPS13C
MIR4724
TRAF3
PGRMC2
SCAF11
SNORA75
KANK2
TVP23B
KCNE1L
EVI2B
ABCC13
COX7A2L
RPL38
RPL34
SAP30L-AS1
PMVK
RPL30
PCDH7
TARBP1
GNA15
ATF4
ATF6
ATF3
SEPT5-GP1BB
IFFO2
MOV10
ZCCHC16
RAPGEF3
SUMO3
PSPC1
FRRS1L
CCDC142
ABHD13
MIR450B
HSF4
EEF2K
BLOC1S6
SMG7
SMG6
SMG1
UBE2J2
SAMD10
CDC73
LHX8
SMG9
MIB1
C15ORF39
FAM114A2
NOL3
METTL13
LMBRD1
LOC729852
B3GALT4
NPR1
IGF1R
LHB
CAMK2G
AAED1
OSBPL2
LOC648987
CXCL17
RAPGEF4
GTF2F1
UCKL1
LTV1
AKAP8
LOC100506100
STARD8
MYL5
OR5A2
SAP25
ZSCAN16
IL7R
CAPZB
MICALL2
ANO9
NFU1
NOVA1
BLCAP
CELF1
UTP14C
MIR3189
PTGDR
GPR137B
MIR3184
PEG10
NKG7
HCG27
WDR46
CETN3
LTC4S
AHSA2
ZIC5
ZIC2
JAK1
C19ORF38
NR1H3
LTBR
ALPK3
AGAP11
GUCY2D
C14ORF80
HOXB3
UCK2
SENP3
HOXB4
SAMM50
HID1
ARPC4
MIR609
CENPBD1
NOTUM
VASH2
MB
EPB41L4A
DNAJC6
DNAJC2
TTC31
ZNF821
SORT1
GFPT1
GFPT2
EFCAB4A
INA
ACP5
LOC442075
GLA
SLC2A14
C5ORF27
MKRN1
ANKRD31
ZNF839
SNORA65
SNORA66
GLS
SNORA60
AKR7A2
CUEDC1
NCOA3
NCOA4
FAM91A1
GRM8
NR2F6
NR2F1
ZFHX4-AS1
ACAT1
RNF152
BHLHB9
NUGGC
FLJ43663
PRDM14
HOPX
MCAT
ST7L
PFN1
ZPBP
NUTM2A-AS1
TMEM62
ACPT
CAPZA2
CAPZA1
ZNF638
RAB33A
TPCN1
SCARF1
PGLYRP2
SLC17A4
SLC17A6
SLC17A7
GEMIN6
RBMXL2
HOXA10-HOXA9
HSPE1
SARS
CDK5RAP1
PRKD3
MYC
MAP4
TMEM241
MCRS1
GATA2
PLCG1
FMO1
SH2D3A
MIR1238
LZTS1-AS1
PARM1
HERPUD2
HERPUD1
SLC37A4
LPIN1
LOC100652739
GJB3
CDK17
CDK14
KLF7
MIR548AO
TMEM55B
KLF4
VWCE
LINC00606
PSMC2
HEATR4
SLC24A3
TP53TG5
BRMS1L
SEC61B
FLJ40194
IL17RD
SNAR-C2
CERK
SNORD30
SNORD31
NCL
PET100
PPP3CA
C16ORF93
SESTD1
DEXI
MIR4755
SFTPC
IDI1
IKBKB
MARCH6
DCTPP1
ZXDC
FKBP1A-SDCBP2
MIR1244-3
MIR1244-2
ZNF702P
MARCH9
ENTHD1
UBXN11
RARA
MIR503HG
SLC25A29
TMEM107
MAN1A1
DEFA4
MYL7
FADD
MKKS
LRRC73
NOL10
MXRA8
CCNL2
PIR-FIGF
UCKL1-AS1
TSC22D1
TSC22D3
STON1-GTF2A1L
BAZ1A
FCHSD1
LINC00629
YIF1A
SNAI2
SNAI3
SNORD127
HRC
SYT8
SOCS2-AS1
MTCH1
PTGES3
SAP30L
SLC2A5
SLC2A1
UBTD2
MYCNOS
LOC284798
MIR3975
NFATC1
PCED1A
C20ORF201
PCED1B
LOC283214
COLQ
EXOSC8
SCHIP1
EXOSC2
VANGL2
FLJ16779
EXOSC7
EXOSC5
MADD
CYB561
EXO1
C11ORF45
CEACAM1
MIR512-1
DLGAP1-AS1
SLC46A2
SLC46A3
FLJ11235
ENG
GTF2IRD1
MREG
ZNF582-AS1
F10
MIR3193
E4F1
BTG1
MIR1914
MIR1915
MPZL1
PCDH10
SARDH
LINC00696
VPS52
ALKBH2
CDKAL1
MIR181A1HG
OR10G2
KRT73
PSMB10
ATG4D
TIGD1
STXBP2
LOC100289230
SMPD2
ZSWIM8-AS1
RPL36A-HNRNPH2
SSSCA1-AS1
S1PR3
DNAJB2
H1FX
ZEB1-AS1
DNAJB5
TMEM200B
CFLAR
NRP2
TTC24
LOC100630918
HAS1
HAS2
PATL1
SLC2A1-AS1
MIR3917
COL25A1
HNRNPA3
HNRNPA1
MRPS18B
IL6R
C1ORF162
ENO2
ENO3
LINC00904
FRS3
LOC728175
SYCP2
MIR503
LLGL2
FAM65B
SLC22A18
SKIV2L2
GRIK5
HOXA7
HOXA6
HOXA5
CDK3
CDK4
CA2
IGLL1
CBX3P2
EXOC8
HOXA9
MIR663B
NEURL
DOK2
CEP57
PRSS3P2
NENF
SF3B1
PRKAA2
PRKAA1
LIMS1
RCSD1
ALOX12
GAL3ST1
FAM83H-AS1
E2F8
GAL3ST4
RERE
CNIH2
ARHGDIG
ASF1B
PRKCI
MATN3
GREM1
PNN
MLN
TRIM8
INTU
PADI3
DOM3Z
MIR1228
MIR1229
KBTBD11
HIST1H3E
PRKCQ
TRABD2A
UCP2
SCML1
CDPF1
ALPPL2
SEC11A
ACVR2B-AS1
ZNF157
FAM195B
PFKFB4
CCDC28A
ITPA
ZNF790
GPR132
ATP6V1C2
SCIN
FKBP14
UBE2J1
SNAR-E
SNAR-D
TBX20
CDKN2AIP
MIR5586
MIR5581
PPIL2
PTCD2
PPIL6
CWC22
TMED10
TOMM6
PPP1R3E
PPP1R3D
PPP1R3B
PPP1R2
SNORD43
TRIM16
RNPEPL1
C9ORF47
ZNF574
ZNF575
FMOD
NKX3-2
SNX16
TPGS1
SNORD42B
MIR4741
SNORD42A
CTSL
SHC2
SMCO4
CTSA
CTSC
CTSE
KCNAB2
MIR5699
ALDH16A1
ANKZF1
RPL11
RPL12
TMEM102
SNORD4A
LRRC70
LRRC71
TMEM105
CTSW
PCYT1A
NME5
MIR1244-1
CXCL2
NME3
CSHL1
LOC646626
FKBP1A
B4GALT6
EME2
HELT
DUOX1
DUOX2
MIR148A
GSKIP
DPH3P1
FLJ33534
TIMM8A
DAXX
STIL
PCNXL4
PDE4DIP
AHNAK
TBATA
TEKT4
TIAM2
C15ORF57
GUCA2A
GUCA2B
NKAIN4
GBP1
ANKRD7
STK40
PINLYP
FOS
UNC5C
RNF144A
MAN2A2
UBA7
RASL11B
UBA5
ATG14
CCP110
LOC100507462
KIAA0753
GALNT2
FAM162B
GNAS
ST8SIA6
MOGS
C12ORF4
GNAZ
HSPBP1
SHQ1
WNT10A
UBE2W
TOP3B
SEC14L1
ADIRF
HDHD1
NSMAF
ACTN2
SIK3
ECT2L
GPR88
CAST
SNAR-A9
SNAR-A8
DUS3L
NMNAT3
LFNG
SNAR-A7
SNAR-A6
SNAR-A5
SNAR-A4
RPL36A
NDUFA5
WAC
LCT
SALL4
ZC3HAV1L
GPR62
CD180
SLC43A2
SLC43A1
MIR4644
SP140L
NAA10
C7ORF43
IL10
IL11
C1ORF213
LRRN3
IL15
LOC728463
PPP1R15B
TMSB15A
MIR219-1
CDHR2
COLGALT2
SAT1
MMEL1
CDHR4
AIP
COX6A1
C6ORF222
OXR1
ATP11A
C6ORF223
ZNF813
ANKRD11
HOXA11-AS
ARPC4-TTLL3
KLF10
TFAP2B
TNFSF12-TNFSF13
LOC728606
SENP3-EIF4A1
NUTM2D
FLJ20021
MIR153-1
PI16
ABHD12B
CEP68
TPST2
SLC44A5
ANXA7
ANXA9
C1ORF35
GLTSCR1
COQ10A
MCM6
PAPSS2
MCM2
DUSP15
FAM53C
FAM53A
SQSTM1
SAMHD1
RPA1
PCP2
RNFT1
SNORD29
MIR409
WNT9A
ISY1-RAB43
TMEM167B
CD79A
TMIGD1
LOC100506801
CTRL
PARN
ISL2
PARL
FAM132A
SBF2-AS1
MUC20
ATP9B
MS4A8
LEPROT
MROH7
RREB1
MUM1
CCDC102A
DENND2D
NPY4R
WWC3
PPT2
RXFP2
INPP4B
WHSC1L1
THOC6
ZNF784
GOT2
MFAP3L
LYN
PYGL
ATAD5
MPEG1
SOD3
RNASE8
PSORS1C3
VWA2
ZNF367
ZNF366
KCNN1
C9ORF72
HNRNPLL
FBXL8
C12ORF42
BRSK2
BRSK1
HRCT1
PYCRL
TFIP11
MIR450A1
MIR450A2
TMEM189-UBE2V1
TLR5
RNF7
RNF4
ZNF564
CCDC65
NIT2
STMN1
HCFC1R1
SLC7A6
HLA-B
SLC7A5
PHF21A
KCNJ11
NFKBIE
PPP1R27
GLIPR2
LRRC66
ADRBK2
TRAF5
C17ORF99
PLAC8
SNORD36B
SLC35A5
TEX41
UBXN8
TFE3
DLX4
MIR3130-2
MIR3130-1
MYD88
DLX1
DLX2
EPM2A
TRO
FAS-AS1
FAM118A
ALKBH7
FAM118B
FLJ37644
LMX1B
HIST1H2BE
HIST1H2BF
CD300C
MIR4313
MIR4312
GET4
HIST1H2BI
PMP22
TNFAIP8
SLC25A46
SLC25A47
VAV1
SDC2
HOXD12
HOXD13
HOXD10
HOXD11
ELOVL6
ECI1
VAMP8
FAM150A
MIR541
FAM105A
BAIAP2
BAIAP2-AS1
ACTR2
TBX5-AS1
SMCHD1
DEFB1
PXDC1
PDE3B
GBX2
NAA20
LINC00116
POLDIP3
SGCE
CNKSR1
SGCB
MIR4799
GP1BB
SGCZ
MAPK4
COL26A1
DUSP7
MAPK9
SGPP1
LRRC8D
WTAP
LRRC8A
MARK2
LRRC8B
PGPEP1L
STAG3L2
PAQR7
SNAR-A3
C22ORF15
BCOR
ABI3BP
ASTE1
THNSL1
RAD51AP1
METTL9
GATA6-AS1
CCL17
FRAT2
SYNGR2
HCG11
PRR5L
MSTO2P
GNRH2
MORF4L1
C1QTNF3
TBC1D16
MAK16
KCTD1
PTGES2-AS1
KCTD8
MIR27B
MIR671
GATA3
FAM83H
GPR56
GPR55
PROB1
ADAM19
GLTSCR1L
FAM86B3P
FAM83D
DGKZ
TMEM150A
LOC100506321
PLOD2
CMPK2
CPNE5
SLC38A10
DGKI
C7ORF72
MIR200C
ICK
SNORA39
SNORA38
SLC16A5
PTGIR
LINC00964
LINC00963
NDEL1
SSBP3
NPM1
BCL10
FAM63A
USPL1
PEMT
TXNDC17
IL27RA
SYMPK
LAYN
TBC1D10A
SALL1
ZDHHC14
ZDHHC12
PRKAG2
MEN1
DUSP28
HIPK1
STK19
MIR130A
ANP32A
LEMD3
LEMD2
SPATA42
FENDRR
LOC439994
SQRDL
FBXO41
ZFYVE16
RETN
MRPL54
MRPL55
PRIM1
LOC100130370
MRPL52
MRPL53
MIR410
MIR412
YAF2
MIR1205
SLITRK3
ZNF683
ZNF681
MIR1208
FOXL1
IQCE
IQCD
SGK3
MUC13
TDRP
EDIL3
MBTD1
NPB
MGC16275
ZGPAT
ENC1
KLC1
GPR114
ZNF772
ZNF771
MMP14
ZNF197
FBXW11
MMP11
C12ORF79
LSM14A
UBE2D2
MMP19
C2ORF68
PRG4
PRG3
PRG2
SNORD63
FERD3L
RPL7A
CHCHD7
STX10
MST4
FAM151B
STX12
GDF15
NUDT2
ZNF221
C10ORF114
LHX1
SNAR-A14
MIR4767
SNAR-A11
SNAR-A10
HOXC11
HOXC10
HOXC13
HOXC12
VEGFC
BNIP1
SLC39A7
CABP7
GZMM
SAMD11
LOC654433
SLC35B1
PTGER4
SLC35B2
FBXO31
USE1
EMC3
ATXN7
TXNRD1
ZNF428
ATXN1
SYS1
MBNL2
MBOAT1
MBOAT7
AKAP13
REL
SPSB3
GPRC5B
NEDD9
BSDC1
CYP2R1
SKIDA1
CDC34
SMC4
P2RY12
SEMG2
S100A9
SPDYE4
S100A7
MIR155HG
LONRF2
LONRF1
DNM1P35
PGK1
LEPR
LTF
ALG11
GUCY2EP
MIR4784
RIOK3
NAA38
APBA3
APBA2
MICALL1
NTN3
SIX3-AS1
RNF144A-AS1
LOC285740
ZBED5-AS1
LINC00266-1
B4GALNT1
RPL23A
B4GALNT3
PTPRZ1
MIR301A
MIR3656
MIR3654
TTC7B
TTC7A
AP1S3
LINC00883
LINC00486
GYG1
MIR3659
LINC00482
SNAR-C5
NUBP2
SIM1
SNAR-C1
SNAR-C3
VPS25
TWIST1
MIR4437
LINC00176
ESYT2
HNF1B
DEFA6
SKA2
CXCR4
MIR26A1
LRRIQ4
NUMBL
NDUFC2
QRICH2
BMI1
ADAT3
LGALS3BP
MIR647
NRP1
RNU86
RAP1GAP
SOX21
CA3
ARMCX6
CA1
ARMCX3
CA6
CA4
NEFM
CHRNG
MGAT4B
IFI44
FLJ22184
EVA1B
ABLIM2
ZNF334
GDF6
SNORD28
PTK2B
ZNF335
FBLN2
USP22
USP20
NDUFC2-KCTD14
ARHGEF1
PXT1
CNOT4
MKLN1
HPCAL1
LIPE
CENPH
LIPI
ZG16
RAMP2
MIR4664
PALM
SSH3
PROM1
PAFAH1B3
RNF19A
MIR424
HOGA1
GH1
LIN9
MIR423
KAL1
GPR68
ACY1
GRB10
SLC9B1
MRPL49
MAD2L1BP
PLEKHA8
DMRT1
RILP
MIR1278
ITGB2-AS1
HDC
ARFGAP3
LAMB1
DHX32
DHX35
DHX36
ATP7B
NEK6
NEK7
ZW10
ZBTB7C
RUVBL2
DDX52
B3GNTL1
MIR130B
NEK8
GATM
CDC42BPG
FAM129A
ZNF768
CDC42BPB
MT1F
MT1G
MT1B
GATC
ZNF185
MIR33B
BUB3
TCF12
ALYREF
UBE2E2
ZNF24
ECSIT
SNORD4B
SHH
CCDC8
CCDC9
MIR1301
PLA2G15
NASP
CASS4
DNAH7
SKOR2
DNAH8
GAS2L2
MGP
HS6ST1
MGC45922
ZNF503
PROSC
DUSP18
NUDCD2
TPM4
ADSS
CCDC47
CCDC42
C17ORF100
TRPC5
ATP6V1A
ENKUR
SLX4
C17ORF74
FAM167A
CDKL1
FAM222B
FAM35A
CYLD
LOC100499484-C9ORF174
ZNF436
RANBP9
ABRACL
ZNF345
FBXO24
VGLL2
RANBP6
CADM3
RANBP3
FGD5
KRTAP5-6
FGD6
FGD3
SIPA1
KRTAP5-8
KRTAP5-9
LOC729970
DLL1
NUDT10
NUDT11
ANO2
NUTM1
TMEM2
TSPO
CNNM2
PIP5K1C
HHLA3
CSPP1
STX5
STX4
STX6
SLC23A1
LOC285627
SCARNA9L
ZBTB8OS
PHF14
TGFB2
TGFB3
PHF13
TMEM132E
MEGF8
KRTAP5-7
ECE1
FAM64A
IFT43
IQGAP1
UIMC1
IQGAP3
RNU6-72P
LPHN1
C22ORF23
KLHL13
HEATR8-TTC4
LOC79015
ALX4
ETS2
PCBP1-AS1
NOD1
RNU6-78P
GDE1
LOC400043
UCN
ANP32A-IT1
YWHAG
PCMTD2
MAP3K7CL
MAT2A
HEG1
MAT2B
CDC42EP3
AIM1
FCRLB
CHRM4
TXLNB
IFNL3
CASC5
GLRX
PABPN1L
GNB2
LOC100507547
C8ORF69
VAMP3
CHST12
VAMP5
VPS18
ABI2
ABI3
CSTF1
FIBP
C16ORF59
ILF2
ACTG1
POU2F3
TRAPPC2L
CACNA1G-AS1
GNPTAB
AMICA1
TSEN54
FCHO1
LOC148413
BCL2L2
POM121L1P
IL27
IL26
LOC158434
PSG1
MIR656
CYMP
LOC100505676
FMNL1
TBC1D21
IRF2BP2
STAP2
STAP1
SNAR-G2
CLN3
ENSA
CLINT1
LINC00548
TNFRSF8
MAPRE3
MC1R
MRGBP
CXADR
LINC00944
TRMT61A
TBC1D24
USP39
CLCN4
[truncated: 1,199 more rows]
