# Supplementary material for: Identifying Network Perturbation in Cancer
Source: PLoS Comput Biol. 2016 May 4;12(5):e1004888. doi: 10.1371/journal.pcbi.1004888 (PMC4856318; doi:10.1371/journal.pcbi.1004888)
Supplement: S1 File — (ZIP) [file pcbi.1004888.s001.zip › files/tf_data/CD34_15k_enh/TBP.csv]

HIST1H4G
C5ORF63
C5ORF60
LOC100652791
HIST1H4K
HIST1H4J
HIST1H4H
PDCD10
HIST1H4F
LOC100130476
PIK3CA
GPR182
ZSWIM4
LOC100130275
ENKD1
MUC2
GRINA
PPP2R2A
KCNF1
PPP2R2B
MEG3
L3MBTL3
OPA1
RAB40A
CLEC2L
ZNF670
RNASEH2B-AS1
PARP10
P4HA1
MAF
MAK
ITGA9
ATP2A1
ITGA3
ITGA5
ITGA6
ITGA7
CXORF40A
CXORF40B
CD99L2
LILRB2
DGAT2
FBXL12
CYP27B1
HRH1
PRSS50
DNASE1L2
FAM212B
HPDL
TACR2
RPS6KA2
TP53I13
ZNF703
LOC285484
UTP23
SERBP1
HLF
FANK1-AS1
FAM134B
FAM134A
ZNF292
CD40LG
SMAD6
VAPB
SMAD3
HOXA-AS4
FZD10-AS1
PLRG1
HOXA-AS3
AIG1
ARTN
SNORD18A
SNORD18C
SNORD18B
EFCAB1
C4ORF45
PQLC3
LINC00671
RAB11FIP1
RNASEH2C
ADARB1
CUEDC2
SLITRK4
BEGAIN
PGLYRP4
SMCR5
XXYLT1-AS2
TP53TG5
IFT80
RDH5
KIF4A
MIR4734
LINC00272
CLIP1
LINC00277
ATP6V0A2
FBXW4P1
MND1
FXN
CETN4P
SASH3
RAB20
NIPAL2
CLK3
THAP9
CREBBP
LINC00892
LINC00893
TAC3
LINC00894
PPP2R3A
SIDT2
SIX5
MR1
GSTTP2
HDAC8
CRISPLD1
CHM
ARRDC5
LOC283710
EGOT
FABP6
RFX8
SH3BP5
HM13-AS1
SYS1-DBNDD2
CSAD
MIR383
HSD3B7
FAM106CP
CD300C
TMEM43
MIR2392
FOXP1
PAPLN
ADNP
SERINC4
ZNF592
PPOX
MIR596
DEFB116
PKDREJ
NLK
TMEM45A
FAM135A
TCF4
DPYSL2
C3ORF80
PMEPA1
NLRP6
TK1
EPS8L1
CYP2R1
LOC643923
ABTB1
STK32A
CD164L2
GLYCTK
MEF2C
TMEM212
TMEM211
CREM
MEF2D
NXPH3
ZNF117
KDM3A
GAS7
NXPH4
TMC2
PRSS30P
AIDA
TEX12
PPA2
MIR5010
RASAL2-AS1
CFLAR
MECOM
TPM3
CIB3
THYN1
CLIC4
SH3RF1
TET2
IER5L
TMEM145
PTCHD1
SLMO2
ZNRD1-AS1
LRRC36
LINC-ROR
IDH1-AS1
FAM32A
AGRP
IPO11-LRRC70
LINC00640
BAZ2A
NR1D1
CLCNKB
OTUB1
MIR4633
MIR4635
SULT2A1
ST3GAL6
ST3GAL4
XPNPEP3
NINJ2
OSTC
AP2A1
VASP
PBX1
FGD5-AS1
ENO1
SLC16A2
SLC16A5
BCKDHB
WIPF1
DCAF8
CMKLR1
ERV3-1
C1QTNF1-AS1
ERGIC1
ZNF321P
PIBF1
POLR3B
S100PBP
MIR15B
TOPORS
LINC00426
FAM46C
INIP
CUL5
ATP6V0D1
CUL1
CLCN3
HOTAIR
CREB5
CDH23
CNOT6L
CLCN5
PER1
BRD3
DNAJA2
LRFN3
RBM43
RBM48
KIF5B
KAT5
ARCN1
C7ORF43
MIR4435-2
EDARADD
MIR4435-1
OR10V1
MRPL28
UPB1
ST3GAL6-AS1
LAIR1
ZFP90
CMIP
SUCO
ZSCAN2
PPM1F
IARS2
PPM1D
USP48
PPM1N
MZB1
SRSF8
PPM1H
DNAJB12
HCP5
TMEM71
CISD3
VILL
HEMGN
PTPN9
GGTA1P
MIR135A1
PAX9
PTPN6
PPP1R11
MIR4536-1
ACAD8
UEVLD
TPRG1L
TEDDM1
LRCH2
LINC00628
KMO
MSRB2
SNORD1A
SNORD1B
ARRB1
NEK9
RPS9
ADPRM
PGBD4
MIR4659A
MIR4659B
GMFB
HOXA11
HOXA10
PSMA3
PSMA1
PSMA6
KIAA1324
SRI
FBXO48
FER1L6-AS1
KCNJ3
SNORD16
AKIRIN2
E2F2
ADRB2
SCARNA15
PLAUR
LOC729683
FOXO3
KIAA1522
KIAA1033
C16ORF45
LOX
ALDH1A1
MIR4736
RPL24
NAP1L3
RGS4
RGS3
LOC157273
FLOT2
PIGL
TMEM194A
C9ORF156
PIGR
LOXL3
ZUFSP
MIR548J
TAGLN
PPP1CA
BBIP1
KANK2
RDH13
NAB2
VEZT
TM2D1
TM2D2
FXYD2
MTBP
LOC284080
WDR5B
HAS2-AS1
MAFB
MAFG
SLC39A10
CIAPIN1
EIF1AD
ARHGAP26
ARHGAP25
BMP7
TRHDE
AOX2P
MIR3202-2
MIR3202-1
TDRD7
ABHD3
MIR3178
NUCB2
GPR3
BMP6
BMP2
SOCS2
ADAM9
GOLGA8O
REN
HOXC9
HOXC8
RPL4
HOXC5
HOXC4
HOXC6
USHBP1
LOC283693
VMO1
IL1R2
MIR635
ABHD15
ABHD12
GATA3-AS1
HTRA2
ERMAP
MRPL13
PIKFYVE
DCUN1D1
ITPR2
C1ORF146
POLR2H
SUV420H2
ANKRD28
ABCG1
LOC389043
PRDM15
TLK1
ANKRD20A4
ITM2C
HIRIP3
MPZ
LRRC10B
METTL21B
IL20RA
CCDC109B
UGT8
FAM120C
GRASP
FAM86JP
HIST1H3H
NCOR1
FZD1
FCER1G
AVEN
HUS1
NEURL3
SRD5A3
TES
APAF1
ASH1L
SIAH3
ZFP36L1
ZFP36L2
CORT
ADA
HIST1H1D
ANKZF1
RASGRF1
C12ORF68
MIR148A
GJC2
PRKACG
PSMB6
PSMB3
SPG7
ZNF318
CAB39
HIST1H2AI
HIST1H2AK
HIST1H2AJ
BCL2L11
RSAD2
SNORD2
IDNK
ACOT11
FAM71E2
MIR4726
TRAF1
MIR4724
MIR4725
MIR4723
HOOK2
TMEM165
TMEM164
DENND1B
SEBOX
REPIN1
DIS3
RPL26L1
PCDH1
MIR142
SDHC
TBC1D10C
RYK
CTTNBP2
CCDC146
NUP210L
DBN1
KIAA0319
LHX1
DLG3
SMG1
BLOC1S1
SYS1
PTGER1
MIB2
MIR4291
LMBRD1
RPS16P5
SLC38A6
MDFIC
OSBPL8
LOC648987
CXCL16
KAZALD1
AKAP1
UCKL1
HCN3
ZNF833P
AKAP9
ARHGAP17
ARHGAP15
ARHGAP12
CYP26A1
YBX3
STARD5
CAPZB
ENOX2
CD1C
NRSN2
C22ORF29
FLJ31356
PTGDR
FAM64A
FZD10
MAGOH2
HCG26
WDR48
CETN3
ZIC5
ZIC2
TBC1D25
C14ORF80
HOXB2
DST
HOXB1
HID1
SNPH
MIR190B
GLMN
BRF1
ING1
MB21D1
NOTUM
MAGOHB
PLEC
GOSR1
GUSBP11
NRN1
MKRN1
DYRK2
ANKRD31
KIAA0947
MIR16-2
SNORA63
ITPRIP
NCOA7
NR2F6
NT5C3A
LOC100131635
ZFHX4-AS1
ELL3
LIMD2
P4HTM
PEX1
GRID2
GSG1
SATB2-AS1
PDE10A
ZFYVE27
C20ORF24
MSGN1
ZFYVE28
HOXA10-HOXA9
SARS
TTTY14
TTTY15
PLCG1
HAND2
IGSF9
CTSL
LOC100652736
GJB2
FBXO11
KLF6
KLF3
TMEM220
KLF9
PGD
SLC24A1
MMP25
EVX2
MIR4999
SRD5A3-AS1
C9ORF53
IFT172
C16ORF92
ZNF548
MIR4752
ZXDA
LRRC48
TMEM175
EIF3H
EIF3M
B3GNT2
DHRS9
FNDC4
LRRC70
EIF3B
MTMR4
MTMR1
JAKMIP1
CDKN2A
TSC22D1
BAZ1B
GUK1
SNAI2
SOCS2-AS1
CLRN2
MIR3978
CNFN
FAM172BP
LOC283214
METRNL
COLQ
SCHIP1
EXOSC2
LOC100507472
FOXA1
SAP30
TOPORS-AS1
CYB561
MIR5194
EN1
DLGAP1-AS1
OR2AG2
TEX21P
ENG
MBNL1
LOC100289187
MIR1914
TBC1D30
PCDH17
LINC00696
CDKAL1
VPS54
ZSWIM8-AS1
FLT3
DNAJB7
IGF2BP1
FANCF
HYPK
FANCM
HAS1
HAS2
MIR1204
TSC22D1-AS1
HNRNPA1
ELMOD1
TAPT1-AS1
LINC00909
FRY
PDC
TAOK3
USP30-AS1
SLC22A18
SLC22A16
GRIK2
HOXA7
HOXA6
HOXA5
IGLL1
HOXA9
AMOTL1
SF3B5
LIMS1
LOC149086
FAM49B
SCN2A
ARHGDIB
USH1C
XPR1
PACSIN1
ASF1A
KCTD21-AS1
ATP10D
NAT8B
MS4A6E
HIST1H3G
HIST1H3E
RBM14-RBM4
UCP3
CDPF1
TOE1
DDX20
PFKFB3
ACKR3
MUL1
ZNF98
ZNF99
FBXO18
ADD3
FAM3C
MIR5581
CHSY3
LOC339524
CYP4F12
MAP3K1
PARD6B
PARD6A
MARCKS
LOC100505761
SNORD42B
MIR4741
SNORD42A
ZNF202
SMCO4
IDH1
CTSC
RNF216P1
CGRRF1
HIST3H2BB
SNORD4B
SNORD4A
NQO1
FGFR2
TMEM104
UCKL1-AS1
NME1
NME2
ZAR1L
FREM3
TACC1
LXN
RGN
ZNF826P
AFF4
NT5E
UNC5B
LOC100288911
LOC646938
CAPN10-AS1
PNPLA4
ERP27
HOMEZ
LOC151475
GCKR
UBA5
FRMD8
UBA3
CCP110
IMMP1L
GIMD1
GBP4
PKNOX1
FRMD3
UBE2H
ABCA13
GNAS
NRROS
CYP26C1
RNU6-33P
LHFP
BTBD19
UPF2
BTBD17
BTBD11
KIAA1456
RAB22A
WBP1L
MKNK1-AS1
LFNG
ALOX12B
ZIM2
GPR87
NAA15
VPS4B
PNOC
IL18
MAGEH1
IL15
FRMD4B
ZMIZ1
IL8
COLGALT2
SAT2
INSC
BPGM
SNORA41
SPDYE4
LOC100130691
EIF5
LEPRE1
KRCC1
ANKRD16
SPTBN5
MKX
HOXA11-AS
KLF10
KLF16
TFAP2A
AKR1E2
LOC728606
ANXA5
MSI2
PCNP
MCM3
SCD5
HPGDS
MCM9
CYCSP52
NDUFS1
NDUFS2
COQ9
CRIM1
FAM198B
TIMP3
ISL2
THAP9-AS1
MUC22
SBF2-AS1
ATP9B
MDS2
RREB1
ZNF143
COX8A
FANK1
GPR108
ZNF419
VWA9
BAMBI
LSG1
KCNN3
OR2T8
LOC339535
MIR3913-2
MIR3913-1
ROBO1
SNORD51
SIGLECL1
PKIA
TLR3
CTR9
ZNF567
STMN1
HSD3BP4
SLC7A8
STMN2
IKBIP
ZWINT
SLC7A2
C16ORF86
RFX2
MIS12
IL1B
PLAC8
UBE3A
UBE3D
TEX41
SSR4P1
DLX1
DLX2
ASIC1
PGM1
ASIC2
HIST1H2BD
HIST1H2BE
APLN
MMD2
HIST1H2BM
HIST1H2BN
APLF
MIR4314
OLFML2B
SLC25A45
HOXD12
HOXD13
TNFAIP3
SHBG
ELOVL7
ECI1
ELOVL5
PDZD2
IPO8
BAIAP2
IPO4
MIR4666A
NRBP1
PDZD8
DTX3L
ERAP2
CARS2
CNR1
TNPO1
POLDIP2
BCO2
DUSP7
MAPK9
ZBTB11-AS1
LRRC8B
QDPR
PAQR3
ANKS1B
GATA6-AS1
TPTE2
METTL1
GLB1
NXT2
NKX3-2
NKX3-1
CDIPT-AS1
MAK16
TBC1D14
KCTD1
KCTD4
MIR670
ACAD11
CARNS1
RNU6-34P
HCFC1
ZC3HC1
PDZD11
LOC100506328
PXK
CAPN10
PXN
CABLES2
SNORA37
AAK1
GDE1
PACS2
PEMT
UNC45A
PLAC8L1
ZBTB40
ZBTB42
PLEKHM3
BRAF
PDPK1
ZDHHC14
PPP3R1
ZDHHC19
RIC3
JPH1
CSRNP2
MPHOSPH6
LEMD3
KIR3DX1
ARHGEF10
MIR1207
ARHGEF12
ARHGEF17
ALOXE3
MIR1208
FXR2
CDA
NPL
TTI2
TTI1
TC2N
ZNF175
EDIL3
POP5
CEP78
ELAVL4
RASGRP3
FBXW11
ELAVL1
CDKN1C
CDKN1B
LSM14A
GPM6B
C9ORF66
SAMSN1
DNAI2
TANK
CHCHD4
GSX2
MAGI2-AS3
NFIL3
TMTC2
PUS7L
FOXJ2
CCDC53
FAM133B
FAM133A
HOXC11
HOXC10
BNIP2
GZMB
FBXO30
SLC35B4
USE1
SNORD59B
EMC7
ATXN3
ATXN1
MYH10
CDH10
OTUD5
OTUD1
MBOAT7
MIR4306
SMC4
P2RY13
IFI44L
LOC254128
GJA1
SULT6B1
CDCA7L
MIR4786
APBA2
LOC100129726
BANF1
BANF2
GREB1L
ASH1L-AS1
RPL23A
ALG1L2
NPR2
WDR82
NDE1
SIM2
SIM1
C8ORF58
VPS25
UHMK1
CXCR2
CRISP1
CXCR6
CXCR4
AJUBA
NDUFC1
CBWD5
CBWD3
MIR647
NRP2
EXOC1
MIR365B
EXOC4
NEFL
CAMK2N1
BZW1
EEF2
SNORA22
FAM99B
SNORA28
TNNC2
PYCR1
ADAMTS4
ADAMTS6
ARHGEF6
CDH3
HPCAL4
MIR1470
RAMP1
RAMP2
TMEM229B
SSH1
RNF19B
NHEJ1
LOC100129917
SLC41A3
PLEKHA5
PLEKHA6
MALT1
SLC9B1
C11ORF86
NETO2
PAPL
DMRT3
EMR1
EMR2
LOC643441
MIR2277
DHX32
NEK7
SAMD4B
CABIN1
NEK1
CSRNP1
NEK8
CSRNP3
C1ORF50
MT1H
ZNF764
MT1F
MT1G
MT1B
ZNF184
VNN1
ZNF23
GLTPD2
EGLN1
DOPEY1
BBS12
MIMT1
SNORA4
ADSS
FOXE1
CCDC42
OR1D5
SPRY1
TRPC6
LUZP2
WDHD1
TTPAL
INO80E
RANBP9
TBX18
SLC35C2
KRTAP5-6
KIAA0430
VTN
NUDT13
LOC644656
DLL4
SATB2
TAPT1
UHRF1
OR6X1
RANBP1
STX2
STX6
SLC23A1
SLC23A3
MYCBP2-AS1
PHF12
MEGF8
FGD6
TRMT2A
MEGF6
DRG2
HIAT1
ETS1
NDUFS4
EZR-AS1
ZBTB2
NR4A1
CARD17
CARD16
CDC42EP5
MGAT5
HRASLS2
CASC4
TUBA4A
TUBA4B
TBKBP1
CCNB2
VAMP2
VAMP5
VAMP8
TBC1D22A
LOC100289092
OTP
SLC6A9
NDUFB1
HSFY1P1
KIF2C
CYMP
IL12RB1
QPCTL
MAPRE1
BRCA2
AQP3
SVILP1
CLNK
AHRR
TNIP2
USP39
HAND2-AS1
USP30
SHMT2
TOR1AIP2
PLD5
LOC145845
TOR1AIP1
RNF185
RNF187
RNF181
PPFIBP2
RUNX2
SNHG6
RAB41
ZBTB24
DOCK8
DOCK9
MIR146B
MIR146A
SEPT9
SEPT4
HOXB-AS1
GDPD2
SLC9A3
TNRC18
NARR
TFRC
BORA
SYT14
BABAM1
RBM38
EPHB2
GSPT2
PARP8
PARP9
CLEC9A
USP32P1
OR52I1
PAPD5
GIMAP5
PCDHGA1
ESR2
MRPS23
LAMTOR4
MIR326
MIR1469
C12ORF57
YY1
C9ORF89
SNORD87
KCNA3
SLC10A7
FHL1
ERN1
ITPRIPL1
FOXD3
RAB9A
GAREML
CAPN12
ATL1
RARRES1
ZMIZ1-AS1
CORO1C
COL4A2-AS1
PIN1
WASF2
MLLT6
MLLT1
PHOSPHO1
SYNJ2
ZCCHC2
LPHN2
GTPBP1
PPP6R3
PPP6R1
SLC7A5P1
TMBIM1
TSEN34
CASP5
BPNT1
CASP1
RAMP2-AS1
ABHD14A-ACY1
CRIP2
BCL3
HECTD1
LOC100652824
PLK3
GLRX2
LZTFL1
MIR3671
AKT1
NKX2-2
NKX2-3
LOC100507557
MIR4451
MIR4456
PDE7B
CEMP1
MYC
ENTPD6
KRT28
SNAPC5
SERPINB1
SMO
PCGF2
XIAP
LIPE-AS1
ELP4
TRPC5OS
ANKRD53
CLEC12B
METAP2
MIR9-1
ST13
PCBP4
PNMA2
PTGFRN
LOC728392
TCTN2
C12ORF10
HDDC3
ZBTB39
GUCY1A3
HTR2A
CDIPT
RNU6-19P
FAM133DP
SIRT7
EPHA1-AS1
TXLNB
LINC00841
NELL1
PLEK
KIF3C
C10ORF10
TMEFF2
NWD1
RBM26
RBM20
WNT5A
HNRNPA1P10
HIST3H2A
SCN7A
SLC22A20
TRHDE-AS1
ACD
DYNC1H1
EPHA2
EPHA1
MUTYH
C11ORF49
ME2
NR2F2
CYTH3
ATP5E
GNAI1
ZNF747
ZNF746
TBC1D2
RSRC2
AFMID
HLA-C
TRMT5
FAM127B
DAGLA
PFDN5
LOC441242
PDSS1
FAM225A
FAM225B
RAB11B-AS1
KCNB1
SEMA3C
GLB1L3
ZNF529
ABI3
MIR4440
CCDC23
BCL11A
MIR1248
DCAF11
CNTNAP2
CLPB
SRCIN1
TXN
PAPSS2
AVL9
SLC9A3R1
WARS2
RAD51-AS1
TRMT10C
BIVM
DAPK2
NR3C2
TMPPE
MIR4684
KIAA1430
POU4F3
GGT6
OR13A1
SLC40A1
C1QTNF1
C1QTNF7
HAUS7
UBL5
TLCD1
STK16
FKBP3
SGPL1
DMPK
IRAK4
DOC2A
DYSF
MIR4466
SMARCD1
GATA6
GYPC
COX6A1
GATA3
LINC00632
PRR16
PRR15
BIVM-ERCC5
LOC284551
HSD17B12
EGFLAM
DIRAS1
RPS27L
TNFSF18
MX2
GPR19
CHL1
CRYBA2
ZG16B
PANK4
ETAA1
CCT2
HES7
SNX31
PCYOX1L
ZFP28
PDLIM2
INSIG2
RAP1GDS1
TNK2
ZNRF3
ZDHHC8
MYBBP1A
HES1
PDE6H
CRIP1
HES5
EIF4A2
TLE3
TLE1
NBPF3
POLG
HIST1H2BL
LINC00854
TRIM58
FH
RNASET2
PROB1
GNAS-AS1
LOC728743
ASPM
SERF2
KNTC1
HIST1H2BI
TM9SF1
RBM14
PARVB
ADD3-AS1
TAF7
NAT9
BROX
IL17B
MIR1537
FAM96A
ATP6V0D2
C5ORF56
ENO1-AS1
HENMT1
FAIM3
ZNF737
C19ORF12
KRTCAP3
TMEM8A
C1ORF61
KCNC4
MGC16142
G6PC
EI24
AUP1
RTP2
NGFR
CPSF2
CLLU1
SLCO5A1
CLCN2
SLC25A1
APOL1
RPTOR
SPON1
ITGB5
ITGB7
KIAA1737
DDX11L2
RTN2
HGF
PLA2G4D
NR2C2
BAIAP2-AS1
ZNF398
KIF13B
MBD2
CMTM7
SLMO2-ATP5E
MIR4698
AVPR1A
IL1RL1
REXO1
AGPS
KIAA1429
RASAL2
NFE2L3
EAF1
CARHSP1
FGB
PLBD1
NR2F2-AS1
ATP1B2
TEX261
RBBP8
TEX264
SERF2-C15ORF63
BLOC1S1-RDH5
HPSE
CLECL1
ARID1B
TSEN15
ZNF280D
VIP
MMAA
LOC100288866
OSBP
ELMO1
MIR5192
ALG8
CYB5R2
EFCAB2
WIF1
RBBP5
COX6B2
MIR3615
DERL2
RAB11B
CNPPD1
CLDN5
PKM
C19ORF53
MRAP
SMYD1
ZWILCH
BFSP1
TUBB2A
SARM1
GALNT2
IRF2
IRF5
RNASEH2B
HAT1
CLK2
SNX21
DMWD
SNX25
CSF2RB
HDAC7
HDAC9
ZFHX4
ZFHX3
CCDC64B
TRIP10
NHLH2
LOC402160
CBX8
FAM208A
CBX5
CBX2
ATXN7L1
ZBTB11
ZBTB10
TMEM150A
TNFSF9
MTO1
LINC00466
CST6
MIR196B
BACE1
LINC00861
TRIM68
JOSD1
IGF2BP3
EP300
NAT10
LOC100129175
SHOC2
SNORA81
AATF
ATHL1
RAD51
SNORD37
LENG9
LENG8
UVSSA
USP3
GNB1L
LOC100133985
RPRD1B
RNF39
MIR129-2
SOX1
CD248
SOX4
MIR375
SNHG16
MED11
PFKM
ABCB6
ABCB8
KCND1
MFSD1
LSM5
ABHD14A
SRSF7
ABHD14B
SLK
LOC100128770
MZT1
DCBLD1
BAI3
FRY-AS1
MEAF6
AZIN1
DEFB129
TCTEX1D4
LOC388906
PMAIP1
BGN
PPARGC1A
ZNF772
UNC5B-AS1
GPC6
ATP2C1
FURIN
SNRNP200
NCEH1
GADD45A
MPP1
COX20
YARS
MAGI2
GP5
TAGLN2
TMEM199
DMTF1
PRPSAP2
BZRAP1
LOC100288079
RICTOR
C2ORF66
FLJ22447
ORAI2
LOC440028
RSPO2
SNRPD2
DONSON
SYNGR1
KPNA5
KPNA4
KPNA3
NCAPH
RBM26-AS1
SYNM
IFT46
KDELC1
MIR3917
METTL6
TIMM22
PPP4R1L
B4GALT3
ZFAND2B
LOC100128822
GBP2
DHRS13
MAL2
MAN2A2
GBP5
TUBB1
MIR196A2
MIR4488
CCT6P1
CR2
EDA2R
MIR4645
RARG
TNFRSF1A
MIR4648
C4ORF22
RPAP2
OTOG
TSFM
GLB1L
TFDP2
LOC100134368
C7ORF69
LCLAT1
CCR1
PSTPIP2
PSTPIP1
CEP164
SNX10
FOSL2
CD63
PDYN
LY6K
KIAA0922
GABRB1
MBNL1-AS1
ZNRD1
ZNF670-ZNF695
ISOC1
CHRD
OR7A17
PEG3
PPP2R1A
MAP4K5
CREG2
ANTXR2
CCDC74A
S100P
MAP2
ZMYND15
SOCS4
TEAD1
RAP1GAP
MT3
GAK
MIR101-1
NRG1
SERPINI1
NRG2
ACY1
TMEM220-AS1
MYADML2
MAFG-AS1
DIS3L2
MIR3680-1
C1ORF101
MIR3680-2
FAM43A
EBPL
COMMD10
TOM1L2
CMPK2
FAM213B
FAM124B
ERBB2IP
ASB16
NME1-NME2
PSMF1
MAST3
SCO1
UGP2
SUPT20HL1
STK17B
NDST2
XCL2
FBXO22-AS1
LOC154872
EDN2
SLCO3A1
SCAMP3
TSPAN3
GIPC1
LOC285548
BARHL2
KCTD19
EPSTI1
ADORA2A-AS1
SUPT4H1
DLGAP4
SNORD1C
GLUL
SLC25A36
DQX1
ZNF815P
TRABD
TMEM187
PIK3R1
SAMD3
ATG9A
ATG9B
ZNF282
MIR3928
ZNF137P
KLRAP1
DSTN
EVPL
C16ORF74
ETV3
OR7C1
C16ORF70
C16ORF72
MESP2
HMOX1
LRRC10
LEUTX
BTBD8
GMFG
HNRNPU-AS1
FAM5C
TUBA8
RAD23B
EHD2
SNX1
C4ORF32
TMEM86A
MIR4658
GUF1
FLJ13197
SOS1
HNRNPF
MRM1
TSKS
TBL1XR1
ARL6IP5
SLC13A5
EEF1B2
FEV
TCEAL5
SUDS3
XKR5
MT1DP
STAU2
XKR6
XKR3
ID4
ID3
PHF20L1
WIZ
UTP6
TXNDC11
TCF7L2
GALP
LOC100268168
SEC31A
RAB37
RAB34
UPK3A
MIR3142
DAO
THPO
BRPF3
DOK1
C19ORF77
CLASP1
MIR1281
DNAH17-AS1
SELT
MIR484
SEC22C
NFIA
SELO
PLEKHG4
BZRAP1-AS1
YAE1D1
PDCD6IP
ZDHHC8P1
GNGT2
PTRF
ST3GAL4-AS1
