# Supplementary material for: Identifying Network Perturbation in Cancer
Source: PLoS Comput Biol. 2016 May 4;12(5):e1004888. doi: 10.1371/journal.pcbi.1004888 (PMC4856318; doi:10.1371/journal.pcbi.1004888)
Supplement: S1 File — (ZIP) [file pcbi.1004888.s001.zip › files/tf_data/CD34_15k_enh/TCF7L2.csv]

HSPA5
HIST1H4J
NIPA1
PROCA1
LIFR
ASS1
NID2
ZNF703
PPP4C
GPR183
PIK3CG
ZSWIM6
CRBN
MIR554
NIPA2
IRX5
SP9
JRKL
SP1
MUC1
SP3
PPP2R2A
SP6
RAB40B
OSBPL10-AS1
ZNF670
MAX
KLLN
MAF
SPPL2C
TSG101
NOP2
ITGA5
ITGA6
RARRES3
CXORF40A
MGST1
PHLDA1
PHLDA2
CSDE1
LILRB1
LOC400958
FBXL15
HRH3
PSMG3
KSR2
GAR1
SDK1
DNASE1L3
INHBA-AS1
TACR2
RPS6KA3
RPS6KA5
RPS6KA6
KCNH2
TP53I11
PSMD12
SNORD45C
SNORD45B
SNORD45A
SERBP1
TMEM199
FAM134B
EIF4H
LOC731779
GHRL
LIN37
SMAD1
SMAD3
IGF2R
DLX6-AS1
PELI2
RAD21L1
SARM1
RNU6-52P
SZT2
DBNDD1
ART4
HOTTIP
BARX1
SH2B2
LINC00676
NOL7
PQLC2
PQLC1
RALY
FAM156A
CCDC117
RLF
GNG12-AS1
CCDC110
ADARB1
LEO1
CXXC5
IFIH1
CUEDC2
CBLB
SPNS1
ARL15
ABAT
RGS20
IFT80
FAM86C2P
PVRL3-AS1
LINC00273
ETNK1
GFAP
FOS
CD48
FBXW4P1
CD44
UBL7-AS1
DMTN
MIR764
MIR760
PHOX2A
SASH1
RAB24
CFI
THAP8
CLK4
ACTR1B
SPG11
LINC00893
HAMP
SPRED1
SIDT2
RCBTB1
DFNB31
MIR498
FAU
WTAPP1
SIX5
MR1
ESRP2
CNPY4
CNPY2
MRPL35
MRPL33
LRRC2-AS1
LEFTY1
EGOT
ZFP82
KIAA0930
RFX4
RFX7
SYS1-DBNDD2
NRXN2
RFX3
ELK3
TRIM6-TRIM34
IBA57
STXBP5
MIR545
MAVS
FAM122B
FOXP1
APMAP
SERINC2
MED1
ZNF596
LOC145837
MED8
MYCN
PRKG1
VEZF1
NLK
TCF4
DPYSL2
TCF3
NUDT5
TK2
IGFBP5
CKLF
ABTB2
SST
CALML4
GAS8
TMEM216
TRIM2
FBXL20
TRIM6
ANKRD13C
RASGRP3
RPLP1
AIDA
TXNIP
MIR5010
C18ORF8
TMEM14E
TMEM14A
MECOM
RSPH1
C17ORF102
PRPF40A
RPS6KB2
ETF1
MIR181A1
TGFBR1
LETMD1
MTMR12
MTMR10
SMNDC1
TET3
TRAPPC12
C16ORF59
MIR4706
MIR4700
MIR4703
ZNRD1-AS1
TJP1
PPAN
SOWAHD
ISY1
HLA-DPA1
F2RL2
H2AFZ
XAB2
DCXR
SNORA36A
AP3S1
SMARCA5
MIR4638
ZNF2
AXIN2
TXNRD3NB
SYNDIG1
CDC5L
ST3GAL6
ST3GAL4
NBPF15
SKIL
PAPOLG
SNORA74B
AIRE
SPAST
SLC16A1
RSPH6A
ABRA
BOLA3-AS1
PTCH1
GLUD1P3
MIR4315-2
MIR4315-1
CD34
MIR15B
LOC728537
CALM1
GSDMA
FAM46C
PSD2
TAF4B
WDR62
MBNL1
CUL3
CLCN3
CDH23
PRMT5
PER3
SLC15A4
LRRFIP1
LRFN3
RBM42
MIR150
LINC00332
TMEM125
ACADS
LYRM5
GNAO1
GAB3
ZNF850
ARHGAP4
NDRG1
CMIP
C1ORF137
PPM1G
IARS2
SRSF1
LOXL3
EGR3
MZB1
PPARGC1B
USP42
MAFF
DNAJB14
TSHZ1
MRC2
CCT6P1
ZNF581
ZNF580
PAX6
PAX2
PTPN3
SCRN2
SCRN1
PAX9
ZNF610
SUZ12P1
PSD
TPRG1L
WASH2P
NPTXR
A4GNT
HAPLN2
MYO1D
ARRB2
SNORD1A
SNORD1B
SNORD1C
VDAC2
VDAC1
CHMP6
ZNF503-AS2
CNTD1
CNTD2
PGBD3
LGALSL
MIR4659A
MIR4659B
HOXA13
HOXA11
UTP11L
CYB561A3
PSMA7
SLC22A18AS
C2
VPRBP
NEMF
FBXO42
DCDC2B
FLJ40288
SORD
KLF12
LDB1
GALC
MIR5003
MIR5004
ARHGAP29
NAMA
AKIRIN2
EIF2AK4
TAPBP
SCARNA11
AGPAT3
EREG
MIR181B1
RILPL2
MYO10
OCRL
CAMK1G
MIR4285
MIR4739
KIAA1522
ALDH1A2
PRICKLE1
HIST4H4
MRPS9
PCYOX1
RPL24
NAP1L5
RPL22
GSN-AS1
SLC16A11
SLC16A13
PIGB
MIR548Z
LINC00657
HPN
MIR548C
ANKRD20A8P
TAGLN
ARAP1
DDHD1
RDH16
EBP
WBP2
COL6A5
DOLK
FXYD7
FXYD5
FXYD1
MIR193A
ZFAND6
MAFB
CDK2AP1
ZYX
LOC400620
MIR4513
C11ORF45
MIR4518
NTRK1
SNRNP35
ARHGAP26
SAP18
EVI5
ZSCAN26
KDM4E
TRHDE
MIR3202-2
MIR3202-1
HSDL1
BMP2
ADAM6
NKIRAS1
ACYP1
TMA16
SOCS2
LOC731223
EEF1D
ACSL5
CHTF8
CYTIP
CCNO
VPS72
TBRG1
RASSF3
RASSF5
HOXC6
FEN1
HCST
THAP10
RSAD2
ATP5C1
MIR149
MIR4714
MNT
TRMT12
MIR4306
TPP1
SCT
SPSB4
IL4R
TANC1
RNF44
DNAJC30
ARPC4
POLR2G
C1ORF148
DAG1
AKR7A2
CCR9
LINC00925
PLSCR4
PRDM13
TMEM61
TLK2
TMEM69
KLHL40
FCHSD2
SNCA
RNF126
AIFM1
SMC4
PRKCQ
MAPK11
MAPK12
OPN3
NCOR2
CKLF-CMTM1
OGFOD1
FZD5
OGFOD2
ZNF624
CACNB2
SRD5A3
NFKB1
LOC407835
CXORF31
FAM49A
HOXC5
LOC101559451
ZFP36L2
LOC100507254
ADM
TGFBRAP1
FHDC1
RASGRF1
B3GALNT1
PKD2
MIR148B
ZNF485
TMEM235
CD200R1L
HIST1H2AI
LOC285696
ANKHD1
P2RX1
LOC339788
P2RX3
HIST1H2AA
BCL2L15
SNORD23
SNORD24
ZNF556
ZNF555
IDNK
ACOT12
NACC1
HSD11B2
DKFZP434H168
SIN3A
TRAF1
MIR4725
TRAF4
MIR4723
PPAN-P2RY11
OTOGL
CYGB
FOXN4
SEBOX
FGF13-AS1
REPIN1
PCDH9
RPL26L1
RPL38
PCDH7
GRIN2C
DEFB121
DKC1
ATF3
ZCCHC13
PPAP2B
MFGE8
SOX1
MOCS1
SBF2
DLG3
SMG6
LHX4
LHX5
PTGER4
LHX9
TKTL2
SYS1
PTGER2
FAM114A1
GUCY1A2
MIR374A
B3GALTL
LMBRD1
CDKN2AIP
METTL14
SLC38A2
SLC45A1
PTGR1
STK3
STK4
CSF3R
LOC100288778
TMEM184A
CXCL17
OSBPL5
UCKL1
MYL5
CYP26A1
ZSCAN10
TUBE1
LOC283194
ANO7
TMEM132E
GPR137B
HCG23
CETN3
GTF2B
AHSA1
TBC1D20
ZIC2
ZIC3
TBC1D24
CCL20
GTF2I
C19ORF38
NR1H3
TBC1D2B
SPATA18
HOXB6
HOXB5
CUX1
CEP170B
CAMSAP3
RING1
MYZAP
IFIT1B
LOC442075
ACP2
GLA
RAP1A
SNORA68
LINC00917
GLS
ANKRD39
LINC00910
NCOA2
ITPRIP
NCOA7
NCOA4
LIMD1
FLJ43663
ATOH8
ABCG2
PDE10A
MIR644B
STAG3L5P-PVRIG2P-PILRB
ZNF639
RAB33A
PRDM10
AK3
LMO2
TMEM60
LMO4
EMX1
HOXA10-HOXA9
CDK5RAP2
TRPC4AP
MIR4740
WRNIP1
SNORD42A
ZNF491
ST8SIA6-AS1
COBLL1
HERPUD2
HERPUD1
CDK19
TOB2
CDK12
LOC100652739
GJB2
CELP
TMEM255A
MIR548AN
LOC283856
KLF3
FCGRT
TRA2B
HEATR6
MCTS1
NLGN4X
KRT8P41
TP53TG5
TRIP12
DEDD
SERTAD4-AS1
FN3KRP
SCN1B
PET100
PPP3CA
IMMP2L
SPTB
IMPDH1
MARCH7
MARCH6
FCGR1C
CAND1.11
FKBP1A-SDCBP2
LRRC49
FOXI3
TMEM173
EIF3L
EIF3M
FNDC5
EIF3F
EIF3G
MTMR6
CDKN2C
GHRLOS
TSC22D1
DAAM2
SMARCAL1
DKFZP686K1684
BAZ1B
CCDC154
SNAI2
TUFT1
SDE2
SOCS2-AS1
CSTF2T
SLC2A1
HHIP-AS1
MYCNOS
DIXDC1
C14ORF169
LOC644189
HNRNPH2
SCHIP1
EXOSC1
FLJ16779
FAM189A2
MADD
SHKBP1
DISC1
SNORD96A
ENG
KRT18P55
MANSC1
LOC256880
MIR3196
LRTM2
MIR3193
MIR1914
MIR1915
FZD7
LINC00696
TBC1D1
ALKBH6
RALB
STXBP3
MIR614
ADAM32
MIR611
BRIP1
SSSCA1-AS1
FLT1
PTPRCAP
CYP1B1
C6ORF7
CFLAR
SDR9C7
HNRNPAB
FANCL
PATL2
SLC2A1-AS1
GMCL1P1
COL25A1
TRMT1
ENO1
C10ORF82
E2F3
SNORA56
FAXC
FAM65B
SLC22A18
IRS1
MIR2116
C6ORF10
LPAR6
RNF146
SNORD119
MSH4
SF3B3
LIMS1
VAV3-AS1
MCL1
MIR3671
CNIH4
IL18RAP
SUN2
RGL2
EOMES
MTX1
EPRS
DNAJC18
AMD1
KCTD21-AS1
PRKCE
EBF3
SGSM1
HBA1
HIST1H3H
HBA2
SEC11C
NRM
PFKFB1
GPR132
SCIN
RAET1E
WWP1
RAET1K
MIR5586
CHSY3
ATF7IP
SFTA3
SYNE2
SNORD48
SPOPL
REREP3
ZNF576
NUP210
SNORD42B
SMCO2
ZNF205
CCDC70
LRRC37A5P
RNF216P1
YTHDC2
SH3GLB2
EVX2
RPL15
TOMM34
C16ORF91
MIR5691
SNORD4B
SNORD4A
FLJ44313
MIR5695
SETD7
B3GALNT2
UCKL1-AS1
NME7
INPP5D
NME1
NME2
NME3
C17ORF82
ZAR1L
LOC100132215
FKBP1A
PRRX1
VIPAS39
EME2
EMB
GJC3
PDZK1IP1
PYCR2
DAXX
MET
DCTD
AFF3
TEKT4
AFF1
NKAIN4
NPPC
CLUH
PINLYP
ERP27
UNC5C
ATG12
CCP110
PWP1
GALNT2
DSCR9
NAA10
GNAS
CDHR2
CDHR5
UBE2F
HLTF
CYP26C1
SEC14L2
RPL18A
RNU6-33P
BTBD19
SRGN
CRYGA
PHTF2
SIK1
RBM8A
PP14571
RABEP1
NMNAT3
GPR82
MORF4L1
NDUFA4
WAC
CCDC24
GPR65
VPS4B
ADAM22
GMEB2
ADAM28
AIF1L
TBL1XR1
RRP36
C1ORF210
SZRD1
LRRN3
IL7
IL3
STX17
MIR219-1
DTX1
BIRC8
BIRC5
HIST1H2AJ
MOSPD1
SPTBN4
ANKRD12
SHANK2-AS3
SPTBN1
ANKRD11
HOXA11-AS
FAM13A-AS1
EBAG9
TFAP2A
CBR4
GDF6
MIR26A2
FLJ20021
MIR153-1
SUOX
POU3F3
CEP68
ANXA5
POU3F4
CEP63
MSI1
GLTSCR2
MCIDAS
KRTAP4-11
UTY
LOC442497
NOC3L
PCP2
EPC1
POGZ
HIAT1
LOC728739
WNT9B
ISY1-RAB43
LOC728730
HBM
TIMP2
PARS2
ISL2
CLK1
MUC22
DHX15
ZNF300P1
SNORD6
ZNF142
MIR1-1
BCS1L
SNORD5
MAP3K14-AS1
GPR107
MFAP3L
GOT1
MPEG1
STK4-AS1
LY9
ZNF367
KCNN4
ANKHD1-EIF4EBP3
IP6K3
PRKG1-AS1
CCDC82
SNORD52
PKIA
ZADH2
CTR9
TLR1
HUNK
DDX1
RNF7
RNF4
LIFR-AS1
H2AFJ
NIT1
MIR4779
CCDC63
HLA-B
SVOPL
NFKBID
MIR5689
BEX4
TOMM22
DPEP3
UBE3B
C17ORF96
NR5A1
SSR4P1
DLX5
DLX6
ISCA1
PGM2
LMX1B
SNORD101
SNORD100
SNORD105
HIST1H2BA
FGF9
MMD2
HIST1H2BM
FGF5
MRPL49
CD300A
HENMT1
CDC27
SDC2
GCH1
HOXD13
CDC20
PDZD7
PDZD4
TOX2
RNPC3
WBSCR22
PAPL
JAZF1
FAM122C
LINC00582
CWF19L2
POLDIP3
ABCC12
SGCB
CNKSR3
SYVN1
MAPK7
DUSP5
DUSP7
MAPK9
DUSP1
LRRC8D
HHEX
LYL1
SHPK
TOMM70A
BCOR
ANKS1A
IDUA
FADS6
METTL9
GPBP1L1
WDR96
METTL6
NXT1
KCTD2
HSPA1B
HSPA1A
IKBKAP
CARNS1
ZBED5
DGKZ
HCFC1
CMPK2
DGKQ
SLC38A10
DGKH
LOC374443
SNORA33
SNORA32
SNORA37
SNORA35
USP12
U2AF1L4
GDE1
SNRPB
NPM1
HSPA13
INPP1
PEMT
MXI1
AMTN
ZBTB43
PPCS
ZBTB47
SCFD1
ZDHHC17
ZDHHC16
PPP3R1
GCOM1
P4HA3
VPS8
MIR130A
SEMA4C
LEMD3
HSBP1L1
FENDRR
NTNG2
OR12D3
HBQ1
SLC39A10
PRIM1
LOC100130370
NAPA
SCN4A
FAM129C
ZNF681
MIR1208
IQCC
SERP2
LOC400927
IQCD
NEAT1
CNDP2
ZNF670-ZNF695
HLTF-AS1
HM13-AS1
DDX41
ZNF175
CCDC147
MGC16275
PTEN
RHBDD1
MIR615
ZNF775
PLXNA1
ZNF770
ZNF197
OR2L13
MMP10
CDKN1C
LSM14B
SNORD35B
MYO18B
PRG3
SETBP1
SAMSN1
PKHD1L1
RPL7A
FLJ37505
FAM151A
ZNF516
ZNF514
GDF10
CCDC50
ST3GAL6-AS1
C10ORF114
ZC2HC1C
PPP1R18
BNIP2
SLC39A7
PSIP1
LOC654433
SP4
FBXO36
FBXO33
EMC3
CNGA4
VWF
NAB1
ATXN3
ATXN1
PELP1
MBOAT4
GPRC5C
CUTA
C15ORF39
LOC100506497
SKIDA1
NEDD4
P2RY11
P2RY12
LNP1
LEPR
SPIB
TNKS1BP1
SCAF1
TMEM63A
MIR4787
ARID5B
LOC100129726
NTN3
PGLS
FITM2
KLHL7-AS1
ZBED5-AS1
LOC644248
MORC3
LAPTM4A
CRIPAK
RPL23A
MIR3650
LOC100129269
ASB9P1
VPS25
PDE1C
SSUH2
LOC101054525
DEFA6
DEFA4
PGR
ANKRD10
JAG1
CLRN3
ARPC4-TTLL3
SLC38A9
COA3
LGALS3BP
MIR647
EXOC2
ARSG
HAP1
MIR365B
ARMCX4
GDF2
CAMK2N1
IFI44
ZDBF2
SNORA22
SNORA25
FLJ46300
HYLS1
STXBP5-AS1
TNRC6B
TNNC2
DAB2
USP25
TRIP4
ARHGEF9
ADAMTS8
GNG12
RPL23AP53
MKLN1
RNF207
CDH2
CDH5
LIPE
PEX11B
RABGGTB
PYCRL
SEP15
CSF2
NT5C2
PLEKHA6
EID2
PLEKHA2
C11ORF86
CCND3
C11ORF82
WNT7B
MEA1
STARD13
EMR1
MIR1279
ITGB2-AS1
RRAS
SLC44A3
HDC
TRIB2
UNC93B1
ARHGEF10L
COPZ1
BMF
NEK1
DDX53
U2AF2
NEK8
C1ORF53
CDC42BPA
VN1R4
LOC100130417
ZNF763
TXNRD1
ZNF181
BUB3
ASTN2
SHB
MIR935
SHD
ZNF22
SHH
BLVRB
MIR1304
DNAH5
RNF144A-AS1
SNORA8
MYBPC2
SNORA1
ZNF503
LOC100506795
NUMB
TMEM138
DUSP15
TREM1
EID2B
TTPAL
ZDHHC23
GAS2L2
CDKL1
USF2
ABRACL
RANBP2
KRTAP5-5
KRTAP5-6
GNRHR2
RBM5-AS1
LOC729970
RGS7BP
SATB2
NUDT15
ISPD
NUDT18
TM6SF1
HHLA3
PIP5K1A
FAM107A
BASP1
RASA4B
SLAMF7
CKAP2L
SLAMF1
PHF15
PHF16
TRIO
CDADC1
SLC5A5
LOC441461
HBP1
MEGF6
IQGAP2
LOC90246
PSAT1
PNLIPRP2
RAVER2
LOC100506776
ALX4
ETS2
YWHAG
ZBTB3
MAT2A
ZBTB6
MAT2B
NR4A2
AIM1
DRGX
CDC42EP4
SYNGAP1
MGAT1
CASC1
HEIH
VTN
VAMP3
SLC20A1
VAMP5
VAMP8
MIR4446
NKTR
LOC150935
BOLA3
IMMT
PITPNC1
POU2F1
SLC6A5
ASB11
AMICA1
AGAP7
NDUFB3
RNU6-16P
MIR659
MIR658
CCNT2
SOX30
TPD52
TIGD5
ATP6AP1
AQP6
LRRC38
AQP5
AQP2
SNORA18
DIO3
WNK4
TNIP3
SCARNA9
MORN3
PHB
RBBP7
TCF7L2
ETNPPL
JKAMP
RTCB
ZBTB22
LOC100616530
MIR146B
FAM208B
DOCK3
ADORA3
MED22
MED26
LEPROT
HOXB-AS3
PITPNB
SLC9A4
UBE2F-SCLY
CLEC7A
MEIS3
MEIS2
NARR
SYT12
JUP
JMJD1C
LOC100129148
DNAJC5B
BAHCC1
PARP1
SH3PXD2B
SLC6A9
TP53INP1
FAM117A
LAMC3
BTNL2
SCUBE2
MRPS25
CDC14A
RPSAP52
ATP6V1G3
GPR171
LAMTOR5
RPSAP58
NVL
GPR176
TGFB1
LOC100505636
NAMPT
ZFP1
TBX2
FBXO3
TBX6
C9ORF89
KCNA6
SS18L2
SS18L1
FHL3
MYCBP2
ITPRIPL2
FOXD2
FOXD3
SLFN12
DNM1P46
MVB12A
DBR1
MIR92B
RARRES2
CAPN12
RARRES1
HYI
DIP2B
HEMGN
GABRP
CORO1C
PRELID1
PIN1
GDNF-AS1
NPAS4
MLLT3
NUP188
ENPP6
PDXDC2P
TBL1X
GTPBP1
TMBIM1
MIDN
UPP1
BPNT1
DRD4
CASP8
PURA
BCL9
BCL6
PICALM
PLK3
CCDC28B
MIR3675
LRFN5
MLIP-IT1
NKX2-1
TTC9B
L3HYPDH
CHML
LINC00622
ZP1
LINC00628
FSTL3
ANAPC13
GRK1
CAPN2
TTYH2
DLEU2
SEPT11
COG3
NBPF3
COG4
KLHL6
KLHL7
SCOC
NFAT5
CIRH1A
PCGF6
TAF11
STC1
LIPE-AS1
LOC100507489
PTGES3L
ANKRD54
MIR9-2
MIR9-3
LOC100216545
KLHDC3
RAC3
LOC730101
MIR16-2
ASXL3
NKAPL
PILRB
PCTP
TECPR1
SRP19
DCHS1
KLHL32
TMEM91
HIST1H2BL
TMEM97
LINC00847
TRIM41
C10ORF10
LOC100130899
PEX2
IVL
NWD1
RBM26
RBM23
SPOCK2
FNBP1
TRHDE-AS1
CASC5
FNBP4
SLC32A1
TLR10
ATP5I
ATP5H
HNRNPH1
DIO3OS
MIR512-2
MIR512-1
ATP5D
MRPS34
HSPA12A
LOC100630918
PTCH2
C16ORF80
FGF13
CITED2
FGF17
CITED4
PFDN2
LOC441242
CCNB1
PRDM11
UNC13D
CHST12
POMC
SNORD95
MIR1323
MIR4772
SYNE4
DEGS1
ZNF521
JAZF1-AS1
MIR3199-1
MIR3199-2
JRK
PDE4DIP
RNF144A
RPS12
TMSB4X
ARL3
ZNF254
ARL6
DCAF15
C17ORF50
ZC3H12C
BROX
BLZF1
MIR5087
DAPK1
TSSC1
DPY19L1
IGFLR1
SNORD36A
MIR4688
SNORD36C
SNORD36B
MIR4687
LOC154092
SSSCA1
POU4F1
LOC375196
RASA4
PREX2
MIR21
CCDC144NL
PTPRT
FAM138B
POU2F3
WDSUB1
PTPRE
G3BP2
PTPRN
PTPRK
UBL7
TLCD1
MFAP4
OR2L8
TYROBP
CDC42SE2
PHIP
DMPK
TMEM187
BANK1
LOC645638
WRB
GEMIN8
FOXD2-AS1
ZFYVE27
MIR3664
GATA2
TPCN1
GSTM2P1
LAMTOR5-AS1
LINC00638
CCND2
PRR15
LAT
AK1
LOC100289673
HHIP
HSD17B12
RAB6B
GPR18
RC3H2
SFXN2
SFXN3
IFIT5
IFIT1
MIR650
SOX11
SOX14
EFTUD2
LINC00523
LINC00521
IRGQ
PDLIM7
FTX
NFASC
GDI1
BMS1P4
ZDHHC1
TNK2
ZDHHC2
SLC26A1
ZC3H4
MLANA
PRDM6
ANPEP
SLC22A2
EFCAB2
ABHD17C
POLQ
RCAN1
RCAN3
TESPA1
FAM206A
TLE4
SBK2
LINC00854
TAF10
LINC00852
LINC00853
CDC123
SLC4A8
KRTAP4-12
PROB1
GNAS-AS1
ASPM
ASPH
MIR1538
BEND3
CHRDL1
MIR1247
RXRB
NPTN-IT1
AMZ2
RNF25
ENO1-AS1
GPR151
GPR157
GPR155
SSTR3
FAM89B
VAV3
PVRIG2P
COX5B
TMEM258
HS2ST1
PSMD3
IGSF3
BRCA2
STXBP2
MOB1B
MYBPHL
MAB21L2
HSD17B8
EIF2S2
APOL3
HSD17B6
ALDH3B1
NOS3
ITGB5
ELOVL1
TTLL9
SNORD111B
ABR
SLC37A1
HGF
LOC253044
ATP4B
PRCD
MBD5
MBD2
CYB561D1
LILRA4
PRCP
FAM126B
TSPAN14
INSRR
GCM1
NUDT21
LSR
LOC340074
NFE2L3
EAF1
NDUFA10
FOXF1
SLC12A3
GZF1
LOC440900
SPIN1
MIR320B1
IFT52
EXT1
ACIN1
LYPD5
RPH3A
STK17B
HTATIP2
LOC100506746
MANBAL
YIPF2
YIPF4
ALG8
SNX6
MBLAC1
LYPD3
NOS2
MIR4470
ITGB2
SLC29A3
SLC29A2
MIR4474
LTBP3
ARL4D
YPEL5
YPEL4
MIR4672
YPEL2
HAR1B
HAR1A
C8ORF37
RAB11A
ITPKB
PDE5A
ORAI2
C19ORF52
CSK
ARMC2
MRAS
MLLT10
RAG2
RNF215
TRDMT1
KIAA1731
EIF4E
GALNT6
FBN1
TUBB2A
GALNT1
BCAR3
TUBB2B
PRKCQ-AS1
LINC00518
IRF7
POLDIP2
LINC00282
SNX21
DMWD
HDAC1
HDAC2
HDAC7
RUNDC1
ONECUT2
TMEM161A
ZFHX3
SH3BP2
MESP1
PANX3
MXD3
ATXN7L2
ATXN7L1
GABRA2
ZBTB12
C3ORF80
PTGDR2
PIGU
ZBTB18
MTERFD2
WDR26
TNFSF9
TNFSF8
MTO1
LINC00466
LINC00461
TNFSF4
LINC00862
NAGLU
SPATA32
TRIM69
LAMP5
LAMP2
JOSD1
NAT16
KIF1B
TMEM192
PMS2P1
FLJ42351
SMEK1
SMEK2
STAG3L5P
IGIP
USP1
CRNDE
ERCC6
FAM86C1
SOX2
DKK1
C20ORF166-AS1
CEBPB
SERTAD2
SNHG16
SERTAD4
RAD54B
PRR5
HOXA10
MIR574
PFKL
FAM229B
ARL6IP6
ABCB8
TMEM245
MFSD7
ERCC6-PGBD3
C19ORF26
ZNF653
CTNS
SLA
SNORD105B
DCBLD1
TGFB1I1
CLEC4C
CACNG8
SSR1
KAT6B
CACNG6
TCTEX1D4
C17ORF89
LOC158960
SLC9A8
PRPF4B
MIR138-2
ABHD12B
N4BP2L2
RAPGEF1
RAPGEF3
SLC30A5
ATP2C1
MIR1293
LINGO1
SCARF2
RORB
INHBA
POU6F1
MST1P2
C12ORF23
GUSB
HLA-DPB1
NGEF
EXTL3
SLC25A26
LOC100506421
FAM90A27P
FLJ22447
MAN1A1
NIN
CNN3
GRK6
KIN
MIR5190
BST2
COPB1
LRRC45
RBM26-AS1
UNC119B
PPRC1
CARM1
MIR3912
ITGA10
TSHR
B9D2
B9D1
CCKBR
SDHAF1
MAML3
QPCT
ENTHD2
PC
FNDC3A
FNDC3B
B4GALT2
B4GALT4
SURF6
DHRS12
GBP5
MB21D1
PAX5
TNFRSF1A
FAM174B
STK36
MKNK2
TP53INP2
MIR3909
TNIK
PTPN2
DNAAF1
KIAA0101
DOCK11
LOC727896
EHMT2
STAT1
SLC12A4
CTDSP2
MARCKSL1
NANOGNB
RNU6-34P
C7ORF73
DOT1L
CD69
NGDN
KIAA0922
LBH
AKR1B1
PODNL1
PORCN
ZNRD1
LRP1
SGK3
C14ORF37
LRP4
LRP8
PLXNA4
TBC1D9B
LINC00474
HLA-DOA
LINC00477
PSCA
STIM1
MAP4K3
AP5S1
CDH17
KIRREL
SPATA24
BMPR1B
LOC100996291
ZMYND12
MAP4
NLRC4
SCAP
C10ORF25
PTPN22
MINK1
RNU12
LOC100268168
PSMG3-AS1
APEX2
PCP4L1
MIR101-1
HSPA1L
VSX2
KMT2A
KMT2E
CLDN23
RHOBTB2
C11ORF74
MIR10A
LOC100499194
TIE1
EBPL
LOC100130992
FAM84B
TFCP2
LINC00167
C16ORF3
C14ORF182
TMOD4
KCNE1
TSC22D3
NME1-NME2
UTS2B
LDLRAD3
HPCA
APLP1
GSN
[truncated: 123 more rows]
