# Supplementary material for: Identifying Network Perturbation in Cancer
Source: PLoS Comput Biol. 2016 May 4;12(5):e1004888. doi: 10.1371/journal.pcbi.1004888 (PMC4856318; doi:10.1371/journal.pcbi.1004888)
Supplement: S1 File — (ZIP) [file pcbi.1004888.s001.zip › files/tf_data/CD34_15k_enh/THAP1.csv]

HIF3A
SSPO
INSL6
HSPA7
HSPA5
HSPA4
LOC100996342
HIST1H4H
PROCA1
LOC728024
NELFE
ARFRP1
PDCD10
PMM1
C1ORF116
EN1
CAMK1
PIK3CA
GPR182
GPR183
PIK3CD
DISC2
ZC3H10
ZSWIM6
ITPKB
SPTLC2
DRAP1
KDM2A
TMEM57
ABCD2
CCR9
TMEM53
TMEM51
SP9
OSGEP
LOC100505666
PRMT10
PPP2R2D
MUC1
NUP93
PPP2R2C
CRB2
MIR425
PRKAG2-AS1
NUP50
ADPGK-AS1
OPA3
CEACAM8
RHEB
CEP85
MGEA5
MYL12B
TRAPPC9
DUSP28
OSBPL10-AS1
COL7A1
PRRG2
POGLUT1
MAX
TRAPPC3
PARP15
ERI2
ERI3
PRPH
BAK1
CKMT2
MAG
ACLY
CTBP2
SPPL2B
NSL1
ORAI2
TRPM5
EVL
ATP2A3
RARRES2
EVC
ITGA5
GTF3C2
MGST1
CAPN11
TRAF7
DENND4C
IQSEC1
UFSP1
APOA1
APOA2
PHLDA2
RUSC2
LILRB4
CSK
LOC400958
DGAT2
ZNF37BP
LOC100652772
PSMG4
HBS1L
HRH2
HRH3
HRH1
FBXL19
FBXL18
CCDC85B
KCNIP2
KCNIP1
H19
PRSS57
PRSS56
PRSS53
DNASE1L1
DNASE1L2
FAM212B
GTF2IRD1
FAM173B
C2ORF49
MOGAT3
EPS15L1
SRA1
GART
MLLT11
CHST7
ITGAX
RPS6KA2
RPS6KA3
KCNH3
HLX
ATAD5
GMPR
ESPNL
PPTC7
TCIRG1
LOC100130476
ITGAM
SIGIRR
TMEM198B
CYTL1
RTFDC1
ASAP3
FOXC2
FOXC1
GALNT9
LOC731779
SMAD9
SESN2
GHRL
LRPAP1
SMAD5
SMAD6
TOPAZ1
VAPB
AFTPH
SMAD3
MUS81
NPHP1
NDUFAF6
NDUFAF3
SHROOM4
LOC100506714
MIR4714
MIR4710
NAPG
DLX6-AS1
C16ORF62
PCOLCE-AS1
FLJ16341
MAGIX
ZC3H13
EXOG
LRRC70
FAHD1
CXCR2
SENP3
BCAR3
ELMSAN1
ASRGL1
HTR7P1
ARTN
DBNDD2
MIR3620
MYEOV
MIR320A
CCAR1
SULT1A4
MYLK4
RNF111
TCEA2
SULT1A3
SUGT1P1
IRX5
BARX1
NOL9
NOL8
MOB2
NOL4
NOL7
NOL6
PQLC3
PQLC2
NOL3
RAB11FIP3
PLXNA1
CRTAM
AGAP11
MIR1914
ZNF787
CCDC116
CCDC117
CCDC114
FOXO1
CCDC110
CCDC111
METTL20
BDNF
CXXC5
IRX2
MGRN1
CARKD
CRTAP
GAMT
ADPGK
UPB1
IPO13
GOLPH3
HMGB1
CPEB1
ARHGEF12
CPEB2
SPNS1
C16ORF45
SPNS3
SPNS2
CHAF1A
PDDC1
ZNF780A
MIR3714
LINC00514
JRKL
RDH8
FAM86C2P
RDH5
KIF4B
IFT88
MIR4734
CLIP2
ACTL7A
ETNK2
MUC2
HOMER1
NDUFA4L2
XPA
DHRS7B
LOC338799
MIR212
CAMK2N2
CD47
CD40
TNFAIP8L2-SCNM1
DMTN
MIR765
FXN
KCNF1
ATG4D
PRICKLE4
PHOX2B
SASH3
WDR24
UCN3
C3ORF58
EIF4E3
PCDH19
RAB24
RAB26
GLRA3
THAP9
CFD
C3ORF52
CFB
SEC24B-AS1
FAR1
TLN1
PNN
ATP6V0E1
CHID1
IGDCC3
HLA-DMB
WDR74
WDR77
HLA-DMA
RPN1
RPL26
TRIM15
HAMP
LINC00895
UNCX
LINC00899
DGKA
SPRED2
CCRL2
CDH24
CHI3L2
CHI3L1
RNU6ATAC
TRNAU1AP
CYP4F2
MLLT3
ASB2
LOC100272217
ASTL
PI4KA
MTMR9LP
RAB40C
ASB9
PLEKHH3
MR1
SIX2
SIX3
FKBP1AP1
PPP2R5C
CDC42EP2
THEMIS2
ZNF587B
ZFHX4
HDGF
ZFP62
PIP4K2C
PIP4K2B
MRPL36
CRISPLD2
MRPL34
C5ORF15
ARHGAP26-AS1
RFFL
ZFAND2A
UBE2R2
ARRDC4
SHOX2
TBL2
ARRDC2
THOC3
THOC2
FAM120AOS
THOC7
PDE8A
SYPL1
SYPL2
C1ORF123
KIAA0930
AVPR2
RFX7
SYS1-DBNDD2
NRXN2
RFX2
RFX3
VGF
CDON
IBA57
MIR549
HOXA10
OSR1
TMEM179B
MAVS
TMEM40
UQCRC1
ECD
MAZ
PAPLN
ADNP
MSL2
KCNG3
COPS6
NUP85
SERINC3
KHDRBS2
RNU6-64P
YTHDF1
MED1
LOC115110
ZNF597
MESP1
PARP11
CEP97
ZDHHC18
CBX4
LOC63930
ZFR2
MXD3
ZNF608
ZNF609
GPR78
PLCH2
TKT
CAMTA2
FECH
KXD1
TRAF3IP1
NLN
IGF2
TCF4
IGF1
CEP72
TCF3
DLD
ARID2
GCK
NUDT6
NPFFR1
PTGDR2
OSR2
IGFBP4
SCMH1
EPS8L1
COL16A1
PHLDB3
SPPL2C
LARS
ABTB1
KLC3
SST
RAPGEF1
PMS2P3
SLFNL1-AS1
PRR7-AS1
CALML4
NUBP2
PFN1
MEF2A
PSEN2
NXPH2
MSLN
TRIM2
SHISA8
TRIM4
TRIM7
NXPH4
NUTF2
ZNF337
PDGFRA
ZBTB18
TMC2
KIAA1468
AMPD3
RPLP2
EIF2B4
RPLP0
TMC8
OXSM
CD300LF
LGR6
PPA2
TMEM200B
C2ORF54
MIR4691
RASAL2-AS1
BET1
LOC100507389
NUP62
MGC45800
NOTCH2NL
ALCAM
RSPH1
SH3D21
TRADD
RPS6KB2
DSTYK
CIB1
VAC14-AS1
MYT1L
ZNF92
FBXW2
SPG20OS
FBXW4
TNFRSF6B
KIAA1683
TGFBR2
CFHR1
CLIC2
MTMR12
MTMR11
NLGN1
SMNDC1
SEPHS2
SNRNP40
YKT6
UBE2D3
TMEM147
ASGR1
TMEM173
C16ORF59
FOXL2
HOXD-AS2
FOXL1
PPP1CB
CAPN5
C16ORF54
SLMO1
TJP2
TJP3
LOC400548
SRP72
MFSD10
PRDM8
DLST
LRRC32
RTKN2
LY6G5C
LY6G5B
MFN2
MFN1
SOWAHC
MIR18A
ECRP
HLA-DPA1
FAM117A
F2RL1
NAA50
SNORA11B
ST6GAL2
TATDN2
ATP6V0C
PCBD2
TCEB2
CHPF2
PRDX2
CEP57L1
IPO11-LRRC70
AGRN
CLGN
PDE6A
TSTD1
MYBL1
PITX3
SMARCA2
OAZ1
CCNI2
MIR196B
MIR4638
MIR4639
OR6S1
SYCN
MIR93
AXIN1
MMRN2
SDCBP2
FYN
CCDC166
ERO1LB
ZAP70
RPS14P3
CPB2-AS1
KANK2
OGFR
SULT2A1
RAC3
ST3GAL4
RUFY1
RCL1
MAPRE2
RDH13
GALNS
CROCC
SLC25A45
FCGR2A
NLE1
CPLX3
CPLX1
AP2A2
PBX4
PAPOLG
SNORA74A
SNORA74B
TJAP1
MIR4526
SNORD15A
MYH7B
MIR4521
SPAST
ENO1
SLC16A3
PSAPL1
SLC16A5
MIR4529
SLC16A6
WIBG
COL5A1
MED22
FAM178A
ENO4
WIPF1
C21ORF59
PAGR1
ACADSB
LYVE1
HECTD3
CKM
ZFR
GSDMD
MST1
MIR3165
POLR3D
POLR3E
COMMD3
UQCRH
CLU
B3GAT2
DAP
TXNDC5
GAL3ST1
POLR3H
TOPORS
CACNA1H
CACNA1I
UNK
ZFP91-CNTF
SPG20
RNU6-28P
LTBP4
THRB
UPK1A
FAM46C
HMMR
DLGAP4
EIF4ENIF1
GLO1
WDR60
CUL2
C19ORF10
FLCN
HOXD8
HOXD9
PNKP
R3HDM4
PRMT3
CDH22
PSMG3
CREB3
CLCN6
MRPS15
BGLAP
PER1
PNKD
TMEM176A
TMEM176B
BRD7
BRD1
BRD2
LIME1
KAT8
RBM41
RBM42
ORMDL2
SLC22A18
ZNF295-AS1
FCER2
MIR624
KIF5C
KAT5
MASP2
GALR2
TTC17
LINC00338
LINC00337
LINC00336
NCMAP
HNF1A-AS1
RNF157-AS1
MRPL24
MRPL27
SLBP
MRPL23
GBA
MMGT1
HSPG2
NTSR2
GAB3
C11ORF24
HABP4
LINC00938
SNORA81
FMNL3
NPTX2
ZFP91
FRAS1
KIAA0922
ZSCAN1
C11ORF93
SUCO
LINC00936
KRT13
PPM1F
SRSF7
SRSF6
ABCF3
ECSCR
ABCF1
HOXA6
PTH1R
EGR3
PPM1M
PPM1L
SRSF8
PPM1H
RNF130
TMEM79
VIL1
MSMB
DNAJB14
CX3CL1
SLC19A2
ANKRD52
NKX2-5
CISD2
DALRD3
CLNS1A
LOC728613
LINC00620
KCNQ2
TSHZ1
GID8
CYP1A1
PAX5
ZNF580
PAX7
PAX6
RPUSD3
PTPN3
PTPN2
SCRN1
PTPN6
MIR4514
LPAR2
ZNF610
RCE1
TNP2
ZNF614
ATOX1
MOS
ACAD9
NANOS3
NANOS2
TMEM88
BARHL1
PSD
TPRG1L
STUB1
CAMKK1
EIF4EBP1
LRCH1
RBCK1
LOC100506115
MS4A10
SPAG1
HAPLN2
GCM2
OBSCN
PTDSS2
BAG6
MYO1B
MYO1A
PDCD1LG2
DHDH
SNORD1A
SNORD1B
SNORD1C
CYP2S1
VDAC1
ZNF503-AS1
TSPAN32
DENND6A
CSDC2
CNTD1
PGBD3
CTPS1
TNK2
HOXA13
ARHGAP21
HOXA11
ZNF385D
ARPP19
SLC6A19
TOM1
PSMA7
SF3B4
SLC22A18AS
C2
LINC00299
LENEP
SLC6A16
FMR1-AS1
TTYH1
GALT
FBXO44
TSSK4
WFS1
FBXO43
FBXO42
FAM214B
PTP4A2
E2F3
FER1L6-AS1
SRM
MIR5008
GALE
LGALS8
IGSF23
PRKAA1
AP5Z1
GALM
LGALS1
C6ORF100
RAP1GAP2
FSCN2
RMND5B
SFRP2
KCNJ1
SNORD17
SNORD10
LOC399715
RPSA
FAM86C1
TSTA3
KCNJ9
KCNH2
TDG
LOC100133985
CKS2
NECAB2
TAPBP
ADRB2
AGPAT4
JAGN1
SCARNA16
MYO19
KIAA1217
CSNK2B
MYO10
MIR4289
C15ORF27
TMPO
RNF38
LOC729683
LOC100996325
SNORA59A
ENTPD5
SNORA59B
MIR4739
MIR4738
TMEM156
MPDU1
LRRC20
FMR1
PEX12
PEX14
ALDH1A2
SMCR7
EIF1B
RAB3IL1
GCNT7
PRICKLE3
RPL29
CATSPER4
CALCOCO1
CALCOCO2
TAC3
TAC4
LOC338797
RPL22
GSN-AS1
LOC285593
RGS3
LOC100133669
LOC157273
PRRC2A
SRRM2
SMARCB1
PRR9
C6ORF47
LOC400752
PIEZO1
PIGN
PIGO
LINC00654
C9ORF156
PIGR
HPN
MIR548B
PIGW
ARAP3
PIGZ
ANKRD20A8P
RANBP3
PGA5
MIR548K
FAM154A
SNAPC3
ALPP
RHPN1
MIR372
PCDH11Y
RHPN2
BBIP1
LOC100133445
CCDC176
ITGAE
C2ORF81
KANK4
PDK2
FAM26F
MIR5692C2
KANK1
SLC25A34
MYLIP
WBP1
NAB2
PEF1
SEC61A2
WBP4
FXYD7
TM2D2
PDCL3P4
FXYD2
EPB41L4A-AS1
MT1IP
FXYD1
PPP3R1
CCR2
KLK14
ABHD2
PUF60
FAM92A1P2
KIAA0141
MAFA
PLIN4
PLIN5
IGFN1
TOB1-AS1
CANX
CEP164
MIR4513
TRERF1
SLC39A14
MIR4516
C8ORF31
CEP120
RBPJ
SESN3
DNAJC14
HSP90AB1
ARHGAP22
LOC100133286
DNAJC15
ZSCAN29
ARHGAP24
VIPR2
ZSCAN20
LIN37
IKZF5
ZSCAN23
MTX1
FLI1-AS1
CCR10
VIPR1
CNOT6
RIIAD1
PLA2R1
MIR3173
ABHD8
WDR54
C3ORF37
SMAD2
MIR3175
UBR3
ZNF69
MIR3178
NUCB1
HSDL1
ABHD4
TBX5
NKIRAS2
TWF2
SOCS1
MTHFD2L
TRIM45
GPR4
EIF4G3
LOC731223
ACSL1
ACSL4
ADAM9
CCNF
ATP6V1G2-DDX39B
CHTF8
C19ORF24
FAT4
CYTIP
WDTC1
EGFL8
HOXC9
MARCH10
C8ORF34
RPL9
RASSF1
PTOV1
BCL2L2-PABPN1
HOXC5
HOXC4
RASSF7
TMEM120A
CD151
VMO1
LPPR3
LPPR2
HCST
C10ORF62
OGFR-AS1
KREMEN2
SRPX
LUC7L
RSAD2
LIAS
CHD2
CHD5
MIR638
CCDC59
WISP2
SRCRB4D
MIR631
SNORA7B
MIR632
NPC2
IGF2-AS
SKIV2L
LINC00324
HINT2
LOC730102
CRMP1
SCT
FN3K
HTRA3
FLYWCH2
TROAP
OXER1
TMEM247
TTC1
C5ORF38
C11ORF35
CXCR6
CDC25A
C19ORF25
IRF2BPL
RHOV
RNF41
ARPC4
POLR2E
POLR2D
GATSL3
ZNF821
C1ORF148
MIR642A
ACO1
C1ORF145
RHOA
THOP1
RHOG
RHOF
POLR2K
SNORA70
IL1RN
TMEM65
PRDM15
TLK1
PELI3
LRIG1
TMEM60
SLC22A31
MPL
AVP
NAT8B
TMEM69
USP51
PRODH
SNCG
ERCC6L2
MTSS1
RNF128
AIFM2
BATF3
IL17RE
VPS72
RNF123
MATK
AGO2
MCPH1
KDM1A
SOST
PUM1
FAM120C
PADI6
OR11A1
SCML1
MAPK14
MAPK15
AMICA1
MIR2355
MAPK13
GRASP
TGFBR3L
LMNA
SSTR5-AS1
FCER1G
UCP3
BTG2
OGFOD3
OGFOD2
FZD9
RUFY4
SLA2
TEF
ZNF623
GPN3
FXYD3
RPL7
TES
MIR1283-2
FAM49B
RASSF5
FLJ44511
TMPO-AS1
ZFP36L1
LRRC25
RPL3
CTRB2
PLCD3
PLCD1
PDZRN4
TMEM151B
ZNF518A
ADM
TGFBRAP1
HIST1H1C
COMMD3-BMI1
FHDC1
ITFG3
B3GALNT2
RASGRF2
TACC1
MEIG1
TACC3
ZNF484
GJC3
ZNF138
DDX12P
PIAS4
PRKACB
PSMB6
PSMB4
LCLAT1
HIVEP1
HIVEP2
USP48
HPRT1
MKI67
GNMT
RASL12
LPXN
HDHD2
ZNF319
C1ORF234
CAB39
TEX36
TFF2
TFF3
HIST1H2AM
HIST1H2AI
OVOL2
OVOL1
HIST1H2AJ
GNAT1
TLX3
P2RX5
DEFA1B
P2RX7
CORO7
SNORD20
KCNQ1OT1
THAP11
BCL2L11
SNORD24
NTMT1
KCNK4
H1FX-AS1
TMIGD1
KCNK7
KCNK1
CRY2
IL1R2
CTU2
SNORD7
ZNF555
SNORD2
SCARNA20
HKDC1
MSX1
TRAF1
OR2AT4
BEX4
MIR4722
ISYNA1
BMPR1B
RMDN1
HOOK2
AP4M1
GPR132
SHCBP1L
GTF2H5
MIR4729
TMEM163
LRRC56
LRRC57
DNAJC7
EVI2A
EVI2B
ABCC12
FOXN2
COX7A2L
PCDH8
NICN1
NEUROG1
RPL35
COL14A1
LTA
CD101
PCDH7
VWDE
PLEKHJ1
GNA15
MYOZ3
GRIN2D
NSUN5P1
ATF5
SDHB
SH2B3
MOV10
SAC3D1
ZCCHC18
FLJ22447
CCDC142
DBN1
MORF4L2-AS1
SLC25A1
HSF4
EEF2K
LHX2
SDF4
BLOC1S3
DLG4
OARD1
SAMD11
LINC00672
FKBP11
SYS1
SMG8
PPP2R4
C15ORF39
LOC113230
CCDC105
METTL16
MIR4298
C2ORF91
ZMYM3
B3GALT6
NPR3
ATXN7L2
SLC38A3
ZMYM5
SOX7
SLC45A4
CAMK2G
RAB11FIP1
SLC45A3
PIDD
OSBPL8
OSBPL9
STK4
IFRD1
CEP112
OCA2
OSBPL2
OSBPL3
TMEM184B
HPCAL4
CXCL16
SLURP1
UBE4B
KAZALD1
GTF2F2
TUBB4A
MIR4505
ATXN1
SNRNP27
CYP26A1
STARD3
OR5A2
MIR19B1
SAP25
STARD5
LOC641746
DPEP1
ANO9
TMEM91
NRSN1
CELF5
RLN3
CELF3
CELF2
CELF1
C3ORF20
POLR1A
FLJ31356
DCHS2
POLR1E
LOC100134229
MIR3188
PTGDR
FAM64A
C22ORF23
MIR3183
PMFBP1
MRPL15
DUS1L
BHLHE40-AS1
TUBA1C
MIR1909
MIR1908
NAIF1
BCDIN3D
LTC4S
AHSA2
ZIC5
ZIC2
DIO1
C19ORF33
ZIC1
TNFRSF4
TBC1D29
MYL9
CCL24
NR1H2
CCL26
PPP1R3G
HOXB8
EFEMP2
GUCY2D
METTL25
C14ORF80
LINC00920
FIBCD1
DST
LOC100631378
PHRF1
HOXB7
SENP1
LOC283683
COL2A1
PPARA
CAPS
ING2
DCDC2
CELF2-AS2
WFDC9
NOTUM
VASH2
VASH1
SNHG4
DNAJC4
DNAJC5
SPDEF
MIR604
HES7
DNAJC2
TRIM74
SNORD43
TTC31
OR10V2P
MYZAP
GADD45A
GOSR2
GFPT2
EFCAB4A
INA
ECHDC1
CD19
MIR191
C5ORF28
LOC100505679
ACP2
NRN1
C5ORF22
MAP3K6
C5ORF20
RAP1B
RAP1A
WFDC1
ANKRD36
SNORA68
ITPR3
KIAA0947
GLS
SNORA75
SNORA62
LINC00910
NCOA3
SNHG6
NCOA4
SLC22A23
LOC100996455
TMEM18
MIR4787
PTX4
GIMAP1-GIMAP5
ZFHX4-AS1
ACAT2
NOP14-AS1
CISH
ATOH1
MIR194-2
RNF152
MINOS1
RNF150
KIF3A
KIF21B
CTF1
MPG
GSG1
TMPPE
CEP41
MCAM
RCAN3AS
SS18
LDLR
IFITM4P
AMN1
GDPGP1
DEPTOR
TTLL10
FAM201A
PRAM1
PDE10A
COL5A3
PLSCR3
ARL11
AK9
AK8
TPCN1
SCARF1
PGLYRP2
GTF2H2B
LMO1
APOBEC3G
ZFYVE28
APOBEC3A
APOBEC3C
APOBEC3B
MIR19A
SLFN12L
HOXA10-HOXA9
MME
MIR3653
MIR3652
TTTY14
FMO2
WDR82
AP5B1
KRBA2
VPREB3
WRNIP1
FAM109B
ERF
ZNF205
HAND1
MLKL
SH2D3C
MIR1236
AFAP1
MPI
PRR15L
APOBEC3D
MIR1238
CDK18
ZNF124
TOB1
MIR4530
LOC100652736
LPIN1
CDK12
LOC100652739
LUC7L3
TMEM255A
GJB6
KLF7
TMEM55B
VWCE
GRK6
IDH2
ATP6V1B1
PSMC2
GYG2
NOS1AP
MTRNR2L6
N4BP3
N4BP2
PAN3-AS1
RRP8
FAM189B
MDC1
NCR3
SIM1
NCR1
CTSE
CXCR2P1
FAM216A
CTSF
RNF126
MMP25
PLEKHM1P
KCNAB2
MEX3C
TLR8-AS1
VAPA
C9ORF53
IL17RC
MIR133A2
C9ORF50
TOMM34
FN3KRP
NCLN
MAP3K11
NCL
C9ORF9
WHAMMP1
SLC1A5
SLC1A6
MIR516A2
SLC1A2
SLC1A3
SYCP2L
GRHPR
UBTF
MIR4757
TGM5
SMG5
SLC25A25
PRSS30P
MIR4461
LRRC41
KAAG1
MARCH6
LRRC45
IKBKG
LRRC47
TMEM179
TMEM185B
CLSTN1
MIR4520A
GNL2
GNL1
MIR4520B
B3GNT2
LINC00273
SLX1A
SNORD12B
SLX1B
EIF3D
CLIP1
MYL7
C16ORF98
TEX22
ARMC12
CTSW
NOL11
NOL10
NOL12
CDKN2C
CDKN2A
DEFA1
GHRLOS
PCYT2
CCDC152
DKFZP686K1684
BAZ1B
YIF1B
EDEM1
LOC200772
DUSP10
CCDC159
MACROD1
HOMER3
HRC
PTTG1IP
MRPL23-AS1
INPP5F
SLC2A9
SLC2A6
SLC2A4
SYT5
SLC2A1
HEXDC
UBTD2
MAPKAPK2
TIAL1
LOC653486
TAS1R1
LOC285847
RHD
TMEM51-AS1
ARPC5L
MESDC1
MESDC2
TNFAIP8L2
TNFAIP8L1
KISS1R
RSG1
FUBP3
N4BP2L1
KATNA1
BCKDK
ATP5B
EXOSC2
EXOSC3
MTDH
FLJ16779
EXOSC7
C9ORF72
HSBP1
DNASE2B
MADD
YJEFN3
SAP30
TOPORS-AS1
ADAMTSL5
TULP2
SURF1
C21ORF67
RAB6B
CEACAM1
NID2
EN2
FOXA2
CEACAM5
CEACAM7
COA4
DLGAP1-AS1
PABPC1L2A
PPP1R14B
QRICH1
PALM3
LAT2
COA1
KIAA0895L
MREG
SART3
PRRX1
PGCP1
C3ORF18
LOC256880
LOC728875
MIR3196
MIR3190
MIR3191
ICMT
LOC100507506
TNFRSF1A
SDSL
TBK1
RALY
MIR1915
MIR642B
MSANTD1
FBRS
SARDH
ATP6V0A2
GPR97
USP44
SLC1A1
ALKBH2
EEF1E1
CHCHD10
MIR762
SMCR7L
PSMB10
NODAL
RCOR2
MIR615
RFPL2
SMPD1
HAAO
ACOXL
SMPD2
REPS2
INF2
FLT1
PTPRCAP
TTBK1
S1PR3
S1PR2
H1FX
DNAJB7
LOC283038
DNAJB5
S1PR4
LINC00346
AMDHD2
AAMP
LINC00340
PVALB
TTC25
PHYHIP
DOT1L
FUNDC2P2
DIDO1
NRON
SLC2A1-AS1
PPRC1
LOC90834
HNRNPA3
HNRNPA0
HNRNPA1
FIGNL2
LOC81691
IL6R
TAPT1-AS1
ENO2
ENO3
ZNF808
LINC00909
SNORA52
CARF
MC5R
TAOK2
TAOK3
MYL5
CIAO1
USP30-AS1
LRRFIP1
FAM65A
LOC100288181
SLC22A15
IRS1
SLC22A11
HOXA7
TRAPPC6A
CDK2
HOXA4
HOXA3
HOXA2
HOXA1
PNP
IGLL1
USP1
LPAR6
ANKFY1
HOXA9
LPAR5
MIR663B
PTK2
PTK6
CEP57
PRSS3P2
CEP55
SERGEF
COBL
NIPAL2
ALOX15
LIMS1
BLACE
SORBS1
FAM83H-AS1
HMGA1P7
DEFA11P
SEMA6B
SEMA6C
FAM219A
C12ORF43
CNIH3
PKI55
DDHD1
ADCK4
GML
ADCK3
CTXN1
RIPK1
MTHFR
BCDIN3D-AS1
RTBDN
NARFL
TNFRSF18
NFKBIL1
ARHGDIA
PTH2
FEM1C
ASF1B
PPP1R13B
PRKCI
TOP1MT
MATN4
COPE
WNT16
PRKCB
ATP10D
RDH10
PRKCG
TANC2
ACTL7B
CES3
CES2
EBF3
HIST1H3G
LMAN2
HBA1
PCNXL3
HIST1H3H
HBA2
NAT8L
SEC11A
DDX20
DDX27
LYSMD1
FAM195B
ACKR5
PFKFB3
B4GALT1
MAP1LC3B
TYMS
GSTP1
ZNF792
ZNF793
AHNAK
LOC389641
SCIN
FLVCR2
RAET1E
UBE2J1
FKBP10
MFRP
TBX21
MIR5584
ADA
MIR5581
PPP4R1
ATF7IP
TPI1
MIR4646
PPIL6
ACHE
SNORA24
FAM99A
TOMM6
MAP3K8
SNORD48
CNGB1
CCDC97
DEAF1
RNPEPL1
MAP3K5
ZNF571
DHRS4L1
PLA2G3
CPNE3
ZNF579
TPGS1
LOC100132078
EVA1B
PRTN3
CTSH
ZNF207
SNORD42A
TRMU
CASZ1
SHC2
MIR4749
CTSD
SH3GLB1
CCDC78
EVX2
IL17D
MIR5698
CTSZ
C16ORF95
RPL10
RPL13
TMEM102
SNORD4A
SPRED3
TMEM107
LRRC71
TMEM105
TMEM104
GHITM
CXCL2
INPP5D
NME1
NME2
NME3
CXCL9
LOC100133612
INPP5J
INCA1
SORBS3
C17ORF85
HNRNPA2B1
PRSS22
MSANTD4
B4GALT6
EME1
PKD1
EME2
SLC18A1
EMD
MIR3679
CLSPN
CLP1
C1ORF200
EPB41
C19ORF67
MATR3
MYADM
SNORD117
DAXX
NT5M
GFOD1
PDE4DIP
ID2
TEKT3
VPS37C
VPS37B
AFF1
PTOV1-AS1
PNPLA2
LOC100288911
LOC646938
C15ORF59
UNC5C
DROSHA
NKAIN4
C15ORF53
NPPC
NPPA
MAP1A
UNC5A
PINLYP
TINCR
GRB2
LOC151475
LBX1
PHKA2
LINC00592
SFPQ
UBA5
ATG14
UBA3
MINOS1-NBL1
PWP2
DGCR6L
KIAA0753
PHF23
DNER
NAA16
SH3BGRL3
ABCA13
DSCR9
TAGAP
ARHGEF25
MOGS
LINC00208
PTCD3
C8ORF37
MAP1S
NRROS
TMEM223
SIX5
FRMD8
CYP26C1
FARS2
STX1B
VSTM2L
HSPB1
MIR7-1
SEC14L1
CRYGS
RPL18A
ILK
ADIRF
ALS2CR12
KRT7
PLEKHH1
MIR4486
BTBD17
KRT8
LOC389247
PHTF2
THSD7A
[truncated: 3,039 more rows]
