# Supplementary material for: Identifying Network Perturbation in Cancer
Source: PLoS Comput Biol. 2016 May 4;12(5):e1004888. doi: 10.1371/journal.pcbi.1004888 (PMC4856318; doi:10.1371/journal.pcbi.1004888)
Supplement: S1 File — (ZIP) [file pcbi.1004888.s001.zip › files/tf_data/CD34_15k_enh/USF1.csv]

HIST1H4C
DUOXA1
ELANE
DUOXA2
HIST1H4G
HIST1H4F
NCBP2
PABPN1L
FTSJ2
CELA2A
MKL1
LAPTM5
ARFRP1
ZDHHC16
HSPA7
LINC00608
ASS1
PRKCZ
CNTROB
ZNF709
HSPA5
TM4SF19-TCTEX1D2
HKDC1
NR0B2
PIK3CB
CEACAM3
PIK3CG
RNF115
SPN
DRAP1
KDM2A
MIR559
TMEM54
IRX1
TMEM53
IRX2
SP8
CBLB
DIMT1
NSRP1
HCG11
MUC2
FAM84B
SLCO3A1
POLR3GL
CAMKV
PRKAG2-AS1
ACAP2
GK
CLDN2
MEG9
MYL12B
TRAPPC9
PTRH1
COL7A1
TRAPPC1
TRAPPC3
KLLN
MAG
NTHL1
CHMP5
NSL1
ATP2A1
ATP2A3
CAPN13
ITGA3
ITGA5
ITGA7
GTF3C2
MGST1
DENND4A
GTF3C4
UFSP1
DUSP22
VPREB3
CSK
SCARNA12
LOC100132111
LOC202181
APITD1-CORT
HBS1L
FBXL13
FBXL12
TIPRL
FBXL14
TTL
FBXL19
FBXL18
PHYHIPL
KCNIP3
KCNIP2
GHDC
SDK1
SDK2
KANSL1-AS1
KIRREL3-AS3
LINC00202-2
WFDC3
DNASE1L1
DNASE1L2
ABHD14A
FAM212A
C2ORF49
C2ORF48
CNTFR
SRA1
TACR2
ITGAX
RPS6KA1
RPS6KA2
RPS6KA5
KCNH3
RD3L
SFT2D3
SFT2D1
NOG
ATAD1
ITGAV
VTRNA1-2
SNORD45C
SNORD45B
SNORD45A
LOC286359
CYTL1
HMGN4
ITGAD
PPP4C
MINOS1P1
GANAB
FBXL16
TRERF1
GHRL
LIN37
SMAD7
GOLPH3L
SMAD1
SMAD3
SHROOM2
NDUFAF6
FOXM1
NDUFAF3
HOXA-AS4
DNAAF3
MIR4714
MIR4712
LOC100506710
MIR4710
ABHD14B
PELI2
ARF3
FLJ16341
SLC36A4
CKS1B
ARF4
LRRC70
DNALI1
SPARC
ATE1
PKLR
ELMSAN1
LOC100505622
ICMT
SH3GLB2
SCN11A
MIR3620
MYEOV
SULT1A4
ENOPH1
SULT1A3
SUGT1P3
C4ORF46
TRMT44
SAR1A
NOL7
LINC00672
OLIG3
NOL3
OLIG1
C1QTNF9B-AS1
CEP170
FAM20A
CCDC114
DCAKD
FGL2
MIR3936
METTL22
ATP1A4
ATP1A3
CXXC5
ABHD11
WTIP
TMEM51
CES5AP1
IFIH1
IPO11
AIM1
HMGB2
PGLYRP3
SPNS2
KIAA0125
PDDC1
SMCR5
FRRS1
BIN1
JRKL
XXYLT1-AS2
RDH8
TP53TG1
LOC100289495
RDH5
PEX14
CLIP2
LINC00277
LOC100131496
HVCN1
CDCA8
ALDH1A3
HEXDC
UTS2
TIMM17B
ZNF681
OGFOD2
CD44
CA14
CCDC136
IGFBPL1
LOC728431
ARL6IP4
FPGS
SP6
ZNF48
SNORD114-31
FLJ31306
LRGUK
EIF4E3
THAP3
RAB24
GPT2
THAP8
CFD
MIR3153
MIR3154
RALB
WDR78
PNN
MLF1IP
ATP6V0E2
WDR72
WDR74
PCK2
LINC00893
LINC00890
COL23A1
AHCTF1
SRCRB4D
LINC00899
SIDT1
SPRED1
RIBC1
MIR491
SFMBT1
TUBA4A
RNU6ATAC
TAF8
MIR496
HDAC5
MKRN7P
PRPF6
ASB3
MTMR9LP
SIX6
SAGE1
ESRP2
ESRP1
CNPY4
CNPY3
C7ORF50
RFC4
LINC00303
PIP4K2C
PRRG4
ZNF195
KIRREL3
ARHGAP26-AS1
ARL14EP
SYNJ2
CHM
MRPL38
LEFTY1
SHOX2
SLC22A18
ARRDC2
ARRDC3
HNRNPDL
SMDT1
RAB27A
PABPC4
SPINK4
KIAA0930
RCOR2
AVPR2
MIR381
NRXN2
ZNF846
MIR382
TRIM6-TRIM34
IBA57
UQCRFS1
MAVS
MIR541
UQCRC1
TEN1-CDK3
GGCX
MSL1
FOXP4
KCNG3
APMAP
SERINC3
PPP2R5C
PPOX
YTHDF1
LOC115110
MDGA1
NT5DC3
ZNF598
CBX5
CEP95
C6ORF100
LOC63930
ZNF609
STX10
AXDND1
CAMTA2
PPP1R9A
TRAF3IP2
TNS1
ID3
GCA
NUDT9
TCF7
DPYSL5
DPYSL3
LOC100506527
NCBP2-AS2
NUDT1
GPR17
NUDT3
LOC654342
DNAJB8
HBE1
IGFBP5
PHLDB1
COL16A1
ZNF774
LOC643923
LINC00654
ABTB2
GPR107
SLFN5
PRR7-AS1
KIAA1467
SHISA4
COX19
PITX2
AHDC1
MEF2D
NXPH3
TMEM219
FBXL20
ALOX15P1
FBXL22
TRIM6
TMC4
TMC6
TMC7
APIP
ZNF331
AMPD3
EIF2B4
GTPBP2
TMC8
TEX12
COL24A1
TMSB10
TXNIP
TNNI3
MCTP1
MST1P2
C18ORF8
QPRT
BET1
RSPH9
C12ORF76
C17ORF107
CSF1R
IFI16
TPM1
FBXW9
WWTR1-AS1
SLC4A8
UTP15
FANCC
FBXW4
TNFRSF6B
GPCPD1
KIAA1683
TGFBR2
CLIC4
NOP2
NLGN2
MTMR12
CLIC1
UGDH
PLSCR1
ASGR1
TMEM145
PTCHD4
TMEM143
BBX
TJP2
TJP3
MYD88
CXORF40A
METAP1D
LY6G5C
LY6G5B
PRG4
ACO2
ECRP
GKAP1
HLA-DPA1
F2RL2
FAM117B
TNFSF4
ABHD14A-ACY1
MAD2L2
ALOX12P2
MAD2L1
ST6GAL1
PCBD2
PRDX5
PRDX4
PRDX3
AGRP
IPO11-LRRC70
LINC00642
NFYA
MIR4482-1
CLCNKA
NR1D1
CLCNKB
OTUB1
SMARCA5
ITGB1BP2
C6ORF89
SDCBP2
POR
CCDC166
RAB1A
MIR3940
MIR3945
TOR1B
OGFR
SGPP1
RAC2
LOC100652999
NINJ1
VCL
CROCC
NBPF15
MIR5193
ASCL4
AP2A2
CYTH1
CYTH2
PBX2
CYTH4
PBX1
SLC16A9
IGLON5
LOC100507424
COMMD3
DPH5
FGD5-AS1
COL5A3
SLC16A3
KATNB1
NSUN5
MIR4529
SCGB3A2
TUBG1
WIBG
C10ORF105
ENO3
CPS1-IT1
BCKDHA
PPP1R18
DCAF8
MON1A
CFL1P1
MSH5-SAPCD1
CD38
HECTD2
DYNLL1
GLUD1P3
RAD9A
PRDM5
CD34
CD37
TXNDC9
C20ORF141
POLR3D
C3ORF43
UQCRH
S100PBP
B3GAT3
MIR718
TXNDC5
UBTF
POLR3H
C3ORF49
TRIM63
CALM3
PKP4
RNU6-28P
CARF
GSDMB
CACNA1C
CACNA1D
PAM16
THRA
CUL9
WDR62
GLO1
WDR60
CACNA1S
NR4A1
CYP27B1
OIP5
SPAG7
CLCN3
CDH23
CDH24
CLCN6
CLCN5
HOXD3
BGLAP
PER1
PNKD
C10ORF76
ZNF513
SLC15A3
BRD1
BRD2
DNAJA3
RBM45
LRFN2
LOC643387
MIR150
PQBP1
MIR620
CYP26C1
F2R
NKAP
TTC16
RP9P
LINC00338
LINC00337
C1GALT1C1
NCMAP
RNF157-AS1
CSF2RB
MRPL24
AES
SLBP
MRPL20
PNRC2
DNAJC28
C11ORF21
GAPDH
SLC31A1
DMRTB1
MIR4769
LAIR1
CDC27
IFNGR2
CD200
ARHGAP5
ARHGAP6
CMIP
NDRG4
SUCO
AEN
SRSF5
THEM5
SRSF6
USP49
C10ORF114
MSMP
LOC100131655
EGR3
MZB1
SRSF9
SRSF8
PPARGC1B
RNF130
KCNK16
MIR539
RNF135
C6ORF25
ZNF229
PJA1
CISD2
DALRD3
SUPT20H
SLC39A13
TSHZ1
MIR4513
HEMGN
ZNF580
MRPL4
PAX3
PTPN3
SCRN2
SCRN1
MIR4765
PTPN6
GINS2
SLC39A8
TNP2
SLC3A2
ZNF618
AHCYL2
TPRG1L
CAMKK2
CAMKK1
EIF4EBP3
EIF4EBP2
MS4A12
C6ORF15
MOG
BAG2
MIR663B
AGBL5
BAG1
AGBL2
BAG4
ARHGAP5-AS1
MYO1F
PDIA2
MYO1A
GRN
BAZ1B
RPS2
ARRB1
CHCHD10
VDAC1
CD79B
MEOX1
LOC553103
CD79A
DENND3
CNTD2
PGBD5
ZNRF3-AS1
DEF6
PGBD1
ANKRD24
LY6G6C
LY6G6D
LY6G6E
HOXA10
OAS2
TMEM204
DSG2
ZNF107
FAM160B2
SLC6A16
C5ORF56
GALT
FBXO44
ZNF326
KIAA1324
C9ORF16
MSH4
FAM214B
PTP4A2
SRL
PRKAA2
MIR5008
IGSF21
CS
LGALS2
MIR5003
LGALS7
ARHGAP29
ENKD1
NMU
LOC399715
KCNJ5
CKMT2
KCNJ9
KCNJ8
TDG
LOC100133985
AGPAT6
SCARNA11
NMB
SCARNA16
AGPAT1
FAM136A
LTBP2
LOC285548
LOC388948
HLCS
TDRD9
FCGR3B
FOXO3
SMCR9
TMEM156
KIAA1522
PSMD13
MIR4733
PEX12
UBASH3A
TMEM159
SMCR7
EIF1B
TCIRG1
HIST4H4
LYPD3
GCNT2
TAC3
RPL21
FRAT2
PARN
RPL22
TGOLN2
SLC35B2
RGS3
EEF2K
LOC100133669
SPAG4
FLOT1
MPND
PIGB
PIGF
MIR3688-1
LOC400752
PIEZO1
MIR3688-2
LOXL2
TMEM194A
C9ORF156
MIR377
ILKAP
HPN
METTL5
CATSPERD
EPCAM
PIGZ
MIR1537
LINC00659
LOC348761
MIR548K
TAX1BP1
SERPINB9
ALPP
INPPL1
FAM134C
SRRM3
LOC100133445
CCDC177
PDK1
RDH16
ATP6V0E2-AS1
DCAF5
KANK1
LNPEP
C2ORF88
RSPH6A
SEC61A1
FXYD2
HIF3A
LOC284080
MIR193B
MIR3175
C7ORF61
PUF60
MAFK
KIAA0141
FAM71A
GADD45A
PLIN4
PLIN5
PLIN2
ENOSF1
MAFG
PLVAP
CEP128
SMAP2
LOC100130451
HSP90AB1
ARHGAP22
LOC100133286
DVL1
ARHGAP27
ZSCAN29
ARHGAP24
ZSCAN26
URI1
ZSCAN20
ZSCAN23
SH2B1
TOPAZ1
MRPS9
VIPR1
PCGF3
VAPB
RBP4
WNT2B
RBP7
UBR3
UBR2
UBR1
ABHD6
LOC730668
ABHD4
KRAS
CALN1
TWF2
SOCS1
SOCS3
TMA16
MUS81
EIF4G3
EIF4G1
GPR4
WDR59
PPP2CA
CCNF
ULBP2
C19ORF24
ULBP1
CCNO
TTC17
HOXC8
IL20RB
RASSF1
PCM1
RASSF5
HOXC4
G6PC3
CT45A6
FTCDNL1
GUCY1A3
OGFR-AS1
KREMEN2
THAP10
NCKAP1
CHD3
CHD2
CHD4
EGFL6
MIR143
MIR142
MIR141
MNT
SNORA7B
MIR145
ZNF585B
LINC00324
RNF20
LINC00327
CRMP1
SCT
FN3K
HTRA3
PSME4
FLYWCH1
NEURL1B
MRPL12
RCN3
C5ORF38
RCN1
CDC25B
RNF44
C11ORF31
RNF41
POLR2E
TMPRSS13
POLR2G
GATSL2
C1ORF148
DAG1
SNORA78
EFHC2
EFHC1
LINC00921
TPRKB
RHOF
SUV420H2
SNORA70
MPG
LOC389043
DEPTOR
PLSCR3
TLK2
USP54
FAM47E
MTFMT
LOC338799
CASKIN2
PXDN
KLRF2
POLRMT
ASCC2
ASCC1
MPZ
LRRC10B
AGO3
PADI4
SOST
TNFRSF11B
MARCH10
FAM120C
LMAN2
MAPK15
TMEM110-MUSTN1
PP7080
KIR2DS4
P2RY12
GRASP
TGFBR3L
RBM14-RBM4
BTG2
FZD6
FZD7
RUFY4
TEC
REPS1
CPT1C
LOC100131289
GPN1
PTOV1
TES
FCGRT
LOC400558
BAI1
HOXC5
FLJ44511
FLJ42102
CACNA1C-AS1
ATP12A
GGA1
MLXIP
DNTTIP1
ADC
ADA
HIST1H1D
TMEM151B
ADM
TGFBRAP1
HIST1H1C
FHOD1
COMMD3-BMI1
PPIL1
NUP210L
CD151
DAPP1
JDP2
ST14
PIAS1
TMEM239
DDX12P
PRKACB
TMEM231
TMEM230
MKI67
GNMT
LOC650368
HDHD3
HDHD2
ZNF318
JUNB
JUND
LSM5
HIST1H2AI
LOC285696
HIST1H2AJ
P2RX3
C6ORF226
RMI1
CORO7
BCL6
SNORD23
SNORD22
BCL2L11
SNORD27
SNORD26
KCNK4
KCNK5
KCNK6
KCNK7
FAM155B
GPR137
SNORD6
SNORD7
ZNF554
SNORD5
IDNK
HSD11B2
WHAMMP2
VPS13C
RPL32P3
LOC401980
RMDN2
TRAF5
RMDN1
HOOK2
HOOK3
NUP160
TMPRSS3
SMIM12
C4ORF27
TMEM160
TMEM163
KIAA1024
LRRC56
NSF
ILF3-AS1
LRRC58
ABCC13
FOXN2
NEBL
PCDH8
RPL26L1
RPL38
RPL36
TAB1
PMVK
TARBP2
PIF1
EMG1
NSUN5P1
SDHA
SDHC
ATF3
BFAR
IFFO1
ERRFI1
IFFO2
MOV10
AP1M2
MIR631
SUMO2
PSPC1
IL6ST
CCDC146
CCDC140
L1CAM
CCDC148
TM7SF2
DLG1
LHX2
SDF4
BLOC1S3
DLG4
SAMD10
SAMD11
OLIG2
MFRP
SMG9
PTGER1
MIB2
C15ORF39
TBX21
GATA3-AS1
METTL12
LINC00671
HIST1H3F
RAET1K
METTL14
SLC38A5
LOC100289511
B3GALT6
NPR3
OR7E12P
ZMYM5
SOX7
SLC45A1
MTCH1
BCAT1
MIR4672
OSBPL9
STK4
IFRD1
CEP112
TGFB1I1
OSBPL3
LOC648987
OSBPL6
CXCL16
ZBTB32
LINC00229
RNASE13
VPS9D1-AS1
CD3EAP
MYL4
AMT
SNRNP27
CYP26A1
ZSCAN10
TSGA10IP
ZSCAN16
SMC1A
ANO9
NFU1
RRP1B
NUAK1
CELF5
CELF4
DKFZP686I15217
CELF1
FLJ31356
POLR1C
POLR1D
TANGO2
C3ORF27
C14ORF2
MIR3186
TEN1
MIR3184
TMEM132A
C22ORF26
HIP1R
FLI1-AS1
BMS1
COX20
POM121L4P
AKR7L
ZIC5
TNFRSF8
DIO1
H3F3A
JAK1
TNFRSF4
NR1H3
TBC1D2B
TMEM91
METTL25
C14ORF80
HOXB2
DNAJC30
HOXB1
SENP3
SENP2
SAMM50
CUX2
MIR190B
CERS2
SMIM19
BRF1
ING1
FSIP1
GSTO2
ANKRD27
GSTO1
VASH2
C1QTNF9B
RAG2
CERS1
CLPB
ERMP1
HIST1H3H
TTC32
RHOH
WDFY1
TTC34
LOC100132781
EFCAB4A
MPP1
WDR83OS
MB21D2
MIR191
MAP3K1
TRAPPC2P1
SDCCAG8
RBM6
SNIP1
SLC2A14
PCDHGB8P
SPHK1
C5ORF24
SLC2A10
CLCN7
TNRC6C-AS1
C1ORF159
POLR2L
LINC00917
SNX29P2
GLS
LINC00920
LHFPL2
CDIPT
NCOA2
LRIF1
AKR7A3
NCOA4
FAM91A1
FLJ10038
NT5C3A
GIMAP1-GIMAP5
CIRBP-AS1
ETHE1
LCOR
ELL2
LINC00925
RNF157
RIMS2
RIMS3
SH3BGRL3
LOC100130899
ARL2-SNX15
LOC606724
ZNF85
MCAT
ABCG4
RAB30
SLC27A2
FLJ46906
AK9
ACPP
TPCN1
TPCN2
GTF2H2B
NUP210
AK1
IL21R
EMX2
GEMIN7
SPAG16
APOBEC3B
OXTR
SARS
CDIP1
PRKD2
SYCE1L
SNORD42B
MAP4
FAM131A
DHFR
BAX
MCRS1
GATA2
FAM109B
BAD
FAM131C
SH2D3A
HAND2
SH2D3C
PRPSAP1
ERH
EIF2S3
TBXAS1
DDX17
CDK18
SLC37A1
GFI1B
LPIN3
YY1AP1
CELP
KLF6
KLF4
PLXNB2
MIR4749
MTRNR2L2
TMEM220
TMEM221
NOS1AP
PSMC5
MTRNR2L4
ARFIP1
VWC2
HEATR3
PAN3-AS1
NFX1
STL
C10ORF2
ZNF304
FCGR1B
SIM1
FBN1
AIFM2
CXCR2P1
KIAA1551
MMP25
MEX3D
KLHDC7A
WNT5A
MTERFD1
HOXB13
TEAD2
RNF123
TMEM51-AS1
C9ORF50
PPP1R35
SNORD30
SNORD31
AASS
MAP3K12
TAOK2
SCN1B
MAP3K15
CTNNBIP1
RPL10
PPP3CB
FUCA1
MIR4753
LIN7B
SFTPC
IKBKB
MARCH7
LRRC42
IKBKG
MMP23A
FOXI1
TMEM177
MARCH9
MICB
MIR4520A
RNF5P1
EIF3K
B3GNT3
TSFM
LOC100507066
SLX1B
DHRS2
DHRS3
ADRA2B
MAN1A1
KIF13B
MIPEP
SETD7
TEX22
FADD
ARMC10
MKKS
LRRC73
NABP2
MXRA8
NOL12
CDKN2B
CDKN2C
CCNL2
NAAA
GHRLOS
TSC22D3
C9ORF171
PSRC1
FCHSD1
CCDC151
YIF1B
CCDC157
HRK
EDEM1
SNAI3
SNAI1
LINC00278
SYT8
C11ORF1
SLC2A9
SLC2A8
SLC2A5
SLC2A3
TRAIP
SLC2A1
CNFN
RHO
LOC284798
CD2BP2
NFATC2
NFATC4
C20ORF201
TBC1D3G
MIR7-3HG
LRG1
LOC100288748
EXOSC1
EXOSC7
EXOSC5
MADD
YJEFN3
SAP30
TOPORS-AS1
ADAMTSL4
ADAMTSL5
TULP3
CYB561
TULP1
ZBTB8A
NCOR2
CEACAM1
EN2
CEACAM6
ANGPT2
PPP1R14A
TCTE3
KIAA0895L
PDIK1L
MYO5C
LINC00094
LOC728875
F10
MIR3193
E4F1
LOC100507501
MIR1914
MIR1915
SRRT
ZNF740
MIR4321
MBNL2
AKR1A1
LINC00696
MRPS34
HNRNPK
ALKBH5
SEC24B-AS1
RAPGEF6
SMCR7L
SCD
ZNF205-AS1
SCYL3
CDKN2B-AS1
MRPS30
RPUSD2
MIR615
ADAM32
ADHFE1
PDE11A
INF2
SSSCA1-AS1
SET
S1PR2
HFE2
DNAJB5
TMEM200B
IGF2BP1
SDR9C7
LOC100131825
TTC28
LOC100630918
TTC27
PATL2
TTC22
SUGP1
SLC2A1-AS1
RAB20
MIR185
HNRNPA1
SYNC
RUNX1-IT1
MPZL1
ENO2
NKPD1
LOC100996485
LINC00907
ZNF805
SNORA55
MC5R
SNORA57
SNORA56
RNF19B
LLGL2
LRRFIP1
ABCC11
ACOX3
SKIV2L2
ACOX1
SLC22A12
IRS1
UGDH-AS1
OIP5-AS1
HOXA7
HOXA6
TRAPPC6B
CDK3
CDK4
HOXA2
HOXA1
CDK9
CALR
HOXA9
LPAR5
OBSCN
AMOTL2
PTK7
LCN2
PHB2
APLP2
MSH3
MGLL
MSH5
LIMS2
GLYR1
LIMS1
LOC283440
MCL1
TSHR
SORBS1
FAM83H-AS1
PRKY
PRKX
CNIH2
ELAC2
ADCK4
SUN1
TPM3
MIR4669
CTXN1
GPR155
ARHGDIG
BCDIN3D-AS1
NARFL
TNFRSF18
DNAJC10
ARHGDIA
PACSIN1
ASF1B
AMD1
PRKCI
PRKCH
CGB7
COPE
PRKCA
PRKCB
MLN
PRKCG
ZFP36L1
MS4A6A
CES3
EBF4
KBTBD13
METTL21B
EBF1
ATP6V0E1
MIR1224
LMNA
HBA2
CHID1
FFAR4
ALPPL2
SEC11A
SPG11
ZNF157
PMF1
NRL
SIRT6
LOC100506172
FAM195A
NRIP2
SCRIB
C1ORF189
GSTP1
GGA2
ZNF790
ZNF791
GPR132
ZNF799
FAM210A
PLCD3
FLVCR1
FKBP15
ACTG1
SNAR-E
FKBP11
PPP4R4
FAM3A
FBXO10
RAET1L
ATF7IP
TSNAXIP1
TPI1
PPIL3
PKD2L2
LPP
CWC25
SNORA25
SYNE3
PPP1R3B
PC
CCDC94
TRUB1
SNORD41
CCDC97
DEAF1
PARD6B
PARD6A
MAP3K5
ZNF570
ZNF571
ZNF575
FMOD
TRPV1
SETDB2
MIR4740
SMCO2
FAM131B
IARS
CCDC73
SHC2
IDH2
ERLEC1
SH3GLB1
CCDC78
EVX2
PPP1R37
C15ORF57
TMEM109
SEMA3B
C16ORF92
CHERP
ERC2-IT1
SPARCL1
SNORD4B
SNORD4A
CTSS
TMEM107
C16ORF98
TMEM104
PCYT1A
UCKL1-AS1
GHITM
PRR7
INPP5F
NME3
KIAA1257
NKAIN2
ZCWPW1
LOC100132215
PRSS22
SPEG
SHC1
EME2
EMD
EFEMP2
TACC3
CXORF58
TNRC6A
ZMYND10
CLSPN
DUOX1
DUOX2
EPB41
PAIP1
MYADM
DPH3P1
LINC00637
AP2S1
NT5M
TEKT1
CXCL1
TEKT2
VPS37B
AFF1
PTOV1-AS1
PNPLA2
UNC5C
LGALS9C
C15ORF52
RPL13P5
GFOD1
TINCR
UNC5B
ERP29
LBX1
CCM2
UBA7
PDP2
KIAA0754
KIAA0753
PHF23
ABCA10
C21ORF91
LINC00200
FBXW11
GNAQ
UBE2O
LINC00592
MED13L
ST8SIA6
CDHR2
GRIK3
CDHR4
SAFB2
SIX4
FTH1P3
SHQ1
GNAL
FASTKD5
DPAGT1
ZHX1-C8ORF76
TOP3B
STX1B
MIR7-2
MIR7-3
MIR7-1
SEC14L2
SEC14L1
SEC14L5
PTAFR
BTBD18
UPF2
SRGN
CRYGA
IL1B
KRT8
NLRX1
RASL12
THSD7A
RRNAD1
CTDNEP1
PROKR1
KRT81
RHBG
KRT86
EHHADH
TEX33
SNAR-A9
SNAR-A8
TSEN2
PDCD4-AS1
LFNG
SNAR-A7
SNAR-A6
SNAR-A5
GPR87
EPB41L1
DMRTC2
THRAP3
COMP
COMT
TFF1
PLEKHM2
PLEKHM3
TDRD10
RNF207
MIR668
QARS
FAM171A2
IL18
MIR4647
LATS2
GNAS
AGXT
C1ORF216
GAMT
TREML2
LINC00578
FARSA
PPP1R15B
LINC00304
DCAF17
UBE2C
OVOL2
COLGALT2
ATP5L2
MMEL1
CUTA
SNORA40
DTX3
EIF1
ANKHD1
BIRC2
TTF1
C1ORF177
KRCC1
ATP11B
C1ORF172
LTA4H
TXNL4A
DAD1
PAN3
RAB30-AS1
KLF10
RNF170
KLF16
GDF3
GDF1
PCDHGA10
TNFSF12-TNFSF13
PCDHGA12
P2RX4
ZNF547
OGFOD3
PI16
DIO3
PCNA
POU3F2
SLC44A2
CEP68
TPST2
ANXA6
ANXA9
MSI1
PDCD4
MIR26B
GLTSCR1
GLTSCR2
DFFA
BCL11A
PCNP
CYP2A7
MCIDAS
N4BP2L2-IT2
LAT
FAM53A
SQSTM1
NXNL2
SAMHD1
BCL2L13
HS1BP3
SNORD119
CA5BP1
BCL2L12
NOC3L
LCK
PRPF19
SEC24B
MIR409
PRUNE2
SECISBP2
WNT9A
SNORD28
NDUFS8
TMEM167B
AGFG1
ILF3
TBL3
FLJ45079
PROM1
ZRANB3
MIR889
CTRC
MLH3
MRGBP
MCF2L2
PKMYT1
HPS6
DHX16
PCDHGB6
HIBADH
MROH6
FLAD1
MS4A1
DGCR8
TPX2
MUM1
DENND2D
CCDC88A
CCDC88C
DDX31
NDUFB10
GSE1
THEG
ZNF781
MICAL3
CENPQ
COX8A
ZNF784
SLC26A10
VSTM2B
C1ORF194
RNASE3
MALL
SOD2
RNASE4
RNASE7
CLK3
PSORS1C1
VWA7
STK4-AS1
PSORS1C2
SAFB
LPP-AS2
VWA1
BAMBI
KCNN3
KCNN1
ANKHD1-EIF4EBP3
ATXN7L3B
IP6K3
FBXL8
SNAP25-AS1
CCDC82
MEPCE
H2AFX
FBXL4
ZADH2
NIPSNAP3A
DDX5
CTR9
INADL
MIR656
ZNF569
RNF6
KRT7
RNF4
RNF5
SLC19A2
SCARB1
H2AFJ
HLA-J
ZNF217
STMN1
FOXK1
MIR4727
MIR4774
TRAK1
SLC7A5
HLA-G
HLA-E
C16ORF86
NFKBIZ
EP400
RNH1
PGS1
TMEM59L
ARID4A
YPEL5
TMEM115
TMEM116
PIM3
MRPL43
FAM161B
C17ORF99
ULK4
PLAC9
DACT1
C17ORF97
PIM1
DOCK11
SLC35A4
MIAT
TEX40
TEX41
SLC35A1
NR5A1
MIR3130-2
MIR3130-1
UBXN7
UBXN1
DLX3
ISCA1
PACSIN2
SDAD1
SH2D7
FAM118A
MRPL44
LMX1A
APH1A
ASIC2
C8ORF74
DENND5B-AS1
FGF8
HIST1H2BL
HIST1H2BM
HIST1H2BH
FGF1
SLC25A41
SLC25A42
SLC25A43
SLC25A47
VAV1
VAV2
HOXD12
CYP4F30P
HOXD11
ECI1
MAN1C1
PDZD3
STON2
LOC100507584
BEST2
C11ORF83
NRBP2
PDZD8
DTX3L
GPANK1
WBSCR27
ASNA1
WBSCR22
SORCS2
SORCS3
WBSCR28
JAZF1
ADRBK1
CARS2
FOXP1
[truncated: 2,361 more rows]
