# Supplementary material for: Identifying Network Perturbation in Cancer
Source: PLoS Comput Biol. 2016 May 4;12(5):e1004888. doi: 10.1371/journal.pcbi.1004888 (PMC4856318; doi:10.1371/journal.pcbi.1004888)
Supplement: S1 File — (ZIP) [file pcbi.1004888.s001.zip › files/tf_data/CD34_15k_enh/USF2.csv]

HIST1H4C
DUOXA1
ELANE
DUOXA2
HIST1H4G
HIST1H4F
NCBP2
PABPN1L
HIST1H4K
HIST1H4J
HIST1H4H
CELA2A
NELFE
LAPTM5
ARFRP1
LINC00608
ASS1
PRKCZ
MIR16-2
ZNF709
HSPA5
TM4SF19-TCTEX1D2
HKDC1
NR0B2
PIK3CB
PIK3CD
EN2
NT5DC3
RNF115
ZC3H14
SPN
DRAP1
KDM2A
TMEM54
IRX1
TMEM51
CBLC
CBLB
DIMT1
LOC100505666
CSF1R
PPP2R2D
PPP2R2A
SLCO3A1
POLR3GL
CAMKV
GABARAPL2
PRKAG2-AS1
SNORD17
ITGA3
ACAP2
GK
RAB40B
RAB40A
MYL12B
TRAPPC9
HSD3B7
COL7A1
SDHAP1
ALDH3B1
TRAPPC1
WHSC1
TRAPPC3
GTSE1
RNASEH2B-AS1
ZNF678
LOC401463
VPS8
MAG
CTBP2
SPPL2B
CHMP5
NSL1
TNFSF12-TNFSF13
ATP2A1
ATP2A3
HSD11B1L
NOP2
ITGA5
ITGA7
GTF3C2
MGST1
HNRNPUL2-BSCL2
GTF3C4
IQSEC1
APOA5
UFSP1
DUSP22
VPREB3
PHLDA2
SEMA4C
LILRB3
XPO6
LOC100132111
NCK1
LOC202181
APITD1-CORT
FBXL13
FBXL12
ABCA17P
FBXL14
TTL
FBXL19
RRN3P2
RRN3P1
KCNIP3
KCNIP2
GHDC
ARL4D
SDK1
PRSS57
PRSS56
KANSL1-AS1
LINC00202-2
COX5B
WFDC3
FLJ33630
DNASE1L2
FAM212A
AVPI1
C2ORF49
C2ORF48
CNTFR
C2ORF44
PPIE
MIR410
ZNF878
ITGAX
RPS6KA1
RPS6KA2
SCARNA18
RPS6KA5
KCNH3
RD3L
PISD
SFT2D1
NOG
DMRT2
TOP1
GPSM3
TCIRG1
SNAR-B1
C1ORF94
CYTL1
ITGAD
PPP4C
MINOS1P1
SMYD1
LOC731779
GANAB
FBXL16
NUP133
GHRL
SMAD4
ZNF707
LIN37
TOPAZ1
GOLPH3L
SMAD1
SHROOM2
SHROOM1
NDUFAF6
FOXM1
ZER1
NDUFAF3
HOXA-AS4
MGC27345
MIR4326
CCNG2
MIR4714
MIR4712
LOC100506710
MIR4710
MIR4439
ABHD14B
PELI2
ARF3
FLJ16341
CKS1B
ARF4
LRRC70
SPARC
C5ORF55
ATE1
ELMSAN1
ICMT
ZSWIM1
SCN11A
MYEOV
SULT1A4
ENOPH1
COX5A
SULT1A3
FLJ30679
SUGT1P3
C4ORF46
TRMT44
SAR1A
NOL7
LINC00672
OLIG3
NOL3
OLIG1
RAB11FIP3
C1QTNF9B-AS1
CEP170
C1ORF86
FAM20A
CCDC114
RNASEH2B
DCAKD
MIR3936
METTL22
ATP1A4
CLIC6
CXXC5
LRRC23
WTIP
DANCR
CTHRC1
NHEJ1
CES5AP1
SPHK2
IFIH1
IDS
IPO11
SP9
CPEB4
LRRC73
LOC441204
LOC284998
SPNS1
ZKSCAN4
KIAA0125
PDDC1
PGLYRP4
TNRC6B
BIN1
DDAH2
JRKL
XXYLT1-AS2
RGS20
RHEBL1
IFT80
TP53TG1
LOC100289495
RDH5
BRIX1
PEX14
CLIP2
CLIP1
ETNK2
MUC2
CDCA8
ALDH1A3
HEXDC
C10ORF114
TIMM17B
CTDSPL2
CD48
RAB37
OGFOD2
FAM84B
CA14
CA13
ABCB8
LINC00094
ATG4C
C16ORF71
FPGS
MIR762
SP7
FLJ31306
WDR24
LRGUK
THAP3
RAB24
GPT2
THAP8
YRDC
C3ORF55
RALB
WDR78
RPS29
POU3F3
ACTR1B
FAS
PHYHIPL
MLF1IP
ATP6V0E2
WDR72
WDR74
CFP
PCK2
LINC00893
LINC00890
HAMP
AHCTF1
EDC3
RPL21
LINC00899
SIDT1
RIBC1
MIR491
SFMBT1
TUBA4A
CHI3L2
RNU6ATAC
HDAC5
MKRN7P
PRPF6
ASB2
ASB3
ASTL
MTMR9LP
SIX6
SAGE1
SIX3
VASH1
ESRP2
ESRP1
CNPY3
C7ORF50
RFC4
LINC00303
ONECUT1
PRRG4
MRPL35
ZNF195
ARHGAP26-AS1
ARL14EP
CHM
MRPL38
LEFTY1
RPL39L
SHOX2
RFC3
ARRDC2
FAM120AOS
PDE8A
HNRNPDL
SYPL1
RAB27A
ZIC2
C1ORF122
KIAA0930
SH3BP5
RFX6
ZNF844
NRXN2
ZNF846
RHBDL1
IBA57
ZCCHC5
MAX
DBP
UQCRFS1
MAVS
TMEM40
STRADB
UQCRC1
CLUAP1
TEN1-CDK3
FAM86C1
GGCX
MSL1
MSL2
FAM215A
KCNG3
TBR1
SERINC3
PPP2R5C
PPOX
YTHDF1
LOC115110
MDGA1
LOC145837
ZNF598
BAK1
FBXO9
GAST
CEP95
LOC285627
C6ORF100
NEU2
LOC63930
ZFR2
TYSND1
ZNF609
AXDND1
ACVR2B
PRKG1
PEBP1
PPP1R9A
TRAF3IP2
TNS1
FAM135B
GCA
TCF4
TCF7
DPYSL5
DPYSL3
LOC100506527
NCBP2-AS2
TOPORS
NUDT1
GPR17
NUDT3
BZRAP1-AS1
PTGDR2
HBE1
OSR2
IGFBP5
SLC7A1
PHLDB1
COL16A1
EPS8L3
NPW
C17ORF103
LINC00654
ABTB2
GJA4
SPRY4
PPP5C
SLC22A15
PRR7-AS1
KIAA1467
TRIM9
SHISA5
STMN1
PFN3
ZNF770
MEF2D
TMEM219
TMEM218
PROC
TRIM4
FBXL22
COX17
TMC4
TIMM13
ANKRD13D
EPHX3
APIP
LOC100287846
GPR15
ZNF331
PRSS30P
AMPD2
EIF2B4
TP53BP2
TMC8
TEX12
CSMD2
CSMD3
TMSB10
S1PR5
RARA
TXNIP
C2ORF50
MCTP1
C18ORF8
ELAVL1
MLF1
QPRT
BET1
RSPH9
C12ORF76
MECOM
C17ORF107
TPM3
SDR9C7
TPM1
RPS6KB2
FBXW9
NDFIP1
SLC4A8
UTP15
FANCC
FBXW4
TNFRSF6B
SCAMP3
GPCPD1
KIAA1683
TGFBR2
TRIO
EVC
NLGN2
MTMR12
ZFP36L1
CLIC1
UGDH
SSX2IP
TRIT1
TMEM147
TTC24
TMEM145
PTCHD4
KIAA1045
HOXD-AS2
BBX
MIR4701
TJP2
TJP3
MIR1284
MFSD10
METAP1D
LRRC32
LRRC34
GPER
LRRC36
BCAM
MFN2
SOWAHC
BABAM1
TTC22
ECRP
HLA-DPA1
F2RL2
FAM117B
POC1B-GALNT4
SRRM3
MAD2L2
ALOX12P2
TATDN2
ST6GAL1
TCEB3
TCEB2
CHPF2
PRDX4
NOP14-AS1
EPN2-AS1
AGRP
IPO11-LRRC70
NFYA
CLCNKA
NR1D1
CLCNKB
ITGB1BP1
ITGB1BP2
FYB
OR6S1
MIR4632
SNORD5
CCDC166
KLHL18
MIR3940
BAI2
NEK5
MIR3945
TOR1B
KANK2
OST4
CCT6A
AQP3
APOF
ST3GAL1
RAC2
NINJ1
NINJ2
RDH13
VCL
OSTC
FCGR2A
NBPF15
CPLX1
MIR5193
BAZ1B
AP2A2
CYTH1
METRN
CYTH2
PBX2
CYTH4
SLC16A9
MIR4526
LOC100507424
COMMD3
KCNA6
FGD5-AS1
COL5A3
SLC16A3
KATNB1
NSUN5
SCGB3A2
TUBG1
WIBG
ENO3
DCAF7
CPS1-IT1
BOD1L1
DCAF8
MON1A
ZSCAN31
MSH5-SAPCD1
CD38
HECTD2
DYNLL1
GLUD1P3
RAD9B
RAD9A
CD34
ERGIC1
MIR3165
POLR3G
POLR3E
C3ORF43
UQCRH
S100PBP
B3GAT3
FXYD2
MIR718
PSPH
TXNDC5
MIR15B
C3ORF49
CAPN13
CALM2
CALM3
PKP4
FAM46D
SNORA55
GSDMD
CACNA1E
THRA
TAF4B
PERP
SNORA57
NBPF3
TUT1
GLO1
ASRGL1
CACNA1S
CUL1
CYP27B1
FCAR
HOXD8
OIP5
SPAG7
CLCN3
HOTAIR
TRIM26
CDH23
CDH24
CLCN6
CLCN5
HOXD3
PER3
BGLAP
PER1
PNKD
C10ORF76
ZNF513
SLC15A3
SLC25A3P1
BRD1
BRD2
TCFL5
DNAJA3
RBM45
LRFN2
LOC643387
CKAP5
MIR150
PQBP1
MIR620
YY1AP1
F2R
TTC17
UTRN
RP9P
ULK4P3
LINC00337
LINC00336
MIR4514
NCMAP
CH25H
CSF2RB
MRPL24
AES
GRIK3
MRPL20
MRPL23
GBA
MRPL28
DNAJC21
CD209
DMRTB1
MIR4769
ZFP92
UGDH-AS1
SNORA84
ARHGAP6
KIAA0922
NDRG4
ACADM
SUCO
LINC00936
SRSF5
THEM5
THEM4
USP49
PRSS53
ABCF1
MSMP
LOC100131655
EGR3
PPM1M
EGR1
SRSF9
USP40
PPARGC1B
RNF130
KCNK16
VIL1
NKAP
RNF135
C6ORF25
DNASE1L1
PJA1
ENOSF1
PJA2
ATHL1
CISD2
GPR137
DALRD3
SUPT20H
SLC39A13
FAM86A
SMAP2
BARHL2
PAX5
ZNF580
MRPL4
ATP6V0D2
PAX3
ZNF586
PTPN3
SCRN1
MIR4765
PAX9
NDST3
MRPL9
BCL9L
HOXC11
ZNF613
LTBP3
TNP2
ZNF619
ACAD9
MOK
CAMKK2
CAMKK1
ATP6V0D1
NPBWR2
EIF4EBP3
EIF4EBP2
MIR371B
MS4A12
C6ORF15
MOG
NEK8
BAG2
OBSCN
BAG1
AGBL2
BAG4
MYO1F
PDIA2
MYO1C
MYO1A
MSRB2
GRN
ADAMTS13
RPS2
ARRB1
CYP2S1
VDAC1
ZNF503-AS1
MEOX1
LOC553103
DENND6A
C7ORF69
HSP90AB1
CNTD2
PGBD5
ZNRF3-AS1
DEF6
PGBD1
ZNF385C
ZNF385A
LY6G6C
LY6G6D
LY6G6E
HOXA11
UTP11L
CASC3
TMEM204
UQCR11
SLC22A18AS
C2
ZNF107
FAM160B2
C5ORF56
GALT
FBXO44
ZNF326
KIAA1324
FBXO43
C9ORF16
MGLL
FAM214B
PTP4A2
SRL
PRKAA2
MIR5008
IGSF23
MIR5702
CS
LGALS2
MIR5003
LGALS7
ARHGAP29
SFRP2
NMU
TRAFD1
LOC399715
KCNJ5
NUP54
CKMT2
KCNJ9
KCNJ8
TDG
LOC100133985
EVX2
RALGAPA1
HN1
AGPAT6
SCARNA11
NMB
SCARNA16
AGPAT1
COL1A1
FAM136A
LTBP2
LOC285548
LOC388948
HLCS
ELMO1
TMPO
C11ORF68
ACTL6A
ECM1
FCGR3B
FOXO3
SMCR9
KIAA1522
LRRC20
MIR4733
ATAD2
SMCR5
GCDH
MIR4736
EIF1B
PP2D1
HIST4H4
GCNT1
LYPD3
GCNT2
RPL27
TAC3
UNCX
RPL22
TGOLN2
SLC35B2
C5ORF52
RGS3
EEF2K
BLOC1S1
SPINK2
FLOT1
PIGB
RBFA
PIGF
LOC400752
PIEZO1
SERTAD2
TSEN15
TMEM194A
MIR377
ILKAP
HPN
ARAP3
PIGZ
SPAG1
LINC00659
LOC348761
MIR548K
TAX1BP1
CSNK1G2
ALPP
GABARAPL3
HTR7
SRRM1
NAB1
LOC151484
LOC100133445
OAZ2
OAZ3
CCDC177
PDK1
PDK3
ATP6V0E2-AS1
DCAF5
KANK1
C2ORF88
CAHM
RSPH6A
ATG16L2
LCE5A
LOC100289561
HIF3A
LOC284080
MIR193B
MIR3175
C7ORF61
PUF60
MAFK
KIAA0141
FAM71A
PRR7
PLIN2
CDK2AP2
LOC400620
PLVAP
KDM4C
SLC39A10
C11ORF45
TRERF1
DNAJC17
LOC100506115
BAI1
NTRK1
NTRK2
SLC34A1
ARHGAP22
LOC100133286
DVL1
ARHGAP27
ZSCAN29
PTP4A3
ARHGAP24
IFRD2
DOK7
ZSCAN26
KRAS
NFKBIE
C21ORF49
CHST12
TDRD9
SMAD7
MTX1
OPRL1
CCR10
IFI35
PCGF3
CD24
SOCS6
RBP4
SRGAP3
WNT2B
RBP7
UBR3
ZNF69
UBR1
ABHD6
LOC730668
ABHD4
URI1
ADAM6
NKIRAS2
CALN1
TWF2
SOCS1
SOCS3
TMA16
MUS81
PPP2CA
EIF4G1
BATF3
WDR59
HYAL3
CCNF
C19ORF26
C19ORF24
ULBP1
REN
ENAM
CCNO
GOLGA8A
CCNI
LYSMD2
EGFL8
HOXC8
CDSN
SPOCK2
RASSF1
PCM1
PTPMT1
RASSF5
HOXC4
G6PC3
HOXC6
CD151
GUCY1A3
CTIF
KREMEN2
THAP10
GSK3B
NEK10
UBD
CHD3
CHD2
CHD4
ATP8B2
MIR143
SCD
PUM2
MNT
SNORA7B
MIR145
MIR632
MFSD1
GATA3-AS1
LINC00324
LINC00327
SCT
HTRA3
PTS
PSME4
CCDC64B
FLYWCH1
OXER1
MRPL12
RCN3
C5ORF38
RCN1
MRPL17
ABHD14A
RNF44
DNAJC30
RHOV
RNF41
FAM207A
ANKRD27
POLR2G
RHOH
C1ORF148
ZNF827
SNORA78
ITPR2
ITPR3
EFHC1
CAPG
RHOF
POLR2K
ANKRD28
TMEM66
LOC389043
DEPTOR
PLSCR3
TLK2
PSG2
USP54
AKR7L
FAM47E
TSPAN1
LOC338799
CASKIN2
PXDN
AHDC1
ASCC3
ASCC2
ASCC1
RNF123
LRRC10B
AGO3
MIR1229
ZNF70
SOST
TNFRSF11B
MARCH10
FLJ42102
FAM120A
C7ORF26
MAPK14
MAPK15
TMEM110-MUSTN1
GRASP
TGFBR3L
OPN3
RBM14-RBM4
RAG2
FFAR1
AVEN
FZD5
FZD6
FZD7
CACNB1
TEC
REPS1
ZNF622
CPT1C
NEURL2
LOC100131289
GPN2
GPN1
PTOV1
SRD5A3
TES
FCGRT
ATP6V0E1
LOC606724
LOC100507091
NAA20
HOXC5
FLJ44511
TMPO-AS1
CACNA1C-AS1
TRIM36
GGA1
S100A5
AMFR
MLXIP
PLCD3
ADA
HIST1H1D
TMEM151B
EBF2
ADM
TGFBRAP1
HIST1H1C
FHOD1
COMMD3-BMI1
S100A6
PPIL1
NUP210L
EMILIN1
USHBP1
TACC1
TACC3
ZNF484
GJC3
PIAS1
TMEM239
DDX12P
PSMB9
PRKACB
TMEM231
PSMB2
MKI67
TNFSF10
GNMT
LOC650368
HDHD3
LOC340357
ZNF318
ZNF319
JUNB
JUND
KPNA2
OGFR-AS1
HIST1H2AI
LOC285696
HIST1H2AK
ANKHD1
GNAT2
C6ORF226
RMI1
P2RX7
CORO7
BCL6
SNORD23
SNORD22
BCL2L11
BCL2L10
SNORD27
SNORD26
PRPF19
KCNK5
SNORA76
KCNK7
MLH3
GSTP1
MLH1
SNORD6
SRPK1
ZNF554
TMEM151A
IDNK
HNRNPD
ACOT11
MSX2
HSD11B2
VPS13C
RPL32P3
RPL3
LOC401980
MIR4724
LEF1-AS1
TRAF5
TRAF6
RMDN1
HOOK2
HOOK3
NUP160
TMPRSS3
SMIM12
TMPRSS6
MIR4729
TMEM160
TMEM163
KBTBD4
TMEM165
ALDH1B1
LRRC58
FOXN2
NEBL
PCDH8
NICN1
RPL36
PCDH1
TUBGCP5
MRP63
PMVK
COX4I1
LMNA
MIR635
PIF1
GRIN2A
KLHDC8A
MIR142
SDHA
SDHC
SDHD
ATF3
BFAR
TAP1
ERRFI1
TAP2
MOV10
AP1M2
MIR631
SH2B1
TMCO4
IL6ST
BPIFB3
CCDC146
CCDC140
L1CAM
DBN1
LOC152586
CCDC148
TM7SF2
DLG1
BLOC1S6
LHX2
BLOC1S3
SAMD13
OARD1
PQLC3
MFRP
SMG9
PTGER1
MIB2
LOC285074
C15ORF39
TBX21
SKIV2L
TYMS
MIR4291
METTL12
RAET1K
METTL14
MMP23B
SLC38A5
NPR1
NPR2
NPR3
ZMYM6
ZMYM5
SOX7
PCBP1
SLC45A1
MIR4786
PTGR2
RAET1L
MTUS1
OSBPL9
EFEMP2
CEP112
OSBPL2
OSBPL3
LOC648987
CXCL16
SHFM1
KAZALD1
DBNL
ADRA1D
VPS9D1-AS1
CD3EAP
DDX60L
LINC00226
MYL4
AMT
CYS1
SNRNP27
HOXB13
ZSCAN10
TSGA10IP
ENOX1
SMC1A
ZDHHC4
ANO8
CD1A
RRP1B
NUAK1
NUAK2
CELF4
DKFZP686I15217
SIX3-AS1
C3ORF22
POLR1C
MIR3189
C3ORF27
C14ORF2
FAM64A
STIP1
CUL5
MIR3183
C22ORF26
HIP1R
PLA2G3
FLI1-AS1
BMS1
COX20
ODF4
CETN2
LTC4S
ZIC4
ZIC5
DGCR6L
DIO1
C19ORF33
JAK1
TNFRSF4
ZNF207
LINC00681
TBC1D2B
MED31
METTL25
MALL
YPEL4
HOXB3
SENP3
CHUK
TP53I3
SAMM50
CUX2
GALNT18
MIR190B
CERS2
SMIM19
BRF1
ING1
FSIP1
GSTO2
POLR2E
GSTO1
NOTUM
VASH2
C1QTNF9B
RPS6KA2-IT1
DNAJC7
GATSL3
ERMP1
DNAJC3
TTC32
GATSL2
TTC34
RRP12
SLC18A1
EFCAB4A
PARK7
TMEM95
DAG1
MIR191
MAP3K1
TRAPPC2P1
SDCCAG8
MORC3
SLC2A14
PCDHGB8P
RAP1B
C5ORF24
SLC2A10
CLCN7
TNRC6C-AS1
PARD6A
C1ORF159
ZNF836
ZNF839
SNX29P2
GLS
SNORA60
RHOA
LHFPL2
LINC00910
NCOA2
LRIF1
AKR7A3
BSX
MEG9
NCOA4
NCOA5
FLJ10038
NT5C3A
GIMAP1-GIMAP5
CIRBP-AS1
MLANA
CISH
IKBKB
LCOR
ELL2
LIMD1
SNORA70
NUGGC
RIMS3
ARL8A
SH3BGRL3
CTF1
MPG
COLGALT1
ARL2-SNX15
SATB2-AS1
MCAM
LDLR
IFITM4P
MCAT
ST7L
HCRT
GALNT6
PFN1
RAB30
LINC00925
SLC27A2
FLJ46906
CAPZA1
ACPP
ZFYVE26
TPCN2
GTF2H2B
NUP210
LMO2
PLSCR1
APOBEC3A
GEMIN7
SPAG16
EMX1
HOXA10-HOXA9
OXTR
DDX51
SARS
CDIP1
PRKD2
AP1S1
SNORD42B
RASA4CP
MAP4
FAM131A
CCDC144B
BAX
MCRS1
GATA2
FAM109B
BAD
FAM131C
TMEM69
HAND2
SH2D3C
MIR1236
GIPR
ERH
PIR
EIF2S3
SHC1
DDX17
CDK18
SLC37A1
GFI1B
LPIN3
GYG1
GJB3
CELP
KLF6
GPR124
KLF1
IDH2
ATP6V1B2
TMEM221
ERLEC1
KLF9
EFR3B
ARFIP1
HEATR4
APH1A
HEATR3
PAN3-AS1
NFX1
STL
FAM189B
ZNF304
FCGR1B
FBN3
NCR1
FBN1
AIFM2
CXCR2P1
CEP170B
KIAA1551
AGO4
MMP25
C10ORF32-AS3MT
MEX3D
P2RY1
MEX3C
MEX3A
TEAD2
PHF21A
RDH8
MPZ
TMEM51-AS1
C9ORF50
PPP1R35
SNORD30
SNORD31
APMAP
AASS
RND2
KCNK4
SCN1B
MAP3K15
CTNNBIP1
RPL10
PPP3CB
FUCA1
MIR4753
UBTF
FLJ31104
SFTPC
MIR222
LRRC41
RNF157-AS1
MARCH7
LRRC42
CAND1.11
MMP23A
TMEM102
LRRC49
TMEM177
MIR1244-1
LOC284648
MARCH9
CLSTN1
CLSTN2
MIR4520A
RNF5P1
GNL1
EIF3K
YIPF3
CDCA3
FNDC4
LOC100507066
SLX1B
DHRS2
DHRS3
ADRA2B
KIF13B
TFRC
CSRP2
MIPEP
FGFBP2
FADD
ARMC10
ARMC12
CTSW
NABP2
MTMR1
NABP1
CCNL1
CDKN2C
CCNL2
NAAA
PIR-FIGF
GHRLOS
PPAP2C
TSC22D3
TSC22D2
C9ORF171
PSRC1
CCDC153
CCDC151
YIF1B
CCDC157
NMT1
CCDC155
SNAI3
METTL21B
SNAI1
WRAP73
NDUFA4L2
SDE2
VAT1
JAG1
MTCH1
SLC2A8
PCBD2
LRRIQ4
SYT2
SLC2A3
TRAIP
SLC2A1
MTRNR2L4
UBTD1
RHO
RNU6-72P
LOC285847
LOC284798
MAN1C1
CCL2
CCL3
MESDC2
C20ORF201
TBC1D3G
MIR7-3HG
MYLK
SPIN1
LOC100288748
SOGA2
IZUMO1
EXOSC2
EXOSC1
EXOSC6
EXOSC7
GFER
YJEFN3
SAP30
TOPORS-AS1
ADAMTSL4
ADAMTSL5
TULP3
CYB561
TULP1
NCOR2
CNTROB
CEACAM3
MAPK7
LRRTM3
CEACAM6
ANGPT2
MIR5192
PPP1R14A
CLASP2
CD46
SLC24A6
LAT2
TCTE3
KIAA0895L
TCTE1
MREG
MYO5C
ACY1
CA11
HILPDA
SLC33A1
F10
MIR3193
CYB5R1
LOC100507501
MIR1914
MIR1915
SRRT
LMAN1L
MPZL1
FAM180B
MIR4321
MBNL2
AKR1A1
LINC00696
MRPS34
HNRNPK
ALKBH5
SEC24B-AS1
LOC392452
XPNPEP2
GNAI2
MIR1206
GPR148
SCYL3
CDKN2B-AS1
TBC1D5
RCOR2
MIR615
RFPL2
ADAM32
ADHFE1
TIGD6
TRIM63
PDE11A
INF2
SSSCA1-AS1
LSM5
SET
S1PR2
HFE2
DNAJB5
TMEM200B
AMDHD2
TTC28
RNU86
HNRNPAB
LOC100630918
TTC27
PATL2
FANCI
SUGP1
SLC2A1-AS1
RAB20
PPRC1
MEIS1-AS3
HNRNPA1
RCL1
SYNC
RUNX1-IT1
ENO2
ARSG
LOC100996485
LINC00907
ZNF805
CARF
MC5R
TAOK2
SNORA56
MYL5
LLGL2
LRRFIP1
SLC22A18
TNFRSF17
ACOX3
ACOX1
IRS1
IRS2
OIP5-AS1
LOC100506907
TRAPPC6A
CDK3
CDK4
SLC22A5
IGLL1
CDK9
GAS2L2
LRP5L
CALR
HOXA9
LPAR5
AMOTL1
AMOTL2
MMRN1
PTK7
LCN2
CFB
CEP55
SF3B1
MSH5
SF3B3
SPECC1
LIMS2
RDH16
LIMS1
LOC283440
MCL1
TSHR
FAM83H-AS1
PRKY
PRKX
RERE
CNIH2
BRWD1-AS1
ELAC2
RGL3
SUN1
ADCK2
MIR4669
CTXN1
GPR155
ARHGDIG
BCDIN3D-AS1
RTBDN
ARHGDIB
TNFRSF18
DNAJC10
ARHGDIA
PTH2
TIMM8B
PACSIN1
ASF1B
ACBD6
PRKCI
PRKCH
CGB7
CHRND
COPE
PRKCA
PRG4
MGAT4B
MLN
PRKCG
COL9A3
PADI1
CES3
EBF4
HIST1H3F
HIST1H3G
EBF1
LMAN2
MIR1224
FFAR3
HIST1H3H
HBA2
CHID1
FFAR4
PM20D2
SPG11
ACVR2B-AS1
ZNF157
PMF1
NRL
SIRT6
FAM195A
NRIP1
NRIP2
SCRIB
C1ORF189
ITPA
GGA2
ZNF790
ZNF791
FBF1
CHTOP
ZNF799
C1ORF186
SAC3D1
FLVCR1
NRGN
SNAR-E
FKBP11
PPP4R4
FAM3A
FBXO10
MIR5586
FBXO17
TSNAXIP1
TPI1
PPIL3
PKD2L2
PPIL6
QARS
FAM99A
PPP1R3B
MIR1244-3
PPP1R2
CCDC94
TRUB1
SNORD41
CCDC97
PARD6B
IER3IP1
MAP3K5
ZNF570
ZNF571
ZNF575
PPP2R3C
TRPV1
PRTN3
TRPV2
MIR4740
CCDC77
FAM131B
IARS
TBXAS1
SHC2
MIR4749
CTSB
EVX1
SH3GLB1
KCNAB3
KCNAB2
PPP1R37
TMEM109
C16ORF95
C16ORF92
CHERP
C16ORF90
RPL13
SPARCL1
SNORD4B
SNORD4A
FLJ44313
TMEM107
RPL19
C16ORF98
TMEM104
PCYT1A
UCKL1-AS1
INPP5B
NME1
NME2
NME3
C17ORF82
INPP5K
LRRC31
ZCWPW1
FKBP1B
LOC100132215
PRSS22
AP5Z1
CHURC1-FNTB
ZNF618
MANEAL
EME2
EMD
UBASH3A
CXORF58
TNRC6A
ZMYND10
CLSPN
DUOX1
DUOX2
EPB41
PAIP1
MYADM
DPH3P1
FLJ33534
TIMM8A
FBLN1
SNORD111
ZNF826P
AP2S1
NT5M
TEKT1
CXCL1
TEKT2
VPS37C
VPS37B
AFF1
PTOV1-AS1
LOC646278
UNC5C
C15ORF57
NKAIN4
C15ORF52
NPPA
RPL13P5
TRIM64B
STK40
GFOD1
FOS
UNC5B
ERP29
LBX1
PHKA1
GCKR
CCM2
UBA7
SPTAN1
MAN2A1
UBA1
LOC100507463
KIAA0754
KIAA0753
PHF23
ABCA10
C21ORF91
LINC00200
FBXW11
GNAQ
UBE2O
LINC00592
MED13L
ST8SIA6
[truncated: 3,220 more rows]
