# Supplementary material for: Identifying Network Perturbation in Cancer
Source: PLoS Comput Biol. 2016 May 4;12(5):e1004888. doi: 10.1371/journal.pcbi.1004888 (PMC4856318; doi:10.1371/journal.pcbi.1004888)
Supplement: S1 File — (ZIP) [file pcbi.1004888.s001.zip › files/tf_data/CD34_15k_enh/YY1.csv]

SSPN
SSPO
DUOXA2
HIST1H4G
HSPA6
PABPN1L
HIST1H4K
HIST1H4J
HSPA9
SSFA2
AGA
B2M
PDCD10
SLC50A1
HIST1H4F
CCZ1B
C1ORF111
ZNF708
C1ORF116
CBX3
CAMK1
NR0B2
SPR
CCL3
ITPKC
PIK3CG
ZSWIM4
ZC3H13
CRBN
ZC3H14
SPN
DRAP1
IRX5
TMEM54
SCLY
PPHLN1
TCOF1
NUP98
ZDHHC19
FAM98B
SP6
CEP89
PCSK5
RAB40C
MEG9
TRAPPC9
CLDN3
PRRG2
PARP15
PARP10
ERI1
PLCB2
SPPL2A
SPPL2B
NSL1
ORAI3
ITGA2
ITGA3
MFSD10
GTF3C6
DENND4B
DENND4C
IQSEC1
SWAP70
IQSEC2
PHLDA1
APOA2
LOC100507283
LOC100287072
CSK
BACH1
ATN1
FBXL12
FBXL15
FBXL14
PSMG2
KCNIP2
GHDC
SCARNA16
SDK1
ASB16-AS1
ABHD14A
LIN28A
INHBA-AS1
ANAPC1
C2ORF44
ZEB1
CHST7
CHST6
RPS6KA1
KCNH2
TP53I11
SFT2D1
ATAD1
TOP1
PSMD12
HKDC1
FRAT2
UTP23
TMEM198B
NOV
PIK3CB
LOC731779
SESN2
SMAD4
LIN37
VAPA
SMAD3
NPHP1
HMGXB3
NPHP4
MIR4717
IGF2R
EXOSC10
PELI1
ARF3
ARF1
SLC36A4
CKS1B
SPARC
LOC400558
AP3D1
ERICH1
MIR30C2
ART3
ILDR2
PRADC1
SULT1A4
SULT1A1
SULT1A3
SULT1A2
AKNAD1
COX4I2
CABYR
BARX1
ZSCAN12P1
BFAR
LINC00676
SRPK3
SRPK2
MIR4739
NIPSNAP1
KDM2B
IRF5
CCDC117
GNG12-AS1
FOXO1
METTL25
CDC45
SMEK1
CDC42
LOC100289019
SPHK1
BPESC1
CUEDC1
CUEDC2
KCNAB1-AS1
LRRC20
CHP1
NADSYN1
LOC284998
RBMXL1
SLFN12L
ARL15
ARL16
FRRS1
BIN2
RGS20
SRD5A3-AS1
MIR4530
LOC100289495
P2RX2
SMCR5
LINC00272
LINC00273
CLIP1
LINC00271
GCDH
ETNK1
CDCA5
LINC00278
PEX16
HEXDC
ATP6V0A1
CNTF
LINC00696
YWHAG
CD47
CA14
CA12
LINC00094
DMTN
HIST4H4
CLK1
TPSAB1
C3ORF58
THAP3
RAB24
RAB25
RAB26
CALR
CALU
MLLT4
FAR1
FAR2
ATP6V0E2
HLA-DMB
HLA-DMA
PCK2
RPN1
RPAP1
AHCTF1
NQO2
ADPRHL2
SFMBT2
CHI3L2
MIR497
MIR496
WTAPP1
SIX1
PCF11
ESRP2
CNPY4
C7ORF50
CLEC1B
CLYBL
LINC00303
SLC47A1
HDGF
LOC100506388
LINC00304
HNRNPA2B1
UBE2R2
LEFTY1
ARRDC5
SHOX2
TBL2
FAM120AOS
THOC7
SYPL1
NUDT9P1
ZIC2
RFX8
RFX4
NRXN3
NRXN2
RFX2
MIR382
C6ORF57
HSD3B7
RNF103
TAF6L
PAK4
DBP
PAK6
TMEM40
MIR541
TIGD4
CLUAP1
FOXP3
FAM122B
FOXP1
BCL11B
ACOXL
FOXP4
LOC100505495
FAM215A
COPS6
TBR1
COPS5
ZNF593
NAA50
SMARCB1
ECE2
AHR
C1ORF27
ATXN7L3
KIF19
VEZF1
PRKG2
TNS3
OBFC1
PPP1R9B
MSL3P1
TCF4
DLD
LOC338963
GPR17
NUDT4
KIAA1549L
SEPN1
IGFBP1
IGFBP4
EPS8L2
ABTB1
ABTB2
C3ORF84
PMS2P4
TMEM212
STMN1
NUBP1
S1PR2
NXPH3
COX11
NXPH1
TRIM4
SSB
ITGA8
H1FX
MFNG
TMC1
PRSS30P
AMPD2
AIDA
CD300LG
FBXW11
PPA2
TXNIP
MCTP1
C18ORF8
ELAVL1
QPRT
IFT140
ALCAM
TPM4
CSF1R
TPM1
FBXW8
CYB5D2
LURAP1
THYN1
UTP18
FBXW4
LOC100505715
TGFBR3
PHACTR4
TRIO
ALDH3A1
NTF4
SH3RF1
ALX1
CELSR3
CELSR2
IER5L
ENY2
FOXL2
HOXD-AS2
TSEN54
C16ORF54
TJP2
ATXN2L
YOD1
RAB14
SOWAHA
MLLT4-AS1
KIAA1199
FAM117A
FAM117B
SH3PXD2A
FAM166B
ALOX12P2
TCEB2
AGRP
AP3S2
ZMAT3
SMOC1
CLCNKB
OTUB1
SMARCA5
MIR196B
FYB
ZNF2
MIR93
MMRN1
KLHL17
POR
CCDC166
ZAP70
MYLK-AS1
OST4
ST3GAL1
ST3GAL4
RUFY1
NINJ1
RUFY3
RARG
GALNS
CROCC
PPP1R1B
NBPF12
AP2A2
VASP
CYTH4
DPH1
GHITM
DPH6
SLC16A3
ENO2
NSUN7
SLC16A6
WIBG
C10ORF105
RAD51L3-RFFL
DCAF6
DCAF5
PTCH1
MON1A
CFL1P1
SLC35C1
CKB
CKM
ZFR
ERGIC2
PTGS1
CD37
TXNDC8
B3GAT3
TXNDC2
TXNDC5
TOPORS
CALM3
SPG21
CACNA1C
GSDMD
UPK1A
CACNA1G
CUL9
TUT1
CUL5
ATP6V0D1
C19ORF12
C19ORF10
HOXD8
HOXD9
CLCN3
CLCN2
CREB5
TRIM27
CLCN7
CLCN6
CLCN5
SLC25A4
PER3
C10ORF76
MTPAP
BRD1
BRD3
KAT8
DNAJA3
ORMDL2
LRRFIP2
LOC643387
KIF5B
KAT5
MIR152
TTC17
C7ORF41
RP9P
LINC00338
NCMAP
HNF1A-AS1
RNF157-AS1
MRPL24
MRPL23
HSPG2
GAPDH
DNAJC21
HABP4
DTD1
DMRTB1
SNORA81
ZSCAN9
ZFP91
NDRG1
CMIP
ZSCAN1
ITGA2B
THEM4
ECSCR
ABCF1
HOXA6
PPM1N
MZB1
GSAP
EGR4
USP42
DNAJB13
HCP5
MIR539
RNF135
MADCAM1
PJA1
AATF
ENOSF1
PJA2
GID4
CISD3
CLNS1A
PRKAB1
TSHZ2
TSHZ3
GID8
MIR4513
VILL
PTPN9
RPUSD2
MRPL1
SCRN3
MIR4515
GCFC2
ZFAT
PTPN6
RCE1
TNP2
ATOX1
SLC3A2
AHCYL2
PSD
CAMKK2
EIF4EBP1
TEDDM1
RBCK1
LRCH3
MS4A15
PTDSS1
GRK5
BAG6
MYO1G
MSRB3
CTDP1
GRN
ARRB1
ZNF503-AS1
MEOX1
RPS9
MIR24-1
LOC100652758
PGBD3
ZNF385B
HOXA13
PPAPDC1B
ST3GAL4-AS1
NAPA-AS1
PSMA1
CYB561A3
PSMA7
SLC22A18AS
TSPAN33
SLC6A16
SLC6A15
CAPN2
USP3
SRF
DPH6-AS1
FBXO42
DCDC2B
FOSL2
SRL
MIR5008
IGSF22
CS
LGALS2
RMND5B
ENKD1
BLOC1S4
KCNJ1
LOC399715
SFRP5
ERCC6L
EIF2AK2
RALGAPA1
TAPBP
ATAD5
AGPAT5
AGPAT3
EREG
MYO19
RCSD1
CSNK2B
VARS
LOC729683
MIR4285
MIR4284
SMCR8
KIAA1524
LRRC23
FOXO4
C16ORF45
ALDH1A1
ALDH1A2
SMCR7
CDC37L1
MIR106B
PRICKLE3
RPL29
FRAT1
UNCX
FBXO36
RPL22
RGS4
GSN-AS1
SLC16A11
LPCAT3
SLC16A13
LOC100133669
MID1IP1
ITGAM
PIGC
CALHM1
CALHM3
SERTAD1
LOC400752
PIEZO1
LINC00654
PIGQ
PIGR
MIR377
PIGW
ARAP3
MIR548K
FAM154A
INPPL1
CCDC170
BBIP1
CCDC172
CCDC176
OAZ1
PDK3
ATP6V0E2-AS1
KANK3
LNPEP
MIR3122
COL6A3
VEZT
MIR3177
TM2D1
TM2D2
FXYD2
HIF3A
LOC284080
C7ORF61
ZFAND6
ZFAND3
WDR5B
FAM71A
ZSWIM1
PLIN2
CDK2AP2
MAFG
PLVAP
CEP128
SMAP2
ALLC
TRERF1
NTRK1
DENND3
SNRNP35
CREBRF
MED14
PPP1R16B
SERPINB6
PLLP
ZSCAN23
DDIT4
AOX2P
MRPS7
MRPS6
MRPS5
COL19A1
TWF2
RBP4
C3ORF36
MIR3175
TOB1-AS1
HSDL2
NUCB2
GPR3
NKIRAS1
ADAM5
SOCS1
PCNA-AS1
SOCS2
EIF4G3
ARPC1B
ACSL1
SHROOM1
ADAM9
PPP2CA
CSTL1
NKX1-2
C19ORF24
EIF4G2
CCNO
C8ORF86
HOXC9
MATN1
PCM1
HOXC5
HOXC4
HOXC6
VMO1
LPPR2
GUCY1A3
KREMEN2
GSK3B
RSAD2
INTS6
JMY
MIR638
SRCRB4D
FAT1
ITGB2
ABHD13
NPC1
GATA3-AS1
HINT2
HTRA3
FLYWCH2
TROAP
MRPL10
MRPL12
NR2F1-AS1
TTC3
MN1
RNF44
RHOV
ARPC4
DCUN1D1
POLR2G
ZNF821
WFDC1
RHOB
RHOA
WFDC2
WFDC5
SUV420H1
MPG
TMEM62
PRDM10
USP54
FAM47E
ITM2C
MED4-AS1
CASKIN2
RNF128
ASCC2
C9ORF135-AS1
RNF123
GRPEL1
CIR1
RASSF8
ARF6
MAPK15
CD302
MIR2355
MAPK11
MAPK12
SRGAP2D
C14ORF166
SHKBP1
FCER1G
BTG3
OGFOD3
SLA2
BMPR1A
NEURL2
TMEM30B
C10ORF85
ASH1L
RAP2A
SIAH1
NSA2
TRIM37
FLJ44511
MANBAL
RPL3
CTRB2
GGA3
ADC
PRRT3
TSNAXIP1
ZNF518A
ADM
HIST1H1C
FHOD1
AKR1C2
EMILIN3
NUP210L
EMILIN1
HFE2
PKD1
NRL
PIAS3
PRKACG
PIAS1
TMEM239
TMEM234
TMEM231
TMEM230
HIVEP2
ZNF311
RASL12
LPXN
SPG7
PTPLB
MIR3620
CYB5R1
TAF9B
HIST1H2AI
HIST1H2AK
HIST1H2AJ
GNAT1
GNAT2
C6ORF226
RMI1
HIST1H2AC
CORO7
BCL2L11
NTMT1
H1FX-AS1
KCNK6
UBC
KCNK3
MIR4651
SNORD2
IDNK
SCARNA21
MSX1
ANKRD18DP
FAM179A
MIR4726
PLXNB2
MIR4724
TRAF3
TRAF4
CRYZ
TRAF7
HOOK2
AP4M1
TMPRSS3
ALS2
TMEM160
TMEM163
TMEM165
EVI2A
LEPR
FOXN3
PCDH8
NICN1
RPL38
RPL35
LMNA
GRIN2C
SPNS1
SH2B2
IFFO1
ZCCHC10
RYK
AP1M1
SOX1
FLVCR1
IL6ST
CCDC147
CCDC146
CCDC149
HSF4
EEF2K
LHX1
SDF4
BLOC1S3
SAMD13
LHX6
LHX8
LHX9
MFRP
COMMD6
PTGER1
C15ORF38
LOC113230
NOL3
WEE1
MIR3960
MIR4298
B3GALT6
CTNNAL1
MIRLET7G
SLC38A3
SLC45A4
MDFIC
SLC45A3
RAET1L
STK3
STK4
OCA2
OSBPL2
LOC648987
CXCL14
OSBPL5
UBE4B
SHFM1
AKAP2
GTF2F2
DDX60L
LINC00226
AKAP8
UNC5B-AS1
AMT
STARD9
CYP26A1
FAM194A
STARD3
MPPED2
STARD5
CD1D
ODF2
FGL1
CELF4
CELF1
TANGO6
FLJ31356
TANGO2
MIR3188
MIR3186
MIR3185
MAGOH2
SLC30A7
NKG7
FLI1-AS1
HCG26
RCN1
HCG23
GTF2B
ZIC5
DGCR6L
H3F3A
VSX2
GRM4
NR1H2
NR1H3
FUNDC2
OCIAD2
CXXC5
C14ORF80
HOXB3
SENP3
CUX1
DSE
TYRO3
CSGALNACT1
GSTO1
CSNK1A1
DNAJC4
MIR596
MIR604
DNAJC2
CNGB1
WDFY4
MPP2
SORT1
WDR83OS
LOC93432
PTH1R
MIR195
ACP2
MIR197
SLC2A13
SLC2A12
SLC2A11
PRKDC
C1ORF100
MKRN2
ZNF835
ITPR3
BTBD1
GLS
LHFPL2
SNORA63
NCOA3
NCOA4
FLJ10038
POLR2I
PTX3
NR2F1
POLR2H
NOP14-AS1
RIMS4
ZNF574
LIMD1
NUGGC
RIMS2
RIMS3
ZNF576
ZNF83
CEP41
SS18
MCAT
ST7L
SLC27A4
FAM201A
PDE10A
SLC27A3
PRDM13
IL2RA
CAPZA1
AK8
ZFYVE27
LRIG1
IL2RG
LMO1
SLC17A6
EMX2
TBCB
APOBEC3C
MDH1B
SRBD1
SETDB2
CDIP1
LAMP5
MIR4740
MYF5
MYF6
HLA-B
BAX
PLCG2
FAM109A
BSND
SH2D3C
HECA
PRR15L
SHC1
GFI1B
LOC100652736
RGAG1
GJB3
CELP
SULF2
GATA3
CDK15
KLF7
KLF4
KLF1
TMEM222
PSMC2
MIR3658
N4BP1
TRA2B
HEATR6
ARFIP1
FPR3
NCR3
HLA-DRA
NCR1
BFSP1
TP53TG5
AGO4
SEC61G
TRIP12
P2RY1
MTERFD3
MTERFD1
HOXB13
POU1F1
TLR8-AS1
C9ORF53
SNORD37
C9ORF50
TOMM34
CCDC136
MAP3K15
TPSD1
PPP3CB
APITD1-CORT
EEPD1
SESTD1
MIR4750
MIR4755
KDM1A
NCF1
MARCH4
ZXDC
LRRC46
TMEM185B
TMEM173
UBXN11
EIF3H
EIF3I
GNL1
FNDC8
B3GNT2
B3GNT3
SLX1A
EIF3B
SLX1B
B3GNT9
ADRA2B
DHRS1
MTMR9
RABIF
MTMR6
ARMC12
LOC100128682
WT1
CDKN2A
BARD1
TSC22D1
TSC22D2
INPP5B
EPHA2
CCDC153
CCDC150
CXCL2
YIF1B
TPR
CCDC159
SOCS2-AS1
MIR4664
MTCH1
SLC2A8
PTGES2
SYT7
LOC285847
PLAGL1
SMG1
CD2BP2
CCL1
NFATC4
C14ORF169
CCL4
COLQ
GRASP
SCHIP1
BCKDK
VANGL1
NCBP1
MADD
SAP30
TOPORS-AS1
ADAMTSL4
NBL1
CYB561
ZBTB8A
CYP26B1
CEACAM3
CEACAM5
ANGPT1
PPP1R14B
PPP1R14C
PLEK2
UBP1
PALM3
SLC33A1
OPTN
CA11
AGMAT
MIR3197
EXOG
MIR1913
LOC100507501
DEPDC7
ALKBH8
PTGDR2
ALKBH5
EEF1E1
KRT74
ZNF620
PTPN21
CDKN2B-AS1
FAM81A
RCOR2
TIGD3
MIR612
SNAR-E
TIGD6
ZSWIM8-AS1
FLT3
SSSCA1-AS1
SET
C6ORF1
NOC2L
VKORC1
SDR9C7
TTC28
TTC24
TTC26
DOT1L
DIDO1
H1F0
HNRNPA3
BDNF
HNRNPA1
IL6R
RUNX1-IT1
ELMOD3
ENO3
LINC00905
CLU
SNORA53
LLGL2
LRRFIP1
SLC22A18
MICB
GRIK2
SLC22A15
GRIK5
IRS2
HOXA7
TRAPPC6A
CDK2
CDK5
CDK6
CDK8
CDK9
C1ORF234
HOXA9
AMOTL1
PTK6
RABGAP1
SNORD119
SPECC1
LIMS1
LOC283440
MIR3671
FAM83H-AS1
PRKX
MIR3973
RERE
RERG
ELAC2
ADCK4
ADCK2
HIST1H1T
DNAJC14
RTBDN
PACSIN1
ASF1A
PACSIN3
AMD1
GREM2
PRKCH
MATN3
MATN4
PRKCA
PNN
MLN
PRKCG
PRKCZ
HIST1H3F
LMAN2
HBA1
HIST1H3H
HBA2
HIST2H2AB
HIST2H2AC
ZNF157
ZNF155
PFKFB2
ITPA
ZNF98
ZNF799
SCIN
SAC3D1
FBXO18
TEKT2
ADD3
UBE2J1
ADD1
FKBP11
AFF3
RAET1K
POMC
MIR5580
ATF7IP
HIST1H1D
LOC100133286
GGPS1
SFTA2
LTBR
PPP1R3F
SNORD97
SNORD43
TRUB1
MAP3K1
DEAF1
MAP3K7
PARD6A
MAP3K5
REREP3
FMOD
EVA1A
CD79B
TPGS1
CACNA1C-IT3
ATPAF2
SMCO2
LOC653653
MIR4745
ERBB4
CTSA
CTSC
KCNAB2
RPL15
CTSZ
C16ORF95
C16ORF90
GUCA2A
MIR5690
FGFR4
FLJ44313
FGFR1
PSRC1
PCYT1B
DZIP3
SYK
C7ORF10
INPP5K
ZAR1L
SPEN
NHLH1
FKBP1B
PRSS21
PRSS22
PRSS23
SPEG
MSANTD2
MIP
CLSPN
DUOX2
IL17F
HELZ
LOC100506639
MYADM
FBLIM1
TIMM8A
FBLN1
DAXX
GFOD1
TEKT1
NT5C
AFF4
VPS37C
RRM2B
C15ORF57
C15ORF56
GUCA2B
NKAIN3
ZNF32-AS2
ZNF32-AS1
RPL13P5
GFOD2
PINLYP
UNC5B
VGF
TAGLN3
PSMB6
KIAA0754
PHF23
UBE2O
C9ORF135
PSMB3
CDHR2
DDX39A
CDHR4
DSCR3
MIR3692
SMPD3
SHQ1
WNT10A
GNAL
TOP3A
AGFG1
STX1A
FARS2
PTGFR
HSPB1
MIR7-1
SEC14L2
SEC14L1
MIR23B
FST
LOC283335
SNED1
NSMAF
DACT3
CORO6
RBM8A
SIK3
MIR497HG
EPHX3
RHBG
PDE3B
GPR158-AS1
PDCD4-AS1
NMNAT3
TPRX1
NMNAT1
GPR84
GPR85
EPB41L1
EPB41L3
MTFR2
NDUFA1
OSBPL1A
JUND
MAST1
MIR661
GPR62
SLC47A2
FAIM
MIR668
CD180
GPR68
KIAA1967
IL10
WNT1
SZRD1
PPM1M
MAEL
IL16
PRX
STX11
LINC00578
FARSA
TREML1
BLMH
UBE2C
DCAF16
FAM193B
CUTA
GPRIN2
PTCD2
ANKHD1
JARID2
EIF5
RPAP3
PINX1
RUNX1T1
ATP11B
HIST2H2BE
ANKRD16
TXNL4B
INSM1
ANKRD12
SPTBN2
ANKRD10
ARPC4-TTLL3
KLF10
NKX2-6
KLF16
KLF15
KLF14
TFAP2B
BCLAF1
CBR3
SWSAP1
DMC1
CENPF
DSTNP2
PI16
ABHD12B
DPP6
CPT1A
PAPSS1
ANXA2
ANXA5
ANXA4
ANXA7
MSI2
PDCD4
MIR26B
MCM7
MCM4
MCIDAS
UTY
FAM53B
SQSTM1
NXNL2
DUXA
DNPH1
HBP1
TENC1
REV3L
WNT9A
CYP26C1
UFD1L
HBM
PROM1
MIR889
PARN
PARL
FAM132A
PKMYT1
GCLC
SACS-AS1
MROH5
ABCA11P
CCDC102A
DENND2D
NHLRC4
ZNF148
RABAC1
CCDC88C
WHSC1L1
MICAL2
SUSD3
COX8A
GPR107
ZNF788
SMDT1
TGIF2-C20ORF24
VWA7
TMF1
MIR5087
ZNF365
RAB27B
ZNF366
KCNN4
ANKHD1-EIF4EBP3
TRAF3IP2-AS1
SLC35E2
IP6K1
TRNP1
FBXL8
FBXL5
CDC7
DPCR1
MST1L
DAPK1
TLR9
RNF2
H2AFJ
NCAPG2
ZNF211
HSD3BP4
SLC7A8
MIR4774
SLC7A5
CCDC69
C16ORF86
SRGN
EP400
CLTC
PSMC6
ERCC6L2
ARID4B
TMEM114
ADRBK1
ADRBK2
MRPL43
PLAC4
KANSL1L
HAUS7
AMER2
PIM1
PRRT3-AS1
PRSS33
MLXIPL
NR5A1
UBXN4
ANKRD18A
UBXN7
GTF2H1
TOP2A
EPM2A
TFEB
FAM118A
ASIC4
FLJ37644
APH1A
ASIC3
RECQL
APLN
APC
HIST1H2BL
HIST1H2BM
HIST1H2BN
HIST1H2BH
OLFML2A
TNFAIP8
CR1L
SDC1
ADIPOR1
HOXD10
TNFAIP2
NUP153
MAN1C1
PDZD3
TOX2
BEST2
DTX3L
GPANK1
WBSCR27
KANSL1-AS1
ERAP2
WBSCR28
FLJ31104
FAM122C
NUDT4P1
GPKOW
RETSAT
RAB8B
GBX2
TNPO1
NR6A1
POLDIP3
NAALADL1
GP1BA
SGCA
SYVN1
MAPK3
MIR25
DUSP5
DUSP7
ABCC11
DUSP1
ICAM2
NKD2
ELN
PYGO1
LRRC8C
PAQR3
STAG3L4
PAQR4
FERMT3
BCOR
GABPB1
FADS2
HEY2
VWA3A
MIR4420
CCL13
PTENP1-AS
CCL17
CCM2L
HCG11
ACTRT3
TAS2R41
MSTO2P
PITPNM1
BCL7A
ARFGAP2
TBC1D17
TBC1D14
MIR1972-2
MIR1972-1
PTGES2-AS1
KCTD7
MIR27A
LY6E
MIR27B
MIR670
FAM83H
IKBKAP
AMZ2P1
TOLLIP-AS1
C1QTNF5
PLEKHN1
GNG8
MIR101-1
FAM83D
DGKZ
LOC100506325
CPNE8
IDH3G
CMPK2
DNASE2
RFTN1
PTPRD
G3BP1
DGKA
DGKD
DNMT3A
SNORA37
CNP
PTGIR
FOXD4L6
NEK5
SNRPN
FOXD4L1
USP15
SNRPC
SSBP3
SNRPF
NOTO
SBNO2
MIR548AE2
RNF167
TLX3
RHCG
RHCE
IL27RA
TMEM27
PKD2
TMCC3
GPATCH4
ZBTB48
ADAR
MIR1185-1
MIR30D
MIR1185-2
MIR30B
SCG3
PCSK4
FAM86FP
HIPK3
HIPK2
UBAC2
ZNF165
FDXR
SEMA4A
LEMD2
SPATA42
DUSP27
FENDRR
LOC439994
AMZ2
HBQ1
MRPL55
MIRLET7D
LOC100130370
MRPL52
MIR410
MIR412
C1ORF56
ARHGEF10
IL19
SCCPDH
MUC17
LST1
TC2N
MBTD1
MGC16275
PTEN
SBF2
CEP70
KLC1
BTBD17
KLC3
CTCF
MMP14
LOC284023
RASGRP1
MMP10
MMP11
MGC45800
ELAVL3
CDKN1C
LSM14A
MMP19
C3ORF72
PRG3
SNORD60
SNORD63
BAZ2A
TSTD2
PPP1R1C
DNAI2
STX10
MST4
MIR2861
APOM
MST1
OVCA2
ZNF516
ZNF514
FOXJ1
C10ORF111
ZNF224
TSPYL1
KIF9
RPH3AL
CCDC59
KCNQ3
MIR4764
NCAPD3
SLC39A8
HOXC10
TYW3
SMG6
VEGFB
LHX4
SLC39A2
BNIP1
LHX5
PDE4C
MTHFD1L
CABP2
FBXO34
EMC9
SLC35B2
SNORD59B
ATXN7
SNORD59A
ATXN3
MYH10
ZNF256
MYH16
VIL1
SMG9
RET
MBOAT1
MBOAT7
DLK2
MAP4K5
SPSB1
CDC42SE1
BLVRA
MIR4306
SPSB4
NEURL1B
MFSD6
P2RY14
SKIDA1
MIR323B
LOC100507140
LOC646268
SFR1
DNAH2
ROM1
PPEF1
SPIB
LTB
LTA
GRIPAP1
ALG14
TMEM63A
MIR4785
MIR4787
ARID5B
ARID5A
LINC00974
MICALL2
METTL17
FITM1
C15ORF37
LOC285740
RBM6
RBM5
LAPTM4A
B4GALNT1
GLYCTK
RASGRP2
LTA4H
WT1-AS
WDR83
NDE1
WDR88
RS1
CAD
SIM2
MRPL42P5
C8ORF58
PFN1
ATP13A2
NUDC
LINC00173
ZNF816
CXCR3
JAG1
HHIP-AS1
QRICH1
DDRGK1
COA1
MREG
CRYBB1
BCAT1
MIR645
RNU86
DMXL2
E2F6
E2F5
ARSG
E2F3
CA2
SLX1A-SULT1A3
MAPKBP1
CA7
ARSI
SEZ6L
ACBD3
PPP4C
ACBD7
PNMT
CHRNE
CAMK2N2
CAMK2N1
EEF2
BZW2
FLJ22184
BRI3BP
NUDCD3
SNORA28
GABPB1-AS1
RAD18
TNFSF12-TNFSF13
TIGIT
C5AR1
TNRC6B
AFAP1-AS1
FAM168B
PYCR1
TOMM6
MARCKSL1
ARHGEF7
WNT10B
ARHGEF2
ARHGEF3
GNG12
ARHGEF1
HMX1
MKLN1
BREA2
RNF207
MIR3661
TCAP
DPP10
DERA
RAB5B
SENP3-EIF4A1
MIR1470
HYMAI
LDB1
TMEM229B
SSH1
PPP4R1
CENPV
MARS2
KPTN
GH1
MIF4GD
SCARB2
VPS9D1-AS1
LOC388499
ACY1
MRPL49
MRPL48
STARD10
DMRT1
DMRT2
ZNF833P
MIR1278
ITGB2-AS1
DHX38
MALAT1
HDC
DBR1
TPST2
ARHGEF10L
DHX37
LUZP6
MPHOSPH8
ZNF169
COPZ2
BMF
NEK1
U2AF1
PLA2G12A
DDX51
CSRNP1
NEK8
MPHOSPH6
CDC42BPG
ARL3
ZNF768
FOCAD
C1ORF54
MIR339
ZNF767
DHPS
C1ORF35
MIR3180-5
CNGA4
ADSSL1
CCDC9
KLRG1
GLTPD2
MYH7
EPOR
PLA2G15
SUPT6H
MTHFD2
CILP2
SNORA9
MGP
MYBPC3
MYBPC2
RPL7L1
RSPH3
BDNF-AS
ZNF500
PITPNA-AS1
SNORA4
ZNF507
C10ORF126
NUDCD1
TNFSF12
MIRLET7BHG
TMEM138
TMEM139
FOXE1
CCDC42
[truncated: 1,363 more rows]
