# Supplementary material for: Identifying Network Perturbation in Cancer
Source: PLoS Comput Biol. 2016 May 4;12(5):e1004888. doi: 10.1371/journal.pcbi.1004888 (PMC4856318; doi:10.1371/journal.pcbi.1004888)
Supplement: S1 File — (ZIP) [file pcbi.1004888.s001.zip › files/tf_data/CD34_15k_enh/ZBTB33.csv]

RNF10
HIST1H4E
PPAPDC3
PPAPDC2
REM2
STK11
CELA2A
SNAP91
PPAP2C
DUSP22
SPATA41
SEMA4G
DLG1
C1ORF53
SMG6
KIAA0907
ZNF878
C15ORF39
LHX9
COMMD6
MRPL54
LOC339240
HIST1H2BC
ZC3H14
SNORD36C
ZFR
SV2A
IRX4
MTVR2
MIR4298
SAMD1
FOXQ1
MAP3K9
NPR2
AP1M1
IFNK
WDR1
GPR152
ALOXE3
SLC45A4
XPA
PPP2R2C
PIDD
APRT
STAR
IFRD2
ABLIM2
GATA4
NEUROG1
CXCL17
PTRH1
JAK2
LMTK3
TTI2
CTRC
UCKL1
TRAPPC1
GM2A
ZNF283
TSTA3
CEP76
CEP72
GAREML
ZSCAN16
HMGN4
RASL10A
ELAVL2
ATP2A3
CELF5
XRRA1
DKFZP686I15217
POLR1E
RAD1
IQSEC1
MIR3186
FZD10
UFSP1
SNORD68
PHLDA3
MPDZ
RPL7A
TANK
LOC100506527
GSX2
TADA2B
NDUFV2
LOC100652772
NFIB
C19ORF35
AHSA1
GMDS
ISG15
PSMG2
AZU1
CCL27
GAR1
PRSS57
MT1JP
ASB16-AS1
TCTEX1D4
PHRF1
LUCAT1
HMGCS1
HOXC11
HOXC10
HMGB3P1
CRABP2
CNTFR
SLC39A3
FAM50B
GSTO2
GSTO1
C17ORF66
BCL2A1
GZMM
CABP4
PSMD10
PPTC7
TTC33
HIST1H2BG
SIGIRR
TTC34
IL11RA
EFCAB4A
FOXC1
ATXN1
LOC731779
C5ORF28
ACP1
RALBP1
NRN1
TMEM80
KCNJ5
AFTPH
LETM2
ACO1
HS3ST4
SNORA68
TAF15
KIAA0947
DCTN3
MIR3940
ATP8A1
MAPK14
TNFSF13B
BRIX1
SLC25A51
NCOA6
TMEM259
TMEM18
CDC34
CROCCP2
RET
HOXA11-AS
RBM14
MECR
GGN
MST1P2
PTPRU
IL17C
ZNF83
AIMP2
MYLK4
TCEA2
NAT6
SUGT1P1
NACAP1
OPRM1
HOPX
MVD
NOL8
MIR196A2
JSRP1
FAM201A
RAB11FIP3
RAB11FIP2
NAA38
APBA3
C21ORF128
AK3
AK2
LSP1
FAM20C
KRTCAP2
ABCA7
HOXA10-HOXA9
C1ORF63
MSTO2P
LDLRAP1
PRKD2
RBM4
PSMD8
SPCS2
GNE
WRNIP1
C1ORF86
KIAA2026
ZNF491
ARL16
CASZ1
LPIN2
PPFIA3
DDX10
LPIN1
MIR4434
KIF4B
CDK14
CDCA3
GRIN3B
GZF1
SLIT2
PPP5D1
APOBR
MCUR1
KLF9
CNOT4
KISS1R
ITGB2
UXS1
HGS
KIF18B
ANKEF1
MRS2
HCN2
PDX1
APC2
MEX3D
PHOX2B
CETN4P
MIR641
RNU12
TRIM2
E2F3
CFI
SLX1A-SULT1A3
STMND1
SPIRE1
ITLN2
FUT6
TPSD1
DPPA2P3
CHID1
CHPF
LSMD1
SYCP2L
GRHPR
LIN7B
HAMP
SCARNA8
NQO2
MIF
REXO1
MIR4482-1
PKP3
INSRR
IKBKE
TEX19
PRPF3
GCM2
SLC25A10
FLJ22447
RARG
SLX1A
SETD5
SLX1B
ADRA2C
HMX1
SLC12A4
CNPY2
FOXF2
CDH1
HMG20B
USF2
CDKN2B
IFITM2
IFITM1
CDKN2A
LIPE
ZIC5
IFITM5
TMUB2
RFFL
MIR4665
UBE2R2
MIR153-2
TEX261
CXCL2
PALM
CDKN2B-AS1
PROM1
LINC00982
HRC
RNF19A
HPSE
FAM81A
PTGES3
ZCCHC7
SLC2A5
ORMDL1
ZNF844
RFX2
RFX3
GNG7
TIAL1
PHB
STEAP1B
C11ORF83
TP53RK
DMRT2
FOXP1
PCED1A
C20ORF201
CCL5
UGT3A2
EMR1
ITGB2-AS1
TMEM88B
MGC72080
TMEM107
ARFGAP3
LOC100507577
EXOSC3
ARL4C
MIR3615
MIR3614
TOPORS-AS1
YPEL3
ZSWIM4
U2AF1
C21ORF67
KHSRP
DDX54
NES
CNTROB
MT1M
EN2
MT1E
GPR160
ATP5D
MT1A
NRTN
INCENP
DPYSL2
FAM63A
TCF3
NUDT2
NPFFR1
SART3
SHB
MIR3180-5
SCMH1
HOXA-AS4
EPS8L2
HOXA-AS3
STK32B
HOTTIP
RALY
PPP5C
RRH
FAM78A
LYNX1
NADKD1
PCDH12
TRIM8
ELOVL2-AS1
SARDH
LOC100508120
TMEM215
PDZD4
ZNF500
ALKBH5
TMC6
LOC143666
CD70
HDAC4
GCH1
ONECUT3
RPLP2
ZNF235
UBL4A
TMC8
KIAA1462
ZFHX3
LOC100129917
MIR615
CD300LD
IFI27L1
TXNIP
PANX3
ATXN7L3
PTPRCAP
MIR647
GAS2L1
HSD17B14
ZBTB14
HFE2
CDT1
RPS6KB2
TBX10
CIB3
WDR24
TTC28
TRAPPC11
PHYHIP
RANBP6
RANBP3
XK
TRIO
PRR22
MIR196B
HNRNPA0
C6ORF62
GNB3
LOC100128568
FOXL2
FOXB1
IGF2BP1
IGF2BP2
SRD5A1
UHRF2
SLMO1
MIR210HG
SNORA57
FAM65A
LOC100507156
HOXA7
HOXA6
ATHL1
AATK
FAM32A
CBX3P2
HOXA9
MIR663B
TGFB1
LYSMD2
SF3B4
KRTAP5-6
IPO11-LRRC70
AGRN
MIR3187
VAV2
SLC5A5
LOC100996325
NR1D2
SEMA6B
OPRL1
C5ORF42
PRUNE
MIR4638
MIR4639
SERTAD2
NKX2-3
SNORA52
INPPL1
ALX1
LOC441242
CDYL
MED13
TNNI2
MTX1
LOC100133612
TCP11
PFKL
PCMTD2
RP2
ATAD3C
INTS5
FAM207A
VCP
CASC2
CYBA
EBF3
HIST1H3D
AP2A2
HMHA1
RBM14-RBM4
TLE2
SNORD105B
LOC283922
VAMP2
WFIKKN2
DDX24
VPS16
NSUN2
C21ORF54
ITPA
ARID3A
VTI1B
KIAA1045
BOLA2
PPM1M
POU2F1
KRT38
APOC1P1
NDUFB6
KRT32
LRRC16A
PPP4R1
FCHO1
POLR3D
APOC1
GPR31
TXNDC5
NAALADL1
TOPORS
SLC35G2
CERS4
SUGT1
CALM3
MPP3
ANKRD18B
CCDC96
PRODH2
DEAF1
VIL1
STAP2
DLGAP1
CLN3
INHBE
ZIC2
MAPK8IP3
LOC100132078
ATPAF2
FMO1
MIR4745
ZNF200
R3HDM4
HOTAIR
KCNAB3
TNIP2
C16ORF95
HIST3H2BB
RPL13
BRD4
ACOT7
LINC00954
LRRC70
FGFR3
ITFG2
UCKL1-AS1
ADCY7
TTC23L
LOC339822
CNN2
SYK
KIF24
LOC100132356
SPEN
TTC16
PPAN
TNRC6C
SURF6
VIPAS39
CAPS
CSF2RB
MIR3918
MRPL23
HRAS
MED22
GAB2
FLJ25758
DNAJC21
LOC100506639
MEIG1
ZNF850
MIR31HG
RICTOR
B9D2
TWSG1
NKX2-6
LIMCH1
PNPLA2
LOC344967
CARD8
CAPN10-AS1
RBM33
MADCAM1
TRPM4
LMX1B
CHEK1
GID4
PLCB2
RALGPS1
GFOD1
TUBB6
TSHZ3
SEC13
TSHZ1
EPN2
PAX5
ZNF580
PCDHGA9
C17ORF77
SDHAP3
SCRN1
C9ORF117
LMNB2
CCDC135
RWDD4
CR1
SETD5-AS1
RPP25L
CD274
TMEM88
SAFB2
CAMKK1
SHQ1
ARHGEF7
GNAL
SPATA6L
AIRE
AGFG2
PPP2R5A
C19ORF67
SH3YL1
VMAC
C12ORF52
RPUSD3
RPL18A
MYO1B
RXFP4
MOB3B
RPS6
FBXO4
WHSC1L1
ADAMTS17
NLRP1
ARHGEF1
SH3GL1
NXT1
CD79A
SLC10A3
BRF1
CEACAM21
CD81
CD83
TALDO1
HOXA13
ARHGAP21
HOXA11
HOXA10
TSPAN2
RABEP1
DUS3L
SLC8A3
NDUFA11
MIR608
LY6D
FANCG
KIAA1751
VCAN
FOXD4
USP5
DYRK1A
ABCA13
UCHL3
RIPK1
VSX1
TRAFD1
MYL12A
PLXNA3
CHAF1A
SZRD1
MIR3132
C3ORF72
ATL1
CAPN10
LENEP
TMSB15B
FAM136A
PDE4A
MIR210
SIGMAR1
MYO10
RECK
AATK-AS1
MAP4K5
LOC647323
CRISPLD2
JARID2
KLF10
MIR4287
CORO1B
SMCR9
CORO1A
ATP11B
CRIPAK
OCEL1
TRIM24
TCP10L2
SMARCA2
ANKRD11
LYPD6
SLC4A11
PTPN21
KLF16
PCDHGA10
PCDHGA11
LOC338797
UBN2
HK2
ANKRD30BL
HIST1H2AC
LPCAT1
ZCCHC3
PPY
ACY3
C6ORF132
ELK2AP
APMAP
CEP68
ZBTB7A
USE1
ZBTB7B
MSI2
OR6S1
TMEM198
LOC284998
METTL12
SYNPO2L
VWA1
MIDN
CSNK1G2
ARID3C
EDDM3B
CEBPE
RHPN2
CSNK1G2-AS1
OAZ1
PDK1
KANK1
COQ5
MYLIP
CYB5D1
HES7
BCL3
ZNF512B
FLJ45079
MAN2B2
TBX6
ABHD17A
PLK1
CPNE7
PLK3
SH2B3
AKT2
PCDHGB7
PCDHGB6
PCDHGB5
BBS12
VSTM2L
UTS2R
PLIN2
ZNF77
ENOSF1
RREB1
SLC39A13
LOC285548
MIR4516
STUB1
RBPJ
FSTL3
CPD
NTRK3
PDE7A
CSNK1D
RTBDN
ZNF784
MLF2
PTBP1
CENPP
EDDM3A
BLNK
ISCU
TBC1D7
LOC284889
SAFB
RANGAP1
CCIN
SNAPC3
NKRF
SCARNA4
TWF2
LOC285547
VAPA
TSPAN4
C9ORF72
PMS1
PMS2
GIPC3
ELFN2
GBAP1
FLJ37453
MIR4309
DLG1-AS1
HYAL1
ZADH2
C1ORF174
HYAL3
C19ORF26
L3MBTL4
RPS15
SLC26A8
MYO15B
LIPE-AS1
TLR9
WDR26
HOXC9
LOC100506688
RHOT2
PP7080
FOXK2
TMPRSS9
TBRG1
MATN1-AS1
SLC7A5
HOXC5
RASSF7
HOXC6
UBE2L6
FZD10-AS1
DEK
LPPR3
SSU72
LPPR1
PGS1
KREMEN2
RHBDL1
DPEP3
KRT8
C17ORF99
ATAD3A
HAUS8
MIR637
THBS3
SNORA7A
ATG4A
PVRL2
NNT
PTMS
ANKRD18A
MIR3676
ZBTB34
MRPL12
IFT74
CD300LG
C11ORF35
ARPC2
SLC13A3
TMEM91
PRKCD
GYS1
HIST1H2BF
RHOH
SNORD105
ELP6
TRIM46
POLR2L
CAPG
ANKRD29
TRIM41
PRDM16
CASC3
TMEM64
PLSCR2
CDC27
PCID2
MAP2K2
LOC100127983
PRKCZ
ELOVL2
SPOCK1
LOC100507584
RNF126
ZNF592
MIR4666A
MATK
HIST3H2A
BEST4
ACAP3
GRPEL1
GAMT
VBP1
SMCHD1
SLC32A1
P2RY11
C11ORF48
UBXN1
DMRT3
GRASP
SYF2
LINC00051
C11ORF45
LOC100271836
IKZF2
MIR4797
RAB8A
TMED3
GNL3L
CCDC106
POLDIP3
ZNF622
ZNF623
LINC00494
HNRNPL
MLLT3
LOC606724
TES
DLC1
BOLA2B
LOC100507175
NKD2
LYL1
SIAH1
SBNO2
CACNA1C-AS4
NTRK3-AS1
TFPI
PAQR5
PAQR4
LDLRAD4
UNC13B
G6PC3
MPV17L2
MYO9B
ACHE
ZNF518A
MIR4521
MT1DP
FHDC1
EMILIN2
CD151
UMODL1
MIR320E
PKD1
PLGRKT
MIR320A
PAIP1
RGS19
PIAS1
RNF144B
NKX3-2
SLC25A41
ZNF131
ANKRD33B
RNH1
CIC
LYPD5
CDC37L1
SPG7
TMSB4X
EID1
LOC100129931
SLC33A1
C17ORF59
DCAF12
RRAGA
DCAF10
AMZ2P1
SLX1B-SULT1A4
HIST1H2AE
HIST1H2AD
JMJD8
PUSL1
ZNF581
XBP1
RAB37
CUL4A
SNORD24
RAB31
GRHL3
PPP1R2P9
SLC9A3R1
FBXO42
LSM12
C7ORF73
BRPF1
GLI1
N4BP2
COMP
LDHD
C19ORF73
LDHB
LRP10
RAX2
LRP12
SNORD36A
TRAF5
PPAN-P2RY11
SNORD36B
MLXIPL
LOC100505812
GPR132
BTBD19
PTGIR
KIAA1432
LRRC56
RAB3A
ODF3L2
DENND1C
EIF3G
PLAA
SNRPG
PACS2
CHD4
NFIC
DAZAP1
RCC2
MYOZ1
PTPRS
PEMT
MAST1
BBS1
RUVBL2
RPL32
PCDH7
LMNA
PTPRM
NFIX
PTPRJ
FOLR2
SNAI3-AS1
