# Supplementary material for: Identifying Network Perturbation in Cancer
Source: PLoS Comput Biol. 2016 May 4;12(5):e1004888. doi: 10.1371/journal.pcbi.1004888 (PMC4856318; doi:10.1371/journal.pcbi.1004888)
Supplement: S1 File — (ZIP) [file pcbi.1004888.s001.zip › files/tf_data/CD34_15k_enh/ZEB1.csv]

DUOXA1
C5ORF64
KHSRP
RNF10
NCBP1
LOC100130872
REM2
PROCA1
AGA
NELFE
LAPTM5
INSL3
DLEC1
PMM1
SLC50A1
ALDH6A1
ZNF709
ZNF708
KIAA0907
PPP4C
GPR183
ZSWIM4
ZC3H10
RNF114
CRBN
SPTLC2
ZC3H14
TMEM59
KDM2A
ZC3H18
TMEM54
TMEM52
ABCD4
FOXQ1
SP9
LOC100505666
ZNF41
NUP98
GRINA
MUC6
POLR3GL
MUC4
SLC6A16
OPA1
SNORD10
RAB40C
IP6K2
TRAPPC9
WHSC1
G2E3
ERI3
PARP10
ANP32E
SPPL2A
CTBP1
NTHL1
SPPL2B
IP6K1
EVL
ITGA3
WFDC1
ITGA7
MFSD11
DENND4C
IQSEC1
SWAP70
IQSEC2
VPREB1
APOA1
PHLDA2
XPO1
TAPBP
LOC400958
LOC100132111
C19ORF54
LOC100652772
PSMG4
GMDS
TIPRL
WSB2
TTL
FBXL19
FBXL18
SCARNA16
H19
SDK2
ABHD14A
LIN28A
COL21A1
GRN
HMCN1
RPS6KA1
RPS6KA4
NTNG2
SULT1C4
KCNH2
TP53I11
SFT2D1
PSMD10
PSMD13
GPSM3
KHK
FRAT2
VTRNA1-1
GIT2
FAM86B1
TRDMT1
ITGAD
FOXC1
LOC731779
SESN1
LRPAP1
SMAD7
SMAD1
FOXM1
MIOS
MIR4712
MIR4710
PCOLCE-AS1
SERAC1
CKS1B
EXOG
BCAR3
ELMSAN1
ESPL1
ICMT
LOC643441
KLHL29
FAM71E1
DRAP1
TCEA2
HOTTIP
ZSCAN12P1
SH2B3
SH2B1
MOB2
RNASEH2A
COX19
OLIG2
PQLC2
SRPK3
RAB11FIP3
IRF5
CORO1C
CCDC116
CCDC114
FGL1
CCDC111
METTL23
METTL20
CXXC5
CDC45
MGRN1
CRTAP
LOC100289019
AGGF1
SPHK1
CUEDC1
CUEDC2
C2CD2
CBLC
HMGB1
CHP1
CHP2
SPNS1
SLFN12L
FIZ1
MOSPD3
BIN3
JRKL
RGS20
ARHGEF16
RDH8
DPYD
LOC100289495
ARHGEF17
CDCA2
CLIP2
ACTL7A
ETNK2
ETNK1
CDCA5
LINC00278
STEAP1B
APBB1IP
KISS1R
CD48
FBXW4P1
CD40
CA11
DMTN
ATG4A
FPGS
MIR762
MIR760
PHOX2B
TPSAB1
LRGUK
ISG15
UPK2
MAP4K2
MIR3154
WDR78
NAP1L1
ATP6V0E2
IGDCC3
FAM193B
AAAS
RPL26
COL23A1
NAP1L4
FAM173A
SIDT1
CCRL2
BRK1
RNU6ATAC
INE1
CCR9
PRPF6
ASB2
ASTL
KRT73
MTMR9LP
GK
ASB8
GSTA4
MR1
RELT
LOC100506385
ESRP2
GSTTP2
LINC00309
CNPY2
LINC00303
HDGF
PRX
MRPL34
MRPL35
LEFTY2
MRPL38
SHOX2
LOC283710
TBL3
ARRDC2
KHNYN
PDE8A
SYPL1
STXBP1
SPINK4
ZNF222
AVPR2
NRXN2
ZNF846
RFX3
ELK3
YDJC
IBA57
ELK4
DBP
UQCRFS1
SOCS7
TMEM40
MIR2392
FOXP1
PAPLN
MSL1
IL10RB
COPS3
FAM215A
ZNF592
ZNF593
YTHDF1
LOC115110
MIR1179
PINK1
PANX3
ANGPTL6
ZNF609
INF2
AXDND1
CAMTA2
ATXN7L1
KXD1
TRAF3IP2
SDF2L1
FAM135B
GCA
TARS2
OSTM1
NUDT1
FKSG29
NPFFR1
SEPN1
GSG1L
TK2
COL16A1
CKLF
KLC2
SH3PXD2B
GJA3
GLYCTK
PRR7-AS1
C5ORF46
CALML4
TRIM9
SHISA5
TMEM211
SHISA7
TMEM217
CREM
MEF2D
NUDCD1
TP53BP1
MSLN
SHISA8
SEZ6L
FBXL22
COX17
PDGFRB
TMC6
EPHX3
EPHX4
ANKRD13A
AIDA
EIF2B2
CD300LG
CD300LF
CSMD1
PPA2
MALAT1
MCTP1
RASAL2-AS1
BET1
MLF2
ZNF804A
TPM4
SH3D21
TRADD
RPS6KB2
MTHFR
CIB3
NDFIP1
C4B_2
TBPL1
UTP18
FBXW4
CDKN1A
ZNF628
PHACTR4
HS3ST3B1
LETMD1
NLGN2
CLIC1
SEPHS1
FAM159A
CELSR3
IER5L
TMEM147
ENY2
LOC100126784
FOXL2
HOXD-AS1
PCIF1
TSEN54
C16ORF54
SLC22A11
PPAN
BABAM1
ISY1
HLA-DPA1
TUB
TNFSF4
ABHD14A-ACY1
SVIL
TATDN2
KTN1
ACVR2A
TCEB2
TCEB1
PRDX2
CEP57L1
SNORA36A
AGRN
APOA4
CLGN
ZMAT2
SLC26A4-AS1
CLCNKA
MIR3545
MIR181D
OTUB1
POMZP3
MIR4639
CCDC169
MMRN1
KCMF1
SLC39A7
MIR3940
RPS14P3
OST4
RAC3
ST3GAL4
RUFY2
VCL
FCGR2A
CPLX1
AP2A1
CYTH3
ASCL5
PBX2
SNORA74A
DPH1
CYP7B1
BCL6
MIR4521
SPAST
COL5A3
RSPH6A
SLC16A3
CEP135
PRAMEF1
BACH2
PTCH1
MON1A
MSH5-SAPCD1
TSSK1B
DYNLL1
SND1
PTGS2
KHDC1
CD37
ZNF321P
POLR3E
POP7
POLR3H
PLN
CCDC163P
CACNA1I
DCK
GSDMB
UBE2QL1
CRB3
CACNA1G
INIP
PSD4
GLO1
ATP6V0D1
CACNA1S
SIRT3
WDR65
BMP8A
PNKP
R3HDM4
CRB2
CDH23
CDH24
HOXD1
HOXD3
TECPR2
PER2
BRD8
RRN3P2
BRD4
SLC15A3
SLC25A3P1
CARHSP1
KAT8
SETD1A
ORMDL3
DNAJA4
ORMDL1
LOC643387
MIR150
MIR623
MASP2
MIR621
GALR3
C7ORF41
LINC00338
LINC00337
SMARCA4
TTC18
C10ORF2
SLBP
PNRC2
DNAJC28
DNAJC25
HSPG2
GAB2
KAT2B
HIF1A
NTSR1
DMRTB1
ARHGAP4
NDRG2
TDRD10
NDRG4
ZSCAN2
SRSF5
PPM1F
SRSF7
USP49
PPM1B
PPM1A
MSMP
PPM1N
MZB1
PPM1K
PPM1J
DNAJB13
TMEM79
VIL1
CDK2AP2
C6ORF25
MADCAM1
TMEM70
CISD1
MIR4513
ZNF581
ZNF580
MRPL4
PAX3
AATK
PTPN3
PTH2
PTPN7
PTPN6
GINS2
GINS1
ZNF616
SLC3A2
CBX3P2
NANOS3
SUZ12P1
PSD
LRCH4
CAMKK2
NPBWR2
HIST2H3C
MS4A12
SKOR1
BAG4
MYO1F
MYO1E
MSRB1
LOC100505738
MYO1A
ADAMTS13
PLCE1
RPS2
SNORD1B
SLC39A1
VDAC3
VDAC1
MIR24-2
MEOX1
CD79A
CSDC2
ARHGAP23
DEF6
DHX58
ZNF385A
LY6G6C
HOXA13
LY6G6E
HOXA11
UTP11L
ZBTB26
TPPP2
TMEM204
RABGAP1
SLC22A18AS
HIST2H2AA3
HIST2H2AA4
PRSS3P2
C5ORF56
CAPN2
GALT
SRC
NEMF
PDHA1
KIAA1324
FBXO42
SRM
IGSF23
IGSF22
GALC
DET1
LGALS2
LGALS1
FSCN2
RMND5B
ENKD1
SEC23B
TRAFD1
RPSA
SFRP5
EIF2AK3
SNORD19
NRADDP
SCARNA13
SCARNA12
ADRB3
NMB
EREG
FAM136A
RILPL2
AGPAT9
MIR4289
C15ORF27
MIR4642
FCGR3A
MIR4739
SMCR9
LRRC25
LOC100294145
LRRC23
MPDU1
C5ORF45
LPGAT1
SMCR5
ANGEL1
ALDH1A3
EIF1B
LRP11
PRICKLE3
PRICKLE4
LYPD3
CALCOCO1
CALCOCO2
TAC3
UNCX
GSN-AS1
LOC100133669
CHTOP
SMARCB1
PIEZO1
LOXL2
PIGO
TMEM194A
PIGQ
MIR3605
HPN
LOC729930
PIGZ
TMEM72-AS1
TAGLN
ANKLE1
HTR6
ALPP
GABARAPL3
LOC151484
LOC100133445
ATP6V0E2-AS1
MYLIP
DEDD2
VEZT
MIR3177
TM2D1
PTGS1
FXYD5
LOC100289561
MGARP
LOC284080
MIR193B
MIR3175
TRIM46
FAM71A
MAFA
CDK2AP1
CANX
MAFG
PLVAP
FASTK
SMAP2
MIR4516
LOC100506115
NTRK1
CLEC16A
NTRK3
HSP90AB1
SNRNP35
ARHGAP27
ZSCAN25
PPP1R16B
URI1
ZSCAN20
ZSCAN21
ABCB6
HAPLN2
AOX2P
TDRD3
MRPS6
CD27
NKIRAS1
IFI30
C3ORF33
ABHD8
RBP3
C3ORF37
C3ORF36
RBP7
ABHD2
UBR1
PA2G4
NUCB2
MLYCD
CALN1
TWF2
BMP1
TMA16
GPR4
ARPC1B
ARPC1A
ACSL1
ATP6V1G2-DDX39B
ULBP2
ULBP3
ULBP1
ZNF890P
MTIF3
IL17REL
EGFL8
RASSF1
TBRG1
PTPMT1
RASSF2
RASSF5
RASSF4
RASSF7
CD151
MIR885
KREMEN2
KREMEN1
LUC7L
CHD2
CHD7
MRP63
CHD9
SCD
MIR141
MIR140
SNORA7B
ABHD12
MIR632
RBM6
GATA3-AS1
GPRC5C
ERMAP
SCT
MICB
DIRC3
TROAP
TTC5
LSM7
TTC1
EXD1
NEDD9
C11ORF35
CDC25B
RNF44
IRF2BPL
RHOV
POLR2E
ZNF821
C1ORF148
TMEM242
POLR2C
SNORA78
RHOC
C1ORF145
RHOA
ACO2
POLR2I
SUV420H1
SUV420H2
PRDM16
AMPH
CCNO
PLSCR3
PRDM10
NEUROG1
SLC22A31
AVP
CES3
FAM47E
ITM2C
PADI2
CASKIN2
MROH8
CASKIN1
AIFM2
AIFM3
LRRC10B
DDA1
MCPH1
FAM120B
PPT2-EGFL8
PRKCQ
SIRT5
C14ORF169
FAM86JP
LMNA
QRSL1
HBA2
UBE2Q2P1
FZD7
ZNF625
CACNB1
TEC
HIST2H2AC
CPT1C
GPN3
GPN1
PTOV1
MFRP
EBF3
LOC407835
CXORF31
SIAH1
FAM49B
NTRK3-AS1
ZFP36L1
ZFP36L2
TMPRSS4-AS1
PLCD1
EXOC3L2
FHOD1
FHOD3
ITFG3
NRM
EMILIN1
USHBP1
PKD1
TACC3
PSMB9
ACKR5
TMEM231
ZNF135
HIVEP2
KIF20A
MKI67
TEX38
RPS3
ZNF317
ZNF318
ZNF319
JUNB
TFF2
PNMA1
RPL3L
OVOL3
OVOL1
GNAT1
C6ORF223
C6ORF226
P2RX4
HIST1H2AC
SNORD24
NTMT1
HADHB
HADHA
CRY1
CRY2
SNORD7
CTU1
IDNK
ACOT11
SH3KBP1
ZNF559
PGRMC2
PPAN-P2RY11
HOOK2
GTF2H1
LOC100505695
TMPRSS4
GTF2H5
MIR4729
TMEM160
CYGB
LRRC59
PCDH8
PCDH9
NICN1
TAB2
RPL35
BBC3
EMG1
SRCRB4D
TBC1D10A
TAP1
ERRFI1
IFFO2
MOV10
BUB1B
AP1M2
TMCO4
CAP1
FRRS1L
MOCS1
CCDC140
ADD3
SMG5
LHX2
SMG6
HMGN4
DLG4
LHX6
SAMD11
COMMD1
SMG8
MIB2
C15ORF39
GRWD1
SKIV2L
NOL3
METTL12
LOC729506
MIR3960
C2ORF91
NPR1
IGF1R
LHB
SLC38A3
SLC45A3
SLC45A2
AAED1
EFEMP2
IFRD1
CEP112
MXD4
OSBPL6
R3HCC1L
MIR4781
CPZ
AKAP7
DBNL
TPM2
AKAP2
GTF2F2
ZNF833P
RAPGEF6
LOC100506100
STARD9
ZSCAN10
ZSCAN12
SAP25
ZSCAN16
CAPZB
CD1D
LOC641746
ANO8
NOVA2
NUAK2
ANO1
TANGO6
FLJ31356
C1QL3
IMPAD1
TANGO2
FAM64A
FZD10
CHKA
TMEM132B
HCG25
KLHDC9
BMS1
WDR45
ODF4
LTC4S
ANKS3
TNFRSF8
H3F3A
TNFRSF4
CCL23
GTF2I
C19ORF38
TSPYL2
TOMM6
FUNDC1
HOXB2
HOXB1
SENP3
CHUK
CUX1
PPARD
KBTBD4
BRF2
BRF1
ING1
ING2
GSTO2
PDAP1
GSTO1
NOTUM
CEP170B
MB
DNAJC4
TSNARE1
RING1
CYP4F12
DCUN1D3
TTC36
TTC34
SORT1
GFPT1
PTPRVP
EFCAB4A
LINC00359
INA
WDR83OS
GUSBP11
TPI1P2
FAM153C
NRN1
C5ORF20
CCT8L2
ITPR2
ANKRD36
SNORA68
PARD6A
C1ORF159
ITPR3
ZNF839
SNORA67
ANKRD39
LOC730668
NCOA3
NCOA7
FLJ10038
RHOG
NR2F6
NT5C3A
PKP3
RIMS4
MINOS1
LIMD1
RNF151
RIMS1
FLJ43663
ATOH8
CTF1
TMPPE
POLRMT
LDLR
CMIP
MCAT
SBSPON
STARD3NL
MIR644B
ACPT
BEGAIN
ZFYVE21
ZFYVE27
TPCN2
MAP7
PRRC1
AK1
ZFYVE28
LMO4
TBCB
AK5
APOBEC3B
IGLL1
LOC100130348
PBRM1
CDK5RAP1
TTC7B
SNORD42B
MYF5
AP5B1
ZNF207
RAP1GAP
GATA2
FAM109B
FAM131C
HAND2
SH2D3C
MIR1237
MIR1236
AFAP1
HIST2H4B
EIF2S3
HIST2H4A
PRODH
CDK19
GFI1B
PEX26
LOC100652739
GJB5
GPR126
ST7
KLF3
G3BP2
MTRNR2L3
ATP6V1B1
GCHFR
TRA2A
SNHG10
PAN3-AS1
SLC24A6
RNF216P1
NLGN4X
FBN3
NCR1
MIR548A1
BATF2
FAM216A
TRIP10
KAZN
TRIP12
KCNAB2
DEDD
MEX3A
MIR4531
C9ORF53
ENDOD1
SNORD34
C9ORF50
LOC646762
SNORD33
MAP3K10
ARFGAP2
MAP3K13
ADNP2
AGO3
CTNNBIP1
HIST3H2BB
PPP3CC
EEPD1
ROPN1L-AS1
GRHPR
MIR4750
DEXI
MIR4756
FAM131A
SFTPC
IPMK
ESYT1
IKBKB
OSBPL1A
LRRC45
IKBKG
IKBKE
LRRC48
LOC284648
CLSTN1
UBXN11
GNL3
GNL1
B3GNT7
FAM163B
RARG
LINC00273
FNDC5
CLDN15
B3GNT8
CLIP1
EIF3G
SETD5
SNHG9
RARS
FGFBP3
SETD7
TEX22
DYRK1A
ARMC12
DYRK1B
MXRA8
CDCA7
CCNL1
WT1
CDKN2A
RSPO2
TSC22D4
MIR1250
BAZ1A
CCDC151
YIF1B
NMT2
EDEM1
SNAI2
LOC200772
SNORD125
LRRC4B
PTGES2
SLC2A4
SYT5
SYT7
SYK
UBA52
LOC653486
LOC285847
TAS1R3
FAM24B
CCL2
CD2BP2
RPL37A
PCED1A
MAPK12
NDUFC1
BCKDK
CEP104
CTBP1-AS2
AP2B1
SAP30
NBL1
CYB561
TULP1
GAD1
EN2
COA4
ANGPT2
DLGAP1-AS1
ANGPT1
PPP1R14B
SLC46A3
PPP1R14A
PALM3
OXT
GTF2IRD2
PDIK1L
HDAC11
SCAMP5
HARS2
C3ORF14
F10
MIR3190
MIR3191
MIR3193
MIR1915
FBRS
LINC00696
VPS51
ALKBH3
MIR29C
TRNAU1AP
PSMB11
GPR148
PLB1
RCOR3
RCOR2
RCOR1
STXBP2
ADAM32
ADAM33
FLT3
PTPRCAP
PVR
DAW1
C6ORF1
S1PR5
CFLAR
AMDHD2
HNRNPM
TTC24
PLEKHG1
HAS1
HMSD
E2F6
MIR185
TRMT1
ENO1
ENO2
ENO3
ZNF808
ZNF805
LINC00608
SNORA57
SNORA56
KNSTRN
FAM65C
LRRFIP1
SLC22A18
SLC22A16
GRIK1
SLC22A14
ITGA10
IRS2
OIP5-AS1
CDK1
CDK2
CRTC2
SGSH
LPAR2
CDK9
SKOR2
HAPLN3
C6ORF15
OBSCN
OXLD1
MATR3
PTK7
PHB2
FAM188A
MSH2
MGLL
MSH5
PRKAA1
SPECC1
CYP17A1
LIMS1
MCL1
MIR3671
APH1A
FAM83H-AS1
SEMA6D
MAGEF1
CD320
CNIH2
INPPL1
ATG16L2
SUN1
ADCK2
SCN2B
RTBDN
NARFL
DNAJC13
NFKBIL1
PACSIN1
USH1G
PACSIN3
PACSIN2
SPECC1L-ADORA2A
MATN2
MIR877
DHH
MGAT4B
ATP10D
PRKCD
LOC101559451
ACTL7B
NAT8B
PRKCZ
ANO1-AS2
MIR1229
HBA1
UCP2
CKLF-CMTM1
HIST2H2AB
CHID1
MIR181A2HG
ZNF154
CCL15-CCL14
FAM195A
TYMS
PRMT1
AMT
VTI1A
ZNF792
GPR132
PLCD3
SAC3D1
WWP2
ACTG1
SNAR-E
FKBP11
TBX21
MIR5584
FBXO11
MIR5581
RPN2
CHSY1
PKD2L1
MIRLET7F1
PPP1R7
SNORD48
PPP1R3B
CNGB1
SNORD41
CCDC97
IER3IP1
ATP5J2
SH3BGRL2
TPGS1
LOC100132078
CACNA1C-IT3
MIR4740
ERBB3
ATPAF1
LOC653653
MIR4744
SHC1
SHC2
LRRC37A5P
MIR4749
KCNAB1
CCDC78
PASK
RPL15
SH2D2A
NACAD
CHERP
C16ORF91
TMEM102
GPATCH4
SIDT2
TMEM107
RPL19
TMEM105
CTSW
LGALS17A
XAF1
C17ORF89
TRANK1
INPP5F
C17ORF82
LOC100133612
INCA1
PRAMEF12
STRIP1
CSHL1
B4GALT4
ABO
PRSS23
CHURC1-FNTB
ZFAND2A
RGP1
MSANTD1
FAM47E-STBD1
MSANTD3
CXORF58
FCN2
DUOX1
CXORF56
EPB42
PDZK1IP1
FBLN2
ATP6V0A2
FGF14-AS2
DAXX
AP2S1
PCNXL2
TBATA
AFF1
PTOV1-AS1
PNPLA2
CARD8
C15ORF57
GUCA2B
NKAIN2
THRSP
MAP1A
PDCL3
LBX2
VGF
LBX1
MAN2A2
MAP1S
MINOS1-NBL1
UBA1
PHF20
PHF23
UBE2I
SH3BGRL3
NAA15
LINC00207
SETD5-AS1
GNAS
UBE2A
CDHR2
CDHR4
CDHR5
LBX2-AS1
PGAP2
MIR3692
ZNF136
WNT10A
AGFG1
STX1B
MIR7-2
SGK223
LIPT1
SEC14L2
SEC14L1
RPL18A
LOC100128076
CRYGN
UPF2
HARS
SPATA31C2
VPS45
RBM8A
LOC148709
RHBG
MASTL
KRT85
APOLD1
RAB22A
CNPY4
VCPIP1
ODF3
CCDC23
ZIM2
ABCA10
NDUFA3
ACSS2
ACSS1
MED31
COMT
MIR662
MAST1
MAST2
PLEKHM3
GPR62
PNOC
FAIM
CD180
WAS
GPR68
TARDBP
KIAA1967
CYP1A2
NAA10
C1ORF210
WNT1
SZRD1
WNT6
IL16
IL6
STX10
PALLD
FIS1
IL3
VWA5A
MIR219-1
UBE2C
CENPO
MMEL1
SNORA42
CUTA
BPGM
BIRC7
SPDYE6
JARID2
LIPC
SNORA48
ST8SIA2
HIST2H2BC
C1ORF174
GML
HIST2H2BE
C1ORF172
CMAHP
RAB5A
SPTBN4
ANKRD11
PAN3
KLF11
LEPRE1
KLF16
GDF2
GDF7
TNFSF12-TNFSF13
MIR26A2
LOC100508120
DNAJC22
RSBN1L-AS1
STK33
P2RX7
HPS5
PI16
SLC46A1
CPT1A
LCLAT1
OTOP3
CEP68
ANXA4
ANXA7
ANXA6
CEP63
MSI1
GLB1L
MIR26B
GLTSCR1
HAGHL
MIR550A3
CYP2A7
RAMP3
LOC442497
SQSTM1
SAMHD1
PCAT6
CYCSP52
CA5BP1
BCL2L12
LCK
TENC1
MRO
PRUNE2
ISY1-RAB43
COQ5
TMEM167B
AHCY
UFD1L
LOC100506801
HBM
FLJ45079
TIMP2
TIMP1
ISL2
PARL
TRMT61A
MUC22
EPO
DPF1
ERAS
ATP9A
HBZ
HIBADH
VSTM2L
RREB1
FAM24B-CUZD1
ABCA11P
CCDC102A
MBIP
CCDC88A
PPT2
RXFP4
NDUFB10
GSE1
MICAL3
SUSD3
COX8A
PHC2
GPR108
ZNF789
GOT1
RNASEL
RNF126P1
C1ORF194
SMDT1
LPAR5
TNPO3
RNASE7
VWA9
PSORS1C1
RNASE8
TMF1
ILK
MIR5088
KCNN3
KCNN1
QTRT1
PMS1
PMS2
RBM15B
BRAT1
CWC15
MARK2P9
FBXL8
H2AFV
LOC202181
MCCC1
CCDC82
SNORD52
PKIG
MST1R
H2AFY
PKIB
DDX6
SERPING1
TLR6
ZNF566
ZNF564
ZNF562
CYB5D1
ZNF217
MIR4779
FOXK2
CCDC63
SLC7A6
SLC7A7
SLC7A4
SLC7A5
ZNF219
INO80
C16ORF87
C16ORF86
EP400
CLTB
ADRBK1
RMDN3
MRPL43
DKFZP434K028
DACT1
C17ORF96
UBE3D
MED12L
PRSS33
MIAT
SLC5A10
HSD3B7
MSANTD3-TMEFF1
NR5A2
ATP2C2
PCOLCE
UBXN1
DLX3
PGGT1B
MIR549
SH2D7
SNORD32A
ASIC1
PGM1
LMX1B
SLC26A1
DRAM2
SLC26A4
TMPRSS6
HIST1H2BC
MMD2
MIR4312
TPTEP1
GET4
GATAD1
BCAN
TCEANC2
OLFML2A
BCAM
TNFAIP8
LOC285084
CR1L
SDC3
TNFAIP2
C15ORF62
CD81
ELOVL5
C15ORF65
IPO7
ACTR5
MIR4666A
ACTR3
LIN52
PDZD8
STARD10
HMGA1
WBSCR27
SMCHD1
KRT84
SORCS2
FBF1
CARS2
MIR940
FYTTD1
KIAA1614
CES2
TNPO2
GBX2
MIR4793
NR6A1
NAA25
POLDIP3
CNKSR1
CNKSR3
SYVN1
CLUHP3
RAPGEFL1
MAPK7
LGR6
DUSP7
DUSP1
RNASE13
DUSP2
WTAP
NKD2
LRRC8A
RBL1
PYGO2
C7ORF65
FOSL2
ANKRD34A
PAQR4
MIR200C
C22ORF15
C1ORF216
BCOR
FADS3
IDUA
MIR4420
CCL15
PACS1
PPOX
SYNGR1
GPR84
C8ORF44
HCG11
GLB1
STAT5B
STAT5A
PITPNM1
DGUOK
TBC1D13
TBC1D16
TBC1D17
ZNF597
KCTD2
PTGES2-AS1
AUTS2
KCTD5
NDUFA7
KCTD9
MIR27A
HSPA1B
HSPA1A
BMP10
MIR675
GPR56
TOLLIP-AS1
RPL13
FAM83F
FAM83E
HSPA1L
CEBPA-AS1
LOC100506325
IDH3G
PLOD3
DGKQ
CPNE7
LOC729603
LOC388282
VKORC1L1
RAB4B-EGLN2
DGKH
USP6NL
RABGEF1
GRIN2D
EFNA3
DKC1
LIX1L
PTGIR
USP12
CARTPT
USP10
SNRPN
NR2E1
NDEL1
SNRPC
SSBP3
SNRPA
SNRPG
PACS2
PCSK1N
RNF167
RNF165
RHCG
MXI1
TMEM27
RGS9BP
TMEM25
TXNDC12
GPR65
ZBTB44
DGCR14
DPM3
ZBTB48
PDPK1
IFITM10
ZDHHC14
FABP5P3
ESPN
ZDHHC12
PRKAG2
MEN1
UCP3
AP5S1
HIPK1
KRT222
UBAC2
HIPK4
SEMA4B
SEMA4C
DUSP26
SEMA4G
FENDRR
AMZ2
OR12D3
HBQ1
EBNA1BP2
RPL18
MAPK8
MIRLET7D
PRIM1
LOC100130370
MRPL52
PRIM2
LOC100506810
KCNK15
ARHGEF10
ZNF688
ZNF689
FGF14-IT1
TRIQK
GIP
STK16
ZNF680
C1ORF54
CRTAC1
LOC100507217
IFITM1
IQCE
WDR73
STRBP
LOC100130417
TC2N
MBTD1
TARM1
DDX46
AHR
LOC63930
CEP70
KLC1
ZNF774
GPR114
GPR113
MMP14
URM1
MMP11
MGC45800
CDKN1C
CDKN1B
LSM14A
LOC388849
SNORD35A
SNORD35B
SNORD66
LRRN1
OR2W3
TSTD1
TSTD2
SNORD69
SNORD68
WDR13
MGC12916
DNAI2
MYBPH
RPS19BP1
MST4
APOO
MIR2861
OVCA2
RSBN1L
TRPT1
GDF11
LINC00475
TMEM125
CYP3A43
FOXJ2
MIR4769
C10ORF114
KIF9
KIF7
MIR4761
TMEM129
SLFNL1-AS1
MMACHC
VEGFA
HIST2H3A
VEGFB
PPP1R18
PTPRG-AS1
LHX5
MIR29B2
RPL13AP5
PDE4C
SAMD10
CTSH
CABP5
CABP4
CABP2
LOC654433
GALK1
SLC35B1
FBXO36
SIRPB2
FBXO31
USE1
CNGA4
VWF
PEG3
NAB2
MIR3529
PLD4
OTUD5
PELP1
HTRA2
COLGALT1
REN
P2RX6P
TSC2
HINT2
TSC1
NEURL1B
FAM114A1
SLC25A51
SPI1
SNX13
ANTXR2
CDC34
P2RY11
[truncated: 1,812 more rows]
