# Supplementary material for: Identifying Network Perturbation in Cancer
Source: PLoS Comput Biol. 2016 May 4;12(5):e1004888. doi: 10.1371/journal.pcbi.1004888 (PMC4856318; doi:10.1371/journal.pcbi.1004888)
Supplement: S1 File — (ZIP) [file pcbi.1004888.s001.zip › files/tf_data/CD34_15k_enh/ZNF263.csv]

LOC339240
HSPA8
NELFE
EIF6
PMM1
SLC50A1
ESPN
ZNF703
PIK3CB
PTPLB
ZC3H10
RNF112
MIR557
IRX5
IRX4
KDM2B
IRX1
IRX2
LOC100507351
IQCB1
TCOF1
LOC100505666
SIRPA
MUC2
GRINA
POLR3GL
SP7
OPA1
HNRNPDL
PARP15
PARP10
MAG
SPPL2B
ITGA8
C19ORF53
KIAA1279
DENND4C
IQSEC2
APOA2
LILRB4
XPO7
PSMG4
HRH2
WSB2
GHDC
CNTFR
TACR2
ITGAX
HLX
TP53I11
ITGAL
ITGAM
FAM134B
FOXC1
SMAD7
MUS81
FZD10-AS1
MIR4710
CKS1B
ELMSAN1
C22ORF34
FAM71E1
ENOPH1
MGC57346
ABCD1
LOC100130275
NOL4
NOL7
OLIG2
NOL3
EDA
FAM20C
CCDC111
ATP1A2
MIR3939
FOXQ1
CPEB2
ZNF780B
ALOXE3
PPP2R2D
HOMER3
KISS1R
CA11
DMTN
FGFR1OP
VMA21
MIR760
LYPD2
RAB24
RAB25
GPT2
THAP9
CALR
CFB
WDR70
WDR74
PCK2
SYTL1
SIDT1
RIBC2
SPRED2
SFMBT1
ATP5SL
C7ORF55
RFC5
SLC47A2
HMG20A
PIP4K2B
UBE2R2
ARRDC4
FAM120AOS
COL7A1
RFX3
IBA57
DBP
PAK6
TMEM40
CLEC2B
NSDHL
YTHDF3
ZNF598
ZNF607
ZFR2
PEAK1
TRAF3IP2
NUDT8
ARID2
NUDT6
IGFBP6
PIGN
EPS8L2
NUBP2
LOC100287792
ALOX15P1
TRIM7
NXPH4
EPHX1
TMC6
TMC7
ANKRD13A
AMPD2
EIF2B2
CD300LG
LGR6
QPRT
TMEM14E
NUP62
NOTCH2NL
ZNF804A
TPM2
TRADD
SIPA1
ZNF804B
TNFRSF6B
LOC646719
ARID3A
TRIO
CLIC2
SH3RF3
UGDH
PTCHD2
TSEN54
LRRC34
LOC100132707
XAB2
SVIL
NFYA
NR1D1
RABL5
MIR4638
OR6S1
TOR1A
ZNF664-FAM101A
MYLK-AS1
OGFR
ST3GAL2
RAC2
RUFY1
CPLX1
AP2A1
SNORA74A
CYP7B1
MIR4523
NSUN5
SPDYE7P
ARHGAP35
C21ORF59
SH3RF3-AS1
CD33
POLR3D
MIR711
APCDD1
GPS2
CACNA1A
DCD
R3HDM4
CDH24
PRMT5
PER2
ORMDL1
PRICKLE4
MIR150
NKAP
LINC00337
CSF2RB
MRPL23
GNAO1
HSPG2
GAPDH
LARGE
SLC31A1
LAIR1
ARHGAP9
HABP2
TDRD12
THEM6
FAM196A
EGR3
HCP5
CX3CL1
PJA2
PAX6
PTPN3
PTPN7
TNP2
SLC3A2
CAMKK2
RBCK1
PTDSS2
BAG6
MSRB3
MSRB2
ADAMTS10
ADAMTS12
DENND6B
HOXA13
OAS3
PSMA1
C3
SNORD10
SFRP4
TAPBP
FAM136A
CSNK2B
FOXO3
MPDU1
PEX10
GCDH
SMCR7
SEL1L3
GCNT4
TIMM17A
RPL29
TAC4
GSN-AS1
LPCAT3
RGS3
MPND
HPX
ZNF720
MIR548Z
PIGQ
LINC00651
MIR548C
CATSPERG
LOC348761
RBP1
SRRM1
SRRM2
CCDC176
DCST2
DCST1
ATXN1
FXYD2
KLK14
PLIN3
EIF3J-AS1
SLC39A13
SMAP2
MIR4517
LOC100506115
RBPJ
NTRK1
CXORF38
MTX1
RIIAD1
NKRF
C3ORF37
UBR2
KRAS
BMP6
WDR55
SOCS1
SOCS2
EIF4G1
NR1I3
ATP6V1G2-DDX39B
C19ORF24
TRIM31
HOXC5
RASSF7
HOXC6
FTCDNL1
FAM87B
CTIF
ATP5C1
CYGB
MIR639
MIR632
LINC00322
SKIV2L
LINC00324
FLYWCH1
RCN3
C5ORF38
CBR3-AS1
C11ORF31
TTC8
POLR2E
TMPRSS13
C1ORF148
POLR2L
RHOA
STC2
PRDM16
CES1
TLK1
PRDM11
CASKIN2
AIFM3
LRRC10B
FAM120A
MAPK11
MAPK12
FAM217B
FAM86JP
FCER1G
TEF
ZNF623
TES
RASSF3
RAP2B
ASH1L
PLCD1
ZAP70
PROX1
EMILIN2
CD151
ZNF480
PICK1
IGFALS
PRKACA
ZNF131
HIVEP1
HIVEP3
ZNF316
SPG7
CAB39
OGFR-AS1
HIST1H2AI
LOC285696
HIST1H2AJ
GNAT2
HIST1H2AC
NUPR1L
SNORD22
SNORD25
SNORD27
SNORD26
SNORD29
SNORD28
C9ORF24
C17ORF96
SNORD6
CTU1
ACOT11
DKFZP434H168
SCAF11
TVP23C
REPIN1
PCDH8
GNA12
ATF5
ZCCHC17
GVINP1
PMAIP1
SMG6
OARD1
PTGER1
SEMG2
BCAT2
AAED1
OSBPL5
LINC00229
MIR4505
AMT
IL7R
ANO9
NRSN1
ANO6
POLR1D
FZD10
PEG10
HCG27
HCG26
CETN2
C19ORF35
C11ORF35
JAK3
MRI1
TNFRSF4
SENP8
UCK2
HOXB6
DSP
HOXB5
ING4
SPDEF
MPP3
PTPRVP
MIR192
NRN1
C7ORF55-LUC7L2
MKRN1
CCDC92
ITPR3
SNORA67
SLC22A23
NR2F6
GIMAP1-GIMAP5
CIRBP-AS1
ACAT1
ATOH1
MECR
BSG
RIMS3
ABCG1
HCRT
SLC27A1
NUTM2A-AS1
FLJ46906
ZFYVE21
ACPP
CTTN
BAX
MIR1236
PRR15L
SHC1
SLC37A3
LPIN2
SHC2
GRIN3A
LOC283856
KLF1
PSMC3
PIP5KL1
SLC24A4
MIR548A1
SH3GLB2
KAZN
MEX3D
DEDD
SNORD34
LOC646762
SNORD33
SNORD30
SNORD31
ZNF541
WHAMMP2
PET100
TPSD1
CYP11B1
LOC100288162
MIR4751
SFTPB
LOC100505806
MARCH6
LOC284648
CLSTN1
MIR4520A
EIF3J
B3GNT7
RARG
B3GNT8
B3GNT9
C9ORF171
NOMO3
DKFZP686K1684
EDEM1
SNORD123
HRC
KIAA1161
PTTG1IP
SOCS2-AS1
FN1
SLC2A5
SLC2A1
DND1
CLRN1
CCL5
FAM73B
CEP104
ADAMTSL5
LINC00235
EN1
CEACAM3
CEACAM5
CEACAM7
DLGAP1-AS1
RSF1
HDAC10
F10
ICMT
RALY
SRRT
SARDH
KRT77
PSMB11
MIR615
STXBP2
INF2
SSSCA1-AS1
PODN
C6ORF1
S1PR1
FANCF
TTC24
NRON
SLC2A1-AS1
PODXL2
RUNX1-IT1
TAPT1-AS1
TBL1X
FRY
SNORA52
SYCP2
TAOK1
CIAO1
LLGL2
SLC22A18
UGDH-AS1
IGLL5
STMND1
SF3B4
FAM220A
LIMS1
ODC1
CNIH2
SUN2
ATG16L2
NARFL
NFKBIL1
LY86
PACSIN1
IL17REL
GREM1
COPE
MS4A6A
PADI3
CES2
HIST1H3H
ENDOU
NRL
C1ORF95
TYMS
ATP6V1C2
ZNF98
FLVCR2
FKBP15
ACTG1
MIR5587
PIDD
FAM99A
TOMM6
PPP1R3D
DEAF1
IER3IP1
LUC7L2
MIR4740
ZNF207
MIR4744
MIR4745
MIR4746
RNF216P1
CCDC78
KCNAB2
RPL10
RPL13
TMEM105
ATCAY
NME6
NME3
SYK
SPEN
EME2
EMD
CLSPN
EPB42
LOC100506639
MATR3
SNORD117
DAXX
VPS37C
AFF1
PNPLA2
TAGLN2
PNPLA6
PNPLA4
C15ORF56
NPPB
NPPA
GFOD1
GRM4
PHF23
GNAS
CTAGE7P
MMP24-AS1
AGFG1
STX1B
RPL18A
RNU6-33P
ALS2CR12
BTBD18
CEND1
KRT8
HARS
HDHD3
CTDNEP1
KRT81
BMP2K
KRT86
PDE3B
LINC00115
LINC00114
GPR82
PENK
PPCDC
ACSS1
SALL3
KIAA1967
C1ORF210
FARSA
BLMH
ROGDI
IFITM1
SNORA48
TTF1
MOSPD2
C1ORF173
RB1CC1
TFAP2A
NUTM2D
ITGAE
MIR153-1
POU3F3
ZBTB7A
MIR550A3
MCM3
C14ORF119
SAMHD1
CYCSP52
PCP2
NDUFS2
LOC441009
TIMP2
MRGBP
PKMYT1
THAP9-AS1
ATP9A
LEPROT
NHLRC4
SNORD5
ZNF787
GPR108
RNASEL
RNASE8
EMC10
KCNN3
LOC654841
SMIM22
PMS1
C9ORF78
OTUD6B
FBXL8
ROBO3
FBXL5
LOC100216546
LOC286467
ZNF217
HLA-G
ADRBK1
UBE3B
LOXL1-AS1
SLC5A11
NR5A2
UBXN6
DLX2
TOP2A
TFEB
SNORD32A
CXORF66
SLC26A1
HIST1H2BC
SBK2
MIR4312
NUP155
GGT6
DTX3L
GPANK1
RPL35A
SGCE
TECR
FLJ38576
CLUHP3
MGAT5B
LRRC8E
WTAP
ELN
ANKRD34A
PAQR4
FERMT3
IDUA
BCAP31
MTF2
MIR320A
ADAM15
BMP15
FAM83C
DGKZ
LOC100506325
PTPRF
CMPK1
DGKQ
CPNE7
CPNE5
DNASE2
USP6NL
CABLES2
DGKD
SNORA32
CNP
LIX1L
PTGIS
PTGIR
USP10
TCERG1L
USP14
SSBP3
SNRPG
EFCAB5
GAGE10
NPIPA1
PPP3R1
PCSK1
ANP32A
MOV10
DUSP22
LOC439994
AMZ2
BOD1
LOC100130370
ZNF682
IQCG
DDX49
WDTC1
DDX47
LMLN
GADD45GIP1
ANGPTL4
ZNF778
NPW
ZNF775
ACTA2
RASGRP1
MGC45800
CDKN1C
SNORD35A
SNORD35B
SNORD66
BAZ2B
SNORD68
CHCHD2
APOE
APOM
LOC100287177
OR1I1
TSPYL4
TSPYL5
TMEM127
KIF7
BLM
XIRP1
RPL13AP5
GZMA
C17ORF66
FLOT1
HARS2
ZNF358
EPDR1
SOAT2
OTUD5
AP3M2
COMMD7
SPSB3
PHLDB2
PIK3AP1
GPRC5B
MIR1304
TVP23C-CDRT4
CDH18
SPATA20
JARID2
LEPR
SPIB
SPDYE3
ALG12
ARID5A
MICALL2
NTN5
LMOD1
B4GALNT3
WDR87
WDR81
LINC00482
C8ORF58
PGC
MIR4432
ESYT1
PEA15
LRRIQ4
NUMBL
TTBK2
E2F2
HEXA
MAPKBP1
CAMK2N1
FLJ22184
LINC00959
SLC9A7P1
SNORA25
ABLIM2
IZUMO4
TNNC2
DAB2
USP20
DDX39B
HYOU1
KIAA1468
COTL1
RPLP2
IFITM3
IFITM2
CENPM
IFITM5
LIPI
TMC8
HAGHL
DFFB
SIGLEC14
SSH2
PPY
PAFAH1B2
CSF3
LOC388499
EID2
SYNPO2
TRIP6
ACTB
SLC9B2
DMRT1
DMRT2
RRAD
ZNF691
SRRM2-AS1
ARFGAP1
POM121
MIR130A
MIR330
BUB3
MIR3180-4
CCDC9
JTB
GAS2L3
SEMA5A
DOPEY2
SNORA8
LOC286442
SNORA1
WDYHV1
ZNF233
C17ORF100
EID2B
RPL41
TTPAL
GAS2L1
C17ORF75
GAS2L2
TBX10
ZNF341
RANBP6
RALGDS
FGD3
PRR5-ARHGAP8
AIM1
GNB2
TXN2
MYBPC2
TAPT1
LOC284751
DICER1-AS1
STX5
STX7
BASP1
SLC23A2
MYO9A
CRHR1
IQGAP3
YWHAZ
HDGFRP2
XXYLT1
OC90
SRP14-AS1
AURKB
ANP32A-IT1
YWHAG
YWHAE
FCRLA
CDC42EP4
HRASLS5
MIR22HG
DYNC1H1
TBKBP1
LOC284379
LOC284578
NKTR
TGFBI
SOX13
LRRC16A
NDUFB1
SOX15
ASB13
STAP2
IRF2BP1
ZC3HAV1
MC1R
SNORA18
LRRC6
TNIP3
TNIP1
SCARNA9
SHMT2
MORN3
ADCY3
KIF27
SNHG4
RAB44
RUNX1
SNHG1
PNPO
ZBTB22
ADORA3
MED25
DOCK5
CLRN1-AS1
SEPT7
MFF
SEC1P
TNRC18
JUP
CCER1
C20ORF96
PLCB4
PARP9
EPHB4
BAHCC1
EPN1
EPN3
HOXB4
IER3
GIMAP1
YTHDF3-AS1
LMNB2
LRBA
JMJD7-PLA2G4B
AAMDC
ATP6V1G2
TIE1
LAMTOR2
MOB3A
TBX6
FBXO5
SNORD84
KLRF2
CEACAM21
LOC643837
SS18L2
SPHK2
FHL1
RPS26
RPS27
ITPRIPL2
NDN
PLA2G2D
PLA2G2F
MIR92B
CAPN15
MIR5093
SLAMF9
MIR4326
PRELID1
WASF2
FAS
MLLT3
THEMIS2
ZCCHC3
TERT
GBAP1
GTPBP4
AP4E1
PPP6R2
NFATC2IP
TMBIM6
IPPK
SLC7A5P2
MIDN
SNRNP40
ARID3B
CASP3
HES7
PRF1
C18ORF56
DARS
PLK5
SETD1A
MLIP-IT1
UPB1
NKX2-3
PHYHIP
LINC00620
GRK5
MIR4457
TPPP3
FLII
KLHL29
TMEM80
SEPT12
ENTPD5
COG2
DLEC1
KLHL3
UBD
UBB
ELP5
SPC24
SPRYD3
LOC100132815
SRP14
RNF220
NEUROG2
NEUROG1
ZBTB34
LZTS1
KLHL36
TMEM170A
SMC1B
RASL11A
MED31
PLEC
TRIM46
KIF3B
TRIM41
NWD1
STAMBP
NIT1
ME3
SNORD96A
ATP5D
GPR144
MRPS34
TBC1D5
TBC1D7
HSPA12A
ODF3L2
LOC90834
FGF13
C1ORF74
FGF17
ABHD16B
PFDN2
CCDC69
COL9A3
GAGE12J
DTNB
MPV17L2
SNORD95
SYNE3
TNFRSF13C
DEGS1
YTHDC2
ZNF525
RIN2
ATOH8
AMOT
RPS11
RPS14
TMSB4X
LATS2
LATS1
RIPK4
DCAF15
C17ORF51
C17ORF50
UBQLN1
BHLHE22
UBQLN4
OSMR
LOC401463
ULK1
MIR4688
PIM1
SSSCA1
POU4F2
MAN1C1
MCOLN1
GGT5
MIR22
CCDC144NL
PTPRU
CREB3L3
PTPRN
PTPRM
PTPRH
TLCD2
IFT27
UBL3
CPD
MFAP4
MIR4265
C21ORF91-OT1
KCNQ1DN
GABARAP
AQPEP
SV2A
ASH1L-AS1
FLJ35024
CAPZA2
APRT
SMARCD2
MIR4462
GATA2
MIR4665
TNFSF10
RASL10A
GPR18
SOX12
FAS-AS1
SOX14
KCNMA1
LINC00523
ZFP28
FTL
ZDHHC9
ZC3H4
KRT15
SLC22A7
KRT13
GPX4
TTC39C
FLNA
HES2
HES3
EIF4A1
WDR38
CRIP3
KRT18
KLHL26
RCAN1
TLE2
TESPA1
TLE6
TLE4
HIST1H2BL
POLB
HIST1H2BM
DCTN4
MDK
RBM11
PARVB
MRPL45P2
RXRA
FAM96B
GRAMD1A
GPR153
CMBL
RELL1
KRTCAP2
ABCA7
MARS
FAM89B
LDLRAP1
TUBGCP6
TMEM151A
IGSF8
IGSF9
TMEM259
TOM1
FLAD1
KIAA2026
CPSF7
CPSF2
TRIM24
SIPA1L3
DYNLRB1
ITGB7
KIAA1737
MIR5187
RRN3
ABR
APC2
PLA2G4B
ST6GALNAC4
PRCD
BTBD2
FAM126A
EPN2-IT1
MIR4690
INSRR
SLC25A16
LOC100653515
FAM173A
SLC12A5
EAF2
FOXF2
SLC12A9
CCDC19
PLBD2
ACIN1
XYLT1
TEX264
LOC100506746
PSMC5
MAMLD1
TCTA
VLDLR
CRELD2
FUZ
MIR4475
ARL4C
LINC00607
YPEL4
YPEL3
SLC11A1
FTSJ3
RNF219
PRR24
PHKG1
ORAI2
ORAI3
MAGEB2
MAGEB3
ZNF300
BCAR1
BCAR3
HOTTIP
CD97
LINC00514
SNX21
HDAC4
ONECUT3
CIRBP
ONECUT1
ZFHX3
FABP6
NHLH2
OXSR1
CBX8
CBX5
MXD3
C3ORF80
NLRP6
CDT1
RAB19
RAB13
ASCL2
ASCL1
ANKRD26P1
LAMP5
MIR210HG
LINC00938
ATHL1
ZNF853
CDC20B
UVSSA
ERCC2
CRNDE
ERCC5
HOXB-AS3
SOX1
XRCC3
LOXL1
SERTAD2
SERTAD3
ARAP3
BIK
CEBPE
PRR5
DVL2
KDM4B
KCND1
TMEM248
LSM4
LSM7
HMHA1
CEACAM16
BAI1
FRY-AS1
ARHGEF40
APOC1P1
HSF4
LURAP1L
APOC1
SNRNP200
EML2
GADD45B
VIL1
INHBE
GP6
HLA-DPB2
ZMYND8
SLC25A22
C2ORF62
LOC100506421
SMUG1
CNN2
MYLK
LOC100132356
KIN
BST2
DKFZP434L187
MYO5B
FRS3
CRTC1
LOC100288181
KIF18B
FAM13C
TNFRSF18
EIF5A
SDHAF2
MAML3
TWSG1
PCDHB1
SNORA80B
TRPM4
METRN
DHRS11
TUBB3
MIR4520B
MIR4488
SMTNL2
C8ORF22
RBFOX2
TNFRSF1A
FAM174B
SLURP1
RPAP3
OTOF
ZNF331
STK35
NXNL1
AGTR1
SOGA2
MKNK2
C19ORF69
CCR7
STAT3
RPL13A
DPM3
DPM2
LCP2
RNU6-34P
EFNA4
EFNA2
EFNA1
CD68
TPD52L2
PODNL1
OSBP2
C14ORF37
PLXNA2
MIR210
GPR56
CDH11
CDH16
KIRREL
CCDC74A
MAP2K2
OCEL1
NIPBL
LINC00982
CYP4V2
MIR10A
SPIRE2
CASQ1
NVL
LOC100130992
ABCC6
COL20A1
GSR
YIF1A
HEXA-AS1
LDLRAD4
GSN
SUPT20HL1
SLC38A10
ITSN2
GNB2L1
PTBP1
SNORD124
ZNF664
DEFB132
SLCO3A1
EHBP1L1
SCAMP1
HK2
T
TSPAN4
NXN
KCTD10
FLJ37453
DPY19L2P3
MIR548H4
ADORA2A-AS1
ZKSCAN3
L3MBTL4
LINC00963
GLIS3
MACF1
C16ORF11
PREX2
THBS3
PVRL2
MIR4252
LNX2
MIR4258
JMJD7
ETV3
XAF1
BTBD9
GNG8
BTBD3
GCSH
EHD4
TOMM40L
RAB3A
EHD1
RAD23A
IDS
GPNMB
IKZF4
LOC100271836
LINC00662
SNX29P2
MIR5703
IL4I1
NFIC
MRM1
TSKS
HMGA1
CHRNA3
PLEKHA8P1
MAPK8IP1
RGS16
DICER1
MIR449A
MIR449B
MIR449C
LINC00264
HMX1
HMX2
RSG1
CRYAA
ITPKB-IT1
LENEP
SEC31A
TATDN2
DOK2
GLI1
DAP
C19ORF77
RBBP8NL
LINC00881
C6ORF47
LINC00311
CFL1
ZNRF2P2
C10ORF54
DOC2GP
SEC22C
CNTFR-AS1
NFIX
LOC339807
BBS2
SPATA3
MIR194-2
FCGRT
NPPA-AS1
SPATA5
