# Supplementary material for: Identifying Network Perturbation in Cancer
Source: PLoS Comput Biol. 2016 May 4;12(5):e1004888. doi: 10.1371/journal.pcbi.1004888 (PMC4856318; doi:10.1371/journal.pcbi.1004888)
Supplement: S1 File — (ZIP) [file pcbi.1004888.s001.zip › files/tf_data/CD34_5k/BRCA1.csv]

RANGRF
ZDHHC14
ZCCHC11
MIR636
ABCA13
AP1M1
ZDHHC19
HIPK3
HIPK2
HIPK1
JPH4
ANP32A
CPQ
AKR1B1
SLC50A1
RBPJ
NTNG1
EN1
LOC100130476
TPM4
PTPLA
PCBP4
DBR1
AQPEP
ZC3H15
ZC3H14
SP110
MSANTD3-TMEFF1
MIR1207
NPR2
CAPZA2
ZNF683
XPA
PAPPA
SERP2
USP33
IQCD
GYPC
GK
NPL
KAZALD1
LRP4
FKBP5
CCND1
CCND3
MIR4505
CHN1
C1ORF27
EIF5A2
PKM
GPR113
ITGA9
FKBP2
RPS27L
CDKN1A
UROS
MFSD11
MGST3
POLR1B
TANGO2
GTF3C5
IQSEC1
DPYSL2
MIR3185
TSTD3
C22ORF24
OR2W5
HIP1R
XPO1
FLI1-AS1
CSDE1
WDR47
SOX12
SOX14
MST1
IL7
OXT
ZIC2
NF1
JAK1
ARIH2OS
ZNF516
LINC00681
CCDC50
SDK2
GAGE10
TMEM121
PDLIM1
CHRAC1
FLJ33630
USP27X-AS1
C2CD4A
KCNQ1
SLC39A9
PPARD
RHOU
VEGFC
TRMT61A
VPRBP
ITGAX
TNK2
ZNRF1
KCNH3
CTSH
PSMD14
DNAJC6
COL22A1
FBXO36
ZNF425
ZNF398
FBXO33
GOSR2
HES1
LINC00359
PRDM9
ATXN1
RALBP1
NBPF3
SHROOM3
SLC4A2
SNORA67
LOC100128573
MIR4711
NCOA2
NCOA3
BSX
RPSA
NCOA4
NEDD1
SERF2
NR2F1
CROCCP2
P2RY12
ZFHX4-AS1
CISH
KIRREL
LIMD1
GATM-AS1
TCFL5
ZNF83
PPEF2
CALB2
SPIB
IRX5
COX4I1
MCAT
GRAMD1A
C5ORF54
OLIG2
PRDM13
IL2RA
KIAA1598
TPCN1
RAB2A
LMO1
SLC17A6
TBCD
EMX2
RELL1
FGL2
NKD2
CXXC4
CDK5RAP2
MMD
TMEM8B
MIR345
B4GALNT4
SPHK2
SDC3
CALCRL
ZMYND11
LOC284998
ARL10
ERG
FIZ1
WDR83
ERH
TEAD1
TBXAS1
RPTOR
LPIN3
TWIST1
TMEM41B
SPTBN2
SKA1
LOC283856
GPR125
CLIP4
PCDH20
TTLL7
ITGB2
BANP
MIS18BP1
QRICH1
KPNB1
BMI1
PRSS16
ABR
ATN1
LINC00942
UNQ6975
TRIP12
ST6GALNAC3
HOXB13
BACE1
ARSG
ZC4H2
SERTAD4-AS1
BGLAP
ENDOD1
ARMCX4
SPIRE1
IER2
AOAH
ACBD3
GATM
MBD1
GAS7
SYBU
DPPA2P3
ROPN1L-AS1
RPN1
LINC00959
IMMP2L
AHCTF1
UNCX
OCA2
LINS
MIR4695
MARCH1
IKBKG
DFNB31
PYCR2
SLC25A15
GCM2
EGF
UBQLN1
ROPN1B
MIR3665
ASB7
RARG
MIR548AO
NFE2L3
CEP85
DYNLT1
ROPN1L
CNPY4
MKLN1
SLC12A2
CLSPN
GINM1
CDKN2C
CRISPLD1
MRPL35
MRPL32
EXT1
PARS2
HYMAI
BAZ1A
FAM69A
SHOX2
LOC283710
TPR
SIGLEC10
SEC24B
KLK8
LOC200772
SERF2-C15ORF63
CEP350
NTPCR
MANBA
RFX4
APP
RFX7
TRAIP
CSF3
DIXDC1
TRIP6
WFS1
XPNPEP3
SNX3
DMRT2
CCL1
DARC
PPFIBP1
MIR4751
LOC643441
TRIB3
MIR3613
FAM189A1
ARIH2
LOC100294145
TOPORS-AS1
PRR13
PLA2G12A
PEAK1
ZBTB8B
ATRIP
STK24
ZNF768
TNS3
PLEK2
TCF4
MIR33B
IGF1
BUB1
C12ORF65
BVES
TIFA
MIR3180-5
UHRF1BP1L
SMYD2
EPS8L2
EPS8L3
LOC100507175
CILP2
BVES-AS1
LINC00693
GPR98
GAS1
PDX1
SEC24B-AS1
CREBBP
SNORA6
MUT
ANKRD13D
HDAC2
CHAD
ZFHX4
TEX10
ZFHX2
RCOR3
OR1D4
FLT4
MXD1
RNF113A
MLF1
C3ORF80
NUP62
ZBTB14
ALCAM
S1PR1
ERCC6L
PRPF40A
CCPG1
FBXO24
LINC00466
LOC375295
RAB14
CADM1
KRTAP5-6
H1F0
KLHL15
LOC100506834
GPR55
KDM6B
GNB1
ENO1
DLL3
PTCHD3
PTCHD1
LRAT
IGF2BP1
TMEM2
UHRF1
ASXL2
LYRM4
LOC100507156
RTKN2
HOXA7
LOC285627
BASP1
CDK5
ZNF33A
IGLL1
KIAA1191
RNF146
OBSCN
DUSP5P1
PHF10
TCEB3
USP1
FLJ22447
SCN9A
FAM86C1
PRSS3
PUS3
ECE1
SEPT7P9
PITX2
PITX3
SORBS3
IL18BP
CEBPB
RICTOR
SERTAD4
ARAP1
FAM49B
ADCK2
KDM4C
YWHAH
ARHGDIB
MED18
ZG16B
FEM1B
USH1G
GREM2
PANK1
ST3GAL5
DHH
NR4A2
DRGX
VCL
PRKCG
IL19
MGAT1
EBF3
HIST1H3G
CYTH3
MIR3648
FFAR4
BAI1
DPH3
VAMP4
DDX25
CLEC7A
SLC16A7
TLX3
C1ORF189
LOC648987
SSR3
ZNF790
MMP9
CALCA
GGA2
IMMT
TGIF1
ARHGEF40
TSPAN18
HSF5
SYCP2L
CKM
CHRNA3
PPP4R1
RRP7B
SOX15
MYL6
ISPD
RAPGEF6
PIBF1
TMOD4
B3GAT2
UQCRB
KIF2C
TOPORS
FLJ44313
LDHA
GADD45A
MAP3K1
SP1
IRF2BP2
NSG1
MARVELD3
LINC00548
FADS6
ISL2
ATPAF2
CCDC77
ANKRD40
IDH2
ZNF521
WNK4
C2ORF62
SLC25A20
C16ORF95
ZNF513
C2ORF69
SLC25A29
BRD2
NUP210L
PCYT1A
DNAJA4
SECTM1
CSHL1
KPNA6
FOXA2
GUCY1B2
GBF1
MIPEPP3
MSANTD3
DOCK8
PNRC1
AKNA
PTPLAD2
GNAO1
C11ORF21
EPB41
SLC25A17
SEPT8
HELB
HOXB-AS1
B9D1
HOXB-AS5
SDHAF1
LINC00954
PPM1A
SRSF2
MICB
SYT12
HOXB2
NFE2
LSM14A
JMJD1C
CANX
ZFAND2B
NKAIN1
B4GALT6
GID4
ASB2
EPHB1
FRZB
MIR4766
TRMT12
GBP5
PAX5
TIPARP-AS1
UBA5
TIPARP
PAPD4
ZNF589
MIR4484
PHF20
PTPN5
C9ORF114
CCDC137
NAA10
GNAS
MRPS25
BCCIP
C11ORF31
LRCH4
CAMKK2
ALS2CL
STK35
EIF3A
GIMAP8
NVL
FSTL4
GGNBP2
DPF2
BAG3
PTDSS2
DPF1
GLIS3
LMNB1
LOC100507463
OXLD1
FGR
CRYGN
NSMAF
MEX3B
CHMP6
BCR
LOC727896
ADI1
DEF6
MOCS3
ZHX1
PDE3A
OAS3
HOXA11
IFNB1
PSMA2
LINC00114
C3
SLC6A12
DPM3
CTDSP1
DPM1
LOC100506710
SRF
RPS23
RPS20
NDUFA1
KIAA1751
APOA1BP
FOXD2
FOXD3
GALE
LMO7
MIR935
EFCAB11
C17ORF64
EFCAB13
SLC43A2
GPR68
MAEA
CYP4F22
SNORD10
GALNT10
PRRT4
CAPN12
ATL1
HMG20A
STX10
AGPAT5
CD247
TMTC2
ZMIZ1-AS1
PDE4A
ZMIZ1
RILPL2
SNORA47
NOG
MAP4K5
PCDH8
CDH17
LIMK2
HYI
GPRIN1
FARS2
CENPM
SNORA48
ZNF787
LRRC25
WASL
MPDU1
LRRC20
MOXD1
MIR4733
LHX5
SPTBN1
HOXA11-AS
RPSAP52
ACAD11
NPAS4
GDF7
GDF6
CBR3
SPAG6
FAH
EMC8
KCNS3
NRG3
ZCCHC7
MALT1
HS3ST3B1
OTOP2
CHAF1B
SNAI3
ZBTB7B
LOC400752
C1ORF35
PCNP
SNORA62
MIR550A2
PPP6R2
PIGV
TP53BP2
TMBIM4
THTPA
LOC442497
SQSTM1
SAP30
ZHX1-C8ORF76
PRKCI
PCAT6
ARX
EIF4A1
RAET1L
LOC100130992
TENC1
LOC728739
WDR83OS
ILF3
LOC100506801
FXYD6
NADK
TM2D2
HECTD1
MAN2B1
MIR193B
UTS2B
PLK5
SRP9
KIFAP3
SCN4A
NKX2-2
NKX2-3
UTS2R
CDK2AP2
ETS2
MIR4513
DENND2D
MIR4516
TRIM47
DMXL1
CAPN7
MICAL1
LOC100133286
SUSD2
CENPQ
TTYH3
FXYD6-FXYD2
RNASEL
MIR583
ENTPD4
DDX3Y
COG3
MIR5087
FLI1
FAM221B
CRYBB2P1
NEGR1
C3ORF37
KLHL3
KCNK15
UBR2
TDP1
UBR5
GPR3
MKRN1
FECH
SOCS1
HK2
MIR1282
PKIB
ADAM9
EIF4G3
PRAC
ATP8B4
ZNF567
STC1
LIPE-AS1
KDM5A
KDM5B
LPHN2
ZNF217
THOC5
STMN3
HLA-L
SNORD54
NRXN2
SLAIN1
ST13
PNMA2
NGLY1
PSTPIP1
ST18
UBAP2
CHD3
ST3GAL3
C1ORF145
HAUS5
FAT1
HDDC3
KDM4A-AS1
PIK3R5
TMEM187
SH3GL3
UBXN4
NEUROG2
UBXN7
CITED1
TMEM170A
PTCHD3P1
ISCA1
TTC3
TMEM92
MN1
FOXB1
TTC9
ZCCHC24
LMX1B
TMPRSS13
RHOH
GOLGA6C
DDX6
KDELR3
IQCH-AS1
COL6A4P1
RHOF
HIST1H2BJ
ANKRD28
C10ORF10
TAF6
PLAGL1
PLSCR3
C16ORF72
GPC1
TMEFF1
TMEFF2
G6PD
TNFAIP3
TAF8
TSPAN32
C15ORF61
FAM105A
C15ORF65
RNF123
FOXP2
KLHDC2
RFWD2
P2RY10
SORCS2
STAMBP
POT1
ARF6
CARS2
ANKRD63
LINC00582
MIR550B2
FAM194B
KDM8
GIP
CNR1
NAA20
MPZL1
FZD8
TBC1D4
CNKSR3
HNRNPK
NEURL4
MIR3687
PML
LOC100131825
IL4I1
CACTIN-AS1
TBXA2R
DAGLB
FAM49A
SIAH3
ARL6IP6
NEO1
TRIM13
FERMT1
FER
ADA
GCAT
PSMG2
HIST1H2BI
XKR6
ZNF154
ZNF524
PKD1
STOML2
STOML1
LINC00261
PDE4DIP
STAT5A
TAS2R40
PITPNM1
NKX3-1
PSMB8
TMEM235
MAK16
HIVEP2
MIR1179
OXNAD1
TBC1D22A
RTN4RL1
PODXL
MAPKAPK3
ARFGAP1
TNFRSF19
C7ORF65
LENEP
LOC285696
FOXD2-AS1
HIST1H2AG
ZC3H12C
RMI1
SRCIN1
SNORD20
RAB35
MYEF2
HCFC1
UPK3A
MIR3142
ARVCF
LOC374443
ADIPOQ-AS1
DKFZP434H168
TRAF1
GLIPR1
SNORA75
USP27X
KCNJ18
MIR4683
POU4F1
ZNRF2P1
AHNAK2
ILF3-AS1
CDV3
ARMC5
HM13
NFIC
SCAF4
DIS3
N4BP2L1
TINF2
UNC45A
CD8A
TMCC3
GPR65
BRAF
ATF5
ATF4
SIGLEC7
