# Supplementary material for: Identifying Network Perturbation in Cancer
Source: PLoS Comput Biol. 2016 May 4;12(5):e1004888. doi: 10.1371/journal.pcbi.1004888 (PMC4856318; doi:10.1371/journal.pcbi.1004888)
Supplement: S1 File — (ZIP) [file pcbi.1004888.s001.zip › files/tf_data/CD34_5k/CEBPB.csv]

DUOXA1
PGM2L1
DUOXA2
RNF11
C6ORF123
HIST1H4K
HIST1H4J
HSPA9
NELFA
AGA
ATPIF1
SLC50A1
FLJ12825
HSPA5
GPR180
FSCN3
FIG4
ZNF704
ZSWIM4
ZSWIM7
ZC3H15
DRAP1
KDM2B
TMEM53
TSPO2
SP8
SP9
NSRP1
ZNF41
MUC1
SP3
POLR3GL
ADPGK-AS1
GK
OSBPL10-AS1
CLDN3
SNN
MIR92B
RNASEH2B-AS1
KTI12
CLDN6
TSG101
ITGA9
ATP2A1
PNISR
MGST3
PHLDA1
APOA1
VPREB3
XPO6
FBXL12
PSMG1
RASEF
HRH1
COL1A2
KCNIP3
PRSS57
FAM212B
HPDL
RPS6KA1
NTNG2
KCNH2
TOP1
GIT1
SESN1
SMAD6
SMAD1
MTIF3
LOC100505841
MIR4712
FLJ16341
SLC36A4
ARF6
MIR553
ERICH1
DBNDD1
FAM71E1
SULT1A1
SAR1A
PQLC2
OLIG1
CCDC113
ATP1A3
ATP1A1
MYL6B
MGRN1
CUEDC2
CPEB1
CPEB3
PGLYRP1
SPNS2
CHAF1A
BIN3
RDH5
SMCR5
LINC00273
CLIP1
CDCA7
XPA
LOC338799
DEPDC4
CA14
UBL7-AS1
TNFAIP8L2-SCNM1
MIR762
SASH3
MIR769
RAB21
EIF4E3
RAB24
THAP7
PNP
YRDC
LINC00893
LINC00890
TRIM15
AHCTF1
NQO2
NQO1
PES1
MIR493
MIR497
ARL2BP
ASTL
MTMR9LP
SIX5
ATP5SL
RELT
C7ORF55
GSTTP2
HDGF
ZMPSTE24
AAGAB
PTH2R
RINT1
TBL2
ARRDC2
THOC6
SYPL1
RAB27A
RAB27B
C1ORF122
APP
CD300A
PAK2
CLUAP1
FOXP3
IL10RA
MSL3
SERINC5
KHDRBS3
SERINC2
ZNF593
MED1
MDGA2
MNX1
ZNF609
MXD1
TNS3
TARS2
DPYSL3
ARID2
LRFN1
ZBTB10
TK2
IGFBP4
CKLF
ABTB2
PPP5C
ARL2-SNX15
SHISA7
GAS1
GAS5
SEZ6L
TMC5
TMC6
NOC2L
MFNG
ZNF333
PRSS30P
AIDA
TMC8
FBXW11
PPA2
MALAT1
C2ORF54
RSPH9
CFLAR
C17ORF104
C17ORF105
CSF1R
ENKUR
CHPT1
SIPA1
SH3RF3
LARP4B
UGDH
SSX2IP
LOC100505876
BBX
MIR4700
TJP2
CXORF40A
DLST
LRRC34
SOWAHD
KIAA1199
F2RL1
HAS3
MAD2L2
TCEB1
PCBD1
CEP57L1
SMARCA1
CLCNKB
SMARCA4
LOC200726
TIPIN
CCDC167
LEPROTL1
ST3GAL6
ST3GAL5
NINJ1
NBPF12
CYTH2
PBX3
DPH1
FGD5-AS1
SMG7-AS1
ARHGAP31
ABRA
PTCH2
TUFM
SH3RF3-AS1
C20ORF144
UQCRH
PAH
TOPORS
DCK
GSDMA
CACNA1G
PSD2
GRAP2
DLGAP4
EIF4ENIF1
ATP6V0D1
MBNL3
C19ORF12
PNKP
SLC25A1
PRMT1
CLCN6
C10ORF76
BRD4
BRD7
BRD1
DNAJA3
ORMDL2
FCER2
MIR623
LYAR
TTC13
TTC19
ACADS
PNRC2
SP140
GAB2
KAT2B
LINC00938
NPTX2
ICOSLG
NDRG4
SUCO
THEM4
ABCF3
USP48
PPM1A
PPM1N
C4BPB
PPM1L
GSAP
USP43
LOC100130705
RNF135
TMEM70
DALRD3
PRKAB2
TMEM128
ZNF586
PTPN3
NCAPD3
PTPN6
ZNF614
PROK2
CAMKK2
EIF4EBP2
AGBL3
MSRB3
ARRB2
SLC39A1
CHCHD10
VDAC1
MIR24-2
CHMP6
DENND6A
SLC52A1
DHX58
PPAPDC1B
HOXA11
PSMA1
TTYH1
SRF
FER1L6-AS1
SRR
GALE
UBR4
SF3B2
RAP1GAP2
RMND5A
FSCN1
CKMT2
ADRB1
AGPAT3
ASAP1
NMI
C1QTNF9B-AS1
MIR4738
KIAA1522
ANGEL2
SEL1L3
RAB3IL1
RPL28
GCNT2
RPL27
RPL23
ZNF350
CD320
MID1IP1
AADAT
PIGH
ILKAP
PIGX
SRRM5
CCDC176
PDK2
LNPEP
DOLK
PECR
ZFAND3
SMAP2
EIF1AD
PPP1R16B
KRAS
HHAT
MICALCL
MRPS9
TDRD3
LOC100289361
C3ORF36
RBP7
LOC730668
ABHD5
GPR3
CALN1
TWF2
BMP2
TMA16
SOCS2
ULBP2
NR2F1-AS1
CCNJ
CCNK
NDUFAF3
BCL2L2-PABPN1
RASSF5
HOXC4
G6PC3
LOC283692
CTIF
ATP5C1
LRRK1
MIR143
MIR141
SLC25A32
MIR145
GATA3-AS1
DNAJC30
SLC25A51
ANKRD27
DCUN1D3
DYNC1LI1
RHOC
SNORA76
AKR7A2
LINC00921
RHOF
F11R
ANKRD28
MPG
TMEM65
TLK1
PLSCR3
FAM47E
ITM2B
PRKCZ
BATF3
LRRC10B
AGO3
METTL21A
TMEM110-MUSTN1
GRASP
LMNA
FZD2
FFAR1
FZD4
BTG1
FZD7
FZD9
GPN2
RAP2B
TMEM120B
BAI2
GGA2
TSNAXIP1
ZNF518A
HIST1H1B
ZNF154
ZNF138
PRM1
TMEM238
PRM2
TMEM234
PSMB2
HDHD1
LOC650368
JUNB
TFF1
HIST1H2AL
HIST1H2AK
C6ORF226
P2RX4
P2RX7
BCL2L13
H1FX-AS1
CRY1
ZNF555
HSD11B2
SH3KBP1
SIN3A
MIR4727
BEX4
ISYNA1
TRAF6
MIR4721
HOOK2
HOOK3
NUP160
ZNF793
PLXNB1
KAT6B
TMEM169
FOXN2
FOXN3
PCDH9
NICN1
PCDH1
CHD9
TARBP1
GRIN2A
GRIN2D
ATF1
ATF3
SMARCC2
SMARCC1
TMCO1
KIAA0319
LHX1
SMG7
SAMD15
BLOC1S1
PTGER1
MIB2
C15ORF39
LOC113230
METTL12
MIR3960
C2ORF91
ZMYM1
LHB
SLC38A2
BCAT1
MTUS2
STK4
MACROD1
ALS2CL
OSBPL6
RNASE13
EIF2A
SNRNP27
ARHGAP10
NOVA2
ANO6
LOC730183
TANGO6
LOC100134229
TMEM132E
MIR3184
WDR45
FITM2
WDR48
MIR1908
UACA
ZIC2
H3F3B
RNF103-CHMP3
VSX2
GRM6
GTF2I
LTBR
ALPK3
HOXB9
SENP8
LOC100631378
RHOV
PPARG
CSGALNACT2
ING1
DCDC2
DNAJC8
DNAJC4
ERMP1
WDFY4
WDFY1
BHLHE41
SORT1
PTPRVP
ECHDC3
MIR191
TPI1P2
CCDC97
C5ORF20
SLC2A14
RAP1B
C7ORF55-LUC7L2
ANKRD35
DYRK3
SNORD44
RHOA
NCOA2
ACO2
FLJ10038
NR2F6
NR2F1
BSN
RIMS4
LIMD1
RNF157
CTF1
ST7L
PRAM1
IL2RA
AK9
SLC17A9
GTF2IRD1P1
MSGN1
CDIP1
WDR81
SNORD42B
AP5B1
TTTY13
DHFR
BAX
SNORD42A
HAND2
ZNF490
TOB1
LOC100652736
LPIN1
GJB3
GJB2
KLF7
KLF3
MTRNR2L2
FPR2
ZNF302
GANC
C10ORF32-AS3MT
BTRC
SLC1A6
EEPD1
SYCP2L
FRYL
SFTPC
IKBKE
MARCH5
TMEM179
ZNF702P
SNORD4A
B3GNT4
EIF3I
B3GNT7
RARG
DHRS3
ADRA2B
MIPEP
ETNK2
CDKN2C
PIR-FIGF
TSC22D1
CCDC150
CCRN4L
SGK494
RPUSD3
SOCS2-AS1
TRAIP
CNFN
TIAL1
TNFAIP8L2
C20ORF201
EXOSC9
BCKDK
EXOSC6
HSBP1
LOC100294145
TOPORS-AS1
ADAMTSL4
CYB561
ANGPT1
PPP1R14C
PPP1R14A
PALM2
SPATS2L
FBRS
ALKBH8
VPS52
ALKBH5
KRT73
ATM
SCYL2
LOC100289230
TIGD7
FLT4
SSSCA1-AS1
H1FX
S1PR5
DNAJB4
GPATCH11
SUGP1
LOC100506834
ABCC10
U2SURP
UPK2
NPAT
SNORA57
LLGL2
FAM65A
ACOX2
UGDH-AS1
MIR2116
CDK9
C6ORF15
SYNRG
MSH3
SPECC1
VAV3-AS1
GAL3ST3
E2F8
SEMA6C
SEMA6A
LOC149086
ADCK4
RGL2
ADCK2
SUN5
ARHGDIG
SCN2A
ARHGDIB
DNAJC10
ARHGDIA
ACBD7
ASF1B
PRKCI
CES3
CES2
EBF1
PADI6
UCP2
CKLF-CMTM1
BDH1
SEC11C
NRM
ZNF791
ZNF93
LOC389641
SAC3D1
FBXO18
TEKT2
FBXO11
FBXO17
CHSY1
GGPS1
CWC25
OCIAD2
PPP1R3F
PPP1R3E
SNORD48
C9ORF40
SNORD41
MAP3K1
SNORD47
MAP3K5
LUC7L2
ERBB2
FAM131A
CTSK
CTSO
IDH1
RNF216P1
SETD9
GAS5-AS1
SNORD4B
SETD3
TMEM100
TMEM107
SETD4
SETD7
INPP5B
NKAIN4
INPP5K
NKAIN2
MSANTD4
TNRC6C
LOC100132529
DUOX1
DUOX2
AFF4
LOC100288911
CARD8
PNPLA8
NPPB
C15ORF52
HOMEZ
ATG13
UBA3
UBA1
PKNOX1
FRMD3
UBE2I
LINC00207
NAA10
GNAS
MED13L
ST8SIA5
NRROS
UBE2S
CYP26C1
DPF1
SEC14L1
ADIRF
CEBPA-AS1
LOC283335
KRT8
DACT1
LOC100506385
PHTF1
RRNAD1
LOC148709
MIR497HG
CAST
RAB22A
LFNG
EPB41L1
ARL2
MAST4
MIR665
FAIM
SLC43A1
LGMN
IL15
IL6
SNORA47
SNORA45
CUTA
C1ORF172
ANKRD16
ZNF816
HOXA11-AS
VEPH1
RNF170
MCCD1
RSBN1L-AS1
PCNA
CPT1C
CEP68
ANXA4
MIR26B
MEST
MCM2
KRTAP4-11
ZDHHC22
KRTAP4-12
DUSP12
SQSTM1
SAMHD1
TENC1
NDUFS3
NDUFS7
SSH2
COQ6
M6PR
HBM
TIMP2
TIMP1
TMEM183A
FAM132A
MFHAS1
EPO
LEPROT
ZFYVE1
MROH6
DGCR8
CCDC102A
DNTT
WWC1
DGCR2
GSE1
MICAL1
MICAL3
ZNF786
COX8A
GOT2
DDX3Y
PSORS1C1
VWA7
STK4-AS1
EMC10
LSG1
C9ORF78
ANKRD18DP
SNORD52
CCDC84
NIPSNAP3A
INADL
TLR6
ZNF564
SCN3A
SCN3B
ZNF217
STMN1
FOXK1
HLA-L
SLC7A7
SLC7A5
ZNF219
TMEM110
ARID4B
MMS19
ZNF667-AS1
FAM161B
DKFZP434K028
KANSL1L
C17ORF96
UBXN8
UBXN4
EID2
EPM2A
ASIC1
LMX1B
HCRTR1
DENND5B-AS1
RECQL
SNORD104
FGF8
SART3
HIST1H2BM
HIST1H2BN
SLC25A44
GLOD5
VAV3
SNX10
LOC100127983
KCP
C15ORF65
IPO7
LIN54
PDZD8
VAX2
WBSCR22
KIAA1614
MSL1
TNPO3
GP1BA
MIR3684
DUSP8
GTDC1
DUSP5
DRAXIN
PAQR8
GABPB1
PYGO1
PYGO2
ANKRD34A
CRHBP
C22ORF15
BCOR
FADS1
FADS3
IDUA
THNSL1
FADS6
C8ORF48
DPM3
WDR90
HCG11
NXT2
STAT5B
MSTO2P
CTDSP2
PITPNM2
ZNF594
MIR27A
BMP10
DGKZ
MIR200C
DGKA
CREB3L4
MPHOSPH8
LIX1L
U2AF1L4
BMF
NPM1
SNRPE
LOC728637
RGS9BP
PPCS
ZBTB49
IFITM10
PRKAG1
PCSK1
SCG2
P4HA2
P4HA1
LEMD2
DUSP27
AMZ2
TMEM87A
MRPL52
PRIM2
SP110
FOXN3-AS1
SCN4B
LARP4
MIR337
ZNF687
SERP1
MUC17
IQCH
MUC12
NPL
EDIL3
ANGPTL4
POP7
EIF5A2
ZNF197
ZNF195
C12ORF79
QSOX1
UBE2D3
PRG2
BAZ2A
TSTD3
DNAI1
PAQR7
SMIM2-IT1
MIR2861
RSBN1L
VWA5B2
TRPT1
TMEM125
ST3GAL6-AS1
ZNF227
KCNQ5
MIR4767
ZC2HC1A
SLC39A8
MMACHC
VEGFC
PPP1R18
PSCA
SULT4A1
GZMB
TCN1
SLC35B2
SIRPB2
ZNF423
NAB1
FBXO39
SNORD77
MYH16
MBOAT2
PTGER2
REL
SPSB1
HINT3
NEURL1B
CYP1B1-AS1
JHDM1D
SMC3
ANTXR2
UNC5CL
CDC37
S100A2
LONRF1
LEPR
LTA
LRP4-AS1
MIR4785
TMEM63C
ARID5B
METTL17
BANF1
AKR7L
RBM4
RBM3
RPL23A
LAPTM4B
OR51D1
AEBP2
MIR3654
WT1-AS
TTC7A
LINC00485
ACER2
SIM1
CXCR5
SCIMP
NDUFC2
COA4
SNORA3
ARSG
E2F1
ARMCX6
SHISA9
MGAT4A
MGAT4B
SNORA21
ATP5J2
GABPB1-AS1
EPHX2
LINC00954
IZUMO4
TNRC6B
TNNC2
ANKRD13B
USP20
ADAMTS1
NDUFC2-KCTD14
ARHGEF2
COTL1
CBFB
EEFSEC
CENPM
RAB5B
STRA6
SCD5
CLCF1
SIGLEC12
ZNF230
KIFC3
MIR425
SLC41A3
GH2
MIR423
SCARB2
MRPL47
C11ORF84
MRPL49
SLC9B2
CD300LB
STARD10
SLC44A2
SEC63
CRADD
NEK7
RUVBL1
CABIN1
DENR
ADAR
U2AF2
CSRNP2
C1ORF50
ZNF768
C1ORF54
ZNF764
ZNF766
ZNF181
BUB3
SNORD76
ZNF20
SNORD74
SNORD75
SHH
SNORD78
SNORD79
KLRG2
DNAH2
NASP
CILP2
DOPEY1
NSD1
ZNF500
PITPNA-AS1
ZNF506
C17ORF102
UBL4A
C10ORF128
TRPC2
SAMD4A
ADSL
FAM167B
USF1
FAM53A
VGLL4
SLC35C1
AIM1
GNB2
DLL4
MTL5
SATB1
LOC284751
STX4
STX7
GDPD1
MYO9A
TGFB3
PHF10
PHF12
MEGF9
SLC5A5
ECE1
TSLP
DRG1
ALX3
ALX1
NLGN1
LOC79015
LOC728739
UCN
ZBTB2
ZBTB1
GNPTG
NR4A3
CDC42EP1
DRGX
SYNGAP1
MIR22HG
TCP11
CASC4
CHST12
VAMP8
ABI1
ROCK2
FOXL2
POU2F2
PITPNC1
BPTF
CACNA1G-AS1
RAB4A
NDUFB5
PODXL
GPR33
CCNT2
AXL
TPD52
C1ORF228
ATP6AP1
ATP6AP2
ZC3HAV1
JAK3
ANKRD44
AQP5
C19ORF33
FBXL20
NR2C2
TNIP1
HAND2-AS1
ACTL10
ACOT9
PATZ1
USP32
ADCY4
PLD1
SBF2-AS1
MFI2-AS1
RUNX1
RNF219
SARNP
GUCY1B2
MIR3155A
RNF215
ZBTB20
LZTR1
ZBTB25
MIR146B
ZNF75A
DOCK4
MAU2
SEPT9
CCDC163P
LINC00837
HOXB-AS3
TNFRSF12A
SEPT3
KANSL2
SLC9A2
TNRC18
JUN
NARR
SYT12
RBM34
SYT11
SCNN1A
JMJD1C
IDH1-AS1
C11ORF95
RBM39
EPHB2
MCMBP
RALGPS2
PARP2
TP53INP1
GIMAP5
HOXB5
LOC286059
MRPS28
CD274
RHBDF1
MIR328
LOC100130950
CEP19
LAMTOR2
NADK
C12ORF57
LOC100505636
MOB3C
MOB3A
SH3GL1
SNORD81
SNORD80
ZNF530
LOC286186
UGGT1
RPS26
C5ORF30
APPL1
AGRP
NT5DC2
CTDSPL2
HNRNPUL2-BSCL2
LOC100287534
GATAD2B
MLNR
GPSM2
GPA33
MIR4323
LGI3
BAHD1
CORO1C
PRELID1
ADPGK
SCAMP2
WASF2
STAM2
NPAS1
FAU
NUP188
TMF1
ZNHIT2
STAC3
SPOP
KIAA0247
LPHN1
TP53BP1
SNRNP48
CASP8
PURA
PICALM
ADPRHL2
CDX1
LYRM1
SETD1B
MIR3679
KLHL21
LOC100507557
TTC9C
AHCYL2
ZP3
PDE7A
CAPN2
TTYH3
PIR
LRRC37B
ENTPD5
RCAN2
SPAG4
NFAT5
FUT11
HCG4B
CX3CR1
AUNIP
MSTO1
LACE1
ELP6
KDELR1
ANKRD53
C7ORF26
METAP1
MAMDC2
DPRXP4
KBTBD4
ASXL2
ZBTB39
GRAMD2
FATE1
AKT1S1
DCTN4
RNF220
NEUROG2
ZBTB37
AGAP11
TMEM95
TMEM11
NELL2
TBPL1
TLR9
TMEFF1
LOC100505532
TMEM19
ACE
EPHA2
GAD1
HCFC1R1
GPR148
KDM6B
CITED2
CITED1
FGF14
PFDN4
MTHFR
LOC100505622
TRIM13
DTNB
SNORD90
HNRNPUL2
ZNF527
JRK
MET
MESTIT1
RNF144B
EMP3
EMP1
STEAP3
RPS13
FOXG1
RPS18
DCAF13
MIR638
PILRB
ZC3H12A
LEPRE1
ZC3H12D
SRCIN1
BROX
WIBG
TSR3
LSM12
GCLC
UBQLN4
TMEM183B
MIR5088
ZNF415
C12ORF45
DAPK2
KCNJ12
IGFLR1
PIM2
PIM3
ULK4
PIM1
SSSCA1
POU4F2
TNF
C1QTNF4
C1QTNF5
PTPRA
MYOZ3
UBL7
PGAP2
FKBP5
CPQ
SLC4A7
YIPF6
CDC42SE2
PIK3R4
CXORF27
PVRL4
DIAPH1
CAPZA1
MIR4469
GATA3
CCND1
PHKA2-AS1
LITAF
APOBEC3D
TNKS
ATP6V1F
NDNF
MIR23A
LOC100506368
CDKN1B
IFIT5
SPTSSA
SERPINE1
MIR4257
PANK1
IFNL1
SOX11
CCT5
TIMM10
PDLIM2
HEATR5B
KRTAP5-AS1
GDI2
RPRD2
ARL5C
CBY3
PAFAH2
ZDHHC5
GFM1
SBSN
EFCAB5
WDR38
CAPNS1
LOC728431
LOC100335030
TNFRSF10C
TNFRSF10B
TNFRSF10A
ZNF816-ZNF321P
TRIM58
DCTN1
TPTEP1
POLI
CDC7
HIC1
HIC2
FAM186A
PCDHB11
TM9SF3
MRPL45P2
MIR1538
BEND3
IL17C
PLCL2
FAM96B
RNF26
ASRGL1
UBIAD1
GSTZ1
ERG
FAM89B
TUBGCP5
C1ORF64
HARBI1
PSMD4
RTP3
SGMS1
MOB1B
MYOF
EPS15
PPFIA3
SELPLG
LOC101059948
COQ10A
CNOT3
LOC100131060
CNOT6
ALDH3B1
NOS3
LTBP2
RTN2
RNF216-IT1
ABR
ATN1
HGF
MCFD2
POMT2
ATP4B
CMTM8
LILRA6
CMTM1
PGAP3
IL1RL1
MIR4692
MIR4690
RASAL1
NUDT22
GCM2
ATP5J2-PTCD1
FAM173B
LOC645249
SLC12A5
SLC12A4
ZNF260
SLC12A3
SLC12A9
XYLT2
ATP1B3
XYLT1
BLOC1S1-RDH5
ARID1A
VIM
GNG4
CXORF31
TCTA
ELMO3
SNX3
SNX4
RPL27A
MIR3613
ARL4C
BANP
YPEL4
YPEL2
CCNE1
ITPKC
MIR3155B
PRR24
CLDN4
PLXDC1
CLDN7
RASGEF1C
RASGEF1B
ORAI1
CSK
ERO1L
IBTK
GALNT7
BCAR1
EIF4B
IRF2
PAAF1
CLK3
HDAC7
NHLH1
CBX4
CBX1
FKSG29
FASTKD5
ZBTB17
MIR759
C1QBP
CCPG1
PPP1R12A
KLHL11
KLHL17
RAB1A
RAB1B
GMPPB
UNK
TRIM65
C10ORF32
DUSP3
AMIGO3
NEU1
SRCAP
C6ORF100
ERICH1-AS1
C11ORF68
SOX2
BBC3
HIP1
OPRL1
CEBPA
LOXL4
ELL
CRIM1
PPIEL
LOC100130987
ABCB5
MED17
MED18
KCND1
STARD9
NKAPP1
LOC100507373
PSME4
MIR1181
CEACAM18
CEACAM16
PPM1B
TAMM41
CLEC4M
ABCF1
MCC
NOTCH3
TCTEX1D2
CACNG3
CACNG4
ARHGEF40
PPP1R42
EGR1
CRLF3
LOC158960
MIR138-2
MYL6
RAPGEF6
LIN7B
SLC30A9
RAPGEF1
RANBP10
SLC35G2
AKAP10
PLEKHA8P1
USB1
MPP2
FAM110D
ZYG11B
ADM5
MYRF
KAAG1
C2ORF69
LOC440028
ROR1
LRRC41
ATIC
RGS11
MIR5196
ZNF277
KIN
HDAC10
MYO5A
IFT43
ISG20L2
MIR3917
MIR3912
METTL5
GOLT1B
NAPRT1
CRTC2
MAML1
PPP4R1L
LINC00856
HECA
LOC401980
TUBB3
FAN1
BSN-AS2
MIR4488
SDHAP2
ARV1
SDHAP1
MIR4647
MIR4648
NIPSNAP3B
KNOP1
PHF5A
SYN3
SOGA1
PAX2
C19ORF69
LOC100506343
CD2
AMN1
PSTPIP2
DNAAF2
KIAA0100
RAF1
BCAS3
APH1A
ADIPOR1
CHRNB2
HBEGF
C20ORF196
ICAM1
C20ORF194
SLC8A2
BCL7C
CTDSP1
RPPH1
CD63
CD69
SMTN
NUCB2
PODNL1
NEUROD2
LRP3
MIR3136
CDS2
URM1
C3ORF72
ACTR3C
WDR13
CHRD
NABP1
TRIM71
WT1
S100P
ZMYND12
MAP4
SCAP
CAMLG
PLEKHF1
RAP1GAP
BRI3
SPOCD1
KMT2B
HSPB8
OVOL1
ALDOA
THAP7-AS1
FAM43A
ARX
NFAM1
YIF1B
CKAP5
MDFI
BCL2L2
DNAH10
LAT2
ZNF70
RBM15B
SPINT2
ZFP1
LIG3
ZNF665
ZNF667
ISCU
EHBP1L1
LOC100129961
ENPP4
NEGR1
GIPC1
FAM193B
KCTD12
KCTD11
GFRA4
MIR135B
ZKSCAN7
KDM5C
GLIS3
ARRB1
GLUL
UBE2L3
DCP1A
DNM2
PSENEN
ICT1
PREX1
TUBA1B
UBTD1
OSM
PIK3R2
ZNF284
CD79A
SLC14A2
REEP3
SMG6
PDIA2
DENND5B
EVPL
LOC284632
TMEM44-AS1
TAF3
TAF1
LRRC15
HMOX1
CRLS1
CHD1
RTN4RL1
GCSH
STOM
GON4L
IDE
CCDC101
SMIM2
TMED1
SMIM4
CGB
TMED8
FLJ13197
TCF25
IL4I1
CECR1
ARL6IP5
LANCL2
VPS26B
ID2
ID3
RGS19
LINC00263
LINC00265
HSP90AA1
LOC284454
PALD1
CD53
UBOX5
RAB34
FLJ16779
DOK3
LRP1B
DAP
C19ORF73
GLE1
C6ORF48
GAPDHS
ACAP2
LUZP1
RAB3A
SAP30
LRG1
BICD1
NFIB
SELO
CD163
PDCD6IP
BBS7
SIGLEC9
DNM1L
BCL6B
NFIX
SPATA6
