# Supplementary material for: Identifying Network Perturbation in Cancer
Source: PLoS Comput Biol. 2016 May 4;12(5):e1004888. doi: 10.1371/journal.pcbi.1004888 (PMC4856318; doi:10.1371/journal.pcbi.1004888)
Supplement: S1 File — (ZIP) [file pcbi.1004888.s001.zip › files/tf_data/CD34_5k/CREB1.csv]

HIST1H4B
DUOXA2
HSPA5
PABPN1L
TIMELESS
CELA2A
HBA2
HIST1H4L
LAPTM5
PDCD10
SLC50A1
ZNF709
NCBP2
ZNF701
FIG4
ZNF704
SPN
IRX5
KDM2B
IRX3
TMEM51
SP8
OSGEP
LOC100505666
TYW1B
FAM84B
SP7
GK
LOC399715
PRRG4
ZNF674
COL7A1
PARP15
ZNF678
NSL1
ATP2A1
ATP2A3
ALDH3A2
PNISR
EVC
PMM2
MFSD12
DENND4B
VPREB3
LOC100132111
LOC100652772
GRAP2
HRH2
SPATA42
RASEF
TTL
FBXL19
KCNIP3
PRSS56
DNASE1L2
C2ORF48
HPDL
NOC4L
KCNH4
RPS6KA2
SNRPB2
RPS6KA5
SFT2D1
TCIRG1
LOC285484
GIT2
TMEM198B
SMAD7
VAPB
SMAD3
KIAA0586
MIR4717
MIR4715
ARF3
FLJ16341
ELMSAN1
HTR7P1
MYEOV
FAM71E1
SULT1A2
AKNAD1
KDM2A
SH2B1
SAR1A
NOL3
CRTAM
CCDC114
GNG12-AS1
CLPTM1
CXXC5
DANCR
CES5AP1
LOC100289019
NADSYN1
SRBD1
JRKL
FAM86C2P
LOC100289495
RDH5
ANGEL2
CLIP3
CLIP2
CLIP1
CLIP4
NDUFA4L2
MIR4736
UBL7-AS1
TNFAIP8L2-SCNM1
FLJ31306
EIF4E3
RAB26
MIR3153
MIR3154
SMKR1
FAR1
WDR73
WDR74
CFP
QTRTD1
NAP1L4
LINC00898
RIBC1
SFMBT1
ASB3
MTMR9LP
SIX5
SIX2
RELB
PAAF1
SHOX2
TBL2
DMRTC2
THOC7
THOC6
DBH
RCC1
PXN-AS1
RNF103
UQCRFS1
GTSE1
MSL1
FOXP4
MSL3
SERINC5
ZNF593
LOC115110
PINK1
SMARCB1
ZNF598
MYCN
ZFR2
TARS2
DPYSL2
DPYSL3
TCF3
NCBP2-AS2
NUDT1
IGFBP6
SCMH1
CKLF
PANK2
ARL2-SNX15
TRIM9
PFN1
TMEM211
MEF2D
FBXL20
MDN1
EPHX3
MFNG
ANKRD13A
KIAA1467
RPLP2
EIF2B4
RPLP0
TEX12
FBXW11
QPRT
IFT140
RSPH9
C17ORF107
C17ORF105
TPM3
C17ORF100
NDFIP2
FLJ37035
CDCP1
CLIC4
LRSAM1
UGDH
CELSR2
IER5L
ASGR1
TMEM143
HOXD-AS2
BBX
C16ORF54
TJP3
YOD1
LRRC36
PPAT
SOWAHD
FAM117B
ALOX12P2
ST6GAL1
PCBD2
PRDX4
PRDX2
AGRP
LINC00649
PITX1
ITGB1BP1
SMARCA5
CCDC166
LOC146880
RAB1A
TOR1B
OST4
KANK3
ST3GAL1
RUFY2
RUFY4
VASP
PBX2
DPH1
SPAST
KATNB1
NSUN4
SLC16A7
SLC16A6
ARHGAP30
WIBG
RAD51L3-RFFL
DCAF4
APOM
ZNF660
MAMSTR
MIR3165
C20ORF141
POLR3K
POLR3H
TOPORS
GPAM
CALM2
DCK
GSDMA
CACNA1D
CACNA1G
PSD2
FBXL12
DLGAP4
GLO1
WDR60
FBXL14
OIP5
CLCN3
CDH23
CLCN7
TRIM23
PNKD
DNAJA3
MIR620
NKAP
CCDC28A
LYAR
RP9P
LINC00338
MIR4435-2
MIR4435-1
GAB3
DTD1
LAIR1
TDRD10
SUCO
AEN
PPM1G
SRSF6
MZB1
USP46
USP40
USP43
NFE2
C6ORF25
HLA-DQB2
PJA1
RNF139
GID4
MRPL4
ZNF582
PAX3
RPUSD3
GGTA1P
PTPN7
CAMKK2
CAMKK1
EIF4EBP2
BAG2
ANAPC16
AGBL2
BAG4
ARRB2
ARRB1
CHCHD10
MIR24-2
CHMP6
HSP90AB1
MIR4659A
MIR4659B
ZER1
TMEM204
HIST2H2AA3
HIST2H2AA4
PDHA1
RPS6KA1
SRL
GGNBP2
IGSF21
CS
USP7
FSCN1
SNORD17
MYL12B
CKMT2
TAPBP
AGPAT4
NMB
SCARNA16
AVPI1
LOC388948
C15ORF27
PLAUR
SMCR9
FOXO1
LPGAT1
TMEM159
ALDH1A3
CDC37L1
LYPD4
PRICKLE3
NAP1L1
TAC4
RGS2
ALOX5
AADAT
LOC400752
HPN
ATXN7
PIGX
LOC348761
ANKLE1
LOC100133445
OAZ1
C2ORF81
PDK2
RDH11
MT1IP
UBR3
MAFK
MAFG
SLC39A13
DNAJC14
LOC730668
DENND3
ARHGAP27
PTP4A2
ZSCAN25
LOC100130987
DDIT3
MRPS9
MRPS7
NKIRAS1
IFI30
ABHD2
ABHD6
HSDL1
NUCB2
CALN1
TWF2
SOCS1
SHROOM2
ACSL3
EEF1D
PPP2CB
ARPC1B
GOLGA8A
HOXC8
RASSF5
CD151
KREMEN2
CHD3
NEBL
CHD9
MIR142
MNT
ABHD11
FLYWCH2
TMEM246
IL4R
MRPL17
RNF44
RHOV
MFSD4
ANKRD27
RHOH
ITPR2
ACO2
RHOG
RHOF
MPG
PRDM14
TLK1
FAM47E
ITM2B
AIFM2
AIFM3
ASCC1
MPZ
LRRC10B
AGO3
AGO2
MCPH1
MAPK15
TMEM110-MUSTN1
MIR2355
LMNA
FZD2
CKLF-CMTM1
OGFOD1
FZD6
ZNF625
TEF
ZNF571-AS1
GPN3
GPN1
RAP2A
RASA4CP
AMFR
GGA2
TSNAXIP1
HIST1H1E
TGFBRAP1
SOS1
TACC3
PRKACG
PIAS1
TMEM239
PSMB9
ZNF136
HIVEP3
FAM195A
LOC650368
HDHD3
SPG7
TFF1
ANKHD1
GNAT1
P2RX5
P2RX7
HIST1H2AB
KCNK6
KCNK7
ZNF555
ZNF550
SIN3B
VPS13C
TRAF5
HOOK2
HOOK3
ZNF793
GTF2H5
TMEM163
EVI2B
FOXN2
LGR6
RPL39
RPL35
GNA12
GRIN2D
ATF1
PPCS
TAP1
ZCCHC11
SMARCC1
SUMO2
IL6ST
MOCS3
BPIFB2
MOCS1
CCDC140
SMG6
BLOC1S3
BLOC1S2
BLOC1S1
LHX9
MFRP
PTGER1
SEMG1
METTL12
MIR3960
ZMYM3
RPS16P5
SLC38A1
B3GALT2
PTGR1
PTGR2
STK4
TMEM184B
R3HCC1L
UBE4B
SHFM1
LINC00229
MIR4505
UNC5B-AS1
SNRNP25
YBX1
CAPZB
NUAK2
HSP90B1
POLR1B
TANGO2
GOLGA7B
STIP1
HIP1R
BCDIN3D
AHSA2
ANKS3
H3F3A
MRI1
CCL27
NR1H3
ALPK3
METTL25
HOXB2
SENP2
MIR190B
DCDC5
CYSTM1
ING1
TYRO3
CEP170B
GLYATL1
WDFY4
WDFY3
SORT1
P2RX5-TAX1BP3
WDR83OS
TPI1P2
TMEM191A
RALBP1
SLC2A14
ACO1
ZNF835
SNORA69
KIAA0947
SNORA65
LINC00921
BSX
NCOA5
FLJ10038
ATOH8
MECP2
CMIP
HCRT
FAM201A
PRAM1
SLC27A2
SREK1
AK9
AK1
APOBEC3A
SARS
CDIP1
WT1-AS
MIR4740
NCKAP1L
BAX
GATA2
FAM109B
SNORD42A
SH2D3A
NGEF
MYOD1
ZNF121
LPIN1
SULF2
ST5
GRIN3B
GZF1
TMEM220
CAD
FAM189B
MDC1
BFSP1
HTATSF1P2
FAM216A
OSER1
MEX3D
MEX3B
HOXB13
PPP1R37
SNORD37
C9ORF50
MAP3K11
NCL
MAP3K15
FUCA1
CHERP
LIF
UBTF
SFTPC
NUDC
LRRC43
FOXI1
LOC284648
TMEM173
MICA
UBXN11
MIR4520A
EIF3K
FNDC8
RARG
CACUL1
NCF4
DHRS2
ADRA2B
PWWP2A
ARMC12
CTSW
WT1
JAKMIP1
CDKN2A
TSC22D1
TSC22D3
TSC22D4
BAZ1A
CCDC151
YIF1B
LRRC4C
MRPL23-AS1
SLC2A6
TRAIP
CNFN
MYCNOS
RHO
LOC653486
LOC285847
CD2BP2
NFATC2
RPL37A
TNFAIP8L2
C20ORF201
EXOSC7
MADD
TOPORS-AS1
ADAMTSL5
CYB561
KIAA0895L
MYO5C
ZNF582-AS1
C22ORF31
MIR3197
MIR3190
MIR3191
C22ORF34
EPAS1
DEPDC1
TK2
DEPDC7
FZD9
ALKBH5
CDKN2B-AS1
RCOR1
TIGD5
ADHFE1
S1PR1
DNAJB5
TPSAB1
CFLAR
FANCM
HAS3
ARSG
LOC100996485
SNORA52
CARF
SNORA57
LRRFIP2
TNFRSF14
UGDH-AS1
TRAPPC6A
CDK9
CBX3P2
C6ORF15
AMOTL2
LCN2
RABGAP1
IGF2BP2
NENF
SPECC1
LIMS1
GAL3ST3
MAGEF1
SEMA6B
DDHD1
RGL3
SUN5
EOMES
ARHGDIG
BCDIN3D-AS1
RTBDN
ASF1B
MATN2
CHRNE
HIST1H3B
PADI3
PRKCZ
EBF1
MIR1224
RBM14-RBM4
HIST1H3I
PM20D1
PM20D2
DDX23
FAM195B
GPIHBP1
PFKFB2
GGA3
SCRIB
LINC00551
LOC100505695
SNAR-F
ADD1
FKBP11
PIDD
ATF7IP
GGPS1
TOMM7
OCIAD1
CCDC97
PARD6A
ZNF571
PRTN3
TRPV2
ATPAF2
FAM131A
FAM131C
ERLEC1
SETD9
RPL15
RPL11
RPL12
SNORD4B
SNORD4A
FLJ44313
EHHADH
LRRC73
GHITM
NME2
NME3
C17ORF82
INCA1
ZCWPW1
LOC100128822
PRSS23
SPEG
MSANTD1
EME2
CXORF58
CLSPN
DUOX2
EPB41
DAXX
AP2S1
PCNXL3
CARD8
CAPN10-AS1
ALDH16A1
NKAIN2
UNC5B
UNC5C
CCM2
MAP1S
FRMD8
CCP110
UBA1
LOC100507462
KIAA0754
PHF23
UBE2I
LINC00207
NAA10
CDHR2
ADAMTS2
GNAZ
SHQ1
GNAL
AGFG1
DPF2
SEC14L2
SEC14L1
SEC14L5
SEC14L4
BTBD19
BTBD18
UPF2
SRGN
DACT1
FRMD6
RASL12
APTX
RRNAD1
RHBG
MASTL
RAB22A
GMCL1
TSEN2
DUS3L
LFNG
ODF3
NDUFA6
ACSS1
NDUFA8
PLEKHM2
MAST4
WAS
FAM72A
IL18
IL10
DLD
IL6
STX10
SAT2
COLGALT1
CUTA
BIRC2
HIST2H2BC
C1ORF177
ATP11B
C1ORF172
LTA4H
RB1CC1
SPTBN4
GNN
EVPLL
RNF170
C6ORF226
GDF1
TNFSF12-TNFSF13
UBE2Z
NT5C1A
PI16
CPT1A
PAPSS1
ANXA2
ZBTB7A
ANXA9
MIR26B
DUSP18
ZDHHC22
FAM53C
DUSP12
SQSTM1
PACRG
DNPH1
HBP1
POGZ
OPRD1
C1S
EMX2
COQ6
SBDSP1
MUC22
RILPL2
MROH6
DGCR8
ABCA11P
CCDC88A
NDUFB11
PYGB
NDFIP2-AS1
MAP3K14-AS1
GPR107
ZNF788
PFAS
IDNK
RAB27A
PSORS1C1
STK4-AS1
PSORS1C2
ZNF367
VWA1
LSG1
KCNN1
ANKHD1-EIF4EBP3
PMS2
C12ORF43
KCTD21
CCDC82
H2AFX
FBXL4
CCDC84
NIPSNAP3A
DPCR1
RNF6
ZNF566
SCN3A
NIT2
ZNF217
STMN1
CAPS2
FOXK1
HCFC1R1
HLA-C
LOC283335
PHF21A
INO80
HLA-E
PPP1R27
TMEM110
ARID4A
ARID4B
WDFY3-AS2
ADRBK2
TMEM117
FAM161B
RRAGC
STYXL1
AMER2
MIAT
PRSS36
ANKRD18A
UBXN7
LOC646329
SDAD1
KIAA0368
ASIC1
HIST1H2BD
FGF8
SIK1
SBK1
BCAN
SLC25A45
CDC27
ELOVL6
ELOVL5
GPANK1
SMCHD1
FLJ31104
MIR940
KIAA1614
RAB8B
TNPO3
CNR2
NR6A1
OSTC
CLUHP3
MGAT5B
ABCC10
LOC606724
DUSP3
GABPB1
LRRC8A
PYGO1
RBL2
ATP8A2
FOSL2
PAQR4
CRHBP
PAQR6
FERMT3
C22ORF15
FADS3
WDR90
METTL5
PRR5L
DPM1
LRRC14B
MIR1972-1
KCTD6
MIR27A
HIST2H2BA
CARNS1
DGKZ
RFTN1
FFAR2
DGKA
EFNA4
U2AF1L4
GDE1
SNRPC
PACS1
ANKRD65
NPM2
RNF167
GFI1
RNF168
RGS9BP
ZBTB40
ZBTB48
ZBTB49
IFITM10
IGSF6
SMARCC2
U2AF2
PPP3R1
PRKAG1
CTC1
PRKAG2
SCG2
SEMA4A
SEMA4B
LEMD2
DUSP26
OTUD7B
AMZ2
HBQ1
FAM171A2
TMEM87B
MRPL54
NAPA
ADAL
RBM14
ZNF688
MIR1205
IFFO1
ALOXE3
ZNF681
LOC100507217
FXR1
LRP4
LST1
PTER
PTEN
PLTP
NPW
KLC3
GPR113
ADAP1
ZNF195
ELAVL1
RASGRP4
ELAVL3
CDKN1B
SNORD65
BAZ2B
PPP1R15A
APOO
MIR2861
GSX1
PAICS
NFIL3
ZNF512
VWA5B2
ZNF516
GDF11
TMEM125
TMEM121
KIF9
CCDC59
TMEM129
ZC2HC1A
SLC39A8
HIST2H3C
HIST2H3A
SLC39A1
NUFIP2
VPRBP
PSCA
SLC35B1
SLC35B3
EMC2
NAB1
ATXN3
NAB2
REL
SPSB1
COL2A1
SKIDA1
S100A6
S100A1
EIF5
SPIB
LTB
IRAK3
SCAF8
FEV
MTFMT
KIAA1598
NAA38
ARID5B
APBA3
LTV1
OXR1
GLS2
RBM6
RBM4
B4GALNT1
ANKH
GNE
EMID1
MIR3654
MIR3652
WDR83
NDE1
LINC00483
LINC00482
AARSD1
ESYT1
RAI1
CXCR5
CBWD5
CBWD3
APPBP2
COA4
TLDC2
COA3
PLEKHO2
MIR645
MIR641
ARSD
NKPD1
E2F3
E2F1
CA2
E2F8
OGN
PNMT
CHRND
MGAT4B
CAMK2N2
EEF2
BZW2
FLJ22184
LINC00959
SNORA26
CRAMP1L
SNORA28
GABPB1-AS1
LINC00957
C5AR1
TNRC6B
FBLN2
AKIP1
HYOU1
WNT10A
GNG12
PROKR2
CBFB
MKLN1
CDH2
CENPN
CENPM
SIMC1
MIR1470
LDB1
SSH2
CENPW
NHEJ1
PYY
SCARB2
AZU1
PLEKHA5
PLEKHA6
MRPL40
MRPL44
WNT7B
ZNF699
WNT2B
ERAP1
STARD13
ITGB2-AS1
FHAD1
TRIB1
UNC93B1
NCKAP5L
FAHD2CP
DENR
ADAR
DDX51
NEK8
CDC42BPG
MT1H
IQCA1
C1ORF54
ZNF764
RNPS1
UBE2E2
MIR937
CNGA3
PEX16
SHE
SHH
BLVRB
CCDC9
DNAH3
NASP
MTHFD2
SH3TC1
HS6ST1
RPL7L1
NUDCD3
TMEM130
TMEM131
C10ORF120
EGFLAM
ZNF230
GPBP1
PRPF8
TRPC7
IFI27L2
MPLKIP
C17ORF70
GAS2L1
FBXL19-AS1
EGFLAM-AS2
FAM167B
ACVR1B
LOC100287015
TBX15
VGLL2
TBX19
FAM53A
RANBP1
VGLL4
SLC35C1
RALGDS
FGD2
DLL1
LOC644656
MERTK
NAE1
FRMD6-AS1
LOC284751
STX8
RSRC1
STX4
STX6
KEAP1
MCMBP
LOC646278
CECR5-AS1
TGFB1
ANPEP
LOH12CR1
LOH12CR2
MUC2
LGI3
MEGF6
MIR3185
IQGAP3
TENC1
LPHN1
EVC2
YY1AP1
NKG7
AQP10
YWHAE
ZBTB3
NR4A1
TXLNA
SYNGAP1
MGAT3
TCP11
GLRX
PDCD1LG2
TBKBP1
C8ORF69
CHST10
MIR4449
VAMP2
MIR4443
ABI1
FIBP
VPS11
LOC100289092
CACNA1G-AS1
SLC6A6
SLC6A5
SLC6A4
NDUFB6
FOXL1
CHN2
FAM129B
CAPRIN1
HSFY1P1
TOB2P1
GPR34
TPD52
FMNL3
LOC728431
CBFA2T3
IRF2BP2
IRF2BP1
QPCTL
MAPRE1
MAPRE2
AQP5
ANKRD40
SNORA15
LRRC1
IRF2BPL
NR2C2
TNIP1
PATZ1
SHMT2
PLD4
MORN3
PLD3
RBBP7
MFI2-AS1
KIF22
IFI6
RUNX1
GUCY1B2
ZBTB22
RNF214
ZBTB20
PCYOX1L
KIF26A
DOCK4
KLLN
CC2D1B
HOXB-AS1
TNFRSF12A
HOXB-AS5
KANSL2
CLEC7A
TNRC18
RBM34
JUP
NARF
C20ORF96
TFR2
PLCB4
BAHCC1
ZNF143
PARP2
NEBL-AS1
PAPD5
CDC14B
RPSAP52
RHBDF2
PPP2R5E
RPSAP58
CEP19
FGF23
LCMT2
C2CD4D
POLA2
LOC100505636
DSN1
TBX2
GTSE1-AS1
CTNND1
FBXO7
KCNA7
SNORD82
SH3GL2
JMJD8
ZNF781
QSER1
SLFN13
MIIP
APPL1
CHMP1B
RAD51D
CAPN14
CAPN10
RUSC1
RNF126P1
GATAD2B
SLC35D1
GPSM3
CYFIP2
DIP2B
AIMP2
BAHD1
CORO1A
MDH2
GUSBP2
KRTAP29-1
CLIC6
SMOX
SMARCA4
NPAS1
VPS33B
GYLTL1B
C10ORF137
ZNF362
FAM221B
EMC10
IL15RA
ABHD14A-ACY1
CASP8
PURA
KCNN4
BCL9
APITD1-CORT
MAN2B1
AKT1
AKT2
PIH1D1
MIR3677
MIR3679
S100A13
NKX2-5
LOC285548
AHCYL2
ZP3
GRK5
PDE7A
OAS2
CAPN2
MYB
NRADDP
SPAG4
CSNK1G2
SNAPC2
GPR27
PCGF1
PCGF3
CX3CR1
LOC613038
GSK3A
ATP8B2
ATP8B4
KDELR1
CLEC12A
MATN1-AS1
ZNF839
ST14
UBAP2
UBAP1
LOC100506207
LOC728392
TCTN3
MEFV
PILRB
NEUROG2
PROB1
AMT
SMC1A
DRGX
PVT1
MED31
C6ORF89
TMEM95
PLEK
BSCL2
FAM57B
TBPL1
FAM91A1
NWD1
WNT5B
MIR132
ACD
FAM222A-AS1
DYNC1H1
HNRNPH3
GNAI2
MRPS34
TBC1D5
AGTRAP
FGF17
RUSC1-AS1
SLC7A5
PFDN4
CCNB2
TOP1MT
COL9A3
TRIM13
ICOSLG
KIAA1407
LOC729177
DEGS2
FGD5-AS1
HIRA
MIR199A1
EMP2
EMP3
ZNF253
ARL2
BCL11A
DCAF13
PDCL
RRM1
MIS12
ZC3H12A
SRCIN1
LOC339666
SLC9A3R1
LOC100287036
BHLHE22
LOC595101
LOC401463
ZNF415
LOC202181
SLC35E4
ULK3
IGFLR1
NAGS
KCNJ15
PIM1
MLXIPL
TXNL1
LINC00240
MAP7D3
POU4F2
MAN1C1
NAGA
KIAA1211L
PTPRS
SNORD49B
SNORD49A
ACTN4
C1QTNF1
C1QTNF5
KCNT2
CREB3L4
PTPRN
PTPRJ
UBL7
TLCD1
FKBP5
MFAP4
OSTCP1
FKBP3
FKBP9
SLC27A1
CDC42SE2
GABARAP
NOB1
IRAK2
HEBP1
TMEM186
NDUFB4
FLJ46906
WIPI1
GEMIN8
SMARCD2
MIR4469
GATA3
PHKA2-AS1
GM2A
FDXACB1
PRR14
NYAP1
LMO2
TNFSF12
HSD17B10
ATP6V1F
C19ORF47
TBCC
MX2
ATP6V1H
MTL5
MIR23A
SFXN4
PUM1
LOC388242
MIR650
SOX11
SOX12
LINC00035
PDLIM4
C7ORF10
PDLIM7
FTL
ZDHHC3
ZNRF1
LRR1
ZDHHC7
SBSN
APITD1
CBS
GPX3
WDR36
GPX4
C17ORF76-AS1
EFCAB5
CAHM
HES4
HES7
ABHD17C
KLHL21
TLE3
LOC100335030
TESPA1
TLE4
LINC00856
PRKCSH
DCTN3
PLP2
TRIM56
OSER1-AS1
NDUFV2
HIC1
RBM10
RBM15
PCDHB14
PARVG
BEND7
IL17C
NAT2
FAM96A
RNF24
GRAMD1A
ATP6V0D1
C16ORF71
TAF1B
SRGAP3-AS3
MEPCE
TRIOBP
VAV1
TMEM8B
CCBL1
KCNC2
PSMD7
RTP3
SGMS1
CPSF3
MYOF
CHGA
SHBG
QKI
PPFIA1
MAD1L1
DYNLRB2
APOL3
RNMT
ALDH3B1
ITGB2
LTBP3
TMEM51-AS1
RTN4
ITGB8
YARS2
PLA2G4C
BACE2
H3F3AP4
IER2
CMTM8
MBD6
RPP14
CMTM2
CMTM3
ZNF460
CMTM1
FAM126A
LILRA1
LARS2-AS1
ZFPM2
HUWE1
PACRG-AS1
ARAF
RASAL1
NUDT21
SLC25A11
LSR
NFE2L2
ZFP112
FGR
USP35
SLC12A3
SPIN1
METTL7A
MORN5
TEP1
EXT2
XYLT1
CNOT3
BLOC1S1-RDH5
PSMC3
IAH1
ARID1A
ASCC2
ZNF280C
C16ORF13
VIM
MIR4520B
GNG3
LEPROTL1
DDAH2
YIPF6
SNX1
CYB5R3
FUS
ALG2
TMEM88B
SLC29A2
MIR3613
CASD1
FUK
MIR3615
YPEL4
CCDC124
LINC00602
CCDC121
YPEL2
CEL
FTSJ2
TTC17
DERL2
STK24
GCC2
CLDN4
CLDN6
CLDN7
ORAI1
MYH9
DAP3
TRDMT1
MKI67IP
MRFAP1
RNASEH2A
TUBB
ZNF335
CD74
EFNB1
CD72
ONECUT3
ZFHX3
SH3BP5
SH3BP2
CBX2
C3ORF80
SEC61B
PSEN1
WDR26
WDR24
TRAPPC13
LINC00467
ASL
KLHL18
CKS2
APOBEC3A_B
ACADSB
CMC2
TRIM65
TRIT1
NELFCD
KIF1C
LOC728752
ZFP37
HKR1
LENG9
CRNDE
C6ORF100
BBC3
HIP1
OPRL1
RBL1
ZNF720
SEPT6
ARAP1
GABARAPL2
KDM4C
MED11
MED15
SUZ12
MAP3K14
ABCB8
JSRP1
ZNF540
NKAPP1
LOC100507373
PSME4
INTS8
ABHD14A
LSM1
TMEM242
ABHD14B
ZNF69
PBLD
TNFRSF11B
CEACAM16
NLRC5
LOC283922
TLX2
CMTM7
TCTEX1D4
FGFRL1
EPB41L4B
MIR138-2
N4BP2L1
RAPGEF6
RANBP10
CERS2
CERS1
MPP2
MPP1
RORC
PARK2
FAM110A
COX20
NXPE3
INHBE
ZYG11B
GJD4
GJD3
LOC440600
FAM181B
ZMYND8
FAM210A
BZRAP1
NUPL2
MAGIX
ATIC
SNRPD2
CNN2
ZNF277
CHAC2
ISG20L2
YME1L1
MIR3917
FAM98A
SYNGR4
NAPRT1
EXOC3L4
FATE1
CTXN1
LY86
SUMF2
MAML1
MIR199B
PPP4R1L
PIK3IP1
HECA
B4GALT7
NKX3-2
RARA
ACSF2
GBP5
B3GNT7
MB21D2
MIR4488
SDHAP1
SPACA4
CCDC130
LGMN
RPAP3
TIMM22
STK35
POLR2J4
PHF5A
NXNL2
SOGA1
CD52
MIR1972-2
MKNK1
CD4
CDSN
DNAAF1
FAM173A
BCAS3
SNX17
APH1A
STAT4
NUSAP1
ADIPOR1
ERCC3
ICAM5
ICAM4
BEAN1
C20ORF194
SLC8A3
SLC8A2
DPM3
CTDSP1
BCL7A
LOC149134
RABGEF1
EFNA1
SMTN
EFCAB11
EFCAB13
BTAF1
NEAT1
GALNT13
SGK1
MIR212
WDR12
LINC00473
WDR16
PDE4A
PDE4B
PDE4C
MAP4K1
TIMM9
ZMYND12
MAP4
CCDC64
BCL9L
CAMLG
PTPN23
RAP1GAP
RNU11
PLEKHF2
APEX1
PCP4L1
FAM83E
SERPINI1
ACY1
TMEM220-AS1
PCSK7
SUV39H2
SUCLG1
MAFG-AS1
ZNF354A
SCGB1C1
ARX
LOC100130992
NFAM1
MTFP1
SPATA2L
EDEM2
ZNF625-ZNF20
ABCC1
NDUFA6-AS1
DHCR7
LDLRAD4
MIR3145
TRMT10C
ZNF70
RAB38
ZNF76
ZNF77
UGP2
SPINT1
ZFP1
ANKMY2
BDP1
APEH
NNT
ZNF665
HK2
C11ORF1
NXN
TDP1
CSNK2A1
KCTD11
KCTD19
FZR1
EPT1
GFRA4
PRAC
ZKSCAN2
XRN2
SERAC1
KDM5C
TBX4
TMEM259
GLIS3
PRSS48
SLC25A32
PSENEN
C16ORF11
LINC00884
OSM
SAMD1
ATG9B
MIR4256
CNTD1
PDIA2
DSTN
IFIT5
TAF3
XAF1
TAF1
AP1G1
LRRC15
GNG8
ZNF674-AS1
RTN4RL1
GCSH
EHD4
SS18L2
C4ORF36
STOM
GLIPR1L1
GLIPR1L2
IKZF5
IDE
MIR4492
TICAM1
ARMC5
MIR5703
TMED2
TMED1
BAIAP2L2
SSBP4
POLD4
TCF25
REEP2
REEP4
MYPOP
CECR1
HBA1
CECR5
RPPH1
HMGA2
[truncated: 52 more rows]
