# Supplementary material for: Identifying Network Perturbation in Cancer
Source: PLoS Comput Biol. 2016 May 4;12(5):e1004888. doi: 10.1371/journal.pcbi.1004888 (PMC4856318; doi:10.1371/journal.pcbi.1004888)
Supplement: S1 File — (ZIP) [file pcbi.1004888.s001.zip › files/tf_data/CD34_5k/CTCF.csv]

SSPO
NYX
HSPA6
HSPA5
HSPA4
REM2
TYW1B
ELANE
HBA2
PMM2
ATPIF1
SLC50A1
NCBP1
CNTROB
PPP3R1
SPR
LOC100652791
MIR553
DRAP1
KDM2A
IRX4
SCLY
IRX1
LOC100996342
TMEM51
FOXQ1
SP9
OSGEP
PROCA1
GRINA
SP6
SP7
OPA3
RAB40C
ATP6V0C
PTRH1
MYL12A
TRAPPC1
WHSC1
TRAPPC3
TRAPPC5
CLEC2D
PARP10
ZNF678
PDE5A
CTBP1
NTHL1
GAREML
NSL1
ITGA9
ATP2A2
ATP2A3
PRRT1
SNAPC3
MFSD10
MFSD12
DENND4B
GTF3C4
UFSP1
APOA1
APOA2
PMM1
LILRB2
XPO7
LOC100652772
RUSC1
SOBP
PSMG1
PSMG2
FBXL18
KCNIP3
KCNIP2
KIRREL3-AS3
DNASE1L2
FAM212B
LIN28A
FAM212A
HMGB3P1
INHBA-AS1
CNTFR
C2ORF47
CHST7
RPS6KA1
RPS6KA2
KCNH1
RPS6KA5
TP53I11
SFT2D1
ATAD2
FRAT2
GIT1
SIGIRR
TMEM198B
MINPP1
FOXC1
TRERF1
GHRL
SMAD7
VAPB
VAPA
MUS81
SHROOM4
MIR4710
PCOLCE-AS1
ARF3
ARF1
CKS1B
ARF4
ELMSAN1
MOBP
TFPI
MYEOV
CCAR1
LOC729911
SULT1A1
SULT1A2
IRX5
COX4I1
NOL9
NOL8
MOB2
SAR1A
C4ORF48
LINC00672
PQLC2
NOL3
OLIG1
RAB11FIP3
KDM2B
CCDC114
RLF
DCAKD
MCF2L
ADARB1
LEO1
RAB7A
IRX2
CDC42
C2CD3
IFIH1
MED31
C2CD2
CBLC
HMGB1
CPEB3
CPEB2
CHAF1A
PDDC1
ABAT
ARL16
ZNF780A
BIN1
BIN2
NFX1
RGS20
IFT80
FAM86C2P
EEA1
ARHGEF17
LTBP4
CLIP2
CDCA4
LOC100131496
FIP1L1
NDUFA4L2
STEAP1B
KISS1R
CD48
UXS1
MND1
CD40
DMTN
HIST4H4
CRB3
FLJ31306
RAB23
RAB24
RAB8B
CFD
G6PD
CALU
RALB
ACTR1B
ACTR1A
SYBU
ATP6V0E2
IGDCC3
WDR74
LINC00893
TRIM16
PABPC1
NAP1L4
FAM173A
NQO2
RIBC2
SPRED2
SPRED3
BRK1
ARL2BP
PRPF6
LOC100272217
GSN-AS1
CEP85
SIX2
C7ORF50
ONECUT2
PIP4K2A
LOC100506388
MRPL36
MRPL30
ARL14EP
LEFTY2
UBE2R2
FAM69A
RINT1
TBL3
ARRDC2
FAM120AOS
THOC6
DBH
SYS1-DBNDD2
RFX1
RFX2
RHBDL1
IBA57
C6ORF52
TMEM44
TMEM179B
B4GALT1
PAK1
XPNPEP3
FOXP2
FOXP1
MSL1
C11ORF58
YTHDF1
LOC115110
PANX1
ZNF600
ZNF606
ZNF607
MXD3
ZNF608
RGMB-AS1
INF2
TNS3
RHBDD2
SDF2L1
IGF2
TARS2
TCF3
DLD
NUDT2
NUDT3
FASTKD5
B4GALT2
IGFBP4
IGFBP5
EPS8L1
COL16A1
PHLDB3
LOC100144595
ABTB1
ABTB2
PMS2P4
MEF2C
SHISA5
LOC100287792
SHISA7
PFN4
TMEM215
DDRGK1
PPP6R2
TRIM2
SHISA8
SHISA9
GAS7
SSB
NUTF2
ACTA2
TMC6
ZNF335
ANKRD13B
ZNF331
RPLP2
EIF2B4
TMC8
CSMD2
CSMD3
LGR6
CD300LB
CYB5D1
BET1
RSPH9
CDRT15P1
MECOM
TPM4
TPM3
TRADD
FUT8-AS1
ANKLE1
TGFBR1
CLIC2
LRSAM1
SSX2IP
FOXL2
BBX
SLMO2
SLMO1
TJP2
TJP3
DOT1L
BUD13
CXORF40A
LYST
LRRC36
PPAT
BABAM1
KIAA1199
F2RL3
SNORD88C
ATP6V0B
SRRM2
ST6GAL1
TCEB3
TCEB2
AGRP
CLGN
KRTAP4-5
SLC26A4-AS1
UBAP2
MIR3545
OAZ1
ITGB1BP1
MIR4638
SYCN
ZNF3
SDCBP2
FYN
CDKN2A
MIR3940
MIR185
OGFR
ST3GAL3
DNAI1
ST3GAL1
RAB1B
RUFY1
GALNS
CPLX1
NBPF12
AP2A2
VASP
ASCL5
CYTH4
DPH1
MIR4526
DPH6
SLC16A3
KATNB1
SLC16A6
DCAF6
CANT1
CALCA
TUFM
LAMP2
DYNLL1
KCNQ1DN
CD34
ERGIC1
C20ORF144
APCDD1
MIR718
TXNDC5
CMC2
CALM2
TTC30A
TTC30B
FAM46D
UBE2QL1
FAM46B
CACNA1G
DLGAP1
DLGAP4
MIR196A2
ATP6V0D1
CUL7
CUL2
C19ORF10
PNKP
CLCN3
HOTAIR
CLCN1
PRMT1
CREB3
CLCN6
CREB1
CLCN4
PER3
INO80B-WBP1
PNKD
BRD9
BRD1
BRD2
CARHSP1
KAT8
DNAJA1
ORMDL1
MIR626
KAT5
GPR19
GALR3
GYPC
TTC16
C7ORF49
RNF157-AS1
AES
SLBP
MRPL20
MRPL23
MMGT1
HSPG2
MRPL28
DNAJC21
NPTX2
ZFP90
ZNF850
CD200
TDRD10
NDRG4
LINC00936
PPM1G
THEM6
SRSF7
CHD1L
MSMP
LOC100131655
PPM1M
PPM1K
USP40
ZYX
DNAJB14
RPL10A
KCNQ3
PAX5
ZNF580
PAX6
EFTUD1P1
GGTA1P
PTPN4
ZNF611
SLFNL1-AS1
PROK1
ACAD9
SUZ12P1
HAPLN2
ZP3
PTDSS1
PTDSS2
BAG6
MYO1G
ADAMTS16
CHCHD10
VDAC1
CHMP7
RPS9
ZNF503-AS2
SLC52A1
SLC34A1
CTPS1
LGALSL
MIR4659A
MIR4659B
HOXA10
TMEM205
UQCR11
C2
GALNTL6
SRF
FBXO43
C9ORF16
FAM214B
USF1
IGSF23
LGALS1
SRY
RAP1GAP2
RMND5B
KCNJ2
RRAGD
RPSA
KCNJ9
LOC388942
AGPAT4
JAGN1
EREG
AGPAT1
LSP1P3
TP53I13
MCL1
RNF38
VARS
MIR4284
TMEM156
VSTM4
C16ORF45
PEX10
PEX13
ANGEL1
LRRC28
SEL1L3
PRICKLE1
TIMM17A
CALCOCO2
NUF2
UNCX
LOC338797
RGS5
LPCAT1
LOC100133669
MID1IP1
DNAJB5
SMARCB1
MIR375
LOC400752
PIEZO1
PIGO
LINC00654
HPN
WRAP53
EPCAM
TMEM72-AS1
FAM154A
CSNK1G2
PPP1CA
SRRM1
CCDC171
LOC100133445
CCDC177
ATP6V0E2-AS1
WBP2
SEC61A2
PTGS1
FXYD3
HFE
NPLOC4
KLK15
PUF60
ZFAND3
GADD45A
PLIN3
CDK2AP2
PLVAP
SLC39A13
SMAP2
MIR4515
MIR4514
RBPJ
DENND3
ARHGAP22
SNRNP35
DVL1
ARHGAP27
ARHGAP24
ZSCAN25
PLLP
CD8A
MTX1
AOX2P
CCR10
VIPR1
IFI30
BMP4
MYLIP
NUCB1
HSDL1
NKIRAS2
TWF2
EIF4G3
EIF4G1
ACSL1
PPP2CA
CSTL1
ATP6V1G2-DDX39B
ULBP2
PACSIN3
C19ORF24
ULBP1
CCNK
HOXC9
HTR5A
ANXA2R
RASSF5
RASSF4
TRIM35
CD151
IFNA14
VMO1
FEN1
SSU72
OGFR-AS1
KREMEN2
THAP11
NEK10
RSAD1
ATP8B3
MIR149
MIR638
PLEKHJ1
MIR142
MNT
ABHD11
SNORA7A
NPC2
IGF2-AS
GATA3-AS1
TGFB1I1
HTRA3
FLYWCH2
FLYWCH1
MRPL10
MRPL12
TTC1
IL4R
ARPC3
SCLT1
ARPC4
ZNF823
GATSL3
DCUN1D3
C1ORF148
C1ORF145
AKR7A2
ZNF829
LINC00926
RHOF
ANKRD29
ANKRD28
PRDM16
IL1RN
PRDM14
TMEM64
PRDM12
PRDM13
PRDM10
PRDM11
USP53
LOC100128264
EBF4
CASKIN1
POLRMT
EBF3
IL17RE
IL17RD
AGO1
MATK
MIRLET7A1
GAMT
FAM120A
ARF6
SCML2
MAPK12
FFAR3
SRGAP2D
TGFBR3L
OPN3
HPGD
MIR1227
TEC
TEF
ZNF623
NEURL2
GPN3
NFKB2
CTNNA3
RAP2A
FAM49B
KCNQ1OT1
FLJ44511
ZFP36L1
ZFP36L2
RPL3
RASSF7
THEG
ADA
HIST1H1D
HIST1H1E
ZNF518A
ADM
HTR7P1
FHOD1
COMMD3-BMI1
EMILIN2
USHBP1
TACC1
TACC3
OPRM1
CHRM4
ZNF138
NOTCH4
DECR2
HIVEP1
HIVEP2
FAM87B
ZNF311
FAM115A
ACVR1
RASL12
ZNF316
SPG7
TEX33
ZNF319
DROSHA
HIST1H2AK
C6ORF222
P2RX2
CORO7
BCL2L13
HADHB
ESCO2
KCNK6
HADHA
RPS19BP1
NUP43
ZNF557
ZNF551
MSX1
MSX2
SH3KBP1
TRAF1
MIR3689D1
RMDN3
MIR4721
TMPRSS3
TMPRSS4
TMPRSS6
CRYM
LRRC56
TMEM164
TVP23A
ILF3-AS1
DENND1A
EVI2B
RPL26L1
RPL36
RPL35
RPL32
PCDH7
LMNA
TARBP2
TARBP1
GNA15
GRIN2D
ABHD15
ATF4
TBC1D10C
LOC729218
SH2B3
IFFO1
PPAP2C
MFGE8
BUB1B
TMCO4
CAP1
DBN1
HSF4
DLG1
LHX1
COMMD8
LHX4
OARD1
PTGER4
COMMD3
SYS1
SMG8
MIB2
LOC113230
MOB4
METTL16
ZMYM2
LOC100289511
NPR2
NPR3
SLC38A3
MTFMT
PTGR1
OSBPL8
STK3
STK4
SCT
TMEM184A
TMEM184B
ALS2CL
R3HCC1L
CXCL16
UBE4B
KAZALD1
DBNL
AKAP2
AKAP3
CD3EAP
TUBB4A
MIR4505
CD163
TOMM40L
STARD3
STARD6
SMC1A
ANO8
SIRT2
GNG12-AS1
NUAK2
CELF2
CELF1
POLR1B
SMC1B
PLEC
POLR1E
GOLGA7B
PTGDR
MIR3185
CCDC111
CHKA
C5ORF38
HCG25
HCG26
WDR45
NPPA-AS1
C11ORF35
SNAR-G2
JAK2
ZIC3
C19ORF33
TNFRSF4
TBC1D29
GTF2I
LINC00681
ALPK3
EFEMP2
UCK1
SENP3
TP53I3
HID1
PPARD
COL2A1
DSE
ING2
PDAP1
CENPBD1
GSTO1
DNAJC8
C1QTNF9B
DNAJC4
DNAJC5
DNAJC6
USB1
RING1
TTC33
TTC32
RHOH
TTC36
MYZAP
MPP2
GOLGA6C
PTPRVP
EFCAB4A
ECHDC3
MPP1
CD19
MIR192
ACP1
SPHK2
C5ORF22
RAP1B
C5ORF24
MKRN1
ITPR3
KIAA0947
SNORA65
RGMB
LINC00920
SNORA62
EAPP
TMEM11
BSX
TMEM18
NR2F6
NT5C3A
MIR4534
GIMAP1-GIMAP5
SUV420H1
MIR194-2
SEZ6
DDB1
RNF157
MST1P2
GRID1
MCAM
SS18
PRDM15
FRMPD1
JSRP1
FAM201A
PRAM1
SLC27A3
FLJ46906
GEMIN8
AK8
TBCK
APOBEC3H
TPCN2
AK3
LMO1
LMO2
EMX2
TBCA
APOBEC3B
MDH1B
PFN2
EBI3
PRKD2
MIR3652
KRBA2
WRNIP1
FMO1
ZNF493
SH2D3A
SH2D3C
AFAP1
COBLL1
HERPUD1
CDK19
TOB1
ZNF200
SLC37A4
TOB2
DDX18
KLF7
ST7
CTSA
ATP6V1B2
FCGRT
EFR3A
MTRNR2L6
EFR3B
HEATR6
RNF216P1
STH
FBN3
BFSP1
HTATSF1P2
FAM216A
SH3GLB2
RNF126
MMP25
C10ORF32-AS3MT
MEX3D
PASK
MEX3B
MTERFD1
HOXB13
C9ORF53
IL17RC
HVCN1
CERK
FN3KRP
LOC100289495
MAP3K12
MAP3K13
NCL
C9ORF9
TPSD1
SLC1A4
SLC1A6
APITD1-CORT
SYCP2L
LIF
LIN7B
DEXI
LOC646903
SPTB
IKBKB
MARCH6
LRRC45
IKBKG
LRRC47
LRRC46
ZNF702P
SETD3
MIR4520A
CXCR3
DNTTIP2
B3GNT7
UBLCP1
B3GNT2
CDCA3
TSFM
MDM4
DHRS4
B3GNT8
B3GNT9
LRRC71
FGFBP2
NOL12
CDKN2B
WT1
CCNL2
TSC22D2
C9ORF171
TSC22D4
DKFZP686K1684
NME7
CCRN4L
NMT1
EDEM1
LOC200772
CCDC159
SNORD126
HRC
KIAA1161
LRRC4C
MTCH1
SLC2A6
SLC2A4
CSTF2T
DRGX
UBTD2
LOC653486
TAS1R1
FAM24A
FAM24B
MESDC1
NFATC4
TNFAIP8L1
KCNJ2-AS1
FUBP3
TENM4
METRNL
COLQ
CEP104
EXOSC3
CTBP1-AS2
EXOSC7
GFER
MARCO
ADAMTSL5
TULP2
TCP11L1
LINC00235
CEACAM1
NID2
EN2
SNORD96A
DLGAP1-AS1
ANGPT1
PPP1R14B
PPP1R14A
UBP1
INCENP
ENG
PDIK1L
FZD3
LOC256880
C3ORF14
MIR3197
EXOG
NR3C1
SDSL
MIR1914
ALKBH7
ALKBH4
EEF1E1
RALA
MIR29C
KRT77
CDKN2B-AS1
STXBP2
ZNF622
MIR611
OBFC1
FLT3
SET
C6ORF1
ATP5A1
DNAJB7
TMEM200C
S1PR4
LINC00346
CFLAR
FANCE
TTC24
TTC27
HAS1
TTC23
HNRNPA0
PODXL2
RCL1
MRPS18B
C1ORF162
ENO1
E2F4
ZNF808
CLU
SNORA52
ZNF800
MC5R
TAOK2
TAOK3
CNOT6L
GNB2L1
LLGL2
LRRFIP2
ACOX3
RUSC1-AS1
HOXA7
TRAPPC6A
CDK5
IGLL1
CBX3P2
HOXA9
LPAR5
STMND1
MGLL
PRKAA1
CA6
LIMS2
GIMAP1
LIMS1
RCSD1
AFG3L1P
IRAK1
PRKX
SEMA6B
FAM219A
PKI55
DDHD1
ADCK4
SUN1
LOC441242
DNAJC14
NFKBIL1
USH1C
NANS
ASF1B
PACSIN2
SUPT16H
PRKCD
FAS-AS1
CACNA1C-AS1
PADI3
PADI2
RER1
PADI6
HBA1
MIR1225
MLX
SCML1
NAT8L
PBXIP1
SEC11A
MIR181A2HG
FAM195B
ACKR6
FAM195A
PFKFB4
TYMS
ITPA
ARID3A
ATP6V1C2
C1ORF186
TBATA
WWP2
SNAR-F
UBE2J2
RPN1
FAM3A
FBXO10
FBXO16
PPP4R1
TPI1
PPIL4
ACHE
SFTA3
MIRLET7F1
PPP1R7
TOMM5
SNORD43
TMEM191C
DEAF1
PPP1R8
PLA2G6
NSG1
TPSG1
LOC646938
MARVELD1
PLA2G3
ZNF577
ZNF579
TPGS1
NUP210
PRTN3
SNORD42B
MIR4741
SNORD42A
ZBTB10
SHC1
DLG1-AS1
MIR4747
MIR4748
IDH2
CTSB
CTSD
KCNAB3
EVX2
MIR5698
CTSZ
C16ORF92
RIBC1
RPL12
RPL13
SNORD4B
SNORD4A
GPATCH3
NME4
UCKL1-AS1
CXCL3
C17ORF89
ZNF525
NME3
LOC100133612
INCA1
SPEN
ZCWPW1
PRSS27
PRRX1
MSANTD1
EME2
EMD
LOC100132529
CXORF58
STK36
EMB
EPB41
MATR3
PYCR2
NUDT8
INO80E
STK40
DAXX
PCNXL3
NT5C
VPS37D
AFF3
TEKT4
GAB3
PNPLA2
CARD8
CANX
NPPB
NPPC
ARHGAP11A
PDCL3
TINCR
ERP29
CCM2
SFPQ
ABRACL
SPICE1
PHF20
PHF23
DNER
NAA15
LINC00207
GNAS
MED13L
UBE2C
ST8SIA4
CDHR4
CDHR5
PTCD1
LOC147646
FAM35DP
GNAL
DPF1
SEC14L1
SCG2
ARHGEF3
RNU6-33P
IL1B
LOC389247
IL17C
SIK1
VPS41
CPXM1
BMP2K
PKNOX1
ZNF318
PP14571
DUS3L
NDUFA7
EPB41L3
COMP
ACSS1
NCCRP1
NDUFA9
PLEKHM2
MIR661
GPR62
SALL2
INE2
TP53
QARS
ADAM28
RAB9A
AIF1L
DCAF12
C1ORF213
GSTM4
WNT6
C1ORF216
PRX
PPP1R15A
PPP1R15B
TREML4
STX16
MIR219-1
EFHD2
RECK
SAT2
EFHD1
CUTA
DTX3
JARID2
TTF1
PINX1
INSR
ATP11A
AEBP2
INSM1
GNN
SPTBN2
ARPC4-TTLL3
KLF11
EBAG9
KLF16
ASAP1-IT2
GDF1
TLN1
DPP9
RSBN1L-AS1
DMC1
GAPDH
OGDHL
ANXA1
SLC44A4
ANXA4
ZBTB7B
MSI2
GLTSCR1
GLTSCR2
MCIDAS
ZDHHC21
FAM53B
LOC442497
DUSP13
SDS
PCP2
TENC1
NDUFS5
NDUFS6
TMIGD2
C1S
TMEM167B
POLR2J3
C9ORF24
ILF3
COQ2
DHDDS
FLJ36777
TIMP2
NRCAM
ISL2
MIR885
FAM132A
PLXNC1
PKMYT1
MUC20
IL21R-AS1
IFLTD1
PI4K2A
RREB1
FAM24B-CUZD1
POM121L2
CCDC102A
DENND2D
PPT2
CCDC88C
DDX31
WHSC1L1
DGCR6
ZNF783
ZNF782
LOC153684
SYCE2
MAP3K14-AS1
ZNF784
GPR108
LOC100131094
PYGM
PFAS
SOD2
SOD1
STK4-AS1
FAM221B
RABGGTA
KCNN3
KCNN2
KCNN1
QTRT1
PMS1
CWC15
FBXL8
OSER1
H2AFZ
RNF141
NKAIN3
TLR6
ZNF568
RNF5
NUP205
FOXK2
FOXK1
TMPRSS9
NFKBIB
TYSND1
SLC7A4
SLC7A5
PHF21A
YBX3P1
C16ORF87
FMN2
PPP1R27
CLTA
RNH1
CCR9
TMEM59L
ARID4A
CEND1
TMEM116
ARNTL2
KANSL1L
UBE3B
NLRX1
HAUS5
KDM4A-AS1
TEX40
HSD3B7
UBXN8
PRSS36
NR5A1
SSR4P1
PCOLCE
ANKRD18B
ANKRD18A
MPDZ
LOC646329
SNX17
NACA
ISCA2
LOC729950
ZCCHC24
HIST1H2BD
OR6V1
SNORD105
MIA3
APC
FGF7
MTFR2
GET4
FGF1
SLC25A40
OLFML2A
BCAM
SLC25A46
VAV1
VAV2
NUP153
ELOVL2
STON2
FAM150B
TVP23C
BEST1
SZRD1
NRBP2
SMCHD1
TMCC1
ALDH1B1
FAM122C
CWF19L1
IL10RA
MIR4797
TNPO1
NR6A1
POLDIP3
MIR3689C
GP1BA
CNKSR3
SYVN1
DUSP9
MAPK7
DUSP4
LOC606724
DUSP1
CUZD1
LRRC8D
NKD2
LYL1
CCDC144NL
STAG3L4
PAQR4
ANKRD34C
C22ORF15
BCOR
THNSL2
MIR4420
PTENP1-AS
C8ORF49
CCL17
IGSF9
MIR320E
SYNGR3
WDR90
METTL4
HCG11
PRKCQ
STAT5A
GNRH2
NKX3-2
PITPNM3
CSE1L
TBC1D16
TBC1D14
KCTD1
KCTD5
LRRC25
PMVK
ARFGAP1
MIR670
GPR56
ADAM17
FAM83B
RNU6-34P
SERPINA1
PLOD3
CPNE7
LOC388282
PTPRD
AACSP1
DGKD
DNMT3B
LIX1L
COMT
USP12
ALDH6A1
LINC00963
USP14
LINC00961
ANKRD62
SSBP3
MOV10L1
TMPRSS4-AS1
ADAM1A
GFI1
RHCG
MXI1
FLJ37453
TMEM25
PDE2A
UCP2
BHLHA9
MAST3
BRAF
ZBTB48
SALL1
PKDREJ
FABP5P3
MYPOP
CTC1
GCOM1
IQCB1
MEN1
PCSK4
PCSK5
DUSP28
POGLUT1
ANP32B
GORASP1
DUSP22
GATS
LEMD2
SQRDL
CTAGE5
PRIM1
MRPL52
SCN4B
CDC42BPB
ARHGEF16
GIP
ARHGEF18
ZNF687
AP5M1
IQCC
TRAF3IP3
TMEM140
NAPEPLD
STRBP
KCNH4
MITD1
GADD45GIP1
FAS
COLEC12
ENC1
ZNF778
KLC1
NPW
GPR114
PAIP2B
ZNF771
MMP14
MMP15
FBXW11
SEC23IP
CDKN1C
LSM14B
UBE2D3
GSTM5
SNORD65
IGF1
BAZ2A
TSTD2
SNORD68
CHCHD2
APOE
TANK
APOO
APOM
BLZF1
PAICS
RSBN1L
UBXN2A
NFIL3
TRPT1
MYBBP1A
PUS7L
FOXJ1
TMEM121
TSPYL1
RPH3AL
KCNK17
MIR4761
TMEM129
KCNK13
ZC2HC1A
HOXC11
PPP1R10
VEGFA
FAM199X
VEGFB
SMG1
NUFIP2
PTPRG-AS1
MIR29B2
LOC100507032
WDR18
PSIP1
SULT4A1
PSMB2
GZMH
SHB
EMC8
SIRPB1
FBXO39
SHE
BLOC1S3
MBOAT1
REN
PPP2R4
P2RX6P
SPSB1
TSC2
HINT2
GPRC5B
STRIP1
SLC25A51
NEDD1
CDC34
P2RY11
C9ORF92
TVP23C-CDRT4
ALAS1
PLXNB3
S100A8
FICD
KIAA0513
ROM1
NASP
MIR4540
TNKS1BP1
LTK
BHLHE40
SCAF8
GUCY2EP
LOC100134868
RIOK1
C1ORF174
LOC100129726
MICALL2
ZBED5-AS1
B4GALNT4
UNKL
RPL23A
OR51D1
ARL8A
UCN2
ALOX5AP
TTC7B
WDR83
ACER2
NUBP2
PGD
SPTBN4
RPP25L
DAD1
TWIST2
ELOVL2-AS1
SKA1
SGK110
ANKRD12
IVNS1ABP
NDUFC1
QRICH1
SHISA3
BMI1
MPPE1
LGALS3BP
MRS2
KLF10
SEPSECS
ADRA2C
MIR647
RNU86
EXOC2
ARSG
E2F3
EXOC7
E2F1
EXOC5
MAPKBP1
C1ORF233
FUT6
ANK3
CAMK2N2
PPP1R13L
EEF2
FUT8
TUSC5
RAD17
TUSC2
ATP5J2
LINC00950
ANKRD13D
PTK2B
C5AR1
IZUMO4
TNRC6B
FBLN2
BCRP2
MIR3665
ADAMTS1
HYOU1
WNT10A
GNG11
GNG12
GATA3
TSPEAR
RNF207
CDH3
MAP3K14
CDH4
CDH7
IFITM3
IFITM2
LIPE
FLJ41200
RAB5C
SENP3-EIF4A1
MIR1470
DFFA
DFFB
CLCF1
SIGLEC15
PALM
SSH3
PROM1
SEC24B
CENPT
RNF19B
RNF19A
LPP-AS2
SLC41A2
ACY3
UCKL1
CSF2
AZU1
PLEKHA4
MRPL40
FANK1
HGFAC
GRB10
MEF2A
ACTB
SLC9B2
WNT7A
C11ORF82
WNT7B
DMRT1
DMRT2
DMRT3
NMRK1
SRRM2-AS1
MIR2278
TRIB3
LAMB1
ZBTB7A
LAMB2
ARHGEF10L
MPHOSPH8
DDX58
ADAR
CSRNP1
CSRNP2
DDX55
CDC42BPG
SF3A2
MT1F
SAMD10
MT1B
DHPS
ZNF181
VNN2
RPP25
MIR936
CCDC3
SNORD70
SHD
ECSIT
SHH
C17ORF77
HHATL
GLTPD2
EGLN3
MIR3689D2
MTHFD2
SH3TC1
MYBPC3
ZNF821
ZNF503
SNORA6
GPR17
TMEM136
R3HCC1
ZNF236
UBL4A
CCDC41
LAG3
SPRY2
SPRY1
C17ORF100
IFI27L2
SAMD4B
SMC4
HMGN2
EMX2OS
COASY
C17ORF70
GAS2L1
FAM167B
DUSP10
FBXO22
ZNF436
ZNF430
CELF5
TBX15
KRTAP5-5
KRTAP5-6
RALGDS
ASCL4
AIM1
ANO1
TMEM9
AGAP3
HSP90B1
NUDT14
NUDT19
TMEM5
CNNM1
PIP5K1C
STX3
ACTL9
ZNF438
KEAP1
RPS3A
LOC100288123
MCMBP
LOC646278
TANGO2
LOC100289656
TGFB3
STAB1
PHF13
LOC100507351
KIAA0232
FGF13-AS1
PRSS2
CDADC1
ECE2
IL18BP
IQGAP1
FKRP
HDGFRP3
XXYLT1
ALX4
ETS2
TNFRSF6B
NOD2
AP1B1
LOC340113
PCMTD2
ZBTB1
C18ORF25
HEG1
ATAD3A
ZBTB4
CDC42EP1
NBR1
TNNT3
CARD14
SYNGAP1
MIR22HG
PABPN1L
LINC00493
TBKBP1
VAMP1
CHST13
AGAP1
LINC00167
LOC441009
CUL4A
MMP9
OTP
SP100
KCNIP2-AS1
TRAPPC2L
CACNA1G-AS1
RAB4A
NDUFB6
FOXL1
MIRLET7D
FCHO1
LOC148413
LOC158434
GPR32
GPR35
C1ORF226
CBFA2T3
UHRF1
IRF2BP2
PVRL4
ACY1
DGCR6L
HCG9
AQP6
AQP7
VRK1
ANKRD40
AQP1
CLNK
IRF2BPL
GRM4
CYP24A1
ACTL10
ACOT7
USP33
GRM6
SCARNA1
USP37
ADCY6
RBBP8
MORN1
KIF24
[truncated: 1,179 more rows]
