# Supplementary material for: Identifying Network Perturbation in Cancer
Source: PLoS Comput Biol. 2016 May 4;12(5):e1004888. doi: 10.1371/journal.pcbi.1004888 (PMC4856318; doi:10.1371/journal.pcbi.1004888)
Supplement: S1 File — (ZIP) [file pcbi.1004888.s001.zip › files/tf_data/CD34_5k/E2F4.csv]

HIST1H4A
HIST1H4G
NIPA1
PMM2
ESPN
ZNF700
ZSWIM4
ZC3H10
ZC3H14
IRX4
KDM2B
IRX1
IRX2
LOC100507351
LOC100505666
PPP2R2C
CEP89
ADPGK-AS1
RAB40C
PTRH1
HIPK2
TRAPPC1
MAZ
TRAPPC4
ZNF678
VPS8
CLDN6
CTBP1
ATP2A3
GTF3C6
DENND4C
MIR5093
ZNF451
XPO4
XPO7
LOC100652772
PSMG4
GMDS
RASEF
FBXL16
KSR2
H19
PRSS53
FAM212B
GRN
ITGAX
RPS6KA1
RPS6KA2
RPS6KA3
KCNH3
TP53I13
PSMD13
LOC285484
SIGIRR
MYO10
FAM134B
FOXC1
EIF4H
TRERF1
SMAD6
SMAD7
AFTPH
MUS81
AMMECR1L
LOC100506710
MIR4710
CKS1B
ARF4
FAHD1
DBNDD1
SUGT1P1
NOL9
CHTF18
OLIG2
RAB11FIP3
FAM20C
LEO1
SPHK2
PYURF
CPEB2
FIZ1
PDDC1
BIN1
NFX1
RDH5
ARHGEF18
CDCA8
KISS1R
TNFAIP8L2-SCNM1
CRB3
PHOX2B
TPSAB1
NIPAL3
RAB24
RAB26
CFD
CFB
ACTR1B
LOC442132
TERC
NQO2
BTN2A3P
FAM58A
BRK1
RCBTB2
PRPF3
PCF11
CNPY4
C7ORF50
SLC47A1
HMG20B
CRISPLD2
UBE2R2
ARRDC2
THOC6
THOC5
FABP6
RFX1
RFX2
RFX3
C6ORF52
FAM106CP
XPNPEP3
BCL11B
IL10RA
FOXP4
ZNF57
ZNF597
CEP95
ZNF607
ZFR2
ATXN7L3
ZNF609
AXDND1
CAMTA2
ATXN7L1
NUDT8
TCF3
DLD
PVR
COL16A1
PMS2P5
ELOVL2-AS1
TMEM215
DDRGK1
TRIM7
EPHX1
CD300LD
DNAJB5
MALAT1
MST1P2
MLF1
QPRT
NUP62
MGC45800
SH3D21
TRADD
MRGPRX4
CIB1
TNFRSF6B
LOC646719
CLIC6
MIDN
TRIO
CLIC2
SH3RF3
LRSAM1
MTMR10
KIAA0020
ASGR1
FOXL2
PTCHD1
LOC100133091
TJP3
PPAN
DENND4A
MAD2L2
SVIL
TCEB1
MIR3545
SMARCA4
MIR4638
AXIN1
CCT6A
RAC3
ST3GAL5
VCP
CPLX1
NBPF12
CADPS
DPH1
SLC16A3
NSUN2
NSUN5
NSUN7
WIBG
ARHGAP33
PAGR1
DYNLL1
SH3RF3-AS1
RAD9B
MIR3165
TXNDC5
TOPORS
GPS2
SPG20
GSDMD
CACNA1G
FBXL12
PSMG2
R3HDM4
SLC25A1
CREB1
SIRT2
BRD1
FAM65B
DNAJA3
DNAJA1
TTC23L
RBM47
MIR150
GALR3
TTC16
GLT1D1
CSF2RB
AES
SLBP
MRPL23
GAPDH
DNAJC21
NIM1
TDRD12
LINC00933
RICTOR
ADCY2
AEN
THEM6
USP48
EGR3
PPM1M
SRSF9
PPARGC1B
DNAJB11
MADCAM1
TMEM70
PJA2
CHEK1
HOXA1
PAX5
RPUSD1
ZNF587
SCRN1
ATOX1
BTF3
SLC3A2
GRK6
NPTXR
BAG6
CNTFR
ADAMTS13
BCR
PGBD4
CTPS1
HOXA13
ARHGAP21
SLC6A19
TMEM205
GALT
C9ORF16
FAM214B
PREPL
RAP1GAP2
RMND5B
SNORD10
SNORD12
TSTA3
ASAP3
VARS
MPDU1
PEX10
LOX
SMCR5
SEL1L3
CALCOCO1
UNCX
SLC48A1
RGS7
SLC16A11
C5ORF42
PIGA
SMARCB1
PIEZO1
ILKAP
HPN
PIGY
CSNK1G2
CCDC171
CCDC176
OAZ1
KANK1
C3ORF37
MAFA
ENOSF1
MIR4516
RBPJ
NTRK1
SNRNP35
ARHGAP25
SERPINB6
BLNK
TDRD9
IFI30
MYLIP
RET
GPR3
SOCS1
EIF4G3
ARPC1B
SPG20OS
CSTL1
C19ORF26
C19ORF24
C19ORF25
RASSF8
ANXA2R
RPL3
RASSF7
TMEM120A
CD151
LPPR3
SSU72
RSAD1
CHD4
MRP63
PLEKHJ1
ABHD15
CAP1
LOC100507373
GATA3-AS1
CRMP1
SCT
DAD1
FLYWCH2
FLYWCH1
MRPL14
C5ORF38
C11ORF35
MRPL19
ARPC4
RHOH
KDELR3
ACO1
C1ORF145
SNORA75
CAPG
LINC00926
ANKRD29
PRDM10
POLRMT
RER1
IL17RE
MATK
MIR1229
GRPEL1
GAMT
VBP1
LOC100128770
MIR2355
GRASP
FZD3
UBE2Q2P1
REPS2
SRD5A1
LOC100507091
ZFP36L1
CTRB2
TSNAXIP1
HIST1H1E
ZNF518A
HIST1H1A
PROX2
FHOD1
EMILIN2
PIAS4
PSMB7
ZNF131
TMEM231
HIVEP1
ACVR1
TALDO1
ZNF318
JUND
RPL3L
OVOL1
GNAT1
SWSAP1
HIST1H2AC
SNORD20
TMIGD2
C9ORF24
MLH3
CTU2
STPG1
ZNF555
MSX1
TMPRSS9
ISYNA1
PPAN-P2RY11
SCAF11
HOOK2
TMPRSS3
GTF2H5
LRRC56
ILF3-AS1
DENND1A
FOXN2
REPIN1
RPL36
TARBP1
GNA15
GNA12
GNA11
ATF5
BAP1
PPAP2C
PRKAR1B
ABHD11
MOCS1
SNAR-F
EEF2K
BLOC1S5
SDF4
BLOC1S3
PTGER4
LHX9
PTGER1
C15ORF39
METTL17
SLC38A5
B3GALT6
NPR3
IFNK
LHB
RIOK3
PPP4R1
MACROD1
CXCL10
CXCL16
AKAP2
TUBB4A
HCN2
TEX2
RLN1
ANO8
TMEM170B
CELF5
HSP90B1
TANGO6
POLR1E
MIR3188
PTGDR
MIR3185
TMEM132A
HIP1R
LTC4S
JAK2
GRM4
CCL27
NR1H3
MT1JP
PHRF1
DSP
SLC35G6
DNAJC4
DNAJC6
TTC33
ZNF821
TTC36
RRP12
EFCAB4A
WDR83OS
C5ORF28
ACP2
NRN1
MKRN1
WFDC1
ANKRD36
ANKRD32
POLR2L
KIAA0947
SNORA65
GLS
ZNF571
TMEM18
CIRBP-AS1
POU6F1
BSG
KIF21B
CTF1
GSG1
ZNF85
FRMPD1
FAM201A
SLC27A1
SLC27A2
CAPZA2
SCARF1
AK3
NUP210
TBCA
SWI5
CHAF1A
PRKD2
WT1-AS
AP5B1
BAX
WRNIP1
SH2D3C
AFAP1
TBXAS1
LPIN2
SLC37A4
GATA3
TMEM55B
GRIN3B
KLF3
KLF1
ATP6V1B2
GYG2
EFR3B
HEATR6
SNTG2
ZNF302
PRSS16
RNF126
TRIP10
MEX3D
HOXB13
C2ORF62
SNORD37
BAAT
CERK
RNF122
MAP3K10
MAP3K11
NCL
ZNF540
RGCC
KIAA1239
SLC1A3
SYCP2L
GRHPR
DEXI
KDM1A
LOC100505806
LRRC43
MARCH6
TMEM179
ENTHD2
RARG
SNORD12C
SNORD12B
B3GNT9
ADRA2B
LRRC71
MTMR9
MTMR4
NOL12
CDKN2B
CDKN2C
JAKMIP1
CDKN2A
C9ORF171
IMPA2
NME7
SNORD123
CCDC159
NDUFA4L2
KIAA1161
PTTG1IP
SYT5
UBTD1
TAS1R1
TNFAIP8L2
TNFAIP8L1
METRNL
EXOSC2
CTBP1-AS2
HSBP1
MADD
TOPORS-AS1
GNAI2
CNTROB
CEACAM5
GNAI1
PPP1R14B
INCENP
TCTE3
IGFBPL1
C22ORF34
LOC100507506
RALY
GPR97
ALKBH7
PCDH19
WDR1
MIR762
PSMB10
CDKN2B-AS1
RCOR2
TIGD3
STXBP5
MIR3918
INF2
GSG1L
VKORC1
TMEM200C
FLJ31306
FANCG
LINC00340
HNRNPA1
LOC643669
S100PBP
SYCP3
TAOK2
LLGL2
ARSB
SLC22A18
SLC22A11
HOXA7
TRAPPC6A
HOXA4
LOC728613
CBX3P2
C1ORF234
HOXA9
OBSCN
PTK2
PTK6
SERGEF
MCL1
MIR3671
RERE
SUN2
SUN1
RTBDN
NARFL
ARHGDIA
ASF1B
IL17REL
ZGLP1
PRKCD
HIST1H3A
HIST1H3F
HIST1H3G
SGSM1
FFAR2
PCNXL3
MIR1227
NAT8L
ACVR2B-AS1
PFKFB3
NCALD
TYMS
ITPA
VTI1A
ZNF793
GLDC
RAET1E
ACTG1
TUSC5
FBXO16
PIDD
TPI1
SNORD95
MIR484
PPP1R3G
MAP3K8
TOMM5
SNORD43
FAM153C
NSG1
GDPGP1
LOC100132078
SETDB1
MIR4740
CCDC77
SHC1
SHC2
MIR4748
FPR2
KCNAB3
KCNAB2
HIST3H2BB
RPL12
RPL13
TMEM102
RPL18
FGFR3
XAF1
C17ORF89
INPP5D
SYK
LOC100133612
RAI14
C17ORF85
HELT
LOC100506639
STOML1
MIR31HG
NT5M
PNPLA2
CARD8
NKAIN4
KIAA0195
GFOD1
CCM2
MAP1S
FRMD6
CDHR5
SAFB2
NRROS
GNAL
COL12A1
DPF2
FARS2
STX1B
ARHGEF2
RNU6-33P
FST
CRYGN
UPF2
CEND1
VPS45
HDHD2
TMCC1
GPR88
RAB22A
LINC00114
RABEP2
CASR
RELN
NDUFA6
EPB41L3
NDUFA8
MAST1
MAST2
MAST3
GPR62
GLCE
INE1
WAS
SZRD1
PPP1R15A
FIS1
RECK
MMEL1
BIRC7
JARID2
TTF1
C1ORF174
INSR
GNE
GNN
ARPC4-TTLL3
KLF16
TFAP2A
GDF1
GDF6
LOC100508120
P2RX7
ZBTB7A
ZBTB7B
MCIDAS
ZDHHC21
ZDHHC24
C14ORF119
SQSTM1
PACRG
SECISBP2
AHCY
LOC441009
ILF3
FLJ45079
FLJ36777
CTRL
MRGBP
MCF2L2
MUC20
DHX15
LEPROT
RREB1
ABCA11P
MUM1
CCDC102A
PPT1
PPT2
CPT2
NDUFB10
LOC153684
PHC3
GPR107
GPR108
PFAS
RPP40
SOD2
SOD3
SOD1
SAFB
FAM221B
PRF1
KCNN1
PMS1
SMIM20
SEMA7A
FBXL8
UBOX5-AS1
DDX5
RNF6
TLR8
ZNF562
C10ORF105
FOXK2
MIR5680
HCFC1R1
NFKBIB
TRAK1
FGF11
PHF21A
NR3C1
CLTA
RNH1
CLTB
ARID4A
MMS19
FAM161B
HAUS6
SLC5A10
TFE3
DLX4
UBXN6
MPDZ
SDAD1
HIST1H2BD
SNORD105
HIST1H2BC
SBK1
GET4
HIST1H2BI
SLC25A41
SLC25A43
CR1L
VAV2
HOXD12
HOXD13
NUP153
ECI2
PDZD4
ELOVL2
FAM105A
BAIAP3
BEST1
C1ORF213
SMCHD1
PXDC1
RAPGEFL1
MIR3687
R3HCC1
DUSP7
CACTIN-AS1
NKD2
ICAM1
ATP8A1
PAQR4
FADS3
NAP1L4
PTENP1-AS
VPS39
MIR320E
BLOC1S5-TXNDC5
HCG11
PRR5L
NKX3-2
TBC1D17
TBC1D14
AUTS2
PRPH2
MIR670
MIR675
CD63
MIR101-1
HAGH
C1ORF204
DNASE2
PXN
USP6NL
DGKA
TMEM106A
SDHA
MPND
TCERG1L
USP14
USP15
SNRPA
ATF7
RNF166
ZC3HAV1L
TMEM25
DDX52
BHLHA9
ZBTB43
ZBTB48
IFITM10
FABP5P3
SCFD2
MYPOP
PRKAG1
CTC1
ZDHHC19
PCSK4
HIPK3
AP5S1
HIPK1
KRT222
DUSP22
SEMA4C
BOD1
NAPG
SLC35E2B
CDC42BPA
MIR1203
ARHGEF16
ZNF682
ZNF683
ZNF684
LOC100507217
LOC401321
ANGPTL6
CEP76
COLEC12
CEP72
GPR114
MMP17
ELAVL2
CDKN1C
SNORD35B
C9ORF66
TSTD3
SNORD68
CHCHD2
MGC12916
APOM
OR1I1
AKT1
TRPT1
HOXC10
VEGFB
LOC100507032
WDR18
PSIP1
SHB
FBXO31
SIRPB1
EMC7
ATXN1
OTUD5
OTUD3
SRGAP3
MIR4309
MBOAT1
SNORA45
REN
SPSB2
GPRC5A
EPS8L2
HINT2
HTRA3
NEDD9
SLC25A51
CDC34
LONRF3
WBSCR17
LEPR
MIR4540
ALG12
LOC100134868
TMEM63B
ARID5B
PGLS
B4GALNT4
STAG3L2
ANKH
NPR2
DHX40
MIR3656
LINC00489
MIR3652
WDR83
NDE1
LINC00482
ACER2
FLJ35024
ANKRD12
MIR4434
VPS29
SKA3
ATP6V0CP3
PAN2
SHISA3
PDIK1L
MRS2
RNU86
EXOC2
EXOC3
CA9
E2F3
E2F1
ARMCX6
ZNFX1
STMND1
ARMCX2
MGAT4B
EEF2
LOC100996455
LINC00958
GHR
C5AR2
STXBP5-AS1
LOC143666
IZUMO4
OSBPL3
DAB2
WNT10B
DYNLT1
ARHGEF1
RNF207
CENPM
HPCAL1
IFITM5
SIMC1
AMACR
PALM
PROM1
LIN9
PYCRL
PLEKHA6
HGFAC
EID1
ACTB
SAYSD1
WNT7B
C6ORF132
DMRT2
DMRT3
RILP
EMR3
PLA2G1B
ARFGAP1
LAMB2
MPHOSPH8
BMF
RUVBL2
U2AF1
U2AF2
DDX55
MT1M
CDC42BPG
MT1H
ZNF768
CDC42BPB
ZNF765
MT1F
MT1G
MT1A
TGFB1
BUB1
NUPR1
MIR3180-4
MIR935
SHD
JTB
EPOR
SEMA5A
SNORA3
TNFSF13
TMEM131
TPM2
SPRY2
HMGN4
ADSL
SAMD4B
RPL41
C17ORF70
C17ORF75
FAM167B
CDKL1
ZNF436
RANBP9
ABRACL
ZNF438
RANBP3
XK
KIAA0430
RALGDS
GNB2
TXN2
DLL1
AGAP3
NUDT14
FRMD6-AS1
RAB6C
UHRF1
UHRF2
CNNM1
SLAMF9
SLC4A11
KIAA1683
STAB1
PHF12
FOXQ1
CLIC4
C14ORF2
SLC5A6
MEGF6
HDGFRP2
SRP14-AS1
CDYL
YWHAB
PPT2-EGFL8
ZBTB4
CASC3
LINC00499
MIR3648
LOC100507547
COQ6
ROCK2
CUL4A
MMP9
KIAA1045
PITPNC1
SLC6A3
CACNA1G-AS1
NDUFB6
AMICA1
LRRC16A
SIVA1
NDUFB1
PODXL
IL27
GPR31
GPR35
NAALADL1
FAM50B
STAP2
QPCTL
HCG9
AQP3
VRK2
SNORA10
ACOT7
MORN5
PLD6
MORN1
PLD2
PHB
RNF182
ZBTB21
C14ORF79
MED28
DOCK8
PTPLAD2
RRP9
HRAS
PTPLAD1
ATRAID
KIF26B
PDLIM7
TNFRSF12A
HOXB-AS5
SLC9A5
SLC9A3
PCDHAC1
ZFAS1
RIC8A
PLCB3
MCMBP
BAHCC1
PARP3
USP32P1
PAPD7
DTNBP1
REV1
SCUBE1
CAAP1
MELK
MIR328
PHF7
SPATA6L
TIE1
FGF22
CCDC88B
NADK
MYOM2
SMIM14
LOC100505633
MOB3B
MOB3A
FBXO4
CTNND2
SH3GL1
SNORD82
SH3GL2
GNB2L1
OPTN
CEACAM21
ZHX2
JMJD8
LOC286186
PRDX5
LOC286189
RPS25
FOXD4
FOXD2
CHMP1B
GAREML
PRRT1
ATL2
PRRT2
RUSC2
RUSC1
NECAP1
HYI
NS3BP
CORO1A
PRELID1
ADPGK
SMARCA2
GDNF-AS1
UVRAG
MLLT3
ZCCHC8
ZCCHC3
ZCCHC7
HS3ST3B1
GTPBP1
GTPBP3
PPP6R1
ARID3A
ARID3C
SNRNP48
CASP8
CFDP1
LOC285547
BCL3
C18ORF56
MAN2B1
PLK1
PLK5
SETD1A
LRFN2
SPG7
LYRM4
NKX2-3
PHYHIP
NXN
RALBP1
STUB1
FSTL3
MYB
LRRC37A
ENTPD5
SPAG8
SERPINB9
KLHL3
KLHL9
GSK3B
NFS1
ELP6
ANKRD52
PP7080
MAMDC2
SNORA64
DEK
ST13
ZNF300
UBAP2
SNORA67
ZBTB39
AKT1S1
SRP14
WDR24
SIRT3
C1QL1
DKFZP686I15217
SIRT6
SIRT5
TMEM91
SGTA
PAK1IP1
TRIM41
FSD1
RBM24
RBM22
RBM23
MIR132
HNRNPA1P10
HIST3H2A
FNBP1
RFWD3
CLDN15
EPHA4
LSMEM2
HFE
ATP5D
STMN3
TBK1
MRPS30
MRPS33
CITED1
RUSC1-AS1
TBXA2R
ZNF219
TOP1MT
ACHE
FAM187B
CAMKMT
TRPS1
ZNF524
RIN1
PAIP1
RNF144B
RPS11
RPS15
RUNDC3A
DCAF12
KMT2C
RIPK4
FOXD2-AS1
UBASH3A
CRABP2
GRHL3
BLZF1
LOC100287036
OSMR
TH
TRMT10B
RAX2
KCNJ11
RRAGA
PIM1
MIR4686
KIAA1432
ACTN3
DAZAP1
PTPRS
CLP1
C1QTNF4
PTPRD
ANKRD24
PTPRM
HES1
UBL3
PPAPDC2
STK10
PLEKHM2
FKBP2
NAA60
FKBP9
CYP46A1
APBB2
ANXA2P2
ZFR
TMEM186
DOC2A
C18ORF42
DYSF
APRT
FCHO1
ABLIM2
GATA4
GATA5
MIR3662
ANKRD18A
MIR4665
APOBEC3D
C19ORF40
RASSF8-AS1
DIRAS1
MX2
GPR18
CRYBA1
TNNT1
PANK2
LINC00035
LINC00526
TIMM13
MAP1LC3B
ZFP28
INSIG2
FTL
TNK2
TNK1
ZDHHC6
ZC3H4
GPX4
TTC39B
HES3
HES4
PRDM9
CRIP2
KLHL26
KLHL29
NBPF1
POLG
ADCYAP1
NUDT16L1
DCTN3
PLP2
CDC6
TNFSF13B
NDUFV2
ASPG
HIST1H2BH
PARVG
MVP
LAMA1
IL17C
BPHL
C5ORF55
MCRS1
GPR157
ATP6V1E1
RELL1
VAV1
RFT1
TMEM8B
KCNC4
PSMD8
TMEM259
KIAA2026
CPSF2
TSPAN33
LOC101059948
ZNF646
RNMT
MIR5189
IPO8
RTN1
APC2
ST6GALNAC6
LOC220729
MIR4666A
LOC100652736
SPIRE1
KIF13A
ZNF468
MBD3
TRMT112
UPRT
REXO1
PKP3
INSRR
NUDT22
RAN
SLC12A5
CAD
ZNF263
PLD4
TMUB1
ACIN1
CEP192
CORIN
MORN3
ORMDL1
C16ORF13
C16ORF11
ALDH5A1
ELMO3
VLDLR
CYB5R1
CRELD2
RPL27A
CRELD1
FUZ
MIR4473
MIR4475
COX6B1
VWC2L
C9ORF106
CCDC127
CCDC126
LINC00602
CCDC120
KHSRP
FTSJ1
DERL3
NRTN
ORAI3
C19ORF54
PPDPF
GALNT9
GALNT7
TUBB2B
HOTTIP
IRF7
ERVK13-1
CD97
TUBB
NADKD1
PDX1
WNT3A
HDAC4
CD72
ONECUT3
CIRBP
ZFHX3
CCDC64B
LOC100131320
FABP5
SH3BP2
CBX5
MXD3
MXD1
NLRP7
NLRP6
NLRP1
SEH1L
ZBTB14
MIR203
WDR26
TNFSF9
TRAPPC10
RAB10
RAB12
ACVR2B
RAB1B
C6ORF62
LOC100128568
COL5A1
C11ORF24
JOSD1
NAT16
SPATA12
JOSD2
MIR210HG
C10ORF35
ATHL1
CDC20B
NEU2
NRF1
USP1
USP4
C6ORF100
ERICH1-AS1
C5ORF49
LOC100996325
SOX1
VSTM1
OPRL1
SOX4
SERTAD1
ARAP1
TPPP
PRR5
MED11
MED13
ADNP2
INTS2
INTS1
LSM4
TPSD1
TMEM240
THOP1
HMHA1
SNORD105B
BAI1
MEAF6
SSR1
CLEC4GP1
LOC388906
FGFRL1
APOC1P1
CRLF3
PRPF4B
MIR4751
RAPGEF1
RLN2
APOC1
RANBP10
PTENP1
ASPDH
LINGO3
CERS1
GADD45B
PARK2
FAM110C
YARS
INHBE
GUSB
FAM210A
PRPSAP2
MIR4801
HLA-DQB2
SLC25A22
SLC25A23
NUP155
SNORD83A
SNORD83B
SNRPD2
CNN2
LOC100132356
HDAC11
REXO4
SNTA1
IFT46
SCRT2
MIR449A
LOC100288181
ALDH1B1
MIR449B
KIF18B
MIR449C
TNFRSF18
KDM4B
TWSG1
PPP4R1L
B4GALT1
MIER2
SURF6
ROMO1
METRN
TUBB6
TUBB3
FAN1
ASPSCR1
MIR4645
SLURP1
STK39
LCK
DDN
MKNK2
DOHH
LOC100506343
CCR7
ADRA2C
DDX27
MAPKBP1
ADIPOR2
CHRNB1
CD83
LINC00051
MARK4
ICAM5
ICAM4
FOSL1
MARK1
C20ORF195
SLC8A3
BCL7C
ZBED4
RNU6-34P
EFNA4
EFNA2
CD68
HTATSF1
NEUROD2
MIR212
MIR210
C3ORF72
LINC00473
PDE4C
HSF4
WDR81
WT1
SPATA20
C6ORF70
SPATA24
ZMYND15
MAP2K5
MCUR1
RAP1GAP
AMBP
NIPBL
ACY3
MAD2L1BP
LAGE3
PSMC3IP
DYNC1H1
C1ORF109
DMRTA1
OSGEPL1
MTFP1
ABCC5
SLFN5
MDFI
NDUFA6-AS1
CASP10
LDLRAD2
LDLRAD4
ZNF71
ITSN2
CCDC63
ZNF668
KIAA0825
GOLGA2
LIG1
PTBP1
NNT
TBCCD1
EMID1
TSPAN4
ATP2B2
ELFN2
FDPS
AACSP1
FZR1
PRAC
L3MBTL4
SERAC1
KDM5A
GLIS3
H6PD
UBE2L6
SLC25A34
C2ORF73
UBE2L3
GOLPH3
PVRL2
SAMD1
BET1L
MIR4252
MIR4254
MIR4258
GYS1
HEXIM2
TAF6
ETV5
ETV4
PCID2
SF3A2
SLC51A
RTN4RL1
BTBD2
PARD6G-AS1
LINC00667
C9ORF123
C8ORF34
C20ORF202
TICAM1
TMED3
MIR5700
OSGEPL1-AS1
FLJ13197
POLD4
CA11
IL4I1
REEP6
SELL
SNX8
HMGA1
CHRNA3
PSPN
PSPH
ID4
PGPEP1
SMU1
RGS19
LINC00263
OXCT1
ANKRD33B
TADA3
LENEP
RAB31
MIR770
FLJ16779
ZBTB42
DOK2
GLI1
DAP
DOK5
LDHD
MPPE1
C19ORF77
MIR3150A
MIR3150B
GPC5
CFL1
ARMC5
MTAP
NFIC
NFIB
LOC100129195
PLEKHG1
BBS1
LOC339807
LINC00319
GDNF
NFIX
