# Supplementary material for: Identifying Network Perturbation in Cancer
Source: PLoS Comput Biol. 2016 May 4;12(5):e1004888. doi: 10.1371/journal.pcbi.1004888 (PMC4856318; doi:10.1371/journal.pcbi.1004888)
Supplement: S1 File — (ZIP) [file pcbi.1004888.s001.zip › files/tf_data/CD34_5k/E2F6.csv]

HIST1H4A
HIST1H4G
REM2
FABP5P3
LOC728024
CEACAM1
ZNF703
PIK3CG
ZSWIM4
RNF114
ZSWIM7
ZC3H14
RNF111
ABCD1
TMEM57
TMEM54
SCLY
IRX1
TMEM53
IRX2
FOXQ1
DIMT1
IQCB1
LOC100505666
XPC
MUC2
SP6
CEP89
ADPGK-AS1
OPA1
CEP85
JMJD1C-AS1
PTRH1
TRAPPC1
CLEC2B
CLEC2D
ZNF678
FUS
SPPL2A
CTBP1
ITGA8
EVL
ATP2A3
ALDH3A1
GTF3C6
DENND4C
VPREB1
APOA1
APOA2
PHLDA2
ZNF451
XPO4
LOC100652772
PSMG4
FBXL12
WSB2
FBXL16
KCNIP2
GHDC
GAR1
H19
SDK2
PRSS53
FAM212B
LIN28B
FAM212A
EPS15L1
CNTFR
C2ORF42
ITGAX
RPS6KA1
RPS6KA3
KCNH3
HLX
TP53I11
TP53I13
HKDC1
LOC285484
ITGAL
SIGIRR
TMEM198B
FAM134B
EIF4H
TRERF1
GHRL
LRPAP1
SMAD6
SMAD7
AFTPH
MUS81
AMMECR1L
LOC100505841
CKS1B
ARF4
DNALI1
HOXA-AS3
HTR7P1
SULT1A2
KDM2A
COX4I1
NOL8
CHTF18
LOC100130275
MOB2
NFRKB
OLIG3
NOL3
RAB11FIP3
SMCR8
KDM2B
RLF
DCAKD
CDC40
LOC100507351
CUEDC1
CPEB3
CPEB2
PGLYRP1
FIZ1
ZNF780B
JRKL
XXYLT1-AS2
TEX13B
LINC00273
LOC100131496
CNTF
CD48
FBXW4P1
CD47
RSF1
CRB3
FLJ31306
MIR769
TBL1X
RAB26
CFD
CFB
MAPT-AS1
RPN2
FBXO4
NAP1L4
SIDT1
BTN2A3P
FAM58A
SPRED3
BRK1
RAPGEF4-AS1
RCBTB2
PRPF6
SIX2
PCF11
RFC5
CNPY4
CNPY3
C7ORF50
ONECUT2
PIP4K2B
LEFTY2
UBE2R2
FAM69A
PPP2R5A
LOC283710
ARRDC2
THOC6
FAM81A
RFX1
MIR383
RFX3
IBA57
CD300A
UQCRC1
MAZ
IL10RA
FOXP4
YTHDF3
LOC115110
ZNF597
ZNF598
MED9
CEP95
MXD4
ZNF607
MXD3
ZNF609
AXDND1
CAMTA2
TRAF3IP2
FDFT1
NUDT8
TCF7
NPFFR2
NUDT6
IGFBP2
PVR
ARGLU1
EPS8L1
COL16A1
PPP5C
GLYCTK
DHX40
LOC100287792
PFN3
SHISA3
COX14
BTK
EPHX1
ANKRD13D
ZNF335
ZNF197
AMPD2
TEX10
PDGFRL
CSMD2
RASGRP1
DNAJB5
MALAT1
MCTP1
MST1P2
QPRT
NUP62
RSPH3
TPM2
TRADD
MRGPRX4
CIB1
TPBGL
SIPA1
FOXB2
ETFA
ARID3A
ITGA3
NLGN2
SH3RF3
LRSAM1
TPMT
ARID3C
TJP3
LRFN4
PPAN
LY6G5C
ISY1
HLA-DPA1
SVIL
NR1D1
SMARCA2
MIR3676
ST3GAL2
RAC3
RUFY4
VCP
CPLX1
SKIL
CADPS
DPH1
MIR4521
SLC16A3
NSUN5
NSUN7
WIBG
ARHGAP33
DCAF6
DCAF5
BOLA3-AS1
PTCH1
PAGR1
ZSCAN26
DYNLL1
KCNQ1DN
CD33
CD37
MIR3165
POLR3D
CLU
TXNDC5
CACNA1H
UXT
NAT14
SPG20
CACNA1G
BMP8A
R3HDM4
HOTAIR
CDH22
CLCN7
CREB1
CLCN4
PER1
BRD8
BRD1
DNAJA3
DNAJA1
RBM47
MIR626
PTPN11
KAT5
TTC16
PPDPF
TTC19
CD3E
CSF2RB
MRPL27
SLBP
ARL6
MRPL23
GBA
HSPG2
GAPDH
DNAJC21
LARGE
SNORD38B
IFNGR1
ZNF850
LINC00933
THEM6
FAM196A
MSMP
EGR2
USP44
SRSF9
PPARGC1B
PPM1H
RNF130
RNF135
C6ORF25
RNF138
C11ORF49
GID4
CISD3
MIR4516
TSHZ1
HSPA4L
PAX5
PAX6
MRPL3
PAX3
MRPL1
SCRN1
PTPN7
ATOX1
BTF3
SLC3A2
CBX3P2
NALCN
SUZ12P1
GRK6
LRCH1
EIF4EBP3
NLRP6
CNTROB
AGBL5
BAG6
BAG4
MSRB3
MSRB2
ADAMTS13
DHDH
RPL36AL
LOC100190940
CHMP6
RPS8
WDR11-AS1
CTPS1
GMFG
LY6G6C
HOXA13
GPNMB
SLC6A19
CYB561A3
ARHGAP27
NEMF
GALE
GUCD1
IGSF23
RMND5A
RMND5B
ENKD1
SNORD17
SNORD10
MYL12B
BCL2A1
AGPAT5
EREG
FAM136A
HLCS
MYO10
VARS
FOXO3
MPDU1
C16ORF46
MORN3
LYPD4
TIMM17A
CALCOCO1
AMHR2
UNCX
SLC48A1
TGOLN2
RGS7
SLC16A11
LPCAT3
RGS2
RGS3
FABP6
PIGA
SMARCB1
LOC400752
SIRPB1
HPN
EPCAM
CATSPERG
DLEC1
MMP17
CCDC171
SRRM2
CCDC176
RDH13
FXYD2
LOC284080
CCR2
ZFAND6
POLD4
PLIN5
ENOSF1
SLC39A13
SMAP2
ARHGDIG
RSBN1
HSP90AB1
ARHGAP21
PTP4A1
ARHGAP25
ZSCAN25
ARHGAP29
ZSCAN21
TDRD9
MICALCL
NFKBIL1
MRPS6
RBP1
C3ORF37
TOB1-AS1
UBR5
BMP2
GPR3
SOCS1
SRPR
SOCS2
EIF4G3
ARPC1B
SPG20OS
CSTL1
ATP6V1G2-DDX39B
C19ORF24
C19ORF25
HTR5A
TRIM39
ANXA2R
RASSF1
RASSF2
TBRG4
HOXC4
RASSF7
CD151
LPPR2
RSAD1
UBD
CHD4
ABHD15
MIR141
LOC100507373
IGF2-AS
GATA3-AS1
CRMP1
FLYWCH2
MRPL14
C5ORF38
CBR3-AS1
MRPL19
C11ORF31
RHOU
DCUN1D1
ZNF821
C1ORF148
ACO1
C1ORF145
EFHC1
LINC00921
LINC00926
POLR2H
TMEM65
ABCG4
TMEM62
PRDM11
ANKRD20A2
ANKRD20A3
LOC100128264
PRODH
HIST1H3F
IL17RC
MATK
EBF2
KDM1A
KDM1B
GAMT
VBP1
LOC100128770
MAPK11
FAM217B
FAM86JP
FZD3
OGFOD1
OGFOD2
CACNB2
TEF
REPS2
RPL6
LOC100507091
LOC101559451
GGA1
CEACAM22P
TSNAXIP1
ACVR2B-AS1
ZNF518A
PROX1
PROX2
FHOD1
COMMD3-BMI1
TACC1
PKD1
PIAS4
PSMB7
ZNF131
TMEM231
HIVEP1
SSU72
HDHD1
ZNF316
SPG7
ZNF319
JUNB
JUND
RPL3L
LOC285696
OVOL1
GNAT1
HIST1H2AD
CORO6
BCL2L11
BCL2L13
HADHB
C9ORF24
HADHA
FAM155B
GSTP1
VPS13D
TMPRSS9
ISYNA1
PPAN-P2RY11
PLXNB3
LOC100505812
ZNF793
MIR4728
TVP23C
ILF3-AS1
DENND1A
FOXN2
LGR6
PCDH7
NFX1
TARBP1
GNA15
GNA12
ATF5
BAP1
ATF6
BFAR
IFFO1
IFFO2
ZCCHC17
PSPC1
CCDC140
CRLF3
DLG1
SDF4
LHX4
DLG4
SAMD10
LHX9
COMMD6
MIB2
C15ORF39
TOR3A
LOC113230
MIR449B
MIR3960
NPR1
B3GALT6
NPR3
LHB
FAM3D
BCAT1
PPP4R1
MTUS1
OSBPL9
MACROD1
OSBPL3
ALS2CL
OSBPL6
OSBPL5
GTF2F1
TUBB4A
EIF2D
AKAP9
TEX2
YBX1
SAP25
IL7R
FAM20C
ANO8
ANO9
TMEM170B
CCDC112
NUAK2
CELF2
CELF1
TANGO6
C1QL3
MIR3188
PTGDR
FAM64A
PEG10
IL4R
DUS1L
SIRT5
C11ORF35
ZIC4
SNAR-G2
TNFRSF8
JAK3
RNF103-CHMP3
CCL27
GUCY2D
SENP8
SENP3
DSP
HOXB5
PPP1R3D
RNF41
ING4
DSE
ING1
CELF2-AS2
C1QTNF9B
MIR601
USB1
TTC33
BHLHE40
RHOH
HS3ST3B1
RRP12
SLC18A2
PTPRVP
EFCAB4A
WDR83OS
SPHK2
SNIP1
RAP1B
MKRN1
ANKRD36
ANKRD32
POLR2L
SNORA64
SNORA65
GLS
RHOA
YTHDC1
CAPG
FAM91A1
CIRBP-AS1
FAM110B
MECR
BSG
RNF157
RIMS3
CTF1
MECP2
MCAM
FRMPD1
MAD2L1BP
DEPTOR
SLC27A1
SLC27A2
STAG3L5P-PVRIG2P-PILRB
FLJ46906
SLC17A9
SCARF1
TBCD
TBCA
APOBEC3B
TRPV2
EBI3
PRKD2
WT1-AS
CTTN
AP5B1
PLCG1
SH2D3C
NGEF
ZNF124
TOB1
SHC2
SLC37A4
ST5
KLF5
GRIN3B
KLF3
KLF1
ATP6V1B2
CAD
PIP5KL1
EFR3B
HEATR6
HEATR1
RNF216P1
MDC1
ZNF302
REST
ZNF300
SH3GLB2
OSER1
MEX3D
MEX3B
SERTAD4-AS1
C9ORF53
LOC646762
CERK
LRRC10B
MAP3K10
MAP3K11
NCL
RBM28
TPSD1
SLC1A4
HIST3H2BB
KIAA1239
ZNF549
TCAIM
GRHPR
DEXI
LOC100505806
IKBKB
LRRC43
MARCH6
SCRT2
LRRC48
MICB
MIR4520A
DNTTIP2
MIR4520B
FAM163B
RARG
TMEM107
DHRS3
ADRA2B
MTMR9
MTMR4
NABP2
PLXNA2
WT1
JAKMIP1
CDKN2A
C9ORF171
NOMO3
DKFZP686K1684
BAZ1B
HRK
SNORD123
HRC
KIAA1161
PTTG1IP
SOCS2-AS1
SLC2A8
SYT5
UBTD1
PCED1A
TNFAIP8L2
CCL4
KISS1R
MYCBPAP
EXOSC2
CTBP1-AS2
HSBP1
MADD
CYP26B1
CEACAM5
CEACAM7
CEACAM8
NOLC1
SSC5D
TCTE3
IGFBPL1
MYO5B
F12
UBE2Q2P1
F10
C22ORF34
EPAS1
SDSL
RALY
FCF1
SNAP47
SARDH
ALKBH7
TOR2A
MIR762
KRT77
HELT
CDKN2B-AS1
STXBP1
RCOR1
STXBP2
STXBP5
HAAO
RPL36A-HNRNPH2
PODN
GSG1L
C6ORF1
S1PR1
VKORC1
S1PR5
S1PR4
FANCF
FANCC
ENY2
SUGP2
TTC22
H1F0
HNRNPA1
S100PBP
TAOK2
E2F2
LLGL2
FAM65B
FAM65A
SLC22A16
SLC22A11
HOXA7
HOXA6
HOXA1
CDK9
SKOR2
OBSCN
PTK2
SYNRG
NENF
FAM220A
LIMS2
RCSD1
MCL1
RERE
PKI55
SUN2
ATG16L2
RGL2
DNAJC16
DNAJC17
DNAJC14
RTBDN
MTX1
USH1G
ASF1B
IL17REL
ZFP36L1
PADI3
HIST1H3A
ANO1-AS2
HIST1H3G
HIST1H3D
FFAR2
MLX
PM20D2
DDX20
DDX27
ZNF155
PFKFB3
B4GALT1
TYMS
ITPA
SH3BGR
ATP6V1C2
GLDC
FBXO18
RAET1E
FKBP10
FBXO16
PIDD
CHSY1
CWC22
MIRLET7F1
MAP3K8
TOMM5
MAP3K1
SNORD46
HIST1H1A
NSG1
ZNF578
GDPGP1
NUP210
LUC7L2
ATPAF2
CCDC77
FAM131B
IARS
MIR4744
SHC1
DLG1-AS1
MIR4747
MIR4748
NQO2
CTSB
CTSD
KCNAB3
RIBC2
TRPM4
PPP1R35
C16ORF92
RPL12
RPL13
TMEM102
FGFR2
NME7
INPP5D
SYK
INCA1
RAI14
C17ORF85
MARCKSL1
EME1
EMD
CXORF57
EPB41
LOC100506639
KIAA0195
DAXX
PCNXL3
VPS37C
CARD8
PNPLA6
C15ORF53
STK40
LBX2
KATNAL1
LINC00592
FRMD6
PHF23
TAGAP
GNAS
MED13L
ST8SIA6
UBE2B
SAFB2
NRROS
KIF20A
TOP3A
UBE2T
CYP26C1
DPF2
FARS2
STX1B
VSTM2B
PTAFR
KRT8
VPS45
LSM3
KRT81
TALDO1
MASTL
GPR88
RAB22A
TSPEAR-AS1
RABEP2
PDCD4-AS1
RPL36A
FLT3LG
COMP
KIDINS220
NDUFA8
SALL4
MAST2
GPR62
SALL3
GMEB2
BCL11B
SZRD1
PPP1R15A
STX10
FIS1
CACFD1
RECK
SNORA45
GPRIN1
TTF2
EIF6
TTF1
C1ORF177
IRX5
ANKRD16
GNN
SPTBN2
ANKRD10
ZNF814
KLF11
KLF16
KLF14
TFAP2A
GDF1
GDF6
RPL23AP32
IRX4
BLZF1
OTOP2
ZBTB7A
SLC44A5
POU3F4
MSI2
POLR2J4
MIR550A3
MCM3
MCIDAS
C14ORF119
SQSTM1
PCP2
HBP1
ISY1-RAB43
KLK4
COQ6
LOC441009
ILF3
DMRTC2
PARN
PARL
TNFAIP8L1
MUC20
MROH8
LEPROT
NHLRC2
ABCA11P
MUM1
CCDC102A
ZNF146
PPT1
CCDC88B
NDUFB10
ZNF783
LOC153684
NDFIP2-AS1
PHC3
GPR107
CENPP
C16ORF86
RNASEL
PFAS
DDX3X
SOD3
SAFB
C12ORF80
KCNN3
PRF1
KCNN1
MSX1
PMS1
RASEF
OTUD6B
FBXL8
CCDC82
SNORD55
ZADH2
DDX5
DDX6
RNF6
ZNF566
ZNF565
NIT1
STMN1
CCDC63
HCFC1R1
TRAK1
PHF21A
KCNJ11
NFKBIE
NFKBIZ
CLTA
ARID4A
LRRC61
ADRBK1
MMS19
FAM161B
HAUS6
C17ORF96
HAUS3
SLC5A10
DLX4
MYD88
TOP2B
MPDZ
MIR4686
SDAD1
TFEB
HIST1H2BF
SNORD105
GTF2H5
FGF8
MIR4312
SBK1
HIST1H2BH
HIST1H2BI
BRPF1
MAVS
TNFAIP8
VAV2
PDZD4
TOX2
NUP155
BAIAP3
LRRC56
ZNF592
XPNPEP3
SMCHD1
RPL35A
PXDC1
FOXP1
RAB8B
TP63
TNPO1
NAA25
SGCE
RRAD
CLUHP3
RAPGEFL1
STOX1
DUSP7
SGPP1
PAQR8
MIR612
PAQR5
FERMT3
FADS3
IDUA
BCAP31
SIL1
PTENP1-AS
MIR320E
HCG17
MIR320A
NXT1
GNRH2
TBC1D14
NDUFA6
NUMA1
PRPH2
MIR27A
HSPA1B
MIR675
ADAM17
MIR101-1
HAGH
DNASE2
FOXRED1
MIR200C
DGKA
DLEU7-AS1
LRTOMT
COMT
LINC00966
TCERG1L
USP14
SSBP3
RTEL1
SNRPG
NPM3
INTS6-AS1
MAST1
IL27RA
ZC3HAV1L
ZBTB42
BRAF
ZBTB48
SALL1
SEPT5-GP1BB
ZDHHC17
CTC1
PCSK1
ZDHHC19
RIC3
PCSK4
AP5S1
HIPK1
KRT222
SEMA4A
DUSP22
SEMA4C
ZFYVE19
RPL18
MRPL55
LOC100130370
TNFAIP8L2-SCNM1
B3GNT2
SLC35E2B
MIR1203
ARHGEF18
SCCPDH
LOC100507217
IQCG
MUC17
GALNT13
NPL
STRBP
TTI2
WDTC1
LOC100133957
LOC401321
DDX47
ANGPTL6
CEP76
ANGPTL4
COLEC12
COLEC11
KLC1
NPW
ZNF771
IGF2
FBXW11
MMP11
ELAVL2
CDKN1C
LSM14B
MMP19
BAZ2A
TSTD3
SNORD68
TREML2
TANK
CHCHD5
MIR2861
APOM
LOC100287177
OVCA2
OR1I1
TSPYL4
EEF2K
FOXJ2
KCNK15
MIR4767
HOXC11
HOXC10
SAMD15
VEGFA
SLC39A7
PREPL
PSIP1
C17ORF66
EMC8
COMMD3
MIR5187
FLNA
ZNF429
OTUD5
OTUD3
SRGAP3
PELP1
MBOAT1
COL2A1
PIK3AP1
NEURL1B
NEDD9
SDPR
CDC34
TVP23C-CDRT4
AREL1
LONRF3
PLA2G15
ADIPOR2
LEPR
SPIB
MIR4540
TMEM63B
APBA1
MICALL2
INSR
METTL17
PMS2P1
B4GALNT4
ZMYND10
ANKH
NPR2
EMID1
MIR3652
WDR83
NDE1
WDR89
LINC00482
ACER2
C8ORF58
VPS25
MIR4434
LINC00176
ESYT1
JAG1
ATP6V0CP3
STAG3L5P
TLDC2
DDRGK1
BMI1
LGALS3BP
MRS2
RAP1GAP
EXOC2
ARSE
E2F5
E2F3
EXOC7
ARSB
BNC2
ARMCX6
C1ORF234
ARMCX3
ARMCX2
STK3
TRIM7
MGAT4B
CAMK2N1
LOC100996455
LINC00958
TUSC2
EVA1B
SF1
C5AR2
STXBP5-AS1
LOC143666
CXCL10
DDX39A
GATA2
WNT10B
LOC100129046
RNF207
CXCL16
CENPM
CENPI
SENP3-EIF4A1
CENPB
SSH2
TERF2IP
PROM1
RNF19B
PAFAH1B2
PYY
PLEKHA6
HGFAC
EID1
TRIP6
MEF2A
ACTB
SLC9B2
WNT7B
HCN2
RILP
ZNF691
EMR3
SRRM2-AS1
TRIM39-RPP21
ARFGAP1
TPST2
CYSLTR1
NEK6
BMF
RUVBL2
U2AF2
MPHOSPH6
CDC42BPG
CDC42BPB
MIR33B
BUB3
NUPR1
SNORD70
MIR3180-5
SHD
OLIG2
EPOR
EGLN2
SEMA5B
SEMA5A
MYBPC2
NSD1
SNORA3
WDYHV1
TNFSF13
NUDCD1
TMEM136
DLGAP1-AS1
TMEM138
SPRY2
C17ORF100
ADSL
SAMD4B
RASSF10
COASY
GAS2L3
NDFIP2
CDKL1
CDKL3
ZNF436
RANBP9
ABRACL
FBXO25
NRSN1
CADM4
RANBP6
ANO6
KIAA0430
RALGDS
AIM1
ANO1
TXN2
DLL1
NUDT10
AGAP3
HSP90B1
FRMD6-AS1
RAB6C
UHRF2
DICER1-AS1
PIP5K1C
RNF126
STX5
BASP1
SLC23A2
MYO9A
ZBTB8OS
TGFB1
PHF12
TP73-AS1
C14ORF2
SLC5A3
GTF2A1
ECE1
IL18BP
LOC90246
CELF5
LOC100506776
YWHAQ
ALX4
CDYL
YWHAB
PPT2-EGFL8
TNNT1
CHRM4
CHRM1
HRASLS5
MGAT2
LINC00499
LOC100507547
LINC00114
HN1L
MIR4442
CUL4A
MMP9
BOLA3
PITPNC1
CACNA1G-AS1
ACADVL
NDUFB6
AMICA1
NDUFB3
NDUFB1
KIAA1919
GPR31
CCNT2
NAALADL1
C1ORF220
C1ORF226
FMNL3
IRF2BP2
JAK2
AQP7
MRGBP
AQP3
VRK2
LRRC1
IRF2BPL
EVX1
SHMT2
MORN5
MORN4
PLD6
PLD2
MAATS1
KIF23
RBBP4
RAB44
RNF216
RNF213
C14ORF79
RSRC2
PTPLAD2
RRP9
HRAS
PTPLAD1
ATRAID
KIF26B
PDLIM7
SEPT9
SEPT5
HOTAIRM1
SEPT6
PITPNA
HOXB-AS5
SLC9A5
SLC9A3
TNRC18
CHRAC1
JUP
YARS
JMJD1C
C20ORF96
EPHB4
PHRF1
MIER2
EPN3
PARP3
YTHDF3-AS1
LMNB1
CAAP1
MRPS26
AAMDC
KLHL24
ATP6V1G2
PHF8
PHF7
SPATA6L
NVL
PPT2
NADK
MYOM2
ITSN2
LAGE3
AP1S1
LOC100505636
TCHP
C17ORF75
TBX6
SNORD82
SH3GL2
NAV1
OPTN
JMJD4
JMJD8
FHL2
VARS2
FTH1
UGGT2
LOC286189
GSTO2
TAL1
FOXD2
FOXD3
APPL1
PRRT1
ATL2
PRRT2
RUSC2
RUSC1
SLC5A6
HS3ST1
HYI
SLCO3A1
LOC284581
ADPGK
SOD2
MIR3545
DCLRE1A
CLIC6
TIMM22
WASF1
WASF2
UVRAG
MLLT3
ZCCHC7
NRF1
FAHD1
OSR2
EFCAB5
GTPBP1
GTPBP3
NFATC2IP
TMBIM6
IPPK
ZNF804B
MIDN
SNRNP40
SNRNP48
CASP8
CASP9
CFDP1
BCL3
C18ORF56
TSPAN4
MAN2B1
C22ORF43
LYPLA2
PLK5
MIR3671
AKT1
LYRM4
S100A11
NKX2-3
LINC00620
STUB1
NRN1
FSTL3
ATP2B4
OAS1
TPPP3
LRRC37A
ENTPD5
TMEM82
ENTPD1
ZNF222
TESPA1
CSNK1G2
KLHL2
KLHL3
PCGF1
HYAL2
DPY19L2P3
GSK3B
NFS1
ELP6
CFTR
HIRIP3
ANKRD52
PP7080
MAMDC2
MIR9-3
DEK
ST13
KLHDC4
NPRL3
UBAP2
UBAP1
SNORA67
MEFV
ZBTB39
DCTN4
RNF220
PROCR
C1QL1
RAB7A
SMC1B
SIRT6
P2RX7
MED31
SGTA
SERAC1
ALOX12
GBAS
KIF3B
PEX5
PEX7
RBM24
ZNF682
MIR132
HNRNPA1P10
HIST3H2A
FNBP1
EPHA4
RINL
LOXHD1
ME3
LSMEM2
GNAI2
GNAI1
GPR144
GPR146
STMN3
TBK1
MPZL1
TBC1D7
FGF11
RUSC1-AS1
ABHD16B
PFDN2
ZNF219
ZGLP1
COL9A2
CGB2
CC2D2A
C1ORF94
MPV17L2
ELL2
FAM187B
PSMG2
CAMKMT
YTHDC2
TRPS1
SEMA3G
SEMA3F
RNF144B
EMP1
ATOH8
TMSB4X
CLPP
BCL11A
CCDC27
RUNDC3A
C17ORF59
RRM2
FOXD2-AS1
C17ORF51
UBASH3A
CRABP2
SLC9A3R2
SNORD38A
TH
DAPK1
NR3C1
ULK1
NAGS
PIM1
KCNJ18
TARS
MCOLN1
ZNF85
NAGK
RASA2
ACTN4
C1QTNF4
CREB3L3
ANKRD24
LOC1720
UBL3
PPAPDC2
STK11
CPD
IFNAR2
SRSF10
FKBP2
NAA60
ADK
SH3RF3-AS1
GABARAP
HEBP1
DOC2A
WRB
FLJ35024
IWS1
APRT
SMARCD3
FCHO1
GATA4
MIR3662
GATA3
SCARF2
LOC284395
GRB14
PRR12
C19ORF40
DIRAS1
C17ORF61-PLSCR3
ACVR1B
MX2
MAPT-IT1
GPR18
MIR23A
GABBR1
SOX18
SOX14
LINC00526
TIMM10
PCYOX1L
ZFP28
PTGES
C1ORF213
GPS2
RAP1GDS1
FTL
TNK2
TNK1
SLC26A2
GPX4
C1ORF228
TTC39C
HES1
TPSAB1
HES3
HES4
TMEM88
FOSL1
TLE2
HIST1H2BC
KLHL29
TMPRSS3
POLG
AUNIP
HPN-AS1
ADCYAP1
DCTN3
DCTN1
RNASET2
POLI
OSER1-AS1
NDUFV2
ASPG
KNTC1
TM9SF3
PARVB
GGN
MVP
RXRB
SLC25A43
BPHL
GRAMD1A
CMBL
TMPRSS6
TMEM170A
NBEAL2
IGSF8
KCNC1
TMEM259
TMEM256
FLAD1
RTP3
CPSF2
ZNF12
C19ORF33
MAB21L1
HSD17B8
LOC101059948
ACAA1
CLCN2
ZNF646
APOL3
SLC25A1
MIR5189
MIR5188
LTBP4
TTLL1
BANP
KPNB1
RTN1
RTN2
SNORA10
ABR
CDH26
APC2
LCP2
LCP1
LOC220729
COPS7B
COPS7A
BACE1
MIR4666A
LOC100652736
SPIRE1
IER2
ZNF462
LILRA4
GCSH
LILRA2
FAM126A
FAM126B
LSMD1
MPC2
MIR4690
ZFPM1
UPRT
REXO1
PKP3
REXO4
SLC25A19
NUDT21
SLC25A14
SMAGP
RAN
SLC12A5
EAF2
CCDC12
HIST1H2AC
PLD4
TMUB1
PLBD2
EXT1
ACIN1
CEP192
SCAND1
C10ORF54
TEX264
SYNCRIP
ADCY2
ALDH1L2
ORMDL1
MAMLD1
MMAA
ALDH5A1
TCTA
VLDLR
SNX5
RPL27A
VSIG2
MIR4473
WIF1
RBBP5
ARL4D
VWC2L
ARL4C
C9ORF106
KIAA1683
CCDC126
LINC00602
YPEL3
SLC11A1
KHSRP
FTSJ1
LPIN2
CLDN5
CLDN6
MIR5707
CYTL1
GALNT9
GALNT7
BCAR1
BCAR3
HOTTIP
ZBTB21
IRF7
IRF6
ERVK13-1
CD97
MIR5700
TUBB
NADKD1
HDAC5
WDR81
CIRBP
NOXO1
TMEM161A
RFC2
CCDC64B
LOC100131320
FABP5
CBX8
PANX1
CBX5
CBX4
ATXN7L3
CBX2
ATXN7L1
C3ORF80
FASTKD5
ZBTB14
CDT1
MIR203
CYB5D1
TNFSF9
LINC00466
RAB13
RAB12
DNMBP
TTC39B
LINC00460
ACVR2B
C11ORF21
KLHL14
KLHL15
ASCL1
DAB2IP
COL5A1
LAMP1
JOSD1
NAT16
EP300
KIF1C
LOC728752
ZFP36
CDC20B
NEU3
NAGPA
USP1
CRNDE
USP4
C6ORF100
ERICH1-AS1
FAM86C1
C5ORF49
RNF38
NLRP12
VSTM1
OPRL1
C5ORF42
SERTAD1
CEBPG
[truncated: 336 more rows]
