# Supplementary material for: Identifying Network Perturbation in Cancer
Source: PLoS Comput Biol. 2016 May 4;12(5):e1004888. doi: 10.1371/journal.pcbi.1004888 (PMC4856318; doi:10.1371/journal.pcbi.1004888)
Supplement: S1 File — (ZIP) [file pcbi.1004888.s001.zip › files/tf_data/CD34_5k/EBF1.csv]

RANGRF
SSPO
HSPA7
PROCA1
LOC728024
HIST1H4L
LAPTM5
ARFRP1
RNF10
ZNF703
NR0B1
GPR183
PIK3CD
NID1
ZSWIM4
CRBN
ZC3H14
DRAP1
ABCD1
ZC3H18
SCLY
TMEM52
LOC100507351
C2CD2
ZNF43
MUC2
POLR3GL
ZNF48
RAB40C
PTRH2
PTRH1
MAX
ZNF678
LOC441666
CTBP1
MAK
GPC6
ITGA9
EVL
ATP2A3
EDC3
MFSD12
CAPN11
GTF3C4
IQSEC1
APOA5
IQSEC3
IQSEC2
ZNF664-FAM101A
RUSC2
XPO4
XPO7
LOC100132111
ZNF37BP
LOC100652772
HRH2
CYP27B1
FBXL16
NMB
KCNIP2
SDK1
DNASE1L1
DNASE1L2
FAM212B
ZEB1
TACR1
RPS6KA1
RPS6KA3
SFT2D3
SFT2D1
ATAD2
HKDC1
ITGAL
SERBP1
ZNF292
TRERF1
SMAD1
AFTPH
SMAD3
MTIF2
LOC100506714
LOC100506710
MIR4710
C16ORF62
RAD21L1
ATE1
FAM71E1
IRX5
COX4I1
BARX1
NOL9
NOL8
MOB2
NOL4
NOL7
LINC00672
NOL3
RAB11FIP3
SCN4B
MIR19B2
FAM20B
FAM20C
ADARB2
HRH1
CDC42
SPHK2
SPHK1
CUEDC2
HMGB1
PYURF
CHP1
NADSYN1
CPEB2
ARL11
SRBD1
BIN3
XXYLT1-AS2
RGS20
TP53TG1
LOC100289495
UBTF
MIR4734
CLIP3
CLIP2
LOC100131496
KISS1R
CA13
CCDC136
FGFR1OP
CRB3
RPL29
RAB24
MIR3154
HNRNPUL2
ACTR1B
ATP6V0E2
WDR72
IGDCC4
WDR74
WDR77
REREP3
TAC4
SIDT1
SPRED2
SIDT2
DFNB31
ARL2BP
LOC100272217
ASB7
MTMR9LP
PCF11
CNPY1
PIP4K2A
PIP4K2B
MRPL34
RFFL
UBE2R2
RPL39L
KLK4
EGOT
THOC1
THOC6
SYPL1
AVPR2
SYS1-DBNDD2
RFX1
HSD3B7
RNF103
MTRR
PAK4
TMEM44
CD300A
UQCRC2
PAK2
XPNPEP3
FOXP1
MSL1
ZNF57
COPS6
NUP85
YTHDF1
LOC115110
MDGA1
MESP1
ZNF598
C14ORF142
MYCN
MXD4
ZNF606
ZNF607
PARPBP
PKD1
ATXN7L2
CAMTA2
TNS3
IGF2
TCF7
IGF1
LOC100506527
RHBDD1
IGFBP4
IGFBP5
COL16A1
ABTB1
PMS2P3
CALML6
TMEM216
BTC
SHISA3
TRIM3
TRIM2
SHISA8
SEZ6L
GAS7
PPP6R3
TMC4
EPHX1
PDGFRA
ZNF335
ZNF197
AMPD2
AIDA
CD300LF
MMP17
MIR203
MMP11
ADAP1
IFT140
MLF2
NUP62
FANCF
IPPK
TPM2
TRADD
WDR25
PTMA
FOXB1
FBXW4
ETFA
ARID3A
LETMD1
SH3RF3
LRSAM1
SEPHS1
CELSR2
ASGR1
LOC100505876
FOXL1
RPS4X
SLMO2
TTC27
MFN2
MLLT4-AS1
SOWAHC
HLA-DPA1
FAM32A
VMP1
TCEB2
PRDX2
CLGN
SATB2
MIR3545
OTUB2
C2ORF81
ZNF2
MIR93
LOC200726
SDCBP2
LOC146880
VPREB3
RPS14P3
MIR3074
ST3GAL1
VCL
CPLX1
DPH1
MIR4521
SLC16A3
NSUN4
ARHGAP33
PTCH1
MON1B
DYNLL1
SH3RF3-AS1
CKM
CD34
ERGIC1
MIR3165
POLR3D
C3ORF43
APCDD1
B3GAT1
TXNDC5
CACNA1H
CACNA1I
GPS2
SPG20
CACNA1E
HRH3
TRIM25
PRMT1
CDH24
CLCN5
IRF7
INO80B-WBP1
BRD7
BRD2
CARHSP1
KAT8
PTPN18
LOC643387
PTPN11
MIR150
GALR2
TTC16
PPDPF
MIR4435-2
MRPL24
AES
SLBP
MRPL20
MRPL23
H19
HSPG2
HABP4
CD209
SNORA81
ZNF853
NPTX1
NKX2-3
NDRG2
CMIP
HSPE1-MOB4
THEM6
USP48
SRSF3
LOC100131655
EGR3
ADAMTS2
SRSF9
USP40
PPM1H
RNF130
ENOSF1
MADCAM1
CX3CL1
RPL10A
PJA2
GID4
KCNQ5
CLNS1A
TSHZ3
XKR8
CCT6P3
PAX5
ZNF583
PAX6
PAX2
SCRN1
PAXIP1
PPP1R10
CBX3P2
TPRG1L
GRK6
CAMKK1
LRCH1
MOG
EPG5
USP51
KMO
MYO1B
ADAMTS13
RPS3
CHCHD10
VDAC1
MIR24-2
MEOX2
MIR24-1
SLC52A3
PGBD5
DHX58
MIR4659A
MIR4659B
DEF8
HOXA13
UTP11L
TMEM201
CYB561A3
TMEM205
C3
C2
VPRBP
SLC6A16
NENF
GALP
TSSK3
FAM214B
FER1L6-AS1
GALE
GUCD1
IGSF23
IGSF22
GALC
AP5Z1
LGALS1
SRY
RAP1GAP2
TCAP
NUP50
MYL12A
TAPBP
AGPAT6
BNIP1
HP07349
CSNK2B
ASAP2
MIR4282
CDK9
MIR4739
PEX10
LOX
C16ORF46
SORBS3
GCDH
SMCR7
SEL1L3
RAB3IL1
PRICKLE2
PRICKLE4
RPL26
UNCX
LOC338797
MIR106A
FBXO30
MID1IP1
SMARCB1
PIEZO1
TMEM198B
TMEM194A
PIGQ
ILKAP
LINC00651
WRAP53
PIGY
LINC00659
MIR548J
CHST11
SNAPC2
LOC100133445
CCDC176
OAZ1
PDK1
RDH10
SLC25A34
RSPH6A
DOLK
FXYD7
FXYD3
HIF3A
HAS2-AS1
MAFA
PLIN5
PLIN2
ZYX
SLC39A10
MIR4514
MIR4516
MIR1289-2
NTRK1
NTRK2
NTRK3
ARHGAP21
ARHGAP25
PPP1R16B
URI1
FAM229A
CD22
NKRF
ABHD8
VAPA
MIR3175
UBR7
ABHD4
UBR4
NKIRAS2
SOCS7
SOCS3
EIF4G3
EIF4G2
EEF1D
SPG20OS
PPP2CA
CCNF
GRB2
CHTF8
ULBP3
C19ORF25
CCNK
RASSF8
ANXA2R
RPL6
RPL7
RASSF5
TMEM120A
FEN1
LPPR2
SWT1
MIR149
JMY
PLEKHJ1
ABHD15
SNORA7A
NPC2
COL27A1
LINC00327
CRMP1
TGFB1I1
HTRA3
FLYWCH2
INTS9
TROAP
MRPL12
INTS8
TTC1
NOTCH2
C5ORF30
RNF41
WARS
ANKRD26
GATSL3
ANKRD24
DCUN1D4
RHOC
SNORA76
LINC00920
SNORA70
PRDM16
IL1RN
PRDM14
PRDM15
PRDM12
PRDM10
PRDM11
MPI
PRODH
CASKIN1
RER1
AGO1
LRRC10B
MIR1229
GAMT
VBP1
LOC100499489
SCML2
MAPK11
GRASP
TGFBR3L
UCP2
SCML1
BTG2
BTG1
NEURL4
LOC400558
NTRK3-AS1
FLJ44511
ZFP36L1
ADA
ZNF518B
ZNF518A
ADM
FHOD1
TACC2
PIAS1
PRKACA
PRKACB
PSMB7
DECR2
MRTO4
ZNF134
ZNF135
ACVR1
KALRN
JUND
HIST1H2AI
OVOL2
OVOL1
HIST1H2AE
TLX3
P2RX4
P2RX6
ESCO2
C9ORF24
FAM155B
CRY1
CRY2
CTU2
ZNF555
ZNF552
SCARNA20
NACC1
HSD11B2
TRAF5
TPST1
SCAF11
TMPRSS3
GTF2H5
MIR4729
TVP23C
RPL26L1
RPL36
PMVK
PCDH7
TARBP1
ATF5
TBC1D10B
SEPT5-GP1BB
PPAP2C
ZCCHC18
TMCO6
HSF4
OGDH
SDF4
LHX4
DLG4
OARD1
SAMD11
LHX8
TKTL1
SYS1
IGF2-AS
PPP2R4
SEMG1
MIR4294
LOC113230
MIR3960
C15ORF37
ZMYM3
IGF1R
ZMYM4
MTFMT
MDFIC
CAMK2A
CAMK2B
FBXO17
OSBPL8
IFRD2
CXCL11
ALS2CL
AKAP7
DBNL
MIR4508
UCKL1
TUBB4A
LOC100506100
ARHGAP12
FAM20A
ZSCAN10
STARD6
STARD7
ANO9
SPATA12
CELF6
CELF4
CELF2
CELF1
FLJ31356
MIR3188
C14ORF2
GPR137B
PEX26
PEG10
HCG26
MIR1909
MIR1908
LTC4S
AHSA2
ZIC5
DGCR6L
ZIC3
TBC1D24
GRM6
GTF2I
CCL27
NR1H3
AGAP11
C14ORF80
UCK1
CUX1
LINGO3
BRF1
ING1
TYRO3
PDAP1
DNAJC4
DNAJC7
CLPB
RING1
INS
WDFY1
BHLHE41
MIR3939
INA
MIR192
TMEM191A
ACP2
AGGF1
RAP1A
MKRN3
RHOB
SNORA65
ANKRD39
SNORA63
BSX
TMEM9B-AS1
NCOA5
PTX4
GIMAP1-GIMAP5
CISH
MECR
LIMD1
BSG
KIF21A
KIF21B
P4HTM
TMEM66
CPEB1
TMEM65
RCAN3AS
SS18
LDLR
JSRP1
SLC27A6
SLC27A1
SLC27A3
BEGAIN
ZFYVE21
ZNF638
LRIG1
AK3
LMO1
SLC17A6
TBCC
EMX1
MDH1B
HSPE1
SWI5
SARS
EBI3
WT1-AS
ATPAF2
NCKAP1L
KIF9-AS1
AP5B1
DHFR
CHMP4A
PLCG2
SH2D3C
LARS2
LPIN2
ZNF200
SLC37A4
RGAG1
GIMAP1
KLF7
TMEM55B
KLF1
EXTL1
MTRNR2L2
ATP6V1B2
PSMC3
EFR3B
TEAD3
MCTS1
PAN3-AS1
NFX1
RNF216P1
NCR3
ZNF302
REST
BFSP1
AIFM3
TRIP10
MEX3D
KCNAB2
MEX3C
SNORD37
DEK
FAM86C2P
BAAT
NUP37
ITLN2
MAP3K11
RND2
MAP3K13
NCL
RGCC
MIA-RAB4B
PPP3CC
C8ORF56
SYCP2L
MIR4751
LIN7B
DEXI
GPATCH8
LOC100505806
TNFSF18
CAND1.11
LRRC47
TMEM179
MIR1244-3
TMEM177
MIR1244-1
TMEM175
MICB
UBXN10
UBXN11
RARA
DNTTIP2
FLJ44313
DHRS7
CLDN15
EIF3D
ADRA2A
EIF3F
ADRA2C
FGFBP3
FADD
TTC9C
PHF21B
MYT1
CDKN2B
SMPDL3B
CDKN2A
BARD1
TSC22D2
C9ORF171
TSC22D4
BAZ1A
DKFZP686K1684
CCDC155
SNORD123
SNAI3
CCDC159
TUFT1
HRC
KIAA1161
PTTG1IP
VAT1
SLC2A6
SYT3
SYT4
SYT5
UBTD2
MYCNOS
LOC653486
TAS1R1
MESDC1
MESDC2
INCA1
C20ORF201
FUBP3
METRNL
CEP104
VANGL2
MTDH
CTBP1-AS2
EXOSC7
ADAMTSL2
ZNF273
YJEFN3
ST20-MTHFS
ADAMTSL5
TULP2
NBL1
NCOR2
CEACAM1
EN2
PPP1R14B
UBP1
GTF2IRD1
C22ORF39
C3ORF18
ZFAT
F12
MIR3197
RCAN3
LOC100507506
SDSL
RALY
SNAP47
ATP6V0A2
MIR29C
KRT77
PSMB10
CDKN2B-AS1
SCYL1
STXBP2
TIGD5
MIR611
INF2
OR4D9
SET
INS-IGF2
S1PR2
ZEB1-AS1
S1PR4
GPATCH11
TTC28
RNU6-83P
DOT1L
MIR18B
HAS2
H1F0
HMSD
HNRNPA1
REXO4
MRPS18B
ENO1
ENO4
GTSCR1
LINC00908
LINC00909
CARF
FAM65C
LIME1
LRRFIP2
DUS2L
HMBOX1
SLC22A13
TRAPPC6A
TRAPPC6B
CDK8
HAPLN4
IGLL5
NEURL
SF3B5
MSH3
LIMS2
CYP17A1
ALOX15
LIMS1
RCSD1
SORBS1
PRKY
PRKX
GAL3ST4
PKI55
ATG16L2
MIIP
EOMES
HSPD1
DNAJC14
RTBDN
NARFL
ARHGDIA
NANP
ASF1A
SUPT16H
PRKCB
MS4A6A
ANO1-AS2
PADI4
SGSM1
FFAR2
HIST1H3H
HIST1H3I
NAT8L
WDR73
MDP1
PM20D2
DDX21
ACVR2B-AS1
ZNF157
DDX24
FAM195B
DDX28
PFKFB4
GLDC
ACTG1
PPP4R1
PPIL3
QARS
MIRLET7F1
PPP1R7
C9ORF40
CCDC97
RNPEPL1
CCDC92
MAP3K5
NSG1
CARD8
ZNF574
TPGS1
SETDB2
MIR4740
CCDC77
FMO1
TRMU
SHC2
IDH2
CTSD
CCDC78
PASK
PPP1R37
SH2D2A
C16ORF95
RPL10
PPP1R32
RPL12
TMEM102
SETD3
SETD2
RPL18
TMEM105
LRRC73
NME4
UCKL1-AS1
XAF1
NME7
INPP5D
INPP5F
SYK
INPP5K
SPEN
PRSS23
MSANTD1
EPB41
MIR31HG
FBLIM1
STIL
VPS37D
VPS37C
PNPLA3
LOC100288911
LOC646938
NKAIN2
GFOD1
PSMB8
PDP1
PDP2
MAP1S
FRMD8
LOC100507463
SPICE1
KIAA0753
PHF23
TP53
GNAS
MED13L
CDHR2
UBE2B
PSMB2
AGFG2
DPF1
POU3F4
RPL18A
SEC14L5
ADIRF
CRYGN
DACT1
PHTF1
TMCC1
KRT86
MIR5695
CAST
PP14571
RABEP1
PDCD4-AS1
LFNG
ALG6
COMP
ACSS1
WAC
COMT
MAST1
PLEKHM2
GMEB2
GMEB1
TBL1XR1
WNT1
UBE2N
GSTM4
FIS1
CACFD1
PAXBP1-AS1
MOGS
RRM2
SNORA47
INSC
HIST1H2AK
GPRIN2
EIF5
EIF6
INSR
AEBP1
ATP11A
SPTBN4
ANKRD12
ANKRD11
PAN3
LEPRE1
NIM1
KLF16
TFAP2A
GDF1
TFAP2B
PCDHGA10
PCDHGA11
DMC1
STRA6
POU3F3
POU3F1
ZBTB7C
ANXA6
MIR26B
ADORA2B
PCNX
UTY
FAM53B
LOC442497
C14ORF119
SQSTM1
SAMHD1
FEZF2
RPA1
PCP2
REC8
LDB1
NDUFS5
CRIM1
LOC441009
TBL3
FLJ36777
TIMP2
CTRL
PARL
FAM132A
ZFYVE9
MUC21
PCDHGB7
ZNF556
POM121L2
CCDC102A
DENND2D
NHLRC4
WWC1
DDX31
GSE1
LOC153684
GPR108
SNORD2
PYGL
SOD2
IDNK
VWA7
FAM221B
EMC10
KCNN2
QTRT1
SEC23IP
IP6K3
TRNP1
FBXL8
ZNF414
ROBO3
FBXL5
CD6
DDX6
NIPSNAP3B
LOC286467
TLR5
RNF7
NIT1
NCAPG2
SLC7A8
HCFC1R1
TYSND1
CCDC69
NFKBIE
PPP1R27
CLTB
TMEM59L
ADRBK1
PGRMC2
STYXL1
AMER3
BCAS3
SLC35A1
NR5A1
DLX5
MPDZ
DLX2
TOP2A
HGFAC
SH2D6
FAS-AS1
PGM2
HIST1H2BG
SNORD104
FGF8
SART3
HIST1H2BN
FGF3
SLC25A45
VAV2
ELOVL6
ECI2
STON2
LRRC56
ACTR5
SZRD1
LIN52
GPANK1
NPR2
SMCHD1
SORCS2
RASA4
DIABLO
TNPO2
CNR2
NAA25
SGCE
SGCB
WBP1L
RAPGEFL1
DUSP8
PPP1R12B
PPP1R12C
DUSP7
NKD1
LRRC8D
ELN
FOSL2
ANKRD34A
ANKRD34C
FADS1
FADS2
HEY1
BCAP31
VPS35
HCG11
CLP1
STAT5A
GNRH2
TBC1D14
ZNF597
KCTD1
NUMA1
RPL32
MIR27A
MIR27B
HSPA1A
MIR675
CACTIN
HSPA1L
DGKZ
LOC730227
IDH3G
EXOC6B
CPNE1
C1ORF200
C1ORF204
PXK
DGKD
ICK
TMEM106A
EFNA3
LIX1L
ALDH6A1
DDX59
LINC00963
SSBP2
NPM3
FAM63A
SBNO2
RNF166
TXNDC17
SUB1
BHLHA9
BRAF
ALOX15B
ZDHHC17
MYPOP
ZDHHC12
PCSK7
PCSK4
CSRNP1
DUSP28
AP5S1
VPS8
ZNF165
FDXR
SEMA4A
DUSP22
CERS2
FENDRR
OR12D3
SUPT5H
TAZ
NAPG
C1ORF50
MRPL51
SLC9C1
LARP1
SF3A2
ALOXE3
ZNF683
MIR137HG
TTI1
ZNF175
ZGPAT
GADD45GIP1
POP5
POP4
KLC1
NPW
GPR114
GSTM2
ACTA2
NUDT8
LGR6
C12ORF75
ELAVL3
CDKN1C
C12ORF79
UBE2D2
SNORD35A
SNORD35B
MYO18A
BAZ2A
SAP130
DNAI2
TANK
MYBPH
CHCHD5
GSX2
MIR2861
WDR11
OVCA2
UBXN2A
ZNF516
ENHO
GDF11
KCNK17
MIR4761
KCNQ3
NCAPD2
MIR4765
HOXC10
VEGFB
BLOC1S3
MIR219-1
BNIP2
SLC39A7
MIR29B2
LOC100507032
GZMA
CCDC3
TMEM74B
SHB
SLC35B1
EMC9
EMC8
SIRPB2
EMC1
OTUD5
SCMH1
AP3M2
MBOAT2
SNORA45
P2RX6P
GPRC5A
PIK3AP1
GPRC5B
HMBS
SPI1
CDC37
TVP23C-CDRT4
ALAS1
S100A9
S100A5
PTTG1
S100A3
LONRF2
DBP
LOC101593348
LEPR
CPOX
GRIPAP1
SCAF1
ALG13
LMCD1-AS1
RIOK3
C21ORF128
MICALL2
USP9X
FAM167B
MORC3
RBM5
B4GALNT1
ANKH
B3GALT6
AACS
TTC7B
WDR82
NDE1
PCDP1
KAZN
DYSF
MIR4434
ATP13A2
PEAR1
CXCR3
PEA15
FLJ26850
VAC14-AS1
TLDC2
PDIK1L
ADAT3
ADAT2
LGALS3BP
KLF10
MAPKAPK3
MSLN
E2F7
E2F4
BNC2
ARMCX6
CA6
MAGEF1
ANK1
PNMT
MGAT4B
BZW1
EEF2
FLJ22184
BRI3BP
TUSC1
CRAMP1L
MIA
GDF7
EVA1B
ABLIM2
LINS
UFC1
LOC100128239
USP21
C1RL-AS1
HYOU1
MDH2
GNG10
COTL1
ARHGEF1
PLXND1
ZDHHC24
CENPM
IFITM5
RAB5B
MIR1470
HAGHL
DFFB
SIGLEC15
PALM
SSH3
GTF2F1
CENPP
PYY
MIF4GD
PLEKHA5
PLEKHA6
MRPL45
TRIP6
ACTB
STBD1
STARD13
EMR3
ITGB2-AS1
SEC62
RRAS
TRIB2
ARFGAP1
DHX30
LAMB2
KLHL12
CYSLTR1
NEK5
MT1X
LAYN
OSCAR
ZBTB7B
LOC202781
NEK8
DDX55
CDC42BPG
ZNF768
FAM129C
MIR338
MT1F
LOC100130417
TXNRD1
MIR33B
SHISA9
PROSER2
C1ORF35
NUPR1
ASTN2
SNORD70
MIR3180-5
SHH
CCDC8
EGLN2
MGA
SEMA5B
SEMA5A
SH3TC1
DNAH9
MYBPC2
MGC45922
SNORA3
SNORA4
TMEM135
ZNF236
CCDC42
MIR1227
SH3D21
SPRY2
RNPEP
IFI27L1
SAMD4B
C17ORF70
GAS2L1
DUSP11
FAM53C
TBX10
ZNF436
RANBP9
ACLY
ENGASE
VGLL4
PUS1
KIAA0430
RALGDS
FGD2
KRTAP5-8
ANO1
AGAP1
ANO2
NUDT19
TMEM5
CNNM1
PIP5K1C
STX2
POLR1B
FAM107A
SLC23A3
RASA4B
LOC100288123
SLAMF9
ZBTB8OS
KIAA1683
STAB1
TP73-AS1
FBRSL1
PRSS2
SLC5A5
MIR3186
PRSS8
MEGF6
GBAP1
LPHN2
LPHN1
PITHD1
YWHAQ
C22ORF26
YWHAB
AP1B1
PCMTD2
ARNTL
ZBTB4
CDC42EP3
FCRLA
CHRM4
GLRB
MGAT5
GLRX
MIR3648
HAO2
SLC20A2
AHCY
LINC00167
CSTF3
CUL4A
FOXL2
POU2F3
PITPNC1
NUDT17
TRAPPC2L
ACADVL
AMICA1
NDUFB1
KCNMA1
LOC158434
GPR32
KIF2A
STK19
C1ORF220
CBFA2T3
WDR12
SNAR-G2
CLINT1
TNFRSF8
HCG9
ANKRD44
ANKRD40
WNK4
CYP24A1
ACOT7
DHCR7
TBC1D29
RBBP9
MORN1
ST20
RNF181
KIF23
RBBP4
RUNX2
RAB43
ZBTB22
PI4K2B
ZBTB26
RNF213
C14ORF79
ZACN
MIR146B
PTPLAD2
ADORA3
MED25
DOCK4
SEPT9
SEPT5
SEPT4
XRCC3
SEPT1
FAM184A
SLC9A5
SMURF2
SLC9A3
SEC1P
LIMCH1
SCNN1G
LOC344967
TFRC
CDK5R2
TFR2
DNAJC5B
BAHCC1
PARP1
ESPNL
OR5AN1
DTNBP1
REV1
LAMC3
LOC286059
RWDD4
ALDH4A1
LRBA
JMJD7-PLA2G4B
RHBDF2
MIR326
NVL
PPP2R5C
SMIM19
TBX1
FBXO4
C9ORF89
FBXO7
FBXO9
SNORD82
NAV1
OPTN
JMJD7
JMJD4
ANKMY1
JMJD8
CSTF3-AS1
FHL2
VARS2
FTH1
UGGT2
UGGT1
LHX2
ITPRIPL1
CCDC36
SLFN11
APPL2
MVB12B
MVB12A
GAREML
NFYA
HNRNPUL2-BSCL2
MIR5093
COL13A1
PPIG
SLC35D2
CCDC85C
GPSM3
MIR4322
LINC00471
MIR4321
PRELID1
MYLPF
LHX5
MID1
THUMPD1
KRT16
MLLT4
FAS
MLLT6
RNU6ATAC
NUP188
SYNJ1
OR2T11
RNF138
PDE6G
RENBP
YWHAZ
DRG2
MYCT1
KIAA0247
OSR2
PPP6R2
NIF3L1
CELA3A
SLC7A5P1
MIDN
GOSR1
HES4
SNRNP48
CASP8
CFDP1
SNORD15B
SNORD15A
BCL3
C18ORF54
OAF
ADPRHL1
PLK1
NPEPL1
MIR378D2
FAAH2
NKX2-2
MIR3678
LOC100507557
NKX2-4
TLCD1
TRMT12
AHCYL2
STUB1
ZP3
NRN1
FSTL3
PDE7A
FLII
DLEU2
MYC
MYB
SEPT10
RALGAPA2
ENTPD5
COG3
FLI1
KLHL6
LOC400043
KLHL2
KLHL3
GPR20
TRMT1L
CAB39L
PNCK
FLJ37453
TNFRSF10B
HYAL1
GSK3B
ATP8B3
NDRG4
LINC00536
EXD1
LIPE-AS1
ELP3
SPC24
TAF15
MIR9-3
SPRYD3
ST13
KLHDC4
NPRL3
NPRL2
UBAP2
TCTN2
LANCL2
PILRA
PCBP4
LOC100130093
TECPR1
TMEM9B
RGMA
MIR3676
PROCR
ODF3
C1QL1
DKFZP686I15217
NR4A1
SIRT6
GALNS
TMEM91
SERAC1
TRIM46
HIC1
LOC100130899
PEX3
SDC4P
RBM22
SPOCK1
SPOCK2
WNT5B
HNRNPA1P10
RFWD3
NCF4
JAK2
EPHA2
ATP5I
ME3
ME2
GNAI2
NES
GAD2
ATP5D
ZNF747
STMN3
GPR142
LOC284581
GLIS2
FGF19
TRMT1
FGF11
AGTRAP
FAM127C
ABHD16B
PFDN2
COL9A3
CGB2
SLC7A1
TNFRSF13C
TPSB2
GLB1L3
SEMA3F
STOML1
HLCS
ZNF259
RPS11
ARL3
CCDC25
CCDC27
BCL11B
C17ORF59
CRCT1
RIPK4
C17ORF53
ZC3H12C
PUSL1
BROX
CRABP2
SLC9A3R2
BLZF1
LOC100287036
BHLHE22
GCLC
LSM10
RAD51-AS1
LOC401463
TSSC4
KCTD21
DAPK3
DAPK1
SNTA1
LOC729911
NAGS
PIM1
EFHD1
KCNQ1
GGT1
FBF1
HORMAD2
MRPS26
MIR25
ACTN3
DAZAP2
TINF2
C1QTNF6
CIRH1A
PTPRF
PTPRE
CREB3L1
PVRIG
GLCCI1
MYO7A
HAUS5
MFAP4
MFAP2
FKBP2
NAA60
MIR4260
CYP46A1
PPP2R2C
GABARAP
PHIP
MIR363
LOC202181
WDR4
WDR1
DIAPH3
WIPI2
LOC100506963
WIPI1
IWS1
APRT
MIR4466
SMARCD3
FCHO1
ANKRD18B
ZNF736
GATA4
CD37
MIR3661
FBXW11
MIR4665
GRB10
CCND2
DLX1
PRR12
NYAP1
RMRP
GPR17
RASSF8-AS1
HMGN2
HSD17B14
TNFSF14
LMO4
LOC284950
LOC100128398
HES6
SFXN4
MIR23B
SFXN2
AMH
APOBEC3B
DHRS3
IFIT1
SOX18
PANK4
MIR657
ISCA2
MIR3065
HES7
ISG15
CHRAC1
HEATR5B
C1ORF213
TFEB
NFASC
INSIG2
KRTAP5-AS1
SMAP2
FTL
MIR548AA2
TNK2
ZDHHC3
TMEM8B
LRR1
ZNRF3
GFM1
ZC3H3
CBL
ZC3H6
CBS
GPX3
PRDM7
TUBA3FP
GPX4
PRDM2
TRPC4AP
CRIP1
HES5
KRT19
CRIP2
GIGYF1
TLE3
CROT
TMEM82
KLHL29
[truncated: 591 more rows]
