# Supplementary material for: Identifying Network Perturbation in Cancer
Source: PLoS Comput Biol. 2016 May 4;12(5):e1004888. doi: 10.1371/journal.pcbi.1004888 (PMC4856318; doi:10.1371/journal.pcbi.1004888)
Supplement: S1 File — (ZIP) [file pcbi.1004888.s001.zip › files/tf_data/CD34_5k/EGR1.csv]

UBE2Q1
SSPO
EXO1
C6ORF123
REM2
NELFA
BUD31
PDCD10
PMM1
ARHGEF40
HIST1H4E
ZNF700
PIK3CD
ZSWIM6
ZSWIM7
ZC3H14
RNF111
ABCD1
IRX4
IRX1
IRX2
FOXQ1
C2CD2
ZNF41
MUC2
SP3
CRB3
PRKAG2-AS1
ADPGK-AS1
OPA3
RAB40C
KCNJ6
HNRNPDL
JPH3
PARP15
TRAPPC4
ERI1
ANP32E
ANXA1
ACLY
MAK
SPPL2B
MAL
EVL
ATP2A3
KIAA1279
MFSD11
MFSD12
DENND4A
DENND4C
IQSEC1
PREB
UFSP1
APOA1
APOA2
XPO1
ZNF451
XPO4
XPO7
ENG
PSMG4
PAM16
GMDS
CYP27B1
PSMG2
PSMG3
FBXL18
KSR2
PRSS57
PRSS56
DNASE1L2
SZRD1
LIN28B
MOGAT2
C2ORF48
EPS15L1
CNTFR
C2ORF47
CD83
C2ORF42
KCNH4
RPS6KA2
RPS6KA4
TP53I11
TP53I13
PSMD11
PSMD13
PREP
TCIRG1
BOD1
LOC285484
GIT1
ARFGEF1
MYO10
FAM134B
FOXC1
TRERF1
SMAD7
AFTPH
MUS81
AMMECR1L
NDUFAF3
SHROOM4
FZD10-AS1
LOC100506710
MIR4710
PELI3
KIAA1324
ARF1
SLC36A4
CKS1B
ELMSAN1
HTR7P1
MYEOV
C11ORF63
ENOPH1
SULT1A1
HOTTIP
SULT1A2
SUGT1P1
KDM2A
SUGT1P3
NOL9
SH2B3
PRKAR1B
SH2B1
MOB2
C4ORF48
OLIG2
NOL3
LINC00671
RAB11FIP3
SMCR8
EDA
CCDC116
CCDC114
ADARB2
MBD6
CLPTM1
ATP1A1
WTIP
TSPO2
SP8
SPHK1
EEF1A2
CPEB1
CPEB2
ARL11
FIZ1
PDDC1
ARL16
ZNF780A
XXYLT1-AS2
RGS20
PDLIM7
MIR4530
CAHM
CLIP2
ETNK2
CDCA4
SP1
NDUFA4L2
LRRC28
CNTF
CD48
MND1
CA14
IGFBPL1
DMTN
MIR765
VPS52
FLJ31306
RAB21
NIPAL3
YRDC
CFB
RPS26P11
SMKR1
ACTR1B
IQCG
CHID1
WDR74
WDR76
RPN1
SYTL1
LOC442132
TERC
NQO2
RIBC2
SPRED2
NQO1
SFMBT1
SFMBT2
DFNB31
HDAC5
LOC100272217
FBXO5
SNORD12B
SIX5
PLEKHH3
MR1
SIX2
C7ORF55
GSTTP2
CNPY4
CIRBP
HDGF
PIP4K2A
HMG20A
HMG20B
PIP4K2B
MRPL37
RFFL
UBE2R2
MRO
KLK4
ARRDC2
THOC1
FAM120AOS
SMDT1
TERT
C1ORF122
C1ORF123
KIAA0930
RFX4
NRXN2
RFX2
RFX3
YDJC
IBA57
DBP
PAK6
CD300A
TMEM40
PAK2
UQCRC1
CLUAP1
FAM122B
MAZ
IL10RA
FOXP4
YTHDF3
LOC115110
ZNF597
ZNF595
MED9
MYCN
ZNF606
ZNF607
CNOT10
SUB1
ZFR2
MXD3
PKDREJ
TREX1
PKD1
TNS3
TRAF3IP2
FAM135A
IGF2
TCF3
DLD
NUDT1
NPFFR2
PVR
IGFBP6
IGFBP5
EPS8L1
COL16A1
EIF5A2
PROZ
GTPBP4
PMS2P3
GLYCTK
PMS2P5
PFN1
ELOVL2-AS1
PFN3
SHISA3
TP53BP1
TRIM3
SHISA8
ISLR2
NXPH4
NUTF2
EPHX1
ANKRD13D
ANKRD13B
ZNF331
RPLP2
NFATC2IP
EIF2B2
TEX12
CATSPERD
LGR6
DNAJB5
MALAT1
DNAJB4
MCTP2
RASAL2-AS1
BET1
TMEM14C
LTBR
MECOM
ALCAM
TPM2
TPM1
MRGPRX4
CIB1
TTC1
MRGPRX2
FOXB2
LOC646719
ETFA
ARID3A
TRIO
DPAGT1
CLIC2
LRSAM1
CLIC1
TPMT
YKT6
C16ORF59
KIAA1045
TLK2
PCIF1
DDX19A
ITGA7
NOTO
SLMO1
TJP3
TJP1
LYST
LRRC34
LY6G5C
LOC100132707
F2RL1
MAD2L2
SVIL
TATDN2
TCEB2
PRDX3
EPN2-AS1
IPO11-LRRC70
CBX3P2
MYBL1
NR1D1
NR1D2
PITX1
SMARCA4
POMZP3
MIR4638
AXIN1
TIPIN
LOC146880
MTF2
TOR1A
CCT6A
OGFR
DNAI1
RAC2
RDH13
GALNS
SKIL
CYTH1
PBX2
SNORA74A
LILRB2
C1ORF162
MIR4526
MIR4521
CRYM-AS1
TRIM69
SLC16A3
NSUN2
NSUN5
ARHGAP30
ARHGAP35
DCAF5
BOLA3-AS1
AOAH-IT1
PAGR1
DGAT2
LYVE1
KCNQ1DN
ZFR
RAD9A
CD33
PTGS1
ZNF321P
POLR3D
UQCRH
APCDD1
MIR718
FRY
TOPORS
CACNA1H
GPS2
GPAM
CALM2
TTC30A
SPG20
FAM46D
CACNA1A
DNMT1
FAM46A
FAM46B
DLGAP3
PERP
C19ORF18
MIR196A2
CUL7
C19ORF12
C19ORF10
BMP8A
PNKP
TRIM24
CREB5
FBXL16
CREB3
PRMT5
BRD9
SLC15A3
SLC15A1
BRD1
CARHSP1
DOLPP1
DNAJA1
SLC22A18
RBM47
MIR150
KAT5
MIR620
GALR3
IHH
PPDPF
QRFP
TTC19
CSF2RB
MRPL24
AES
MRPL20
MRPL23
MIR3676
GAB3
DNAJC21
LARGE
LINC00938
ARHGAP9
SNORA84
CMIP
ZSCAN1
ZSCAN2
THEM6
THEM5
THEM4
SPRTN
SRSF3
MSMP
EGR2
USP44
PPM1M
USP40
RNF130
VAPA
PJA1
PJA2
CHEK1
CISD3
DALRD3
CISD1
PRKAB1
ZNF581
ZNF580
ZNF583
EFTUD1P1
PAX2
PTPN2
SCRN1
MIR135A1
PAX8
ZNF610
ACAD9
TPRG1L
CAMKK2
NPBWR2
VEGFA
AGBL5
BAG1
BAG6
PHYH
MSRB1
LOC100505738
MSRB3
FSTL3
RPS6
ADAMTS13
ADAMTS12
DHDH
CYP2S1
VDAC2
LOC100190940
BCR
MIR24-1
CSDC2
LOC100652758
DHX58
GMFG
HOXA13
GPNMB
TMEM201
PPBP
CYB561A3
TMEM206
UQCR11
C3
C2
GALT
KIF16B
NEMF
SRF
FBXO43
FAM214B
E2F3
SORD
IGSF23
AP5Z1
FSCN1
SNORD10
MYL12B
SFRP4
KCNJ9
MRPS15
TAPBP
AGPAT3
SCARNA16
MYO19
SSC5D
LSP1P3
CSNK2B
NMI
FOXO3
KIAA1522
MPDU1
PEX10
BLOC1S2
SMCR7
SEL1L3
RAB3IL1
LYPD3
RPL26
UNCX
LOC338797
FAM219B
TGOLN2
GSN-AS1
LPCAT4
C5ORF42
LPCAT1
LOC100133669
RGS9
AADAT
PEAK1
SNHG17
PIGO
LINC00654
ILKAP
HPN
LINC00652
PIGW
PIGX
TMEM72-AS1
KIAA1147
SNAPC3
RHPN1
RAD54B
CSNK1G3
SH2B2
LOC100133445
CCDC174
CCDC176
OAZ1
ATP6AP1
RDH11
KANK1
ATXN1
ATG16L2
PECR
MGARP
TRIM46
KLK15
MAFK
POLD4
MAFA
PLIN5
PLIN3
PLVAP
SLC39A13
SMAP2
LOC96610
MIR4514
NALCN
RBPJ
NTRK1
NTRK2
NTRK3
ZNF79
ARHGAP22
ARHGAP21
PTP4A3
CREBRF
NARFL
PPP1R16B
SERPINB6
PLLP
TDRD9
DDIT3
CCR10
TDRD7
IFI30
RBP1
EIF3J
MYLIP
C3ORF36
RBP7
UBR2
NUCB1
ABHD4
UBR4
SOCS5
BMP6
BMP4
SOCS1
BMP1
EIF4G3
ACSL3
EEF1D
ACSL1
ACSL6
LOC728819
SPG20OS
CSTL1
ATP6V1G2-DDX39B
C19ORF26
C19ORF24
C19ORF25
REN
CYTIP
CCNO
CCNK
MARCH11
TRIM39
ANXA2R
PCM1
PTPMT1
RASSF2
TMEM120B
RASSF4
RASSF7
HOXC6
CD151
LOC283692
FEN1
SSU72
OGFR-AS1
INTS7
SWT1
LUC7L
IL1R2
RSAD1
ATP5C1
UBD
CHD3
CYGB
MIR638
PLEKHJ1
SCD
MIR141
MIR636
MNT
ABHD11
IGF2-AS
GATA3-AS1
LINC00324
HINT2
ERMAP
TGFB1I1
PSME4
FLYWCH1
TREML5P
C5ORF38
ARPC3
CDC25B
PAQR4
DNAJC30
DHX30
POLR2E
ZNF823
ANKRD24
C1ORF148
MFSD7
WFDC1
RHOB
LINC00920
LINC00926
RHOF
POLR2K
RHOD
ZNF69
KDSR
PRDM15
PRDM12
TMEM62
PLSCR1
SLC32A1
PADI3
TMEM69
USP51
PRODH
ITM2B
LOC338799
TMEM101
CASKIN1
BATF2
RNF126
C9ORF135-AS1
IL17RD
LRRC10B
RNF121
METTL21B
MCPH1
HOXC9
KDM1B
GAMT
LMAN2
ARF6
MAPK14
PRKCQ
PP7080
MAPK11
GRASP
FAM86JP
NCOR2
FZD3
FZD7
CACNB3
TEF
SRD5A1
TES
EBF3
RAP2B
FAM49B
HOXC5
FLJ44511
ZFP36L1
HOXC4
CLPTM1L
CTRB1
DDX27
EBF2
TGFBRAP1
HIST1H1B
FHOD1
ATCAY
VIPAS39
TACC3
PICK1
GJC1
VMO1
PIAS4
TMEM235
ZNF131
PSMB4
TMEM231
HIVEP1
LPPR2
MKI67
FAM195A
RASL12
TALDO1
JUND
HIST1H2AL
RPL3L
MCUR1
LOC285696
OVOL1
C6ORF222
GGT6
SWSAP1
HIST1H2AC
BCL2L14
THAP11
BCL2L13
TMIGD2
C9ORF24
HIGD1A
RPS19BP1
CTU2
ZNF557
STPG1
ZNF555
SCARNA20
MSX1
NACC1
ADRM1
SIN3A
RPL3
TMPRSS9
TRAF3
TRAF5
SCAF11
TCEA2
HOOK1
TMPRSS4
GTF2H5
CRYM
PLXNB1
TVP23C
ILF3-AS1
ZCCHC6
DENND1A
LRRK1
MGC57346
DBX1
RPL36
PTGES2-AS1
PCDH7
GNA12
ABHD15
SDHA
C9ORF135
BAP1
ATF6
MIR140
PPAP2C
AP1M1
SMIM6
IL6ST
LTK
CCDC147
BPIFB4
KIAA0319
DLG1
BLOC1S5
NOL6
LHX4
DLG4
LHX6
SAMD11
PTGER4
CRLF1
SMG8
PPP2R4
TOR3A
LOC113230
LOC729506
C15ORF37
ZMYM3
NPR3
IFNK
SLC38A3
FAM3D
PCBP1
PTGR1
RAET1L
CRMP1
STK4
LOC648987
LRRC56
KAZALD1
LINC00229
UCKL1
HCN3
HCN2
ARHGAP17
ARHGAP15
ZSCAN12
SIRT3
MICALL2
ANO8
ANO9
TMEM170B
CELF6
NUAK2
LOC255167
HSP90B1
C22ORF29
KLHL35
HNRNPUL2-BSCL2
MIR3188
PTGDR
MRPL14
STIP1
C22ORF26
IL4R
MIR1909
C19ORF35
C11ORF35
ANKS3
DGCR6L
DIO1
C19ORF33
VSX2
TNFRSF4
GTF2I
CCL27
NR1H3
PPP1R3G
EFEMP2
GUCY2D
TOMM7
UCK2
PHRF1
MAP3K8
DSP
PPARA
SLC35G6
THBD
BRF1
IL11RA
FSIP1
PDAP1
CENPBD1
DNAJC9
C1QTNF9B
DNAJC4
MIR601
ERMP1
TTC33
SNORD43
GATSL2
WDFY2
FLJ21408
PTPRVP
TTC38
INA
WDR83OS
MIR191
MIR192
ACP1
ACP2
NRN1
EML6
C7ORF55-LUC7L2
MKRN1
ACO1
ANKRD36
MKRN2
FSBP
ZNF839
SNORA65
SNORA67
PTGES
LINC00910
TMEM11
SLC22A23
TPRKB
TMEM18
GIMAP1-GIMAP5
CIRBP-AS1
BSN
CISH
ELL2
LIMD1
DDB1
HMGB1
RIMS3
P4HTM
GRTP1
SATB2-AS1
MCAM
ZNF579
ABCG4
TRIM8
SLC27A1
TAGLN2
CAPZA2
ZFYVE21
ZFYVE26
AK3
PRRC1
LMO2
PRDM11
TBCC
GEMIN4
PBRM1
CDK5RAP2
EBI3
PRKD2
MIR3652
CTTN
KIF9-AS1
AP5B1
WRNIP1
ERG
SH2D3A
MLKL
SH2D3C
HERPUD1
LPIN2
DLG1-AS1
KLHL42
GIMAP1
GJB2
CDK17
KLF7
ST5
KLF5
KLF4
KLF3
VWCE
KLF1
FCGRT
PSMC4
NDNF
EFR3B
HEATR2
HEATR1
SLC24A6
NCR3
FBN3
REST
ZNF300
MMP28
AIFM3
TRIP10
MMP24
MEX3D
TRIP13
MEX3B
MEX3C
HOXB13
GPBAR1
C9ORF53
SNORD37
NCLN
NCL
WHAMMP2
TPSD1
SLC1A4
MIA-RAB4B
SLC1A6
KIAA1239
APITD1-CORT
EEPD1
TCAIM
MIR4752
GRHPR
LIN7B
C16ORF90
DBIL5P
IPMK
LOC100505806
LRRC41
SETD2
LRRC42
IKBKG
LRRC47
SCRT2
FGFR4
GNL3
DNTTIP2
MIR4520B
EIF3L
MT1H
RARG
PEA15
SNORD12C
TMEM107
DHRS2
B3GNT9
FGFR3
TEX22
DCAF16
GINM1
MTMR1
NOL12
CDKN2B
WT1
JAKMIP1
CDKN2A
PCYT2
C9ORF171
NOMO3
CCDC153
MTFP1
EDEM2
EDEM1
SNORD123
KBTBD13
SNAI1
TUFT1
HRC
KIAA1161
SYT8
SLC2A9
PTGES3
PTGES2
SLC2A5
CNN2
SYT5
MYCNOS
LOC653486
TAS1R1
C15ORF40
FAM24A
MESDC1
CCL1
PCED1A
C20ORF202
TBC1D3F
KISS1R
FUBP3
DIO3OS
METRNL
COLQ
SRGAP2D
SCHIP1
CEP104
EXOSC2
FLJ16779
EXOSC7
HSBP1
ADAMTSL2
HCCS
GFER
TOPORS-AS1
ST20-MTHFS
ADAMTSL5
TULP2
CYB561
LINC00235
EN2
ZC3H18
CEACAM7
DLGAP1-AS1
GNAI1
PPP1R14B
ANGPT4
PPP1R14A
ZNF275
PALM2
OXT
KIAA0895L
C3ORF18
MIR3197
MIR3190
MIR3191
C22ORF34
RALY
RNF138
SNAP47
PCDH10
ALKBH7
PCDH19
TOR2A
KRT77
TRNAU1AP
PSMB10
EHMT2
ATG4D
CDKN2B-AS1
STXBP1
RCOR2
MIR615
STXBP2
TIGD5
HAAO
MIR611
INF2
SET
CYP1B1
S1PR2
S1PR1
TMEM200C
TMEM200B
SAMD1
AMDHD2
TTC28
DOT1L
GORASP1
TTC23
CA5A
KDM6B
RCL1
CA9
IL6R
RUNX1-IT1
TAPT1-AS1
ENO3
ENO4
LOC100996485
LINC00908
S100PBP
LOC100130275
SNORA52
MC5R
TAOK2
GNB2L1
LLGL2
FAM65B
FAM65A
LLGL1
ACOX3
GRIK3
IRS2
HOXA7
TRAPPC6A
CDK2
HOXA4
NSMCE1
MIR222
HAPLN1
ZNFX1
TBXA2R
IL17RE
MSH2
PRKAA1
LIMS2
ALOX15
LIMS1
MCL1
FAM13C
SORBS1
SORBS3
SEMA6B
ODC1
FAM219A
RERE
SCARA3
ADCK4
SUN1
ADCK2
DNAJC16
RTBDN
ARHGDIB
TNFRSF18
NFKBIL1
NANP
PACSIN1
USH1G
GREM1
ALKBH5
PRKCB
ENDOG
CES1
NAT8B
RER1
MIR1229
PADI6
SCML2
TRABD2A
MLX
HBA2
NAT8L
ENDOU
DDX21
MATK
ACVR2B-AS1
FAM195B
GPIHBP1
TWSG1
ACKR2
TYMS
ZNF790
GPR132
PPP4R1L
FLVCR2
RAET1E
ACTG1
SNAR-D
FAM3A
FBXO10
FBXO11
FBXO16
PIDD
TPI1
ACHE
ZNF518A
TOMM6
SPIDR
PPP1R7
C9ORF40
LOC339529
BCLAF1
NSG1
ZNF573
PLA2G3
ZNF578
GDPGP1
TPGS1
NUP210
PRTN3
LUC7L2
SNORD42B
IARS
MIR4744
SHC1
SHC2
SHC3
IDH2
CTSC
CTSD
SH3GLB1
CCDC78
PASK
PPP1R37
HIST3H2BB
RPL12
C16ORF91
TMEM102
SETD3
TMEM100
LRRC70
LRRC71
TCERG1L
CTSW
UCKL1-AS1
GHITM
NME7
INPP5D
NME1
FOXN3
PES1
INCA1
RAI14
SPEN
PRSS27
AMMECR1
RGP1
MSANTD1
CLSPN
MATR3
FBLN2
GLYR1
NUDT8
NT5M
AHNAK
VPS37C
AKIP1
PNPLA2
LOC100288911
CAPN10-AS1
PNPLA5
PNPLA4
NKAIN4
C15ORF52
MAP1A
STK40
GFOD1
ID3
LBX2
VGF
PFKFB3
UBA5
UBA1
GBP4
PHF20
PHF23
UBE2I
GNAS
UBE2C
ST8SIA4
MAP1S
GNAL
TOP3A
FARS2
STX1B
ASNA1
LIPT1
SEC14L1
SEC14L5
LHFP
FST
TLE2
IL1A
CEND1
KRT8
KRT80
SPG7
TMCC1
TMCC2
RAB22A
TSPEAR-AS1
DUS3L
LFNG
PENK
MIR4648
NDUFA6
EPB41L3
NDUFA1
ACSS2
ACSS1
COMT
SALL4
PLEKHM2
MAST3
MAST4
RNF207
GMEB2
QARS
FAM171A1
IL18
IL19
DCAF12
GSTM2
LRRN4
LOC100506388
IL6
LOC728463
FIS1
CACFD1
STX16
PAXBP1-AS1
NCKIPSD
RIPK4
EFHD2
RECK
EFHD1
CRISPLD2
BIRC7
BIRC6
JARID2
IFITM1
SNORA48
TTF1
GML
AFF3
ATP11B
CMAHP
GNN
ANKRD10
KLF11
KLF16
TFAP2A
PCDHGA10
LOC100508120
DMC1
MIR153-1
SUOX
DPP6
POU3F3
SLC44A2
OTOP2
ZBTB7A
POU3F4
MSI2
MIR26B
CYP2A6
ZDHHC21
ZDHHC22
ZDHHC23
ZDHHC24
SQSTM1
SAMHD1
SDS
DUXA
PCP4
PCP2
C1D
TENC1
HSPB11
GLDC
NDUFS5
A4GALT
CRIM1
TMIGD1
ILF3
HBM
FLJ36777
TIMP2
CTRL
PARL
PKMYT1
PCDHGB7
PCDHGB6
LEPROT
RREB1
ZNF556
ZNF142
MUM1
CCDC102A
BCS1L
NHLRC4
WWC3
WWC2
CCDC88C
ZNF554
NDUFB10
GSE1
LOC153684
GPR108
C1ORF195
C1ORF194
MPEG1
SOD2
SOD3
MIR425
RNASE8
PSORS1C3
FAM221A
FAM221B
LOC100507194
LSG1
RPS15A
C9ORF72
PMS1
SEMA7A
PMEL
FBXL8
SNAP25-AS1
BRSK2
UBOX5-AS1
H2AFX
CCR2
ZNF564
ZNF562
ZNF561
CCDC65
NIT1
C10ORF105
FOXK2
MIR5680
ACRBP
SLC7A4
PHF21A
RFX1
PPP1R27
EP400
RNH1
PGS1
ARID4A
BTBD17
DPEP3
C17ORF99
UBE3B
PLAC8
C17ORF97
C17ORF96
TEX40
HSD3B7
SLC35A2
DLX4
UBXN6
MPDZ
NACA
SH2D6
TFEB
TAF12
HIST1H2BF
DENND5B-AS1
SNORD105
MIR4728
HIST1H2BC
SLC26A8
STAT3
MTFR2
GET4
PMP22
VAV1
VAV2
RBPMS
NUP153
CD81
MAN1C1
ELOVL2
FAM105A
FAM150B
TMEM165
XPNPEP3
LOC400043
LIN52
PDZD8
EPN2-IT1
GPANK1
WBSCR22
SORCS2
FLJ31104
BMP2K
TMEM169
MIR940
MIR4797
RAB8A
POLDIP3
GP1BA
CNKSR3
SYVN1
WBP1L
RMND5B
MAPK7
COL26A1
R3HCC1
DUSP7
SRPX
CACTIN-AS1
CUZD1
LRRC8E
NKD2
ELN
ATP8A1
STAG3L2
PAQR7
KIAA1804
BCOR
RNU4ATAC
FADS2
BCAP31
CCL13
HCG18
XRCC6BP1
GPBP1L1
VPS39
METTL1
BLOC1S5-TXNDC5
HCG17
MIR320A
ACTRT3
STAT5B
GNRH2
NKX3-2
ANO6
PITPNM2
TBC1D17
TBC1D14
KCTD5
ANKRD65
MIR27A
MIR27B
HSPA1B
HSPA1A
GPR56
C19ORF82
RPL13
ACAD11
HSPA1L
CEBPA-AS1
HCFC2
C1ORF200
CPNE7
LOC388282
C1ORF204
RAB4B-EGLN2
FFAR2
MIR200C
TDRD10
SNORA31
SNORA38
USP12
ATF5
ALDH6A1
NR2E1
USP14
ATF4
USP18
MOV10L1
ATF7
PACS2
SBNO2
RNF166
PEMT
PLEKHM1
MXI1
IL27RA
PDE2A
BHLHA9
ZBTB43
DGCR14
GPR62
MYPOP
CTC1
PRKAG2
PCSK4
DUSP28
AP5S1
KRT222
ANP32A
SEMA4A
SEMA4B
DUSP23
SEMA4G
HBQ1
NAPG
MRPL51
FOXN3-AS1
STATH
SLC35E2B
ARHGEF10
ARHGEF16
KIAA1967
ALOXE3
ZNF683
OR4D2
GPR162
LOC400927
PCDHGC4
PCDHGC5
MUC17
STRBP
WDTC1
PTEN
GADD45GIP1
COLEC12
COX6C
CEP72
PLXNA2
KLC1
NPW
PAIP2B
ZNF771
ELAVL4
MMP15
FBXW11
OSTCP1
ELAVL2
CDKN1C
CDKN1B
SRSF12
MMP19
SNORD35B
C9ORF66
SETBP1
BAZ2A
SNORD68
CHCHD2
MGC12916
CHCHD6
STX10
APOM
OVCA2
OR1I1
LOC100996455
NF2
ARID2
TRPT1
GDF11
TSPYL4
CCDC53
TSPYL2
MIR4761
TMEM129
LHX2
NCAPD2
HOXC10
SAMD15
MIR612
VEGFB
BLOC1S3
SLC39A3
SAMD13
LOC100507032
PSIP1
GZMM
SHB
TCN2
SLC35B2
EMC2
EPDR1
SOAT2
EXOC8
AP3M2
PTGER1
MBOAT7
AKAP10
C9ORF96
P2RX6P
SPSB2
GPRC5A
EPS8L2
ARMCX5-GPRASP2
CREG1
NEDD9
SLC25A51
SPI1
SNX13
UNC79
DTX3
CDC34
P2RY11
UNC5CL
CDC37
TVP23C-CDRT4
OSGEPL1-AS1
S100A2
OAS3
LONRF1
TCFL5
ROGDI
LEPR
LTF
LASP1
ALG12
LRP4-AS1
TMEM63C
TMEM63B
NTN3
C1ORF177
FOXP1
B4GALNT4
RPL23A
ANKH
CAT
MIR301A
MIR3656
LPPR3
WDR81
MIR3651
WDR83
LINC00482
ACER2
PGD
FLJ35024
SHISA5
DAD1
MIR4434
DYNC1I2
PEAR1
LOC100287792
ESYT2
CXCR2
SKA2
LRRIQ1
ANKRD12
JAG1
NUMBL
QRICH1
COA1
MREG
IL32
SEPSECS
TTBK1
MIR641
RNU86
EXOC2
EXOC3
E2F5
NKPD1
HAP1
BNC2
ARMCX5
STMND1
PSMA3
ALOX15P1
FUT6
CHRND
CHRNE
RBAKDN
CAMK2N1
EEF2
TUSC5
TUSC1
MIA
GABPB1-AS1
RHPN1-AS1
LOC100128239
IZUMO4
TNNC1
MFNG
TLN1
USP22
ADAMTS2
WNT10B
ARHGEF3
ARHGEF1
TSPEAR
CBFB
PLXND1
TMEM138
IFITM3
IFITM2
CENPM
IFITM5
SIMC1
MIR1470
HAGHL
DFFB
PEX11A
AMACR
LDB1
PALM
PEX11G
PPP4R1
LOC100131094
PYY
LPP-AS2
MIF4GD
SFN
PLEKHA5
PLEKHA6
MRPL40
HGFAC
TRIP6
ACTB
MAD2L1BP
TUBB4A
NFIB
WNT7B
DMRT1
DMRT3
EMR3
CPT1C
FHAD1
ARFGAP2
TRIM39-RPP21
ARFGAP1
UNC93B1
LAMB2
MPHOSPH9
NEK2
FAHD2CP
CABIN1
DDX52
ADAR
ZNF160
B3GNTL1
CSRNP1
MIR130A
MPHOSPH6
SUV39H1
CDC42BPG
ADAL
SF3A2
MRPS31P5
ZNF765
MIR339
MT1G
TXNRD2
MT1B
TXNRD1
BUB1
RNPS1
C12ORF65
QPRT
TIFA
MIR3180-4
MIR3180-5
PEX16
SHE
SHH
NUP62
EPOR
EGLN2
GAS2L3
SEMA5A
SKOR2
SH3TC1
LYNX1
RMRP
SNORD4A
HS6ST1
RSPH3
NSD1
WDYHV1
MCIDAS
LOC143666
ZNF235
ZNF233
MIR1227
TRPC3
TRPC1
STBD1
DUSP14
GMNN
SAMD4B
RNF113A
TBX10
COASY
C17ORF70
GAS2L1
C17ORF75
FBXW9
FAM167B
DTL
LOC100287015
USF2
FBXO22
FBXO21
ZNF436
RANBP9
TBX15
FBXO25
GNA11
LOC401242
FBXO28
CADM2
ZNF438
SLC35C1
PUS1
RALGDS
SIPA1
GNB3
GNB2
TXN2
MYBPC2
SATB2
TAPT1
NUDT19
TMEM5
UHRF2
LYRM4
PIP5K1A
[truncated: 1,378 more rows]
