# Supplementary material for: Identifying Network Perturbation in Cancer
Source: PLoS Comput Biol. 2016 May 4;12(5):e1004888. doi: 10.1371/journal.pcbi.1004888 (PMC4856318; doi:10.1371/journal.pcbi.1004888)
Supplement: S1 File — (ZIP) [file pcbi.1004888.s001.zip › files/tf_data/CD34_5k/ELF1.csv]

RNF14
DUOXA1
HIST1H4H
LAPTM5
CHMP1B
PMM2
TM4SF19-TCTEX1D2
UCHL1
GPR183
PIK3CD
PTPLB
ZC3H13
ABCD1
LOC100130275
CBLB
DIMT1
LOC100505666
MUC2
SP2
CRB3
TRAPPC9
PTRH1
SFRP4
TRAPPC1
WHSC1
PARP15
TRAPPC5
PARP11
ACLY
SPPL2B
ITGA9
ATP2A2
ITGA5
GTF3C3
MFSD12
IQSEC1
APOA5
CD99L2
LILRB2
LOC400958
LSR
FBXL14
FBXL17
TTL
CNOT11
KCNIP1
PRSS57
KANSL1-AS1
DNASE1L1
FAM212B
LIN28B
FAM212A
LOC80154
ANAPC1
GART
RPS6KA4
KCNH3
TP53I11
PPP4R1
PSMD13
PPTC7
ITGAL
SIGIRR
SMAD5
SMAD7
VAPB
VAPA
TELO2
LOC100506714
CTH
LOC100506710
BCAR1
ELMSAN1
MOBP
DBNDD2
ILDR2
HOTTIP
RAB11FIP3
PIPOX
FAM20B
DCAKD
CLPTM1
CDC45
WTIP
CES5AP1
CUEDC1
SP9
CHAF1A
PDDC1
ZNF780B
BIN1
CDCA3
YLPM1
LINC00278
HEXDC
KISS1R
CD47
DMTN
MIR765
FPGS
MIR760
CETN4P
EIF4E3
TBL1X
THAP9
CFD
SPG11
WDR74
ZNF724P
LINC00892
RPN1
LINC00899
SIDT1
CCRL2
SFMBT1
SFMBT2
RCBTB1
CYP4F3
PRPF6
ASB2
MR1
SIX3
C7ORF55
HDGF
ONECUT1
KCNS1
MRPL34
ARL14EP
RFFL
LPCAT1
UBE2R2
ARRDC4
MRO
ARRDC2
THOC7
AVPR2
RFX1
RFX3
ELK4
DBP
CD300A
UQCRC2
STRADB
MAZ
ACOXL
COPS6
YTHDF1
PANX1
MYCL
SUB1
ZNF608
TKT
VEZF1
FDFT1
IGF2
TCF4
TCF7
DPYSL2
LOC100506527
ARID2
IGFBP2
EPS8L2
GJA3
PMS2P3
PMS2P5
CREM
BTC
GTPBP1
TRIM3
SHISA8
ALOX15P1
NXPH4
NUTF2
TMC6
ZNF335
RPLP2
TMC8
CD300LD
TXNIP
LOC100507389
TPM2
TPM1
WWTR1-AS1
FOXB2
KIAA1683
PHACTR4
NLGN2
CLIC1
FAM159B
SEPHS1
ASGR2
ARID3B
LOC100133091
LRRC36
SOWAHB
PPAT
BBIP1
MYBL1
PITX3
SMARCA2
NAV1
OTUB1
SYCN
MIR93
LOC146880
MYLK-AS1
OST4
OGFR
GALNS
PDIA3P
ASCL5
CSDE1
MIR4521
NSUN4
ARHGAP31
TARS
MSH5-SAPCD1
DYNLL2
KHDC1
MIR3167
UQCRB
UXT
IGF2BP2
CACNA1G
CYP51A1
CUL7
WDR66
C19ORF10
KNSTRN
WEE2-AS1
BMP8A
R3HDM4
CREB3
FLRT2
BRD2
RBM47
PQBP1
ARCN1
F2R
TTC16
LINC00339
LINC00338
LINC00337
CSF2RB
AES
ARL6
GAPDH
NTSR1
LINC00938
PCDHGA7
ZNF850
NDRG1
LINC00936
SRSF5
THEM5
MSMP
EGR2
EGR3
PPM1M
PPARGC1B
USP42
RNF130
CANX
TMEM72
NKX2-5
PRKAB1
VILL
C14ORF159
ZNF611
ZNF614
NANOS2
LRCH4
CAMKK2
LRCH3
AGBL5
FSTL5
KMO
CHST1
ADAMTS14
SNORD1B
SLC39A1
ADAMTS19
ZNF503-AS2
LOC100652758
DHX57
HOXA13
ZNF385D
ZBTB26
SLC6A19
SF3B4
C3
VPRBP
NEMF
SRF
USP5
GUCD1
USP7
RAP1GAP2
MYC
RMND5B
NRBF2
SFRP2
NUP50
MYL12B
MYL12A
KCNJ9
AGPAT5
ADRB3
WAPAL
ASAP1
SNORA59A
SNORA59B
FOXO3
TMEM158
TIMM17B
GCNT1
PCYOX1
ODC1
GSN-AS1
RGS3
FLOT1
VHL
LOC729020
PIGO
LOC201651
PIGV
PIGZ
MIR548J
KIAA1147
LOC100126784
UCHL1-AS1
MPPED1
SRRM2
OAZ1
RDH11
RDH12
HAVCR2
FXYD2
MAFA
CDK2AP2
EIF3J-AS1
SLC39A10
MIR4515
ARHGAP23
PTP4A1
ARHGAP25
MRPS7
RBP1
C3ORF37
HSDL2
SOCS1
SOCS3
EIF4G1
ACSL6
ULBP3
C19ORF25
CYTIP
RASSF8
TRIM39
TRIM38
RPL6
RASSF3
HOXC5
TMPRSS4-AS1
HOXC6
LPPR1
OGFR-AS1
THAP11
INTS6
CHD3
CYGB
PLEKHJ1
SCD
MIR630
NPC2
FLYWCH2
C5ORF34
ATP8B4
ARPC5
ARPC4
POLR2E
RHOH
ANKRD22
LINC00920
RHOG
ANKRD28
IL1RN
DEPTOR
PRDM10
PRDM11
AVP
MPI
KLHL42
CPT1A
POLRMT
RNF126
DDA1
HIST1H3J
AVEN
OGFOD3
ZNF626
ZNF627
REPS1
TEF
ZNF623
NEURL3
CLHC1
NFKB2
TES
RAB40AL
FAM49A
GML
NSA2
RASSF5
FLJ44511
LOC101559451
GGA3
PLCD3
HIST1H1D
LDOC1L
ADK
C6ORF195
COMMD3-BMI1
ITFG3
ATCAY
EMILIN1
TFR2
PKD1
PSMB7
DECR1
GNMT
TALDO1
ZNF319
HIST1H2AM
GNAT1
P2RX5
CORO6
MBL2
TMIGD2
KCNK6
CRY1
RPS19BP1
ZNF557
ZNF554
ZNF555
MSX2
ACOT13
SH3KBP1
TMPRSS9
TRAF5
BEX1
ISCA2
TMEM164
DENND1C
LGR6
TAB1
GNA15
GNA12
GNA11
MOV10
MOCS1
BLOC1S3
LHX5
SAMD10
SAMD11
LHX8
COMMD3
BRWD1-IT2
COMMD7
MIR3960
LOC729852
LOC100289511
ZMYM1
SLC38A9
BCAT2
SLC45A3
PIDD
DEPDC1B
CXCL12
GTF2F1
AKAP3
CD3EAP
MIR4505
LOC100506100
SAP25
SIRT3
LOC100132891
TANGO2
STIP1
CHKA
FLI1-AS1
HCG26
ZIC5
JAK2
GRM4
GTF2I
NR1H2
LTBR
NMRAL1
DST
PHRF1
PRPF39
HOXB4
ZNF383
CSGALNACT2
MB
SPDEF
RING1
TTC36
SORT1
P2RX5-TAX1BP3
DCUN1D5
RALBP1
NRN1
C7ORF55-LUC7L2
LHFPL1
LRIF1
PTX4
RNF157
FSD1
GSG1
SLC27A4
PRAM1
NUTM2A-AS1
C20ORF27
AK3
LMO2
TTTY14
ITCH
CCDC144B
LOC646168
ERAL1
COBLL1
HERPUD1
SLC37A4
LOC100652739
CDK17
ST5
GPR125
GZF1
FCGRT
N4BP1
STL
STH
LOC440518
HTATSF1P2
MMP25
C10ORF32-AS3MT
HVCN1
NCLN
MAP3K11
MAP3K13
RNF121
TPSD1
MIR4752
FRYL
MIR4757
MARCH7
MARCH6
IKBKG
MARCH3
MARCH2
MIR1244-3
MIR1244-2
MIR1244-1
MIR4520A
MIR503HG
GNL1
MIR4520B
RARG
B3GNT3
NCF4
EIF3D
RABIF
MTMR7
NOL12
CDKN2A
TSC22D3
TSC22D2
CCDC151
YIF1B
NMT2
SGK494
SNAI2
LOC200772
KIAA1161
SYT8
LRRC4C
SLC2A9
ADAMTSL2
FREM3
GFER
ST20-MTHFS
TULP3
CNTROB
NID2
LRRTM1
DLGAP1-AS1
ANGPT1
SLC46A2
KPNA1
LOC728875
ICMT
LOC100507506
MIR642B
CDC37L1
PCDH17
DEPDC4
ALKBH2
RPS26P11
BRE-AS1
ATM
SCYL2
CDKN2B-AS1
MIR615
ZNF622
SMPD3
MIR3918
PODN
S1PR3
DNAJB2
CFLAR
C10ORF88
TTC24
TTC25
DOT1L
H1F0
C1ORF162
SNORA52
NPAT
MIR503
LRRFIP1
FAM65A
SKIV2L2
KNG1
GRIK4
HOXA7
TRAPPC6A
FAM127A
CDK9
CBX3P2
HOXA9
OXLD1
TBXA2R
CEP57
MSH5
LIMS1
SEMA6B
GAL3ST4
FAM219A
RERE
BRWD1-AS1
RGL1
ADCK4
SUN1
DNAJC11
USH1C
GREM2
MGAT4B
PRKCD
CES1
PADI3
PRKCQ
NT5M
RBM14-RBM4
HIST2H2AB
HIST2H2AC
DDX20
ACKR5
PFKFB3
PTHLH
GLDC
FLVCR2
FKBP10
FBXO17
PPIL4
GGPS1
CWC25
TOMM6
PPP1R3F
MAP3K8
TOMM5
PPP1R3B
TIAM1
MAP3K3
PRPF31
C9ORF47
MARCKS
PET112
LUC7L2
CCDC77
SNORD42A
SMCO4
MIR4748
KCNAB3
SETD9
TOMM34
SNORD4B
SNORD4A
EMILIN2
CXCL2
SOS1
LOC100133612
INCA1
SPEN
LOC100132215
EMD
EPB42
DAB2
FBLIM1
FLJ33534
PCNXL3
PNPLA2
NPPC
NPPA
FOS
FRZB
CCM2
PDP1
UBA2
SPICE1
BRE
NAA16
MEF2BNB-MEF2B
GNAS
CDHR4
UBE2Z
SEC14L1
SEC14L5
ATP5SL
FST
LOC100507462
LMBR1L
RRNAD1
RPS15
SPG7
RAB22A
WBP1L
VCPIP1
LFNG
PENK
RPS19
NDUFA7
ACSS1
WBP11
NDUFA9
GPR62
FAIM
PCOLCE2
SLC43A3
ADAM28
CYP1A1
DCAF12
IL16
STX12
MIR4648
MIR219-1
COLGALT1
RUNDC3A
TTF2
EIF5
MOSPD3
C1ORF174
HIST2H2BE
LTA4H
SPTBN4
ANKRD12
ANKRD10
ANKRD11
ARPC4-TTLL3
KLF14
GDF3
CBR4
GDF6
CBR3
TLN1
RPL23AP32
DMC1
CENPF
DPP3
POU3F3
ZBTB7A
ZBTB7B
MIR26B
MCM6
LOC442497
MCM9
SQSTM1
HS1BP3
NDUFS2
RINT1
NDUFS4
OPRD1
UFD1L
HBD
THAP9-AS1
ATP9A
HBZ
TFAP2A
CCDC102A
BCS1L
PPT2
DGCR2
ADGB
SYCE2
ZNF787
ZNF784
PYGM
C1ORF194
KCNN3
KCNN1
ATXN7L3B
IP6K1
OTUD6B
TNFRSF8
CLK4
FBXL5
NUP205
HLA-H
ZNF211
MIR4727
TYSND1
SVOPL
NFKBIE
NFKBIZ
ARID4B
ADRBK2
UBE3B
HAUS7
AMER2
HAUS3
UBXN4
TOP2B
DLX1
MTRF1
ISCA1
FAS-AS1
TMEM44
SART3
FGF5
HIST1H2BO
HENMT1
VAV1
NUP153
ECI2
TOX2
BEST1
ACTR2
EPN2-IT1
RANGRF
ERAP1
LOC100133315
FAM122C
LMBR1
CNR2
GCN1L1
SMAD5-AS1
LINC00114
DUSP9
MAPK8
SNRNP70
CACTIN-AS1
LRRC8E
ELN
PYGO2
STAG3L2
FADS3
FADS2
IDUA
BCAP31
VPS35
MIR4426
WWTR1
CCL19
C8ORF44
PITPNM1
TBC1D13
TBC1D17
ADAM15
ADAM17
DGKQ
DGKE
ICK
HIST1H2AC
USP13
LINC00963
USP15
ANKRD63
FAM63A
SBNO2
MIR548AE2
TMEM25
ALOX15B
ZDHHC12
PCSK4
PCSK5
JPH3
NEK8
ANP32A
PPAP2C
DUSP22
UQCC
LOC439994
TAZ
PRIM1
ZNF684
FXR2
DHX29
LOC100133957
CEP76
ZNF778
ACTA2
FBXW11
MGC45800
CDKN1B
UBE2D4
UBE2D1
C9ORF64
BAZ2B
DNAI1
DNAI2
TANK
GCG
CHCHD5
MIR2861
PAICS
FIS1
RSBN1L
UBXN2A
VWA5B2
TMTC2
C10ORF111
FRAS1
ZNF227
KCNK12
NCAPD3
HOXC12
VEGFA
SMG1
BNIP1
SLC39A7
PSIP1
GZMA
C17ORF67
MIR106B
MIR3180-5
ZNF423
ATXN7
EPDR1
MYH10
OTUD4
PELP1
MBOAT1
CCDC180
SPSB1
STRIP2
LOC100129617
SKIDA1
CDC34
CDC37
FICD
BRWD1
S100A2
JARID2
SCAF4
LRP4-AS1
APBA1
ARID5B
SIX3-AS1
ABT1
MEF2BNB
C15ORF37
ZBED5-AS1
LMOD1
LOC727751
LAPTM4B
WDR81
AP1S3
RS1
PGD
FBLL1
HNF1B
CXCR5
CXCR4
VAC14-AS1
KLF12
BMI1
SEPSECS
EXOC2
EXOC6
ARMCX4
FUT6
RNU6-79P
CHRND
ACBD4
PPP1R13L
TDP2
EEF2
SNORA28
EPHX2
TNRC6B
TNRC6A
PYCR2
AKIP1
ADAMTS4
BCRP3
ADAMTS1
GATA2
ADAMTS9
RSBN1L-AS1
MKLN1
TEX14
CDH4
IFITM3
IFITM2
IFITM1
HPCAL1
EIF2B2
CENPT
PAFAH1B2
MIR424
GH2
LOC389705
SPOCD1
KAL1
TMSB10
SYNPO2
TM4SF19
C11ORF83
MEA1
DMRT2
RRAD
EMR1
NMRK1
CNTN2
ARFGAP2
SRRM2-AS1
ARHGEF10L
NEK6
CABIN1
MIR130A
MTR
CDC42BPG
SF3A2
MIR338
ZNF766
ZNF185
MIR33B
C12ORF60
ZNF181
COQ10B
MIR935
ECSIT
ADSSL1
WBP2NL
LOC401980
DNAH8
BBS12
LOC286190
ZNF503
WDYHV1
LOC143666
CCDC41
SPRY2
GMNN
SAMD4B
ABRACL
FBXO24
CADM2
RALGDS
CEP250
NUDT18
NUDT19
UHRF2
RSRC2
STX7
SLC23A1
SLC23A2
PHF10
PON1
CLEC2B
CDADC1
ECE2
ECE1
IQGAP1
IQGAP2
GBAP1
LPHN2
LPHN1
XXYLT1
NOP58
ETS2
EZR-AS1
PPT2-EGFL8
C18ORF25
ATAD3B
ZBTB4
FCRLB
DRGX
NCRUPAR
MIR22HG
CASC5
TBKBP1
LOC100507547
C8ORF69
CHST10
LINC00167
FIBP
OTOG
MMP9
C14ORF182
POU2F1
TRAPPC2L
CACNA1G-AS1
SOX13
LRRC16A
NDUFB1
CHN2
GSR
C17ORF61-PLSCR3
CCNT2
GPR35
C1ORF220
IL12RB1
FMNL1
STAP1
IRF2BP1
CLN3
ZC3HAV1
INGX
MAPRE3
ANKRD46
WNK3
AQP8
SNORA12
TNIP1
SCARNA9
ACOT1
ADCY4
PLD1
ADCY2
MORN2
ST20
MIR3155B
MIR3155A
ZBTB21
GBF1
RNF213
SOX2-OT
RRP1
DOCK8
ZNF75A
DOCK6
MED27
SEPT9
SEPT6
XRCC5
FAM184B
TRAM1
KANSL1
UBAP2L
SEC1P
LIMCH1
C14ORF80
JUN
JUP
TFRC
SCNN1A
C11ORF96
C11ORF95
RIC8A
POM121
ARHGEF39
ZNF142
GIMAP8
PAPD7
LOC286059
LMNB2
IL13RA1
SCUBE1
CAAP1
GSTT1
C1ORF43
PHF8
SPATA6L
CCDC88B
PPP2R5C
C12ORF56
RPP38
LOC100505636
TBX2
FBXO9
SH3GL1
KCNA3
GSE1
OPTN
STRN3
FHL2
FTH1
TAL1
FOXD3
RPS28
TIGD7
ATRX
CHMP1A
MVB12A
RAD51C
MEMO1
GAREML
PRRT1
RUSC2
MEGF9
COX7C
NS3BP
ERMP1
NR1D1
YES1
GDNF-AS1
THUMPD2
WASF2
FAS
UVRAG
MLLT1
UBN1
ZCCHC2
ZCCHC7
RENBP
SPOP
KIAA0247
HDGFRP2
RRP12
PPP6R2
TMBIM6
ZNF804B
MIDN
CASP5
CASP8
RPS6
KLHL24
PLK1
GLRX3
C8ORF74
CCDC28A
MIR378D2
MIR3676
SDS
NKX2-3
PHYHIP
ADAD2
MRC2
LINC00629
ASH2L
PDE7A
TPPP3
CAPN2
DLEU2
DLEU1
COG1
CPB2-AS1
FLI1
OSTF1
SERPINB1
KLHL8
FAM76B
FUT10
FLJ37453
TNFRSF10B
YWHAG
UBC
ELP6
ASPHD2
C7ORF25
DEK
PNMA2
KLHDC3
ASXL1
AKT1S1
HTR2A
DCTN4
NEUROG2
CARD11
LZTS1
ODF3
SPATA12
DKFZP686I15217
BRIX1
TMEM91
CROCC
NELL2
C10ORF10
ESAM
KDM5C
HRCT1
RFWD3
CLDN15
ATP5S
C11ORF48
HNRNPH1
HNRNPH3
TENM4
HFE
SLC35G6
MRPS31
FGF19
KDM6B
SUCNR1
DAGLA
CHST11
POMP
DTNB
KCNB2
PSMG2
SEMA3G
ZNF528
STOML2
AMOT
ZNF259
LNX1-AS2
RPS14
FOXG1
RUNDC3B
SCGB3A1
C17ORF59
MTERF
DCAF10
DCAF17
RIPK4
ZC3H12D
GCLM
AVL9
GRHL1
SLC8A1-AS1
SLC9A3R2
SLC9A3R1
TMEM183A
TMEM183B
OR8B12
TRMT10B
RFXANK
RRAGA
LOXL1-AS1
KIAA1432
MIR22
NAGK
MIR25
DAZAP1
PTPRS
PRPF38B
EZR
TMEM39A
HAUS6
G3BP1
PTPRB
CREB3L4
G3BP2
INTS6-AS1
MYO7A
PTPRJ
TLCD1
PPAPDC2
IFNAR2
SEC23IP
HCRT
C21ORF91-OT1
APBB2
SV2C
WDR1
IWS1
MIR4461
MAMSTR
MIR4462
C1QL1
OCSTAMP
APOBEC3H
MIR4667
LINC00630
L2HGDH
GRB10
GM2A
PRR16
RASSF8-AS1
CLPSL1
CLPSL2
RPS27A
SFXN5
RAD1
SFXN1
GPR32
IFNL4
MIR657
KIAA0368
MIR3065
LINC00526
SNX32
CHRAC1
INSIG1
IRGM
ARNT2
TNK2
ERLIN2
GFM2
SGIP1
GPX5
GPX4
FLNA
TTC39A
FLNC
CRIP1
KLHL25
ABHD17A
TLE2
HIST1H2BC
FGF7
TAF11
PRKCSH
POLB
DCTN3
SLC4A8
CDC6
KCMF1
NDUFV1
GNAS-AS1
ASPN
KNTC1
LOC728989
RBM14
PARVB
SIT1
RXRB
GRAMD1C
UBE2V1
GRAMD1A
YAP1
CACNA1S
GPR155
C1GALT1C1
RELL1
KRTCAP3
NBEAL1
IGSF9
TMEM259
TRAK2
TMEM256
PSMD1
CTNNB1
MOB1A
MOB1B
CPSF2
SHBG
HSD17B8
APOBR
ZNF646
CNOT2
LOC100131060
EIF2S2
HSD17B6
RNMT
MIR5188
TTLL6
MIR5187
ABR
ATN1
ST6GALNAC5
ZC4H2
IER3
RPP14
CES4A
CYB561D1
LILRA4
REXO1
C2ORF15
PKP3
URGCP
SMCHD1
PRNP
SLC12A7
FOXF2
RAX
IFT52
TEP1
PLBD2
ATP1B1
TESK1
STOM
NOS1AP
FCER2
MAMLD1
GNG2
TMEM44-AS1
DDAH1
DDAH2
MAATS1
SNX5
ALG3
VSIG2
TMEM88B
LTBP4
TCEANC
MIR3615
CEL
LINC00608
ITPKC
CLDN5
PKM
C19ORF59
HOXA-AS4
GALNT6
TUBB2A
BCAR3
IRF2
PRKCQ-AS1
CD97
CLK3
PTPLA
HDAC1
NOXO1
SH3BP4
CBX8
CBX6
ITIH3
GP1BB
ATXN7L3
ATXN7L1
C3ORF80
NLRP6
PSEN2
WDR26
TNFSF9
RAPGEFL1
RAB12
LINC00462
MIR196B
ASCL2
GMPPA
SPATA33
DNAJC22
UNG
JOSD1
JOSD2
TRIM67
CCDC41-AS1
C10ORF32
KIF1C
CD109
SHOC2
SMEK2
KY
NEU1
UVSSA
UQCR11
ERCC2
LCAT
ERCC5
C6ORF100
SOX2
PRCD
HIP1
LOXL1
SERTAD2
RALGAPB
SKI
PRR3
TNNI2
MED18
ZC3H7B
LSM5
LSM7
CD74
MIR642A
TMEM243
MIR1181
HMHA1
SLA
CTNNA2
LOC283922
TLX2
TLX3
CACNG3
MZB1
PMAIP1
KIAA1257
MEIS3
MLEC
MYL7
LURAP1L
RAPGEF1
BLCAP
SLC30A7
MYL9
CERS6
ASPDH
CERS4
ANKS1A
LINGO3
ZNF354C
USB1
GADD45B
FAM110A
POU6F1
MAGI1
TAGLN2
METTL8
PRPSAP1
FAM210A
NARS2
EXTL2
SLC25A23
SLC25A25
HCG18
SNRPD3
GRK6
DHODH
MYLK
MIR5193
MIR5190
NCAPH
CHAC2
MYO5A
HCG17
ISG20L2
CARM1
FAM13B
FAM13C
B9D1
TNFRSF19
LINC00261
TWSG1
PPP4R1L
MKS1
SNORA80B
B4GALT6
GBP2
ACSF3
EIF3J
MAN2A1
HERC6
APTX
MIR3607
CCDC136
CCDC137
OTOA
RPAP3
RPAP1
ERCC1
TP53INP1
GGNBP2
THEG
LCLAT1
C19ORF69
LOC100506343
CCR4
CCR5
CCR7
DNAAF3
NPY4R
CHRNB3
CD84
LINC00051
ICAM5
C20ORF197
ICAM1
CTDSP1
BCL7A
ZBED5
C7ORF73
PWWP2A
CD8A
TMEM87B
LRBA
GALNT12
MIR3138
LENEP
LINC00475
PPP2R1B
CDH15
CREG1
LIMK1
MAP2K3
LOC100996291
WASL
GTF2IRD2B
BRI3
SON
MBP
FANK1
PKN1
MIR10A
RHOBTB1
ALDOA
C14ORF23
ARX
OSGEPL1
HTR1D
CKAP5
C1ORF200
NMT1
CASP10
LDLRAD3
UTS2R
C8ORF44-SGK3
GSN
SPINT2
ZNF668
NAV2
EP400NL
ISCU
PTTG1IP
FAM19A5
LOC100129961
CELA3A
LOC285540
CCDC85B
CACNA2D3
ELFN2
KCTD10
KCTD15
ZNF443
FZR1
MSRA
XRN2
ZKSCAN8
KDM5A
SNORD1A
LONP2
ZNF280D
LRP11
GLIS3
SNORD1C
PABPC4
H6PD
GPBAR1
MAPKAPK2
AP4S1
GOLPH3
OTX1
CXORF38
TMEM186
MAFF
BET1L
LNX1
PDIA3
RIMKLB
CATSPER2P1
TAF2
AP1G1
G6PD
HMOX2
FAM8A1
BTBD1
NR2E1
TUBA8
TOMM40L
LINC00961
IDS
SSBP1
RBKS
LINC00667
IKZF1
OSGEPL1-AS1
PDCD6
PDCD7
REEP6
PRUNE
CST11
LOC100129195
PBLD
HMGA1
CHRNA4
CHRNA3
GCAT
RGS16
VPS26B
SMU1
SREBF2
MGME1
TIGD3
TADA1
TADA3
CIC
RAB39B
IRAK1BP1
LEPREL4
NNAT
KIAA1324
MSC
ELF4
RAB31
ANKDD1B
DOK3
DOK7
MPPE1
TFPT
C19ORF77
GDNF
LINC00881
PDGFA
ORC6
ORC2
ACAP1
AP5Z1
GPC1
DACH1
ARMC2
NFIC
RCC2
PLEKHG4
PLEKHG5
CD163
CWH43
TSGA10
ACTL6A
TMEM120A
