# Supplementary material for: Identifying Network Perturbation in Cancer
Source: PLoS Comput Biol. 2016 May 4;12(5):e1004888. doi: 10.1371/journal.pcbi.1004888 (PMC4856318; doi:10.1371/journal.pcbi.1004888)
Supplement: S1 File — (ZIP) [file pcbi.1004888.s001.zip › files/tf_data/CD34_5k/ELK1.csv]

RYK
PPAPDC3
HIST1H4H
JPH4
DYNLL1
UQCC
SLC50A1
SMG6
ZNF598
HKDC1
TKTL1
APBB2
MRPL54
IRX1
MIR3960
B3GALT2
ALOXE3
GRINA
CRB3
FBXO17
AAED1
GATA6
LOC648987
UBXN6
MIR4667
AKAP7
LMTK3
AKAP1
TRAPPC1
MIR4505
SNAP29
PARP10
ZNF678
PLXNA3
PSTK
TNKS
TNFSF14
RAD1
CHKA
XPO1
CCT8
WDR47
MIR2861
KIAA0368
MST1
C19ORF35
TIMM13
CCL27
SDK1
PRSS57
TSPYL1
PDLIM3
DNASE1L1
HEATR5B
PHRF1
INSIG1
DSE
ANAPC5
ING1
ANAPC7
DCDC2
TNK2
LOC100507032
ZDHHC5
SULT4A1
ERLIN2
GFM2
PSMD13
TTC36
TMEM198B
FLNA
INA
CRIP2
ABHD17A
GHRL
DEAF1
PPP1R3F
VAPA
MBOAT1
MIB2
TNFRSF10D
PLP1
RNASET2
EFHC1
DCTN4
NAPG
SLC25A51
HIST1H2BO
P2RY14
TMEM19
NDUFB2
CIRBP-AS1
TRIM40
ELMSAN1
AP3D1
BSG
RIMS2
NAT9
MIR1538
MIR4285
FAM96A
MGC57346
BARX1
SH2B2
MXRA7
JSRP1
FAM201A
TMEM63A
ZNF638
APBA3
SLC17A7
ABCD4
ABT1
NCAPH
KCNC4
TMEM256
C1ORF86
CHAF1A
NDE1
OR6B2
TOB1
WDR1
MAD1L1
MIR4437
UBTF
FCGRT
ARHGEF16
RNMT
BANP
QRICH1
MREG
ADAT3
ABO
ABR
TRIP10
WDR45B
C9ORF53
NCLN
CMTM8
HSD17B7P2
FUT3
CYB561D1
CHID1
WDR74
FLJ22184
DYNLL1-AS1
TMEM80
GNPDA1
LOC100128239
LRRC42
PKP3
MARCH3
PRPF3
PI4KA
SIX1
FGR
NDUFA10
FGFBP2
ZNF236
CARHSP1
LIPC
CDKN2A
PLBD2
UBE2R2
CCDC153
SHOX2
NMT2
TMEM229B
SNX29P2
GTF2F1
TESK1
SPINK4
ZC3H11A
LIN9
LOC389705
WBP1L
RFX3
KAL1
C6ORF52
EID1
ENTPD1-AS1
TMEM179B
WNT7B
DMRT1
ERAP1
FOXP1
C20ORF202
ALG3
VSIG2
TMEM88B
FAM49B
MIR4669
TRIM47
EXOSC3
VANGL2
CEP95
C4ORF19
U2AF1
PKDREJ
FTSJ2
C9ORF123
CNTROB
DERL3
TRAF3IP3
ZNF185
MIR33B
TCF3
DLD
NUDT1
NUCKS1
RPP25
TCTE1
SNORD72
SHB
MIR3180-5
IGFBP6
CA11
ADSSL1
DMTN
HOXA-AS3
DNAH1
IRF7
RGP1
C6ORF1
TAZ
ALKBH5
ALKBH2
EEF1E1
ANKRD13D
LOC143666
LOC440461
CD72
RPLP2
CDKN2B-AS1
PITX3
PLEKHO2
RCOR1
TIGD5
KIF11
GABRA5
TBC1D7
INF2
ATXN7L1
RPS6KA4
TMEM14B
ZBTB14
S1PR2
CDKL1
TNFSF9
S1PR4
USF2
GPATCH11
WDR24
LINC00466
CST6
VGLL4
TNFSF4
NLGN2
ZFP36L1
CLIC1
IL6R
PDCD6
ASGR2
UNG
SNORA52
UHRF1
TRIM67
TDRKH
CYP24A1
LRRFIP2
RSRC1
BABAM1
CDK5
SLAMF9
COBL
CDK9
NHEG1
DSCC1
OXLD1
PTK6
UQCR11
MSH5
SPECC1
ECE2
FAM13C
C5ORF45
SMARCA2
SOX1
ODC1
FAM219A
MIR4638
LPHN2
HDGFRP2
CNIH2
CEBPG
DDHD1
LOC149086
SDCBP2
LRRC8B
ETS2
DNAJC14
MED13
MIR573
ADNP2
AP1B1
DNAI1
PCMTD1
VASN
RAC3
ZBTB5
LSM4
TMEM240
PYDC1
NDUFB2-AS1
HIST1H3C
NBPF15
HIST1H3J
CADPS
HBA2
SLC16A3
FIBP
SSR3
GPR132
MSH5-SAPCD1
PMAIP1
ACTG1
PRPF4B
PIDD
PPP4R2
POLR3E
RAPGEF1
C17ORF61-PLSCR3
FAM66B
PSMG4
GPAM
CALM2
IL12RB2
RORC
RNPEPL1
ZC3HAV1
CUL7
C12ORF23
FAM210A
ANKRD18A
KCNAB3
SLC25A22
SLC25A23
CTSZ
NACAD
KAAG1
SETD5
GMPR
TMEM104
ADCY4
REXO1
DNAJA1
INPP5D
FAM65A
SYK
LYPD6B
NPPC
SPEN
LINC00338
GBF1
SEH1L
HRAS
C11ORF21
DNAJC21
PDZK1IP1
MIR31HG
TDRD12
FLJ33534
MAML2
TWSG1
LOC100131655
EGR3
PPM1K
QPCT
SNORA80B
MADCAM1
FNDC3B
TRPM1
ERP29
ACSF3
ARHGEF39
LMNA
SCRN1
APTX
APOLD1
SMTNL2
LMNB2
CCDC137
CAAP1
SETD5-AS1
OTOA
SLURP1
WASH2P
CAMKK1
NPTXR
EIF4EBP3
CRHR1
LAMTOR2
PPP2R5C
FARS2
AGBL5
BAG1
YY1
MIS18A
LOC100505636
LOC100505633
RPS6
TBX1
CCR4
RHOT1
RHOT2
CHMP3
SH3GL1
CORO2A
CHMP5
ADI1
SLC39A3
CEACAM20
THOP1
TMCC1
LINC00051
ICAM5
TSPEAR-AS1
STOX2
NMNAT2
DPM2
LY6E
ZBED6
BCL11A
EFNA3
RABEPK
ANG
GBX2
GLI4
CHMP1B
TMEM87B
LRP2
HIST1H2AM
MYL12B
MIR3138
WNT3
IL6
AGPAT5
RUSC1
ZMIZ1-AS1
ZMIZ1
CCDC85B
MIR4322
STIM2
MIR4321
TRIM72
SPATA20
ROGDI
ATP11C
OCEL1
GDNF-AS1
CDC37L1
PLEKHF1
RNU12
MELK
RPL26
SLC48A1
DPP9
ITGAE
PPY
LOC100133669
GPX4
RENBP
KNOP1
ZBTB7B
PIGO
SLC18A2
TMEM72-AS1
OAZ1
HSPB11
LDB1
SLC9A3R2
HAVCR2
FAM213A
FXYD2
TIMP2
BHLHE22
LYRM4
MAFA
S100A13
CDK2AP2
RREB1
SPINT2
MUM1
ZP3
ZNF668
ARHGAP27
TLE2
GPR108
PTBP1
KLHL9
PLLP
SEC14L1
RNASE1
SCAMP4
RNASE4
GRIPAP1
CHTOP
ENPP2
SNAPC2
LOC285547
T
TOB1-AS1
DOHH
NKX6-3
TDP2
MIR1260B
NFAT5
ZNF440
FLJ37453
SOCS3
ZNF443
DR1
EEF1D
LINC00526
CCNY
GSK3B
DDX5
C19ORF25
KDM5C
CORO7-PAM16
SLC4A2
PABPC4
RASSF4
TMEM120A
UBE2L6
USHBP1
RNH1
DCTN3
RRAGA
LOC100131564
TMEM116
AMH
HAUS6
CTH
C17ORF97
GOLPH3
HAUS2
PVRL2
LOC100506710
GRAMD4
ANKRD18B
GBA2
RNF223
SIRT3
ACVRL1
SIRT6
SIRT5
BRIX1
C5ORF34
IFT74
SDCBP2-AS1
NDUFV1
SGTA
ANKRD24
PAK1IP1
HIST1H2BB
HEXIM2
STAT3
NELL2
LINC00921
ANKRD29
TRIM41
AP1G2
VAV2
CIRBP
TSPAN32
POLRMT
AGO4
IPO4
RNF123
EHD1
SNX1
HBA1
SIGLEC17P
DMRT3
MAPK12
GSE1
TGFBR3L
LINC00667
NES
FAHD2B
GPR146
RAB8A
MYL12A
POLDIP3
ZNF622
ZNF623
C10ORF88
EMR1
LINC00094
DUSP7
SNRNP70
CACTIN-AS1
RUSC1-AS1
TBXA2R
POMP
GML
NSA2
PAQR4
ANKRD34C
UNC13D
CNKSR3
HIST1H1D
KCNB2
HEY2
PROX1
GATA6-AS1
XRCC6BP1
C8ORF49
PKD1
PLGRKT
STOML2
PIAS3
PITPNM1
RPL37
TBC1D14
KCTD1
EEF1E1-MUTED
CLPP
PGS1
SCP2
ARL6
ITPKB-IT1
DCAF10
TMEM25
GCNT1
ARL4D
CORO7
TAF6L
NTMT1
FHL1
CPNE7
UBQLN4
ZNF557
UBE2G2
SCARNA20
MIR5087
LOC401463
ACOT13
DNMT3B
RRAGD
LOC729911
MMP9
ACAP1
AP5Z1
FOXD3
USP12
KIAA1432
LRRC56
LRRC57
MCOLN2
ANKRD63
PLAA
C16ORF11
MTAP
SHANK1
SBNO2
RANBP3L
RPL36
C1QTNF3
RNF168
ZDHHC8P1
PCDH7
LINC00319
LGALS8
GDNF
GNA11
AHNAK2
PTPRM
