# Supplementary material for: Identifying Network Perturbation in Cancer
Source: PLoS Comput Biol. 2016 May 4;12(5):e1004888. doi: 10.1371/journal.pcbi.1004888 (PMC4856318; doi:10.1371/journal.pcbi.1004888)
Supplement: S1 File — (ZIP) [file pcbi.1004888.s001.zip › files/tf_data/CD34_5k/ESRRA.csv]

RANGRF
SSPO
HIST1H4G
HIST1H4K
NIPA1
HIST1H4H
PROCA1
LAPTM5
ARFRP1
PDCD11
CBX3
LOC100130476
SPR
PIK3CD
CAMK4
PIK3CG
KDM2A
TMEM57
TMEM54
ABCD2
IRX2
C2CD2
MGC15885
SIRPA
SP1
XPA
PPP2R2C
CRB2
ITGA3
OPA3
CEP85
TRAPPC9
TRAPPC8
PTRH1
ZNF674
ZKSCAN2
TRAPPC3
CLEC2B
TRAPPC5
ORAI3
NOP2
RIT1
MIR1469
MGST2
MFSD10
APOA5
PRRT2
GPRASP1
BACH1
DGAT2
LOC100652772
IL7
FBXL13
HRH1
FBXL19
KCNIP3
GHDC
H19
KANSL1-AS1
MYO19
DNASE1L2
FAM212B
C2ORF47
ZEB2
ITGAX
KCNH4
MLNR
TP53I11
SFT2D1
PPTC7
SNORD45C
SNORD45B
SNORD45A
GIT1
SIGIRR
FOXC1
METTL2B
SMAD6
SHROOM3
MUS81
NDUFAF6
NDUFAF3
NPHP4
LOC100506714
LOC100506713
PCOLCE-AS1
TUBB2A
ARF1
CKS1B
ATE1
AIG1
KRTAP10-6
SNORD18A
SNORD18C
SNORD18B
CALB1
SULT1A2
SUGT1P3
PRKAR1A
PRKAR1B
LOC100130275
SAR1A
C4ORF48
SRPK1
NOL3
OLIG1
RAB11FIP3
LOR
DCAKD
MCF2L
IFIH1
CUEDC1
EEF1A1
EEF1A2
CPEB1
ZNF45
FYCO1
RAB2B
FIZ1
XXYLT1-AS2
SRD5A3-AS1
LOC100289495
MIR4734
PVRL3-AS1
ETNK2
HOMER3
UXS1
CD40
IGFBPL1
DMTN
FPGT
KCNF1
MIR760
ZNF48
CETN4P
SASH3
RAB21
RAB24
ATP6V0E1
SPG11
WDR74
LINC00893
SYTL1
AHCTF1
NTAN1
NQO2
BTN2A3P
SLC48A1
PISRT1
ASB2
SIX4
TOP1P2
PLEKHH3
SIX2
ESRP2
CNPY4
PIP4K2A
MRPL36
C5ORF15
UBE2R2
ESX1
TBL3
ARRDC2
THOC6
DBH
RFX5
AVPR2
SYS1-DBNDD2
RHBDL1
HSD3B7
ELK4
TAF6L
DBP
TMEM179B
TAF5L
UQCRC2
NHLH2
CLUAP1
FOXP1
MSL3
TBR1
ZNF597
NT5DC3
MESP1
CEP97
MYCN
ZNF606
MIR3926-1
MXD3
RGMB-AS1
INF2
VEZF1
PPP1R9A
TDRP
CCDC90B
FDFT1
IGF2
DPYSL2
BVES
NUDT1
NUDT3
IGFBP6
IGFBP5
ARGLU1
CYP2R1
GJA3
BVES-AS1
CALML4
COX19
PFN3
MEF2D
COX11
TMEM219
GAS2
TRIM5
TRIM7
NUTF2
ANKRD13D
ZNF335
EPHX4
RASGRP3
AMPD2
RPLP1
PIGW
TMC8
CSMD2
C12ORF73
MALAT1
C12ORF75
ADAP1
TPM4
RPS6KB1
SH3D21
ENKUR
PRM2
KIAA1683
EVC
LRSAM1
ASGR1
TMEM145
TMEM143
HOXD-AS2
SF1
SLMO1
ATXN2L
CXORF40A
LYST
LRRC32
LRRC34
SOWAHA
ZNF33A
F2RL3
F2RL1
TNFSF4
MAD2L2
SVIL
TCEB2
PRDX3
AGRN
ZMAT3
NR1D1
SMOC1
CLCNKB
SYCN
PACRGL
SDCBP2
FYN
RAB1A
ST3GAL1
VASN
ST3GAL6
NINJ1
VCL
CROCC
CPLX2
PPP1R1B
NBPF12
MIR4526
MIR4521
MIR4523
SLC16A3
NSUN4
NSUN6
ARHGAP30
BOLA3-AS1
PAGR1
KCNQ1DN
ZFR
ERGIC2
C1QTNF1-AS1
UQCRH
B3GAT1
GPS2
CALM2
INIP
WDR66
CUL1
FLCN
BMP8A
CLCN3
PRMT1
PRMT6
TRIM22
PER3
PER2
PNKD
C10ORF76
BRD7
TTC23L
LOC643387
PQBP1
TTC16
ZNF514
GLT1D1
LINC00333
MRPL27
MRPL23
GNAO1
HSPG2
TMEM127
IRS1
LARGE
SLC31A1
LAIR1
ARHGAP9
LAIR2
ARHGAP4
LINC00933
THEM6
IARS2
SRSF6
PPM1B
PPM1A
USP45
PPM1N
PPM1M
GSAP
PPARGC1B
ENOSF1
ADAD2
DALRD3
UMPS
TSHZ1
HEMGN
CDK8
C14ORF159
PAX1
PTPN3
PTPN2
PTPN1
KCNQ1
ATOX1
PPP1R10
NANOS3
TPRG1L
WASH2P
LRIG3
EIF4EBP3
PTDSS2
BAG1
VEGFC
MYO1C
MSRB3
RPS7
ADAMTS10
PLCE1
RPS2
RASGRF1
VDAC1
ZNF503-AS1
MEOX1
CHMP5
ZNF503-AS2
LOC100652758
PGBD5
DEF6
ZNF674-AS1
ZNF385A
HOXA13
HOXA11
SLC6A19
SLC22A18AS
C2
MSH2
FBXO45
SRC
GALNTL6
FBXO43
ZNF322
GALE
DET1
LGALS1
RAP1GAP2
SNORD16
NUP50
LOC399715
SNORD19
TAPBP
ADRB1
AGPAT5
SCARNA15
HLCS
OCRL
TMPO
LOC729683
LOC100996325
MIR4284
FOXO3
FOXO1
MPDU1
LOX
TMEM159
MIR4736
TIMM17B
HIST4H4
GCNT1
TMEM192
TGOLN2
TDRD3
FAM219A
SLC16A12
LOC100133669
CCR10
SMARCB1
PIEZO1
SERTAD2
PIGP
C9ORF156
TMEM194B
WRAP53
IL1RAP
EPCAM
SRRM1
KANK1
SLC25A34
C2ORF88
ATXN1
DEDD2
SEC61A1
WBP4
SOAT2
PDCL3P4
HIF3A
LOC284080
ZFAND6
FBP1
KIAA0141
PLIN5
PLIN3
ZYX
MFF
EIF3J-AS1
CEP120
CIAPIN1
SLC34A1
ARHGAP22
PTP4A1
ARHGAP25
ZSCAN25
HHAT
ATP1A1OS
AOX2P
LOC284889
CD22
TDRD1
NKRF
C3ORF37
ATG2A
WDR53
ABHD6
ABHD4
URI1
MLYCD
NKIRAS2
BMP3
SOCS3
DR1
EIF4G2
SWT1
NR1I3
EIF4G3
GRB2
NR2F1-AS1
ULBP1
ZNF467
CCNI
HOXC8
TRIM39
PCM1
RPL4
BCL2L2-PABPN1
TBRG4
TMEM120A
CD151
LOC283692
FEN1
KREMEN2
THAP11
LUC7L
ATP5C1
MIR639
CHD4
CHD7
MIR142
INVS
SNORA7B
SNORA7A
IGF2-AS
GATA3-AS1
HTRA3
FLYWCH1
C5ORF38
TTC3
FPGT-TNNI3K
TMEM240
C19ORF25
C5ORF30
RNF40
POLR2E
POLR2G
ANKRD24
ZNF827
SNORA78
RHOA
CAPG
C1ORF140
ANKRD29
PRDM14
USMG5
PLSCR3
SLC22A31
TMEM69
MPI
CASKIN1
OSER1
AGO1
IL17RA
MCPH1
GRPEL1
VBP1
LOC100499489
FFAR2
MAPK11
GRASP
TGFBR3L
FAM86JP
LMNA
UBE2Q2P1
CACNB1
REPS1
ZNF623
GPN3
C10ORF85
FLJ44511
TMPO-AS1
GGA3
CTRB1
ADM
TGFBRAP1
COMMD3-BMI1
ANKZF1
PMF1
TACC2
PICK1
PRKACA
PSMB8
PSMB7
DECR2
ZNF133
TMEM231
PSMB2
ZNF317
JUNB
JUND
TLX1
HIST1H2AM
HIST1H2AJ
GNAT2
P2RX5
SWSAP1
RMI2
BCL2L12
KCNK4
PRPF18
ESCO1
CRY1
RPS19BP1
NUP43
ZNF554
CTU1
ZNF552
MSX2
VPS13A
DKFZP434H168
TRAF1
TRAF3
TRAF4
PGRMC2
PGRMC1
NUP160
TMPRSS6
GTF2H4
TVP23C
TVP23A
TCTEX1D2
FOXN4
LRRC59
LGR6
RPL38
RPL37
PTGES2-AS1
PMVK
GRIN2A
KLHDC8B
GRIN2D
NSUN5P1
TNKS1BP1
ATF1
NKAPL
PPAP2C
PPAP2B
HOXC10
SUMO2
CDH10
MOCS1
L1CAM
MORF4L2-AS1
KIAA0319
SMG6
SAMD13
SAMD11
LHX9
SYS1
PTGER1
MIB2
AKT1S1
C15ORF37
ZMYM2
NPR1
NPR3
SLC38A1
SLC38A2
PTGR1
OSBPL9
STK4
OCA2
UBE4B
UBE4A
LINC00229
UCKL1
HCN1
ARHGAP15
YBX3
ZSCAN16
CAPZB
ANO8
G6PD
LOC730183
ANO2
POLR1B
MIR3188
MIR3186
HCG25
HCG27
KLHL30
AHSA2
ZIC5
TNFRSF8
H3F3A
NR1H3
HOXB8
HOXB9
VTRNA1-1
UCK1
DST
HOXB7
HOXB5
HID1
GLRX
PPARA
ARPC4
VASH1
GLYATL2
TSNARE1
RING1
MIR4785
BHLHE40
RHOH
TTC36
GADD45A
P2RX5-TAX1BP3
EFCAB4A
DCUN1D5
MIR191
MIR192
MAP3K1
TRAPPC2P1
LOC442075
RALBP1
NRN1
C5ORF20
RAP1A
PARD6B
ANKRD35
ANKRD36
ANKRD33
KIAA0947
SNORA65
RGMB
LINC00920
NCOA7
TMEM9B-AS1
GIMAP1-GIMAP5
ZFHX4-AS1
ATOH7
CISH
SEZ6
MINOS1
RNF151
USP51
P4HTM
CTF1
GSG1
SS18
LDLR
MCAT
SLC27A4
CAPZA2
ACPP
C20ORF27
NUP210
ZNF630
LMO4
EMX1
EFHB
PBRM1
MME
CDIP1
EBI3
WT1-AS
ERBB3
DHFR
WRNIP1
BAD
SPEF2
MLKL
RRP8
TMEM68
ERH
TBXAS1
RGAG4
CDK19
SHC3
SULF1
ST5
KLF5
PLXNB2
KLF1
NDNL2
TMEM222
MTRNR2L2
AASDH
TRA2B
N4BP2
HEATR2
NCR3
ZNF302
FBN1
HTATSF1P2
FAM216A
RNF126
MMP25
TRIP12
KLHDC7A
MEX3B
C9ORF50
FN3KRP
NCLN
MAP3K11
ZNF547
WHAMMP3
SLC1A6
APITD1-CORT
C16ORF93
DYNC1I2
C16ORF90
MIR4432
MIEN1
LRRC41
LRRC43
LRRC45
IKBKG
LRRC47
TMEM185B
MARCH9
CLSTN2
GNL3
EIF3J
TSFM
PRMT10
DHRS2
RPL19
SNHG9
FGFBP3
FGFBP2
FADD
ARMC10
MTMR4
NABP1
CCNL1
WT1
CCNL2
GHRLOS
LOC389906
PCYT2
BAZ1B
YIF1B
NMT2
EDEM1
LOC200772
SNAI1
KIAA1161
SYT8
OSBPL11
SLC2A8
PTGES2
SLC2A5
SYT3
UBTD2
MYCNOS
NFATC1
C20ORF202
CCL4
LOC283214
SRGAP2D
EXOSC3
VPS13A-AS1
DLG4
HSBP1
ZNF273
ST20-MTHFS
TULP2
NID2
TUBD1
PPP1R14B
KIN
ENG
GTF2IRD1
C3ORF18
F12
C22ORF31
MIR3197
RALY
OR2A14
PCDH17
GPR97
PCDH19
RALA
MIR762
KRT77
MRPS36
PSMB10
ATG4D
KRT79
SCYL3
RCOR1
STXBP2
STXBP4
MIR611
FLT3
PHOX2B
S1PR3
AKNA
DNAJB6
TMEM200C
DNAJB4
CFLAR
TTC28
FANCA
TTC26
DOT1L
HAS3
EXOC2
H1F0
MIR1204
HNRNPA1
MRPS18B
UPK2
SNORA52
TAOK1
LRRFIP1
SLC22A18
SLC22A13
HOXA7
CDK4
CDK6
IGLL1
HAPLN3
MIR663A
PTK6
RABGAP1
SYNRG
MSH3
MGLL
PLOD1
GIMAP1
PRKY
OR14I1
ACCS
SUN2
ATG16L1
ADCK4
RTBDN
DNAJC11
XPR1
PACSIN3
PACSIN2
KCTD21-AS1
MATN4
PRKCB
INTU
HIST1H3F
HIST1H3G
LMAN2
HIST1H3J
FFAR3
HIST1H3H
FFAR1
TOE1
DDX21
DDX25
FAM195A
C1ORF95
GPR135
GPR137
GGA2
RPL32P3
VTI1B
MUL1
LOC389641
FKBP14
FKBP15
ACTG1
RAET1G
RPN1
PPP4R4
PRDM12
PIDD
PPIL1
PPIL2
GGPS1
CWC22
OCIAD2
PPP1R3E
SNORD48
CNGB1
C9ORF43
SPOPL
C9ORF47
PLA2G7
ZNF573
MARVELD1
ZNF575
ZNF578
LOC100132078
TRPV2
FAM131A
ZNF202
SHC1
CCDC71
IDH2
POR
SH3GLB1
KCNAB2
CTSZ
C16ORF95
RPL11
RPL12
FLJ44313
MIR5695
LRRC71
CTSW
NME4
UCKL1-AS1
CXCL2
INPP5D
NME3
SEMA3F
LXN
EME1
MSANTD1
EME2
EMB
CXORF57
MYADM
GLYR1
SNORD117
NUDT8
NT5M
TEKT1
DCTD
PNPLA2
LOC100288911
RRM2B
C15ORF59
PRM1
PDCL3
TINCR
PRKACB
CCM2
LINC00592
PDP2
MAN2A1
MINOS1-NBL1
LOC100507463
FRMD5
KIAA0753
PHF23
MRTO4
TP53
MOGS
HSPBP1
UBE2Z
ATXN7L1
DUXA
COL12A1
SH3BGRL2
STX1A
STX1B
ADAMTS9
SEC14L1
LOC100128076
ALS2CR12
FST
PLEKHH1
IL1B
BTBD11
PHTF1
THSD7A
LINC00114
PKNOX2
RABEP1
PDCD4-AS1
GPR83
MORF4L2
EPB41L1
NDUFA7
EPB41L2
CCDC135
ACSS2
COMT
WBP11
SALL4
PLEKHM2
SALL1
SALL3
PLXND1
FAIM
QARS
MAEA
AIF1L
TBL1XR1
IL10
GSTM2
SZRD1
IL6
LOC728463
PPP1R15B
MIR219-1
LINC00574
JARID2
INSR
C1ORF170
ATP11A
LTA4H
SPTBN4
SPTBN1
ANKRD11
HOXA11-AS
ARPC4-TTLL3
KLF11
NIM1
KLF14
TFAP2A
ASAP1-IT2
GDF1
TLN2
IRX4
MIR153-2
POU3F3
CEP68
TPST2
SLC44A5
GLTSCR1
MCIDAS
PCNX
FAM53C
C14ORF119
SDS
PCP2
LOC728739
COQ9
NDUFS6
KCNK5
NDUFS8
CRIM1
C9ORF24
LOC100506801
HBM
FLJ45079
CTRL
PARL
MCF2L2
EPO
STAMBPL1
MROH6
SCGB2B3P
ZNF142
DNTT
NHLRC4
NDUFB11
GSE1
TSACC
SUSD3
GPR107
C1ORF191
RNASEL
C1ORF195
DDX3X
RNASE4
STK4-AS1
VWA2
C12ORF80
ILK
KCNN4
FASLG
LOC654841
KCNN1
BRSK2
BRSK1
SNORD52
H2AFY
LOC100216545
INADL
TLR6
DDX1
ZNF565
RNF2
ZNF561
NIT1
HLA-H
FOXK1
HCFC1R1
SLC7A6
TYSND1
CCDC69
DPY19L2
NFKBIE
ARID4B
TMEM115
DNAAF3
NMD3
DKFZP434K028
HAUS8
KANSL1L
PLAC8
C17ORF97
SLC35A4
MIAT
TEX40
TEX41
PCOLCE
UBXN1
DLX2
SLC6A16
ISCA1
HGFAC
SH2D6
FAM118A
MIR4728
FGF9
FGF8
HIST1H2BM
HIST1H2BO
HIST1H2BH
FGF2
FGF1
OLFML2A
SLC25A43
HENMT1
MAP7D2
SDC2
TNFAIP6
TNFAIP3
NUP153
TOX4
NRBP2
CD82
SORCS2
LINC00582
GPKOW
LINC00589
GBX2
C21ORF119
NR6A1
GP1BA
MIR4799
MGAT5B
PPP1R12A
PPP1R12B
MIR3687
DUSP7
DUSP1
SGPP2
DRAXIN
ICAM2
LYL1
SETMAR
PAQR5
TGS1
THNSL1
HEY1
HCG18
GPBP1L1
C8ORF48
HCG17
SYNGR4
ACTRT3
PRR5L
NKX3-2
TPTE2P5
TBC1D16
TBC1D17
RPL32
ADAM12
BMP10
MIR675
C19ORF82
FAM83G
ELOVL6
CEBPA-AS1
LOC100506325
IDH3B
HCFC1
C1ORF200
SLC38A11
DNASE2
NEK6
DNMT3A
SNORA35
TMEM106A
SNORA38
FBXO44
LINC00966
AAK1
EFNA1
SNRPB
MIR3926-2
RTEL1
SNRPF
NPM3
PEMT
MAST1
TXNDC17
CCSAP
TMEM25
PDE2A
BHLHA9
PDPK1
IFITM10
PCSK9
CRKL
SCG5
MEN1
DUSP28
HIPK2
VPS8
UBAC2
ANP32A
SEMA4A
AKR1B1
RYK
AMZ2
HBQ1
SUPT5H
ATRNL1
MRPL50
SCN4B
C1ORF56
ARHGEF12
PORCN
ISM1
ZNF681
ZNF684
SERP2
FXR2
NEUROD1
LST1
TMEM45A
DDX47
ZGPAT
GADD45GIP1
ENC1
CEP72
C1ORF21
GPR114
TSN
MMP15
FBXW11
MMP11
CDKN1C
LSM14B
GPM6B
UBE2D2
CMTM7
TPK1
BAZ2A
DNAI1
APOE
BUB3
LINC00578
MST4
RNASEK-C17ORF49
FARP1
LOC100287177
UBXN2A
ZNF513
ZNF516
GDF11
PUS7L
FOXJ2
ST3GAL6-AS1
KCNK16
KCNK17
ZC2HC1C
PAXIP1
PPP1R11
SLC39A9
HOXC12
FAM199X
VEGFB
RTTN
PDE4B
SLC39A7
PREPL
RHEB
TMEM74B
FBXO36
FLOT1
COMMD3
EMC3
EMC2
EMC1
ATXN3
NAB2
MYH10
MYH11
KIAA0355
OTUD4
RET
MBOAT7
PPP2R4
MAP4K5
SPSB1
APBB3
GPRC5C
HINT3
HMBS
ANTXR2
PYROXD1
TVP23C-CDRT4
LOC254128
LONRF3
LONRF2
SPIB
ALDH3A1
HIBCH
ALG11
SCAF8
RIOK3
ARID5B
ARID5A
PGLS
LINC00266-1
CAT
TEAD3
WDR81
LINC00487
LINC00482
SIM2
GAS8
PDE1C
MIR4437
LINC00176
PEAR1
LOC101054525
LINC00173
HNF1B
PEA15
PGR
ANKRD10
CXCR4
LRRIQ3
IVNS1ABP
NUMBL
MAVS
PTPN23
MRS2
CRYBB1
SOX21
ARSG
EXOC7
ZNF474
C1ORF233
ACBD3
ANK1
MGAT4A
PNMT
ACBD5
SMARCD3
KCNK6
GSTA4
EVA1B
TMC6
MIF
IZUMO4
ANKRD13B
FBLN1
GATA4
ADAMTS1
VPS9D1
WNT10B
GNG10
ARHGEF3
ARHGEF1
MKLN1
RPLP2
RNF207
URB1
CDH5
CENPM
HPCAL1
LIPE
CENPJ
LIPG
MIR1470
LIPK
RAMP3
LIPN
AMACR
RBM22
CENPQ
SLC41A1
MIR425
CSF1
LOC100131564
MRPL47
ATP5G3
MRPL45
TRIP6
MRPL48
PLEKHA8
STARD10
STARD13
TRPC4
RRAD
ANXA2
ARFGAP2
TRIB1
TRIM39-RPP21
ARHGEF10L
ATP7B
MPHOSPH9
NEK7
BMF
CABIN1
NEK1
U2AF2
LOC202781
MIR130A
NEK9
MIR330
ZNF768
MT1F
LOC100130417
ZNF763
TXNRD1
ZNF185
C12ORF61
C12ORF60
BUB1
C12ORF65
PRR15
ZNF189
TIFA
SNORD72
ZNF20
MIR1307
C9ORF92
EPOR
DNAH3
DNAH1
SPATA4
RNF144A-AS1
SH3TC1
BBS12
LOC286442
ZNF503
YBX2
ZNF506
ZNF236
CCDC42
CCDC40
TNFSF10
TRPC7
IFI27L2
SPRY4
ADSL
SAMD4B
INO80E
FBXL19-AS1
CDKL1
HPGDS
ZNF343
FBXO22
LOC100287015
RANBP9
ZNF430
TBX18
VGLL4
PUS3
GNB1
GNB2
VGLL2
NUDT17
NUDT18
TMEM5
LOC284751
TM6SF1
DICER1-AS1
PIP5K1B
RTCA
STX4
LOC283587
LOC285629
CLIC6
PHF16
STAB1
FBRSL1
MEGF8
MEGF9
ECE1
GBP1P1
TCEAL1
UBN1
NOP58
ALX3
MIR3194
EVC2
NOD1
AQP11
ZBTB3
C18ORF25
LOC100134259
RP9
DRGX
FLI1-AS1
MGAT1
MIR22HG
MGAT5
LINC00499
TUBA4A
TUBA4B
MIR3648
SLC20A1
VAMP5
FEZ1
VAMP8
FIBP
CSTF2
CUL4A
CUL4B
LOC150935
BOLA3
ACADVL
SLC6A5
NCR3LG1
NDUFB6
NDUFB5
NDUFB3
FCHO1
LOC148413
CHN1
BCL2L2
LOC158434
KIF2A
GPR37
CYMP
FAM50B
LOC728431
CBFA2T3
CLN5
ZIC2
MAPRE3
MRGBP
LRRC4
SNORA10
IRF2BPL
TNIP1
LOC284801
USP37
ADCY4
RBBP9
ADCY7
PLD1
PHB
KIF27
MAATS1
TCF7L1
ETNPPL
APOBEC2
RUNX1
PNPO
RTCB
ZBTB22
CLVS1
C14ORF79
DOCK2
MED27
SEPT9
CDYL2
SEPT4
XRCC5
KANSL1
SLC9A2
SLC9A3
SEC1P
SYT12
LOC344967
CDK5R1
CDK5R2
C11ORF95
RBM38
MYO9B
PLCB2
PLCB3
EPHB6
MAP1LC3B2
MIER1
SAMM50
LOC286059
ANG
ALDH4A1
BCS1L
MRPS28
ESR1
CD274
ZNF146
PHF6
RPSAP58
NVL
STOM
LAMTOR2
LAMTOR3
MDFI
OR52W1
TGFB2
MOB3C
FBXO2
TBX1
TBX6
C9ORF89
KCNA6
CRHR1-IT1
SNORD84
SLC10A7
ZNF532
JMJD8
SS18L2
MIR548AA1
FHL3
MIR548AA2
LOC286189
SUV420H2
ITPRIPL1
FOXD4
PHC2
FOXD2
FOXD3
RPS28
SLFN13
PAWR
RNASEK
AP3S2
TFAP4
PRRT4
ATL1
C17ORF49
RUSC2
DNAJC4
RUSC1
GATAD2A
CCDC85B
PPIA
ADRBK1
HS3ST1
DIP2B
SNX5
PRELID1
LOC284581
VPS29
EHBP1L1
LHX5
THUMPD1
MLLT6
VPS33A
ZCCHC8
HNRNPA2B1
PHOSPHO1
ZCCHC2
ZNHIT3
SPOP
TNFRSF10B
DDX39B
GTPBP4
GTPBP3
TMBIM6
MIDN
TSEN34
ARID3C
ARID3B
BPNT1
PRDM8
ABHD14A-ACY1
CASP8
PURB
CFDP1
BCL6
OR7G3
HECTD3
MAN2B2
UBE2QL1
C22ORF43
CDX2
CLMN
LZTFL1
SETD1A
MIR3676
NKX2-2
MIR3678
LYRM9
TLX1NB
TTC9B
LINC00620
ST7-AS2
AHCYL2
STUB1
FSTL3
ERMP1
OAS3
OAS2
SPAG6
P4HB
CHRNG
FLI1
SPAG1
SNAPC2
HTR4
DACH1
RAE1
TRMT1L
PMF1-BGLAP
TAF12
GSK3B
TAF10
UBB
UBC
LIPE-AS1
FBXL3
HIRIP3
ANKRD50
ASPHD1
MATN1-AS1
POC5
SNORA64
ZADH2
RAC2
KLHDC4
LRP5L
TCTN3
ASXL2
KBTBD8
TMEM189-UBE2V1
TMEM9B
RNF223
KLHL35
C1QL4
SIRT6
P2RX7
TMEM91
RPS6KA2-IT1
PLEC
CASC4
LINC00842
TRIM46
TRIM47
SEZ6L2
KIF3C
TRIM40
NLE1
NWD1
NRD1
C9ORF3
H2AFJ
WNT5A
HNRNPA1P10
STAMBP
EPHA2
MUTYH
ATP5J
C11ORF42
NR2F2
GNAI2
STMN3
GPR142
MRPS34
HLA-L
TBC1D5
FGF19
KDM6B
CITED2
RUSC1-AS1
PFDN2
MTHFS
SNUPN
RNF152
UNC13D
C1ORF94
DTNB
ELL2
SYNE1
KCNB1
MIR1322
KIAA2013
CAMKMT
GLB1L2
ZNF526
JPH2
ZNF524
MIR199A1
MET
RNF144B
ARHGAP11A
RNF144A
MMP24-AS1
ZNF259
LEKR1
BCL11B
C17ORF59
DCAF12
LATS1
RRM2
FOXD2-AS1
ZC3H12A
SLC16A6
PAPSS2
TXK
BHLHE22
UBQLN4
ZEB2-AS1
LOC646471
MIR5088
LOC401463
SLC35E2
LOC286083
UBAC2-AS1
ZNF410
DPY19L1
NR3C1
IL18R1
RXRA
TARS
MAP7D1
GGT6
GGT7
MYNN
MIR22
STX10
TINF2
C1QTNF1
TMEM39B
G3BP1
ATAD5
MYO7A
TLCD2
LTB4R2
STK10
IFNAR1
FKBP2
NAA60
SGPL1
NAPSA
TYROBP
GABARAP
MANF
RAD9B
IRAK2
SLC6A9
IRAK4
DYSF
MON2
GPR157
MIR3664
GYPC
GATA3
MIR3661
LMTK3
SNAP23
LECT1
URAD
MIR4669
PRR12
APOBEC3D
CSRP1
RMRP
TNKS
TNFSF11
ZFYVE28
DIRAS1
C19ORF45
RPS27L
DIRAS2
APOBEC3A
LOC100128398
GPR18
UROD
APOBEC3B
SPTSSA
SERPINE1
CRYBA4
ARNTL
PANK2
PANK4
CCT3
SOX15
EFTUD2
ISG15
TIMM13
TIMM10
MAP1LC3C
CHRAC1
AKTIP
INSIG1
FTL
ARL5C
ZDHHC1
TNK2
CIZ1
ZNRF3
FOXG1
APITD1
SLC22A4
KRT16
SEPP1
TUBA3FP
PDE6G
MYBBP1A
TTC39C
CRIP1
HES5
CRIP2
KLHL25
TMEM88
POLQ
TMEM82
LETM1
LTB4R
TNFRSF10A
HPN-AS1
LINC00852
DCTN3
POLM
SLC4A8
OSER1-AS1
FGF4
HIC1
TMEM258
ACHE
HIST1H2BI
CCDC144B
RBM10
RBM15
GGN
PARVG
MVP
SPATS2L
LAMA5
IL17C
C14ORF28
SLC25A42
[truncated: 545 more rows]
