# Supplementary material for: Identifying Network Perturbation in Cancer
Source: PLoS Comput Biol. 2016 May 4;12(5):e1004888. doi: 10.1371/journal.pcbi.1004888 (PMC4856318; doi:10.1371/journal.pcbi.1004888)
Supplement: S1 File — (ZIP) [file pcbi.1004888.s001.zip › files/tf_data/CD34_5k/FOS.csv]

HIST1H4A
NCBP1
AGA
GALM
SQLE
PIK3CD
RNF114
CRBN
SP8
SP9
MUC2
FAM84B
SP5
PRKAG2-AS1
MYL12A
TRAPPC3
NT5C3A
CTBP2
MAL
ATP2A3
GTF3C3
MFSD10
MFSD12
HNRNPUL2-BSCL2
DENND4C
IQSEC1
IQSEC3
APOA1
ZNF451
XPO4
SCARNA12
FBXL14
WSB2
KCNIP3
KCNIP1
DNASE1L2
INHBA-AS1
C2ORF47
RPS6KA3
PISD
PSMD14
TP53I13
NOG
PSMD11
SIGMAR1
TCIRG1
ASAP3
MIR5692C2
GHRH
SESN3
SMAD7
VAPA
SC5D
LOC100506713
MIR4711
DLX6-AS1
ARF1
CYFIP2
ZC3H13
FAHD1
HTR7P1
GATM-AS1
TCEA1
COX4I1
OLIG3
OLIG1
RAB11FIP2
CRTAM
RAB11FIP5
CCDC116
CXXC5
SPHK1
CHP1
CPEB3
CHP2
BEGAIN
PDDC1
BIN2
WDR45B
MGC34034
URGCP-MRPS24
CDCA3
SLIT2
CDCA8
DEPDC7
DHRS7B
CA14
PSMD5-AS1
MIR760
PHOX2A
THAP2
EIF4E2
TBL1Y
CALR
MIR371B
MIR371A
SYBU
WDR74
CFP
LINC00893
TRIM14
UVRAG
PES1
DIO2-AS1
ATP5SL
ESRP2
C7ORF50
SLC47A2
ARHGAP26-AS1
UBE2R2
SHOX2
EGOT
THOC1
THOC7
THOC6
RAB27A
RFX4
ZNF845
ELK3
YDJC
PAK4
DBP
TMEM179B
XPNPEP2
ADHFE1
ADNP
MSL2
COPS3
TBR1
GAST
CEP95
PARPBP
SDF2L1
CCDC90B
TNS4
GCA
NUDT9
TCF3
LOC338963
PMEPA1
OSR2
PHLDB1
AZGP1
PMS2P5
SHISA4
TMEM216
DDRGK1
COX11
TRIM2
TMC6
ZNF335
ZNF331
PRSS30P
MALAT1
S1PR4
MCTP1
MCTP2
TPM3
TPM2
ENKUR
CIB3
NDFIP1
FUT8-AS1
LOC646719
CLIC1
SEPHS2
CELSR3
KIAA1045
SLMO1
CXADR
DOT1L
CXORF40A
LRRC34
YOD1
MFN2
BABAM1
TUB
TCEB3
CLCNKB
MIR181C
ZNF2
SDCBP2
POR
RPS14P3
CPB2-AS1
CHCHD2
ST3GAL1
SBDS
CYTH3
CYTH4
LACC1
CYP7B1
DPH3
MSH5-SAPCD1
POLR3F
TXNDC8
UXT
TTC30A
DNMT1
CACNA1G
MBNL2
CUL2
FLCN
FBXL17
CLCN3
CLCN2
CREB3
FLRT2
HMGCR
COIL
LYRM1
TECTA
SEH1L
HIF1A
LAIR1
ARHGAP4
ICOSLG
AEN
MSMP
EGR2
PPM1K
USP43
PPM1H
CISD1
GID8
PAX6
RPUSD2
PTPN6
PROK2
NANOS3
DDR1
LRCH4
CAMKK1
NPBWR2
NPBWR1
C10ORF95
BAG4
MYO1C
MYO1B
MSRB2
RASGRF1
CHMP6
CD79A
WDR11-AS1
ZNF385A
WDR60
ZNF101
GALT
FBXO43
FAM214A
FAM214B
SRL
GALE
MIR5001
LGALS1
RAP1GAP2
LOC100507391
SFRP4
G2E3
EIF2AK1
ADRB1
EREG
NMI
C15ORF27
VARS
SOX3
TMEM158
ALDH1A2
TIMM17B
AP3B2
GCNT2
TGOLN2
LPCAT4
LOC400752
PIGL
C9ORF156
PIGR
PIGU
PIGX
LOXL4
FAM154B
PPP1CB
MIR373
MINOS1P1
ATXN1
PECR
KLK13
ZFAND5
PLIN5
PLIN2
PLIN3
DNAJC16
PTP4A1
PTP4A2
ZSCAN20
CD27
RBP4
SOCS5
GPR1
SOCS6
ACSL3
ACSL1
CCNY
ULBP3
USHBP1
SSU72
KREMEN1
NCKAP1
JMY
PLEKHJ1
ABHD15
ABHD11
TMEM246
MRPL10
TTC1
TTC3
CBR3-AS1
CDC25B
C5ORF30
LSM1
ANKRD27
TMPRSS13
DCUN1D3
POLR2B
POLR2L
WFDC2
LINC00926
POLR2H
ANKRD28
ABCG1
PRDM14
LRIG2
USP51
HIST1H3A
RNF126
AIFM1
AGO1
SMC5
MAPK15
FAM217B
MIR550B2
NCOR2
NCOR1
CACNB2
TEF
CACNB4
ASH1L
FAM49A
SIAH2
ZFP36L1
ZFP36L2
ATP12A
PLCD1
ZNF518A
HIST1H1A
COMMD3-BMI1
NUP210L
CD151
CTGF
PIAS1
KIAA0513
AKR1C3
LMBR1L
EOGT
ZNF317
JUND
HIST1H2AM
OVOL1
R3HDM4
HIST1H2AB
BCL2L13
NTMT1
HADHB
HADHA
ZNF554
VPS13D
ACOT13
VPS13C
TMPRSS9
LOC101243545
CRYZ
NUP160
KIAA1024
TMEM169
SULT1A2
TCTEX1D1
REPIN1
PCDH9
RPL34
SAP30L-AS1
LMNA
CTTNBP2NL
EMG1
ATF4
IFFO2
PPAP2C
SUMO3
IL6ST
CCDC149
LHX1
SAMD14
COMMD3
BRWD1-IT2
PTGER1
C15ORF39
ZMYM2
NPR2
STK3
CXCL11
UBE4B
AKAP1
ZNF833P
AKAP9
YBX1
ENOX1
ODF3
ANO8
NUAK2
LOC255167
POLR1A
FLJ31356
LOC100134229
MIR3188
BMS1
RCN1
MIR1909
PEPD
ZIC5
JAK2
DIO2
ZIC1
HOXB9
METTL25
NMRAL1
HOXB2
HOXB5
MIR190B
CYSTM1
RHOB
MIR609
C1QTNF9B
MB
DZANK1
RHOH
HS3ST3B1
TFB2M
C9ORF43
C1ORF145
GLS
ANKRD39
RGMA
TLL2
CAPG
ITPRIP
NCOA7
PTX4
CIRBP-AS1
MLK7-AS1
CD200R1
BSG
TRIM9
RIMS2
NSFL1C
MCAM
LDLR
GEMIN8
TPCN2
SLC17A6
SLC17A7
EMX2
AK4
LUC7L2
EBI3
GPATCH2L
CHMP4A
FAM109B
ERF
HAND1
EPS8
ZNF490
MPI
LPIN2
TMEM220
TMEM221
NOS1AP
N4BP2
NCR3
REST
FBN1
P2RY1
CPVL
C2ORF62
KLRK1
BTRC
NUP37
NCLN
RND1
RND2
SLC1A3
MIR4756
IPMK
LRRC42
LRRC46
MIR1244-3
MIR1244-2
MIR1244-1
MICB
FNDC5
NOL11
MTMR1
WT1
CDKN2A
BAZ1A
CCDC151
KITLG
PTTG1IP
VAT1
MTCH1
SAP30L
UBTD2
TIAL1
LOC653486
HNRNPH1
UTS2
NFATC4
TNFAIP8L1
MAPK13
METRNL
NBL1
CCZ1B
EN2
LRRTM2
DLGAP1-AS1
PPP1R14C
MIR3192
SDSL
PCDH17
TOR2A
RALA
PSMB11
TBC1D4
ATM
TIGD1
RFPL2
MIR612
ACOXL
BRIP1
PTPRCAP
GSG1L
DNAJB5
C6ORF7
SAMD1
FANCC
FANCA
FANCL
DIDO1
IL6R
S100PBP
ZNF800
NPAT
TAOK2
LLGL2
IRS1
HOXA1
LPAR3
CBX3P2
LPAR5
OBSCN
PHB2
SF3B1
MSH5
SF3B2
HOTAIRM1
FAM83H-AS1
GAL3ST3
SEMA6B
FAM219A
BRWD1-AS1
PKI55
ADCK4
ADCK1
EOMES
RTBDN
MATN1
SPECC1L-ADORA2A
ATP10D
HIST1H3B
CES2
LMAN1
PADI4
EBF1
HIST1H3J
MLX
MIR1227
MDP1
DDX24
PFKFB2
NRIP3
GPR135
ITPA
VTI1A
ZNF791
LOC389641
SCRT2
RAET1K
PPP4R1
PPP1R3D
MAP3K1
PARD6B
ADK
MARCKS
ZNF574
FMOD
LOC100505761
LOC440434
CGRRF1
C16ORF95
TMEM102
GPATCH1
C17ORF82
C17ORF80
ZCWPW1
LOC100132215
PRSS23
PRRX2
CNST
LOC100132529
FBLIM1
PDE4DIP
C15ORF59
C15ORF57
NKAIN2
CLUH
TINCR
UBA7
UBA5
MINOS1-NBL1
C21ORF91
ANKRD19P
UBE2B
PTCD3
GNAZ
ATG13
GNAL
UBE2S
SEC14L1
RNU6-33P
PTAFR
RBM8A
CTDNEP1
TMCC1
CAST
RABEPK
MAST1
GPR65
ADAM22
CYP1A1
TBL1XR1
WNT3
PPP1R15A
LOC728463
FARSA
PPP1R15B
COLGALT1
LOC100130691
ROGDI
DSCR3
CMAHP
ANKRD10
KLF12
KLF11
KLF15
TFAP2C
STRA8
TLN1
STRA6
NT5C2
POU3F3
POU3F1
ANXA5
ZBTB7B
MSI2
MIR550A2
DUSP18
DUSP10
EPC1
POGZ
HSPB11
REV3L
TIMP3
TIMP2
NRCAM
ISL2
PCDHGB3
MROH6
NHLRC3
MIR1-1
CCDC88A
CCDC88C
OTOP3
ZNF786
RNASEK
GOT1
PYGL
DDX3X
RNASE6
KCNN3
KCNN1
MGMT
TRAF3IP2-AS1
HNRNPLL
SNAP25-AS1
BRSK2
PKIG
SIGLECL1
LOC100216545
ADAMDEC1
DDX5
UBAC2-AS1
CCDC61
HCFC1R1
SLC7A6
HLA-A
ZNF219
C16ORF87
PGRMC2
KAL1
PLAC8
DLX1
DLX2
LOC646329
EPM2A
SH2D6
FAM118A
ASIC1
MIR4435-1HG
SLC26A2
HIST1H2BO
CMSS1
TNFAIP6
RBPMS
HOXD11
ELOVL4
FAM105B
NRBP1
SMCHD1
FLJ31104
CNR1
DUSP7
FOXN3
CUZD1
LYL1
ELL
FOSL2
STAG3L2
FADS2
THNSL1
HEY1
METTL8
VPS36
MTF1
CCL19
PRR5L
TBC1D16
KCTD1
AUTS2
FAM83H
ACAD11
FAM83G
FAM83F
DGKZ
PPP1R2P9
CMPK1
C1ORF200
TMEM254-AS1
RFTN1
DGKD
DGKE
USP10
NR2E1
SSBP3
NPM2
GFI1
CCSAP
TXNDC11
RGS9BP
ACOT11
PRKAG2
UBAC2
DUSP22
LEMD3
SEMA4F
AMZ2
MRPL52
MRPL53
ARHGEF17
ALOXE3
MIR137HG
STRBP
LOC100133957
PLXNA3
LOC652276
GPR113
ZNF197
TSTD2
DNAI1
MGC12916
STX10
RNASEK-C17ORF49
FAM104A
ZNF510
TSPYL4
ZNF222
CCDC59
ZC2HC1C
VEGFA
RTTN
VPRBP
LOC100507032
C17ORF67
TCN2
EMC8
FBXO30
ZNF423
ZNF420
ATXN7
EPDR1
MYH10
SMC5-AS1
MYH14
MYH15
MBOAT7
AKAP13
SPSB2
GPRC5B
STRIP1
SMC3
P2RY10
BRWD1
S100A2
SYCP3
LONRF1
PELI1
SPIB
IRAK3
ALG13
LOC100129726
ABT1
ATP11B
B4GALNT2
WT1-AS
AP1S2
GYG2
SIM2
CCDC42B
CCNA1
ATP13A1
RAI1
CXCR6
IVNS1ABP
VAC14-AS1
BMI1
ADAT3
SEPSECS
MIR641
ARSG
BNC2
ARMCX3
MAGEF1
ACBD5
CAMK2N1
TDP2
FUT8
LOC100128239
IZUMO1
DAB1
BCRP2
ADAMTS1
CCSER1
ARHGEF1
CDH2
CDH6
HPCAL1
LIPE
RAB5B
MIR1470
RAMP2
L2HGDH
SSH3
RNF19A
FKBPL
MRPL47
TRIP6
GATAD1
MRPL48
WNT7B
NMRK2
NEK3
NEK1
U2AF1
DDX51
ZNF165
GATM
CDC42BPG
SF3A2
GPR160
LOC100130417
OR2V2
VNN1
UBE2E3
ASTN2
SHE
C9ORF91
RPL7L1
NSD1
CCDC42
CCDC40
IFI27L1
GMNN
COASY
CDKL3
FAM35A
ANXA3
FBXO22
RANBP9
TBX15
ZNF433
FBXO24
CADM4
RANBP6
NRSN2
C11ORF30
NUDT11
TSPO
UHRF1
CNNM2
PHF15
TGFB2
TGFB3
PHF12
FBRSL1
ECE2
TSLP
FKRP
LPHN2
HDGFRP3
SCGB1D2
CDYL
ETS1
ZBTB6
CDC42EP3
CDC42EP1
NR4A1
CASC2
MGAT3
DYNC1H1
TUBA4A
TUBA4B
SLC20A2
ATP1A1
VAMP8
FAM53C
TESC
KCNIP2-AS1
CACNA1G-AS1
NDUFB6
NDUFB5
PECAM1
TMOD3
FMNL1
LOC728431
IRF2BP2
IRF2BP1
NEXN
MAPRE3
AQP3
VRK2
LRRC1
IRF2BPL
LRRC3
SCARNA9
ACOT9
PATZ1
USP33
MORN4
LOC145845
PLD1
KIF27
RPL39L
SECTM1
RUNX2
RUNX1
GUCY1B2
DOCK8
PTPLAD2
GRIA4
STXBP4
SEPT9
HOXB-AS3
SEPT7
HOXB-AS1
TNFRSF12A
HOXB-AS5
UBAP2L
SEC1P
TNRC18
LOC344967
TFRC
CDK5R1
SOWAHD
C11ORF95
MIER2
PARP2
ESPNL
DTNBP1
PCDHGA6
RWDD4
LMNB1
GSTT2
RPSAP52
C1ORF43
CEP19
PPP2R5A
GPR176
SMIM12
C2CD4C
SMIM19
PHF16
TBX2
A2M
STRN4
JMJD8
SS18L2
VARS2
MYEF2
PDAP1
PAWR
ATL1
C17ORF49
SLC35D3
GPSM2
CCDC85B
MIR4326
IL1RAPL2
DIP2B
NS3BP
MIR181D
SMOX
NPAS3
MLLT3
PRDM1
KIAA0247
MRGPRF
AP4E1
TP53BP1
GTPBP3
GTPBP8
MIDN
TSEN34
RAMP2-AS1
CASP9
ATF6B
BCL2
OAF
PLK3
CDX2
EDARADD
PIH1D2
AKT2
FAAH2
NKX2-2
LOC100507557
TTC9C
CAPN2
DLEU2
NECAB2
SPAG9
COG3
KLHL6
KLHL2
KLHL3
SERPINB1
ATP8B3
EXD1
ELP5
PTGES3L
ASPHD1
MATN1-AS1
MAMDC2
SPECC1L
URAHP
NPRL3
PRAC
ZBTB39
GRAMD2
NEUROG1
DDX60L
LZTS3
KLHL36
DKFZP686I15217
KIAA0895
PLEC
LRMP
SEZ6L2
LOC100130899
GSTT2B
NWD1
HECW1
MIR132
LIPE-AS1
ATP5S
FAM194A
SLC32A1
C6ORF164
APOOL
ME1
ME2
ATP5E
GPR144
MRPS31
ODF3L2
KDM6B
MGC16025
FGF11
DAGLB
MINOS1
HNRNPUL2
VAMP4
SEMA3C
MET
EMP1
OXNAD1
ZNF257
VHL
DCAF17
ZC3H12A
LOC100507003
OR8B12
ZNF414
DAPK1
RRAGD
RBPMS-AS1
GLIPR2
MAP7D1
TAPBPL
NAGA
NEXN-AS1
LRRC3-AS1
WDSUB1
PTPRD
PTPRH
STK10
STK16
FKBP5
UBE2V1
FKBP9
C21ORF91-OT1
MRPL24
C5ORF52
N6AMT1
ANXA2P2
HEBP1
BANK1
LOC645638
PIK3R2
ASH1L-AS1
IWS1
MIR4466
SMARCD3
OCSTAMP
SNAP25
MIR4664
CCND1
DIRAS1
TNFSF14
RC3H2
CD27-AS1
PANK2
MIR3064
LINC00035
SOX17
EFTUD1
PDLIM3
IRGM
UBALD2
TNK2
ZDHHC6
PRKD1
RIPPLY3
WDR31
GPX4
HES1
KRT19
HES7
TMEM88
TNFRSF10A
PRKCSH
DCTN3
POLM
DCTN6
DCTN4
NDUFV1
HIC1
CCNDBP1
TM9SF4
C6ORF118
BEND3
FAM96B
OR7C1
GRAMD1C
RNF24
C11ORF57
ASRGL1
TAF1B
MEPCE
GSTZ1
MARS
KCNC4
HARBI1
C2CD2L
PSMD5
WDR11
TMEM254
TMEM253
CPSF7
SGMS1
MITF
POLR2E
CLDN10-AS1
PPFIA1
HOXD4
NHS
CNOT3
HSD17B6
SPON1
CDH24
ATN1
PSIMCT-1
NCK2
DKK3
IER2
PRCD
ZNF462
ZNF394
CMTM7
AVPR1A
LARS2-AS1
GNPDA1
REXO1
PKP3
URGCP
TEPP
NFE2L2
NFE2L1
NDUFA11
SLC12A3
ZNF263
VSIG10L
SCGB1C1
PROSER1
SYNCRIP
ARID1B
VIM
GNG5
EFR3B
ELMO1
NOA1
HUS1B
ADCY8
PQBP1
LOC100507577
CASD1
CCDC122
ITPKC
MGEA5
CLDN3
CLDN6
CLDN7
ITPK1
RASGEF1B
GALNT9
TELO2
BCAR1
BCAR3
IRF5
CLK4
SNX27
CD74
CD70
HDAC4
RUNDC1
HDAC9
CIRBP
LRRC2-AS1
CBX7
MIR593
ZBTB18
ADAP1
WDR24
TRAPPC11
RAB15
LINC00461
LOC100996251
CSTB
GMPPB
ACADSB
NAT10
AMIGO3
LENG9
C9ORF50
BSX
USP5
LOC100133985
NLRP12
VSTM4
OPRL1
C20ORF166-AS1
CEBPB
TDRD10
GABARAPL1
MIR372
CEBPD
KDM4C
PFKM
SUZ12
MED18
ABCB9
TPP2
MIR642B
MIR642A
MZT1
SLA
AZIN1
TLX3
KAT6A
TGIF1
APOC1P1
MIR138-2
C1RL
GADD45B
JUP
FAM110A
YARS
FAM110D
ZYG11B
GP5
MIR4691
PRPSAP1
SLC25A23
MIR5047
SLC25A26
NUPL1
RSPO4
SLTM
ZNF273
KPNA4
IFT43
NOP14-AS1
FAM13A
SREBF2
SDHAF2
TWSG1
LOC100240735
TRPM8
SMARCAD1
FNDC3B
B4GALT5
CADM2-AS2
TUBB6
ACSF2
GBP4
C9ORF117
APOLD1
MIR4648
RIMBP3C
POLE3
STK35
GLB1L
VMAC
MKNK2
LCLAT1
C19ORF69
GCSAM
BCAS1
DRAM1
SEC23A
HBEGF
C20ORF194
RPPH1
RNU6-34P
OCLN
TYW5
TYW1
TYW3
ISOC2
RPL34-AS1
MIR212
SLIT2-IT1
TMTC1
PLN
MAP4K5
JHDM1D
KIRREL
LIMK1
NOC4L
CAMLG
MICU3
NIPBL
ATP5G1
NET1
LINC00987
TMEM220-AS1
KMT2A
KMT2E
MIR10B
NVL
C1ORF106
DMRTA2
C1ORF109
LOC100130992
HAGH
CKAP2
DNAH12
C12ORF57
CASP10
BORA
LOC401052
NAV1
KHK
IREB2
SCAMP4
SLCO3A1
HK2
ENPP4
TSPAN3
LOC285540
TSPAN7
TSPAN4
TSPAN5
CACNA2D1
FAM193B
NKX6-1
MIR135B
ZKSCAN5
PTGES3L-AARSD1
RASD1
GLIS3
TIFAB
MAPKAPK2
KCNAB2
OTX1
LOC440925
ZFC3H1
SLC14A2
STAG2
WTH3DI
MYL10
RIMKLB
HEXIM1
KIAA0040
TAF5
ETV2
TAF3
ETV4
AP1G1
HMOX2
AZGP1P1
BUD31
POMT2
AIF1
SNX3
AGPS
CCL3
FOSB
CCNG2
IKZF5
FNIP1
C20ORF201
MIR4656
MIR4651
POLD1
ALG3
NUB1
HMGA2
ARFGEF2
TCEAL8
RGS16
XKR4
IFNA8
ID2
GLUD1
RGS19
EMX2OS
WIZ
HMX2
SLC29A1
C7ORF65
ITPKB-IT1
LENEP
FOPNL
C20ORF166
RAB37
ANKRD6
MIR770
AHDC1
BRPF1
DOK7
MPPE1
ZNRF2P1
RAB3A
ARMC4
BICD2
LOC339807
LINC00319
SIGLEC8
TCP11L1
SELT
DNM1L
