# Supplementary material for: Identifying Network Perturbation in Cancer
Source: PLoS Comput Biol. 2016 May 4;12(5):e1004888. doi: 10.1371/journal.pcbi.1004888 (PMC4856318; doi:10.1371/journal.pcbi.1004888)
Supplement: S1 File — (ZIP) [file pcbi.1004888.s001.zip › files/tf_data/CD34_5k/FOSL1.csv]

HIST1H4A
HIST1H4H
MIR5001
C1ORF112
PIK3CD
RNF114
CRBN
IRX5
TMEM54
SP8
SP9
SP1
FAM84B
SP5
POLR3GL
PRKAG2-AS1
MYL12A
TRAPPC3
G2E3
CTBP2
MAL
ATP2A3
MFSD10
MFSD12
DENND4C
IQSEC1
IQSEC3
ZNF451
XPO4
ADRB1
WSB2
KCNIP3
KCNIP1
DNASE1L2
INHBA-AS1
C2ORF47
RPS6KA3
KCNH3
PISD
TP53I13
NOG
PSMD11
CCDC85B
TCIRG1
LOC286359
ASAP3
FOXC1
GHRH
SESN3
SMAD7
VAPA
SC5D
LOC100506714
IGF2R
LOC100506713
PELI1
ZC3H13
FAHD1
HTR7P1
GATM-AS1
TCEA1
COX4I1
OLIG1
RAB11FIP5
CCDC116
CXXC5
SPHK1
CHP1
CHP2
BEGAIN
PDDC1
BIN2
WDR45B
MGC34034
URGCP-MRPS24
CDCA3
SLIT2
MUC2
CDCA8
PSMD5-AS1
MIR760
NIPAL2
EIF4E2
TBL1Y
CALR
MIR371B
MIR371A
SYBU
WDR74
CFP
LINC00893
TRIM14
UVRAG
SPRED1
PES1
DIO2-AS1
ATP5SL
CNPY4
C7ORF50
SLC47A2
ARHGAP26-AS1
UBE2R2
SHOX2
THOC3
THOC1
THOC7
THOC6
SMDT1
RAB27A
RFX4
ZNF845
ELK3
YDJC
PAK4
DBP
TMEM179B
XPNPEP2
FOXP1
IL10RA
MSL2
COPS3
KHDRBS1
TBR1
KHDRBS3
MED1
PLIN3
GAST
CEP95
TRAF3IP2
CCDC90B
TNS4
GCA
NUDT9
TCF3
LOC338963
PMEPA1
MRGPRF
PHLDB1
PHLDB2
AZGP1
PMS2P5
TRIM9
TRIM2
TMC6
ZNF335
ZNF331
CSMD1
MALAT1
S1PR4
MCTP2
RSPH3
TPM3
TPM2
CIB3
FUT8-AS1
CLIC1
CELSR3
KIAA1045
MIR4707
SLMO1
CXADR
CXORF40A
YOD1
MFN2
SOWAHD
TUB
TCEB3
AGRP
CLCNKB
MIR181C
FAM90A1
ZNF2
SDCBP2
POR
SGK196
CPB2-AS1
ST3GAL1
SBDS
AP2A2
CYTH4
LACC1
CYP7B1
DPH3
DPH6
MSH5-SAPCD1
ZFX
POLR3F
TXNDC8
UXT
DNMT1
CACNA1G
ASRGL1
NAT10
CUL2
FLCN
CLCN3
CLCN2
CREB3
CLCN4
INO80B-WBP1
FLRT2
HMGCR
COIL
LOC643387
PQBP1
TECTA
SEH1L
GAB2
HIF1A
LAIR1
IFNGR1
KIAA0922
AEN
MSMP
PRLR
PPM1K
EGR4
PPM1H
CISD1
GID8
PAX6
RPUSD2
PTPN6
PROK2
NANOS3
DDR1
LRCH4
CAMKK1
ATP6V0D1
NPBWR2
C10ORF95
BAG4
MYO1C
MSRB2
RPS6
CHMP6
CD79A
WDR11-AS1
ZNF385A
C3
WDR60
GALT
FBXO43
FAM214A
FAM214B
SRL
GALM
LGALS1
NUP50
SFRP4
NUP54
EIF2AK1
SCARNA12
AGPAT3
NMI
VARS
LRRC25
PEX13
TMEM158
GAL3ST3
ALDH1A2
TIMM17B
AP3B2
GCNT2
TGOLN2
LPCAT4
RGS7
LOC400752
C9ORF156
PIGR
PIGU
LOXL4
COG4
PPP1CB
MIR372
CEBPD
MINOS1P1
WBP1
PLIN5
PLIN2
CDK2AP1
CANX
DNAJC16
RBPJ
PTP4A2
CD27
CD24
RBP4
SOCS5
BMP6
SOCS6
GPR4
ACSL3
EEF1D
ACSL1
ULBP3
CD151
SSU72
KREMEN1
NCKAP1
JMY
PLEKHJ1
ABHD15
ABHD11
MRPL10
TTC1
IL4R
TTC3
CDC25B
C5ORF30
LSM1
POLR2E
RHOH
RHOC
C1ORF145
WFDC2
LINC00926
POLR2H
IL1RN
PRDM14
TLK1
LRIG1
MPI
HIST1H3A
RNF126
AIFM1
AGO1
HIST1H3G
GAMT
P2RY10
MAPK15
FAM217B
NCOR2
ZNF628
CACNB2
SIAH2
FLJ42102
ZFP36L2
HIST1H1E
ZNF518A
HIST1H1A
COMMD3-BMI1
NUP210L
CTGF
PIAS1
KIAA0513
EOGT
ZNF317
JUND
HIST1H2AM
OVOL1
R3HDM4
HIST1H2AB
BCL2L13
HADHB
HADHA
KCNK1
ZNF554
ZNF555
ACOT11
ACOT13
VPS13C
TMPRSS9
LOC101243545
KIAA1024
SULT1A2
TCTEX1D1
REPIN1
PCDH8
RPL34
SAP30L-AS1
TGIF1
EMG1
ATF4
ZCCHC10
PPAP2C
SUMO3
IL6ST
CCDC149
LHX1
SAMD14
LHX5
COMMD3
BRWD1-IT2
PTGER1
METTL18
ZMYM2
NPR2
SLC45A3
STK3
CXCL11
UBE4B
AKAP1
ZNF833P
AKAP9
YBX1
ENOX1
ODF3
NUAK2
LOC255167
POLR1A
FLJ31356
MIR3188
BMS1
RCN1
MIR1909
JAK2
DIO2
ZIC1
HOXB9
METTL25
NMRAL1
HOXB5
CYSTM1
GSTO2
PDAP1
C1QTNF9B
DZANK1
DCUN1D3
HS3ST3B1
TFB2M
WDR83OS
C9ORF43
FKBP1A-SDCBP2
SLC2A12
POLR2L
GLS
ANKRD39
RGMA
TLL2
ITPRIP
FAM194A
CIRBP-AS1
CD200R1
BSG
MCAM
LDLR
PRAM1
GEMIN8
TPCN2
SLC17A7
EMX2
AK4
LUC7L2
PRKD1
GPATCH2L
CTTN
CHMP4A
FAM109B
ERF
HAND1
LPIN2
LPIN3
TOB2
GJB3
TMEM220
TMEM221
PIP5KL1
N4BP2
NCR3
REST
FBN1
P2RY1
CPVL
C2ORF62
ENDOD1
NCLN
RND2
SLC1A3
MIR4756
IPMK
LRRC42
LRRC46
MIR1244-3
MIR1244-2
MIR1244-1
FNDC4
FNDC5
EIF3G
PWWP2A
MTMR4
NOL11
WT1
CDKN2A
BAZ1A
CCDC151
EDEM1
SYT8
VAT1
SAP30L
UBTD2
TIAL1
LOC653486
C15ORF41
CCL1
NFATC4
TNFAIP8L1
MAPK13
METRNL
TCP11L1
CYP26B1
CEACAM5
LRRTM2
DLGAP1-AS1
PPP1R14C
FKBP1A
MIR3192
SDSL
PCDH17
ALKBH6
TOR2A
PSMB11
ATM
TIGD1
RCOR1
RFPL2
TIGD5
MIR612
ACOXL
BRIP1
PTPRCAP
GSG1L
DNAJB5
DNAJB4
SAMD1
FANCC
FANCA
DOT1L
DIDO1
NOP14-AS1
S100PBP
NPAT
TAOK2
LLGL2
IRS1
RNF141
CBX3P2
HOXA9
OBSCN
PHB2
FAM188A
MSH5
SF3B3
SF3B2
LIMS1
FAM83H-AS1
SEMA6D
SEMA6B
BRWD1-AS1
PKI55
ADCK4
EOMES
RTBDN
MTX2
SPECC1L-ADORA2A
FAR2
ATP10D
HIST1H3B
CES2
LMAN1
PADI4
EBF1
HIST1H3J
MLX
MIR1227
MDP1
PFKFB2
NRIP3
ZNF790
LOC389641
SCRT2
RAET1K
PPP4R1
PPP1R3D
MAP3K1
PARD6B
ADK
MARCKS
ZNF575
LOC100505761
CGRRF1
SETD8
C16ORF95
GPATCH4
GPATCH1
IZUMO1
C17ORF82
C17ORF80
B4GALT4
ZCWPW1
PRSS23
PRRX2
CNST
FBLIM1
C15ORF59
C15ORF57
GUCA2A
MAP1A
CLUH
TINCR
VGF
GCKR
UBA7
ATG13
KIAA0754
C21ORF91
UBE2A
UBE2B
PTCD3
GNAZ
GNAL
ZNF616
SEC14L1
RNU6-33P
PTAFR
CRYGN
SIK1
RBM8A
CTDNEP1
CAST
RABEPK
NDUFA8
MAST1
GPR65
TBL1XR1
PPP1R15A
LOC728463
FARSA
SNORA45
CUTA
ROGDI
EIF5
DSCR3
ANKRD10
KLF11
TFAP2C
RAB5B
TLN1
MIR1470
POU3F3
POU3F1
ZBTB7B
MSI2
DUSP18
DUSP10
HBP1
POGZ
HSPB11
REV3L
TIMP3
NRCAM
ISL2
CLK1
MROH7
MROH6
MIR1-1
CCDC88A
CCDC88C
INPP4A
ZNF786
RNASEK
GOT1
PYGL
DDX3X
RNASE6
KCNN1
VPS13D
TRAF3IP2-AS1
HNRNPLL
CCDC83
PKIG
SIGLECL1
ADAMDEC1
DDX5
UBAC2-AS1
FST
CCDC61
HCFC1R1
HLA-C
C16ORF80
HLA-A
ZNF219
C16ORF87
HAUS4
DLX2
LOC646329
MIR4435-1HG
HIST1H2BD
TRIP6
SLC26A2
FGF9
HIST1H2BO
HIST1H2BI
RBPMS
HOXD11
SHBG
ELOVL4
FAM105B
NRBP1
SMCHD1
ZNF425
FLJ31104
ADNP
DUSP4
DUSP7
CUZD1
LYL1
ELL
FOSL2
ANKRD34A
STAG3L2
PAQR7
BCOR
FADS2
HEY1
METTL8
VPS35
VPS36
MTF1
CCL19
MTF2
ACTRT3
PRR5L
NXT1
KCTD1
FAM83H
FAM83G
FAM83F
DGKZ
HAGH
CPNE2
C1ORF200
TMEM254-AS1
RFTN1
DGKD
DGKE
ICK
LIX1L
USP10
NR2E1
SSBP3
NPM2
GFI1
TXNDC11
RGS9BP
ZDHHC14
PRKAG2
UBAC2
DUSP22
SEMA4F
SUPT5H
MRPL53
ARHGEF17
FXR2
LOC100133957
PLXNA3
LOC652276
TMEM45B
GPR113
TCF4
TMEM191A
SNORD65
MGC12916
STX10
RNASEK-C17ORF49
FAM104A
ZNF510
TSPYL4
ZNF222
CCDC59
VEGFA
RTTN
PSIP1
C17ORF67
TCN2
FBXO34
EMC8
ZNF423
ZNF420
ATXN7
EPDR1
MYH10
SMC5-AS1
MYH14
MYH15
COLGALT1
MBOAT7
AKAP13
SPSB2
GPRC5B
STRIP1
SMC3
SMC5
ZFX-AS1
BRWD1
SHISA4
S100A2
SYCP3
LONRF1
IRAK3
ALG13
LOC100129726
ABT1
ATP11B
B4GALNT2
WT1-AS
AP1S2
WDR83
GYG1
GYG2
SIM2
CCNA1
DYNC1I1
MIR4432
RAI1
CXCR6
VAC14-AS1
TLDC1
BMI1
ADAT3
SEPSECS
MIR641
ARSG
MIR365A
BNC2
ACBD5
EEF2
FUT8
ZNF334
LOC100128239
MIR4482-1
BCRP2
ADAMTS1
ARHGEF1
CDH6
HPCAL1
RIMBP3C
STRA6
RAMP2
L2HGDH
PROM1
FKBPL
MRPL47
HCRTR1
GATAD1
MRPL48
WNT7B
MEA1
ANXA3
MIR2277
BMF
NEK1
DDX51
GATM
CDC42BPG
SF3A2
GPR160
LOC100130417
OR2V2
VNN1
UBE2E3
ASTN2
LYRM1
SHE
RPL7L1
NSD1
SNORA3
CCDC42
EID2B
GMNN
COASY
CDKL3
FAM35A
FBXO22
RANBP9
TBX15
ZNF433
FBXO24
CADM4
RANBP6
NRSN2
C11ORF30
ACPL2
ZNF345
NUDT11
SATB1
UHRF1
LOC284751
CNNM2
C22ORF29
ARX
PHF15
TGFB2
PHF12
ECE2
FKRP
LPHN2
HDGFRP3
SCGB1D2
CDC42EP3
NR4A3
CDC42EP1
NR4A1
LOC643201
SYNGAP1
DYNC1H1
TUBA4A
TUBA4B
SLC20A2
ATP1A1
VPS11
TESC
HTR1B
KCNIP2-AS1
CACNA1G-AS1
NDUFB6
NDUFB5
PECAM1
TMOD3
FMNL1
LOC728431
IRF2BP2
IRF2BP1
NEXN
VSX1
MAPRE3
AQP3
VRK2
LRRC1
IRF2BPL
LRRC3
PATZ1
USP33
MORN5
PLD1
KIF27
RPL39L
SECTM1
RUNX1
LDLRAD4
RRP1
DOCK8
DOCK9
GRIA4
HOXB-AS3
SEPT7
TNFRSF12A
HOXB-AS5
SEC1P
TNRC18
C14ORF80
JUN
SYT12
LOC344967
YARS
CDK5R1
C11ORF95
RBM38
GSPT1
SEC13
ESPNL
PAPD7
DTNBP1
RWDD4
SCUBE1
ESR1
MRPS22
SMIM19
TBX2
SNORD87
FBXO9
A2M
STRN4
JMJD8
SS18L2
VARS2
PUS10
MYEF2
PAWR
HNRNPUL2-BSCL2
C17ORF49
GPSM2
SIGMAR1
MIR4326
HS3ST1
CYFIP2
NS3BP
MIR181D
SMOX
ECT2
NPAS3
HNRNPA2B1
PRDM1
DRG2
KIAA0247
OSR2
TP53BP1
NFATC2IP
GTPBP8
MIDN
CASP7
RAMP2-AS1
CASP9
ATF6B
OAF
HEATR8-TTC4
CDX2
EDARADD
PIH1D2
AKT2
TSEN34
LRFN5
FAAH2
NKX2-2
TTC9C
CYBRD1
TDP2
DLEU2
SEPT11
NECAB2
LRRC37B
SPAG9
COG3
RAP1B
KLHL6
HTR7
KLHL2
KLHL3
ATP8B3
HPN-AS1
EXD1
ELP5
PTGES3L
ASPHD1
HESX1
MATN1-AS1
MAMDC2
SPECC1L
URAHP
KLHDC3
NPRL3
SHCBP1L
PRAC
ZBTB39
GRAMD2
NEUROG1
DDX60L
LZTS3
KLHL36
PLEC
LRMP
SEZ6L2
LOC100130899
NWD1
HECW1
ESAM
MIR132
LIPE-AS1
ATP5S
NT5C3A
SLC32A1
APOOL
ME1
ME2
GPR144
TBC1D4
SLC7A6
ODF3L2
KDM6B
MGC16025
DAGLB
MIR4526
SYNE4
HNRNPUL2
VAMP4
SEMA3C
PARVG
MET
EMP1
OXNAD1
FOXG1
ZNF257
VHL
DCAF17
ZC3H12A
LOC100507003
ANKRD27
BHLHE22
LOC401463
ZNF414
DAPK1
NR3C1
RBPMS-AS1
GLIPR2
MAP7D1
TAPBPL
MYNN
NAGA
NEXN-AS1
DAZAP1
PTPRU
SNORD49B
SNORD49A
LRRC3-AS1
WDSUB1
HES1
PTPRH
PGAP2
STK10
STK16
FKBP5
CPZ
FKBP9
C21ORF91-OT1
MRPL24
C5ORF52
N6AMT1
ANXA2P2
HEBP1
BANK1
LOC440925
DIAPH1
IWS1
MIR4466
SMARCD3
OCSTAMP
MIR3165
MIR4664
CCND1
PRR14
DIRAS1
TNFSF14
RC3H2
CD27-AS1
MIR3064
LINC00035
SOX17
ARIH2OS
PDLIM7
ZCCHC24
INSIG1
IRGM
UBALD2
ZDHHC8
EBI3
RIPPLY3
WDR31
GPX4
C17ORF76-AS1
IL11RA
CAHM
CRIP1
KRT19
TMEM88
TNFRSF10A
PRKCSH
RNASET2
DCTN4
NDUFV1
HIC1
TM9SF4
TPRA1
IL17D
C6ORF118
BEND3
FAM96B
UBE2V1
C11ORF57
MBNL2
TAF1B
MEPCE
GSTZ1
MARS
TUBGCP5
HARBI1
C2CD2L
PSMD5
WDR11
TMEM254
TMEM253
CPSF7
RTP4
MITF
EPS15
QKI
CLDN10-AS1
PPFIA1
HOXD4
NHS
LOC100131060
CNOT4
SPON1
ITGB2
ARIH2
RTN3
ATN1
PSIMCT-1
DKK3
IER2
PRCD
ZNF398
ZNF462
CMTM7
MIR4691
PKP3
URGCP
TEPP
NFE2L2
NFE2L1
POPDC3
SLC12A6
NDUFA11
SLC12A3
ZNF263
IMP3
SCGB1C1
SYNCRIP
ARID1B
ZNF280D
VIM
ELMO1
HUS1B
ALG3
RPL27A
CRELD1
SLC29A1
FUK
ADORA2B
CCDC122
LINC00609
ITPKC
SNHG6
MIR5692C2
MGEA5
CLDN3
CLDN6
CLDN7
ITPK1
RASGEF1B
GALNT9
BCAR3
IRF5
ST8SIA4
PDX1
SNX21
CLK4
CD74
CD70
HDAC4
RUNDC1
HDAC9
CIRBP
LRRC2-AS1
KIF11
CBX7
CBX3
ADAP1
WDR24
TNFSF8
TRAPPC11
RAB15
LINC00461
TNFSF4
MRVI1-AS1
KLHL11
CSTB
ACADSB
TRIM67
SNORD37
LENG9
NPTX2
BSX
CRNDE
USP5
GNB1L
VSTM4
OPRL1
C20ORF166-AS1
CEBPB
TDRD10
GABARAPL1
ARAP1
MIR373
ZNF728
KDM4C
ABCB9
TMEM246
MIR642B
MIR642A
TMEM243
EGR2
KAT6A
CTTNBP2NL
LOC388906
APOC1P1
MIR138-2
C1RL
GADD45B
JUP
FAM110A
TFRC
FAM110D
ZYG11B
GNPDA1
PRPSAP1
SLC25A23
MIR5047
SLC25A26
RSPO4
SLTM
ARAF
PPRC1
SREBF2
SDHAF2
TWSG1
LOC100240735
TRPM8
SMARCAD1
FNDC3B
MIER2
CADM2-AS2
TUBB6
GBP2
C9ORF117
APOLD1
LGMN
MIR4648
POLE3
STK35
GLB1L
DDN
C19ORF67
VMAC
MKNK2
LCLAT1
C19ORF69
LOC151174
BCAS1
DRAM1
SEC23A
HBEGF
C20ORF194
BNIP3L
RNU6-34P
TYW5
TYW1
NEAT1
RPL34-AS1
MIR212
PBDC1
GALNT18
SLIT2-IT1
PLN
PDE4D
VSIG10L
KIRREL
NOC4L
CAMLG
MICU3
ATP5G1
NET1
LINC00987
TMEM220-AS1
KMT2A
MIR10B
NUMB
INO80B
C14ORF23
C1ORF106
DMRTA2
C1ORF109
LOC100130992
PPP1R2P9
CMPK1
CKAP2
HLA-DQA2
DNAH12
TXLNG
LOC401052
NAV1
IREB2
PTTG1IP
SCAMP4
SLCO3A1
SCAMP1
HK2
ENPP4
HK1
TSPAN3
LOC285540
TSPAN7
TSPAN4
CACNA2D1
FAM193B
NKX6-1
CRCP
FAM53C
MIR135B
ZKSCAN4
PTGES3L-AARSD1
RASD1
GLIS3
H6PD
TIFAB
MAPKAPK2
KCNAB2
PIK3R2
SLC14A2
STAG2
WTH3DI
MYL10
RIMKLB
HEXIM1
KIAA0040
TAF6
ETV2
TAF3
ETV4
AP1G1
HMOX2
AZGP1P1
BUD31
POMT2
AIF1
FOSB
CCNG2
IKZF5
ABL2
TMEM86A
FNIP1
C20ORF201
MIR4656
MIR4651
NFIC
SPATS2
NUB1
SERPINF1
ARFGEF2
TCEAL8
XKR4
IFNA8
ID2
GLUD1
RGS19
EMX2OS
WIZ
HMX2
C7ORF65
IL12A
LENEP
UGT1A5
C20ORF166
RAB37
LHFPL3-AS2
MIR770
AHDC1
BRPF1
DOK7
MPPE1
LINC00884
ORC6
RAB3A
BICD2
DPH6-AS1
SELM
RCC2
LOC339807
LINC00319
SIGLEC8
WNT11
