# Supplementary material for: Identifying Network Perturbation in Cancer
Source: PLoS Comput Biol. 2016 May 4;12(5):e1004888. doi: 10.1371/journal.pcbi.1004888 (PMC4856318; doi:10.1371/journal.pcbi.1004888)
Supplement: S1 File — (ZIP) [file pcbi.1004888.s001.zip › files/tf_data/CD34_5k/FOSL2.csv]

SMARCC2
HIST1H4A
IFFO2
PPAP2C
PPAP2B
HIST1H4D
PRKAG1
STK10
PRKAG2
STK16
PCSK7
AGA
HIST1H4L
STK19
ASPHD1
MIR130A
GALM
SEMA4A
DUSP22
CCDC149
FKBP9
SEMA3C
LHX1
SAMD14
C21ORF91-OT1
LHX5
AMZ2
COMMD3
BRWD1-IT2
PIK3CD
NID1
C5ORF52
C15ORF39
N6AMT1
RNF114
CRBN
MRPL52
MRPL53
ABCD1
IRAK3
TMEM54
SUMO3
LOC145783
SP8
NPR1
NPR2
LOC100505666
ARHGEF17
MUC2
FAM84B
SP5
SLC45A3
MIR138-2
PRKAG2-AS1
STK3
SMARCD3
MACROD2
ZNF764
MIR1282
OCSTAMP
GATA1
L2HGDH
LMTK3
TPCN2
PLIN3
LOC100133957
FKBPL
PITPNC1
TRAPPC3
KLLN
TRAPPC5
KTI12
PTEN
PLTP
RHBDD3
CGRRF1
TCF12
IPCEF1
YBX1
LMO2
ENOX1
GCA
C19ORF43
DIRAS1
ACVR1C
RASGEF1B
NOVA2
NUAK2
LOC255167
POLR1A
FLJ31356
RC3H2
PLEC
CHURC1
MIR3188
IQSEC1
MIR4256
GTPBP8
SLC14A2
TMEM201
ZNF451
BMS1
XPO4
STX10
LEMD3
MIR3064
LINC00035
SOX17
EFTUD2
ZIC5
JAK2
FBXL14
WSB2
ZIC1
GRM4
ARIH2OS
ZNF510
CDK5RAP1
KCNIP3
C19ORF38
KCNIP1
RPL34
EDARADD
ZNF222
HOXB9
METTL25
TSPYL2
NMRAL1
SENP7
CCDC59
USP27X-AS1
SENP2
HOXB5
CEBPD
ELMO1
ZNF384
VEGFA
PMEPA1
RNF169
INHBA-AS1
GDI2
CYSTM1
C2ORF47
RTTN
IRGM
UBALD2
PLXNC1
IGFBP2
ZDHHC3
RPS6KA3
C1QTNF9B
C17ORF67
PISD
PSMD14
TP53I13
NOG
ZC3H4
CABP1
PSMD12
TCIRG1
HAO2
RIPPLY3
SLC35B2
PRDM1
ZNF420
MYBBP1A
ATXN7
NAB1
TFB2M
FOXC1
EPDR1
MYH10
TMEM88
SMC5-AS1
GHRH
MYH15
TGFBRAP1
MAP3K6
SMAD7
OTUD3
VAPA
C7ORF55-LUC7L2
LENEP
SLC4A7
PRKCSH
FOXM1
ZNF836
DCTN2
SPSB2
GLS
LOC100506713
DCTN4
PROB1
STRIP1
TLL2
TMEM11
PELI1
HIC1
LINC00926
SMC3
CYFIP2
SMC5
LOC254896
CIRBP-AS1
FAHD1
BSN
ANXA2P2
NOP14-AS1
SLC25A44
RBM15
LCOR
HTR7P1
BSG
SHISA4
KIAA0513
C6ORF118
BEND3
LONRF1
NAT2
MAP4K5
MIR181D
MCAM
TCEA1
LDLR
RRAGB
NOL8
HEBP1
ST7L
UBE2V1
ALG13
PF4
RNF20
OLIG1
TAF1B
CAPZA1
MEPCE
APOBEC3H
RAB11FIP5
CCDC116
SLC17A6
SLC17A7
GSTZ1
AK5
TMEM53
WNT2B
MAPRE3
ATP1A1
MARS
SMARCAD1
MGRN1
PRKD1
DCAKD
WT1-AS
KCNC4
DOC2A
SPHK1
NCKAP1L
CUEDC1
C2CD2L
SP9
PSMD5
CHMP4A
CHMP4B
TMEM254
TMEM253
BEGAIN
FAM109B
MIR3654
PDDC1
AP1S2
WDR83
MITF
MOB1A
LARS2
TNFSF14
CTGF
GYG2
XXYLT1-AS2
EPCAM
CLDN10-AS1
CCNA1
ATP6AP1
MLX
CELP
LOC728463
CLOCK
CLCN3
ACAA1
SULT1A2
CXCR6
NHS
CLCN2
CDCA8
BIN2
N4BP2
TIMM17B
SPON1
TTLL6
CYR61
ARIH2
VAC14-AS1
SEL1L2
CREB3
QRICH1
CA14
NCR3
BMI1
REST
ABO
PSMD5-AS1
SEPSECS
PSIMCT-1
MIR760
LPIN2
P2RY1
WDR24
RAP1GAP
RAB27A
E2F5
ZC3H13
E2F3
TBL1Y
E2F1
AGO1
MIR4530
MIR371B
DKK3
IER2
NCLN
ITLN2
RND2
C16ORF95
RPP14
NRBP1
ACBD5
ZNF462
SLC1A5
ZNF460
CMTM1
ZNF394
WDR74
SLC1A3
GTSE1
LOC100996455
TRIM14
UVRAG
GNPDA1
CDO1
IZUMO1
TUBA4A
LRRC42
PKP3
LRRC46
MIR1244-3
MIR1244-2
MIR1244-1
MIR4659B
SRM
CLSTN1
PLXNA3
DOM3Z
B3GNT7
ADAMTS1
RARG
CDCA3
FNDC5
NFE2L1
RUNDC1
ATP5SL
FGR
EIF3G
C7ORF55
PROKR2
C7ORF50
SLC12A3
NOL11
FOSB
PIP4K2B
WT1
FAM131C
C6ORF226
ARHGAP26-AS1
MIR1470
RAMP2
TCF3
SCGB1C1
REV3L
CCDC151
ZFP82
THOC1
SERF2-C15ORF63
LINC00278
TRAF3IP2-AS1
CENPP
TIGD1
VAT1
MIR4664
MAPK15
RFX4
SAP30L
MSI2
SNAP23
ZNF845
VIM
UBTD2
IPP
CNFN
MRPL47
CEP95
TIAL1
LOC653486
TRIP6
DBP
ACTB
LINC00987
SPTY2D1
DDAH1
TCTA
WNT7B
TASP1
POU3F3
ZNF833P
ADNP
C20ORF201
LOC339807
LOC644189
FAM217B
KHDRBS1
TBR1
ADCY9
IRF2BP2
RCC1
SLC29A1
EXOSC6
EXOSC7
C9ORF106
NCKAP5L
WNT3
AIF1
RUNX3
TCP11L1
POLR2L
CEL
USP10
ZCWPW1
NEK8
MARK3
ITPKC
CDC42BPG
MIR5692C2
MIR4492
SF3A2
LRRTM2
PFDN5
DLGAP1-AS1
GPR160
CLDN3
FDFT1
PPP1R14C
ANGPT4
PPP1R14A
ITPK1
NUDT9
IGF1
ZNF180
CSK
FAHD2B
DPF1
C19ORF59
LOC652276
TBC1D10C
GTF2IRD2
SMYD4
ASTN2
ADAT3
SNORD4B
IRF2BP1
PHLDB1
TCF4
BCAR3
LOC100144595
DNAH6
NAA25
IRF5
AZGP1
GPR113
MIR10B
FAM78A
PMS2P5
TRIM9
MBNL2
HS6ST1
RPL7L1
NSD1
PDX1
TRIM2
VSIG10L
PIGU
C7ORF65
TMC6
HS3ST3B1
CD70
HDAC4
DNM1L
ZNF331
ONECUT3
CIRBP
LRRC2-AS1
CCDC42
KIF14
SH3BP5
PCDH17
ATR
MIR612
ACOXL
EID2B
GMNN
S1PR4
FLT3
MCTP2
MIR4691
PTPRCAP
COASY
GSG1L
C6ORF203
ITGA2B
MIR4326
ATP2A3
TPM2
DNAJB5
C6ORF7
FBXO22
ZNF341
RANBP9
TBX15
FANCA
FBXO24
FANCC
CADM4
RANBP6
RAB15
FUT8-AS1
DIDO1
LOC440925
KIAA1683
TGFBR2
ETFB
CLIC2
SH3RF3
CLIC1
CSTB
SEPHS2
KDM6B
CELSR3
EIF4E2
KIAA1045
ACADSB
MGC16025
HAP1
IGF2BP3
IGF2BP2
ZNF800
UHRF1
TAOK2
NAT10
CNOT6L
CNNM2
LLGL2
MYD88
ANKRD27
MFSD10
YOD1
LY6G5C
SKA3
MFN2
ZFP36
MFSD12
PEX5
MCMBP
C1ORF109
COBL
TUB
CBX3P2
SLAMF1
PHF15
TGFB2
LOC400685
SAMD1
PHF12
BSX
PHB2
PCBD1
USP5
SF3B2
NFYB
LOC100133985
DPAGT1
BMPER
FBLIM1
HOXD4
FAM83H-AS1
GAL3ST3
PRCD
SEMA6B
OPRL1
C20ORF166-AS1
FKRP
SERTAD1
HDGFRP3
ZNF2
BRWD1-AS1
MIR372
MIR373
RAD54L
NAA40
ADCK4
RGMA
ADCK2
DNAJC16
NUB1
BCDIN3D-AS1
RTBDN
UBE2E3
TAF3
DNAJC10
CPB2-AS1
LOC401052
ABCB9
AQP10
MSMP
ABHD11
TESC
SPECC1L-ADORA2A
HNRNPUL2
VASN
MAMDC2
CDC42EP3
GNB1
CDC42EP1
NR4A1
ATP10D
MGC12916
HIST1H3B
PADI3
HIST1H3A
LMAN1
SKIL
CMTM3
MIR1225
TUBA4B
MIR1227
SNORA74A
MDP1
SLC20A2
LGMN
MIR4526
DPH3
URAHP
ZNF154
SLC16A3
PFKFB2
WFDC2
EVI2B
EWSR1
RHOH
EBI3
DLL4
TCTEX1D1
FUT8
CACNG4
TNRC18
TGIF1
MSH5-SAPCD1
CACNA1G-AS1
APOC1P1
PCIF1
LOC158960
LINC00893
GPATCH2L
NDUFB6
NDUFB5
PPP4R1
RNASEK-C17ORF49
RAPGEF6
POLR2H
MZB1
PRKCA
CERK
ZNF518A
GPR37
SNORA14B
PECAM1
UXT
PPP1R3D
DCK
C1RL
CERS1
TPD52
C1ORF228
GADD45B
DNMT1
LOC728431
OR2V2
SYCP3
FAM110A
MARCKS
NEXN
FMOD
VPS13D
ZYG11B
ASRGL1
SLMO1
MIR371A
LOC440600
CUL2
LUC7L2
SCGB1D2
PTGES3L-AARSD1
SNORD42A
MIR4744
AQP3
VRK2
R3HDM4
MIR4749
SLC25A1
TTL
CDH24
DEGS2
IRF2BPL
LRRC3
SLC25A23
MIR5047
SAP30L-AS1
HMGCR
FBXL18
COIL
SNORD4A
FNDC3B
C16ORF98
LRRC73
KAT8
LOC145845
ORMDL2
PLD1
C17ORF82
KIF27
SECTM1
RUNX2
SNHG4
FREM1
RUNX1
SIAH2
SARNP
GUCY1B2
PRSS23
CHURC1-FNTB
RNF214
PRRX2
RNF213
KCNAB1-AS1
TSPYL4
DOCK8
KDM4C
CREBL2
SEH1L
ADORA3
SCRT2
GAB2
C1ORF200
GPX4
STX4
SEPT9
GLUD1
MATR3
USP14
HOXB-AS3
CRH
FAM13A
AEN
EMX2OS
ZNF226
TWSG1
SEC1P
USP47
ZNF227
AFF3
PRR5L
BICC1
LOC344967
PCDHAC1
CDK5R1
C15ORF59
CASP9
C15ORF57
C11ORF96
C11ORF95
CHEK2
NKAIN2
NCKAP1
CLUH
KLHL2
CADM2-AS2
FLJ44635
TINCR
TUBB6
ERP29
MIER2
GID8
BCRP2
ESPNL
NEXN-AS1
PDP1
BSN-AS2
TFRC
RPUSD2
RPUSD3
BZRAP1
GGTA1P
CCM2
PHF20
BCL9L
ITPKB-IT1
CCDC130
MIR4647
UBA7
MIR4648
NANOS3
UBE2B
PTCD3
DSCR3
TIMM22
LRCH4
ACOT13
PAX6
SKAP1
STK35
GLB1L
GNAL
PHF5A
HMOX2
DPF2
VMAC
AP4B1-AS1
BAG4
CXORF40A
LCLAT1
SEC14L1
UBA1
MYO1C
C19ORF69
EVI5L
FBXO3
PTAFR
C9ORF89
SRGN
DNAAF1
ARHGEF1
NLRX1
CHMP6
CD79A
FAM35A
STRN4
RBM8A
SIK3
MIR4659A
ZNF385A
ST6GAL1
SS18L2
SLC39A5
CAST
RAB22A
LCN2
FOSL2
KEAP1
WDR60
ODF3
DPM2
PUS1
NDUFA11
GALT
CMAHP
SRF
RNU6-34P
GUCY1A3
DOT1L
FAM214B
FOXD2
RABEPK
SRL
MSH5
MAST1
LDB1
GPR65
TYW5
LGALS1
CD180
MAPK13
MR1
MAP7D1
SLC27A4
UQCRFS1
MYL12A
G2E3
EIF2AK1
SLC12A9
PROK2
ATL1
C17ORF49
PPP1R15A
ADRB1
PIGR
FAM83H
MAN1C1
LOC285548
CDH6
GPSM2
SIGMAR1
ASAP3
TRIM65
COLGALT1
SNTB2
OVOL1
VARS
ANTXR2
WTH3DI
NS3BP
ROGDI
EIF6
SBDS
MAP2K6
ATP11A
VSTM4
ACSF2
NOC4L
NPM2
CAMLG
MICU3
HIST1H2AG
ANKRD10
MIR4736
THUMPD1
PRDM4
CLCNKB
SMOX
CNST
GCNT2
MIR181C
GDF1
RAB5B
NAP1L4
PARD6B
TLN1
DIO2-AS1
LPCAT4
SEPT7
P2RY10
POLE3
ATP5G1
NT5C2
NET1
ZNF423
TMEM220-AS1
DGKZ
POU3F1
SVOPL
FLCN
ZBTB7B
JUND
LOC400752
KIAA0247
CHP1
MRGPRF
MEST
CCDC90B
HADHA
TP53BP1
DUSP18
DYNC1H1
HES1
LOXL4
PIGZ
DUSP10
AIFM1
SLC7A5P2
MIDN
UPP1
ATP11B
BCL2L13
C1ORF106
PPP1CA
DMRTA2
RAMP2-AS1
MPPED2
PKI55
RPA1
CASP8
CCDC177
HSPB11
SHOX2
KRT19
CPNE2
CKAP2
EMX2
ATF6B
WDR83OS
SDCBP2
OAF
CIB3
CDKL3
TIMP3
TSPAN4
DNAH12
NRCAM
ISL2
CDX2
TECTA
ZNF570
LYRM1
SOAT1
MIR378D2
PATZ1
FAAH2
NECAB2
BDNF
PLIN5
PLIN2
FAM110D
TTC9C
EIF4EBP2
TLCD1
EOMES
CACNA2D1
MIR1-1
HIST1H1A
STUB1
THOC7
CPT2
BRPF1
HNRNPLL
MKNK2
ARHGAP27
CAPN2
PMS2L2
TTYH3
DLEU2
RNASEK
GOT1
SMIM19
DOK7
SCAMP4
SLCO3A1
DDX3X
IDNK
SPAG9
COG3
PAWR
SFRP4
ZNF367
GALNT9
KLHL6
CSNK1G3
CDC6
LOC285540
RBP4
KLHL3
KCNN1
CLEC7A
SMAD3
HSDL1
DIO2
NKX6-1
SOCS5
RNU6-33P
FUT11
TMEM254-AS1
TMEM179B
LOC63930
LENG9
PKIG
SIGLECL1
TNFRSF10A
EPT1
SCARNA12
ATP8B3
ATP8B2
C12ORF10
MIR1909
ZKSCAN5
ULBP3
ZNF569
ACSL3
ELP5
ELOVL3
GTSE1-AS1
PTGES3L
ACSL1
CCDC61
LOC100130417
RASD1
PIK3R2
HESX1
PTOV1
MATN1-AS1
OLFML3
ZNF219
ST3GAL1
C16ORF87
NFKBIZ
CD151
TGOLN2
MEOX1
TOMM20
KCNA7
GLIPR2
SPECC1L
RHBDL1
MAPKAPK2
TMEM116
LRP5L
ADAMDEC1
DDX51
PREX1
PLEKHJ1
ABHD15
KCNAB2
LOC100130992
YDJC
A2M
C9ORF43
SLC5A10
MIR770
TMEM187
NR5A2
DDX5
RNF220
NEUROG1
GPRC5B
DDX60L
DLX2
LOC646329
MRPL10
FAM102A
TTC1
EXD1
RCN1
FAM118A
CDC25B
GFRA2
ASIC1
RHNO1
LSM1
POLR2E
PAK4
SLC26A2
MIR212
HEXIM1
KIAA0040
LOC100240735
OSR2
LRMP
RHOA
ACO2
SEZ6L2
GATAD1
HIST1H2BJ
SEC23A
BCAN
LOC100130899
PRDM14
TLK1
CTDNEP1
LRIG1
GLOD5
REEP2
MYL10
PPP1CB
PQBP1
ITM2C
ITM2A
AZGP1P1
XPNPEP2
DCUN1D3
C15ORF41
SH3RF3-AS1
FUCA1
MIR132
JMJD8
DSCAML1
PADI4
HUS1B
SERF2
ASNA1
RAB3A
SMCHD1
NFATC1
ATP5S
FAM194A
SLC32A1
AP2A2
APOOL
PSCA
C11ORF49
NT5C3A
FOXP1
ME1
SELT
GPR55
ME2
IKZF5
LSMEM2
PBX4
CES2
GPR144
FNIP1
CCDC103
HIST1H3I
RPL35
TNFAIP8L1
TMED1
HBEGF
MIR4656
CACNB2
HNRNPR
CLDND2
CYTH4
POLD1
ODF3L2
GPN2
COPS3
TRIM25
FOSL1
DUSP7
FOXN3
HLA-A
DAGLB
LYL1
ELL
PPP4R1L
MRPL24
CCDC69
C20ORF194
STAG3L3
STAG3L2
LDLRAD4
ZBTB43
RAI1
GLIS3
ARFGEF2
HECW1
FADS3
ADK
BCAP31
MINOS1P1
COMMD3-BMI1
BRWD1
NUP210L
VPS36
MTF1
CCL19
ID2
ID3
RIN3
RGS19
SREBF2
MESTIT1
NKX3-2
NRSN2
EMP1
HSP90AA1
MSRB2
S100A2
WIZ
OXNAD1
KCTD1
HMX2
KCTD7
TDP2
JAK3
JUNB
TFF1
RGS9BP
CCL2
VHL
KCNQ3
GPR50
ADAM15
FOXD2-AS1
BMP6
P2RX1
ZC3H12A
LOC100507003
NRIP3
C20ORF166
SWSAP1
MIR5001
HIST1H2AB
RAB37
TMED2
HCFC1
HAGH
CACNA1G
LOC100287036
HNRNPUL2-BSCL2
BHLHE23
GAST
AHDC1
ZNF554
LOC100129917
ZNF552
CCDC88A
ALDH1A2
IFNA8
PYCARD
MPPE1
ZNF414
SLC35E4
DAPK1
DGKE
PLS1
TMPRSS9
METRNL
VARS2
LOC101243545
ICT1
USP27X
FAM83G
GEMIN8
USP13
APOLD1
KIAA1024
GGT6
RPL34-AS1
TYW1
NAGA
EOGT
SSBP3
FAM96B
POMT2
BICD2
REPIN1
PRPSAP1
SELM
NPBWR2
TMEM220
GFI1
LRRC3-AS1
BZRAP1-AS1
MRP63
TXNDC11
PTOV1-AS1
WDSUB1
ACOT11
HADHB
SIGLEC8
LOC389641
SIM2
MIR142
VDR
ATF4
NFIX
EMG1
PTPRJ
TBC1D10A
TNFRSF1A
