# Supplementary material for: Identifying Network Perturbation in Cancer
Source: PLoS Comput Biol. 2016 May 4;12(5):e1004888. doi: 10.1371/journal.pcbi.1004888 (PMC4856318; doi:10.1371/journal.pcbi.1004888)
Supplement: S1 File — (ZIP) [file pcbi.1004888.s001.zip › files/tf_data/CD34_5k/FOXA1.csv]

TAP1
ERRFI1
ZCCHC10
IFT20
FHIT
ZDHHC14
OR10T2
FKBP5
CCDC146
UBAC2
OSTCP1
PPWD1
PDCD10
DUSP22
SEMA4C
SEMA4D
DLG1
DLG2
DLG5
SAMD13
C1ORF115
NAPSB
ZNF703
DYNLL2
CDC42SE2
APBB2
C15ORF39
ZSWIM5
ZSWIM6
LOC113230
PRIM1
RFWD2
TMEM59
IRAK2
FAM86JP
IRX1
YAF2
ZMYM2
WDR6
MIR1204
DIAPH1
TRIQK
ARHGEF17
XKR3
ISM1
CRB1
PAPPA
GABARAPL2
LBX2-AS1
GOLIM4
GPR150
MEG3
SMARCD2
CSF3R
GATA6
GATA3
CNDP2
ZFYVE26
PRRG4
MIR4663
SFRP4
SNAP23
AHCYL2
AKAP8
FAM46A
MITD1
MIR4278
ANGPTL6
LOC441666
SBF2
ENC1
CDS1
CSRP2
STARD6
GPR111
GPR17
MMP16
ACTA1
MMP11
ACVR1C
TBCC
ANO6
EVC
RAB6A
RAB6B
MARCH6
CXORF40A
PLEC
GTF3C6
PRG1
MIR3188
IQSEC1
CRIPT
C22ORF23
SAP130
ZG16B
PANK3
RPL7A
TANK
CSK
GSX2
BACH2
LOC100505676
DGAT2
SOX14
MIR1908
CCT4
GTF2B
FAF1
ZIC4
PPP1R15B
WSB1
ANKS6
KSR1
CCL23
C3ORF49
MCMBP
IL3
FUNDC2
SLC35G2
SDK2
ZNF223
TSPYL1
NMRAL1
HOXB2
HEATR5A
DST
UCK2
PPP1R3E
MRAS
GLMN
C21ORF91-OT1
DSE
ARL5A
ING1
ING2
DLG4
RPS6KA2
MIR29B1
LHX6
EPS8
HLX
SFT2D3
PTF1A
PSMD11
SLC26A2
ERMP1
SCOC
ZNF425
WDFY3
C13ORF45
TRDMT1
TTC39A
LINC00240
PARK7
EPDR1
MYH10
MYH15
RCAN1
PAG1
RCAN3
SMAD7
SRGAP1
SAT2
AP3M2
SMAD3
NPHP3
TAF12
SERHL2
MTIF3
TRIM58
LCE3A
LYRM9
SNTB2
CDC123
MIR16-2
SNORA60
ANKRD39
TLL1
NCOA6
TNFAIP1
FLJ10038
CKLF
TFPT
SMC4
PYROXD1
NR2F2
OR51V1
LINC00893
ELMSAN1
LIMD2
SSBP3
LOC729683
AIG1
RIMS3
MIR155HG
LOC643923
TMEM254
BEND3
MTA2
TBPL1
PLCL1
RCAN3AS
FSD2
SH2B2
RGPD5
LASP1
RGPD8
WRNIP1
TAGLN2
OLIG1
MIR4785
TAF1A
ZFYVE20
NAA38
MIR4781
IL2RG
METTL16
ZNF630
CCDC112
RELL1
AK5
SSTR1
CXXC1
MYNN
ARHGEF26-AS1
HSPE1
GPM6B
FAM89B
MIR345
MYLPF
TTTY15
CAPS2
NCKAP1L
KRBA1
BAALC
ITCH
MC1R
HMGB2
CHMP4B
CHMP4C
RBBP5
FYCO1
UCN2
MIR301B
FIZ1
GPATCH2L
TTC7A
RPL23
ZNF318
LOC257358
CDK19
DLG1-AS1
IFT80
PDE1C
LOC100652739
C8ORF56
LINC00176
CDK16
FAM60A
FLJ41200
PVRL3-AS1
LINC00273
RARRES1
SPTBN1
ZFP91-CNTF
LINC00278
JAG1
CLRN2
HEXDC
KLF9
LOC286190
DHRS7B
NDUFC1
CYR61
HS6ST2
ITGB7
FAM189B
MEF2D
ADAT1
BMI1
BTN2A2
FZD8
SHOX2
POGK
MMP28
UNQ6975
MIR760
LOC642366
GPR45
PHOX2B
PLA2G4F
LYPD3
ARSD
KLF15
EXOC5
HMGA2
FAM5B
HVCN1
SERP1
CYB5B
MAGEF1
ZNF398
AASS
CMTM8
MIR4466
MBD1
WNT16
PPP3CA
CAMK2N1
ZNF467
ZNF396
HLA-DMA
PCK2
SNORA21
FRYL
RAD17
SYTL3
PPP2R3C
MIR29A
SPRED2
IZUMO1
C2ORF15
PKP2
RNU6ATAC
DFNB31
SLC25A21-AS1
RASAL2
USP22
BCRP2
ADAMTS1
EIF3M
SHQ1
CCSER2
WNT10A
SIX6
DHRS2
ADRA2A
EIF3F
ESRP1
CXCL17
MKLN1
EEFSEC
CDH3
ZFP64
SPIN1
MTMR1
RGS1
WT1
TOR1AIP1
CENPK
CENPJ
FLJ13224
CENPH
TSC22D1
NR2F2-AS1
TSC22D3
ACIN1
UBE2R2
RAMP2
SMARCAL1
RPL39L
PEX11B
DHFRL1
SERPINI1
PDE8A
CEP350
SLC41A1
SYNCRIP
VAT1
DNAJA4
KIAA0930
IAH1
LOC283214
ARID1B
HM13-AS1
SLC2A3
NRXN2
LOC100131564
RALGPS2
DBF4
PLEKHA2
METTL21A
DDAH1
ADHFE1
CD2BP2
ERAP1
FOXP1
HSPB7
ALG3
FUBP1
ZNF695
ANXA3
ZNF697
MYLK
ABL1
LOC100288748
MED1
EIF2A
GTSF1
CAMKK2
MIR3610
DHX34
MIR4675
SOX30
SAP30
PAN3-AS1
TIRAP
ADAR
CCNE1
MIR130B
MIR130A
CSRNP3
HSBP1L1
C1ORF52
STK24
ITGB8
ANGPT2
LOC100507173
NLK
RNF113A
FAM135B
RHBDD3
ORAI2
MIR4797
FAM47E-STBD1
JAM2
DLD
ARID2
NUDT5
NPHP3-ACAD11
CCDC162P
TK2
CCDC7
ZNF23
BLVRB
SCD5
GALNT7
MIR3190
SARM1
BCAR3
EGLN3
TTC37
MCM6
COMTD1
RRH
DOPEY2
TRIM8
PCGF1
EIF1B
YBX3
SHISA2
TMEM214
COX11
SNX20
TRIM2
COX14
ACTA2
ANKRD13D
TMEM126B
CLOCK
BRE-AS1
ONECUT1
ATM
TCERG1
ZFHX3
JAKMIP2-AS1
CSMD3
STXBP4
MCFD2
MALAT1
SSSCA1-AS1
AKR1C3
RRS1
RASAL2-AS1
ZDHHC23
C17ORF77
IQGAP2
SKP1
CDKL5
PSEN2
PSEN1
H1FX
CSF1R
PRPF40A
MEX3C
TMEM150A
ZNF436
FANCC
LINC00340
CDKN1B
VGLL2
CST3
CADM4
SLC35C2
LINC00461
CADM1
FAM47E
ACVR2A
KLHL12
CLIC5
FGD1
GNRHR2
PLA2R1
SEPHS2
ZNF48
PODXL2
AIM1
HSPE1-MOB4
VTN
ELMOD1
DLL1
C16ORF58
SATB2
LOC100996485
FRY
NPAT
QDPR
TJP3
CNOT6L
LLGL2
FAM65A
RSRC1
PIP5K1B
GRIK2
AIFM3
KL
TRAM1
LOC285627
TRAPPC6B
WNT4
HOXA2
HOXA1
SMEK2
LOC392232
CAMSAP2
HAPLN3
ACTRT3
PHF10
LOC100130298
TGFBR2
BPI
USP3
TGFBR1
PREB
MGC45922
CD244
LOC286059
DPAGT1
LOC100996634
ECE2
LOC100506178
ARSK
PITX2
SOX3
BBC3
SOX1
PPM1K
UIMC1
PRUNE
RERE
DLX1
LPHN1
KIAA0922
ARAP3
ARAP2
ARAP1
CEBPD
LOC149086
LARP4B
ADCK2
SGK196
ICA1
ETS2
HSPD1
FGFR1OP2
FZD6
VPREB3
ARHGDIA
ABCB9
CCT6A
TSC22D1-AS1
PACSIN2
GREM2
PRKCH
SEC61G
MAT2A
GNPTG
NR4A2
NR4A3
RUFY3
OGFOD3
OSTC
FAS-AS1
MS4A6A
AP2A1
EBF2
HIST1H3D
CYB561D1
FAM227B
TUBA4A
TUBA4B
CKLF-CMTM1
SNORD105B
CHST11
DPH1
CHST13
DDX26B
MIR4521
FGD5-AS1
VPS18
CLEC4G
NSUN3
SLC16A5
LOC644656
CLEC4A
EWSR1
HTR1B
TTR
TGFBI
ATP6V1C1
ZNF98
CTTNBP2NL
LINC00346
FAM213A
ACADVL
SLC6A4
PCCB
CETN3
PLCD1
PRPF4B
CD37
MYL6
FADS1
POLR3E
QPCT
MIR4709
SNORD95
B3GAT3
HSFY1P1
CWC22
HS6ST1
MIR15B
CAV1
CREBZF
MAP3K8
PLEKHA8P1
DCK
SPG20
MAP3K2
MPP2
PRPF31
DEAF1
BCLAF1
IRF2BP2
INHBB
ZNF575
GABPB1-AS1
TPGS2
MBNL2
TTBK1
MIR4741
MIR3191
LOC100216479
CLCN3
KIAA1551
HOXD3
NR2C2
USP39
SLC25A21
GAPT
RIBC1
ACOT9
MLH1
SLC25A29
KRTAP27-1
TOR1AIP2
CASP10
NME6
RBBP8
DZIP3
PLD2
EIF1B-AS1
MAATS1
RBBP7
KAT5
PPFIBP2
RUNX1
TBATA
SCAND1
NCAPG
KCNV1
DCLK1
TBC1D2B
GORASP2
MED22
RHOC
DNAJC22
LINC00938
CRTC3
GSKIP
SEPT9
PFKFB1
ZFP91
ARHGAP5
FAM13A
SEPT1
BDNF
TNFRSF19
MAML2
CDK1
USP47
CCDC57
CLDND1
USP43
PNPLA3
DNAJB12
TRPM8
PNPLA4
PJA2
C15ORF52
B4GALT6
P4HA1
PLCB1
CLUH
KCNK15
PARP8
STK40
LBX2
MIER3
TUBB3
PTPDC1
CCT6P3
STAMBPL1
TIPARP-AS1
PAX6
TP53INP1
UBA3
DLG5-AS1
CCM2
PAX9
MIR4706
VPS9D1
MAP1LC3B2
NAA15
MIR320C1
GNAQ
SH3BGRL3
MIR4648
ST8SIA4
RPAP2
BARHL1
CDC14A
INSM1
RPSAP52
TSFM
UBA5
SKAP1
NPTXR
ARHGEF7
PHF6
TIPARP
MIR324
MOG
LAMTOR2
MIR1469
LOC341056
AP5M1
AP4B1-AS1
ARHGAP5-AS1
MYO1F
MYO1C
LOC100129858
CD177
ADIRF
MTFP1
SLC11A2
FST
SNORD1A
SNORD1B
SNORD1C
CHCHD10
IL1A
NSMAF
KIAA0100
LOC389247
SLC10A3
CEP164
THSD7A
CTPS2
SLC10A5
RTTN
KRT83
SS18L1
TMCC3
FHL3
FHL1
PSMA7
STOX2
H1F0
LINC00617
TSGA10
KDR
UGGT1
DCTD
LCP2
TAL1
NDUFA1
KIAA1328
RAP1GAP
MMP14
CSHL1
SLFN12
ZDHHC2
GPR132
PNOC
ICK
MIR5003
RAD51B
NT5DC1
SFRP2
MMP9
NMU
ISOC2
MYL12A
CCDC18
WNT1
C1ORF213
WNT6
LRRN1
BOD1L1
ADRB1
MIR5091
STX12
TMTC2
ZDHHC8
GATAD2A
MYO10
ATXN10
C15ORF27
TMPO
AP5S1
BPGM
SPATA20
LIMK1
MIR4285
SMCR9
FOXO1
WASL
MAP2K5
GUSBP2
CMAHP
OR2AK2
SPTBN5
SPTBN4
ANGEL2
EVPLL
NCKIPSD
PAN3
PITX1
LOC643770
MRPL30
RNU11
WASH2P
FAS
TFAP2C
TFAP2B
PTHLH
GDF5
M1AP
SHF
MAP3K12
APEX2
SRP9
FLJ20021
CLEC17A
NRG1
ZCCHC2
NBAS
RFFL
MID1IP1
MAD2L1BP
MAPK8
POU3F2
KMT2A
TPST2
PIGF
SLCO2B1
TNFRSF10B
OSR2
PIGQ
UBASH3B
GTPBP1
DUSP18
PIGV
STK39
SNHG11
LPP
NOV
NDUFA4L2
ACTN1-AS1
C1ORF101
ALPP
PPP1CA
MIR4683
RAMP2-AS1
MPPED2
CLCNKA
NEMF
CUL2
PURA
FAM92B
FAM26F
EPM2AIP1
ASAH1
PACRGL
BPIFB4
ANTXRL
FGF21
TSR3
CKAP4
COQ2
C18ORF54
TIMP3
LRPPRC
HECTD4
UBAC2-AS1
NRCAM
FYN
ISL2
ODF4
DOLPP1
PSPH
ZFAND3
EVC2
PCDHGB5
MIR3676
NKX2-2
APLP2
PLIN5
LOC100507557
RBM15B
NKX2-4
EIF4EBP2
SPINT2
CEP128
ZNF143
GPR21
NHLRC4
TRMT1L
RYR3
GRK5
EIF1AX
NTRK2
KIAA0391
GNB2L1
GPR101
CSNK1E
MIR4276
ARHGAP25
TMEM80
DAP
LYN
GOT1
GABRR2
KIAA1715
SYPL1
FAM19A5
EHBP1L1
PCM1
TESPA1
RBFA
CRCP
KLHL28
KLHL6
NKRF
HTR4
SMAD2
ADSSL1
SOCS1
ATG2B
IP6K3
MIR1260B
SOCS5
KCTD11
ZNF440
CLECL1
SOCS3
MIR4309
DR1
FTSJD2
CCDC81
PPP2CB
SIGLECL1
EPSTI1
SWT1
NR1I2
ULBP2
PALLD
ZKSCAN7
DTHD1
ARRB2
WDR26
LONP2
WDR44
CCR6
CLEC12A
C14ORF93
H2AFX
RAD21-AS1
CXORF65
RASSF5
G6PC3
MIR9-3
LOC284837
FBXO9
CTIF
SNORD36A
SPG20OS
NPHP3-AS1
MIR223
ZNF763
SNORD36C
MIR143
ZNF503-AS1
C17ORF97
RAD21
CAP1
MIR145
MIR4712
RND2
PVRL3
GATA3-AS1
ATP10A
NEUROG2
AMT
DLX2
SMC1A
EPM2A
GNPNAT1
TFEC
SNX16
CBR3-AS1
AGAP11
ASIC1
TMEM95
HIST1H2BF
POLR2F
SNORD105
ZNF827
LINC00842
SBK2
C1ORF140
ANKRD28
SLC25A40
TCEANC2
KDSR
TAF4
PRDM13
LRIG1
KCNS1
SDC4
TAF9
HMOX2
ELOVL6
KLHL42
ELOVL4
AR
BTBD9
ACTR6
RTN4RL1
POU6F2-AS1
BEST4
ZNF70
ASUN
RAD23B
TCP11
HOTAIRM1
NFATC1
LAP3
TLCD2
ARF6
ATP2C1
C10ORF54
RBKS
CD302
GLIPR1L1
C14ORF169
TENM4
GRASP
ATP1B1
IFNB1
GNAI2
HPGD
SNORD96A
RASD2
RAB8B
ZNF746
TMED5
SSPO
SLC7A8
UBE2Q2P3
UBE2Q2P2
CACNB3
HOXB-AS1
PRSS41
ACYP2
STIM2
FGF19
WBP1L
LOC100630918
PPP1R12A
PPP1R12B
PPP1R12C
TCF24
NFKB2
CD55
C10ORF85
DNPEP
ZBTB41
GABPB1
FAM49A
TSKS
LOC100507091
CMTM3
ARL6IP6
ARL6IP5
TMPO-AS1
MIR548AE2
KIAA1524
PAQR6
RAI1
TOMM70A
MLXIP
FES
ARFGEF2
CHRNA3
ANKS1B
GCAT
ALG5
SLC40A1
METTL8
YTHDC1
GATA6-AS1
MIR4522
RGS10
ZNF524
VASP
ZNF529
ROCK1
ID2
YTHDF1
PPAN
FRY-AS1
TPTE2P1
FLJ43663
PSMB9
PRKACB
EBF1
EXOSC8
BRE
LNP1
PFKFB3
MON1B
TBC1D15
ISL1
LPXN
RPS14
TMSB4X
NTF3
JUND
PFKFB4
C17ORF59
PDE9A
DCAF17
DCAF16
ELF1
HIST1H2AD
ACAD11
FAM83F
ARHGEF26
ZNF276
MRPS28
CPNE8
NCOR2
SNORD24
GRIN2C
H1FX-AS1
GLRB
LSM12
TMEM254-AS1
UBQLN4
WDFY3-AS2
C9ORF129
LOC100128787
ZNF552
WHAMM
TRNP1
DISP2
FAM179B
ULK2
LRP11
SPATA13-AS1
TRAF4
SHBG
PPAN-P2RY11
SNORD36B
SNORA39
ZNF93
PLAU
SSSCA1
POU4F1
B3GALNT1
GPC4
STK3
SEPT4
KAT6B
DACH1
MIR22
SIX5
CYB5A
FAM63A
ACTN1
GALNT10
GTPBP2
SELK
AARD
WNT5B
ZNF608
LMNA
TARBP2
FAM131A
NREP
GNA13
PTPRA
ATAD5
DNM1L
RTDR1
DTWD1
TBC1D10C
PTPRJ
PDE4DIP
