# Supplementary material for: Identifying Network Perturbation in Cancer
Source: PLoS Comput Biol. 2016 May 4;12(5):e1004888. doi: 10.1371/journal.pcbi.1004888 (PMC4856318; doi:10.1371/journal.pcbi.1004888)
Supplement: S1 File — (ZIP) [file pcbi.1004888.s001.zip › files/tf_data/CD34_5k/GABPA.csv]

DUOXA1
HSPA7
HIST1H4H
PMM2
ZNF708
ZNF700
ZC3H13
TMEM54
IRX1
ABCD4
LOC100505666
MUC2
SP2
CRB3
TRAPPC1
LOC100996291
TRAPPC5
PARP10
ZNF678
NTHL1
SPPL2B
ITGA9
NOP2
KIAA1279
GTF3C3
MFSD12
IQSEC1
UFSP1
XPO1
LOC400958
ADRB2
LSR
PSMG2
TTL
C19ORF59
SDK1
DNASE1L1
MPV17
GART
ANAPC5
RPS6KA4
ATAD5
PSMD13
ITGAL
ITGAE
FOXC1
GPR183
SMAD5
AFTPH
HOXA-AS4
CTH
LOC100506710
NAPG
MOBP
ERICH1
MIR4285
C9ORF131
BARX1
SH2B2
NOL8
NOL7
NOL6
PIPOX
CDC45
CUEDC1
CPEB3
CHAF1A
ZNF780B
XXYLT1-AS2
CDCA3
GRINA
KISS1R
CD47
DMTN
MIR765
FPGS
MIR760
RAB24
CFD
ACTR1B
FAR2
CHID1
WDR74
LINC00892
HDAC1
DHX29
CCRL2
PRPF3
PRPF6
SIX1
SIX3
MRPL34
ARL14EP
UBE2R2
MRO
EGOT
ARRDC2
THOC7
SPINK4
NRXN2
RFX3
DBP
STRADB
FOXP1
ZNF598
MXD3
PKDREJ
TKT
CAMTA2
TRAF3IP3
NUDT8
DPYSL2
GCG
NUDT2
IGFBP2
EPS8L2
GJA3
PMS2P3
DHX40
CREM
RSL24D1
NUTF2
EPHX2
ZNF335
TEX14
TXNIP
IFT140
LOC100507389
TMEM14C
WDR24
TPM1
WWTR1-AS1
CIB1
CDCP1
PHACTR4
NLGN2
LRSAM1
TPMT
ASGR2
LOC100133091
LRRC36
SOWAHB
MPPED1
F2RL1
AGRP
SMARCA2
OTUB1
POMZP3
FYB
CPB2-AS1
CTSW
VASN
GALNS
CROCC
MIR4526
SLC16A3
NSUN2
PIDD
SCGB3A1
PTCH1
DYNLL1
FAM66B
TOPORS
CALM2
CACNA1G
ATP6V0D1
CACNA1S
R3HDM4
FLRT2
BRD2
LRRFIP1
DNAJA1
LRRFIP2
RBM47
F2R
LINC00339
LINC00338
CSF2RB
AES
SEH1L
GAB2
DNAJC22
DNAJC21
NTSR1
TDRD12
SRSF4
THEM5
MSMP
LOC100131655
EGR3
PPM1K
PPARGC1B
MAFF
MADCAM1
TMEM72
PAX5
PAX7
EFTUD1P1
PAX2
SCRN3
ZNF611
NANOS2
PSD
CAMKK1
NHEG1
EIF4EBP3
LRCH3
AGBL5
BAG1
KMO
RPS6
ADAMTS14
CHMP3
CHMP5
ADI1
LOC100652758
LGALSL
DHX57
SF3B4
NEMF
ERCC5
GUCD1
USP7
RAP1GAP2
GZMA
MYL12B
MYL12A
AGPAT5
FAM136A
ASAP1
SNORA59A
SNORA59B
LOXHD1
SMCR5
SMCR7
SEL1L3
GCNT1
RPL26
SLC48A1
LOC338797
SLC16A14
LPCAT1
LOC100133669
PIGO
PIGP
PIGV
CATSPERD
PIGZ
KIAA1147
CSNK1G2
LOC100126784
BBIP1
SRRM2
OAZ1
DDHD1
C3ORF37
FXYD2
MAFA
PLIN2
CDK2AP2
EIF3J-AS1
LOC96610
DENND3
ARHGAP27
PLLP
MRPS7
MYLIP
VAPA
TOB1-AS1
SOCS3
LINC00114
CCNY
CHTF8
C19ORF24
C19ORF25
RASSF8
RASSF5
RPL3
TMEM120A
CD151
SSU72
DBIL5P
THAP11
LRRK2
SCD
NPC2
NGRN
FLYWCH2
TTC3
C5ORF34
ARPC5
RNF40
ZNF821
MFSD7
POLR2L
ANKRD28
PRDM10
POLRMT
AGO4
RNF123
DDA1
AGO2
KDM1B
CIR1
GRASP
AVEN
ZNF627
ZNF622
ZNF623
C10ORF88
SRD5A1
POC5
FAM49A
FAM49B
NSA2
TMEM120B
FLJ44511
LOC101559451
GGA3
ADA
HIST1H1D
AP3D1
C6ORF195
ITFG3
ATCAY
PKD1
PRKACB
PSMB7
PSMB2
TALDO1
HIST1H2AM
GNAT1
HIST1H2AG
P2RX5
CORO6
MBL2
NTMT1
ZNF557
ACOT13
SH3KBP1
TMPRSS9
BEX1
LRRC56
DBX2
MGC57346
DBX1
RPL36
GNA15
ATF4
BAP1
FLJ13224
RYK
MOCS1
MORF4L2-AS1
BLOC1S3
SAMD10
PTGER4
TKTL1
COMMD7
MIB2
C15ORF37
ZMYM3
NPR2
ZMYM1
BCAT2
FBXO17
AAED1
AKAP7
GTF2F1
AKAP3
HCN3
SIRT3
LOC100132891
TANGO2
MIR3186
STIP1
CHKA
WDR47
ZIC5
TNFRSF8
CCL27
LTBR
DST
PHRF1
MAP3K8
HOXB4
ZNF383
DCDC2
DNAJC4
ERMP1
ANKRD24
TTC36
SLC18A2
P2RX5-TAX1BP3
TTC38
INA
RALBP1
NRN1
C5ORF22
RAP1B
KIAA0947
SNORA65
LHFPL1
LRIF1
PTX4
RNF157
KIF21B
SLC27A4
FAM201A
NUTM2A-AS1
ZNF638
AK3
AK2
AK1
SLC17A7
GEMIN4
GEN1
ERAL1
COBLL1
TOB1
SLC37A4
LOC100652739
CDK17
ST5
NEO1
NOS1AP
STL
STH
LOC440518
HTATSF1P2
RNF126
TRIP10
HOXB13
C2ORF62
C9ORF53
SNORD37
TOMM34
NCLN
MAP3K11
SLC1A5
LIN7C
FRYL
MIR4757
SPTB
MARCH5
KAAG1
LRRC42
IKBKG
MARCH3
MICB
EIF3H
DNTTIP2
B3GNT3
EIF3D
MTMR4
CDKN2C
TSC22D3
TSC22D2
C9ORF171
TSC22D4
CCDC153
NMT2
HRC
PTTG1IP
LRRC4C
SLC2A9
HIGD2A
LOC653486
C20ORF202
TNFAIP8L1
EXOSC3
ADAMTSL2
GFER
TOPORS-AS1
ST20-MTHFS
ADAMTSL5
CNTROB
SLC46A2
LOC100507506
CDC37L1
ALKBH5
ALKBH2
EEF1E1
KRT77
TEF
TIGD7
S1PR3
C6ORF1
DNAJB5
H1F0
HNRNPA0
KDM6B
RCL1
SNORA52
LIME1
SLC22A18
SKIV2L2
HOXA7
TRAPPC6A
CDK5
HOXA9
OXLD1
PTK6
CEP57
PRKAA1
LIMS1
SEMA6B
ODC1
FAM219A
RERE
FUT6
RGL1
LOC149086
ADCK4
GML
PRKCD
HIST1H3C
HIST1H3J
PCNXL3
HIST2H2AB
HIST2H2AC
ACKR5
PFKFB3
GSTP1
PTHLH
ADD1
PPP4R1
TOMM6
PPP1R3F
PRPF39
TOMM5
SNORD43
C9ORF47
PET112
PRTN3
FHOD1
MIR4748
KCNAB3
KCNAB2
SETD9
CTSZ
C16ORF93
RPL12
SETD5
TMEM104
UCKL1-AS1
CXCL2
INCA1
SPEN
ZCWPW1
RGP1
EMD
DUOX1
EPB42
LOC100506639
FLJ33534
NT5M
AHNAK
TEKT2
AFF1
NPPC
NPPA
FOS
CCM2
LOC100507462
SETD5-AS1
GNAS
COL12A1
STX1B
SEC14L1
ATP5SL
BTBD19
PHTF1
RRNAD1
SPG7
TSPEAR-AS1
RABEP2
VCPIP1
MORF4L2
NDUFA7
EPB41L2
EPB41L5
ACSS1
CCDC136
NDUFA9
GPR62
FAIM
ARL6
SLC43A3
FAM72A
CYP1A1
IL6
COLGALT1
ROGDI
TTF1
ATP11C
HIST2H2BE
LTA4H
ANKRD11
LOC100192426
KLF14
CBR3
DPP9
RSBN1L-AS1
CORO7
MEA1
SLC44A2
ZBTB7A
ZBTB7B
C1ORF35
GLTSCR1
SQSTM1
HSPB11
NDUFS2
NDUFS4
OPRD1
COQ5
UFD1L
FAM132A
HBZ
RREB1
ZNF142
MUM1
BCS1L
ADGB
SYCE2
GPR108
PAFAH1B2
PFAS
RNASE1
MIR5087
KCNN3
BRAT1
LIN9
HLA-H
ZNF211
KATNBL1
TRAK2
RFX1
RNH1
PGS1
RRAGA
HAUS6
HAUS7
C17ORF96
HAUS3
NR5A1
ANKRD18B
UBXN6
MPDZ
ACVRL1
ISCA1
ISCA2
HIST1H2BB
TMEM44
SART3
STAT3
TPTEP1
HIST1H2BO
HIST1H2BJ
HENMT1
VAV1
VAV2
NUP153
ECI2
FAM105B
FAM150B
BEST1
EPN2-IT1
GBX2
GCN1L1
SMAD5-AS1
WBP1L
PPP1R12C
SNRNP70
CACTIN-AS1
LRRC8A
PAQR4
ANKRD34C
ANKS1A
WWTR1
WDR91
C8ORF44
PRR5L
PITPNM1
TBC1D13
TBC1D14
KCTD1
ADAM15
RFTN1
PXN
DGKE
ICK
USP12
PARD6G-AS1
NDEL1
MOV10L1
FAM63A
SBNO2
FLJ37453
TMEM25
UQCR11
AHNAK2
CTC1
DUSP28
JPH4
DUSP22
LOC439994
TAZ
MRPL54
GALNT16
ARHGEF16
ARHGEF18
IQCE
STRBP
CEP76
IGF2
SEC23IP
UBE2D4
DNAI1
TANK
MST1
RSBN1L
CCDC53
ZC2HC1C
NCAPD3
VEGFB
SLC39A1
SLC39A3
SULT4A1
C17ORF67
GZMM
ZNF423
ATXN7
PELP1
MBOAT1
MMEL1
SPSB1
TSC2
COL16A1
CREG1
LOC100129617
P2RY14
SMC6
S100A6
MTFMT
APBA3
SIX3-AS1
ABT1
LMOD1
LAPTM4B
WDR81
NDE1
PGD
MIR4437
MIR4434
TWIST2
FAM60A
CXCR4
PTPN23
MREG
ADAT3
PLEKHO2
RNU86
EXOC2
WDYHV1
E2F3
ARMCX4
ARMCX2
ANK1
FUT3
CHRND
MGAT4B
EEF2
FLJ22184
CRAMP1L
LOC100128239
TNRC6A
AKIP1
ADAMTS4
BCRP3
GATA2
RPLP2
IFITM3
LIPC
HPCAL1
RAMP2
LDB1
CENPT
LOC100131094
GH2
LOC389705
UCKL1
PLEKHA6
EID1
ACTB
EMR1
ITGB2-AS1
NMRK1
CNTN2
SRRM2-AS1
ARHGEF10L
U2AF1
ZNF160
CSRNP1
CDC42BPG
MIR338
ZNF764
ZNF185
MIR33B
ZNF181
ASTN2
MIR3180-4
MIR3180-5
ECSIT
ADSSL1
WBP2NL
BDNF-AS
ZNF502
LOC143666
LOC440461
ZNF236
GMNN
SAMD4B
FAM35A
USF2
VGLL4
RALGDS
NUDT19
UHRF1
UHRF2
STX5
CRHR1
PHF12
CDADC1
ECE2
ECE1
CLIC2
IQGAP1
LPHN2
HDGFRP2
LOC100506776
ETS2
CDYL
YWHAB
AP1B1
EZR-AS1
YWHAG
PCMTD1
C18ORF25
ATAD3B
ZBTB4
CARD11
HTR1D
MIR22HG
CASC5
LINC00167
FIBP
MMP9
TRAPPC2L
CACNA1G-AS1
NDUFB1
SOX15
CHN2
FAM213B
C17ORF61-PLSCR3
CCNT2
MIR657
FMNL1
IRF2BP1
ZC3HAV1
QPCTL
ANKRD46
ANKRD18A
ACOT7
ADCY4
ADCY2
MORN2
KIF24
ST20
RUNX2
RUNX3
RUNX1
MIR3155B
MIR3155A
RNF215
RNF213
DOCK8
DOCK2
ZNF75A
HRAS
SEPT9
SEPT6
FAM184B
SLC9A5
SEC1P
LIMCH1
SCNN1A
C11ORF96
MS4A1
RIC8A
ARHGEF39
GIMAP8
LMNB2
ESR2
CAAP1
MELK
PHF8
PHF7
SPATA6L
PPP2R5C
MDFI
YY1
LOC100505636
TBX2
FBXO9
SH3GL1
KCNA1
ZNF668
OPTN
NAV2
TAL1
RPS28
CHMP1B
MVB12A
RAD51C
MEMO1
RUSC1
PPIG
CCDC85B
MIR4321
PRELID1
YES1
WASF2
UVRAG
MLLT1
KCNS1
ZCCHC2
ZCCHC7
RENBP
SPOP
GTPBP1
MIDN
RAMP2-AS1
UMODL1
BCL3
ADPRHL2
PLK1
GLRX3
C8ORF74
CCDC28A
MIR3675
PHYHIP
AHCYL2
TPPP3
FLII
ELFN2
DLEU1
OSTF1
SERPINB1
KLHL9
FAM76B
KCTD15
ASPHD2
C7ORF25
SLC4A2
DEK
PNMA2
KLHDC3
NPRL3
AMH
ZBTB39
GRAMD4
GBA2
ODF3
DKFZP686I15217
SIRT6
SIRT5
TMEM91
SGTA
NELL2
TRIM40
RBM23
FNBP1
NCF4
HNRNPH3
GNAI2
NES
GAD2
ZNF747
TYSND1
RUSC1-AS1
ABHD16B
POMP
UNC13D
DTNB
KCNB2
OSGIN1
STOML2
PAIP1
RPS15
RPS14
CLPP
RUNDC3A
DCAF10
SLC9A3R2
TRMT10B
RRAGD
KCNJ11
LOC729911
LOXL1-AS1
KIAA1432
MIR22
DAZAP1
RANBP3L
PTPRS
C1QTNF3
PRPF38B
EZR
MLC1
G3BP1
CREB3L4
G3BP2
PTPRM
PPAPDC3
PPAPDC2
IFNAR2
FKBP2
JSRP1
APBB2
WDR1
MIR4466
MIR4462
OCSTAMP
MIR3663
MIR4667
MIR4665
LMTK3
MIR4669
NYAP1
TNKS
RASSF8-AS1
CLPSL1
CLPSL2
TNFSF14
SFXN5
RAD1
CCT8
SOX13
MIR3065
CCT5
LINC00526
TIMM13
SNX32
PDLIM3
INSIG1
IRGM
TNK2
GFM2
GPX4
FLNA
FLNC
CRIP3
ABHD17A
KLHL21
TLE2
TAF11
TNFRSF10D
DCTN3
RNASET2
SLC4A8
DCTN4
BRIX1
GNAS-AS1
ASPN
SIT1
MIR199A1
NAT9
MXRA7
GRAMD1C
UBE2V1
MEPCE
C1GALT1C1
CCBL1
NBEAL1
KCNC4
TMEM256
CTNNB1
C1ORF86
KIAA2026
CPSF2
RNMT
TTLL6
LTBP3
MIR5187
ABR
LOC253044
ST6GALNAC5
SPIRE1
CYB561D1
REXO1
PKP3
SLC25A19
URGCP
LOC646999
FAM173B
SLC12A7
FOXF2
BRD3
SLC12A8
RAX
PLBD2
ATP1B1
SCGB1C1
MADD
TESK1
LOC100506746
ZC3H11A
ARID1B
FCER2
C16ORF11
CXORF38
CNOT4
MAATS1
ALG3
VSIG2
TMEM88B
ITGB2
PDXP
MIR4672
ITPKC
DERL3
FAHD2B
CNOT11
DAP3
TELO2
GALNT6
TUBB2A
BCAR3
CNKSR3
CD97
NADKD1
CLK2
CLK4
CD74
CD70
CD72
NOXO1
RFC3
KIF11
ATXN7L3
NLRP7
NLRP6
NLRP1
ZBTB14
PTPLAD2
TNFSF9
RAB12
CST6
MIR196B
ASCL2
ASCL5
UNG
JOSD1
JOSD2
TRIM67
TDRKH
KIF1C
SHOC2
NEU1
UVSSA
ERCC1
USP5
C6ORF100
RNF38
SOX1
HIP1
LOXL1
LOXL2
CEBPD
PRR5
INTS1
ZC3H7B
LSM4
LSM7
PYDC1
THOP1
HMHA1
CTNNA2
TLX2
TLX3
SSR1
TGIF1
TCTEX1D4
KIAA1257
SRSF9
MLEC
CUL7
RAPGEF1
MYL9
CERS6
ASPDH
SLC35G6
GADD45B
MST1P2
TAGLN2
PRPSAP1
FAM210A
NARS2
SLC25A22
SLC25A23
SLC25A20
SNORD83A
TBXA2R
SNRPD3
SNRPD2
CNN2
LOC100132356
NCAPH
MYO5A
ISG20L2
SMU1
NOP16
FAM13B
B9D1
TNFRSF19
MKS1
SNORA80B
TRPM4
TRPM1
METRN
ACSF3
EIF3J
CORO2A
APTX
APOLD1
SMTNL2
ASPSCR1
CCDC137
SLURP1
TFDP2
GGNBP2
THEG
LCLAT1
RPUSD3
C19ORF69
CCR4
RHOT2
CCR7
NPY4R
SNX10
CHRNB4
LINC00051
ICAM5
STOX2
LY6E
ZBED6
EFNA3
TPD52L2
TMEM87B
LRP2
SCAI
TRIM72
LIMK1
MAP2K3
WASL
MINK1
RAP1GAP
SON
PPY
SPOCD1
NPTXR
ESRRA
MTR
MIR10A
EGR2
ARX
DMRTA1
SLC2A4RG
YY1AP1
NCRUPAR
C14ORF182
FAM213A
GSR
LAT2
LDLRAD4
SERPINB9
C8ORF44-SGK3
SPINT2
HTATIP2
NAV1
ANKMY1
KHK
EDN1
EP400NL
ISCU
SCAMP4
LOC100129961
CELA3A
LOC285547
T
TSPAN4
TDP2
CIRH1A
FZR1
RABGAP1
SLC2A6
ZKSCAN8
KDM5C
CORO7-PAM16
PDGFA
GLIS3
PABPC4
UBE2L6
GOLPH3
PVRL2
TMEM186
CENPP
BET1L
LOC286367
TMEM44-AS1
C16ORF70
TAF2
G6PD
FAM8A1
GMFG
TUBA8
TOMM40L
EHD1
SIGLEC17P
LINC00667
IKZF1
C9ORF123
TICAM1
FAHD2A
DROSHA
HNRNPU
PDCD6
DIS3L
PRUNE
RCC2
PBLD
CHRNA4
GCAT
VPS26B
PLGRKT
GLUD1
LINC00261
ANKRD33B
EEF1E1-MUTED
MSC
TAF6L
GLI3
GLI4
MPPE1
C19ORF77
LINC00881
LRP11
LONP1
ACAP1
AP5Z1
GPC1
MTAP
NFIC
LOC100129195
ACTL6A
NPPA-AS1
FOLR2
