# Supplementary material for: Identifying Network Perturbation in Cancer
Source: PLoS Comput Biol. 2016 May 4;12(5):e1004888. doi: 10.1371/journal.pcbi.1004888 (PMC4856318; doi:10.1371/journal.pcbi.1004888)
Supplement: S1 File — (ZIP) [file pcbi.1004888.s001.zip › files/tf_data/CD34_5k/GATA2.csv]

UBE2Q1
DUOXA1
FGFR1OP2
C6ORF123
RNF13
NIPA2
HSPA8
PDCD10
HIST1H4E
C1ORF115
LOC100130476
PTPLA
CRBN
ZC3H14
SNAPC2
TMEM59
KDM2A
SCLY
TMEM52
DANCR
SP9
TCOF1
JRKL
C2CD5
SP1
MUC1
CRB1
MEG3
PIK3C3
PARP16
ERI2
ERI1
RIT1
MGST2
MFSD10
CXORF40B
MFSD12
APOA5
CAPN10
VPREB1
CYP2U1
XPO7
FBXL14
RASEF
HRH1
SLC35D3
MOGAT1
GART
TM4SF19-TCTEX1D2
SFT2D2
TP53I13
ATAD1
GPA33
C13ORF45
HLF
FOXC1
PRNP
SMAD1
SHROOM3
MTIF3
LOC100506713
URB2
NECAP2
ARF4
SPTLC3
DBNDD2
ART4
PRIM2
HOTTIP
ABCD1
PQLC2
SRPK2
MIR19B2
MIR19B1
ADARB1
SPP1
CXXC5
CPEB2
ARL11
ARL10
CHAF1B
LARP4
BIN1
LOX
BIN3
NFX1
RGS20
LARP7
IFT88
SMCR5
LINC00273
CLIP1
FIP1L1
CDCA8
NOLC1
LYPD5
PHOX2B
EIF4E3
WDR75
LINC00890
LINC00894
NQO1
PES1
RCBTB2
CHI3L1
MIR4500HG
CYP4F3
SIX4
MUC12
C7ORF57
HDGF
NOXO1
C5ORF15
SHOX2
EGOT
ZFP82
KHNYN
HTT-AS1
DIEXF
RFX5
NRXN3
CSAD
RABGAP1L
SNN
PAK6
TAF5L
STRADA
PAK3
FOXP1
ACOXL
COPS2
SERINC1
KHDRBS3
KHDRBS2
SAT1
ZNF594
PARP11
B4GALT3
NUDT8
TCF7
TARS2
IGFBP1
ARGLU1
EIF5A2
STK32B
LOC400940
GJA3
CALML6
PFN1
BTC
GAS2
S1PR1
NUTF2
EPHX1
TMC6
APIP
TMC1
ZNF330
TMC8
CD300LG
FBXW11
PPA2
C2ORF50
MIR5010
RASAL2-AS1
IFT140
ECD
TMEM14C
MECOM
THTPA
GPCPD1
TRIO
CLIC1
TET2
DLST
KIAA1199
FAM32A
KIAA1191
MAD2L1
ST6GAL1
PRDX6
NFYC
BMPER
CLCNKB
CCNI2
FYB
PACRGL
VPREB3
ZNF559-ZNF177
NINJ2
NDUFB2-AS1
CPLX3
PBX2
MIR4526
DPH3
SMG7-AS1
ARL3
ARHGAP31
DCAF7
CMKLR1
ZSCAN32
DYNLL2
UQCRQ
TXNDC9
CARF
CACNA1C
FAM46A
THRA
MBNL1
WDR60
WDR61
CUL1
CUL2
PRMT8
OIP5
TRIM24
INO80B-WBP1
HMGCR
ZNF702P
RBM43
FCER2
PTPN12
MIR152
MIR621
F2R
LINC00333
ADCY1
MIR4435-2
MIR4435-1
EPGN
TSPYL5
C11ORF21
HIF1A
ZNF850
THEM5
SRSF6
SRSF1
MSMP
USP45
EGR1
PPARGC1B
HLA-DQB1
HLA-DQB2
ANXA11
CISD2
TSHZ1
CDK11A
CDK11B
VILL
CDK8
C14ORF159
PAX3
MRPL1
ZNF589
GGTA1P
ASUN
ZNF616
CBX3P2
CAMKK1
VEGFA
MOG
AGBL5
MYO1H
MYO1G
CHCHD10
RPL36AL
MIR24-2
MEOX2
CD79A
CTPS2
HOXA13
LOC100133286
PPBP
TMEM206
PSMA8
HIST2H2AA3
HIST2H2AA4
NENF
SORD
GALE
LGALS8
MSH6
TCAP
SFRP1
AKIRIN2
KCNJ5
KCNJ4
KCNJ9
EIF2AK2
ADRB1
ADRB2
AGPAT3
KIAA1217
KDM3A
LOR
FOXO1
CD28
LRRC23
MIR4733
PEX14
EIF1B
MANBAL
GCNT1
GSN-AS1
SLC16A11
RGS3
RBFA
CALHM1
CALHM3
C9ORF156
PIGV
ANKRD20A8P
KLHL7
CCDC171
SRRM5
C2ORF88
WBP1
MIR193A
NDUFAF4P1
ZFAND3
MAFF
MAFG
ARHGAP22
SNRNP35
ARHGAP25
ZSCAN23
DDIT3
IFI35
SRGAP3
UBR3
NKIRAS2
BMP3
CCNY
ACSL5
NR2F1-AS1
REN
RASSF9
OLFML3
HOXC5
HOXC6
VMO1
FEN1
THAP11
CHD3
ABHD15
CAP1
GATA3-AS1
LINC00324
INTS9
TTC1
RCN2
BHLHA15
TTC9
GATSL3
ZNF821
POLR2M
LINC00923
AKR7A2
CAPG
POLR2I
TLK1
PRDM13
USP53
USP51
MTTP
CCDC109B
MAPK13
TGFBR3L
MIR550B2
HIST1H3I
UBE2Q2P3
UBE2Q2P2
ZNF624
REPS1
NBN
TES
RAP2B
SIAH2
RECK
LOC100507254
TRIM34
HIST1H1B
NUP210L
PRKACG
S100A3
PSMB9
PSMB8
TEX38
TALDO1
KALRN
HIST1H2AL
OVOL3
HIST1H2AH
CRY2
FAM179B
ZNF559
LOC101243545
DENND1B
REPIN1
PCDH9
TAB2
PMVK
CTTNBP2NL
KLHDC8A
MIR142
ATF7
SLC4A1AP
SMARCC2
SUMO3
ZCCHC18
MOCS1
CCDC140
LOC152586
CCDC148
SMG7
SAMD13
LHX6
SMG9
LOC285074
B3GALTL
MIR3960
C15ORF37
NPR3
SLC38A1
MTUS1
CSF3R
TMEM184C
AKAP7
AKAP1
RNASE13
TEX2
STARD8
ARHGAP12
ARHGAP10
PSTK
SAP25
FLJ31356
TMEM132E
GNPNAT1
HIP1R
NR1H3
PPP1R3G
HOXB8
HOXB2
HOXB7
ZNF384
GLMN
THBD
GSTO2
DNAJC7
DCUN1D2
CCDC94
HS3ST3B1
RRP12
GFPT2
MIR195
ASH2L
RAP1B
ITPR2
LINC00917
TMEM11
BSX
NCOA4
RHOG
NR2F1
NR2F2
CD200R1
RNF150
BSG
SETX
MCAM
IL2RA
TPCN2
ZNF630
TBCB
MIR19A
SARS
MIR4740
MYF6
ERC1
CHMP4C
ZNF492
DOCK2
HERPUD2
CDK10
GJB2
KLF7
GPR124
REST
AOAH
TFG
NCLN
APITD1-CORT
EEPD1
MIR1244-3
MIR1244-2
MIR1244-1
MICB
CLSTN2
B3GNT3
DHRS4
EIF3D
YLPM1
ADRA2B
SETD4
RARS
ARMC12
CDKN2A
TSC22D1
TSC22D3
HLA-DRB5
GUK1
TPR
SNAI2
KITLG
ATP5J
SYT2
CSTF2T
SLC2A2
LOC285847
C15ORF41
TNFAIP8L1
LOC644189
FUBP1
LOC100288748
HSBP1
GFER
ST20-MTHFS
NBL1
CYB561
DISC1
DLGAP1-AS1
SLC46A2
C3ORF18
RFK
C3ORF14
C3ORF17
MARC2
C22ORF34
MIR1913
FCF1
FZD7
TBC1D30
ATP6V0A2
GPR98
RPS26P11
MIR615
LOC100289230
MIR611
DNAJB1
IFI16
MIR18B
MIR18A
CA5A
CARS
NIPAL2
ENO3
LINC00908
ZNF800
SKIV2L2
IRS1
RNF149
KCNJ3
HOXA4
HOXA3
CDK5
RNF141
CDK9
SKOR2
LPAR5
MIR663B
PTK7
PNPT1
CEP55
PRKAA1
LIMS1
VAV3-AS1
SEMA6D
SEMA6A
NSMCE4A
ATG16L1
ADCK4
SUN1
ADCK1
RTBDN
ARHGDIB
FEM1B
FEM1C
DNAJC18
ACBD6
MIR873
DNAJA1
SUPT16H
PRKCE
MS4A6E
METTL21A
PRKCQ
HIST1H3H
UCP3
FFAR4
DDX25
CCL15-CCL14
ACKR3
VTI1B
FKBP14
AFF4
RAET1E
UBE2J1
PPP4R4
PPIL3
AFF1
CWC27
LTBR
C9ORF40
C9ORF43
MAP3K6
ZNF573
MARVELD1
ZNF576
ZNF577
ATPAF2
MIR4744
SMCO4
RNF216P1
CCDC78
MIR5699
C16ORF95
PPP1R32
GPATCH2
GPATCH3
MIR5696
NME6
SYK
FREM1
HELT
MIR497
FLJ33534
PCNXL4
TBATA
VPS37A
TIAM1
CAPN10-AS1
C15ORF56
DDX12P
MAP1A
PINLYP
UNC5C
PRKACB
KATNAL2
MAN2A2
UBA2
UBA3
UBA1
LOC100507463
LINC00599
PKNOX1
PKNOX2
FAM162A
GNAS
UBE2A
ST8SIA6
CDHR2
ST8SIA4
SMPD3
ASPH
AGFG1
FARS2
RPS12
RNU6-33P
FST
BTBD18
UPF2
SRGN
LOC100506023
DACT1
SPATA31C2
VPS41
MIR497HG
CPXM1
ESRP1
GPR85
NDUFA4
MAST1
GPR65
SALL1
ADAM22
GMEB1
RRP36
IL13
IL7
FRMD4B
STX16
HIST1H2AI
PTPRG-AS1
LINC00577
GNS
SAT2
UFM1
EIF1
ROGDI
RUNX1T1
C17ORF50
SPTBN1
MKX
GDF9
KLF16
TFAP2E
TMEM31
CBR3
ANXA1
POU3F2
MSI2
MIR26B
DFFA
MIR550A2
MCM3
PCNX
OR2L13
ANO10
RPA2
NDUFS2
COQ7
LOC441009
DPF3
PARL
ZFYVE1
WWC3
CPT2
INPP4A
ADGB
MICAL3
ZNF786
ZNF784
RNASEK
DDX3X
TGIF2-C20ORF24
FAM221A
KCNN4
KCNN3
SMIM22
BRSK2
CCDC82
SNORD54
PKIB
NIPSNAP3A
TLR3
RNF2
ZNF215
DPY19L1
SLC7A6
SLC7A7
ZNF219
DCLK2
TMCO3
CLTC
TMEM114
ADRBK2
SLC35A4
SLC35A2
SSR4P1
DLX6
TOP2B
DLX1
FAF1
ASIC1
MIR4435-1HG
SNORD101
SNORD100
HIST1H2BF
FGF9
FGF8
HIST1H2BL
SNX13
FGF5
MIR4316
HIST1H2BK
TCEANC2
CD300A
VAV3
TNFAIP3
HOXD11
SHBG
HTT
STON2
ACTR8
IPO4
ACTR2
NRBP1
BDNF
SMCHD1
SDCBP
CARS2
CNKSR1
SCPEP1
MGAT5B
SGPP1
LYL1
ELL
LRRC8B
PAQR5
ANKRD34B
PTPRT
C22ORF15
IDUA
BCAP31
PTENP1-AS
CCL15
STX16-NPEPL1
CCL19
SYNGR3
METTL5
METTL6
KCTD1
MIR27A
ADAM17
ACAD10
CPNE2
CPNE1
PLOD1
LOC374443
HSPA5
SNORA33
NR2E1
CLTCL1
ANKRD61
NPM3
BRAP
MXI1
KCNAB1-AS1
UNC45A
ZBTB41
FLT3LG
TAP1
SYNPO
FAM222A
ZDHHC18
HHAT
LEMD3
DUSP27
OTUD7A
FENDRR
AMZ1
MEDAG
SLC9C1
SLITRK5
SLITRK2
LARP6
ARHGEF17
ARHGEF19
SERP2
DHX29
GALNT12
MS4A4A
RPSAP9
ZNF174
ZNF175
EDIL3
SYAP1
C1ORF27
RGMB-AS1
COLEC10
ZNF774
RASGRP1
MMP11
LSM14B
LSM14A
UBE2D3
OR2W3
TSTD3
MGC12916
GSX2
MIR2861
RNASEK-C17ORF49
FAM151A
NF1
VTA1
FOXJ1
FOXJ2
ZNF225
CCDC58
KCNK12
KCNQ3
HOXC13
HIST2H3C
HIST2H3A
SLC39A3
ZMIZ1
SLC39A7
PREPL
INSL6
TCN2
ZNF426
MIR106A
FBXO30
FBXO33
EMC2
ZNF358
KIAA0355
AP3M2
AKAP12
P2RX6P
SPSB4
NEURL1B
SCLT1
P2RY14
SKIDA1
NEDD4
FICD
AREL1
KIAA0513
SCAF4
LTA
RIOK3
TMEM63C
MIR4781
ARID5A
KLHL7-AS1
MAP6
B4GALNT4
TTC7A
WDR89
ACER3
CCDC42B
VPS25
MIR4437
ATP13A3
SSUH2
LOC101054525
HNF1B
PGR
JAG1
IVNS1ABP
ARSD
TMEM218
HMBOX1
ARMCX4
ACBD3
PNMT
CHRND
SMARCD3
BZW1
NCRUPAR
SNORA26
CRAMP1L
EVA1B
ANKRD13D
PTK2B
TNRC6B
DAB2
USP22
ADAMTS4
ADAMTS9
PLXND1
CDH7
HPCAL1
RAB5A
HAGHL
CLCF1
SIGLEC15
SIGLEC10
MEF2B
KIFC3
RNF19A
CNBP
CSF3
MRPL42
MRPL40
MRPL46
PLEKHA2
EID1
TM4SF19
SLC9B2
PLEKHA8
C11ORF82
STARD13
DHX30
MIR2277
CYSLTR1
COPZ2
NEK3
CSRNP1
MRPS31P5
GPR160
ZNF185
ZZZ3
ZNF24
SHF
KLRG1
GLTPD2
SNORA9
TMEM134
SPRY2
RNPEP
HSD17B11
TRPC6
SAMD4A
ADSL
SAMD4B
MRE11A
MBNL1-AS1
ZNF432
TBX18
CADM1
PUS3
VGLL2
GXYLT2
ISPD
TSPO
TMEM5
UHRF2
FAM149B1
CNNM4
RTCA
STX2
SLC23A3
TRAM2
PHF14
PHF17
PHF12
ECE2
IQGAP2
ALX4
HCLS1
B3GNT8
PHYKPL
C18ORF25
HTR1D
MGAT2
GLRX
MRM1
MIR4449
MGC21881
TBC1D22A
ROCK2
BOLA1
GLCCI1
NDUFB2
CHN2
KIF2A
C1ORF220
CYMP
CLN5
MAPRE1
ANKRD49
WNK4
PATZ1
SHMT2
TOR1AIP2
LOC145845
TOR1AIP1
ZAK
MORN3
EIF1B-AS1
ST20
RNF183
RUNX2
RUNX3
LOC100616530
DOCK9
IRGQ
SKAP2
GRIA3
CDYL2
LINC00838
HOXB-AS1
XRCC5
FAM184A
SMURF1
FLJ41941
SUPT7L
TNRC18
MEIS2
SYT12
HOXC-AS5
SCNN1A
C11ORF96
PLCB4
BAHCC1
DNAJC5G
DDN
REV1
GIMAP5
PCDHGA7
GPHN
ESR2
JMJD7-PLA2G4B
CDC14A
RPSAP52
LOC100130950
LAMTOR1
MIR1469
C2CD4A
LAX1
KCNA6
KCNA3
ANTXRL
JMJD7
BMP2K
UGGT2
TRAM2-AS1
BSPRY
RPS20
RPS21
PHC2
FOXD3
FOXD1
ATRX
LYN
MIR92B
GAREML
C17ORF49
RUSC2
DCTD
ZMIZ1-AS1
SLC35D2
GPSM3
ISCU
SNTB1
COL4A2-AS1
MIR17
LHX5
PIN4
DCPS
TERC
ANKRD30BL
SYNJ2
ZNHIT3
MYCT1
EFCAB4B
NIF3L1
HES1
TMBIM4
ZNF804A
CASP7
UPP1
DRD3
BCL6
HECTD1
STAMBP
CLMN
LYRM4
S100A13
NKX2-1
LOC100507557
S100A16
ZP3
GRK5
PDE7A
DLEU2
MYB
NECAB3
SMS
CHTOP
COG7
LOC400043
GPR21
KCNMB1
NFAT5
FUT11
GSK3B
DTHD1
CFTR
AKR1A1
ZADH2
KLHDC4
URAHP
PLXNB2
KBTBD6
KBTBD3
DHRS4-AS1
HDDC3
GUCY1A3
PCBP2
LOC728554
RNF220
DCHS1
SPATA17
TMEM92
TMEM91
TMEM95
NELL1
PLEK
MGAT1
RFWD2
BTN3A1
PTX4
MIR1256
RINL
ME1
C11ORF45
GPR144
ZNF740
MRPS35
RSRC2
GPR148
TBC1D7
SNORD56B
VAMP3
DTNA
SYNE2
KIAA2013
HNRNPUL1
PSMG2
CAMKMT
HIRA
OSGIN2
RIN3
PDE4DIP
ARHGAP11B
MIR4442
ARHGEF25
ZNF259
OXNAD1
FOXG1
ZNF254
RIPK2
VPS11
SPATS2L
CLPB
LOC257358
BHLHE22
C1GALT1
TRMT10A
LOC401463
ULK3
NR3C1
SART3
POU4F3
RASA2
RANBP3L
NGFRAP1
TMEM39B
WDSUB1
PTPRE
GORAB
DTWD1
UBL5
FKBP5
LINC00705
CKB
APBB1
APBB3
HEBP2
WDR6
SLC35A3
ABLIM1
LOC285972
GATA2
GATA3
MIR3660
PHKA2-AS1
CCND3
IPCEF1
RMRP
HMGN4
RASL10A
ACVR1C
NDNF
MIR23A
SFXN2
SEPT7P9
TOB2P1
SOX14
ISG15
PDLIM4
PCYOX1L
PDLIM2
FLJ37644
NFASC
INSIG2
LOC100130557
MLANA
APITD1
PRDM4
PRDM5
RIPPLY2
GABRD
CRIP3
TLE3
TLE2
TESPA1
KLHL28
TAF13
LINC00857
SLC4A1
SLC4A2
TRIM54
DCTN4
CDC7
MKKS
CRYZL1
KNTC1
RBM12
LAMA3
MIR1538
MIR129-2
RXRB
CCNYL1
MIR196A1
MBNL3
ZNF880
GPR155
SSTR1
MIR345
HAND1
TMEM258
PSMD7
PSMD1
CTNNB1
C1ORF86
ZNF19
MOB1B
ELOVL6
TMEM41A
SELPLG
CNOT7
BTBD8
ITGB1
ALDH3B1
LTBP4
BANP
LTBP1
DDX17
RTN4
ITGB8
KPNB1
KIAA1731
MCFD2
PLA2G4A
ST6GALNAC2
SPIRE1
ZNF398
MBD6
PRCP
CMTM7
ZNF396
ZFPM1
PKP4
RASAL1
SLC25A16
RASAL2
GPR126
NFE2L3
NFE2L1
POPDC3
LOC375295
EAF1
CCDC17
FOXF1
LBH
LOC440900
CCDC18
FGB
MIR320B1
TEP1
NCKIPSD
ASNSD1
ATP1B3
LPP
ADCY7
PROSER2
STK17B
STK17A
SYNCRIP
SLX4IP
C16ORF11
TMEM44-AS1
KIF27
GNG8
C4ORF33
CYB5R1
ALG3
CRELD1
MIR4473
MIR4470
SHPRH
YPEL4
MIR4671
CCNE1
MKL2
ITPKC
STK24
GCC2
TBC1D8B
PRR26
CLDN2
PRR24
PHKG2
C19ORF55
C19ORF59
UQCRFS1
TELO2
ZNF845
PRKCQ-AS1
CD96
CD93
RNF157-AS1
SNX24
CLEC10A
ONECUT1
ZFHX3
SH3BP4
SH3BP5
NHLH2
CHAT
AKR1C3
C3ORF80
NLRP1
ADORA1
TRAPPC10
CST7
LINC00460
MRVI1-AS1
ACVR2A
RRAS2
KLHL14
KLHL15
RAB1A
IGF2BP3
EP300
MIR20A
MIR20B
TAAR1
CD109
OR10H1
SMEK2
C14ORF39
LENG9
MIR133A2
SEPT8
USP2
USP7
LOC100133985
SOX9
MRPS11
SOX2
VSTM4
CD248
SOX5
LOXL3
ARAP3
GABARAPL3
MINA
MED18
HEMK1
KCND2
TMEM246
MFSD6
FAM227B
SLA
CLEC4M
DDX26B
GOLGB1
TGIF2
TGIF1
KIAA1257
PRPF4B
PTENP1
ATP2C1
CERS5
BHLHE41
GADD45G
CFL1P1
LOC100216479
BZRAP1
SLC25A20
NUPL1
SLC25A25
SLC25A29
GMPR
VPS39
MIR5194
BST2
COPB1
GID4
NOP14-AS1
CARM1
MIR92A1
MIR92A2
EIF5B
B9D2
LY86
LOC100507600
FNDC3A
FNDC3B
B4GALT6
PEBP1
C4ORF3
TRRAP
HERC1
MIR3609
IPO9
CORO2B
GALK2
C4ORF21
C4ORF22
RPAP2
POLE3
STRN
NXNL2
TFDP2
DHRS2
TINAGL1
CCR2
CCR6
BCAS4
TP53RK
NUSAP1
SLC12A4
CD84
SNX18
ICAM5
ICAM4
ICAM2
MARK2
FOSL2
CTDSP1
RNU6-34P
APOA1BP
EFNA5
SLC18A3
FBXL17
GALNT14
NEUROD1
SGK3
ARPC5L
WDR12
SRP68
GABPA
S100Z
SPATA21
MIR17HG
GPD2
TEAD2
SON
SERPINI1
EFCAB14-AS1
MAD2L1BP
HSPB6
KMT2A
PKN3
RHOBTB2
RHOBTB1
IL21R
INO80B
MAFG-AS1
LOC100499194
MIR363
C1ORF109
CKAP2
HTR1E
BCL2L1
FAM160A1
ASB14
LOC100379224
CASP10
AFG3L2
LDLRAD4
ZNF70
GSN
ITSN1
GOLGA4
KIAA1715
SLCO3A1
NEGR1
UMODL1
T
NXN
USP6NL
KCTD12
KCTD11
LOC81691
ZNF449
MIR1281
XRN1
DKKL1
ZC2HC1C
DCP1B
EED
SLC25A39
PDHX
LOC400891
BCR
OR2B11
WTH3DI
NPHS2
CNIH
CATSPER2P1
ARG2
TMEM50A
TSPAN32
DDAH2
AASDHPPT
CBLN3
DACH1
CCNG2
EFCC1
ABL1
IKZF1
C8ORF37
NCAM2
IKZF2
NKX2-1-AS1
TMED5
MIR5703
CCDC107
GUF1
CGA
BAIAP2L2
POLD4
REEP3
DLC1
REEP4
CECR3
SREK1IP1
CST11
ARL6IP5
HMGA2
C7
ID2
CD163
LOC284454
PALD1
CD53
CACYBP
SRP54
NEDD4L
MIR3143
ANKRD9
AHDC1
GLI3
DOK1
DAP
TTLL13
MCEE
LINC00881
LRP12
PDGFC
MIR124-1
MIR124-3
PDIA3
GPC1
ZNRF2P1
CFL2
GPC6
C10ORF54
MPHOSPH10
ARMC2
BICD2
PLEKHG3
BZRAP1-AS1
SLC7A11
SRA1
BCL6B
