# Supplementary material for: Identifying Network Perturbation in Cancer
Source: PLoS Comput Biol. 2016 May 4;12(5):e1004888. doi: 10.1371/journal.pcbi.1004888 (PMC4856318; doi:10.1371/journal.pcbi.1004888)
Supplement: S1 File — (ZIP) [file pcbi.1004888.s001.zip › files/tf_data/CD34_5k/HNF4A.csv]

HIF3A
PABPN1L
REM2
PROCA1
B2M
SPR
PIK3CD
ABCD1
IRX4
TMEM54
FOXQ1
C2CD2
SP2
SP4
KCNF1
ZNF48
GOLIM4
CEP85
JMJD1C-AS1
MEG9
SFRP4
ZNF671
WHSC1
TRAPPC3
PARP15
ERI3
PRPH
ZNF678
SPPL2B
ALDH3A2
ITGA1
ALDH3A1
MGST1
GTF3C4
APOA2
LOC401134
LOC100652772
PSMG3
AGPAT3
KCNIP2
DSEL
SDK2
DNASE1L1
FAM212B
MOGAT1
CHST1
KCNH4
ATAD5
HLCS
GPSM3
SNORD45C
SNORD45B
SNORD45A
ZNF292
GHRH
SESN3
SMAD5
SMAD6
SMAD1
SMAD2
ST6GALNAC2
GDAP2
ARF3
DNALI1
LOC400558
ART1
ART5
CALB1
MGC57346
IRX5
NOL9
SH2B3
PRKAR1B
SH2B1
NOL6
RAB11FIP3
ZNF876P
RAB11FIP1
ADARB2
MCF2L
ATP1A1
CDC42
SP9
EEF1A2
PYURF
CHP1
CPEB2
FIZ1
ARL16
ALOXE3
CLIP1
CLIP4
FIP1L1
NDUFA4L2
UXS1
FAM84B
CD40
PSMD5-AS1
PPP2R2C
MIR760
PHOX2A
EIF4E2
RAB24
CFH
THAP7
CALU
FAR1
RALA
PNN
MLLT6
RPN2
SIDT1
FAM58A
SPRED3
TUBA4A
LOC100272217
SIX4
SIX6
SIX2
CNPY4
ONECUT2
LINC00301
PIP4K2A
ZPBP2
MRPL34
ARHGAP26-AS1
UBE2R2
ARRDC2
THOC1
FAM120AOS
KIF14
KIAA0930
AVPR2
ZNF845
CDON
ADAM32
UQCRC2
XPNPEP1
XPNPEP2
PAK3
FOXP1
ADNP
MSL3
KCNG3
SERINC1
YTHDF3
ZNF593
LOC115110
MDGA1
PINK1
CEP97
MYCN
MIR3926-2
MIR3926-1
IGF2
PODN
ZBTB11
PHLDB3
ABTB2
DHX40
TMEM217
TMEM216
MEF2D
NXPH2
SHISA8
SEZ6L
LINC00651
ANKRD13D
FAM168B
CSMD2
B4GALT4
PRKAR2B
PPA2
MIR203
PRPF40B
ETF1
CIB1
KIAA1683
PHACTR4
TRIO
SMNDC1
CELSR1
ASGR2
TMEM144
BBX
PKIB
TJP1
SOWAHC
SOWAHD
F2RL3
F2RL2
MAD2L2
KTN1
IPO11-LRRC70
MIR3545
ITGB1BP1
NIN
TIPIN
SDCBP2
FYN
VPREB3
HNRNPA0
VASN
RAC3
RAC1
KANK1
VCL
NLE1
PBX2
CYP7B1
SLC16A6
PTCH1
AOAH-IT1
CD38
CD33
C1QTNF1-AS1
KHDC1
CD37
MIR3165
ZNF321P
SNORA50
DCN
LOC100130075
CACNA1C
CACNA1E
PSD3
TUT1
KLK10
C19ORF10
TRIM24
CDH22
BRD2
CARHSP1
KAT8
RBM45
PTPN11
KIF5C
F2R
NKAP
LINC00338
ARL6
SEH1L
GAB2
HABP4
ICOSLG
CD207
PPM1G
THEM6
NFE2
OSBPL3
RNF139
PJA2
SIKE1
TSHZ1
LPAR2
PAX7
RPUSD2
SCRN2
PTPN1
PAX9
ACAD9
LRCH1
EPG5
PTDSS1
MYO1A
RPS8
LOC100652758
PLD6
GMFG
UTP11L
PSMA1
TMEM205
C2
FBXO45
CPSF3L
RPS6KA1
FER1L6-AS2
MIR5008
GUCD1
MIR5001
LGALS1
MIR5003
RMND5B
NRBF2
KCNJ1
MYL12B
SNORD12
CKMT2
PISD
JAGN1
COL1A1
CSNK2B
C15ORF26
CAMK1D
LOXHD1
CD28
FOXO4
MIR4734
CDC37L1
PRICKLE2
CCNJL
RPL26
RPL21
RPL22
SLC16A14
LPCAT4
SLC16A11
RGS2
RGS3
LOC100133669
PIGL
TMEM194A
ILKAP
HPN
PIGY
RHPN1
LOC100133445
RDH13
OLFML2A
WBP1
EPDR1
FXYD7
MIR193A
MIR193B
SRP9
ZFAND6
MAFA
ENOSF1
CEP128
SMAP2
MIR4515
RSBN1
ARHGAP29
ZSCAN20
C21ORF49
TDRD9
DDIT3
MRPS6
TDRD1
CD27
TDRD5
WDR53
URI1
SOCS1
SOCS2
PPP2CA
FTSJD2
EEF1D
ACSL1
NR1I3
EIF4G3
CHTF8
ULBP1
ZNF890P
CCNI
VPS72
RASSF1
RASSF5
TMEM120A
RSAD2
FAM200B
CHD3
CHD5
CHD7
MRP63
MIR634
MIR141
ABHD11
NPC2
IGF2-AS
GATA3-AS1
HTRA2
ERMAP
FN3K
MICB
MEGF8
MRPL14
C5ORF38
ARPC2
RHOQ
ATP8B4
C11ORF30
ARPC4
POLR2D
ZNF821
POLR2A
RHOC
RHOB
LINC00920
WFDC2
SNORA70
IL1RN
PRDM14
PRDM12
PRDM11
MPL
PRODH
OSER1
DDA1
VBP1
FAM120A
MAPK14
MAPK11
GRASP
PAXBP1
NCOR1
BTG2
GPN1
TES
RAP2B
RAP2C
ASH1L
TRIM37
FLJ44511
ZFP36L2
GGA1
PHLPP1
FHOD1
CHRM4
DECR2
MRTO4
PSMB3
PSMB2
HIVEP2
HDHD2
JUND
HIST1H2AK
C6ORF223
BCL2L12
H1FX-AS1
TRAT1
RPS19BP1
MSX2
ADRM1
SIN3A
TRAF1
TRAF3
ISCA2
TVP23B
ILF3-AS1
EVI2B
LGR6
TAB3
RPL31
GRIN2A
GNA12
GNA13
GRIN2D
ZSCAN12P1
ATF1
ATF2
OGDH
LHX5
CDC73
LHX9
SYS1
PPP2R4
TOR3A
HTR2A
NGRN
NPR3
SLC45A3
OSBPL8
STK4
CXCL11
CXCL10
OSBPL6
CXCL17
DBNL
UCKL1
ARHGAP15
YBX1
CAPZB
NRSN2
LOC730183
C22ORF29
POLR1E
MIR3188
C14ORF2
FAM64A
TMEM132A
WDR44
WIZ
LINC00923
TNFRSF8
TBC1D25
GRM4
CCL27
NR1H3
TBC1D2B
GUCY2D
HID1
ING4
SLC35G6
DSE
ING1
GSTO1
NOTUM
C1QTNF9B
DNAJC6
GOSR1
NRN1
SNIP1
DYRK3
EFHC2
BTBD1
CAPG
ITPRIP
TMEM9B-AS1
GIMAP1-GIMAP5
CIRBP-AS1
BSG
ATOH8
GSG2
GP5
SLC27A1
ACPP
SCARF1
AK3
LMO1
IL21R
APOBEC3B
OXTR
SWI5
CDIP1
EBI3
CTTN
ERBB3
CCDC144B
ERF
EPS8
ZNF490
GFI1B
GJB1
TMEM55B
N4BP1
MDC1
NCR3
SLC24A3
OR2Z1
MMP28
MEX3C
MTERFD1
IFT172
MAP3K11
TPSD1
STXBP5L
TGM2
DEXI
SPTB
IKBKB
IKBKG
LRRC47
MARCH8
RARA
B3GNT5
B3GNT6
EIF3L
FAM163B
FNDC4
SNORD12B
EIF3D
PELO
DYRK1A
MTMR1
NME4
GHRLOS
TSC22D1
CXCL3
NME7
HRK
SNAI3
CCDC159
HOMER3
KIAA1161
MUTYH
SLC2A8
SLC2A6
SLC2A4
FA2H
UBTD2
MYCNOS
TAS1R1
NFATC1
NFATC2
NFATC3
FUBP3
BCKDK
LINC00239
TCP11L1
LINC00235
PPP1R14B
TCTE1
C3ORF18
LOC100506054
RALY
ATP6V0A2
CREBBP
TRNAU1AP
TIGD1
TIGD5
HAAO
PDE11A
GPR78
SSSCA1-AS1
PTPRCAP
S1PR2
H1FX
TMEM200C
TTC25
EXOC2
DLX6
TSC22D1-AS1
LINC00900
TAPT1-AS1
ZNF805
LIME1
LRRFIP2
SLC22A15
GRIK5
HOXA7
COBL
TBXA2R
MSH2
SF3B1
CYB5A
ITGB3BP
ALOX12
FAM219A
SUN2
OGN
KCTD21-AS1
MATN3
DHH
EBF4
EBF3
PRKCQ
SCML1
AGTPBP1
TOE1
DDX20
NRM
ACKR6
PFKFB4
MEIS1-AS3
TYMS
ZNF791
MUL1
ACTG1
CWC22
ADM
TMEM191A
SNORD46
SNORD44
ZNF572
MARVELD3
MIR4740
CCDC77
FMO1
TRMU
CAMKMT
KCNAB1
SH3GLB1
LOC440434
EVX2
CTSZ
RPL10
SPRED2
LRRC70
TMEM105
FGFR1
LGALS17A
UCKL1-AS1
NME6
CXCL2
ZNF524
NINL
PRSS23
EPB42
PDCL3
PCNXL3
PDE4DIP
NT5C
AFF3
LOC646938
C15ORF59
C15ORF57
STK40
UNC5C
PHKA1
GCKR
CCM2
KIAA0753
C21ORF90
UBE2K
FBXW11
FAM162A
GNAS
ST8SIA6
MOGS
ST8SIA2
DSCR3
HIVEP1
SEC14L1
KRT1
BTBD19
SNED1
CTDNEP1
RABEP1
CCDC23
ACSS1
RABEPK
MIR661
FLT3LG
RNF207
LINC00207
PCOLCE2
IL19
TBL1XR1
IL13
PPP1R15A
FARSA
CDHR2
CUTA
LOC647323
TTF2
EIF6
PINX1
INSR
LTA4H
SPTBN4
SPTBN1
ANKRD11
ARPC4-TTLL3
KLF10
TMEM31
CBR3
MIR153-2
SLC44A3
TPST2
SLC44A5
ZBTB7B
DUSP14
HPGDS
AMACR
TENC1
MIR409
COQ7
LOC441009
ILF3
FLJ45079
FLJ36777
ZRANB2
ISL1
MRGBP
FAM132A
MFHAS1
MROH8
KIFAP3
RREB1
CCDC102B
ZNF148
WWC1
DDX31
GSE1
ZNF786
ZNF789
STK4-AS1
ZNF362
ZNF367
IP6K3
BRAT1
PKIG
FBXL5
SNORD55
LOC100216545
TLR2
NIPSNAP3B
HUNK
DDX1
ZNF566
APP
FOXK2
HLA-B
CCR7
STYXL1
C17ORF96
HAUS3
NR5A1
UBXN4
ANKRD18B
MIR3130-1
DLX1
DLX2
KIAA0368
MIR4435-1HG
ASIC2
SNORD102
FGF8
SLC26A8
HIST1H2BN
OLFML2B
SLC25A42
ACTA1
GCH1
HOXD13
TNFAIP2
MIR541
ACTR6
ACTR5
ACTR2
GPANK1
CD84
DENND1C
FAM122C
MIR4796
NAA25
MARS2
SMAD5-AS1
SYVN1
MGAT5B
PPP1R12A
COL26A1
DUSP7
MAPK9
CACTIN-AS1
CUZD1
LRRC8E
ZBTB11-AS1
SHPK
LRRC8B
RDX
ANKS1A
THNSL2
HEY1
BCAP31
CCL17
MTF1
NKX3-2
PITPNM3
TBC1D14
BMP10
GPR56
GPR55
DGKZ
LOC730227
HCFC1
CPNE2
C1ORF200
DHX35
FOXRED2
DGKH
MIR200C
ICK
C20ORF78
U2AF1L4
LINC00963
USP19
SHANK2
NPM3
NPM2
MIR548AE2
MXI1
TXNDC17
UNC45A
UNC45B
NEDD4L
ZBTB43
ZBTB48
FABP5P3
MYPOP
TAZ
MRPL51
MIR410
MIR412
ARHGEF11
SLITRK3
GIP
ARHGEF18
IQCE
CNDP2
ZNF175
ZNF429
GADD45GIP1
FKBP7
KLC1
MMP15
RASGRP1
RASGRP4
C9ORF62
BAZ2A
DNAI1
TANK
SMIM2-IT1
MST4
BLZF1
VWA5B2
TSPYL1
ZNF226
CCDC58
KIF7
MIR4766
ZC2HC1C
NCAPD2
HOXC10
VEGFA
PPP1R18
BNIP1
PREPL
GZMA
SAMD11
EMC1
EMC4
MYH10
SEPP1
SOAT1
KIAA0355
HINT2
GPRC5B
HMBS
ALAS1
FICD
LONRF2
ALG12
MIR4785
TMEM63C
TMEM63B
LOC100129726
NAA30
C1ORF177
LINC00266-1
SPCS1
PMS2P5
AACS
TWIST1
SKA3
ANKRD10
KLF12
QRICH1
COA6
ADAT1
ADAT3
E4F1
E2F7
ARSG
GAS5
ZNFX1
MAPKBP1
FUT4
ACBD5
MIR4461
SNORA27
EVA1B
LINC00957
RHPN1-AS1
SF1
PTK2B
OR9A4
USP28
MKLN1
PLXND1
CDH2
CENPM
MIR1470
SEC24D
CLCF1
LINC00229
CSF1
MRPL45
PLEKHA3
TRIP6
C11ORF86
MRPL48
C11ORF83
DMRT1
ITGB2-AS1
TRIB1
TRIB3
DHX30
ARHGEF10L
U2AF1
U2AF2
LOC202781
NEK9
ZNF768
CDC42BPB
ZNF765
ZNF767
MIR33B
PTAFR
MIR935
SNORD76
SNORD77
SNORD74
SNORD75
COX7A1
SNORD78
SNORD79
GLTPD1
KLRG2
EPOR
NASP
MTHFD2
CILP2
BBS10
MYBPC2
NUDCD3
ALG1L9P
SAMD4B
GPR12
GAS2L2
FAM167A
ZNF432
CELF4
NUDT10
TAPT1
NUDT18
TMEM5
SDS
SLAMF9
CRHR1
PHF12
KIAA0232
PRSS3
PRSS2
ECE1
MIR3186
GBAP1
CASQ2
LOC100506776
SCGB1D2
LOC100289473
RP2
HEG1
ZBTB4
ZBTB9
NR4A1
COL24A1
TUBA4B
VAMP5
FEZ1
VAMP8
LINC00162
TMEM145
ROCK2
TRAPPC2L
UPK1A-AS1
NCR3LG1
PODXL
MIR659
MIR658
GPR35
MIR656
SOX30
CBFA2T3
ZC3HAV1
ZIC2
AQP7
AUP1
LRRC1
GCSAML
ACOT2
ADCY6
ADCY7
PLD1
ADCY9
RBBP5
NR1H2
FLJ46066
MS4A8
ADORA3
SEPT9
SEPT1
SLC9A5
SLC9A3
TNRC18
MEIS1
RBM15B
SYT12
JUP
SCNN1D
JMJD1C
ZFAS1
TFR2
POM121
BAHCC1
CLEC9A
PAPD4
LOC100132707
LAMC1
LOC286059
YTHDF3-AS1
LMNB1
CD274
MLIP-IT1
PHF1
SH2D3C
OR52W1
KCNA6
FBXO9
KCNA4
SH3GL3
LOC643542
TMEM38B
FTH1
PLXNC1
TAL1
RPS20
MIR3115
MTSS1L
SLFN12
PAWR
LYN
NT5DC1
PRRT4
CAPN15
ATL2
SLC5A3
ZNF407
HIBCH
MIR4322
HYI
DIP2B
CORO1B
MIR933
PRELID1
MDH2
PIN1
STAM2
RNU6ATAC
GLT8D1
C10ORF131
ZCCHC4
ZNHIT2
RPS15AP10
KIAA0247
GTPBP1
FAM221B
TMBIM1
MIDN
CASP7
CASP5
ARHGAP42
CASP8
PURA
PURG
EPM2AIP1
CRIP2
PICALM
C18ORF56
MAN2B2
ADPRHL1
UBE2QL1
PLK1
LZTFL1
GLG1
NKX2-4
LINC00620
AHCYL1
AHCYL2
SEMA7A
PDE7A
OAS3
SEPT10
ENTPD6
SPAG8
SPAG6
COG6
KLHL2
SERPINB1
PCGF2
PNCK
CIRH1A
HYAL3
HYAL2
HYAL1
TAF11
GSK3B
NFS1
EXD1
UBC
KDELR3
ELP5
ANKRD54
SNORD54
MIR9-1
ZADH2
RAC2
ADAMDEC1
HDDC3
PCBP2
TMEM9B
BRMS1
ZBTB37
ODF3
NBR1
C1QL4
GALNS
TMEM95
PLEC
RASA4CP
NRD1
RBM22
CLDN15
FAM222A-AS1
C11ORF48
ATP5J
ATP5I
ATP5L
C11ORF42
NES
FLJ11235
GPR146
MRPS35
TBC1D5
TBC1D7
FGF19
AGTRAP
FAM127A
ABHD16B
C1ORF94
KIAA2013
HNRNPUL1
SNORD93
DEGS1
SEMA3C
ZNF525
SEMA3F
TBC1D22B
WWOX
MMP24-AS1
FOXG1
BCL11A
BCL11B
C17ORF58
DCAF17
RIPK4
PUSL1
UBASH3A
PAPSS2
SNORD38B
SNORD38A
LSM10
LOC646471
UBE2G2
LOC595101
TSSC4
IGFLR1
KCNJ15
LOXL1-AS1
KCNJ18
SSSCA1
TMX4
MAP7D1
TMX3
DAZAP1
TARP
PRPF38B
C1QTNF1
C1QTNF6
PTPRG
G3BP1
PTPRB
PTPRN
UBL3
STK16
MFAP4
FKBP2
CYP46A1
CMC1
KIF25-AS1
IRAK2
IFNA14
ASH1L-AS1
WDR3
WRN
RNASEH1
IWS1
APRT
SMARCD3
MIR3130-2
LOC285972
GATA4
GATA3
MIR3661
LINC00634
CCND2
PRR14
CSRP1
RMRP
RASL10A
ACVR1C
LMO7
SPTSSA
TFEB
PCYOX1L
PDLIM1
CDK5RAP2
INSIG2
PGM2
ZDHHC1
TNK2
TMEM8B
ZNRF3
WDR36
GPX4
PRDM2
TTC39C
EFCAB7
IL15RA
EIF4A3
HES7
TLE4
TNFRSF10B
XIAP
LINC00852
POLB
TAF15
OSER1-AS1
GNAS-AS1
LOC728743
TM9SF4
PARVB
SIT1
GGN
PARVG
NUS1
BEND7
NAT6
MXRA8
LSP1
ABCA7
C1ORF63
FAM89B
LDLRAP1
TUBGCP6
KTN1-AS1
SDC3
PSMD5
ST8SIA6-AS1
TMIE
SGMS2
CPSF3
CNOT8
ZNF646
CNOT1
HSD17B4
CREB5
ZNF641
MIR5188
ALDH3B1
NOS3
CYR61
RTN4
MIS18BP1
HGS
MIR5187
ABO
LOC642366
LPIN2
ST6GALNAC4
BEST1
CRAT
IER5
RABGGTB
KIF13A
CMTM1
SLC25A17
C6ORF47
PRNP
ZNF267
CCDC12
VSIG10L
LOC284581
RBBP9
UTP14A
HSD17B2
TESK2
SYNCRIP
LEPROTL1
DDAH1
ALG8
CRELD2
FUZ
TMEM88B
ITGB2
ARL4C
ADORA2A
CCDC121
CEL
STK24
PRR24
PDE5A
RASGEF1B
GBX2
BCAR1
BCAR3
IRF3
PRKCQ-AS1
TUBB
CLK1
CD74
HDAC5
PI4KB
CIRBP
ZFHX3
CCDC64B
OXSR1
CBX6
KIF19
ATXN7L1
ZBTB12
NLRP7
NLRP1
ZRANB2-AS2
DEDD
RAB10
LINC00460
LYSMD2
ASCL5
JOSD1
NAT16
NPY5R
CD109
LOC728752
SMEK1
ATHL1
SMEK2
SRCAP
NAGPA
ERCC1
ERCC2
CRNDE
GNB1L
CD247
LOC100996634
SOX1
SOX5
LOXL1
ARAP1
TNNI3
VIPR1
HEMK1
PSME4
LSM7
MMD2
STAG3L2
SLK
LOC100128770
CTNS
MTFR1L
BAI2
SELRC1
TCTEX1D4
C17ORF89
EPB41L4A
MYL5
BLCAP
RANBP17
SLC35G3
NCEH1
ZNF383
POC1A
TSNARE1
GADD45A
RORC
FAM110A
INHBE
ZNF470
ANKRD36
METTL8
NGEF
MIR4800
SLC25A20
MLH1
MDM2
SNRPD3
RSPO4
FOXA2
MIR5190
COPB1
COPB2
CAND1.11
LOC100288181
TNFRSF14
B9D1
ZCCHC24
MAML3
ENTHD2
THADA
SURF6
ROMO1
TUBB6
GBP2
ACSF2
TUBB3
PARP1
HERC4
SMTNL1
B3GNT1
MAP1LC3B2
MIR4642
RBFOX1
FAM174A
SLURP1
INSM1
SNORD12C
GLB1L
PMP22
NXNL2
LCK
SOGA1
IFNAR1
C19ORF67
C19ORF60
CD6
PTPN2
GCSAM
EHMT2
ADIPOR2
PABPC1L
SNX10
CD82
CHRNB4
GIMAP1
CTDSP2
LY6E
SLC12A3
VCAN
EFNA1
MIR589
EFCAB11
TMEM87B
NEUROD2
ISOC2
PLXNA4
GABPA
PDE4C
NAGPA-AS1
PPP2R1A
LMF1
CDH15
MAP4K4
CDH17
ANTXR2
LIMK1
LINC00466
MAP2K7
ZMYND10
UCN2
PTPN22
BRI3
PSMG3-AS1
PCP4L1
LOC100130298
KMT2C
ESRRG
KMT2E
SUCLG2
RHOBTB2
ALDOA
THAP7-AS1
MIR369
SLC2A4RG
MTFP1
NCRUPAR
FLJ45513
PPP2R5C
BCL2L1
MIRLET7G
CASP10
GSC
ZNF79
YY1
ZNF70
ZNF77
UGP2
SPINT2
ZNF668
GOLGA2
NNT
IREB2
SCAMP4
EHBP1L1
SOCS2-AS1
TSPAN3
HELZ2
IFI30
TDP1
KCTD11
KCTD15
RPL21P28
C6ORF132
KDM5A
AFAP1L2
MACF1
UBE2L6
SLC25A33
PSENEN
MAPKAPK3
FAM175A
PVRL1
TMEM187
SAMD1
MAFF
MIR4254
STAG2
MIR3922
SDCBP2-AS1
HEXIM1
SOX13
KIAA0040
TAF6
XAF1
G6PD
ELMO1
FAM5B
TOMM40L
IDE
TMEM86A
IKZF3
SMIM3
FAHD2A
SNX29P2
CCDC107
MIR4656
HIATL2
HNRNPL
ANKRD65
REEP3
HNRNPC
GLB1L2
TCEAL1
MAPK8IP1
RGS14
RGS12
IFNA4
C21ORF33
TADA3
CD59
SCP2
CRYAA
ELF1
RNU6-66P
RAB35
C14ORF23
KCNE3
AHDC1
GLI1
TTLL10
TTLL12
MTA2
LONP2
PDGFA
PDGFB
PDGFC
PDIA6
ACAP2
ACAP3
MIR483
DMKN
ARMC2
SELL
PLEKHG4
LINC00319
SELT
