# Supplementary material for: Identifying Network Perturbation in Cancer
Source: PLoS Comput Biol. 2016 May 4;12(5):e1004888. doi: 10.1371/journal.pcbi.1004888 (PMC4856318; doi:10.1371/journal.pcbi.1004888)
Supplement: S1 File — (ZIP) [file pcbi.1004888.s001.zip › files/tf_data/CD34_5k/HNF4G.csv]

PABPN1L
B2M
SPR
PRNP
ABCD1
IRX4
TMEM54
TSPO2
FOXQ1
C2CD2
LOC100505666
SP2
SP4
PPP2R2C
GOLIM4
OPA3
CEP85
SFRP4
ZNF671
PARP15
ERI3
ZNF678
SPPL2A
SPPL2B
ALDH3A2
ITGA1
MFSD10
MGST1
GTF3C4
APOA2
LOC100652772
CYP27B1
PSMG3
KCNIP2
SDK2
PRSS56
DNASE1L1
MOGAT1
KCNH4
ATAD5
HLCS
NOG
SNORD45C
SNORD45B
SNORD45A
C13ORF45
ZNF292
GHRH
SESN3
SMAD5
SMAD6
SMAD2
GDAP2
ARF3
DNALI1
LOC400558
LOC645166
CALB1
MGC57346
IRX5
NOL9
SH2B3
PRKAR1B
SH2B1
LINC00673
RAB11FIP3
RAB11FIP1
ADARB2
ADAMTS9-AS2
ATP1A1
LOC284581
SPHK1
SP9
EEF1A2
PYURF
CHP1
ARL16
OPHN1
CDCA2
CLIP1
FIP1L1
NDUFA4L2
UXS1
FAM84B
CD40
CTSL3P
PSMD5-AS1
KCNF1
MIR760
EIF4E2
RAB24
CFH
THAP7
FAR1
PNN
SIDT1
FAM58A
SPRED3
SIX4
SIX6
SIX2
CNPY4
ONECUT2
PIP4K2A
MRPL34
UBE2R2
SHOX2
ARRDC2
FAM120AOS
SYPL1
KIAA0930
RFX4
AVPR2
ZNF845
XPNPEP2
PAK3
FAM122A
FOXP1
KCNG3
ZNF593
LOC115110
MDGA1
GTSF1
MYCN
TKT
IGF2
PODN
ZBTB11
PHLDB3
ABTB2
PMS2P5
CALML4
TMEM217
TMEM216
NXPH2
SHISA8
SEZ6L
HPN
ANKRD13D
FAM168B
RASGRP3
CSMD2
PRKAR2B
RASAL2-AS1
PRPF40B
FOXB1
KIAA1683
PHACTR4
TRIO
SMNDC1
TET2
CELSR3
CELSR1
ASGR2
TMEM144
BBX
TJP1
SOWAHD
F2RL3
LOC100132707
MAD2L2
KTN1
TCEB2
PRDX4
AP3S2
SNORD77
ITGB1BP1
TIPIN
FYN
RAC2
RAC1
KANK1
VCL
NLE1
PBX2
SLC16A6
WIPF3
TARP
AOAH-IT1
CD38
CD33
C1QTNF1-AS1
CD37
MIR3165
JOSD1
B3GAT1
LOC100130075
CACNA1C
CACNA1E
PSD3
TUT1
MIR193B
C19ORF10
CDH22
SLC15A3
BRD2
CARHSP1
KAT8
RBM45
LYRM2
PTPN11
KIF5C
F2R
LINC00338
LINC00336
ARL6
SEH1L
GAPDH
HABP4
C11ORF48
CD207
THEM6
CHD1L
RNF139
TSHZ1
PAX7
RPUSD2
PTPN2
PTPN1
PTDSS1
RPS8
LOC100652758
GMFG
ZNF385A
ARPP19
C2
FBXO45
RPS6KA1
MGLL
FER1L6-AS2
MIR5008
GUCD1
MIR5001
LGALS1
MIR5003
RMND5B
NRBF2
KCNJ1
MYL12B
SNORD12
PISD
AGPAT3
CSNK2B
C15ORF26
CAMK1D
LOXHD1
FOXO4
MIR4734
MIR4736
PRICKLE2
RPL26
RPL21
SLC16A14
LPCAT4
SLC16A11
RGS2
RGS3
RNF31
PIGL
TMEM194A
ILKAP
LINC00651
PIGY
PPP1CB
LOC100133445
RDH13
WBP1
ZNF429
FXYD7
MIR193A
KLK10
SRP9
MAFA
MAFF
SMAP2
MIR4515
PPP1R16B
ZSCAN20
C21ORF49
CD28
MRPS6
TDRD1
CD27
ATG2A
URI1
WDR53
SOCS2
EIF4G3
NR1I3
CHTF8
GOLGA8B
TRIM37
TMEM120A
RSAD2
FAM200B
CHD5
CHD7
MIR634
ABHD11
NPC2
IGF2-AS
GATA3-AS1
HTRA2
MRPL14
C5ORF38
ARPC2
RHOQ
ATP8B4
C11ORF30
ARPC4
POLR2D
ZNF821
POLR2A
RHOC
EFHC2
CAPG
SNORA70
IL1RN
PRDM14
MPL
TMEM68
PRODH
VPS72
DDA1
KBTBD12
VBP1
FAM120A
MAPK14
FAM217B
GRASP
PAXBP1
NCOR1
BTG2
GPN1
TES
RAP2B
RAP2C
FLJ44511
ZFP36L1
ADM
FHOD1
TMEM234
PSMB3
PSMB2
HIVEP2
JUND
HIST1H2AK
C6ORF223
BCL2L11
IQCA1
BCL2L12
H1FX-AS1
TRAT1
CRY1
RPS19BP1
MSX2
ADRM1
SIN3A
TRAF1
TRAF3
ISCA2
TVP23B
DENND1C
EVI2B
TAB3
RPL31
GRIN2A
GNA12
GNA13
GRIN2D
MIR142
ZSCAN12P1
ATF7
ATF1
ATF2
FLJ13224
LHX2
CDC73
LHX9
SYS1
PPP2R4
TOR3A
IGF1R
NPR3
SLC45A3
CXCL11
OSBPL3
OSBPL6
CXCL17
DBNL
UCKL1
ARHGAP15
NUAK1
LOC730183
POLR1E
MIR3188
GPR137B
TMEM132A
WDR44
WDR45
WIZ
TNFRSF8
TBC1D25
GRM6
CCL27
NR1H3
TBC1D2B
SENP1
HID1
SLC35G6
DSE
ING1
GSTO1
NOTUM
C1QTNF9B
DNAJC5
DNAJC6
EML3
GOSR1
NRN1
SNIP1
RAP1A
WFDC1
ANKRD36
LINC00923
BTBD1
TMEM11
SLC22A23
CIRBP-AS1
BSN
BSG
RIF1
ZNF576
GSG1
MCAT
SLC27A1
ACPP
IL21R
LMO7
OXTR
CDK5RAP2
CDIP1
CTTN
CCDC77
CCDC144B
EPS8
ZNF490
TRMU
EIF2S2
GFI1B
MYOD1
GPR125
N4BP1
FAM189B
MDC1
NCR3
MMP28
DEDD
MTERFD1
IFT172
MAP3K11
RGCC
STXBP5L
FAM60A
IKBKG
LRRC47
LOC284648
MICB
RARA
EIF3I
B3GNT6
EIF3L
FAM163B
FNDC4
SNORD12B
EIF3D
TMEM105
FADD
DYRK1A
MTMR1
CXCL1
GHRLOS
TSC22D3
NME7
HRK
SNRPD3
HOMER3
SOCS2-AS1
SLC2A8
SLC2A4
UBTD2
MYCNOS
TAS1R1
NFATC2
NFATC3
LINC00239
TCP11L1
LINC00235
PPP1R14B
PPP1R14C
C3ORF18
LOC100506054
RALY
ATP6V0A2
ALKBH4
RALA
TIGD1
STXBP2
ADAM32
HAAO
PDE11A
SSSCA1-AS1
PTPRCAP
H1FX
NOP14-AS1
COL25A1
DLX6
HNRNPA0
TAPT1-AS1
SNORA50
SYCP2
LIME1
LRRFIP2
SLC22A15
GRIK5
HOXA7
CDK3
COBL
TBXA2R
MSH2
SF3B1
ITGB3BP
FAM219A
MIR4435-1HG
ADCK4
TNFRSF18
KCTD21-AS1
MATN3
CHRND
HIST1H3C
EBF4
METTL21B
SCML1
AGTPBP1
TOE1
NRM
ACKR6
PFKFB4
MEIS1-AS3
ZNF791
MUL1
ACTG1
CWC22
LOC339524
TMEM191A
SNORD46
SNORD44
ZNF572
MARVELD3
SETDB2
MIR4740
ERBB3
KIAA1009
ZNF200
KCNAB1
SH3GLB1
LOC440434
EVX2
CTSZ
RPL10
LRRC72
FGFR1
LGALS17A
UCKL1-AS1
CXCL3
C17ORF89
PRSS23
SPEG
EMD
EPB42
PDCL3
PCNXL3
PDE4DIP
NT5C
AFF3
C15ORF59
C15ORF57
STK40
UNC5C
PHKA1
GCKR
CCM2
DECR2
FBXW11
FAM162A
GNAS
MED13L
CDHR2
ST8SIA2
DSCR3
HIVEP1
CXCL2
SEC14L1
KRT1
UPF1
CTDNEP1
RABEP1
ACSS1
RABEPK
FLT3LG
SALL2
FAIM
PCOLCE2
TBL1XR1
IL13
FARSA
MOGS
CUTA
EIF1
TTF2
EIF6
PINX1
OXR1
C1ORF172
LTA4H
SPTBN4
SPTBN1
ANKRD11
ARPC4-TTLL3
KLF10
TMEM31
CBR3
MIR153-2
MIR153-1
SLC44A3
TPST2
ZBTB7B
DUSP14
HPGDS
AMACR
TENC1
WNT9B
BLZF1
ILF3
FLJ45079
FLJ36777
ZRANB2
ISL1
MRGBP
FAM132A
MFHAS1
HINT2
MS4A8
RREB1
CCDC102B
ZNF148
WWC1
DDX31
GSE1
ZNF789
MPEG1
DDX3X
ZNF362
ZNF367
KCNN1
IP6K3
FBXL5
SNORD55
LOC100216545
TLR2
HUNK
DDX1
ZNF566
FOXK2
MIR5680
C1ORF177
ADRBK2
STYXL1
C17ORF96
HAUS3
NR5A1
UBXN4
ANKRD18B
MIR3130-1
DLX1
DLX2
KIAA0368
ASIC1
PGM2
ASIC2
SNORD102
APLN
HIST1H2BB
FGF8
SLC26A8
SART1
OLFML2B
SLC25A42
GCH1
HOXD13
TNFAIP2
FAM105B
ACTR6
ACTR5
ACTR2
GPANK1
CD84
ILF3-AS1
FAM122C
GBX2
NAA25
SMAD5-AS1
SYVN1
PPP1R12A
DUSP7
MAPK9
CACTIN-AS1
CUZD1
ZBTB11-AS1
SHPK
STAG3L2
TGS1
ANKS1A
THNSL2
HEY1
BCAP31
CCL17
MTF1
METTL1
NKX3-2
PITPNM3
TBC1D14
KCTD9
BMP10
GPR56
LOC730227
HCFC1
FOXRED2
DGKH
ICK
C20ORF78
CD69
USP19
SNRPG
NPM3
NPM2
SBNO2
MXI1
UNC45A
NEDD4L
ZNF790-AS1
ZBTB44
ZBTB48
IFITM10
MYPOP
DUSP22
TAZ
SLITRK3
GIP
ARHGEF18
ZNF681
CNDP2
ZNF175
GADD45GIP1
FKBP7
KLC1
GPR114
MMP15
C12ORF73
RASGRP4
LSM14B
C9ORF62
BAZ2A
DNAI1
TANK
SMIM2-IT1
MST4
VWA5B2
FOXJ2
TSPYL1
ZNF226
CCDC58
KIF7
MIR4766
ZC2HC1C
HOXC10
VEGFA
PPP1R18
NUFIP2
PREPL
GZMA
CABP7
MMD2
ZNF423
ATXN2
ATXN1
MYH10
SEPP1
SOAT1
KIAA0355
ZNF22
PTGER2
GPRC5C
HMBS
LOC100129617
UNC5CL
ALAS1
LONRF2
ROM1
ALG12
MIR4785
TMEM63C
TMEM63B
INSR
LINC00266-1
SPCS1
EMID1
ALOX5AP
LOC101054525
PELO
PGR
KLF12
QRICH1
ADAT1
BMI1
ADAT3
NRP2
E2F7
ARSG
RASGRP1
GAS5
ZNFX1
ACBD5
MIR4461
BZW1
SNORA27
LINC00957
SF1
PTK2B
OR9A4
USP28
FBLN1
ADAMTS9
CDH2
CENPM
MIR1470
SEC24D
CLCF1
RNF19B
CSF1
MRPL45
PLEKHA3
TM4SF18
C11ORF86
MRPL48
C11ORF83
DMRT1
ITGB2-AS1
GP5
TRIB3
DHX30
ARHGEF10L
U2AF1
U2AF2
LOC202781
NEK9
ZNF768
CDC42BPB
ZNF765
ZNF767
MIR33B
PTAFR
MIR935
SNORD76
MIR933
SNORD74
SNORD75
SNORD78
SNORD79
DYNC2H1
KLRG2
EPOR
NASP
MTHFD2
CILP2
BBS10
MYBPC2
HS6ST2
NUDCD3
ALG1L9P
ADSL
SAMD4B
GPR12
C17ORF70
GAS2L2
ZNF432
SLC35C1
CELF4
AIM1
NUDT10
TAPT1
TMEM5
RSRC1
SDS
STX4
EPDR1
SLAMF9
CRHR1
LAGE3
PHF12
MEGF8
SLC5A3
ECE1
FAM64A
IQGAP2
GBAP1
ARHGAP42
ALX3
SCGB1D2
YWHAG
LOC100289473
RP2
ZBTB4
ZBTB9
NR4A1
COL24A1
TUBA4B
VAMP5
FEZ1
VAMP8
ROCK2
TRAPPC2L
SOX13
KCNE3
TMEM140
PODXL
MIR659
MIR658
GPR35
SOX30
SERPINC1
CBFA2T3
ZIC2
AUP1
TPSD1
GCSAML
ACOT2
RBBP9
ADCY7
PLD1
RBBP5
NR1H2
FLJ46066
APBB1IP
PCYOX1L
ADORA3
DOCK1
SEPT4
SLC9A5
SLC9A3
MEIS1
SYT12
JUP
ZFAS1
POM121
BAHCC1
PARP1
PAPD4
F2RL2
LAMC1
LOC286059
RWDD4
LMNB1
CD274
RPSAP58
LAMTOR1
PHF1
SH2D3C
RPP30
OR52W1
FBXO9
SH3GL3
TMEM38B
PLXNC1
SLFN12
PAWR
LYN
ZNRF3
PRRT4
CAPN15
MIR5090
ZNF407
GPSM3
VTRNA1-1
HS3ST6
HYI
DIP2B
CORO1B
PRELID1
MDH2
PIN1
MLLT6
RNU6ATAC
THEMIS2
GLT8D1
ZCCHC4
ZNHIT2
RPS15AP10
KIAA0247
GTPBP1
TMBIM1
MIDN
CASP7
CASP5
CASP8
PURA
MAN2B2
ADPRHL1
UBE2QL1
DARS
LYPLA1
LZTFL1
GLG1
NKX2-3
NKX2-4
LINC00620
AHCYL1
AHCYL2
SEMA7A
PDE7A
OAS3
MIR3186
ENTPD6
SPAG8
SPAG6
COG6
KLHL3
CAB39L
PCGF2
PNCK
KCTD15
HYAL3
HYAL2
HYAL1
DYRK3
GSK3B
NFS1
EXD1
UBC
KDELR3
ELP5
ANKRD54
MIR9-1
MIR9-3
ZADH2
HDDC3
HTR2A
ZBTB37
ODF3
NBR1
C1QL4
GALNS
TMEM95
PLEC
TRIM46
LRMP
GNAS-AS1
RASA4CP
NRD1
RBM22
MIR132
CLDN15
FAM222A-AS1
C6ORF165
MUTYH
ATP5J
TUBA4A
C11ORF42
NES
RASD1
MRPS35
TBC1D5
PHIP
FGF17
FAM127A
ABHD16B
COL9A1
C1ORF94
KIAA2013
SNORD93
CAMKMT
SEMA3C
ZNF525
SEMA3F
TBC1D22B
WWOX
MMP24-AS1
FOXG1
BCL11A
BCL11B
C17ORF58
RIPK4
C17ORF53
PUSL1
UBASH3A
PAPSS2
CDKN3
SNORD38B
SNORD38A
LSM10
DUSP8
LOC595101
TSSC4
KCNJ15
LOXL1-AS1
KCNJ18
NAT6
SSSCA1
TMX4
TMX3
DAZAP1
PTCH1
PRPF38B
C1QTNF1
PTPRG
G3BP1
PTPRB
PTPRN
UBL3
STK16
MFAP4
FKBP2
CYP46A1
KIF25-AS1
IRAK2
TMEM187
IFNA14
WDR3
RNASEH1
IWS1
APRT
MIR4467
SMARCD3
MIR3130-2
LOC285972
GATA3
LINC00634
ZNF321P
PRR14
CSRP1
RMRP
RASL10A
ACVR1C
APOBEC3B
SPTSSA
TFEB
PDLIM4
IRGQ
INSIG2
ZCCHC24
KRTAP5-AS1
ZDHHC1
MIR3115
TNK1
DHX40
TFAP4
WDR36
GPX4
PRDM2
TTC39C
FLNA
EFCAB7
CRIP2
TLE2
TLE4
TNFRSF10B
TAF11
LINC00852
LINC00853
TAF15
HIST1H2BN
HIC1
TM9SF2
PARVB
SIT1
GGN
PARVG
NUS1
BEND7
OLFML2A
MXRA8
F3
TMPRSS6
KRTCAP2
C1ORF63
FAM89B
LDLRAP1
TUBGCP6
KTN1-AS1
SDC3
PSMD5
ST8SIA6-AS1
SGMS2
CPSF3
MYOF
ZNF12
CNOT8
MRPL23-AS1
HSD17B2
HSD17B4
CREB5
MIR5188
ALDH3B1
ITGB2
CYR61
MIS18BP1
HGS
MIR5187
ABO
LOC642366
LPIN2
ST6GALNAC4
ST6GALNAC2
CRAT
LRWD1
IER5
RABGGTB
KIF13A
CMTM1
SLC25A17
RASAL2
ZNF267
CCDC12
VSIG10L
TMUB1
ASNSD1
ADCY6
UTP14A
TESK2
SYNCRIP
C16ORF11
MMAA
LEPROTL1
DDAH1
ALG8
CRELD2
FUZ
TMEM88B
LTBP4
ARL4C
CCDC121
CEL
DERL1
ITPKC
PRR24
PDE5A
RASGEF1B
PRSS12
MIR4796
BCAR1
BCAR3
IRF3
TUBB
NEIL1
CLK1
CD74
HDAC5
PI4KB
CIRBP
ONECUT1
KIF14
APC2
KIF19
ATXN7L1
ZBTB12
NLRP7
NLRP1
ZRANB2-AS2
MEX3C
TRAPPC11
RAB10
LINC00460
ASCL5
CMC1
NAT16
TRIM65
NPY5R
LOC728752
SMEK1
SMEK2
SRCAP
NAGPA
ERCC1
ERCC2
CRNDE
LOC100996634
SOX5
LOXL1
ARAP1
FASTK
PFKM
DVL1
TNNI3
VIPR1
HEMK1
PSME4
LSM7
PSME2
MIR642B
MIR642A
RDX
SLK
CTNS
BAI2
SELRC1
BLCAP
RANBP17
SLC35G3
NCEH1
ZNF383
POC1A
GADD45A
RORC
FAM110A
INHBB
INHBE
ZNF470
NGEF
MIR4800
SLC25A20
MDM2
NIN
RSPO4
FOXA2
MIR5190
COPB1
COPB2
CAND1.11
PPRC1
LOC100288181
TNFRSF14
B9D1
TNFRSF19
MAML3
NCALD
ENTHD2
B4GALT4
ROMO1
B3GNT5
GBP2
ACSF2
BSN-AS2
HERC4
SMTNL1
EIF3M
MAP1LC3B2
MIR4642
TNFRSF1B
FAM174A
SLURP1
INSM1
SNORD12C
GLB1L
NXNL2
SOGA1
IFNAR1
CD6
SCRN2
GCSAM
EHMT2
ADIPOR2
SNX10
CD82
CHRNB4
SLC8A3
CTDSP2
SLC12A3
C7ORF73
EFNA1
MIR589
EFCAB11
TMEM87B
NEUROD2
MIR212
PLXNA4
GABPA
PDE4C
ADAM15
NAGPA-AS1
PPP2R1A
LMF1
CDH15
MAP4K4
CDH17
LIMK1
LINC00466
MAP2K7
AACS
C10ORF25
PTPN22
BRI3
NME4
PSMG3-AS1
PCP4L1
C6ORF132
ESRRG
KMT2E
SUCLG2
RHOBTB2
ALDOA
GRPR
THAP7-AS1
SLC2A4RG
NCRUPAR
FLJ45513
MIRLET7G
CASP10
GSC
RBM15B
SPINT2
NNT
TP53I11
IREB2
SCAMP4
FAM19A5
EHBP1L1
TSPAN3
HELZ2
TSPAN9
TDP1
KCTD11
CIRH1A
RPL21P28
KDM5A
DNMT3B
AFAP1L2
MACF1
SLC25A33
MAPKAPK3
FAM175A
PVRL1
OSM
PDIA6
MIR4254
STAG2
HEXIM1
C6ORF47
KIAA0040
TAF6
G6PD
ELMO1
FAM5B
LINC00963
UPK1A-AS1
TOMM40L
ABL1
IDE
TMEM86A
SMIM3
FAHD2A
CCDC107
MIR4656
HIATL2
HNRNPL
ANKRD65
REEP3
HNRNPC
GLB1L2
TCEAL1
CHRNA3
MAPK8IP1
IFNA4
ISG20
TADA1
C21ORF33
TADA3
PTH1R
CD59
CRYAA
ELF1
RAB35
C14ORF23
AHDC1
GLI1
TTLL10
TTLL12
MTA2
LRP10
PDGFA
PDGFB
BEST1
ACAP2
ACAP3
MIR483
DMKN
ARMC5
ARMC2
SELL
BZRAP1-AS1
PDCD6IP
LINC00319
