# Supplementary material for: Identifying Network Perturbation in Cancer
Source: PLoS Comput Biol. 2016 May 4;12(5):e1004888. doi: 10.1371/journal.pcbi.1004888 (PMC4856318; doi:10.1371/journal.pcbi.1004888)
Supplement: S1 File — (ZIP) [file pcbi.1004888.s001.zip › files/tf_data/CD34_5k/HSF1.csv]

KHSRP
AGK
HSPA5
NIPA2
NIPA1
PROCA1
MIR3661
PDCD10
RNF10
FLJ12825
ZNF700
ZSWIM4
CRBN
SPTLC3
KDM2B
TMEM52
IRX2
FAM84B
OPA1
JMJD1C-AS1
PRRG2
PARP16
MAX
MAZ
TRAPPC5
PHKG2
MAF
CTBP2
UGCG
ALDH3A2
ITGA1
ITGA3
KIAA1279
MFSD11
GTF3C2
DENND4A
IQSEC3
PHLDA3
PHLDA2
ZNF454
LOC400958
FBXL15
PSMG3
FBXL18
KCNIP1
KANSL1-AS1
CHST1
GARS
SLC12A9
HLX
SFT2D2
TP53I13
ATAD1
PPTC7
FRAT1
SIGIRR
SERBP1
ZNF296
ITGAE
FOXC1
METTL2B
TRERF1
SMAD4
SMAD7
SMAD1
SMAD2
KIAA0586
AMMECR1L
SHROOM4
LOC100506714
MIR4714
PELI1
GDAP2
ARF1
ZSWIM7
BCAR3
ELMSAN1
HTR7P1
GATM-AS1
ILDR1
MRPL53
TCEA2
FLJ30679
SH2B2
NOL8
LINC00676
C4ORF48
NOL3
SRPK2
RAB11FIP1
GNG12-AS1
MCF2L
METTL23
ATP1A3
CXXC5
CDC40
CUEDC1
CUEDC2
NADSYN1
SPNS3
SLFN12L
MIR3714
PLGRKT
KIF4A
HOMER1
NDUFA4L2
DHRS7B
SEL1L3
XYLT1
MND1
CD44
CA14
DMTN
PSMD5-AS1
FPGS
MIR762
MIR760
PHOX2B
CETN4P
THAP2
GLRA1
RALB
ACTR1A
PNN
ATP6V0E2
RPN1
SYTL1
NTAN1
SPRED2
BRK1
MTMR9LP
SIX5
ESRP1
HDAC8
HMG20A
PIP4K2C
ZPBP2
CLEC17A
LEFTY2
FAM69C
RINT1
ARRDC2
FAM120AOS
SYPL1
FABP6
RFX5
AVPR2
RHBDL3
LOC100505478
RHBDL1
ZNF174
HSD3B7
TAF6L
TMEM47
XPNPEP3
FOXP1
MSL3
SAA2
ZNF594
CBX5
CEP95
MXD3
CAMTA2
VEZF1
CAMTA1
TRAF3IP3
TRAF3IP2
NUDT8
TCF3
NUDT4
C3ORF80
IGFBP3
SEPN1
CYP2R1
PMS2P1
CALML4
MEF2C
TMEM212
TMEM211
SHISA7
TMEM216
RSL24D1
COX11
TRIM3
EPHX1
ANKRD13D
ZNF335
ZNF330
RPLP2
EIF2B3
CD300LG
MALAT1
MCTP1
MCTP2
WDR26
NUP62
TPM3
C12ORF79
FBXW2
TNFRSF6B
TGFBR3
FGF13-AS1
ALDH3A1
NLGN2
PHACTR3
CLIC1
SEPHS1
FAM159A
BBX
MIR4700
NPTX2
BUD13
MFSD10
SOWAHC
IDH1-AS1
FAM32A
SNORD88C
SVIL
KTN1
ST6GAL1
PCBD2
AGRP
HOXC5
PITX2
ZNF3
MMRN1
OGFR
ST3GAL1
RAC3
RUFY4
NLE1
SKIL
GCGR
CYP7B1
SMIM2-IT1
CALCR
NSUN2
ARHGAP30
ZSCAN32
PAGR1
MSH5-SAPCD1
CKB
ERGIC2
KHDC1
UQCRQ
ZNF321P
POLR3D
PAH
B3GAT1
UQCRB
POLR3H
CACNA1H
CALM2
SPAG6
FAM46B
FAM46C
CUL5
TMEM178A
CUL3
FLCN
PLK2
R3HDM4
HRH1
R3HDM2
PER3
KSR1
BRD2
BRD3
CCDC28B
RBM47
PQBP1
NKAP
RP9P
PPDPF
TTC19
MRPL23
HSPG2
KAT2B
IFNGR1
IFNGR2
ZNF850
ARHGAP5
ICOSLG
THEM6
SRSF2
PRLR
MZB1
PPM1L
USP40
HLA-DQB1
MSMB
MADCAM1
CX3CL1
RNF139
ADAD2
CHEK1
GID4
LOC100996702
PAX6
TIPARP
MRPL3
GGTA1P
PTPN7
NANOS3
SUZ12P1
PSD
CAMKK2
DKFZP686K1684
NPBWR2
STAG3L5P
BAG3
ARHGAP5-AS1
MYO1C
ANAPC1
CHCHD10
VDAC1
MIR24-2
RPS9
ZNF503-AS2
LOC100652758
DEF6
PGBD1
GMFG
DEF8
HOXA11
HOXA10
TMEM204
PSMA4
TMEM208
FBXO45
CPSF3L
GALP
FBXO43
ZNF322
LGALS9
C6ORF100
FSCN2
RMND5B
NUP50
SNORD10
MYL12A
G2E3
TSTA3
KCNH2
SNORD19
NMB
MYO10
PLAUR
LOC729683
SMCR8
SMCR9
TMEM156
MPDU1
PEX10
C16ORF46
PEX14
LRRC29
TIMM17B
RAB3IL1
ATG3
SLC16A10
RGS3
LOC100133669
MID1IP1
HPX
LOC729020
PEAK1
TDRD7
SERTAD2
PIGQ
WRAP53
KIAA1147
ACTN1-AS1
SNORA11B
OAZ1
KANK4
ATP6V0E2-AS1
MINOS1P1
KANK1
C2ORF88
SEC61A2
FXYD2
LOC284080
ZFAND5
ZFAND3
EIF3H
CDK2AP1
CDK2AP2
MAFG
EIF3J-AS1
KDM4C
RBPJ
EIF1AX
NTRK3
DENND3
ZSCAN21
AOX2P
MRPS6
MRPS5
CD27
C3ORF37
RBP5
KIAA1841
SOCS1
ATG2B
LOC730668
BMP6
WDR53
SOCS2
PPP2CA
EEF1D
C8ORF86
ACVR2A
EGFL8
ANXA2R
TRIM33
PCM1
RAD21-AS1
RPL5
RASSF5
HOXC4
TMPRSS4-AS1
HOXC6
CD151
C10ORF67
FEN1
OGFR-AS1
ARHGAP9
LRRK1
LRRK2
ABHD15
MIR636
MIR632
RBM22
TTC5
MRPL12
C5ORF38
TTC3
ARPC3
RHOQ
RNF43
RHOV
TMPRSS12
ZNF821
ZNF827
RHOC
C1ORF145
EFHC1
ELP5
ANKRD29
PRDM16
PRDM15
USP51
ITM2C
BATF2
AIFM3
AGO1
MATK
GAMT
FAM120A
TMEM110-MUSTN1
CD302
GRASP
SHKBP1
KRTAP5-10
SCML1
FZD5
TEC
RPS6
TEF
ZNF623
RPL6
GPN3
NFKB1
SRD5A1
SLC16A2
C10ORF85
HELLS
NTRK3-AS1
FLJ44511
ZFP36L1
LRRC25
CHRM5
CEACAM22P
TGFBRAP1
HRCT1
B3GALNT1
PKD2
PKD1
PSMB9
PSMB8
TMEM235
MRTO4
HIVEP3
KALRN
JUNB
TFF1
ANKHD1
GNAT1
C6ORF223
P2RX3
HSPBP1
SNORD21
SNORD24
HADHB
H1FX-AS1
HADHA
ZNF552
MSX1
SH3KBP1
SIN3A
TMPRSS9
MIR4724
LEF1-AS1
ISYNA1
SCAF11
AP4M1
MIR4729
CRYM
ESD
ADHFE1
DENND1B
DENND1A
FOXN3
PCDH9
TAB3
PMVK
VWDE
GRIN2D
MIR142
ATF5
SH2B3
TAP1
IFFO2
FLVCR1
SBF2
DBN1
BLOC1S6
OGDH
SMG6
LHX4
DLG4
SAMD11
PTGER4
LHX9
SNAR-D
LOC113230
OLIG1
METTL16
MIR3960
ZMYM2
SLC38A2
CAMK2G
MIR5580
STK3
STK4
MACROD1
CXCL17
ADRA1A
LINC00229
ADRA1D
MIR4508
MIR4505
ARHGAP10
PSTK
STARD4
ANO8
ANO5
ANO6
LOC100134229
MIR3185
C22ORF26
WDR44
CETN3
ZIC2
ZIC3
CCL22
GRM1
LINC00681
NR1H3
TOMM6
C14ORF80
HOXB2
TTC9
SENP3
HOXB5
DCDC1
ING2
ING3
PDAP1
NOTUM
RING1
INA
IFIT1B
SLC2A11
MKRN3
SNORA67
RGMB
ANKRD39
NCOA2
TMEM17
NCOA4
PLEK
PTX4
BSN
ETHE1
DDB2
LIMD2
FLJ43663
GRID1
CTF1
RCAN3AS
LDLR
MCAT
ZPBP
NUTM2A-AS1
STAG3L5P-PVRIG2P-PILRB
ZNF638
TPCN1
AK3
KLHDC10
LMO2
ZNF630
LMO4
GEMIN7
TBCA
EMX1
MIR1184-1
MIR1184-2
OXTR
CCDC144B
LOC646168
PLCG2
ERF
SH2D3A
SH2D3C
LZTS1-AS1
EIF2S1
EIF2S2
CDK18
MYOD1
ZNF121
TOB2
MIR548AR
MIR548AQ
KLF7
KLF6
ST7
KLF2
PSMC1
TMEM220
PSMC3
EFR3A
N4BP2
HEATR3
NLGN4X
STARD4-AS1
FAM216A
OSER1
C10ORF32-AS3MT
MEX3B
MTERFD2
IFT172
RNF122
MAP3K14
CTNNBIP1
SLC1A4
SESTD1
LIN7B
MIR4757
MIR4756
LRRC40
MARCH6
IKBKE
TMEM185A
LOC284648
MICB
UBXN11
RARA
B3GNT5
EIF3J
EIF3K
RARG
LOC100507066
EIF3D
ADRA2A
MTMR9
MTMR4
CCNL1
PBRM1
CDKN2D
TSC22D3
CCDC153
CCDC150
GUK1
EDEM3
NMT1
YIF1A
TMCO5B
NTPCR
SOCS2-AS1
C11ORF1
SLC2A9
SLC2A4
UBTD2
MCM9
CCL3
NFATC2
C20ORF203
TNFAIP8L1
LOC100288748
SCHIP1
VANGL2
HSBP1
MADD
NBL1
EN2
LOC149950
ANGPT1
SLC46A2
PPP1R14C
CD46
ZNF746
C20ORF112
FZD3
RFK
MIR3196
MIR1914
FCF1
TBC1D32
ATP6V0A1
DEPDC4
ALKBH7
TOR2A
ALKBH1
MIR29C
KRT77
SCYL2
STXBP1
MIR615
TIGD5
HAAO
MIR611
FLT1
SKP1
DNAJB2
S1PR1
H1FX
DNAJB4
TTC26
DIDO1
ENTPD3-AS1
H1F0
COL25A1
CARS
HNRNPA1
ENO1
LINC00908
SNORA52
SYCP1
IRS2
TRAPPC6B
CDK6
COBL
CDK9
LPAR6
SRRD
MSH5
LIMS1
VAV3-AS1
SORBS3
ODC1
FAM219A
NSMCE4A
PKI55
DDHD1
LOC149086
RGL3
SUN1
RTBDN
ARHGDIA
XPR1
MATN2
SUPT16H
ATP10A
PADI3
EBF3
EBF2
HBA1
LMNA
HBA2
AGTPBP1
WDR73
SEC11A
DDX25
SAE1
ZNF790
GPR133
SH3BGR
C1ORF186
FKBP14
UBE2J1
SYTL4
RAET1K
FAM3C
FBXO16
PIDD
ATF7IP
CWC22
LTBR
TRUB1
TMEM191A
MAP3K5
MARCKS
ZNF576
ZNF577
ATPAF2
ZNF207
FAM131B
CTSK
SHC3
IDH1
EVX2
RPL14
PPP1R35
PPP1R32
FLJ44313
SETD6
CXCL2
INPP5F
NME3
SYK
LOC100133612
ZAR1L
TRPM1
LOC100132215
MIPEPP3
EME2
EMD
CNST
EMB
PAIP2
LOC100506639
GSKIP
PDZK1IP1
DAXX
MET
TEKT1
NT5C
TBATA
AFF3
MAP10
NPPB
IGSF9B
KIAA0195
TINCR
KATNAL1
PHKA2
LINC00592
FRMD8
LOC100507463
DNER
NAA15
TP53
ANKRD19P
CTAGE7P
UBE2F
FGGY
ATG14
TOP3A
CYP26C1
STX1B
STOX1
SEC14L5
CEBPA-AS1
FST
NSMAF
DACT1
CTDNEP1
PXT1
PDE3A
GPR84
NDUFA4
CAB39
COMP
ACSS1
WBP11
MAST1
LINC00200
GPR62
GMEB2
FAM72B
GPR68
LATS2
LRRN2
STX12
BLMH
MIR219-1
LINC00577
KANSL1
ATP5L2
INSC
BPGM
BIRC7
NYNRIN
BIRC2
C1ORF174
RB1CC1
SPTBN4
SPTBN2
SPTBN1
HOXA11-AS
FAM13A-AS1
GDF9
KLF10
DPP3
PI16
ABHD12B
ANXA1
CEP63
MSI2
C1ORF35
MEST
MCM7
MCM6
PCNX
DUSP13
POGK
NDUFS8
TMEM167B
LOC728730
AHCY
COQ3
LOC100506801
FAM198A
TIMP2
NRCAM
ISL2
NHLRC4
PPT2
DGCR2
H2AFB3
H2AFB1
ZNF783
LOC153684
SUSD1
LYN
CENPP
BRICD5
TMF1
ZNF362
C12ORF80
ZNF367
ZNF366
KCNN3
KCNN1
ANKHD1-EIF4EBP3
IP6K3
SNAP25-AS1
BRSK1
SCAND2P
UBOX5-AS1
H2AFY
LOC100216545
DDX5
CTR9
TLR6
TLR5
GRIP2
ZNF561
HLA-H
FOXK2
STMN3
F8A1
F8A3
F8A2
PHF21A
KCNJ11
HLA-E
NFKBIE
EP400
CLTB
TMEM59L
PIM2
ADRBK1
TRAF5
C17ORF98
HAUS8
LOC389247
C17ORF97
SNORD36B
HAUS3
MED12L
SLC35A5
TEX40
LOC729732
NR5A2
NR5A1
SLC35A3
UBXN4
DLX5
MPDZ
ACVRL1
NXF1
SH2D6
FAM118A
ABCB10
SBK2
MTFR1
FGF5
TMEM179B
BRPF1
OLFML2B
PMP22
SLC25A45
CR1L
VAV3
SDC3
SDC4
FAM105B
STON1
ELOVL1
LIN54
PDZD8
PYDC1
MCOLN2
LINC00582
NUDT4P1
SNX18
RAB8A
SGCE
CNKSR3
SCPEP1
MAPK1
RAPGEFL1
DUSP8
DUSP5
C20ORF197
MAPK8
DUSP6
ARL17B
ARL17A
WTAP
HHEX
LRRC8A
LRRC8C
LRRC8B
NUP85
C22ORF15
FADS3
ANKS1A
THNSL2
VPS36
CCL19
MIR320A
STAT5B
PITPNM1
CPED1
KCTD2
KCTD1
MIR27A
LAMB1
C19ORF82
FAM86B3P
DGKZ
HS3ST3A1
PDZD11
CPNE4
DNMT3B
RAD21
ANLN
LINC00963
LINC00961
RTEL1
STON1-GTF2A1L
SSBP4
GFI1
KCNAB1-AS1
PDE2A
BHLHA9
U2AF2
PRKAG2
PCSK4
DUSP28
POGLUT1
MIR130A
ANP32A
SEMA4A
LEMD3
FENDRR
LOC439994
CTAGE5
PPRC1
LOC100130370
PRIM2
SLITRK2
SLITRK3
IQCC
SERP2
IQCD
RPSAP9
LST1
DDX41
RGMB-AS1
POP5
C1ORF21
KLC2
PAIP2B
CTCF
MMP14
ZNF197
C12ORF73
MGC45800
CDKN1C
CDKN1B
CDKN1A
UBE2D2
MYO18A
C9ORF66
SAMSN1
SNORD68
DNAI1
RPL7A
MTHFSD
MIR2861
NFIL3
ZNF516
GDF10
LHX2
SMG1
NUFIP2
ZMIZ1
BNIP2
MIR29B2
C17ORF62
PSIP1
ZNF425
ATXN7
EMC1
NAB2
MYH11
SOAT1
AKAP13
BLVRB
NEDD9
SKIDA1
CDC34
AREL1
LOC254128
LONRF2
PPEF2
SCAF4
LTB
LASP1
LEF1
SCAF8
ARID5A
MICALL1
NTN1
ABT1
ATAD2B
B4GALNT4
MORC3
RBM5
MORC4
MIR301A
NLRC4
WDR87
WT1-AS
TTC7A
AP1S3
WDR3
ASB9P1
ACER3
HLA-DRA
ATP13A1
PDE1A
RAI1
PELO
SKA2
PGP
AJUBA
HHIP-AS1
NDUFC1
KLF12
ADAT3
ADAT2
DCSTAMP
PLEKHO2
MIR647
NRP1
NRP2
E2F6
E2F3
CEL
ARSB
OGT
CA1
MAPKBP1
ANK1
FUT3
ACBD5
LINC00959
CEP112
TUSC2
GSTA4
RPGR
SF1
TNRC6B
USP28
FBLN2
PYCR1
FBLN5
ADAMTS1
ARHGEF9
CCSER2
ARHGEF7
DYNLT1
GNG12
TSPEAR
MKLN1
CDH3
CDH2
HPCAL1
LIPE
SENP3-EIF4A1
DFFA
SCD5
SIGLEC15
SSH3
RNF19B
CENPQ
AKAP1
LIN9
SCARB1
EID2
EID1
PLEKHA8
WNT7B
DMRT1
ERAP1
C6ORF147
UNC93B1
ARHGEF10L
NEK6
RUVBL2
ADAR
DDX51
NEK8
OR10AD1
GATM
ZNF768
IQCA1
FAM129B
LOC100130417
GATC
MIR33B
C12ORF60
ZNF181
MIR26B
VNN1
ALYREF
UBE2E3
ZNF24
MIR3180-5
SHH
COX7A1
ADSSL1
CCDC9
C9ORF92
GLTPD1
RNF144A-AS1
SH3TC1
BBS12
ZNF503
ZNF507
LOC440461
CNBP
SAMD4B
MYH3
GAS2L3
MYH9
TBX10
TBX15
CADM4
NOVA1
ZNF430
PUS3
RALGDS
GNB5
PRR5-ARHGAP8
CEP250
KRTAP5-9
GNB3
LOC729970
DLL4
TSPO
TM6SF1
FAM43A
PIP5K1A
STX5
TRAM2
MYO9B
SLAMF9
CADM1
TGFB3
PHF12
PHF13
KIAA0232
MTMR14
GTF2A1
ECE1
IFIT5
LOC90246
GBAP1
LPHN2
LPHN1
SLIRP
NLGN1
SCGB1D4
ETS2
PCBP1-AS1
PEG10
YWHAB
AP1B1
EZR-AS1
PPT2-EGFL8
C18ORF21
PCMTD1
KRI1
RP9
TECPR2
CHRM4
CHRM2
CHRM1
MGAT1
DYNC1H1
TUBA4A
TUBA4B
LOC100507547
SNAR-B2
SNAR-B1
TESC
OTP
COQ2
POU2F3
POU2F1
ACADVL
NDUFB8
SLC6A9
C17ORF61-PLSCR3
LOC643339
LOC100505676
TPD52
DMTF1
FMNL1
IRF2BP2
ZC3HAV1
ANKRD44
ANKRD40
LINC00941
AQP8
HAND2-AS1
ACOT7
PLD5
ZAK
PGGT1B
RUNX1
RAB43
ZBTB20
RTCA
ZBTB24
DOCK8
MIR146B
PDLIM5
PTPLAD2
GRIA3
MED22
MED25
DOCK7
SEPT9
HOXB-AS3
HOXB-AS1
SKI
HOXB-AS5
UBE2F-SCLY
SLC9A1
UBAP2L
LIMCH1
JUN
TRIAP1
LOC344967
SCNN1A
JMJD1C
SCRN1
C11ORF96
GSPT2
PIEZO2
PLCB3
PARP8
EHBP1
PARP1
PTPDC1
TIPARP-AS1
GIMAP8
PAPD4
GIMAP4
GIMAP5
LOC286059
CAAP1
JMJD7-PLA2G4B
CD276
C1ORF43
GPR171
LOC100130950
SPATA6L
WWC1
FGF20
NADK
YY1
TBX1
TBX5
ADGB
JMJD6
JMJD7
JMJD8
FHL2
TYRO3
TRAM2-AS1
ZNF248
ITPRIPL2
NDN
MTSS1L
PAWR
MEMO1
MGC39372
PRRT1
PRRT2
SNX6
MEGF9
ZNF407
ZMIZ1-AS1
PPID
PREP
CCDC85A
MIR4326
LOC100506178
SNTB1
MOXD1
THUMPD1
GPX1
THUMPD3
THUMPD2
WASF1
PDE6C
SYNJ2
STK4-AS1
KIAA0247
OSR1
OSR2
GTPBP1
GTPBP3
FLNA
SLC7A5P1
KIAA0087
CASP8
MEA1
BCL6
ADPRHL1
PLK3
CDX2
LRFN3
LYRM2
C8ORF74
MIR3676
PHYHIP
TTC9B
LINC00620
NOSIP
AHCYL1
ST7-AS1
STUB1
SEMA7A
GRK5
ANAPC11
FSTL3
ANAPC13
FSTL1
TPPP3
CAPN3
DLEU2
SEPT10
COG3
COG7
CSNK1G2
GPR21
KLHL8
KCNMB1
SMO
BARHL1
TAF11
GSK3B
HECW1
EXD2
STC1
LIPE-AS1
ELP3
ANKRD50
POC5
ST13
KLHDC4
LOC100132815
KLHDC2
KLHDC3
PLXNB2
LOC730101
NKAPL
HDDC2
GRAMD3
GUCY1A3
PCBP1
TMEM9B
NEUROG2
ZBTB32
LZTS3
PRADC1
ZKSCAN4
TMEM170B
SLC35G3
KIAA0895
NELL2
SLC5A3
PEX3
TMEM9B-AS1
TMEFF1
LOC728743
C9ORF3
NUP205
HECW2
HNRNPA1P10
FNBP1
RFWD2
NCF4
STAMBP
ATP5J
ATP5H
ME1
ME2
GAD1
ATP5E
TBC1D9
MRPS34
TBC1D4
SNORD56B
KDM6A
ODF3L1
FGF13
MGC16025
MIR4777
CITED4
ABHD16B
SEL1L
PRTG
MPV17L2
ACHE
MIR4521
DEGS1
SEMA3F
STOML2
PAIP1
PDE4DIP
MESTIT1
ARHGAP11A
RNF144A
AMOT
KATNB1
UNC45B
PGS1
BCL11A
ZNF254
ZNF257
BCL11B
C17ORF59
TMEM110
PUSL1
UBASH3A
TXN
GCLM
CRABP2
GCLC
UBE2G1
MIR5088
KCTD20
ZNF414
NR3C1
SNORD36A
SNORD36C
RRAGB
BOLA1
NCAPG2
TBX5-AS1
FBF1
KIAA1211L
NEXN-AS1
ACTN1
PTPRT
TINF2
LRRC3-AS1
EZR
G3BP1
MYOZ1
TLCD1
PPAPDC2
STK16
IFNAR2
SRSF11
FKBP2
SAA2-SAA4
CPQ
MIR4260
PVRL1
HEBP1
UNKL
SAMD14
WRB
DIAPH1
FLJ35024
CD34
DLX4
CDR2L
ZNF736
GATA5
OCSTAMP
GATA1
SNAP25
CCND1
FDXACB1
DLX1
UBIAD1
PRR11
HHIP
TNFSF13
ATP6V1D
HSD17B11
RASL10A
C19ORF48
EMX2
MX1
MIR23A
SLC17A2
CFL1P1
CRYBA1
SERPINE2
CCT8
KRTCAP3
SOX11
CCT7
PSMG3-AS1
TIMM13
TIMM10
SNX33
SNX32
HOXA10-HOXA9
IRGQ
MIR1184-3
KRTAP5-AS1
FTL
ARNT2
PLXNC1
TNK2
ERLIN1
ZDHHC7
ZDHHC9
TMEM151B
PSAP
CBL
PRDM4
CBS
TUBA3FP
PRDM1
WDR33
HES1
CRIP1
PRDM9
KRT19
TMEM88
KLHL26
KLHL21
TLE3
PAG1
RCAN3
RCAN2
SMS
NAPEPLD
NBPF1
LINC00856
TNFRSF10B
XIAP
PIM1
DCTN3
POLI
OSER1-AS1
KCMF1
CCNDBP1
ASPM
TM9SF4
TM9SF1
TM9SF2
PARVB
NUS1
MVP
LAMA1
SLC25A41
PLCL2
DCAKD
NREP
RNF25
RNF24
ENO1-AS1
GPR153
CMBL
GPR157
F8
LSP1
RELL2
SSTR1
VAV1
MFSD6L
CCBL1
NBEAL2
TMEM151A
KTN1-AS1
TMEM259
TMEM258
PSMD5
TMEM256
IGSF6
C1ORF86
ZNF18
MC3R
MITF
PPFIA3
MAB21L1
HSD17B8
NHS
SIPA1L3
APOL4
RNMT
ALDH3B1
CYR61
BANP
KPNB1
MIR5187
STXBP4
SUFU
MCFD2
COPS7B
NEXN
BACE1
NCK1
MYO6
SPIRE2
ZNF398
CMTM8
SUPV3L1
ZNF391
ZNF396
LSMD1
COL11A1
MIR4691
HPS4
HPS6
PATZ1
PEBP1
LSR
SLC17A9
RAN
SLC12A5
CCDC15
SLC12A6
CCDC11
CCDC12
LBH
SPIN1
IMP3
EXT2
ATP1B1
KIAA1644
TEX264
LOC100131060
ZNF280C
C16ORF11
VIP
LEPROTL1
DDAH1
DDAH2
CYB5R3
VLDLR
FUZ
PDXP
LTBP3
TCEANC
MIR3610
YPEL4
MIR4672
CCDC120
CCNE1
SRMS
GCC2
PRR24
CLDN5
PDE5A
MIR375
C19ORF59
TELO2
GALNT2
TUBB2B
NADKD1
CLUL1
LUZP1
PDX1
CLK3
SNX27
SNX25
MUT
HDAC3
ONECUT3
ONECUT2
ONECUT1
RFC2
SH3BP4
PGAM2
SGCA
PANX1
MESP2
ATXN7L3
ATXN7L1
NLRP7
ZBTB16
SPDYA
MEX3C
CYB5D1
TNFSF9
CYB5D2
TRAPPC10
DNMBP
POLR2K
KLHL11
DNAJC24
RRS1
ASCL1
COL5A1
LAMP1
JOSD2
REEP3
C10ORF32
FAAH2
LOC100129175
UVSSA
NRF1
NPTX1
ERCC6
SCN9A
CD244
NLRP12
BLACE
CEBPB
CEBPA
SERTAD3
GABARAPL1
PRR5
DVL2
DVL1
TNNI3
ABCB8
TPP1
TPSD1
TMEM240
MIR642B
MIR642A
ERCC6-PGBD3
RTEL1-TNFRSF6B
LMAN1L
CTNNA2
PHYH
FAM181B
DDX26B
TLX3
KAT6A
CACNG3
PMAIP1
MIR4751
MYL6
ATP2C1
RANBP17
MYL9
CERS6
ASPDH
LINGO3
BHLHE41
TFB2M
RORC
RORA
POU6F1
ADM5
TAGLN2
GJD3
ZNF474
HLA-DPB2
NGEF
FAM210A
ST7-OT4
MFI2
EXTL1
BZRAP1
LOC100288079
HIF1A-AS2
SLC25A22
MIR5047
MAN1A1
CNN3
GRK6
LOC100132356
FOXA1
MYO5A
IFT43
MIR3918
UNC119B
ID2
NOP14-AS1
LOC100288181
NAPRT1
LSM14B
FOXI2
MAML3
ZBP1
SNORA80B
TRPM5
CLSTN3
NINL
SURF6
GNL3
TUBB6
GBP2
ACSF3
MAL2
MAN2A2
BSN-AS2
CORO2A
MIR4484
APOLD1
SMTNL2
C4ORF22
INSM2
OTOF
NUP93
APOPT1
TBC1D14
STK36
GLB1L
SOGA1
CD52
AP4B1-AS1
TINAGL1
CD4
AMN1
CCR9
DOCK11
BCAS1
ADIPOR1
CD81
PAX9
LINC00051
ICAM5
ZNF267
ICAM3
ODF2L
BCL7C
CTDSP1
BCL7A
CTDSPL
LY6E
CD63
C7ORF72
EFNA3
CD68
TPD52L2
CD8A
EFCAB12
LRP2
NEUROD1
SGK3
C14ORF37
MIR3136
CDS1
ASNS
LINC00472
TMTC2
HLA-DOB
PDE4A
[truncated: 182 more rows]
