# Supplementary material for: Identifying Network Perturbation in Cancer
Source: PLoS Comput Biol. 2016 May 4;12(5):e1004888. doi: 10.1371/journal.pcbi.1004888 (PMC4856318; doi:10.1371/journal.pcbi.1004888)
Supplement: S1 File — (ZIP) [file pcbi.1004888.s001.zip › files/tf_data/CD34_5k/IRF1.csv]

NCBP1
LOC100652791
ARFRP1
PMM1
HKDC1
HSPA4
PIK3CD
FIG4
ZC3H10
RNF115
MEI1
ABCD3
TMEM53
IQCB1
SIRPA
XPC
SP3
SP5
PRKAG2-AS1
HNRNPDL
SNN
TRAPPC2
PARP12
TRAF6
NSL1
C19ORF53
PNISR
RIT1
MGST3
MFSD12
DENND4C
SWAP70
RARRES1
DUSP23
MTCP1
GMDS
TIPRL
WSB2
FAM169A
SDK1
KANSL1-AS1
PRSS50
HMGB3P1
CHST4
ITGAX
RPS6KA2
RPS6KA5
HLX
SFT2D3
GPSM2
COX7C
SNORD45C
SNORD45B
SNORD45A
ITGAE
PTPLA
VAPB
MTIF3
LOC100506713
FAHD1
ELMSAN1
ENOPH1
SULT1A1
OLIG2
OLIG3
SRPK2
CEP170
MIR19B1
ADARB2
MGRN1
CUEDC1
SPNS3
MIR3714
BIN1
C2CD5
MIR4530
EEA1
SLIT3
SLIT1
LOC338799
MND1
CD47
TNFAIP8L2-SCNM1
FPGS
SASH3
LRGUK
C3ORF58
EIF4E3
SNW1
TBL1X
MIR3151
C3ORF55
CDKAL1
ATP6V0E2
EWSR1
REREP3
RPN2
LOC442132
NTAN1
PPP2R3A
SIDT1
SPRED2
SIDT2
PRPF8
MIR497
CD177
RELT
C7ORF50
RELB
ZPBP2
MRPL39
THOC3
KHNYN
PDE8B
KIAA0930
TIGD3
IBA57
CD300A
PAK2
FOXP2
FOXP3
CLEC2B
MSL2
COPS3
COPS5
ZNF592
CEP95
AIF1
ANGPTL6
RGMB-AS1
TMEM45B
DPYSL2
PMEPA1
SCMH1
PMS2P1
ARL2-SNX15
SHISA5
CREM
BTC
SHISA3
GTPBP1
TRIM2
EPHX1
PDGFRA
KIAA1468
AMPD2
GTPBP2
PRKAR2A
MAGT1
C2ORF50
MLF1
MECOM
CSF1R
FBXW7
KIAA1683
NTF3
NUP107
SEPHS1
TJP2
CYP24A1
PPAN
SOWAHA
KIAA1199
SH3PXD2B
ST6GAL2
IPO11-LRRC70
MIR196B
FYB
MMRN2
CCDC167
LOC146880
HNRNPA3
ST3GAL1
RAC2
VCL
RUFY4
FCGR2A
CYTH1
PBX3
CYP7B1
SLC16A3
SLC16A6
DCAF7
CANT1
ZSCAN31
CDR2L
ERGIC1
TXNDC9
POLR3C
B3GAT3
TOPORS
UNK
TTC30A
CALM1
MAN2B1
MIR20A
TUT1
MIR196A1
WDR66
CUL3
CDH22
R3HDM1
PNKD
SLC15A3
DNAJA1
FCER2
KIF5B
NKAP
TTC13
LINC00336
AES
GAB2
NPTX2
ACN9
ICOSLG
SRSF4
SRSF6
SRSF1
SRSF3
EGR2
LOC100507557
MZB1
CISD3
CLNS1A
PAX6
PAX3
MRPL1
BCL9L
GINS3
SKOR2
CAMKK2
BAG2
MTRF1L
MYO1C
ADAMTS13
ARRB2
ADAMTS14
DENND6B
SLC52A1
CNTD1
LOC100652758
ATXN1L
DEF6
CBLN3
HOXA10
SLC6A19
PSMA8
GALT
HMGCS2
KIAA1456
FER1L6-AS1
GUCD1
LGALS2
KCNJ3
SNORD10
MYL12A
EIF2AK4
EREG
COL1A1
RCSD1
PLAUR
C1QTNF9B-AS1
MIR4738
MPDU1
SORBS3
MIR4736
SEL1L3
MANBAL
GCNT1
LYPD3
CCNJL
ATG3
LPCAT4
LPCAT3
EYA3
PIGC
FBXO32
PIGN
PIGT
HPN
PIGV
KIAA1147
PPP1CB
PPP1CA
LOC151484
OAZ1
C2ORF81
ATP6V0E2-AS1
KANK3
LNPEP
VEZT
DOLK
FXYD7
FXYD2
FXYD3
MAFG
DNAJC16
EIF1AY
ARHGAP23
ARHGAP22
PTP4A1
ARHGAP25
PTP4A2
ZSCAN25
ARHGAP29
ZSCAN21
NKRF
LOC100289361
UBR3
ATG2B
BMP7
SOCS3
MBTPS1
CCNF
NKX1-2
GOLGA8A
CCNJ
PTOV1
TMPRSS4-AS1
RASSF6
VMO1
HCST
CYGB
MRP63
MIR142
MIR630
INTS9
RHOQ
RHOV
RHOU
GATSL3
C1ORF148
DYNC1LI1
SNORA76
LSM3
RHOF
ETHE1
ANKRD28
PLSCR3
TLK2
MPL
ANKRD20A4
USP51
SNCG
SNCA
IL17RC
CCDC109B
HBA1
FAM217B
FCER1G
BTG2
FZD6
FZD9
TMEM107
SRD5A3
NFKB1
C10ORF85
RAP2A
SIAH1
USO1
PDZRN4
TGFBRAP1
PROX2
FHOD3
ATCAY
ZNF486
PIAS3
PSMB8
STAMBPL1
MRTO4
HIVEP3
FAM115A
HDHD3
ZNF317
JUNB
JUND
HIST1H2AM
HIST1H2AI
HIST1H2AK
HIST1H2AJ
C6ORF223
GNAT2
SWSAP1
CORO6
KCNK6
ZNF552
NACC1
TMPRSS9
ISYNA1
DKFZP434I0714
HOOK3
LOC100505812
TVP23C
EVI2A
EVI2B
KAT6A
FOXN3
PCDH8
DBX1
TGIF1
GNA11
ZNF652
TBC1D10C
FLJ13224
ZCCHC11
PPAP2B
ZCCHC14
CCDC140
GRAMD3
DLG4
SMG9
TOR3A
LOC729852
ZMYM4
SLC38A2
CAMK2D
IFNE
CAMK2G
BCAT2
OSBPL8
IFRD1
ALS2CL
OSBPL6
OSBPL5
AKAP4
RNASE11
SOX4
RNASE12
TEX2
SNRNP27
ENOX1
CD1C
LOC100132891
LOC730183
CELF1
MIR3189
MIR3188
PEG10
NKG7
HCG27
HCG23
GTF2B
ZIC4
JAK3
VSX2
GRM1
TBC1D2B
ALPK3
SENP7
DST
CHUK
TTC8
PPP1R3D
GLYATL2
GOSR2
FLJ21408
SNORD41
WDR83OS
ACP5
ACP6
CCDC97
MIR195
SDCCAG8
NRN1
C5ORF24
ANKRD37
ZNF839
SNORA67
RGMB
LHFPL2
LRIF1
ITPRIP
TMEM17
FAM91A1
KIF3B
LCOR
CTDNEP1
RIF1
GSG1
CEP41
C14ORF178
STARD3NL
STAG3L5P-PVRIG2P-PILRB
CAPZA2
ERO1L
GTF2IRD1P1
GEMIN6
MIR19A
PRTN3
MME
NCKAP1L
CHMP4C
PLCG2
MIR4743
HAND1
CETP
COBLL1
PMPCB
LPIN1
PSMC5
HEATR6
ARFIP1
SLC24A3
REST
HTATSF1P2
TLR8-AS1
SNORD37
TFG
SLC1A6
LIN7B
STYK1
SLC7A11-AS1
FAM60A
DNTTIP2
FGFR2
MIPEP
RABIF
DYRK1A
SETD6
CCNL1
CDKN2C
CDKN2A
NAAA
TSC22D1
FCHSD2
CXCL2
YIF1B
PHGDH
HRC
SDE2
SYT9
MESDC2
C20ORF203
TNFAIP8L2
TBC1D3F
MTDH
EXOSC6
FAM189A2
SAP30
TOPORS-AS1
SSC5D
MANSC1
MIR3197
EPAS1
BTG1
TBC1D31
CACNB2
RALB
CREBBP
ALKBH1
TRNAU1AP
SCYL1
RCOR3
RCOR2
RCOR1
TIGD4
PDE12
SET
C6ORF1
AAMP
MIR18A
THAP1
CARS
PODXL2
U2SURP
IL6R
SNORA51
FAM65B
SLC22A16
NSMCE1
CDK6
HAPLN1
SKOR1
MIR663B
PTK6
CEP57
FAM188B
MSH6
ITGB3BP
VAV3-AS1
PRKY
FAM219A
ADCK4
EOMES
DNAJC17
BCDIN3D-AS1
DNAJC13
CHRNG
PRKCI
CES1
HIST1H3C
METTL21A
HIST1H3J
HIST1H3H
HBA2
HIST2H2AB
HIST2H2AC
DDX23
SEC11C
PFKFB1
PFKFB3
ZNF91
LOC100507250
RAET1E
UBE2J1
ADD1
PPIL3
CWC25
PPP1R3F
MAP3K9
PROX1
PPP1R2
PARD6G
TRUB1
CCDC96
CYP4F11
TNFRSF13C
SETDB1
LUC7L3
CCDC77
FMO1
ZNF202
NFIC
MIR4748
NQO2
CTSC
SH3GLB2
CTSG
TMEM109
NACAD
MCMDC2
GPATCH4
LRRC70
GPATCH3
GPATCH1
NME6
PCYT1B
C17ORF82
ZAR1L
FREM2
LOC100128822
SPEG
SNORD48
FGFR1
EPB42
GSKIP
MATR3
FBLIM1
FLJ33534
SNORD110
AHNAK
NT5E
VPS37B
AFF1
PTOV1-AS1
CARD8
PNPLA4
CARD6
PHKA1
FRMD8
LOC100507463
PHF20
FRMD3
UBE2H
MIR4727
MED13L
ST8SIA6
ST8SIA2
DSCR3
LOC147646
UBE2Z
DPF2
VSTM2L
BTBD19
LOC148709
MIR497HG
RHBG
DAG1
PDCD4-AS1
GPR84
CLEC1A
NDUFA6
BCL11A
ACSS1
WBP11
SALL4
GPR65
VPS4A
FAM171A2
ADAM28
MAEA
SNRK
IL15
TREML2
STX12
ZMPSTE24
LIPA
BPGM
TTF2
HIST2H2BE
ZNF813
FBLL1
MKX
VEPH1
KLF11
RNF170
TFAP2B
GDF7
MCCD1
MIR153-1
NT5C2
MEA1
OTOP3
ANXA5
ANXA7
MSI1
KRTAP4-11
UTY
DUSP10
SAMHD1
CRABP2
CYCSP52
DNPH1
POGZ
NDUFS2
NDUFS4
ZRANB3
HBD
MROH8
ATP9A
ZFYVE1
PPT1
RXFP3
CCDC88C
RXFP4
GPR101
SUSD4
TSACC
SUSD3
SUSD1
RNASEK
GOT1
SOD2
TMF1
RANGAP1
VWA1
LOC654841
TRAF3IP2-AS1
H2AFV
SNORD52
CCDC80
H2AFX
SNORD56
CCDC84
NIPSNAP3A
DDX5
LOC286467
TNFRSF9
RRAGD
HLA-B
SLC7A3
NFKBID
SLC7A1
TRAF5
DKFZP434K028
UBE3A
PRSS33
SLC35A5
LOC653712
NR5A1
UBXN4
EPM2A
PGM3
SNORD105
SNORD104
ADAT2
HIST1H2BL
FGF5
HIST1H2BO
HENMT1
VAV3
PDZD7
LOC100127983
PDZD8
MIR940
KIAA1211L
MIR4796
HEYL
SGCE
CNKSR3
FOXN1
SCPEP1
PPP1R12C
LOC606724
DUSP6
SGPP2
LRRC8D
PAQR7
BCOR
MIXL1
PTENP1-AS
SYNGR2
METTL5
STAT5B
NKX3-1
TBC1D14
TMLHE
C19ORF80
GPR55
LOC730227
HCFC1
HAGH
CMPK1
CMPK2
C1ORF200
PXK
DNASE2
PXN
DNMT3A
SNORA38
PTGIR
AAK1
FOXD4L1
LINC00960
NEK2
GFI1
ATF1
BHLHA9
SCG5
PRKAG2
SEMA4C
ZCCHC16
ZFYVE19
NCAN
RPF2
NAPG
MCU
LOC100506810
SLC9C1
LRP2
ARHGEF12
MUC17
NPL
TTI2
ZGPAT
GADD45GIP1
RHBDD3
CEP72
LGR6
C12ORF79
PRG1
BAZ2A
TSTD2
OR2W5
DNAI1
BUB3
TADA2B
GSX1
RNASEK-C17ORF49
LOC100287177
NFIL3
GDF15
ZNF514
TSPYL4
TMEM121
KIF9
TMEM128
VEGFA
NUDT6
SLC39A5
C17ORF62
GZMA
C17ORF66
CABP5
LOC654433
ZNF423
USE1
FBXO33
EMC1
ZNF428
RECK
MBOAT2
AKAP12
NEDD9
SCLT1
PRH1-PRR4
P2RY14
SKIDA1
CDC37
TVP23C-CDRT4
LONRF3
SEC22C
WBSCR16
JARID2
SCAF1
LASP1
HEBP2
RIOK2
APBA1
LTV1
LOC644248
WDR6
GPATCH2L
WDR83
ATP13A1
ESYT1
RAI1
SKA3
MYBPC2
LOC100505658
VAC14-AS1
PDIK1L
COA3
SLC38A8
GPR45
ARSE
E2F5
ARSG
EXOC6
E2F2
HMBOX1
CA2
CA1
CA6
E2F8
ACBD3
ACBD7
FUT2
EEF2
PDGFRB
TFAP2E
IZUMO1
TNRC6A
FBLN2
ADAMTS4
LOC648987
ARHGEF9
GATA2
GMCL1
PLXND1
IFITM3
IFITM2
HPCAL1
IFITM5
CENPH
C14ORF132
REV3L
LINC00229
SLC41A3
LOC389705
CPNE1
PLEKHA6
EID2
SYNPO2
C11ORF83
PAPL
DMRT2
NGB
KMT2A
RRAS
ARFGAP2
UNC93B1
NCKAP5L
MPHOSPH9
DDX58
BMF
NEK1
ADAR
GATS
MIR330
MRPS31P5
GPR160
TNKS2
C12ORF60
RNPS1
C12ORF65
RPP25
MIR935
HYKK
GLTPD2
FAM185A
NASP
LOC100505795
HS6ST1
HS6ST3
WDYHV1
PROSC
NUDCD2
NUDCD3
CCDC42
TRPC5
RPL41
LOC401242
TBX15
CADM4
VGLL4
RANBP2
FGD6
FGD1
SATB1
TM6SF2
CSPP1
STX4
SLC23A1
SLAMF8
LOC400685
PHF19
DPAGT1
SLC5A5
YWHAZ
HDGFRP2
SLIRP
NOP56
OC90
PCBP1-AS1
AURKB
LOC400043
NR4A3
CHRM4
MT1X
TXLNA
HRASLS5
MGAT5
WDR46
UPK1A-AS1
SLC6A9
TOB2P1
AXL
C1ORF229
C1ORF228
FMNL1
LOC728431
STAP2
H3F3B
MC1R
ANKRD40
LRRC6
AQP8
TNIP1
USP36
MORN4
ADCY6
KIF27
RBBP6
SNHG6
STX3
DOCK8
DOCK9
SKAP2
GRIA1
HOXB8
GRIA4
SEPT9
SEPT4
KANSL1
SLC9A7
SLC9A1
MFF
MFN2
LIM2
GK5
LOC100129148
C11ORF96
C11ORF95
RBM39
EPHB2
EPHB3
GSPT1
RALGPS2
EPN1
HOXB7
HLA-DPA1
TP53INP1
MIR1468
NADK
SMIM14
LOC100505636
TCHH
TBX6
SNORD87
C9ORF85
SLC10A7
MCCC2
ERN1
MYCBP2
UCHL3
KRTAP16-1
HNRNPUL2-BSCL2
C17ORF49
MLNR
COX7B
SIGMAR1
HYI
BAHD1
KIAA0408
CORO1A
MIR17
MID1
ECT2
NUP188
ANKRD30BL
HNRNPA2B1
KCNS2
SYNJ2
MIR4638
MYCT1
MRGPRF
LY9
DYX1C1-CCPG1
TP53BP1
NIF3L1
SLC18A2
NAA50
CASP8
CASP9
PURB
SNORD15B
LOC285547
KCNN2
BLID
TMEM88
GLG1
SETD1B
MIR3677
S100A11
NKX2-1
NKX2-6
TTC9C
ADAD2
TRMT11
MIR4453
MYC
PRRC2A
FLI1
SLC2A11
FAM76B
PCGF5
ATP8B4
ELP5
ASPHD1
METAP2
MIR9-3
AKR1A1
PNMA1
SNORD57
KLHDC3
PLXNB2
CMAS
PCBP1
ZBTB33
DDX60L
LZTS3
XRN1
C1QL1
KLHL35
ZKSCAN7
RASL11A
ODF4
TMEM92
CROCC
SEZ6L2
TRIM41
PEX3
AP3B1
RBM23
BTN3A2
HIST1H2BN
EPHA2
C11ORF48
ATP5J
HNRNPH1
ME3
FLJ11235
TBC1D3
HSPA12A
KDM6A
TRMT1
PFDN6
MTHFS
CGB7
UNC13D
POMC
PGRMC2
HNRNPUL2
UBE2L6
TPRA1
TMEM191A
TLL1
RPS13
ARL1
ARL2
LOC100129931
CNTNAP2
RIPK4
ZC3H12A
GCLM
FAM149A
BHLHE22
GCLC
LOC401463
SLC35E2
C12ORF45
ULK3
TFAM
PLCL2
MIR4687
MAP7D2
POU4F2
MIR21
C1QTNF8
RNU4ATAC
LOC100507173
G3BP1
PTPRN
MYO7A
FKBP5
ACADVL
GPM6A
SRSF10
LINC00705
CYP46A1
APBB1
APBB2
MANF
OFD1
GPR153
SLC35A2
FLJ46906
AK9
MON2
MIR4469
SNAP23
CCND3
MIR4669
PRR13
HSD17B12
ATP6V1A
TBCC
GPR19
LOC155060
SFXN3
SPTSSA
IFIT2
RWDD2A
CCT3
SOX12
EFTUD2
HMMR
CMC4
PDLIM3
BRCC3
LMX1B
IRGM
TNK2
FAM89B
ZNRF1
ZC3H3
ZC3H4
CBS
PRDM2
MYBBP1A
EFCAB7
PRDM8
EFCAB2
ABHD17A
ABHD17B
HIST1H2BB
RCAN2
TESPA1
TLE4
SLC4A7
TRIM58
ADCYAP1
PTCRA
POLM
TPTEP1
KCMF1
RBM17
PCDHB15
LOC100129361
BEND6
FAM96A
CCNYL1
MXRA7
SLC25A45
TAF1C
CMBL
ALK
GSTZ1
RELL2
TMEM8A
TMEM8B
TOX
TMIE
SGMS1
EPS15
PPFIA3
CNOT3
RYBP
APOL3
CREB5
ALDH3B1
TTLL6
KIAA1737
RTN1
RTN3
CIDECP
BACE2
PRCD
RABGGTB
RABGGTA
CMTM3
PRCP
FAM126A
LSMD1
GNPDA2
REXO4
SLC25A13
NFE2L1
EAF2
ZNF263
MIR4278
SCAND3
HTATIP2
LOC100506746
C4ORF33
SNX1
SNX5
SNX9
NOS3
SLC29A1
COX6B1
ARL4C
MIR3614
YPEL3
YPEL2
CEL
FTSJ3
ITPKC
STK24
LOC645752
ITPK1
RASGEF1B
JAM2
LGALS7B
GALNT9
HOXA-AS4
BCAR1
IRF5
LOC100129550
HAT1
EFNB3
HDAC3
EFNB1
CLOCK
RFC5
MAPRE2
ONECUT1
KIF14
FANCD2
CBX8
MESP2
CBX3
C3ORF80
ZBTB14
PSEN1
CYB5D1
ADORA1
CHPT1
WDR20
LINC00461
LYSMD3
KLHL15
KLHL18
RAB1B
ACADSB
IGF2BP3
NAT14
TRIM65
OR10H1
CDC20B
LENG8
STAG3L5P
SRCAP
USP3
USP7
MRPS16
LOC100996325
C11ORF63
FAM192A
CEBPE
MIR577
ABCB6
ZC3H7B
TMEM246
LSM1
MFSD6
MIR1181
HMHA1
SNORD105B
LILRA5
TCTEX1D1
PPM1M
ZNF653
TCTEX1D4
LOC388906
PMAIP1
KIAA1257
PRPF4B
EPB41L4A
RAPGEF3
PTENP1
SLC35G2
MIR1292
CERS2
LINGO1
EML2
INHBE
C12ORF29
MYRF
ST7-OT3
HLA-DPB1
SPEF2
ZMYND8
BZRAP1
SLC25A22
SLC25A20
SLC25A27
SNRPD3
SLTM
KIT
NMBR
KPNA3
ZNF275
BST2
FRS2
MIR92A1
EIF5B
SDHAF1
TRPM2
FCN1
TUBB3
ARV1
EPN2
MIR3607
RBFOX2
SH3BGRL2
MIR4649
FAM174B
C4ORF22
EIF3A
LOC100134368
CCR1
CD7
BCAS4
SNX11
CD80
HPRT1
ICAM2
ICAM1
ZNF610
CD68
MIR589
GABRB2
TMEM87B
PODNL1
NEUROD2
NEUROD1
MIR3136
TMTC1
ACAD9
PPAN-P2RY11
PDE4A
GABPA
STIM1
LIMK2
ELF1
MAP2K1
MIR17HG
MAP7
TEAD3
TEAD2
MICU2
RNU11
BRI3
APEX2
MALT1
MAD2L1BP
ESRRG
C6ORF136
MAFG-AS1
C1ORF101
ARX
DKFZP686K1684
COL20A1
ABCC3
ASB13
FAM124B
HRK
PSMF1
NDUFA6-AS1
GSN
SPINT2
SPINT1
BAG4
GOLGA1
CYP39A1
CCDC85C
SYT8
SLCO3A1
EHBP1L1
HK3
RSPRY1
UMODL1
T
TSPAN9
MIR1260A
NKX6-1
ZNF445
BARHL2
TFPI2
ZKSCAN3
FBXO3
PTMS
L3MBTL4
DKKL1
ZKSCAN8
KDM5A
RASD2
H6PD
SLC25A35
SNORD86
PREX2
PREX1
MIR4444-1
TMEM187
LOC440925
FAM102B
ZNF137P
CACNG7
WNT11
IFT74
HEXIM1
STT3B
C16ORF74
ETV4
TSPAN33
POMT2
FAM111B
FAM5C
RTN4RL2
EHD1
ITGA8
PPAPDC1B
EFCC1
IKZF5
MIR4492
NKX2-1-AS1
CCDC103
CCDC105
MIR4657
HNRNPU
MIR5708
CECR1
MRM1
SLC13A3
LOC100129195
SYDE1
SERPINF1
TCEAL5
XKR5
IFNA8
IFNA2
MIR449A
MIR449B
MIR449C
MGME1
HSP90AA1
PHF20L1
CIC
LINC00087
CACYBP
MSC
RAB31
TATDN3
AHDC1
GLI1
GLI4
DISP1
C19ORF73
PEF1
PLS1
C6ORF48
LINC00886
PDIA5
GPC1
RAB3B
LRG1
BICD2
PLEKHG2
NFIA
PLEKHG6
BZRAP1-AS1
SLC7A11
SIGLEC9
NFIX
SPATA5
