# Supplementary material for: Identifying Network Perturbation in Cancer
Source: PLoS Comput Biol. 2016 May 4;12(5):e1004888. doi: 10.1371/journal.pcbi.1004888 (PMC4856318; doi:10.1371/journal.pcbi.1004888)
Supplement: S1 File — (ZIP) [file pcbi.1004888.s001.zip › files/tf_data/CD34_5k/IRF2.csv]

DUOXA1
HIST1H4B
HIST1H4A
AGL
HIST1H4G
FHIT
NELFA
ARFRP1
MZT2A
ASS1
NCBP1
ALDH6A1
TM4SF19-TCTEX1D2
HKDC1
GPR182
PIK3CD
FIG4
ZSWIM6
IRX5
LOC100130275
ABCD3
ABCD4
IRX3
TSPO2
SP9
PCSK1
C2CD5
GRINA
SP3
SP4
KCNF1
PRKAG2-AS1
GOLIM4
OPA1
CLEC2L
PARP16
TRAPPC2
PARP12
PARP10
ITGA9
UGCG
ATP2A2
RIT1
MFSD12
IQSEC1
PHLDA1
APOA1
PHLDA3
LOC100507283
LOC400958
WSB2
HRH1
FAM169A
KSR2
KCNIP1
SDK1
LIN28B
CHST2
CHST4
NOG
PPP4C
SMAD1
AFTPH
EIF4E
SHROOM1
CTH
EXOSC10
C16ORF62
ARF1
PLRG1
ARF6
ELMSAN1
ARTN
HERC2P2
ENOPH1
RGPD3
SH2B2
NOL8
PRKAR1B
LINC00673
SRPK2
C1QTNF9B-AS1
MIR19B1
IRF4
MCF2L
ATP1A1
SPHK1
CUEDC2
HMGB2
HMGB1
RBMXL1
PGLYRP2
ARL15
MIR3714
NFX1
SIRPA
IFT88
SLIT3
FIP1L1
GFAP
MND1
SASH3
LRGUK
C3ORF58
NIPAL3
RAB24
THAP5
THAP6
ZSCAN12P1
CYB5B
RALB
WDR75
REREP3
RPN2
SYTL3
LOC442132
SIDT1
SIDT2
PRPF8
CHI3L1
SLC25A21-AS1
ASB2
SIX5
CLOCK
CD177
SLC47A1
HDGF
PIP4K2A
UBE2R2
KLK2
SH3BGRL
HNRNPDL
FAM45A
FABP6
FAM45B
AVPR2
SYS1-DBNDD2
NRXN2
RFX3
DBP
TMEM43
NUP88
FOXP1
COPS2
KHDRBS2
ZNF598
MIR596
MGC16275
LOC63930
SDF2L1
PPP1R9B
FDFT1
TCF4
COX15
ARID2
PMEPA1
IGFBP3
SEPN1
SCMH1
PHLDB3
PMS2P1
SLC25A27
SHISA4
SHISA5
PFN2
TMEM217
CREM
PPP6R2
ZNF114
S1PR1
MDN1
EPHX1
TMC6
LGR4
TMC8
PPA2
C2ORF50
QPRT
BET1
RSPH9
TMEM14A
MECOM
CSF1R
SNRPA1
RPS6KB2
ETF1
CIB1
FOXB2
LETMD1
CLIC2
NLGN1
TPMT
SSX2IP
IER5L
BBX
RPS4X
C16ORF54
TJP2
CXADR
CYP24A1
METAP1D
PTCRA
KIAA1199
HLA-DPA1
FAM117A
F2RL1
ITM2B
ST6GAL2
AP3S1
TSNAX-DISC1
OAZ1
HIST1H4F
FYB
PDK1
ZNF3
MIR4634
SGK196
MIR3676
ST3GAL1
LCORL
RAC3
RUFY3
PBX3
DPH2
MIR4521
SLC16A7
SLC16A6
WIBG
DCAF5
FAM71F2
WIPF3
WIPF2
CALCB
PTCH1
ZSCAN31
CD38
DYNLL1
ZFR
CD34
TXNDC9
CPPED1
LUCAT1
LOC728537
LINC00423
LINC00421
INIP
MIR196A1
WDR61
WDR66
FLCN
OIP5
PNKP
CREB5
TRIM27
R3HDM1
SLC25A4
PNKD
SLC15A3
FAM65B
DNAJA1
ORMDL3
RBM47
PTPN13
KIF5B
KIF5C
CH25H
DNAJC24
GAB2
LOC100506844
LINC00938
ZSCAN9
ZFP91
SRSF1
ABCF2
NKX2-6
MZB1
USP46
SRSF9
USP42
ENOSF1
TMEM72
CISD2
CISD3
UMPS
TRMT11
ZNF581
ZNF580
C14ORF159
MRPL2
SCRN1
PTPN4
SLC39A8
ACAD9
LRCH4
NPTXR
EIF4EBP3
RPS2P32
MS4A15
MTRF1L
KMO
RPS6
ARRB2
ADAMTS14
CHCHD10
VDAC1
MEOX1
SLC52A1
ARHGAP23
LOC100652758
DEF6
GMFB
HOXA10
PSMA1
PSMA7
OBSL1
MGC2889
PSMA8
GALT
SRC
NEMF
ZNF326
COL4A3BP
TSSK3
FBXO43
ZNF322
GRID1
DNAJB1
FBXO48
SRR
LGALS8
MSH6
SFRP2
MYL12B
SNORD12
KCNJ9
HN1
COL1A1
RCSD1
MIR4289
PLAUR
SNORA59A
MIR4284
SNORA59B
FOXO3
FOXO1
FOXO4
DDIT4
SORBS3
AP3B1
RAB3IL1
GCNT1
LYPD3
CCNJL
RPL23
ATG3
LPCAT3
RGS3
EYA4
ALOX5
PIGC
PIEZO2
TMEM194A
HPN
LINC00658
CCDC171
CCDC174
CCDC177
C2ORF81
KLHL5
C2ORF88
NAB2
FXYD2
NDUFAF4P1
KIAA1841
ZFAND5
PLIN2
ZYX
MAFG
EOMES
SMAP2
ATG2B
HSP90AB1
PTP4A1
PTP4A2
ZSCAN21
ABCB6
MICALCL
MRPS9
TDRD3
SOCS6
UBR3
C3ORF38
BMP7
TWF2
PCNA-AS1
SOCS2
LOC731223
MBTPS1
CCNF
NKX1-2
NR2F1-AS1
FTSJD2
PCM1
RASSF3
TMEM120B
TMPRSS4-AS1
VMO1
THAP10
RSAD1
ZC3H7B
MRP63
CHD8
MNT
GATA3-AS1
PSME4
TTC3
RHOQ
FAT4
C11ORF31
TTC8
RHOU
GATSL3
RHOH
ANKRD22
EFHC1
WFDC2
POLR2I
ELP5
ANKRD28
INHA
TMEM66
PRDM15
DEPTOR
PRDM11
MPL
KLHL42
HIST1H3A
CASKIN2
SNCA
ASCC3
C9ORF135-AS1
AGO1
KDM1B
EBF1
CCDC109B
LAP3
HIST1H3J
FAM217B
SRGAP2D
HPGD
BTG2
ZNF627
TEF
PTOV1
SRD5A3
C10ORF85
DNPEP
RAP2C
RAP2A
GGA2
USO1
ADA
PDZRN4
ADO
ADM
TGFBRAP1
HIST1H1B
ZNF483
PSMB8
PSMB2
LPXN
SPG7
HIST1H2AM
HIST1H2AL
OVOL3
HIST1H2AH
HIST1H2AK
P2RX1
C6ORF223
P2RX5
SWSAP1
HSPBP1
ESCO2
HIGD1A
RPS19BP1
CTU2
STPG1
ZNF552
ACOT12
ACOT13
VPS13A
SH3KBP1
TMPRSS9
TRAF5
TRAF6
TNFSF8
FOXN1
ABCC11
PCDH8
RPL36
GRIN2C
GNA12
GNA11
C9ORF135
ATF7
ATF1
ATF3
FLJ13224
MIR631
ZCCHC18
TMCO6
L1CAM
CCDC148
ACTG1
LHX1
DLG3
DLG2
DLG5
LHX8
LHX9
COMMD6
METTL16
LOC729852
B3GALT5
NPR3
IFNE
IFRD1
LOC648987
OSBPL5
UBE4B
GTF2F1
AKAP3
CD3EAP
MIR4505
AKAP9
ENOX1
NFU1
LOC100132891
CELF6
LOC730183
CELF2
CELF1
POLR1A
IMPAD1
MIR3189
TMEM132B
CHIC2
RCN1
DRP2
MIR1908
ZIC4
ZIC5
JAK2
JAK3
ZIC1
TBC1D2B
AGAP11
SENP7
LOC100506990
DST
MAP3K8
C5ORF30
MIR4784
PPP1R3D
PPARA
ING4
CYSTM1
DCDC1
FSIP1
GSTO2
CAMSAP2
GLYATL1
MPP3
CD14
BHLHE41
SLC18A3
FLJ21408
P2RX5-TAX1BP3
ECHDC1
ACP5
SDCCAG8
C5ORF22
RAP1B
C5ORF24
KIAA0947
RGMB
NCOA2
BSX
NCOA7
NCOA4
FLJ10038
ATOH7
EEF1A1
LCOR
ELL2
LIMD1
RIMS1
RIMS3
P4HTM
RIF1
SATB2-AS1
SS18
MAD2L1BP
ABCG4
PRAM1
PDE10A
STAG3L5P-PVRIG2P-PILRB
GEMIN8
MSGN1
ZNF630
GEMIN6
TBCB
MIR19A
SWI5
PRKD2
NCKAP1L
AP5B1
PLCG2
ERF
FMO1
HAND1
MIR1238
GIPR
EIF2S2
HERPUD2
CDK19
ZNF121
LPIN1
KLF7
KLF2
RNU5D-1
PSMC5
ARFIP1
ARFIP2
SLC24A3
REST
HTATSF1P2
TRIP10
C10ORF32-AS3MT
MEX3A
TLR8-AS1
IL17RC
TFG
MAP3K13
SLC1A4
SLC1A5
PPP3CC
SLC1A1
SLC1A3
SYCP2L
FRYL
LOC646903
IDI1
SLC7A11-AS1
DHTKD1
ZXDC
SCRT2
MIR1244-3
MIR1244-2
MIR1244-1
RARA
B3GNT2
CXCR2
SNORD12C
TMEM107
CXCR1
MIPEP
RABIF
MTMR3
GINM1
CDKN2A
NAAA
TSC22D1
MTFP1
HRK
EDEM1
TUFT1
SOCS2-AS1
LRRC4C
SLC2A8
PTGES3
C17ORF82
C15ORF48
PLAGL1
NFATC2
C20ORF203
NCSTN
VPS13A-AS1
MTDH
EXOSC7
MADD
SAP30
NBL1
EN1
ANGPT1
PPP1R14B
SSC5D
C3ORF18
MIR3190
MIR3191
EPAS1
MIR1915
RAB7L1
TBC1D31
DEPDC4
VPS52
SEC24B-AS1
CREBBP
TMEM126B
SCYL2
RCOR3
STXBP5
TIGD4
BRIP1
SSSCA1-AS1
DNAJB9
ATP5A1
AKNA
DNAJB4
GPATCH11
AAMP
ENY2
MIR18A
ODF3L1
IL6R
ENO1
DMXL1
MDM1
SNORA51
LINC00909
TBL1Y
MIR92A1
KLRC4-KLRK1
SLC22A16
GRIK3
GOLT1A
HOXA6
HOXA5
NSMCE1
CDK6
ZNFX1
HOXA9
LPAR5
CEP57
FAM188B
NENF
SF3B3
LIMS1
VAV3-AS1
GAL3ST1
PRKY
FAM219A
RERE
CNIH4
ADCK4
ADCK3
DNAJC16
DNAJC17
DNAJC13
COPA
DHH
ATP10D
NIPAL4
PRKCG
TMEM54
HIST1H3F
METTL21B
SGSM1
HBA1
LMNA
HBA2
HIST2H2AB
HIST2H2AC
PFKFB1
ACKR3
MLXIP
ZNF91
FBXO18
UBE2J1
ADD1
FBXO11
RAET1L
CHSY1
MIRLET7F1
PPP1R3E
MAP3K9
PARD6G
CCDC96
SPOPL
HIST1H1A
MARVELD2
NUP214
GDPGP1
TRPV6
NUP210
SETDB1
LUC7L2
MIR4740
FAM131C
EVX2
SETD8
TMEM109
SETD5
LRRC71
SETD7
SETD6
CXCL1
PSRC1
CXCL2
FOXN3
SYK
CARD6
FREM2
ZCWPW1
ZNF37A
MSANTD2
CLSPN
DUOX1
EPB42
GSKIP
MATR3
FLJ33534
SNORD110
NT5M
NT5C
NT5E
PTOV1-AS1
PNPLA1
PNPLA4
ZNF32-AS2
IGSF9B
ATG10
ATG12
FRMD8
MAN2A1
LOC100507463
DLG5-AS1
FRMD3
UBE2I
C21ORF91
SETD5-AS1
MED13L
ST8SIA5
ST8SIA4
CTAGE7P
PTCD3
DSCR3
SAFB2
NRROS
GNAL
RPAIN
LOC341056
SEC14L1
RNU6-33P
ADIRF
SNED1
NSMAF
VPS45
THSD7A
CTDNEP1
BMP2K
TMCC3
ZIM2
BCL11A
MAP1LC3B2
NDUFA9
SALL4
PLEKHM2
FAM72A
RAB9A
LINC00379
FAM162B
WNT1
IL15
IL6
PALLD
TMSB15A
STX16
SAT2
LOC647323
CUTC
EIF1
JARID2
RBMS1
ATP11B
HIST2H2BE
ANKRD16
FBLL1
SPTBN1
RCHY1
TFAP2A
TFAP2B
GDF7
MIR153-1
POU3F3
OTOP3
CEP68
ZBTB7B
CEP63
MCM2
SCD5
FAM53B
DUSP10
POGK
SAMHD1
ANO10
POGZ
GSTCD
NDUFS7
A4GALT
SP100
DPF2
ZRANB3
ELOF1
HBD
MUC22
MROH8
DHX15
TPX2
CCDC102B
WWC3
CCDC88B
DGCR2
TSACC
ZNF787
GPR107
GPR108
MFAP3L
MAPKAPK5-AS1
GOT1
RNASE4
SAFB
BAMBI
SMIM20
TRAF3IP2-AS1
BRSK1
PYCRL
MST1R
LOC100216545
CCDC84
INADL
TLR8
CYB5D1
STMN1
ULK3
C16ORF80
ANKRD36BP2
SLC7A1
NFKBIZ
EP400
LRRC61
NGLY1
PGRMC2
KIAA0100
SLC35A5
LOC653712
PCOLCE
UBXN6
MYD88
EPM2A
ASIC4
PGM3
FGF9
SART3
MIR4312
HIST1H2BN
HIST1H2BO
HIST1H2BH
FGF2
HIST1H2BK
SLC25A45
SLC25A46
POU4F1
VAV3
SDC3
HOXD13
NUP153
ELOVL7
STON1
ACTR6
WNT7B
LIN52
MYNN
LMBR1
CNR1
CNR2
NR6A1
C21ORF88
SYVN1
GTDC1
MAPK9
GABPB1
LRRC8C
GEMIN8P4
BCOR
ANKS1B
ANKS1A
THNSL2
METTL1
METTL5
GLB1
ACTRT3
GNRH2
NUMA1
BMP10
CACTIN
LOC730227
CPNE8
CPNE3
C1ORF200
RFTN1
USP6NL
DGKA
DGKD
DGKE
DNMT3B
DNMT3A
PTGIR
LINC00966
AAK1
LINC00960
ANKRD63
USP18
NPM1
USPL1
GFI1
RNF165
NEDD4L
PPCS
PDPK1
ADAR
ZDHHC14
ZDHHC17
SCG5
PRKAG2
SCG3
POGLUT1
FDXR
SEMA4C
SEMA4D
OTUD7A
ZFYVE19
CTAGE5
NAPG
MRPL55
YAF2
ARHGEF12
SLITRK1
ISM1
ZNF681
IQCC
RNU5E-1
TTI1
ZNF175
AHR
ZGPAT
RGMB-AS1
NPY
GPM6A
ZNF775
KLC4
ELAVL4
ZNF197
MMP16
C12ORF73
MMP11
PDS5A
UBE2D3
C9ORF66
PRG1
SAMSN1
TSTD2
OR2W5
DNAI1
TREML2
CHCHD4
TADA2B
LOC100287177
NFIL3
GDF15
DYNC2LI1
TMEM121
C10ORF114
PPP1R11
SMG6
C17ORF62
C17ORF67
CABP7
TMEM74B
GZMH
PTGER4
FBXO32
SIRPB1
NAB1
ZNF428
ZNF429
SMG9
MIR4308
MBOAT1
REN
COL2A1
GPRC5C
BPGM
SKIDA1
S100Z
UNC5CL
CDC37
MCU
LONRF3
BIRC3
SPIB
LTK
CDCA7L
RIOK2
TMEM63C
KIAA1598
LTV1
ABT1
MAP2K7
LOC644248
TTC7A
BCL9L
LINC00482
PGF
MIR4434
FAM60A
ESYT2
RAI1
SKA3
CXCR6
CXCR4
JAG1
AJUBA
FOLH1
HS6ST3
PLEKHO1
NRP2
EXOC2
ARSE
ARSG
EXOC6
LOC100506314
LINC00398
CA1
SHISA9
ANK2
FUT2
CAMK2N1
PPP1R13L
TDP2
SNORA21
LINC00959
GABPB1-AS1
EVA1C
MIR4482-1
STXBP5-AS1
OR9A4
USP25
USP22
DDX39A
WNT10A
WNT10B
ADAMTS8
MIR147B
IFITM3
CENPN
LIPE
HPCAL4
CENPH
MIR1470
LIPK
RAMP1
HYMAI
C14ORF132
RAMP2
AMACR
REV3L
SIGLEC10
SEC24B
RNF19A
LOC389705
SCARB1
MIR429
PLEKHA6
TM4SF19
GATAD1
NETO2
MAGT1
PAPL
DMRT2
ESRRG
TRIB2
LAMB1
DDX58
DDX59
NEK3
OSCAR
DDX50
ZNF165
ZNF763
ZNF184
ZZZ3
VNN3
MIR935
CCDC8
GLTPD2
DNAH2
EGLN2
NASP
DOPEY1
SNORA9
LOC100505795
MIMT1
WDYHV1
TNKS
NUDCD1
ZNF234
PRPF40B
SPRY2
IFI27L2
GMNN
INTS12
HPGDS
TBX15
FBXO24
CADM2
VGLL4
CADM1
CELF4
FGD1
GNB2
NUDT10
NUDT17
SATB1
LGALS8-AS1
CSPP1
RANBP2
PHF16
PHF11
PHF13
DNM1P41
LOH12CR1
LSMD1
LOH12CR2
ECE1
LPHN2
HDGFRP2
NOP56
SRP14-AS1
FCRL6
ZBTB1
MAT2A
NR4A2
FCRLB
CARD10
TXLNA
MGAT1
MGAT3
PDCD1LG2
CHST13
VPS18
FEZ1
AGAP2
MYEOV2
BOLA1
SATB2
SLC6A6
TSEN54
URAD
AXL
CYMP
LOC728431
IRF2BP2
STAP2
ZIC2
MAPRE2
AQP6
AQP7
CRYL1
VSX2
OR4N4
USP38
USP39
SCARNA9
USP37
RBBP9
RNF187
RBBP6
RUNX2
RUNX1
RNF219
FRA10AC1
ZBTB20
RNF216
ZBTB25
DOCK8
DOCK9
MIR146B
DOCK1
SEPT4
SEC1P
GK5
MEIS2
SYT12
UCK1
CDK5R2
LOC100129148
C11ORF96
C11ORF95
ZFAS1
FAM98B
PLCB3
EPHB4
BAHCC1
EHBP1
SH3PXD2B
RSL1D1
TP53INP2
FAM32A
ANG
MRPS28
MRPS26
CDC14B
CDC14A
RPSAP58
NVL
AVIL
FGF20
PHF1
NADK
SMIM12
SMIM14
LOC100505636
TBX2
ZNF32
FBXO5
SNORD87
C9ORF85
KCNA3
SH3GL3
SS18L1
UGGT1
FOXD4
BEND6
UCHL3
CTDSPL2
CAPN14
ATL2
GLYATL2
ZNF407
COX7B
MIR600
CYFIP1
SNTB1
DIP2B
BAHD1
KIAA0408
PRELID1
MDH1
GUSBP2
MIR17
STAM2
TERC
HNRNPA2B1
ZCCHC4
MIR4638
RPS15AP10
MRGPRF
RRP12
GTPBP1
CASP6
CASP7
ARID3B
RAMP2-AS1
CASP9
PURB
EPM2AIP1
HECTD1
C22ORF43
GLRX3
CCDC28B
LYRM7
STX16-NPEPL1
NKX2-3
NKX2-1
LOC100507557
NKX2-4
MRC1
GRK5
ANAPC13
FSTL1
CAPN2
TTYH2
MYC
COG3
COG1
FLI1
COG4
CSNK1G2
CSNK1G1
TIMM10B
SERPINB6
FAM76B
FUT10
PCGF5
SLC4A4
GSK3A
ATP8B2
LIPE-AS1
WDR26
PTGES3L
PKIG
TAF15
POU2F1
MIR9-2
ZNF839
AKR1A1
SNORD56
KBTBD2
GRAMD2
HTR2C
SRP14
SRP19
RNF223
DDX60L
LZTS3
C1QL1
DKFZP686I15217
KLHL35
DKKL1
TMEM91
C6ORF89
ZKSCAN7
PLEC
ITPRIP
TRIM41
C10ORF10
TBPL1
FGD5P1
CLDN16
CLDN14
EPHA6
EPHA4
HNRNPH1
FLJ11235
CERS5
MRPS30
LOC100630918
KDM6B
C1ORF74
DAGLA
MIR17HG
MPV17L2
POMC
NFKBIE
DEGS1
PRPF39
SEMA3F
OSGIN2
RIN1
TNFRSF18
TBC1D22B
RPS13
CLPX
RPS15
RPS18
CCDC25
C17ORF59
RIPK2
DCAF16
ZC3H12A
ZC3H12C
PAPSS1
PAPSS2
CRABP2
GRHL3
BHLHE23
OTP
KCNJ12
NR3C1
TMPPE
KCNJ16
KCNJ15
GLIPR1
PLCL2
LINC00240
IL18R1
SSSCA1
SKOR1
TMX3
CHPT1
LOC100507175
C1QTNF8
RANBP3L
C1QTNF4
NREP
G3BP1
PTPRA
PTPRN
INTS6-AS1
IFNAR1
RP9
FKBP2
SRSF12
FKBP8
RNF26
APBB2
HES3
IRAK2
OFD1
WDR4
WDR1
WIPI1
AK9
MIR4466
MON2
SMARCD1
GATA5
MIR3662
GATA3
SNAP23
CCND3
CCND2
MIR4669
PRR13
CSRP1
TNFSF13
HMGN5
ATP6V1F
DIRAS2
LOC150776
CMC2
RAB6B
SFXN5
SPTSSA
SERPINE2
RWDD2A
CCT3
EFTUD2
MAP1LC3A
PDLIM3
FTX
HEATR5B
NFASC
ARL5C
ZDHHC3
CIZ1
CBS
WDR31
MYBBP1A
WDPCP
PRDM8
WDR38
TMEM88
ABHD17B
DENND5A
RCAN1
PAG1
HEXIM2
SBK2
TAF11
TRIM58
ADCYAP1
TNFRSF10D
TRIM56
POLK
ITCH
SERF2
CYP39A1
APLF
SIT1
IL17D
OSCP1
NAT1
FAM96A
RXRA
CYP20A1
FAM86B2
C11ORF58
MXRA7
ENO1-AS1
GPR153
GPR150
POC1B-GALNT4
RELL1
RELL2
SSTR1
ABCA4
ABCA1
TMEM8A
FAM89B
CCBL2
TOX
KCNC1
C1ORF86
SGMS1
MITF
IFNA8
OR11G2
SHBG
PPFIA1
ACAA1
TSPAN31
ZFP91-CNTF
CNOT1
MEPCE
SPON1
LTBP4
CYR61
ITGB7
KIAA1737
ITGB8
SAA3P
RTN2
RTN3
HGF
MCFD2
FLRT2
CMTM3
PRCP
TSPAN18
GNPDA2
REXO1
HEPACAM2
PKP4
RASAL3
GCM2
GRIN3A
NFE2L1
LOC100128770
LBH
BRD3
TSNAX
MIR4278
TNFRSF25
KIRREL2
ISYNA1
SERF2-C15ORF63
STK17A
VIM
MIR626
GNG4
GNG2
DHRS4L2
MMAA
ALDH5A1
DDAH1
MBLAC1
NOS3
STAM
YPEL5
YPEL3
SLC11A1
CCNE2
FTSJ3
ITPKC
GCC2
LOC645752
HYDIN
ITPK1
RASGEF1B
RASGEF1A
ORAI1
MIR600HG
CNOT11
ERO1L
RTN1
SMYD5
GALNT4
HOXA-AS4
SLC17A7
BCAR1
HOXA-AS3
CCDC132
CEP170
LOC100129550
HAT1
IRF8
CD93
NEIL1
MIR4657
SNX25
EFNB2
HDAC3
RUNDC1
ONECUT3
CCDC64B
CHAT
SEC61G
MESP2
CBX3
LOC100129083
ZBTB10
NLRP1
ZBTB14
MIR205
TMEM150A
CYB5D2
WDR20
CPVL
LINC00461
TNFSF4
ATP6V0B
C11ORF21
MIR196B
RQCD1
PLA2R1
ANKRD26P3
C6ORF62
TRIM68
ST8SIA1
IGF2BP1
IGF2BP3
NAT14
DUT
MIR20A
C10ORF32
OR10H1
SYS1
STAG3L5P
SRCAP
ERCC1
USP3
MRPS17
RPRD1B
RNF39
BBC3
C11ORF63
FAM192A
ARAP3
ARAP1
TPPP
PRR5
FAM229A
SUZ12
HEMK1
INTS6
TPP2
LSM1
CYBA
MIR1181
MIRLET7A1
HMHA1
LILRA5
TCEAL2
MEAF6
TCTEX1D1
ZNF653
LOC388906
TM7SF2
EPB41L4A
FADS1
LIN7B
ZNF358
RAPGEF3
MIR1292
POC1B
EML2
GADD45A
MYCBP2
IDUA
FAM110A
INHBE
C12ORF29
TUBGCP3
HLA-DPB1
NARS2
SLC25A22
SLC25A20
SLC25A21
LOC100506421
SLC25A25
MLH1
FLJ22447
CPB2
NMBR
KPNA3
ZNF275
NCAPG
CAND1.11
MIR3917
MIR3912
FRS2
TMEM246
LRRC49
CRTC3
LRRC48
FAM13B
FAM13A
EIF5B
B9D1
LY86
SDHAF1
MAML3
LOC339593
LOC100129931
FNDC3B
B4GALT2
ZFAND2B
TRRAP
MIR3609
MB21D1
CCDC136
MIR4645
GALK2
MIR4649
PCNA
SNORD12B
KLRC4
OTOS
LOC100134368
LCLAT1
CCR1
TNIK
PSTPIP2
KIAA0101
DNAAF3
SNX16
STAT4
NUSAP1
CD86
MARK4
C20ORF197
C20ORF196
CTDSP1
LCP2
RNU6-34P
EFNA5
LRTOMT
EFNA1
LRP2
NEUROD1
CDA
CDS2
ASNS
ACTR3C
C3ORF70
PDE4B
PEG3
ANTXR2
LIMK2
CCDC74A
MRPS23
USP9X
ZMYND12
MAP7
UCN2
TEAD2
MICU2
NLRC3
DYDC2
DYDC1
PLEKHF1
RNU11
CGGBP1
APEX2
NRG1
ATP5G1
NET1
LINC00987
KMT2A
FLJ27354
C6ORF136
NPBWR1
KMT2E
KMT2D
PKN2
EPHA10
MAFG-AS1
FAM43B
HRASLS
DMRTA2
ZNF710
ZNF711
TOM1L2
TOM1L1
PPP2R5C
ABCC3
FAM213A
MIRLET7D
NGDN
FAM124B
ERBB2IP
PSMF1
LDLRAD4
RBM15B
GSN
SPINT2
BAG4
RYR3
NDST3
LINC00568
MYO1G
GOLGA2
CSNK1E
GOLGA5
BDP1
ZNF663
ISCU
SLCO3A1
EHBP1L1
KCNJ3
SCAMP1
RSPRY1
ATP2B3
CSNK2A1
BARHL2
ZNF443
MIR1282
TFPI2
ZKSCAN3
ZZEF1
L3MBTL4
XRN2
PTGES3L-AARSD1
TBX6
C9ORF89
KCNJ11
RASD2
H6PD
UBE2L6
SLC25A36
DNM1
SNORD86
MAPKAPK5
MAPKAPK2
FAM177A1
TRAP1
NBEA
CENPP
CSDC2
SLC14A1
KIAA0040
NPHS1
CNIH
STT3B
COPS5
RFXAP
C16ORF74
TMEM50B
YIPF4
TSPAN32
LOC100288846
CRLS1
EHD4
EHD1
CECR5-AS1
MIR4492
NKX2-1-AS1
CCDC103
DROSHA
SNX5
CGN
STON1-GTF2A1L
FASN
SACM1L
REEP5
HNRNPF
SEC22C
CECR5
FEV
CHRNA5
SERPINF1
ARFGEF2
MCUR1
RNF166
STAU2
XKR6
IFNA2
ID2
MGME1
WIF1
HSP90AA1
PHF20L1
TADA1
WIZ
PALD1
CIC
HMX3
MSN
LEPREL1
ELF1
MSC
XBP1
MIR3143
C14ORF28
FAM189A2
AHDC1
GLI1
TTLL10
TTLL13
DOK5
MCEE
LINC00881
PDGFC
LINC00884
LINC00886
MIR124-2
MPHOSPH10
LRG1
[truncated: 9 more rows]
