# Supplementary material for: Identifying Network Perturbation in Cancer
Source: PLoS Comput Biol. 2016 May 4;12(5):e1004888. doi: 10.1371/journal.pcbi.1004888 (PMC4856318; doi:10.1371/journal.pcbi.1004888)
Supplement: S1 File — (ZIP) [file pcbi.1004888.s001.zip › files/tf_data/CD34_5k/JUN.csv]

HIST1H4A
HIST1H4F
GALM
C1ORF112
KIAA0907
RNF114
CRBN
TMEM54
SP9
MUC2
FAM84B
SP5
PRKAG2-AS1
OPA1
SFRP4
TRAPPC3
TRAPPC5
MAF
ITGA9
ATP2A3
MFSD10
MFSD12
ATL1
DENND4C
IQSEC1
XPO4
ADRB1
WSB2
KCNIP3
DNASE1L2
INHBA-AS1
C2ORF47
RPS6KA3
KCNH3
PISD
PSMD14
TP53I13
NOG
PSMD11
PSMD10
SIGMAR1
TCIRG1
MIR5692C2
GHRH
SESN3
SMAD7
VAPA
SC5D
SNTB2
IGF2R
LOC100506713
MIR4711
PELI1
ZC3H13
FAHD1
HTR7P1
TCEA1
COX4I1
BARX1
OLIG3
MOB4
OLIG1
RAB11FIP2
CRTAM
RAB11FIP5
RAB11FIP4
CCDC116
CXXC5
SPHK1
CHP1
CPEB3
BEGAIN
BIN2
WDR45B
CDCA3
SP1
CDCA8
DEPDC7
DHRS7B
UXS1
CA14
ATG4C
PSMD5-AS1
MIR760
PHOX2A
CETN4P
THAP2
EIF4E2
TBL1Y
MIR371B
MIR371A
SYBU
WDR74
CFP
LINC00893
DYNLL1-AS1
TRIM14
NPAS3
FAM58A
CDH24
DIO2-AS1
SIX5
ATP5SL
CNPY4
C7ORF50
ARHGAP26-AS1
UBE2R2
SHOX2
THOC3
THOC1
THOC7
THOC6
SMDT1
RAB27A
RFX4
ZNF845
ELK3
YDJC
PAK4
DBP
TMEM179B
MAVS
XPNPEP2
STXBP4
FOXP1
ADNP
COPS3
TBR1
MED1
MDGA1
GAST
CEP95
SUB1
PKDREJ
MFSD2A
CCDC90B
TNS4
GCA
NUDT9
TCF3
LOC338963
PMEPA1
OSR2
PHLDB1
AZGP1
PMS2P5
SHISA4
TMEM216
COX11
TRIM2
ISLR2
ZNF334
ZNF335
ZNF331
PRSS30P
CSMD3
MALAT1
S1PR4
MCTP2
TPM3
TPM2
ENKUR
CIB3
FUT8-AS1
TGFBR3
CLIC1
SEPHS2
CELSR3
KIAA1045
HOXD-AS2
MIR4707
SLMO1
CXADR
DOT1L
CXORF40A
YOD1
MFN2
SOWAHD
ISY1
RAMP2-AS1
TUB
MIR181D
CCNI2
FAM90A1
ZNF2
CTCFL
SDCBP2
POR
RPS14P3
CPB2-AS1
CHCHD2
ST3GAL1
SBDS
AP2A2
CYTH3
CYTH4
LACC1
CYP7B1
DPH3
DPH6
AOAH-IT1
MSH5-SAPCD1
DYNLL1
POLR3F
TXNDC8
UXT
TTC30A
DNMT1
FAM46A
CACNA1G
MIR196A2
ASRGL1
CUL2
FLCN
FBXL17
CLCN3
CLCN2
CREB3
FLRT2
HMGCR
COIL
BRD3
KAT5
MRPL24
SEH1L
GAB2
LAIR1
TDRD10
AEN
PPM1G
PRLR
PPM1K
SRSF8
USP43
PPM1H
NKX2-4
CISD1
CEP128
GID8
PAX6
RPUSD2
PTPN6
PROK2
NANOS1
NANOS3
DDR1
LRCH4
CAMKK1
NPBWR2
C10ORF95
BAG4
KMO
MYO1C
MSRB3
MSRB2
RASGRF1
CHMP6
CD79A
ZNF385A
C3
ZNF101
GALT
GALP
FBXO43
FAM214A
FAM214B
SRL
IGSF22
IGSF21
MIR5001
LGALS1
SNORD17
MYL12A
G2E3
EIF2AK1
SCARNA12
ASAP3
VARS
SOX3
TMEM158
ALDH1A2
TIMM17B
AP3B2
GCNT2
NAP1L4
TGOLN2
LPCAT4
HPX
C9ORF156
PIGR
PIGU
PPP1CB
MIR373
CCDC177
MINOS1P1
EPDR1
ATG16L2
PECR
PLIN5
PLIN2
PLIN3
EOMES
AKIRIN1
RBPJ
PTP4A1
PTP4A2
TDRD3
MIR3202-2
MIR3202-1
RBP4
HSDL2
SOCS5
BMP6
ACSL3
ACSL1
ULBP3
HOXC9
RPL6
RPL5
CD151
SSU72
PLEKHJ1
ABHD15
ABHD11
INTS9
MRPL10
TTC1
IL4R
TTC3
CDC25B
C11ORF30
LSM1
ANKRD27
TMPRSS13
DCUN1D3
POLR2A
C1ORF145
WFDC2
LINC00926
POLR2H
ANKRD28
ABCG1
TLK1
LRIG2
LRIG1
USP51
HIST1H3A
RNF126
AIFM1
AGO1
GRPEL1
GAMT
P2RY10
MAPK15
FAM217B
LMNA
CACNB2
CACNB4
C10ORF82
SIAH2
SIAH3
NSA2
ZFP36L1
ZFP36L2
PLCD1
HIST1H1E
ZNF518A
PHLPP1
HIST1H1A
COMMD3-BMI1
NUP210L
RASGRF2
CTGF
PIAS1
LNP1
AKR1C3
LMBR1L
EOGT
ZNF317
JUND
HIST1H2AM
HIST1H2AJ
R3HDM4
HIST1H2AB
SNORD21
BCL2L13
HADHB
HADHA
KCNK1
ZNF554
VPS13D
ACOT13
VPS13C
TMPRSS9
LOC101243545
NUP160
KIAA1024
TMEM169
SULT1A2
TCTEX1D1
REPIN1
PCDH8
PCDH9
RPL34
SAP30L-AS1
RPL30
EMG1
ATF4
ATF6
IFFO2
PPAP2C
SUMO3
CCDC149
LHX1
SAMD14
COMMD3
BRWD1-IT2
PTGER1
C15ORF39
METTL18
NPR2
NPR3
OSBPL9
UBE4B
ADRA1B
AKAP1
ZNF833P
YBX1
ENOX1
ANO8
NUAK2
LOC255167
POLR1A
FLJ31356
LOC100134229
MIR3188
BMS1
RCN1
MIR1909
ZIC5
JAK2
DIO2
ZIC1
HOXB9
METTL25
C14ORF80
SENP7
SENP1
HOXB5
MIR190B
CYSTM1
POLR2E
C1QTNF9B
DZANK1
RHOH
HS3ST3B1
GADD45B
WDR83OS
C9ORF43
BCLAF1
TRIM47
GLS
ANKRD39
RGMA
BSX
NCOA7
NT5C3A
CIRBP-AS1
MINOS1
BSG
TRIM9
RIMS2
MPG
MCAM
LDLR
PRAM1
NUTM2A-AS1
GEMIN8
TPCN2
MSGN1
SLC17A7
EMX2
ME2
MME
CDIP1
CDK5RAP1
PRKD1
TRPC4AP
CHMP4A
TPP2
FAM109B
HAND1
ZNF490
MPI
LPIN2
GJB3
VWCE
TMEM220
TMEM221
NOS1AP
N4BP2
LUC7L2
NCR3
REST
FBN1
P2RY1
SLC25A23
NCLN
RND2
SLC1A3
IPMK
LRRC42
FKBP1A-SDCBP2
MIR1244-3
MIR1244-2
MIR1244-1
LOC284648
MICB
B3GNT2
FNDC5
EIF3D
FGFBP3
MTMR4
NOL11
MTMR1
WT1
CDKN2A
CLIP4
CCDC151
KITLG
SYT8
VAT1
MIR4664
SAP30L
UBTD2
TIAL1
HNRNPH1
C15ORF41
TASP1
NFATC4
TNFAIP8L1
MAPK13
METRNL
NBL1
GAD1
EN2
LRRTM2
DLGAP1-AS1
PPP1R14C
ANGPT4
TBC1D8
FKBP1A
C3ORF18
MIR3192
SDSL
ATG4A
PCDH17
TOR2A
PSMB11
TBC1D4
TIGD1
RFPL2
MIR612
ACOXL
PTPRCAP
DNAJB9
DNAJB5
DNAJB4
FANCC
FANCA
FANCL
DIDO1
NOP14-AS1
S100PBP
ZNF800
SYCP3
TAOK2
THAP5
LLGL2
HMBOX1
HOXA1
RNF141
CBX3P2
LPAR5
OBSCN
PHB2
FAM188A
MSH5
SF3B2
FAM83H-AS1
GAL3ST3
SEMA6B
BRWD1-AS1
PKI55
ADCK4
DNAJC16
RTBDN
SPECC1L-ADORA2A
MIR874
ATP10D
HIST1H3B
CES2
LMAN1
PADI4
EBF1
HIST1H3J
MLX
MIR1227
MDP1
PFKFB2
MEIS1-AS3
NRIP3
VTI1A
ZNF791
LOC389641
RAET1K
PPP4R1
PPP1R3D
MAP3K1
PARD6B
ADK
FMOD
LOC100505761
FAM131B
SH3GLB1
CGRRF1
C16ORF95
GPATCH1
C17ORF82
C17ORF80
ZCWPW1
PRSS23
SPEG
PRRX2
MSANTD1
CNST
MATR3
FBLIM1
PDE4DIP
C15ORF59
C15ORF57
GUCA2A
NKAIN2
MAP1A
CLUH
TINCR
UBA7
UBA5
MINOS1-NBL1
C21ORF91
UBE2A
UBE2B
PTCD3
GNAZ
GNAL
UBE2S
DPF1
SEC14L1
RNU6-33P
KRT1
PTAFR
RBM8A
CTDNEP1
VCPIP1
NDUFA1
RABEPK
MAST1
GPR65
MAST4
ADAM22
CYP1A1
TBL1XR1
WNT3
LOC728463
GSTZ1
SNORA72
COLGALT1
LOC100130691
ROGDI
RBMS1
DSCR3
ZC3H12A
CMAHP
DAD1
ANKRD10
VEPH1
KLF15
TFAP2C
STRA8
TLN1
STRA6
NT5C2
POU3F3
POU3F1
ZBTB7B
MSI2
DUSP18
DUSP10
HBP1
POGZ
HSPB11
WDR60
ISY1-RAB43
AHCY
TIMP3
NRCAM
ISL2
TECTA
PCDHGB3
MROH7
MROH6
NHLRC3
MIR1-1
CCDC88A
CCDC88C
INPP4A
ZNF786
RNASEK
GOT1
PYGL
DDX3X
RNASE4
VWA8
RNASE6
KCNN1
ACOT11
TRAF3IP2-AS1
HNRNPLL
CCDC80
SIGLECL1
LOC100216545
NIPSNAP3A
DDX5
FST
CCDC61
HCFC1R1
C16ORF80
HLA-A
ZNF219
LRRC46
C16ORF87
DPEP3
KAL1
AMER2
TOP2B
DLX2
LOC646329
SH2D6
FAM118A
ASIC1
MIR4435-1HG
HIST1H2BD
SLC26A2
HIST1H2BM
HIST1H2BO
ACTB
TNFAIP6
SHBG
ELOVL4
ACTR3
NRBP1
SMCHD1
CNR1
DUSP4
CUZD1
LYL1
FOSL2
STAG3L2
PAQR7
TOMM70A
FADS2
THNSL1
HEY1
METTL8
VPS36
MTF1
CCL19
C8ORF44
ACTRT3
PRR5L
NXT1
KCTD1
FAM83H
ACAD10
ACAD11
FAM83G
FAM83F
NCOR2
HAGH
CPNE2
TMEM254-AS1
RFTN1
DGKD
DGKE
ICK
NCCRP1
USP10
SSBP3
NPM2
FAM63B
GFI1
TXNDC11
RGS9BP
PRKAG2
DUSP22
LOC439994
AMZ2
MRPL52
MRPL53
ARHGEF17
LOC100507217
FXR2
NEAT1
LOC100133957
PLXNA3
LOC652276
GPR113
ZNF197
OR2W3
DNAI1
MGC12916
STX10
RNASEK-C17ORF49
FAM104A
ZNF510
TSPYL4
ZNF222
CCDC59
USP27X-AS1
ZC2HC1C
KCNQ1
AKT2
VEGFA
RTTN
VPRBP
PSIP1
C17ORF67
SLC35B1
EMC8
ZNF423
ZNF420
ATXN7
ATXN1
SMC5-AS1
MYH14
MYH15
AKAP13
SPSB2
CDC42SE1
GPRC5B
STRIP1
SMC3
SMC5
LOC440925
BRWD1
KIAA0513
LONRF1
SPIB
IRAK3
ALG13
LOC100129726
ATP11B
B4GALNT2
LAPTM4B
ARL8A
GPATCH2L
AP1S2
WDR83
GYG1
GYG2
SIM2
CCDC42B
CCNA1
ATP13A1
RAI1
CXCR6
VAC14-AS1
KLF12
BMI1
ADAT3
SEPSECS
MIR641
ARSG
E2F1
BNC2
OGT
ARMCX1
STK3
ACBD5
TDP2
FUT8
IZUMO1
OR9A4
BCRP2
ADAMTS1
CCSER1
ARHGEF1
CDH2
CDH6
HPCAL1
LIPE
RAB5B
MIR1470
RAMP2
REV3L
SSH3
RNF19A
THEGL
CCND1
MRPL47
TRIP6
GATAD1
MRPL48
WNT7B
EMR1
NEK3
CCSAP
DDX51
CDC42BPG
SF3A2
GPR160
LOC100130417
C12ORF61
OR2V2
VNN1
UBE2E3
ASTN2
SHE
C9ORF91
BBS12
RPL7L1
NSD1
CCDC42
SNRPA1
ITPRIP
GMNN
RNF113A
COASY
CDKL3
FAM35A
FBXO22
RANBP9
TBX15
ZNF345
FBXO24
CADM4
RANBP6
NRSN2
AIM1
NUDT11
SATB1
AGAP7
ISPD
TSPO
UHRF1
CNNM2
PIP5K1B
CRHR2
PHF15
TGFB2
PHF12
FBRSL1
ECE2
FKRP
DRG2
HDGFRP3
SCGB1D2
ETS1
LOC400043
UCN
ZBTB4
CDC42EP3
CDC42EP1
NR4A1
LOC643201
CASC2
MGAT3
DYNC1H1
TUBA4A
TUBA4B
SLC20A2
ATP1A1
MIR4442
FAM53C
TESC
CACNA1G-AS1
NDUFB6
NDUFB5
GPR37
PECAM1
LOC728431
IRF2BP2
IRF2BP1
NEXN
VSX1
MAPRE3
AQP3
VRK2
LRRC1
IRF2BPL
LRRC3
SCARNA9
PATZ1
USP33
MORN4
LOC145845
PLD1
KIF27
RPL39L
SECTM1
SNHG4
RUNX1
GUCY1B2
DOCK8
PTPLAD2
LINC00838
HOTAIRM1
SEPT7
TNFRSF12A
HOXB-AS5
SEC1P
TNRC18
NMRAL1
MEIS1
SYT12
JUP
TFRC
CDK5R1
C11ORF96
C11ORF95
GSPT1
MIER2
PARP2
ESPNL
DDN
DTNBP1
PCDHGA6
RWDD4
ANG
GSTT2
RHBDF1
PPP2R5A
C12ORF57
SMIM19
PHF16
TBX2
FBXO9
A2M
STRN4
JMJD8
SS18L2
VARS2
PDAP1
PAWR
HNRNPUL2-BSCL2
C17ORF49
SLC35D3
GPSM2
CCDC85B
MIR4326
HS3ST1
CYFIP2
DIP2B
YES1
SMOX
MIR181C
UVRAG
PRDM1
KIAA0247
MRGPRF
CHADL
AP4E1
TP53BP1
GTPBP3
NFATC2IP
GTPBP8
MIDN
CASP7
PRDM8
CASP9
ATF6B
OAF
HEATR8-TTC4
CDX2
EDARADD
PIH1D2
LYRM1
LRFN5
FAAH2
NKX2-2
TTC9C
ATXN7L3B
AHCYL2
CYBRD1
CAPN2
DLEU2
IL20RA
NECAB2
SPAG9
COG3
KLHL6
KLHL2
KLHL3
SERPINB1
FUT11
ATP8B3
EXD1
ELP5
PTGES3L
ASPHD1
HESX1
MATN1-AS1
MAMDC2
SPECC1L
URAHP
NPRL3
ADAMDEC1
SHCBP1L
GRAMD2
GUCY1A3
NEUROG1
DDX60L
LZTS3
NHSL1
PLEC
WT1-AS
LRMP
SEZ6L2
LOC100130899
GSTT2B
TMEFF2
NWD1
HECW1
LIPE-AS1
ATP5S
SLC32A1
EPHA2
APOOL
ME1
PDCD1LG2
GNAI2
C11ORF45
GPR144
MRPS31
SNORA74A
ODF3L2
KDM6B
MGC16025
DAGLB
SNUPN
MIR4526
PGRMC2
HNRNPUL2
VAMP4
SEMA3C
MET
EMP1
OXNAD1
VHL
DCAF17
C17ORF50
LOC100507003
OR8B12
ZNF414
RRAGD
GLIPR2
USP27X
MAP7D1
TAPBPL
MYNN
NAGA
NEXN-AS1
DAZAP1
LRRC3-AS1
WDSUB1
HES1
HAUS4
STK10
STK16
FKBP5
CPZ
NAA60
FKBP9
C21ORF91-OT1
C5ORF52
N6AMT1
ANXA2P2
HEBP1
BANK1
PIK3R2
IWS1
MIR4466
SMARCD3
OCSTAMP
L2HGDH
FKBPL
EGFLAM
DIRAS1
TNFSF14
GEMIN6
RC3H2
CD27-AS1
PANK2
MIR3064
LINC00035
SOX17
TIMM10
PDLIM3
IRGM
UBALD2
TNK2
ZDHHC2
ZDHHC6
ZDHHC8
GFM2
EBI3
PRDM5
RIPPLY3
WDR31
GPX4
IL11RA
CAHM
CRIP1
KRT19
TMEM88
TNFRSF10A
PRKCSH
DCTN3
POLM
SLC4A8
DCTN4
TNFSF13B
NDUFV1
SERF2
TM9SF4
PARVG
C6ORF118
BEND3
FAM96B
GRAMD1C
UBE2V1
C11ORF57
RNF20
TAF1B
MEPCE
C1GALT1C1
SSTR2
MARS
TUBGCP5
C2CD2L
PSMD5
TMEM254
TMEM253
CPSF7
RTP4
SGMS1
MITF
ZNF12
QKI
CLDN10-AS1
PPFIA1
TMEM41B
HOXD4
NHS
CNOT3
DYNLRB1
SPON1
MIS18BP1
RTN3
ATN1
PSIMCT-1
DKK3
IER2
PRCD
RABGGTA
CMTM1
ZNF394
CMTM7
ZNF396
LARS2-AS1
GNPDA1
REXO1
PKP3
NFE2L2
NFE2L1
NDUFA11
SLC12A3
ZNF263
VSIG10L
PROSER1
SERF2-C15ORF63
SYNCRIP
ARID1B
VIM
GNG5
ELMO1
SNX3
ALG3
CRELD1
PQBP1
SLC29A1
CASD1
FUK
IDE
CCDC122
POLR2L
ITPKC
CLDN3
CLDN6
CLDN7
ITPK1
RASGEF1B
JAM3
FIGN
C19ORF59
MLLT11
GALNT6
BCAR1
BCAR3
IRF5
CLK1
CLK4
SNX27
CD74
CD70
RUNDC1
CIRBP
LRRC2-AS1
CBX7
ATXN7L1
MIR593
NLRP3
ZBTB18
ADAP1
WDR24
TRAPPC11
RAB15
TNFSF4
MRVI1-AS1
KLHL11
LOC100996251
ASCL1
GMPPB
ACADSB
NAT10
AMIGO3
LENG9
NEU2
USP5
LOC100133985
HOXB-AS3
VSTM4
SPIRE2
OPRL1
C20ORF166-AS1
CEBPB
LOXL4
MIR372
CEBPD
KDM4C
PFKM
SUZ12
ABCB9
HEMK1
DIRC3
MIR642B
MIR642A
KAT6A
LIMCH1
TGIF1
LOC388906
APOC1P1
MIR138-2
PPM1J
SLC35G6
C1RL
MPP3
GADD45A
TFB2M
LOC344967
FAM110A
YARS
FAM110D
MIR4691
PRPSAP1
C2ORF62
MIR5047
RSPO4
SLTM
KPNA4
ARAF
SCRT2
FAM13A
EMX2OS
SDHAF2
TWSG1
SMARCAD1
FNDC3B
B4GALT4
CADM2-AS2
TUBB6
GBP4
C9ORF117
APOLD1
MIR4648
RIMBP3C
POLE3
STK35
GLB1L
C19ORF67
VMAC
MKNK2
LCLAT1
TP53INP2
C19ORF69
DNAAF2
GCSAM
SEC23A
HBEGF
ICAM2
C20ORF194
RPPH1
BNIP3L
RNU6-34P
TYW5
TYW1
SGK3
RPL34-AS1
PBDC1
GALNT18
SLIT2-IT1
PLN
PDE4D
MAP4K5
JHDM1D
KIRREL
NOC4L
CAMLG
MICU3
PKIG
ATP5G1
NET1
LINC00987
TMEM220-AS1
KMT2A
TSC22D2
KMT2E
MIR10B
LOC283731
C1ORF106
DMRTA2
C1ORF109
LOC100130992
S100A2
CMPK1
CKAP2
DNAH12
MIRLET7I
LDLRAD4
CHRM3-AS2
C8ORF44-SGK3
LOC401052
NAV1
KHK
IREB2
PTTG1IP
SCAMP4
SLCO3A1
SCAMP1
TSPAN3
LOC285540
TSPAN4
TSPAN5
CACNA2D1
FAM193B
NKX6-1
ZNF440
MIR1282
PRAC
ZKSCAN5
ZKSCAN4
PTGES3L-AARSD1
RASD1
GLIS3
MACF1
TIFAB
MAPKAPK2
VWA8-AS1
KCNAB2
SAMD1
CTNNBL1
ZFC3H1
SLC14A2
STAG2
WTH3DI
MYL10
RIMKLB
HEXIM1
KIAA0040
TAF6
ETV2
TAF3
ETV4
AP1G1
HMOX2
AZGP1P1
BUD31
POMT2
AIF1
AGPS
FOSB
IKZF5
ABL2
FNIP1
C20ORF201
MIR4656
HNRNPR
MIR4651
POLD1
TCF24
NFIC
NUB1
BRAP
ARFGEF2
RGS16
IFNA8
ID2
GLUD1
RGS19
SREBF2
WIZ
HMX2
C7ORF65
LENEP
C20ORF166
RAB37
MIR770
AHDC1
BRPF1
DOK7
MPPE1
PDGFB
LINC00884
ARMC4
BICD2
DPH6-AS1
RCC2
LOC339807
LINC00319
SIGLEC8
TCP11L1
DNM1L
ZNF790
