# Supplementary material for: Identifying Network Perturbation in Cancer
Source: PLoS Comput Biol. 2016 May 4;12(5):e1004888. doi: 10.1371/journal.pcbi.1004888 (PMC4856318; doi:10.1371/journal.pcbi.1004888)
Supplement: S1 File — (ZIP) [file pcbi.1004888.s001.zip › files/tf_data/CD34_5k/JUND.csv]

HIST1H4B
HIST1H4A
HIST1H4K
NELFA
HIST1H4L
LAPTM5
MZT2B
PDCD10
ATPIF1
PRKCZ
C1ORF112
ZNF879
ZNF703
ZSWIM5
ZSWIM6
IRX5
KDM2B
DANCR
SP8
MUC1
ZNF48
PRKAG2-AS1
DLGAP1-AS1
ZNF675
HNRNPDL
POGLUT1
WHSC1
ERI3
PARP11
PKM
NSL1
ATP2A2
ALDH3A2
CXORF40A
MFSD12
HNRNPUL2-BSCL2
DENND4B
PHLDA2
LOC100132111
LOC100652772
FBXL15
FBXL17
TTL
KCNIP3
DSEL
FAM212B
GATAD2B
CHST1
HPDL
RPS6KA2
RPS6KA3
KCNH2
SFT2D1
LOC285484
NUP133
SMAD7
SMAD3
KIAA0586
ZNF582-AS1
MIR4717
NECAP1
ABHD14B
ARF4
ELMSAN1
ART4
MIR1913
ENOPH1
TCEA2
TCEA1
MOB2
OLIG2
SRPK2
SCN4B
FAM20A
MIR19B1
CLPTM1
TMEM51
CBLC
IPO13
NADSYN1
SBSPON
RBMXL1
FAM86C2P
LOC100289495
CLIP3
CLIP2
LINC00271
CDCA8
PEX16
XPA
DCPS
CA11
FXN
LOC390705
FLJ31306
EIF4E2
TBL1X
RAB26
C3ORF55
SMKR1
SYBU
WDR72
LINC00893
AAAS
LINC00899
SIDT1
SPRED1
SFMBT1
MIR497
DFNB31
ASB7
FOXK1
RELT
ESRP2
HDGF
PIP4K2B
MRPL34
MRPL33
C5ORF15
RFFL
FAM92B
TBL2
EGOT
ZCCHC2
THOC2
STXBP1
RFX5
NRXN3
RFX1
IBA57
GYLTL1B
RNF103
PAK4
DBP
XPNPEP2
FOXP2
MIR940
MSL1
FOXP4
MSL3
FAM215A
KHDRBS3
LOC115110
PINK1
LOC643723
MYCN
ZNF600
CBX4
PRKG1
TRAF3IP3
PPP1R9B
TCF4
DLD
NUDT1
TK2
SCMH1
CYP2R1
CKLF
EIF5A2
PRR7-AS1
TRIM9
PFN1
SHISA7
TMEM216
SEZ6L
MDN1
ANKRD13D
ZNF335
AMPD3
RPLP2
RPLP0
PDGFRL
CD300LG
CSMD3
ADAP1
LOC100507389
NOTCH2NL
MECOM
ITGA2B
C17ORF105
CSF1R
C17ORF103
ENKUR
NDFIP2
SIPA1
FOXB1
CLIC4
SH3RF3
LRSAM1
NLGN1
ASGR1
LOC100505876
FOXL1
MIR4707
CXADR
MLLT4-AS1
PPAT
HAS2
LOC100133445
ST6GAL1
PRDX2
AGRP
LINC00641
LINC00649
MYBL2
ITGB1BP1
FYB
PHOSPHO2-KLHL23
NPTN
CTCFL
SDCBP2
OST4
SBDS
VCL
RUFY4
NDUFB2-AS1
NBPF10
CYTH4
PBX1
LYPLAL1
FGD5-AS1
MIR4523
SCGB3A1
NSUN7
ARHGAP30
RAD51L3-RFFL
LINC00242
LINC00240
CALCB
BACH1
SH3RF3-AS1
CD36
TXNDC5
GPS1
CMC2
ACSM3
DLGAP4
MBNL2
BMP8A
TRIM24
CREB5
CLCN5
SLC15A3
RBM47
IHH
PIH1D1
CCDC50
OR10V1
GAB1
LARGE
LINC00938
DTD2
LAIR1
SNORA84
ARHGAP4
LINC00936
PPM1G
IARS2
CHD1L
USP45
PPM1N
PPM1K
NFE2
HLA-DQB2
RNF139
TSHZ3
PAX5
ZNF583
ZNF582
PAX2
PTPN3
GCFC2
LOC643733
NANOS1
ZNF618
NANOS3
PSD
HOXC12
EIF4EBP1
BAG3
GRK5
BAG4
KMO
RTKN
MYO1A
ADAMTS10
MIR24-2
GMFB
PSMA6
TMEM205
TMEM206
GALT
NEMF
COL4A3BP
SRI
FBXO48
GALE
IGSF23
LGALS3
MIR5001
RAP1GAP2
DLEU1
MYL12B
G2E3
AGPAT4
COL1A1
RILPL2
SMCR9
FOXO1
HHAT
TMEM158
SMCR7
CDC37L1
HIST4H4
CCNJL
NAP1L1
NAP1L4
SLC48A1
RGS1
MID1IP1
HPX
AADAT
TMEM194B
CCDC178
UCHL1-AS1
SRRM1
CCDC173
PDK2
RDH11
C2ORF88
ATXN1
TM2D1
PTGS1
MGARP
FXYD1
HAS2-AS1
ADCK1
SLC39A10
MIR4516
ARHGAP25
ZSCAN25
PPP1R16B
C21ORF49
ADAM6
DDIT3
MRPS9
MRPS7
IFI30
NKRF
ABHD8
MIR3175
C3ORF38
NUCB2
MLYCD
NKIRAS1
PPP2CB
ULBP2
ULBP3
C19ORF24
FAT4
VPS72
HOXC5
CD151
CHD2
CHD4
CHD9
MIR141
GATA3-AS1
LINC00327
FLYWCH2
TTC1
RCN1
ARPC2
CDC25A
RNF44
DNAJC30
LSM1
ANKRD27
POLR2D
POLR2G
RHOH
C1ORF148
POLR2B
LINC00921
LINC00926
RHOF
ABCG1
PRDM14
LRIG2
LRIG1
USP53
TMEM69
EBF4
CASKIN1
AIFM2
RNF126
ASCC1
GOLGA8B
AGO3
PADI4
MCPH1
IQCF4
FAM120B
MIR2355
PAXBP1
CKLF-CMTM1
ZNF628
CACNB3
ZNF571-AS1
NBN
SRD5A3
APAF1
RAP2A
NSA2
GGA3
MLXIP
ADA
HIST1H1E
HIST1H1A
HIST1H1B
RASGRF1
PKD1
TACC3
PRKACA
PSMB9
PSMB8
ZNF131
HIST1H2AL
GNAT1
P2RX7
HIST1H2AB
HADHB
HADHA
ZNF556
SLC35A1
STPG1
ZNF555
IDNK
DKFZP434H168
SIN3A
TRAF4
NUP160
EVI2B
MIR638
COL14A1
GRIN2D
SLC4A1AP
TAP1
SMARCC1
DLG2
SAMD13
LHX9
SMG9
COMMD7
C15ORF38
METTL18
MIR3960
MIR4299
RPS16P5
SLC38A1
ZMYM5
PIDD
MTUS1
OSBPL8
STK4
MACROD1
UBE4B
DPY19L1
LINC00229
ADRA1D
UCKL1
CD3EAP
MIR4505
LOC100506100
YBX1
ENOX1
CELF4
CELF2
POLR1B
MIR3189
PMFBP1
HIP1R
WDR47
AHSA2
JAK3
NR1H3
ALPK3
PPP1R3F
HOXB2
FIBCD1
DCDC5
TMEM95
DCDC2
DNAJC8
VASH2
CAMSAP2
GLYATL1
DNAJC1
DNAJC3
WDFY3
MPP2
SLC18A1
LINC00359
MIR195
RALBP1
ZNF835
ZNF836
SNORA65
CDIPT
NCOA2
TMEM11
NCOA4
NCOA5
PTX3
NT5C3B
RIMS2
GRID2
MECP2
JSRP1
SLC27A6
GEMIN8
C20ORF26
LMO2
APOBEC3F
MIR19A
TTC7B
ERC2
ZNF496
MIR4743
SH2D3C
HERPUD2
GJB3
CDK17
KLF7
LOC283856
GRIN3B
GZF1
TMEM222
PSMC3
AASDH
KLF9
SLC24A4
FBN2
FBN1
BATF3
MEX3B
MEX3C
AOAH
PPP1R36
TFG
ITLN2
RND2
MAP3K14
MAP3K15
TCAIM
MIR4751
RSPH4A
IDI1
GRPEL2
ZXDB
CCND2
MIR1244-3
MIR1244-2
MIR1244-1
MICA
B3GNT5
DNTTIP2
FLJ44313
FNDC8
RARG
DHRS3
RABIF
ARMC12
WT1
JAKMIP1
CDKN2D
UCKL1-AS1
TSC22D3
SMARCAL1
NMT2
SNAI3
KITLG
CCDC159
TUFT1
VAT1
SLC2A6
SYT3
SYT5
UBTD2
MYCNOS
RHO
LOC285847
PLAGL1
CD2BP2
C20ORF201
FAM73B
IGFL1
FLJ16779
EXOSC7
ADAMTSL5
DISC2
BLACAT1
PLEK2
PALM3
GTF2IRD1
C3ORF14
LINC00278
EPAS1
KRT77
SMCR7L
TMEM126B
TIGD1
SMPD4
MIR615
ATG13
DNAJB2
DNAJB5
DNAJB4
AMDHD2
TTC24
PATL2
MIR18A
CA5B
C1ORF162
ENO3
UPK2
SNORA52
TAOK1
USP30-AS1
LRRFIP1
SLC22A16
SKIV2L2
CDK1
CDK5
CDK9
CBX3P2
FAM86HP
SPECC1
LIMS1
PRKY
SEMA6B
NIPAL3
ARHGDIG
RTBDN
ARHGDIB
USH1C
PACSIN2
MATN2
DHH
PRKCE
HIST1H3B
HIST1H3A
EBF2
METTL21A
RBM14-RBM4
HIST1H3I
PM20D1
DDX20
MIR181A2HG
LOC100505695
ADD3
SNAR-F
TRIM13
PPIL4
AFF1
SFTA3
CWC22
TOMM7
SNORD41
MAP3K1
MARVELD3
PRTN3
SHC4
IARS
SHC2
SMCO4
CTSD
RPL15
CHERP
RPL12
CTSS
CTSW
NME5
GHITM
PRPF8
C17ORF82
INCA1
C17ORF85
PRSS23
CHURC1-FNTB
DPH3P1
KRTAP4-5
VPS37A
RRM2B
CAPN10-AS1
ALDH16A1
NKAIN4
HOMEZ
KATNAL1
CCM2
LINC00592
SFPQ
MAP1S
FRMD8
CCP110
LOC100507463
FRMD6
UBE2I
NAA10
GNAS
GNAZ
UBE2Z
DPF2
ADIRF
BTBD19
BTBD18
NSMAF
SIK1
SIK2
BMP2K
WBP1L
TSEN2
PDCD4-AS1
ZIM2
WBP11
WNT1
C1ORF213
IL15
STX17
ZMIZ1
COLGALT2
SAT1
COLGALT1
BPGM
OXR1
SPTBN4
SPTBN1
NT5C1A
NT5C2
POU3F3
ANXA2
POU3F4
CEP63
MIR26B
PCNX
ZDHHC22
DUSP10
SAMHD1
ANO10
TENC1
OPRD1
C1S
KLK4
LOC728730
AHCY
TSR3
NRCAM
ISL2
MUC22
NHLRC2
ZNF143
BIN3-IT1
DENND2D
ZNF146
ZNF781
NDFIP2-AS1
MAP3K14-AS1
PHC2
GOT2
C1ORF192
LYN
RNF126P1
DDX3X
STK4-AS1
C12ORF80
FAM221B
LSG1
MGMT
PMS2
FAM218A
CCDC83
ROBO3
ROBO2
MST1R
DAPK1
LOC286467
ZNF566
ZNF565
H2AFJ
ZNF214
MIR5680
STMN2
IKBIP
MIR4777
NFKBIA
HLA-E
ARID4A
WDFY3-AS2
TMEM117
KANSL1L
HAUS4
HAUS5
LOC338799
PXN-AS1
NR5A2
UBXN7
SDAD1
APH1B
PGM1
HIST1H2BD
FGF9
SBK1
GET4
APLF
FGF1
OLFML2A
TNFAIP8
CDC27
MIR497HG
SDC4
NUP153
LOC100127983
STON2
ACTR5
SZRD1
BEST4
GPANK1
ARHGAP29
WBSCR22
KIAA1614
GBX2
GBX1
OSTC
SGCA
MGAT5B
DUSP8
MIR3687
DUSP7
DUSP3
LRRC8D
LRRC8A
PYGO1
PYGO2
PAQR3
CRHBP
FERMT2
DUS3L
SEC62
CRNKL1
THNSL1
MIR4420
GPBP1L1
FRAT2
ACTRT2
CDIPT-AS1
TBC1D17
CPED1
KCTD1
KCTD6
MIR27A
CDC42P3
FAM83E
CPNE8
CMPK2
MIR200C
SNORA30
RAD21
USP11
NR2E1
GDE1
ANKRD62
MOV10L1
SSBP4
NPM2
FAM63B
GFI1
RNF165
RLTPR
AHNAK2
IFFO1
SYNPO
ZDHHC12
PRKAG2
AP5S1
SEMA4B
DUSP27
OTUD7B
RPF1
NAPA
SLC9C1
MIR1205
ALOXE3
AP5M1
DHX29
MUC12
LST1
COLEC12
NPW
ELAVL4
MMP15
FBXW11
EMCN
CDKN1C
QSOX1
PLXNA4
C12ORF66
MIR2861
APOM
LOC100287177
PAICS
ARID2
GDF15
ZNF516
TMEM125
TSPYL5
TMEM121
ZNF225
TMEM123
ZNF227
KCNK17
TMEM129
ZC2HC1C
ZC2HC1A
SMG6
SLC39A1
PTPRG-AS1
BNIP2
EMC4
DTX4
KIAA0355
REN
COL2A1
TP53TG3D
S100A6
LONRF1
ROM1
S100P
LTB
ALG14
SV2C
LTV1
C1ORF177
MIR17HG
EFHB
ANKH
EMID1
TEAD3
MIR3654
WT1-AS
MIR3651
LINC00483
SIM1
KAZN
ATP13A2
RAI1
TLDC2
SEPSECS
PLEKHO2
EXOC5
CA2
CA7
MAGEF1
FUT4
MGAT4A
PNMT
PPP1R13L
LINC00551
BZW2
SNORA26
LINS
LOC100128239
C5AR1
TNRC6B
FBLN1
USP24
AKIP1
ADAMTS2
CENPN
CENPM
CENPB
SEC24C
CENPQ
PYY
LOC389705
ABHD12B
MRPL40
CYLD
PLEKHA2
C11ORF84
ACTB
CPT1A
STARD13
ZNF697
SLC44A3
COPZ1
OR10AD1
MIR330
ZNF764
C12ORF60
RNPS1
BUB3
UBE2E1
UBE2E2
MIR3180-5
SHF
SHH
C9ORF96
RPL7L1
MIMT1
C10ORF128
IFI27L2
DIRAS2
FAM53C
USF2
LOC100287015
ZNF436
ZNF347
FBXO25
NAE1
RANBP1
MACC1
GNB4
KRTAP5-8
LOC729970
DLL1
LOC644656
AGAP3
SATB2
SATB1
FRMD6-AS1
LOC284751
STX8
CNNM4
RTCB
PIP5K1A
FLJ31356
STX6
LOC646278
TGFB3
FBRSL1
LGI4
EZH2
XXYLT1
ARHGAP42
LOC100506776
NOD2
NKG7
PCMTD1
KRI1
GNPTG
FCRLB
DRGX
GLRB
CDC42EP4
MGAT3
TCP11
GLRX
MIR3648
MIR3649
MIR4449
CHST12
VAMP5
WFIKKN1
MGC21881
FEZ2
LINC00162
NUDT10
MMP9
MMP2
MMP1
SLC6A6
NDUFB6
NDUFB3
NDUFB2
PODXL
CHN2
MIR650
TOB2P1
TMOD3
IRF2BP1
LRRC1
NR2C2
ACTL10
USP30
RFNG
USP35
PLD1
PLD3
ST20
SNHG6
APOBEC4
DOCK4
ZFP28
SEPT9
CC2D1B
SEPT4
HOXB-AS1
SEPT1
KANSL2
SUPT7L
SEC1P
RBM15B
JUP
PLEKHB2
JMJD1C
C11ORF96
NARF
RBM38
FAM98B
RALGPS2
PARP2
TP53INP2
ALDH4A1
DNTT
ESR1
PPP2R5E
NVL
MSMO1
C2CD4A
C2CD4D
RPP30
PHF17
SNORD87
LOC643542
MCCC2
UGGT2
RPS27
CHMP1B
RAD51D
UCHL1
MIR92B
CAPN14
ATL1
CAPN10
MIR600
ZMIZ1-AS1
SLC35D1
GPA33
VTRNA1-1
SARS2
CYFIP1
AIMP2
MYLPF
GUSBP2
MIR17
DCLRE1A
THUMPD1
FAM171B
MLLT4
MLLT3
PDRG1
PHOSPHO2
C10ORF131
PDXDC2P
PRDM1
RENBP
MIR4639
MYCT1
LOC100287846
KIAA0087
CASP5
BPNT1
ECHDC3
ABHD14A-ACY1
CASP8
ADPRHL1
GLRX3
SURF4
SETD1B
MIR3677
FAAH2
NKX2-1
TTC9C
ANAPC16
ANAPC13
OAS2
FLII
MYC
CHRNG
KLHL5
RAE1
KLHL9
CX3CR1
KDELR1
ASPHD2
ANKRD33
MIR9-2
SPRYD7
UBAP2
UBAP1
KBTBD2
AMN
GRAMD3
AKT1S1
TMEM9B
LINC00910
ZBTB34
ZNF226
IFT74
PVT1
AGAP11
SGTA
PLEC
PLEK
HOPX
TMEM9B-AS1
SDC4P
WNT5A
FNBP1
CCDC64
FAM222A-AS1
MIR1256
ZFHX4-AS1
SLC7A8
GPR148
TBC1D5
HSPA12A
ODF3L1
HLA-A
PFDN1
ABHD16B
CCDC71L
AP2A2
HNRNPUL2
LOC729177
HIRA
ARHGAP11A
ZNF253
BCL11A
FIBP
CRCT1
CNTNAP2
RIPK4
SLC9A3R2
SLC9A3R1
MIR5087
ZNF415
KCTD21
HILS1
ULK3
SNTA1
GLIPR2
NAGS
RRAGC
PIM1
TXNL1
MAP7D3
TMX4
MCOLN3
PTPRS
PTPRG
CREB3L4
GORAB
PVRIG
MYO7A
PGAP1
FKBP5
RNF24
FKBP9
APBB1
N6AMT1
MANF
IRAK3
HEBP2
PRSS36
DIAPH1
WIPI1
IWS1
LOC285972
GYPB
GATA3
MIR4665
CCND3
LITAF
MIR4669
PRR14
TNFSF11
HMGN1
C19ORF47
MX2
RAB6B
MIR23A
SFXN4
CAV2
PDLIM7
DPCD
KRTAP5-AS1
ARL5A
FTL
MCCC1
ZDHHC3
ZDHHC2
LRR1
GFM2
CBL
CBS
GPX3
PRDM7
ANPEP
WDR33
CAHM
HES4
HES7
KLHL25
GABRR2
LINC00856
SLC4A2
DCTN3
POLL
POLK
KCMF1
GNAS-AS1
ASPH
RBM14
PARVB
ADD3-AS1
BEND7
SPATS2L
WDR36
NAT1
MIR129-2
CCNYL1
UBE2V1
SLC25A45
GPR153
TAF1B
GSTZ1
RELL1
RELL2
TMEM8B
CCBL1
TUBGCP5
CCBL2
HARBI1
MT2A
TMEM259
TOM1
KIAA2026
SGMS1
CPSF3
OIP5
QKI
CNOT7
RNMT
ALDH3B1
LTBP3
TMEM51-AS1
RTN4
ITGB8
RTN2
ABR
POMT2
MBD4
MBD6
CES4A
LILRA6
FAM126B
LILRA1
AVPR1A
MIR4690
HUWE1
PACRG-AS1
REXO1
WBSCR27
ARAF
PKP1
PATZ1
SMCHD1
ST5
NFE2L2
FGR
SHMT2
ZNF267
LBH
PLBD1
ATP1B3
IAH1
APOL3
ZNF280C
VIM
YEATS2
MAMLD1
LEPROTL1
YIPF6
CYB5R1
CRELD1
MIR4470
MIR3613
COX6B1
CASD1
MIR3615
YPEL4
CCDC124
YPEL2
INSL6
GCC2
PRR25
PLXDC2
CLDN7
ORAI3
ORAI1
NKX2-1-AS1
MIR600HG
GALNT2
IRF1
RNASEH2A
CD96
SNX21
MUT
HDAC3
ZFHX4
ONECUT1
AHI1
SH3BP1
OXSR1
MXD4
C15ORF38-AP3S2
MXD1
AKR1C3
PSEN1
WDR26
GNAO1
RAB13
CST6
KLHL10
LYSMD2
LOC100996251
GMPPB
IGF2BP1
TRIM62
JOSD2
MIR20A
KIF1C
LOC728752
SGPP1
AMIGO3
LENG9
RPP25
ERCC1
CRNDE
NLRP14
MRPS12
RNF38
LYL1
SOX1
OPRL1
C20ORF166-AS1
ZNF720
GABARAPL2
XRCC5
PRR7
KDM4C
PFKL
MED15
SUZ12
ZSCAN2
ZNF540
INTS5
ABHD14A
MFSD4
TMEM242
THOP1
CYBA
CEACAM16
LOC283922
MCC
TLX3
TCTEX1D4
FGFRL1
N4BP2L1
LOC441461
SLC30A4
ATP2C1
FURIN
SLC35G2
EML2
EML3
CETP
FAM210A
PRPSAP2
NARS2
SNTG2
NUPL2
KAAG1
CNN1
CNN3
CNN2
KIT
ZNF277
IFT43
PLGRKT
TNFRSF14
CRTC2
FAM13B
TNFRSF18
NCALD
HECA
NINL
RAD21-AS1
METRN
ACSF2
APTX
SPACA4
CCDC135
MIR4645
OTOG
STK35
KNOP1
SOGA3
LCK
SYN1
AP4B1-AS1
CD4
CCR4
PSTPIP2
FAM173A
GGTA1P
DRAM1
CEP164
NUSAP1
SNX10
ICAM5
C20ORF197
FOSL2
DPM3
RPPH1
EFNA1
SMTN
TPD52L2
LOC644961
CD8A
AKR1B1
TYW1
LRP2
GALNT13
SGK1
CHURC1
MIR3131
WDR16
PDE4B
PEG3
MAP4K3
MAP4K5
TIMM9
MAP2K7
APOC1
CAMLG
PTPN23
RAP1GAP
CGGBP1
PCP4L1
SERPINI1
KMT2D
RHOBTB1
BAZ1A
C1ORF109
MDFI
GSR
ERBB2IP
LOC100379224
UTS2B
DHCR7
CASP10
LDLRAD2
BDNF
ZNF76
ZNF77
ANKMY2
GOLGA4
MYCBP2
NNT
FNTB
HK3
LOC100505702
LOC285540
HELZ2
USP6NL
KCTD11
PTMA
GFRA1
L3MBTL4
MTA3
CS
PRSS48
DNM2
MAPKAPK2
DENND6B
IFT122
SH2D4A
SLC14A2
STAG2
WTH3DI
STAG1
SDCBP2-AS1
HCAR1
ETV2
ETV6
LRRC15
LOC100507634
NOA1
BTBD3
NFATC1
STOM
TICAM1
TCF25
REEP2
TMEM204
LOC100128164
TCEAL1
ID2
RGS19
LOC284454
CIC
CD53
HMX2
RGS9BP
C20ORF166
RAB37
MIR3610
TATDN3
AHDC1
TTLL12
LDHB
RBBP8NL
ADORA2A
PDIA2
C6ORF47
GPC6
DACH1
ARMC2
BICD2
BBS9
PLEKHG3
SIGLEC8
WNT16
BCL6B
NPPA-AS1
FOLR2
