# Supplementary material for: Identifying Network Perturbation in Cancer
Source: PLoS Comput Biol. 2016 May 4;12(5):e1004888. doi: 10.1371/journal.pcbi.1004888 (PMC4856318; doi:10.1371/journal.pcbi.1004888)
Supplement: S1 File — (ZIP) [file pcbi.1004888.s001.zip › files/tf_data/CD34_5k/KLF5.csv]

SSPO
ELANE
LOC728024
ZNF709
ZNF878
HKDC1
PIK3CD
ZNF704
ZSWIM7
ZC3H14
IRX5
IRX4
IRX1
TMEM51
FOXQ1
C2CD2
DIMT1
LOC100505666
LOC100131496
CRB3
ZNF48
ADPGK-AS1
OPA3
OPA1
RAB40C
PTRH1
MYL12A
HIPK2
TRAPPC1
TRAPPC3
MAZ
PARP11
ACLY
NTHL1
SPPL2B
EVL
ATP2A3
ITGA1
KIAA1279
MFSD12
DENND4C
RUSC2
ZNF451
XPO7
CYP27B1
WSB2
FBXL16
KSR2
KCNIP3
GHDC
H19
PRSS57
DNASE1L1
DNASE1L2
EPS15L1
CNTFR
CHST7
KCNH4
RPS6KA2
SFT2D3
SFT2D1
PSMD13
LOC285484
MYO10
FAM134B
FOXC1
ZNF292
METTL2B
WFDC5
SMAD7
AFTPH
MUS81
NECAP1
LOC100506710
MIR4710
ATRNL1
ARF3
TUBB2A
HOXA-AS3
TUBB2B
MIR3620
DBNDD1
FAM71E1
TCEA2
MGC57346
NOL9
PRKAR1B
LOC100130275
NOL7
PQLC2
NOL3
RAB11FIP3
RAB11FIP5
FAM20A
DCAKD
MCF2L
METTL25
AGGF1
SPHK1
CUEDC1
CPEB1
NADSYN1
CPEB3
CPEB2
PDDC1
NFX1
LOC100289495
EFCAB2
NDUFA4L2
HEXDC
KISS1R
UBL7-AS1
CA11
VMA21
MIR760
CFD
DEFA11P
ACTR1B
IGDCC4
WDR76
WNT3A
LOC442132
UVRAG
NQO2
SPRED3
PRPF8
PPP1R3G
SIX4
ESRP2
PIP4K2A
HMG20B
MRPL34
UBE2R2
MRO
ARRDC2
KHNYN
FAM120AOS
PDE8A
SMDT1
RCC1
RFX1
RFX2
RFX3
HSD3B7
SERHL
DBP
TMEM179B
FOXP1
ADNP
ZNF57
TBR1
LOC115110
LOC643723
ZNF607
SUB1
ZFR2
PKDREJ
MFSD2A
GPR78
CAMTA2
IGF2
TCF3
DLD
GCK
SCMH1
COL16A1
GLYCTK
LOC100287792
DDRGK1
MSLN
SEZ6L
EPHX1
TMC6
TMC7
RPLP2
NFATC2IP
TMC8
DNAJB5
MLF1
ADAP1
NUP62
MECOM
C17ORF107
TPM3
TPM2
TRADD
FBXW9
CCPG1
SIPA1
FOXB1
LOC646719
ARID3A
TRIO
NLGN2
LRSAM1
CLIC1
FAM159A
C16ORF59
FOXL2
PTCHD2
FOXL1
SLMO1
TJP3
LRFN4
BABAM1
FAM117A
MPPED2
MAD2L2
SVIL
TCEB2
GTF3C4
NFYA
SELENBP1
CLCNKA
MIR3545
CCNI2
SMARCA5
MIR4638
NPTN
AXIN1
ERO1LB
TOR1A
OGFR
CCT6B
DNAI1
CDC5L
RAC2
ST3GAL4
VCL
LYPLAL1
SCGB3A1
ARHGAP30
CANT1
CALCA
MSH5-SAPCD1
DYNLL1
LYVE1
ZFR
CD33
POLR3E
SLK
TXNDC5
GPS2
SPG20
DNMT1
CUL7
C19ORF10
FCAR
FLCN
PNKP
R3HDM4
CLCN2
CDH22
CDH24
CLCN4
INO80B-WBP1
PNKD
BRD9
BRD1
LRRFIP1
PTPN18
ORMDL1
MIR150
PQBP1
KAT7
GALR3
TTC16
LINC00339
LINC00338
TTC19
MRPL20
MRPL23
DNAJC28
GNAO1
HSPG2
GAPDH
DNAJC21
LAIR1
NKX2-3
TDRD12
RICTOR
NDRG4
ZSCAN2
HOXA7
THEM5
PPM1D
C10ORF114
MSMP
EGR2
EGR3
SRSF9
CCDC59
CHEK1
CISD3
CISD1
PAX5
CDC37L1
PAX6
TIPARP
PTPN2
GGTA1P
MIR135A1
PTPN6
MRPL9
RNF145
TPRG1L
NPTXR
AGBL5
BAG1
GRN
ADAMTS13
ADAMTS12
CYP2S1
VDAC2
MIR24-2
CHMP5
SLC52A1
DHX58
ZNF385C
GMFG
HOXA13
CBLN3
HOXA10
PSMA3
SLC6A19
PSMA1
CYB561A3
TMEM205
TMEM206
GALT
KIAA1324
FAM214B
SORD
AP5Z1
CYP4F22
MYL12B
SNORD12
NUP54
KCNJ9
TAPBP
TP53I11
MYO19
CSNK2B
ASAP3
RNF122
VARS
LOC100996325
NIP7
LOX
SEL1L3
PRICKLE4
RPL26
UNCX
FAM219B
SLC16A14
LOC100133669
PRRC2A
MID1IP1
MPND
HPX
PRR9
LOC642846
PIEZO1
PIGO
PIGQ
PIGW
CCIN
TAX1BP1
PPP1CB
SRRM3
LOC100133445
CCDC174
OAZ3
OAZ1
KANK2
C2ORF88
ZNF429
PTGS2
ABHD15
PUF60
MAFK
WDR5B
MAFA
PLIN5
PLIN2
PLIN3
CDK2AP2
PLVAP
SLC39A13
SMAP2
DVL3
CIAPIN1
ARHGAP21
ZSCAN29
KLHL9
PLLP
BLNK
LOC284889
VIPR1
CD27
IFI30
MIR3176
VAPA
NUCB1
BMP6
SOCS1
EIF4G3
LINC00114
ARPC1A
ACSL1
LOC728819
SPG20OS
GRB2
C19ORF26
C19ORF24
EIF4G2
CCNO
EEF1D
IL20RA
TRIM38
ANXA2R
RASSF1
PTPMT1
RASSF2
HOXC5
HOXC4
RASSF7
HOXC6
CD151
LOC283692
FEN1
SSU72
HCST
OGFR-AS1
SWT1
MIR639
LRRK1
MRP63
MIR634
MNT
ABHD11
NPC2
GATA3-AS1
LINC00324
HINT2
SCT
FLYWCH2
TTC4
CBR3-AS1
DNAJC30
ARPC4
POLR2E
ZNF823
ANKRD24
POLR2A
POLR2L
AKR7A2
LINC00926
POLR2H
PRDM15
PRDM11
MPO
USP51
ERCC6L2
RNF126
LRRC10B
DDA1
GAMT
FAM120A
MIR2355
MAPK11
GRASP
MUC5B
MIR550B2
FCER1G
FZD3
BTG2
OGFOD3
ZNF620
TES
RASSF3
RAP2A
TBRG4
FLJ44511
RPL3
CEACAM22P
TRIM35
PDZRN4
ZNF518A
B3GALNT2
USHBP1
TACC1
TACC3
PIAS4
PSMB7
ZNF131
PSMB4
PSMB2
LPPR2
MKI67
SPG7
JUND
HIST1H2AI
LOC285696
OVOL1
CORO6
P2RX6
KCNK5
C9ORF24
HIGD1A
GPR137
NUP43
CTU2
ZNF557
ZNF555
NACC1
HSD11B2
DKFZP434H168
TMPRSS9
MIR4724
ISYNA1
TMPRSS3
LRRC56
ALDH1B1
DENND1A
REPIN1
RPL36
GNA15
GRIN2D
SCD
ATF5
ATF4
ATF7
ARHGEF40
PPAP2C
CCDC147
BPIFB4
KIAA0319
DLG1
BLOC1S3
DLG4
OARD1
LHX9
GRWD1
LOC113230
MIR3960
SLC38A5
IFNK
SLC38A3
SLC45A3
OSBPL5
PLEKHG3
ADRA1D
TUBB4A
ZSCAN12
SAP25
ODF3
MICALL2
ANO8
ANO9
CELF6
NUAK2
CELF1
POLR1B
POLR1E
MIR3188
MIR3186
C22ORF26
DUS1L
WDR49
C19ORF35
C11ORF35
ZIC4
SNAR-G2
TNFRSF8
JAK3
ZIC1
GRM4
CCL27
NR1H3
LTBR
EFEMP2
PHRF1
SLC35G6
THBD
ING1
FSIP1
AHCY
DNAJC9
DNAJC4
SNORD43
GATSL2
HS3ST3B1
EFCAB4A
WDR83OS
CEP85L
MIR192
ACP2
NRN1
MKRN1
ZNF830
C1ORF159
ITPR3
SNORA65
NCOA6
RPL23A
PHAX
TPRKB
TMEM18
RHOF
DDB1
GRID1
FDPS
PRAM1
MYRF
CAPZA2
ZFYVE21
AK8
ZFYVE26
AK3
LMO1
TMEM60
EMX2
APOBEC3B
HOXA10-HOXA9
EBI3
PRKD2
SNORD42B
CTTN
MCRS1
PLCG2
BAD
HAND1
MLKL
SH2D3C
NGEF
AFAP1
LPIN2
SHC2
ST5
GRIN3B
KLF3
KLF1
TMEM223
TRA2A
NCR3
KIF18B
KCNAB3
TRIP10
MEX3D
TRIP13
MEX3B
C9ORF53
MUSTN1
MATK
ZNF546
MAP3K14
WHAMMP2
RGCC
SYCP2L
GRHPR
MIR4757
IPMK
LOC100505806
IKBKB
MARCH6
LRRC47
SCRT2
TMEM185B
SNORD4A
MICA
RARA
DNTTIP2
RARG
PEA15
SNORD12C
SNORD12B
DHRS2
PELO
DYRK1A
MTMR6
MTMR4
NOL12
CDKN2B
CDKN2C
JAKMIP1
CDKN2A
NOMO3
DKFZP686K1684
NMT1
EDEM1
SNORD123
SNAI3
CCDC159
HRC
KIAA1161
PTTG1IP
HIGD2A
SYT5
SLC2A1
LOC653486
TAS1R1
PCED1A
CCL4
METRNL
CEP104
FLJ16779
EXOSC7
MADD
YJEFN3
ADAMTSL5
TULP2
CNTROB
ZC3H18
ANGPT1
PPP1R14B
DRC1
OXT
CHURC1-FNTB
MIR3190
MIR3191
LOC100507506
RALY
MIR1915
SRRT
SNAP47
SARDH
ATP6V0A1
ALKBH7
VPS51
PCDH19
RALA
KRT77
PSMB10
CDKN2B-AS1
STXBP1
RCOR1
STXBP2
TIGD5
MIR611
ISG20L2
INF2
S1PR2
S1PR1
TMEM200C
FANCG
AMDHD2
TTC28
LINC00340
DOT1L
MIR4797
SLC2A1-AS1
MIR3911
C1ORF162
ELMOD2
FRY
SNORA52
SYCP3
TAOK2
LLGL2
FAM65B
SLC22A18
LLGL1
IRS2
RNF149
HOXA6
HOXA1
CDK9
CBX3P2
ZNFX1
HOXA9
HAPLN2
OBSCN
OXLD1
TBXA2R
NOP16
MSH5
SF3B3
LIMS2
LIMS1
RCSD1
HOTAIRM1
SEMA6B
ODC1
FAM219A
RERE
ADCK2
RTBDN
ASF1A
AMD1
MGAT4B
PRKCD
STX16-NPEPL1
CES3
RER1
METTL21B
METTL21A
SCML2
HIST1H3H
NAT8L
DDX27
ACKR2
TYMS
GSTP1
ACTG1
FAM3A
FBXO16
PIDD
MIRLET7F1
CCDC94
TMEM191A
NSG1
PET117
TPGS1
LOC100132078
SETDB1
MIR4740
LOC653653
TBXAS1
CCDC70
CCDC78
KCNAB2
B4GALT1
CTSZ
RPL12
RPL13
TMEM102
MFAP1
SF1
FGFR3
MIR5696
LGALS17A
C17ORF89
INPP5D
NME1
INPP5F
SYK
FREM3
PRSS27
PRRX1
RGP1
CSRP2BP
ZNF483
EPB41
DAXX
NT5M
PNPLA3
PNPLA2
LOC100288911
CARD8
SMPD1
NKAIN4
RAMP3
GFOD1
CCM2
MAP1S
PWP2
PHF23
UBE2I
ABCA13
FAM162A
GNAS
CDHR5
ST8SIA1
HIVEP1
UBA5
DUXA
FARS2
SEC14L1
RPS15A
RNU6-33P
FST
LOC100507462
CEND1
PHTF2
MIR4484
RRNAD1
TALDO1
BMP2K
PDE3B
WBP1L
EPB41L3
NDUFA2
NDUFA1
ACSS2
COMT
MAST1
MAST3
FLT3LG
GMEB2
GSTM1
GSTM2
IL6
STX10
FARSA
FIS1
CACFD1
STX16
ZMIZ1
RECK
SNORA45
JARID2
MCF2L-AS1
GNE
SPTBN4
ANKRD12
SPTBN2
ANKRD10
ANKRD11
ARPC4-TTLL3
C7ORF41
KLF16
TFAP2A
TLN1
DMC1
CORO7
PI16
SLC44A2
ZBTB7A
ZBTB7B
MSI2
SLCO2B1
MIR26B
HAGHL
IK
MIR550A2
MCIDAS
ZDHHC21
DUSP16
ZDHHC24
SQSTM1
PCP4
EPC2
PCP2
TENC1
COQ9
NDUFS5
SSH2
CRIM1
LOC441009
FLJ36777
CTRL
MLH3
MRGBP
FAM132A
PKMYT1
MUC20
LEPROT
RREB1
ZNF556
MUM1
CCDC102A
NHLRC4
WWC2
CCDC88B
CCDC88C
DDX31
THOC6
ADGB
LOC153684
ZNF786
PHC2
GPR108
C1ORF194
SOD3
SOD1
RNASE8
FAM221B
VWA1
KCNN3
PMS1
PMS2
SEMA7A
BRAT1
CWC15
FBXL8
BRSK2
UBOX5-AS1
H2AFX
SH3KBP1
UPF1
ZNF562
CCDC65
NIT2
NIT1
C10ORF105
STMN3
HCFC1R1
NFKBIA
PHF21A
NFKBID
RNH1
CLTB
DKFZP434K028
C17ORF97
SLC35A1
PRSS35
UBXN6
MPDZ
HOOK1
SH2D6
ISCA2
FLJ37644
HIST1H2BC
HIST1H2BL
MIR4312
SLC25A41
PMP22
CR1L
GCH1
ECI2
ELOVL2
TOX2
FAM105A
C15ORF65
LIN52
GPANK1
WBSCR22
SORCS2
LOC100133315
FOXN4
FYTTD1
CNR1
GNL3L
TECR
SYVN1
CLUHP3
PPP1R12C
FOXN3
CACTIN-AS1
LRRC8E
LYL1
SHPK
ATP8A1
PAQR4
PDGFRA
FADS2
CNTN2
VPS39
METTL1
ACTRT3
PITPNM1
TBC1D13
TBC1D14
KCTD2
NUMA1
MIR27A
LY6E
HSPA1B
HSPA1A
ADAM15
CACTIN
ACAD11
FAM83F
HSPA1L
LOC730227
DGKQ
DNASE2
SNORA31
HIST1H2AC
EFNA3
SNORA38
SDHA
ALDH6A1
USP14
SNRPC
RTEL1
SHANK2
ADAM1A
RNF166
RHCG
MXI1
RNF169
ZBTB40
DDX52
ZBTB42
AHNAK2
MYPOP
IQCB1
PCSK4
DUSP28
AP5S1
ANP32A
SEMA4A
NEK9
EFCAB13
BOD1
ZFYVE16
TAZ
NAPG
MRPL52
FOXN3-AS1
SCN4B
ALOXE3
ZNF683
LOC100507217
FXR1
LOC400927
MBLAC1
IQCE
TNKS2
C9ORF123
LST1
GADD45GIP1
COLEC12
CEP72
SNRK
GPR110
MMP17
SEC23IP
CDKN1C
UBE2D4
SNORD35B
BAZ2A
SNORD68
CHCHD2
MGC12916
CHCHD6
LOC100506527
CHCHD5
MIR2861
OR1I1
AKT1
TRPT1
TSPYL4
TSPYL2
CCDC57
CCDC58
MIR4763
MIR4761
TMEM129
SLFNL1-AS1
HOXC10
VEGFB
SLC39A3
PSIP1
GZMM
TMEM74B
MIR3180-4
SLC35B2
TKTL1
EMC2
ATXN3
ATXN1
MYH11
CDH10
MBOAT1
TSC2
EPS8L2
ARMCX5-GPRASP2
HMBS
SLC25A51
CDC34
P2RY11
MIR155HG
LONRF1
TCFL5
ROGDI
LEPR
KIAA0226
LTB
LASP1
ALG12
ARID5B
C21ORF128
NTN3
ABT1
B4GALNT4
LAPTM4A
SPCS2
ARL8A
MIR3655
WDR87
GPATCH2L
WDR82
WDR83
NDE1
GYG2
ACER2
WDR1
MIR4434
ATP13A2
ELOVL2-AS1
CXCR2
SKA3
JAG1
CBWD1
COA1
ADAT3
TTBK1
RNU86
DMXL2
EXOC3
E2F3
E2F1
ARMCX6
EXOC8
C1ORF233
ISLR2
FUT6
FUT3
ACBD6
CHRNE
CAMK2N1
EEF2
LINC00958
ABLIM2
ANKRD13D
MIF
PTK2B
IZUMO4
TNNC1
AKIP1
ADAMTS6
ARHGEF1
RNF207
CDH5
IFITM1
HPCAL1
SIMC1
CENPB
DFFB
AMACR
PALM
PROM1
LOC100131094
PYCRL
ACY3
MRPL40
FANK1
TRIP6
ACTB
WNT7B
STARD13
EMR1
EMR3
SEC62
LRRN4CL
ARFGAP2
PLA2G1B
ARFGAP1
LAMB2
MPHOSPH8
RUVBL2
U2AF1
POU3F4
B3GNTL1
CSRNP1
MPHOSPH6
CDC42BPG
MT1H
IQCA1
MT1G
TXNRD1
BUB1
C1ORF35
SHB
SHD
ECSIT
BLVRB
FAM91A1
MTHFD2
SEMA5A
MYBPC2
SNORA3
LOC143666
TMEM138
ZNF233
CCDC42
LOC100129917
STBD1
SAMD4B
RNF113A
C17ORF72
GAS2L1
RASL10B
C17ORF75
FAM167B
CDKL2
FBXO22
LOC401242
GNA11
ZNF347
CADM2
KRTAP5-6
KIAA0430
RALGDS
GNB3
GNB2
DLL1
UHRF1
UHRF2
DICER1-AS1
PIP5K1C
PIP5K1A
BASP1
TRAM2
SLAMF9
CRHR1
STAB1
LOC100507351
SLC5A5
CLIC2
MEGF6
UBN1
GBAP1
LPHN1
ALX3
SRP14-AS1
CDYL
YWHAB
YWHAG
ZBTB5
ZBTB4
FCRLA
HCG27
LOC643201
CKAP2
TBKBP1
VAMP2
WFIKKN2
VPS16
MMP9
OTP
KIAA1045
SLC6A3
RNF121
ACADVL
AMICA1
BBX
LRRC16A
FCHO1
FAM213B
C17ORF61-PLSCR3
NTF4
GPR35
IL12RB2
CBFA2T3
STAP2
HCG8
AQP7
PARL
AQP3
TBC1D24
USP38
NR2C1
LOC284801
ACOT7
SHMT1
MORN1
PLD2
RNF186
SECTM1
RUNX2
RUNX3
RAB44
SNHG3
ZBTB22
ZBTB21
LOC100616530
DOCK8
PTPLAD2
RRP9
HRAS
SKAP1
DOCK6
PDLIM7
SEPT9
HOXB-AS3
SEPT7
SEPT1
TRAPPC6A
UBAP2L
SLC9A3
SEC1P
NARR
SCNN1D
SYT14
SCRN1
RBM39
TM4SF20
SPRTN
RIC8A
BAHCC1
EPN3
PARP3
TIPARP-AS1
PAPD7
PAPD4
DTNBP1
LOC286059
LMNB2
LMNB1
ESR2
LRBA
MRPS26
CD276
MELK
TIMM17B
PHF8
SPATA6L
TIE1
FGF22
RABAC1
LAX1
MOB3A
KCNA3
KCNA1
GSE1
JMJD4
SLC10A4
ZHX2
FTL
FHL2
TRAM2-AS1
RPS27
ITIH4
NDN
FOXD4
SLFN12
APPL2
CHMP1B
PAWR
RAD51B
B4GALNT2
HSD11B1L
CAPN11
PREB
MIR5093
COL13A1
ZMIZ1-AS1
SIGMAR1
MIR4322
MIR4326
HYI
NS3BP
AIMP2
MYLPF
ADPGK
GBP1P1
GDNF-AS1
DCPS
SMARCA4
TERC
RNU6ATAC
MLLT3
ZCCHC3
TERT
ZCCHC7
ZCCHC4
RENBP
YWHAZ
GTPBP4
GTPBP1
GTPBP3
PPP6R1
EMC10
ZNF804A
MIDN
TTC38
CASP8
WDR38
LOC285547
ATF6B
HES7
BCL3
C18ORF56
TSPAN4
HECTD4
MAN2B1
PLK5
SETD1A
LRFN2
CCDC28A
CCK
LYRM4
NKX2-2
MIR3678
NKX2-6
SMIM20
ADAD2
ATP2B2
RALBP1
GRK6
ASH2L
FSTL3
CAPN3
IP6K1
NFIB
DLEU2
MYC
COG8
SPAG8
NUF2
SPAG4
COG4
CSNK1G2
TRMT1L
SERPINB6
ATP8B2
KDELR3
ELP3
ANKRD52
PP7080
ANKRD32
SIGLECL1
URAHP
UBAP2
CDV3
TCTN3
C1ORF145
LANCL2
PILRA
SRP14
RNF220
GBA2
SIRT3
SPATA12
SIRT6
SIRT5
SIRT4
TMEM91
TRIM41
TBPL2
NCOA5
RBM23
C9ORF9
RFWD3
CLDN15
SLC32A1
STAMBP
ATP5H
ME3
ME2
LSMEM2
CIRBP-AS1
HFE
ATP5D
AURKAIP1
TRMT1
FGF11
FGF10
FGF17
CITED4
ABHD16B
PFDN2
COL9A2
CGB2
UNC13B
MPV17L2
ACHE
FAM187B
SEMA3C
BSG
CNTLN
SEMA3F
PDE4DIP
SLURP1
RPS11
LOC100128164
BCL11B
DCAF12
LATS1
RIPK4
C17ORF51
PUSL1
WWC2-AS2
GCLM
GRHL2
SLC9A3R2
IL17C
TRMT10B
ZNF414
DAPK3
TSSC1
RRAGC
MIR4687
GGT7
MYNN
TMX2
MIR21
ACTN3
DAZAP1
PTPRS
CLP1
PTPRF
PVRIG
PTPRM
INTS6-AS1
DTWD2
PTPRH
UBL7
UBL3
PPAPDC2
STK10
MFAP2
FKBP2
C5ORF55
NAPSA
SLC27A1
CYP46A1
GABARAP
ANXA2P2
LIME1
SV2A
HBS1L
UNKL
WDR5
WDR4
FLJ35024
IWS1
APRT
MIR4462
GYPC
GATA3
COX6A2
MIR4667
MIR4665
BET1L
LMTK3
FKBPL
GRB10
MIR4669
PRR14
APOBEC3D
APOBEC3F
DIRAS1
HMGN2
HSD17B14
TNFSF14
APOBEC3A
XRRA1
UROS
MIR23A
CCNT1
SFXN4
RASA4B
CRYBA1
SOX12
LINC00035
TIMM13
HIRA
PDLIM4
ZFP28
PDLIM2
CHRAC1
INSIG2
CBY1
TMX2-CTNND1
TNK2
ZDHHC3
MGC39372
TFAP4
ZDHHC8
TUBA3FP
GPX4
EFCAB5
TTC39B
HES3
HES4
PRDM9
CRIP3
CRIP2
ABHD17A
KLHL26
GIGYF1
TLE2
LETM1
TLE6
NBPF1
TNFRSF10B
TAF10
ADCYAP1
PLP2
SLC4A8
CDC6
NDUFV2
HIC1
CIITA
PARVB
GGN
PARVG
IL17F
ARVCF
RXRA
MXRA8
GRAMD1A
TAF2
LSP1
ATP6V1E1
RELL1
VAV1
C1ORF63
TMEM8B
MIR345
SH2D3A
KCNC4
SDC3
MT2A
PSMD8
TMEM258
TMEM256
CITED1
C1ORF85
KIAA2026
ZNF19
CPSF7
MYOG
DEFA9P
LOC286437
SELPLG
ZNF649
SIPA1L3
DYNLRB1
MIR5189
TTLL4
NOS3
TTLL1
NUP155
DDX11L1
CREB3
MIR5187
ABO
ABR
APC2
ST6GALNAC6
NCK2
SPIRE1
IER2
KIF13A
MBD3
ZNF467
ORAOV1
TSPAN11
MIR4690
ZFPM1
TSPAN15
REXO1
PKP3
REXO4
NUDT22
GCM2
URGCP
SMCHD1
LOC283856
FAM173A
EAF2
NDUFA11
BRD3
SPIN1
CCDC19
PLBD2
PEF1
MIR3907
SH3GL2
XYLT1
SCAND1
SCGB1C1
TESK1
STK17A
CCDC136
ARID1A
C16ORF13
C16ORF11
LPPR3
GNG7
ENTPD1-AS1
DDAH2
VLDLR
CYB5R1
CRELD2
RPL27A
SNX8
FUZ
MIR4473
MIR4475
PDXP
COX6B1
C20ORF27
TMEM51-AS1
YPEL5
ADORA2B
MIR4672
PGGT1B
KHSRP
FTSJ1
RAB11A
CLDN9
DERL3
XRCC3
MIR663A
NRTN
ORAI3
FNIP1
PPDPF
SMIM1
SNX29P2
SNORD111B
TELO2
BCAR1
BCAR3
NR6A1
HOTTIP
IRF7
IRF4
CD97
IRF9
CCDC106
NADKD1
CLUL1
PDX1
SNX20
SNAR-F
HDAC1
HDAC5
ONECUT3
CIRBP
NOXO1
RFC1
FABP6
PGAM2
SH3BP1
OXSR1
LOC284837
PANX1
ITIH3
ATXN7L2
ZBTB10
NLRP1
SEH1L
CDT1
MIR203
IL11RA
TNFSF9
MAPK1
TRAPPC10
TRAPPC12
POLD4
RAB13
DNMBP
LINC00461
KLHL11
ASCL5
APOBEC3A_B
LAMP1
NAT16
MIR210HG
C10ORF35
SH3BP2
ATHL1
LENG8
UQCR11
CRNDE
C6ORF100
SOX8
SOX9
RNF38
NLRP12
BBC3
SOX1
DLG1-AS1
OPRL1
CEBPB
LOXL4
BIK
CEBPD
TPPP
ZSCAN1
KDM4B
MED15
MED16
KDM4D
MED19
INTS1
INTS6
LSM4
LSM7
TMEM242
RTEL1-TNFRSF6B
CYBA
MIRLET7A1
MIRLET7A3
HMHA1
FAM227A
CTNS
SNORD105B
LOC283922
FRY-AS1
LCA5
RGS5
TNFRSF12A
TGIF1
ZNF652
FGFRL1
PMAIP1
CRLF3
NISCH
MIR4751
BLCAP
SNRNP200
LINGO3
LINGO1
MPP3
GADD45B
RORB
FAM110C
INHBE
TAGLN2
SPEF1
HLA-DPB2
PRPSAP1
MADCAM1
PTPRK
SLC25A22
SLC25A23
TUBGCP4
SLC25A29
MARCH5
CNN2
ZFAS1
KPNA3
HDAC11
IFT46
GORASP1
TFR2
FRS3
TNFRSF14
CRTC2
ZNF181
PNMAL1
FAM13C
B9D2
TNFRSF18
SDHAF2
TWSG1
ENTHD2
MALL
SNORA80B
TRPM4
GNRH2
MIER2
TANGO2
METRN
TUBB6
ACSF2
GBP5
HERC1
RPP25L
MIR4488
EPN2
C9ORF117
ZNF581
ASPSCR1
CCDC137
MIR4645
MIR4647
DHRS9
BCCIP
RPAP1
SKI
STK33
TADA3
KNOP1
LOC100507066
EFTUD1P1
LCK
SOGA1
VMAC
B3GNT8
OLFM2
ATCAY
PTPN1
CD83
CD82
SLC12A7
LINC00051
ICAM5
ICAM4
R3HCC1
MARK3
MNF1
ZBED4
RNU6-34P
RABGEF1
LRTOMT
SCUBE1
TPD52L2
EFCAB11
OSTCP1
OSBP2
GPR37L1
LOC100130539
ISOC2
LRP5
PLXNA3
MIR3134
MIR210
C3ORF72
CHURC1
LINC00476
[truncated: 189 more rows]
