# Supplementary material for: Identifying Network Perturbation in Cancer
Source: PLoS Comput Biol. 2016 May 4;12(5):e1004888. doi: 10.1371/journal.pcbi.1004888 (PMC4856318; doi:10.1371/journal.pcbi.1004888)
Supplement: S1 File — (ZIP) [file pcbi.1004888.s001.zip › files/tf_data/CD34_5k/MAFF.csv]

SSPO
NYX
RNF11
PGM2L1
HSPA8
HIST1H4L
TM4SF19-TCTEX1D2
NID2
ZSWIM6
ZSWIM7
IRX5
SGSM3
LOC145783
SP9
OSGEP
ZNF43
SP3
SP5
KCNF1
ADPGK-AS1
TRAPPC8
PTRH1
CLEC2B
PRPH
SPPL2A
CTBP1
PRRT1
ITGA6
ITGA7
MFSD11
GTF3C2
DENND4C
IQSEC1
UFSP1
GPRASP1
ZNF451
PAMR1
SOBP
CYP27B1
WSB2
KCNIP3
SDK1
PRSS50
GRP
COL21A1
INHBA-AS1
GRN
C2ORF47
HPDL
C2ORF42
ITGAX
RPS6KA1
RPS6KA4
BCL2A1
TP53I13
PPTC7
SNORD45C
SNORD45B
SNORD45A
ITGAM
FAM134C
FOXC2
FOXC1
METTL2A
SESN3
VAPA
SMAD3
FOXM1
NPHP4
MIOS
MIR4715
LOC100506713
EXOSC10
GDAP2
RAD21L1
HTR7P1
MRPL51
HERC2P2
GET4
PRADC1
FAM71E1
SULT1A2
SH2B1
OLIG2
RGS17
RAB11FIP2
RAB11FIP4
ADAMTS9-AS2
CXXC5
MYL6B
NRN1L
IPO13
HMGB2
HMGB1
CHP1
CPEB2
SPNS2
FIZ1
PGLYRP4
BIN2
MIR4530
OPHN1
PEX14
PVRL3-AS1
CLIP2
CDCA7
CLIP4
NDUFA4L2
UTS2
MCM10
CA13
CD40
POLR3GL
MIR760
FLJ31306
MIR769
SASH1
EIF4E3
THAP3
CFI
RAB28
PNP
MIR3153
ACTR1A
SYBU
ATP6V0E2
WDR72
EWSR1
AAAS
COL23A1
SYTL3
NTAN1
SPRED1
BRK1
PES1
MIR493
DFNB31
PSMB11
MR1
SIX3
PCF11
C7ORF57
LINC00309
RELN
HDGF
PIP4K2A
LOC100506388
MRPL33
PTRH2
UBE2R2
C10ORF131
SYPL1
AVPR2
SYS1-DBNDD2
LOC100505478
CDON
TMEM44
TMEM179B
UQCRC2
PAK1
XPNPEP2
TMEM42
FOXP2
FOXP1
MSL1
NSDHL
MSL3
TBR1
MED7
MDGA2
ZNF598
RPRM
ZNF608
MFSD2B
TKT
VEZF1
NLK
ITGBL1
GCA
TCF4
TMEM50B
IGFBP2
IGFBP7
IGFBP5
PHLDB1
PHLDB2
ABTB1
ARL2-SNX15
TRIM9
SHISA5
PFN4
KDM3B
NXPH2
KDM3A
GAS5
TRIM4
NXPH4
ZNF337
ZNF334
ZNF335
AMPD3
PDGFRL
MAGT1
C18ORF8
RASAL2-AS1
AMDHD1
MECOM
C17ORF107
TPM4
TPM3
PRPF40A
ETF1
CHPT1
MRGPRX2
FUT8-AS1
KIAA1683
NLGN2
SH3RF3
PHACTR3
MTMR10
SEPHS1
CELSR3
CELSR1
TMEM144
PCIF1
TMEM140
SLMO1
TJP2
LY6G5C
SOWAHD
KIAA1199
HLA-DPA1
VMP1
SVIL
ST6GAL1
AGRN
SMARCA1
RABL5
CCNI2
POMZP3
ZNF2
ZNF3
MMRN2
FYN
C12ORF56
MIR3945
ZNF559-ZNF177
PHLDA2
CCT6A
ST3GAL1
NINJ2
VCL
NBPF15
LACC1
CYP7B1
FGD5-AS1
MIR4523
CALCR
SLC16A2
MIR4529
TUBG1
WIBG
DCAF6
WIPF1
PAGR1
ZFX
SH3RF3-AS1
UQCRQ
TXNDC8
POLR3D
PDCL3P4
UQCRH
S100PBP
THRB
NPAT
MBNL1
MBNL3
CUL1
CUL2
HOXD8
CLCN3
CDH22
PRMT1
TMEM176A
TMEM176B
BRD4
GLRX3
SLC15A4
BRD3
PTPN14
GALR2
NKAP
TTC16
TTC13
C7ORF49
TTC19
GYPC
MRPL22
DNAJC27
HSPG2
GAB2
FOXJ2
GAB1
CD209
FOXJ3
ZSCAN9
ZFP91
ARHGAP5
CMIP
SUCO
AEN
SRSF7
SRSF6
USP49
SRSF2
PPM1K
GSAP
USP43
NFE2
DNAJB14
PJA2
CISD2
CISD3
TSHZ1
CCT6P1
PAX1
PTH2
PTPN7
PTPN6
LPAR6
PSD
CAMKK1
LRCH1
BAG3
ARHGAP5-AS1
MYO1G
ADAMTS10
VDAC2
MIR24-2
BCR
ZNF503-AS2
HOXA13
CBLN1
PSMA1
TMEM206
USP1
C2
C7
SLC6A15
ERCC3
SNORD50A
SNORD50B
FBXO48
LGALS8
ATXN10
C6ORF100
RMND5A
SNORD17
AGPAT1
ASAP3
C15ORF27
VARS
LOC729683
KIAA1033
LPGAT1
ALDH1A1
MIR4736
CDC37L1
TMEM190
GCNT2
RPL24
TMEM192
LPCAT4
CALHM2
LOC642846
PIEZO1
PIGV
LOC100126784
FBXO38
SRRM5
CCDC175
CCDC176
PDK2
ATP6V0E2-AS1
LNPEP
WBP4
SUN1
ZFAND3
CREBL2
MAFA
OGG1
MAFG
SMAP1
SMAP2
SLC39A14
NTRK1
LOC730668
HSP90AB1
ARHGAP20
ARHGAP26
PTP4A2
PLLP
TDRD3
C3ORF33
MIR3173
LOC100289361
C3ORF30
NUCB1
NANS
NUCB2
SOCS5
BMP6
NKIRAS1
SOCS6
ARL6IP6
TMA16
SOCS2
EIF4G2
EIF4G1
PPP2CB
FEM1C
NR1I2
CHTF8
NR2F1-AS1
ULBP1
CCNO
PSG3
MARCH10
TRIM39
ANXA2R
HR
PCM1
RASSF2
KCNQ1OT1
TRIM36
RASSF7
CD151
KREMEN1
CHD5
UROC1
ABHD15
MIR140
HINT1
HMBS
PIKFYVE
C11ORF35
FAM175A
RHOQ
MFSD4
ANKRD27
DCUN1D1
ANKRD23
DYNC1LI1
C1ORF145
ACO2
SNORA72
PRDM14
PRDM15
PLSCR2
PRDM13
LRIG1
FAM47E
USP51
KLHL42
AIFM2
AIFM3
AIFM1
AGO1
SGSM2
PUM1
FLJ42102
MAPK14
FAM217B
C14ORF166
FAM86JP
NCOR2
KRTAP5-10
HIST1H3I
FZD4
FZD5
BTG1
FZD7
CACNB2
TEC
REPS1
NEURL2
NEURL3
NEURL4
NFKB2
RAP2C
SIAH2
ZFP36L1
HOXC4
TMPRSS4-AS1
PHLPP1
ADK
RASGRF1
TACC2
ZNF486
GJC1
ZNF138
PSMB8
MRTO4
ZNF311
LPXN
HDHD2
GNAT1
M1AP
CORO7
CILP
BCL2L11
HADHB
CACNA1G
HADHA
CRY1
FAM155A
ZNF552
ZNF551
MSX1
ADRM1
ZNF559
TMPRSS9
TRAF5
GTF2H1
LRRC57
KCNE1L
MIR639
EVI2B
FOXN3
PCDH9
RPL39
PCDH7
GRIN2B
DHRS4-AS1
GNA15
SDHC
ATF6
FLJ13224
TAP2
PPAP2C
RYK
AP1M1
LHX1
BLOC1S5
BLOC1S4
LHX4
LHX6
TKTL1
SYS1
SMG8
MIB2
LOC285074
C15ORF38
METTL12
WEE1
HIST1H3F
ZMYM2
PCDH11Y
NPR2
SLC38A1
ZMYM5
CAMK2G
CAMK2B
STK4
R3HCC1L
AKAP7
ADRA1D
ZNF833P
STARD8
MYL5
ZSCAN12
SAP25
RAPGEF1
ENOX1
ANO8
NFU1
ANO5
ANO6
CELF4
LOC100134229
GPR137C
GPR137B
FZD10
PEG10
HCG27
CETN2
VSX1
H3F3B
RNF103-CHMP3
NR1H2
HOXB9
NMRAL1
SENP7
SENP6
DST
CHUK
HOXB5
DHRS4
PPARA
BRF2
TYRO3
PDAP1
CAMSAP2
DNAJC5
HS3ST3B1
WDFY1
SLC18A3
SLC18A2
CEP85L
ACP6
LOC442075
SDCCAG8
SNORD47
RAP1B
PRKDC
ANKRD37
SNORA68
SNORA69
RGMA
WFDC2
ITPRIP
NCOA7
FAM91A1
NR2F1
ZFHX4-AS1
DDB2
MINOS1
EEF1A2
P4HTM
ZNF576
CEP44
GSG1
SATB2-AS1
MCAM
SS18
LDLR
FRMPD1
MCAT
FYCO1
ZPBP
ZFYVE20
TPCN1
SCARF1
IL2RG
PRRC1
SLC17A6
SLC17A7
GEMIN5
LMO1
RBMXL2
PRKD3
SNORD42B
NCKAP1L
KIF9-AS1
ITCH
GEN1
ZNF496
ZNF491
CDK19
GFI1B
LOC100652736
SNCG
CTSO
CDK16
DPH2
GPR126
MIR548AO
KLF4
RNU5D-1
N4BP1
PSMC6
VWC2
MPZ
PAN3-AS1
SIM2
FAM189B
MDC1
KRT8P41
HTATSF1P2
KCNAB2
MEX3B
MEX3C
SNORD37
FN3KRP
RND2
WHAMMP3
MAP3K15
SLC1A4
PPP3CA
AGO2
LIN7A
SESTD1
MIR4750
MIR4757
LRRC41
LRRC40
MARCH7
ZXDC
IKBKE
MIR1244-3
MIR1244-2
TMEM174
MARCH9
SNORD4A
MICA
IFNLR1
B3GNT7
EIF3B
EIF3E
DYRK1A
MTMR6
MKKS
ZNF44
TEX28
WT1
CXCR5
TSC22D1
TSC22D4
DOCK4
C6ORF164
SMARCAL1
IMPA1
NME7
CCRN4L
APOOL
KITLG
HRC
SOCS2-AS1
VAT1
SLC2A5
CNFN
C15ORF40
CCL3
RPL37A
PCED1B
METRNL
CTBP1-AS2
HSBP1
LINC00239
TULP2
CLEC5A
CEACAM1
EN1
LRRTM1
DLGAP1-AS1
MYO5C
FZD3
LOC256880
EPAS1
LOC100507501
RAB7L1
IQUB
PCDH17
DEPDC4
SRRD
RPS26P11
CALCOCO1
TMEM126A
TMEM126B
EHMT2
ATM
SCYL2
RCOR2
STXBP4
SMPD3
MIR618
PTPRCAP
CYP1B1
ATP5A1
CLSPN
DNAJB6
DNAJB4
LINC00346
CFLAR
TTC28
FANCA
ENY2
CCZ1
ENTPD3-AS1
PPRC1
TSC22D1-AS1
KDM6B
U2SURP
C1ORF162
ENO2
ENO4
LINC00909
SYCP2
TAOK1
SNORA57
FAM65A
LLGL1
SKIV2L2
IRS1
TRAPPC6A
CDK4
RNF141
SKOR2
HAPLN3
RNF146
OBSCN
MIR663A
CEPT1
SF3B3
SPECC1
NIPAL2
LIMS1
SEMA6A
RERG
CNIH2
INPPL1
ATG16L1
RGL2
ARHGDIB
DNAJC10
EPRS
ASF1A
DNAJC18
SPECC1L-ADORA2A
DHH
SUPT16H
FAR2
EBF3
HIST1H3G
HBA1
UCP3
CCL15-CCL14
PFKFB3
NRIP3
ZNF792
SH3BGR
BZW2
LOC389641
FBXO18
ACTG1
FKBP10
WWP1
FBXO16
TEKT4
PPIL3
SFTA3
TOMM6
SNORD48
PPP1R2
MAP3K3
MAP3K6
SNORD44
FMOD
NUP214
ERBB2
SNORD42A
CASZ1
CCDC71
CTSA
FPR2
EVX2
RPL14
RPL15
TMEM109
CHERP
MCMDC2
MIR5691
SNORD4B
GPATCH4
SETD2
MIR5695
CXCL2
EPC1
PRRX1
SPEG
PRRX2
CNST
AKNA
EPB41
MYADM
FLJ33534
TIMM8A
NT5M
MET
VPS37B
LOC100288911
RRM2B
NKAIN2
NKAIN1
CLUH
FOS
UNC5C
KATNAL2
CCM2
PDP1
MINOS1-NBL1
LOC100507463
PKNOX1
UBE2K
FAM162A
CTAGE7P
UBE2F
MIR3691
FGGY
COL12A1
MIR7-2
GLIS3
ADAMTS9
RPL18A
ALS2CR12
UPF2
SNED1
BTBD17
DACT1
GRIK5
MASTL
PDE3B
LINC00114
PDCD4-AS1
ZIM2
NDUFA7
NDUFA4
COMT
NDUFA8
MIR661
MIR665
GMEB2
CD180
ADAM28
SLC43A1
IL19
TBL1XR1
WNT2
WNT1
LRRN3
WNT4
LOC728463
BLMH
PAXBP1-AS1
LINC00574
PDCL
EFHD2
SNORA45
UFM1
BIRC6
PINX1
C1ORF177
CENPL
AEBP2
LTA4H
ANKRD17
SPTBN5
DAD1
SPTBN1
MKX
KLF13
RAB30-AS1
GDF9
KLF14
PCDHGA10
CBR3
RMI1
FRYL
FLJ20021
MIR153-1
PI16
TPST2
ZBTB7B
MIR26B
MEST
MCM7
PCNP
MCM4
CENPA
KRTAP4-12
DUSP10
PCAT6
RPA2
POGZ
NDUFS1
COQ5
CRIM1
LOC441009
PARS2
NRCAM
ISL2
SBF2-AS1
PCDHGB7
PCDHGB6
ATP9A
LEPROT
ABCA11P
WWC3
CCDC88B
WHSC1L1
LOC153684
C1ORF198
ZNF786
SEC14L2
GOT2
RNASEK
SMDT1
BRICD5
TRMT10C
RNASE6
STK4-AS1
RANGAP1
EMC10
BAMBI
KCNN4
MGMT
ATXN7L3B
HNRNPLL
IP6K1
SNORD52
SIGLECL1
FBXL4
H2AFZ
INADL
RNF5
NUP205
STMN1
FOXK1
TRAF1
NFKBIA
NR3C1
MIR4772
SRGN
ARID4A
BCORP1
HAUS2
HAUS3
HAUS1
MSANTD3-TMEFF1
NR5A2
DLX4
DLX5
DLX6
UBXN1
ISCA1
SH2D6
KIAA0368
CXORF65
ZCCHC24
HIST1H2BE
ABCB10
MIA3
MIA2
MMD2
MTFR1
SART1
HIST1H2BH
APLF
SNX11
SDC4
RBPMS
ECI1
TOX2
IPO8
C15ORF65
IPO7
ACTR3
BEST4
RECQL5
VAX2
SORCS1
CWF19L1
CNR2
SGCE
CNKSR3
GTDC2
MAPK9
DUSP1
WTAP
ELN
RBL1
LRRC8C
FRAT1
ANKRD34A
HEY1
METTL8
HCG18
CCL15
IGSF9
FRAT2
BLOC1S5-TXNDC5
HCG17
MIR320A
ACTRT2
LEP
MORF4L1
MIR1179
PLS1
MIR27A
MAGEB16
UNC93B1
GPR56
C19ORF82
ACAD10
FAM83F
CARNS1
HCFC1
CPNE3
ZC3HC1
VKORC1L1
PXK
MIR200A
LINC00563
MIR200B
DGKE
ICK
SNORA38
LIX1L
USP13
USP10
CLTCL1
SNRPF
BAP1
SHANK1
PCSK1N
INPP1
GFI1
TXNDC16
RGS9BP
ZBTB43
PRKAG1
MEN1
FAM86FP
JPH2
TYW5
LEMD3
DUSP26
NCAN
HBQ1
CTAGE5
LOC100130370
SCN4B
ZCCHC18
MIR1203
ISM2
MIR137HG
LRP1
DHX29
IQCD
RNU5E-1
SDF2L1
PPP1R9B
TTI2
EDIL3
CEP70
RHBDD3
RHBDD1
ELAVL4
LGR4
LGR6
EMCN
ELAVL2
UBE2D3
C9ORF64
MIR4262
TSTD3
PPP1R1A
MGC12916
RNASEK-C17ORF49
FAM151A
NFIL3
ZNF513
VWA5B1
ZNF222
ZNF223
CCDC58
MIR4761
NCAPD2
PAXIP1
HOXC13
DLG2
BLOC1S3
RTTN
BNIP2
PREPL
C17ORF67
CD37
GZMH
TCN2
FBXO30
EMC3
EMC1
CNRIP1
NAB1
MIR3529
MYH15
STIM2
OTUD1
SNORD78
GPRC5C
HINT3
NEURL1B
SMC3
P2RY10
SMC6
S100A9
ZFX-AS1
SFR1
SLCO4A1
LONRF2
LONRF1
TCFL5
LEPR
CPOX
ALG14
LRP4-AS1
MTFMT
APBA1
ARID5A
SIX3-AS1
ATAD2B
GLS2
B4GALNT4
MORC3
B4GALNT1
RPL23A
ANKRD16
ALOX5AP
PCDP1
C8ORF58
VPS25
PDE1C
LINC00176
FAM60A
RNF5P1
PGP
CXCR4
AJUBA
HS6ST1
PAN3
UBXN8
COX11
NRP1
ARSG
OGT
ARMCX3
ACBD3
PPP1R13B
CHRNE
EEF2
FUT8
FLJ22184
LINC00959
BRI3BP
LINC00950
LOC100128239
PTK2B
TNRC6B
FBLN2
USP24
MIR3665
VPS9D1
ARHGEF9
DYNLT1
ADAMTS8
MKLN1
MEF2C
CENPN
HPCAL1
RAB5C
RIMBP3C
LIPK
LIPJ
DFFA
RAMP3
LDB2
CLCF1
LDB1
SSH1
BEAN1
SCARB2
MIR429
CSF3
PLEKHA6
CYLD
PLEKHA1
PLEKHA2
TM4SF19
SLC9B2
STARD10
PAPL
DMRT3
RFESD
NGB
EMR1
EMR3
LRRN4CL
MIR2276
ANXA5
BMF
DDX50
DDX51
B3GNTL1
LOC202781
ZNF165
HSBP1L1
FAM129A
MIR337
MT1F
LOC100130417
ZNF763
ZNF185
OR2V2
MIR936
MIR935
SNORD76
SNORD77
SNORD74
SNORD75
SHH
COX7A2
SNORD79
MIR1301
EGLN3
NASP
RNF144A-AS1
YBX3
RPL7L1
MIMT1
ZNF503
HSD17B12
NUDCD1
MOAP1
FOXE3
SPRY1
ATP6V1F
TRPC4
ADSL
HMGN2
FBXO21
FAM53C
ZNF341
CELF6
VGLL2
CADM4
NRSN2
RANBP2
KRTAP5-6
RALGDS
GNB5
CEP250
GNB1
AIM2
VPREB1
SATB2
ISPD
TSPO
TMEM5
CNNM1
CNNM2
CNNM4
PIP5K1B
STX3
STX5
FAM107A
SLC23A3
LOC100506368
MCMBP
TGFB2
STAB1
GOLGA7B
PHF12
DNAJC27-AS1
KIAA0232
PYY2
LGI2
C1D
GABBR2
IQGAP2
IMPACT
LPHN1
NOP58
ALX4
RPE
C22ORF26
AP1B1
PPT2-EGFL8
PCMTD2
PHYKPL
C18ORF25
NR4A2
FCRLA
FCRLB
CHRM4
MGAT1
TCP11
DYNC1H1
TUBA4A
TUBA4B
LOC100507547
SLC20A2
CHST13
VAMP8
FIBP
TESC
MMP7
POU2F1
TRAPPC2L
CACNA1G-AS1
THRB-AS1
CD6
NDUFB4
LRRC16A
FCHO2
KCNMA1
C17ORF61-PLSCR3
GPR35
GPR34
AXL
CYMP
FMNL1
ATP6AP1
ACLY
LINC00523
H3F3A
NRGN
VRK2
WDR11
NR2C2
SCARNA9
LOC284801
SCARNA2
MORN5
PLD1
ZFYVE9
KIF27
RNF183
SNHG5
APOBEC2
TREML3P
GUCY1B2
RBX1
LOC100616530
RRP1
DOCK9
MIR146B
PTPLAD2
ENAH
PTPLAD1
OXR1
MED26
ALPK2
CC2D1B
HOXB-AS3
HOXB-AS1
UBE2F-SCLY
NARR
HOXB2
HOXC-AS5
YARS
SYT15
C11ORF96
C11ORF95
IL11
FAM98B
TFR2
CCNJL
EPHB4
LOC93622
PTPDC1
RSL1D1
LAMC1
GIMAP2
SCUBE2
LMNB1
ESR2
ESR1
CDC14A
RPSAP52
PHF8
LAMTOR4
PHF7
PPT2
MIR1469
LCMT1
MYOM2
SMIM19
TBX2
TBX6
C9ORF89
TBX4
PRORSD1P
FBXO8
FBXO9
SNORD81
SNORD80
MIR2682
LOC286186
VARS2
FHL1
LIMD2
BSPRY
CCDC38
ITPRIPL2
CCDC36
FOXD3
SLFN12
FOXD1
APPL2
LOC100129924
RAD51B
UCHL3
NFYC
B4GALNT2
HSD11B1L
ATL2
PRRT2
MIR5093
PPIH
PPIG
SLC35D2
COX7B
HIBCH
VTRNA1-1
SLCO3A1
ADPGK
DCLRE1B
WASF2
PTHLH
SYNJ1
PHOSPHO1
SYNJ2
ZCCHC2
NBAS
ZNHIT3
SPOP
TP53BP1
NIF3L1
GTPBP3
TMBIM1
MIDN
EFCAB1
CASP8
SNORD15B
DARS
DEFA10P
PLK2
PLK4
LZTFL1
OAT
MIR378D2
NKX2-3
NKX2-1
LOC100507557
NKX2-4
L3HYPDH
AHCYL1
ST7-AS2
OAS2
GLA
KIAA1919
MYB
NECAB3
ENTPD6
ENTPD5
SPAG9
SPAG6
SPAG7
PRRC2A
COG7
COG4
SERPINB1
SLC2A10
KLHL9
PCGF5
TNFRSF10A
EXD1
ATP8B4
HESX1
MAP3K7CL
MIR9-2
SPECC1L
DEK
ZADH2
SPRYD7
LY75-CD302
UBAP2
CDV3
KBTBD2
ASXL1
ASXL2
ZBTB39
GUCY1A2
NEUROG2
SRP19
ZBTB34
ZBTB37
SPATA13
TMEM170B
C1QL2
DCHS2
KLHL32
KCMF1
GALNS
MED30
LOC100506990
RHNO1
PLEC
NELL1
PLEK
TBPL1
HOPX
CASC2
ZNF561
ESAM
SCTR
MIR137
WNT5A
CASC5
BATF
KIAA0020
CLDN19
EPHA3
EPHA2
MIR1253
ME1
ME3
HNRNPH2
NR2F2
ZNF746
GPR146
MPZL3
AURKAIP1
MRPS36
ODF3L1
CITED1
AGTRAP
DAGLA
SLC7A5
POMP
LOC441242
TOP1MT
COL9A3
RNF152
PREP
MNAT1
CAMKMT
DEGS2
ZCRB1
ZNF524
STOML1
PDE4DIP
MESTIT1
EMP3
RNF144A
STEAP1
ARL9
RPS16
ARL2
RUNDC3B
CCDC24
LATS1
DDOST
DCAF17
RRM2
LOC100507003
ZC3H12D
DERA
TSR1
BLZF1
LOC100287036
PLCXD2
RAD51-AS1
UBE2G1
MIR5088
ZNF414
SLC35E4
C12ORF44
PABPN1
RBPMS-AS1
PIM3
RRAGB
PLCL2
TNC
NAGK
TINF2
TUBA1C
PTPRA
G3BP2
RNLS
DTWD2
UBL5
PHYHIPL
LOC731424
CPD
SRSF11
CPQ
MIR4260
PVRL1
SLC27A1
ANXA2P2
MANF
HEBP1
LMCD1-AS1
CXORF21
SYMPK
WDR3
MIR636
SMARCD1
LOC285972
GATA5
GATA2
ZFYVE26
MIR4665
LINC00637
CCND1
CCND3
MIR3167
CEP290
TCF12
TNKS
HMGN4
DIRAS1
GPR12
TNFSF14
MIR23A
SFXN5
RAD1
SFXN1
IFIT5
EMX1
PANK1
CCT8
TOB2P1
SOX12
CCT7
MRFAP1L1
SOX17
STAG2
EFTUD1
TIMM13
LOC100506499
ARIH2OS
KCTD12
IRGQ
ZFP28
CHRAC1
ASIC1
RPRD2
ARL5A
ARL5B
TNK2
ZDHHC5
ZDHHC8
LOC100130557
MLANA
GPX1
GPX4
PRDM2
TTC39C
TPSAB1
EFCAB6
PRDM8
KLHL24
FGF9
NAPEPLD
LETM2
SPTA1
XIAP
TRIM58
ADCYAP1
MIR4312
PLP1
FAM46C
DCTN6
TPTEP1
CDC6
KCNC1
BRIX1
CRYZL1
HIST1H2BI
TM9SF4
SAP30BP
MVP
OSCP1
ARVCF
NAT2
MBTPS1
FAM96A
FAM86B2
OPRM1
C11ORF58
CNEP1R1
RNF24
POC1B-GALNT4
NTS
RELL2
RADIL
CIZ1
HDAC11
EPS8
TMEM256
TMEM251
HOXD13
KIAA2026
GXYLT1
CPSF6
POLR2E
RPTOR
PPHLN1
RTDR1
LMCD1
SLCO5A1
ZFP91-CNTF
RYBP
CNOT1
SLC25A1
ITGB1
SPON1
LTBP4
ARIH2
LTBP1
RTN4
RTN3
SUFU
HGF
PLA2G4A
H3F3AP4
RABGGTB
FAM228B
CMTM6
ZNF467
LILRA1
MPC2
LARS2-AS1
IL1RL2
ZFPM2
TSPAN13
HPS5
HPS4
HPS6
ARAF
INSRR
SLC25A18
RASAL2
WSCD1
BRD7
RAN
NFE2L2
POPDC3
NDUFA12
CCDC18
PLD4
TEP1
NR2F2-AS1
ASNSD1
XYLT1
MIR4278
UTP14A
HPSE
SAMD9L
ZC3H11A
SLX4IP
C16ORF11
DDAH2
HUS1B
SNX1
ALG9
SNX5
SPTAN1
RPL27A
ALDH3B1
SLC29A2
BANP
JKAMP
CCDC122
YPEL3
RUNX3
CLDN9
ITPKB
PLXDC1
ITPK1
RASGEF1B
ZNF304
MLLT10
GALNT7
BCAR3
HOTTIP
CEP170
HAT1
TUBB
LY75
NEIL2
SNX21
SNX27
EFNB2
HDAC3
HDAC4
ZFHX4
ONECUT1
TECR
CHAT
DPEP3
C15ORF38-AP3S2
AKR1C3
ZBTB12
NLRP7
MED21
CCPG1
CST7
MAPK7
MRVI1-AS1
ACVR2A
C11ORF21
KLHL14
CKS2
ASCL1
GMPPB
SUMO1P1
KIF26B
IGF2BP3
CMC2
CD109
ZFP36
RAD51
ENDOD1
AMIGO3
ERCC1
LAIR2
LCAT
USP7
FXYD5
SOX8
LOC100996634
ZSCAN4
SOX3
BLACE
CEBPB
SERTAD2
LOXL4
ARAP2
ZNF727
CEBPD
VIPR2
VIPR1
MED18
ATP8A1
TMEM246
INTS8
MIR642B
MIR642A
SRSF1
CTNNA1
FAM181B
LOC643770
BAI3
TOPBP1
IDH2
ZNF655
CRLF3
LOC158960
PRPF4B
MIR138-2
USP40
IST1
N4BP2L2
EGR4
BLCAP
TCAM1P
SLC30A7
ATP2C1
SLC35G2
SLC35G1
POC1B
BHLHE41
TFB2M
JUP
FAM110A
FAM110D
C12ORF23
HLA-DPB1
XKR4
SNTG1
EXTL2
JMJD1C
BZRAP1
GAPT
LOC440028
ROR1
RSPO2
KIT
FOXA3
KPNA4
ZNF277
ZNF276
BST2
CHAC2
HPS1
SYNM
IFT46
YME1L1
GORASP1
MIR3917
FRS2
CRTC3
AP4B1
MIR1244-1
B9D1
SDHAF1
MAML3
[truncated: 239 more rows]
