# Supplementary material for: Identifying Network Perturbation in Cancer
Source: PLoS Comput Biol. 2016 May 4;12(5):e1004888. doi: 10.1371/journal.pcbi.1004888 (PMC4856318; doi:10.1371/journal.pcbi.1004888)
Supplement: S1 File — (ZIP) [file pcbi.1004888.s001.zip › files/tf_data/CD34_5k/MAFK.csv]

HIST1H4B
HIST1H4A
RNF11
PGM2L1
HSPA8
NYX
HIST1H4L
ARFRP1
TM4SF19-TCTEX1D2
DISC1
PIK3CA
ZSWIM6
IRX5
TMEM52
LOC145783
SP9
OSGEP
ZNF43
SP3
KCNF1
PIK3C3
TRAPPC8
PTRH1
CLEC2B
PRPH
SPPL2A
ACLY
ITGA8
ITGA1
ITGA6
ITGA7
MFSD11
GTF3C2
DENND4C
IQSEC1
PRRT2
UFSP1
APOA2
GPRASP1
ZNF451
SOBP
CYP27B1
WSB2
FAM169A
KCNIP3
SDK1
PRSS50
COL21A1
INHBA-AS1
ITGAX
RPS6KA1
RPS6KA3
RPS6KA4
BCL2A1
TP53I13
PPTC7
SNORD45C
SNORD45B
SNORD45A
ITGAM
FAM134C
SESN3
VAPA
FOXM1
NPHP4
FZD10-AS1
MIR4715
LOC100506713
EXOSC10
DLX6-AS1
GDAP2
RAD21L1
ATE1
ELMSAN1
HTR7P1
MRPL51
HERC2P2
SULT1A2
SH2B2
PRKAR1B
SH2B1
SRPK1
PQLC2
RAB11FIP2
RAB11FIP4
CCDC112
ADAMTS9-AS2
ATP1A2
CXXC5
NRN1L
LOC643355
CUEDC1
PPHLN1
HMGB2
EEF1A2
LRRC20
CHP1
SPNS2
FIZ1
PGLYRP4
SLITRK3
XXYLT1-AS2
PDLIM7
DPYD
OPHN1
PEX14
PVRL3-AS1
CLIP2
CDCA7
ARHGEF19
NDUFA4L2
MCM10
CA14
CA13
TNFAIP8L2-SCNM1
MIR760
CETN4P
TPSAB1
MIR769
SASH1
NIPAL2
THAP3
CFI
RAB28
PNP
YRDC
MIR3153
MAPT-AS1
SYBU
ATP6V0E2
WDR75
AAAS
PABPC1
NTAN1
SPRED1
SPRED2
BRK1
PES1
MIR493
MIR497
DFNB31
MR1
SIX3
C7ORF57
CNPY4
RELN
ZFHX4
HDGF
PIP4K2A
LOC100506388
HMG20B
MRPL33
PTRH2
DPY30
RFFL
UBE2R2
SHOX2
ARRDC2
THOC2
THOC1
PDE8A
SYPL1
C1ORF122
AVPR2
LOC100505478
CDON
TMEM44
TMEM179B
UQCRC2
PAK1
XPNPEP2
TMEM42
FOXP2
FOXP1
NSDHL
MSL3
TBR1
MED7
MDGA2
ZNF598
RPRM
ZNF608
CALHM2
TKT
VEZF1
PRKG2
MIR618
TMEM45B
GCA
TCF4
IGFBP2
IGFBP7
IGFBP5
PHLDB1
PHLDB2
LOC100144595
ABTB1
PMS2P4
CALML6
MEF2C
COX19
SHISA7
TMEM217
KDM3B
NXPH2
KDM3A
TRIM4
TRIM7
NXPH4
ZNF337
ZNF334
ZNF335
ANKRD13C
AMPD3
LGR6
MAGT1
MIR5010
C18ORF8
MCTP2
RASAL2-AS1
AMDHD1
MECOM
ALCAM
TPM4
PRPF40A
ETF1
CHPT1
PRIMA1
MRGPRX2
FOXB1
FOXB2
FUT8-AS1
KIAA1683
NLGN2
SH3RF3
MTMR10
SEPHS1
KIAA0020
CELSR1
FAM154B
FOXL2
PCIF1
TMEM140
SLMO1
TJP2
LY6G5C
RAB14
SOWAHD
KIAA1199
HLA-DPA1
VMP1
MAD2L1
SVIL
ST6GAL1
IPO11-LRRC70
AGRN
SVIP
SMARCA1
NR1D2
RABL5
RABL3
OTUB2
MIR4638
ZNF3
MMRN2
DEFA10P
KCMF1
C12ORF56
CCT6A
ST3GAL1
ST3GAL6
VCL
NBPF15
LACC1
DPH2
FGD5-AS1
MIR4523
CALCR
SLC16A2
TUBG1
WIBG
PTPLAD2
DCAF6
TUFM
ZFX
SH3RF3-AS1
C1QTNF1-AS1
UQCRQ
TXNDC8
MIR3167
FXYD5
S100PBP
LINC00421
THRB
FAM46A
FAM46C
INIP
MBNL1
HOXD8
CLCN3
CDH22
TMEM176A
TMEM176B
GLRX3
BRD2
BRD3
FCER2
GALR2
NKAP
TTC16
TTC13
C7ORF49
DNAJC27
MMGT1
HSPG2
GAB2
IRS1
FOXJ3
ZSCAN9
ZFP91
ARHGAP5
CMIP
HSPE1-MOB4
AEN
SRSF7
SRSF6
USP49
SRSF2
USP40
USP43
NFE2
PJA2
CISD2
CISD3
CCT6P1
PAX1
ZNF589
PTH2
PTPN7
ZNF613
PROK2
LPAR6
BANP
PSD
BAG3
ARHGAP5-AS1
MYO1G
CHCHD10
VDAC2
MIR24-2
BCR
ZNF503-AS2
ATXN1L
DHX57
ZNF385A
DEF8
HOXA13
CBLN1
PSMA1
TMEM206
C2
C7
SLC6A15
FBXO45
SRC
ERCC3
SNORD50A
SNORD50B
FBXO48
ATXN10
RMND5A
SNORD17
LOC399715
NUP54
HN1
AGPAT1
C15ORF27
VARS
LOC729683
KIAA1033
MIR4730
LPGAT1
ALDH1A1
TMEM190
CCNJL
PCYOX1
RPL24
NAP1L2
AMHR2
UNCX
NAP1L5
LPCAT4
LPCAT3
RNF31
CALHM3
CALCRL
PIEZO1
PIGV
TMEM72-AS1
LOC100126784
PPP1CA
FBXO38
CCDC175
CCDC176
ATP6V0E2-AS1
LNPEP
COL6A5
WBP4
PTGS2
PDCL3P4
FRAT1
ZFAND3
CREBL2
MAFA
OGG1
MAFG
EIF3J-AS1
SMAP1
SLC39A14
VSIG10
RBPJ
HSDL1
HSP90AB1
ARHGAP26
PLLP
ADAM6
DDIT3
TDRD3
C3ORF33
MIR3173
LOC100289361
C3ORF30
RBP5
SOCS1
EPRS
NUCB2
SOCS5
BMP6
SOCS6
WDR53
TMA16
SOCS2
EIF4G2
EIF4G1
PPP2CB
SWT1
ULBP2
NR2F1-AS1
ULBP1
CCNO
PSG3
MARCH10
TRIM39
RASSF1
RASSF2
KCNQ1OT1
HOXC4
TMPRSS4-AS1
CD151
HCST
KREMEN1
CHD5
UROC1
MIR143
ABHD15
MIR140
MIR145
CHTF8
MRPL16
PIKFYVE
TMEM240
MFSD4
ANKRD27
POLR2D
ZNF821
ANKRD23
IFIT1B
C1ORF145
AKR7A2
ACO2
SNORA72
PRDM15
ABCG4
PRDM13
LRIG1
FAM47E
CCNI
KLHL42
AIFM2
AGO4
C9ORF135-AS1
AIFM1
MPZ
FLJ42102
MAPK14
SACS
FAM217B
C14ORF166
MIR550B2
FAM86JP
OPN3
KRTAP5-10
HIST1H3I
BTG1
FZD7
CACNB2
TEC
REPS1
NEURL2
NEURL3
NEURL4
NFKB2
RAP2C
SIAH2
FAM49B
ZFP36L1
RASSF4
BAI3
PHLPP1
ADK
FHOD1
RASGRF1
FTCDNL1
PKD2
MEIG1
ZNF138
PRKACG
MRTO4
ZNF311
LPXN
HDHD2
FEM1C
CLK3
GNAT1
HSPBP1
CORO7
SNORD24
HADHB
H1FX-AS1
HADHA
CRY1
MLH1
FAM155A
ZNF552
ZNF551
ACOT11
ADRM1
TMPRSS9
RMDN3
MIR4721
HOOK2
AP4M1
CRYM
LRRC57
MIR639
EVI2B
FOXN3
DBX2
RPL39
PCDH7
GRIN2B
GRIN2C
GNA15
C9ORF135
SDHC
ATF6
TBC1D10C
IFFO2
PPAP2C
RYK
AP1M1
TMCO6
HSF4
BLOC1S6
BLOC1S5
SMG6
LHX4
LHX9
MIB2
LOC285074
METTL12
WEE1
MIR3960
ZMYM2
PCDH11Y
NPR2
SLC38A6
ZMYM5
CAMK2G
AAED1
STK4
R3HCC1L
AKAP7
ADRA1D
ZNF833P
STARD8
MYL5
PSTK
YBX3
RAPGEF1
CD1D
ANO8
NFU1
LOC100132891
ANO5
ANO6
CELF4
MCF2L
POLR1A
LOC100134229
MIR3148
GPR137C
GPR137B
FZD10
PEG10
HCG27
CETN2
VSX1
H3F3B
RNF103-CHMP3
HOXB9
C14ORF80
SENP7
SENP6
DST
CHUK
HOXB5
DHRS4
CUX1
PPARA
BRF2
PDAP1
NOTUM
ZNF354C
CAMSAP2
DNAJC5
RHOH
HS3ST3B1
WDFY1
SLC18A3
SLC18A2
PTPRVP
MPP1
ACP6
VSNL1
SDCCAG8
GLA
RAP1B
SLC2A10
ANKRD36
ANKRD37
SNORA68
SNORA69
WFDC2
ITPRIP
NCOA7
FAM91A1
NR2F6
NR2F1
ZFHX4-AS1
ATOH1
RNF152
MINOS1
HMGB1
P4HTM
FMOD
CEP44
GSG1
SATB2-AS1
MCAM
SS18
LDLR
SLC27A1
ZFYVE20
ZFYVE26
SCARF1
LMO1
SLC17A6
SLC17A7
RBMXL2
HSPE1
PRKD3
ERBB2
NCKAP1L
KIF9-AS1
ITCH
GEN1
ZNF496
USP51
CDK19
GFI1B
MYOD1
LOC100652736
SNCG
GJB3
CCDC71
CDK16
SULF2
MIR548AO
KLF4
CTSA
N4BP1
PSMC6
VWC2
HEATR2
PAN3-AS1
PCDP1
FAM189B
ZNF304
NCR2
FBN1
HTATSF1P2
TRIP10
MMP24
KCNAB2
MEX3B
MEX3C
PPP1R37
ENDOD1
MIR4530
FN3KRP
RND2
MAP3K15
SLC1A4
PPP3CA
FUCA1
LIN7A
SESTD1
MIR4750
MIR4757
ZXDC
MARCH3
IKBKE
MIR1244-3
MIR1244-2
MIR1244-1
MARCH9
SNORD4A
MICA
CLSTN3
EIF3H
MIR503HG
GNL1
B3GNT7
FAM163B
RARG
EIF3A
EIF3B
EIF3E
DYRK1A
MKKS
DYRK1B
TEX28
WT1
CXCR5
TSC22D1
CLIP4
TSC22D4
C6ORF164
IMPA1
CCRN4L
KITLG
HRC
SOCS2-AS1
VAT1
FN1
SLC2A5
CNFN
C15ORF40
RPL37A
TNFAIP8L2
PCED1B
MAPK13
METRNL
IGFL1
HSBP1
GTF2E1
LINC00239
CEACAM1
EN1
DLGAP1-AS1
GTF2IRD1
HDAC11
FZD3
LOC728875
MIR3190
MIR3191
MPZL3
EPAS1
LOC100507501
RAB7L1
IQUB
PCDH17
DEPDC4
SRRD
RPS26P11
CALCOCO1
TMEM126A
PSMB11
EHMT2
SCYL2
RCOR2
STXBP4
ITGBL1
PTPRCAP
SET
CYP1B1
ATP5A1
H1FX
DNAJB6
DNAJB4
FANCG
CFLAR
IFI16
TTC28
FANCA
ENY2
CCZ1
PHYHIP
ENTPD3-AS1
PPRC1
HNRNPA3
TSC22D1-AS1
KDM6B
U2SURP
C1ORF162
ENO2
ENO4
LINC00909
SYCP2
TAOK1
SNORA57
MIR503
CNOT6L
LRRFIP1
FAM65A
LLGL1
GRIK5
TRAPPC6A
CDK4
OGT
RNF141
CDK9
SKOR2
HAPLN3
OBSCN
MIR663A
FAM86HP
CEPT1
SF3B3
SPECC1
LIMS1
VAV3-AS1
RAPGEF3
SEMA6A
RERG
INPPL1
ATG16L1
SUN1
HSPD1
ARHGDIB
DNAJC10
NANS
ASF1A
DNAJC18
SPECC1L-ADORA2A
SUPT16H
FAR2
ENDOG
CES2
SGSM3
SGSM2
HBA1
UCP3
AGTPBP1
ENDOV
FAM225A
CCL15-CCL14
PFKFB3
NRIP3
ZNF792
SH3BGR
LOC389641
FBXO18
UBE2J1
FKBP10
WWP1
FBXO16
TEKT4
TPI1
SFTA3
TOMM6
SNORD48
PPP1R2
MAP3K3
MAP3K6
NSG1
ZNF576
MARVELD2
NUP214
SHC4
FAM131B
SNORD42A
CASZ1
CTSO
IDH2
FPR2
FPR3
CCDC78
EVX2
RPL14
TMEM109
CHERP
SNORD4B
GPATCH4
SETD2
LRRC70
CXCL3
CXCL2
SEMA3F
AMMECR1
PRRX1
SPEG
CNST
AKNA
EPB41
MYADM
NT5M
MET
TEKT2
VPS37B
LOC100288911
RRM2B
NKAIN2
NKAIN1
CLUH
FOS
UNC5C
PDP1
MINOS1-NBL1
FBXW11
FAM162A
CTAGE7P
PTCD3
UBE2F
COL12A1
MIR7-2
MIR4489
SEC14L2
RPL18A
ALS2CR12
PTAFR
SRGN
DACT1
MASTL
ZNF44
PDE3B
MIR5695
LINC00114
TSEN2
VCPIP1
PDCD4-AS1
MORF4L1
NDUFA7
NDUFA4
ACSS2
COMT
NDUFA8
GPR65
VPS4B
MIR665
GMEB2
ADAM28
SLC43A1
IL19
TBL1XR1
WNT2
WNT1
LRRN3
WNT4
LOC728463
BLMH
LINC00574
PDCL
EFHD2
SNORA45
SNORA41
BIRC6
OXR1
CENPL
LTA4H
ANKRD17
SPTBN5
DAD1
ZNF816
SPTBN1
KLF13
RAB30-AS1
GDF9
KLF14
GDF1
PCDHGA10
CBR3
FRYL
FLJ20021
MIR153-1
PI16
CEP68
ANXA5
ZBTB7B
GLTSCR2
MEST
MCM7
PCNP
MIR550A2
RAMP3
PCNX
DUSP10
FAM149A
PCAT6
EPC1
POGZ
NDUFS1
RABGGTB
COQ5
CRIM1
PARS2
NRCAM
ISL2
SBF2-AS1
PCDHGB7
PCDHGB6
ATP9A
LEPROT
NHLRC2
ABCA11P
WWC3
PPT2
GSE1
C1ORF198
ZNF786
GPR108
C1ORF192
RNASEK
GOT1
SMDT1
BRICD5
SOD2
TRMT10C
RNASE6
STK4-AS1
RANGAP1
BAMBI
LSG1
MSX1
ATXN7L3B
HNRNPLL
IP6K1
FBXL8
BRSK1
SNORD51
SNORD52
H2AFX
FBXL4
ZADH2
NIPSNAP3A
INADL
FST
RNF5
SLC19A2
APP
NUP205
NIT2
STMN1
FOXK1
TRAF1
NFKBIA
PHF21A
INO80
C1ORF177
SNED1
CLTC
TOMM22
TRAF5
PLAC8
SNORD36B
HAUS2
HAUS1
NR5A2
UBXN4
DLX5
GTF2H1
ISCA1
SH2D6
KIAA0368
ASIC1
ZCCHC24
HIST1H2BE
ABCB10
MIA3
MMD2
MTFR1
SART1
GET4
FGF2
SLC9B2
SNX11
VAV3
SDC4
HOXD13
ELOVL6
IPO8
C15ORF65
IPO7
BEST4
VAX2
SORCS1
CWF19L1
CWF19L2
SGCE
TECR
RASA1
GTDC2
MAPK9
DUSP1
LINC00299
ELN
RBL1
LRRC8C
STAG3L4
HEY1
METTL8
HCG18
CCL15
CCL19
BLOC1S5-TXNDC5
C8ORF44
ACTRT2
LEP
TINF2
NKX3-2
TBC1D16
MIR1179
MIR27A
UNC93B1
GLTSCR1L
FAM83F
CARNS1
IDH3A
HCFC1
CPNE3
ZC3HC1
CPNE7
VKORC1L1
PXK
SYNDIG1L
MIR200A
MIR200B
ICK
BBS9
SNORA38
USP13
USP10
SNRPN
NR2E1
SNRPF
BAP1
SHANK1
PCSK1N
INPP1
GFI1
TXNDC16
UNC45A
RGS9BP
MIR661
PRKAG1
FAM86FP
JPH2
FDXR
LEMD3
NCAN
NTNG1
HBQ1
CTAGE5
LOC100130370
ZCCHC18
MIR1203
ARHGEF17
ISM2
PAPPA
MIR137HG
COL23A1
TTI2
ZGPAT
RHBDD1
MMP14
LGR4
OR2L13
MMP11
QSOX1
UBE2D3
PDS5B
C9ORF64
MIR4262
FERD3L
ACTR3B
PPP1R1A
MGC12916
RPL7A
MIR2861
RNASEK-C17ORF49
FAM151A
NFIL3
VWA5B1
GDF11
FOXJ2
ST3GAL6-AS1
ZNF227
CCDC58
MIR4761
NCAPD2
HOXC13
BLOC1S3
PREPL
PSCA
C17ORF64
CD37
GZMH
TCN2
TKTL1
EMC1
CNRIP1
NAB1
ATXN1
MIR3529
MYH15
STIM2
OTUD1
SPSB2
HINT1
GPRC5C
NEURL1B
SMC3
P2RY10
SMC6
S100A9
ZFX-AS1
SFR1
SLCO4A1
MIR155HG
LONRF2
LONRF1
TCFL5
LEPR
CPOX
ALG14
LRP4-AS1
MTFMT
APBA1
ARID5A
SIX3-AS1
ATAD2B
GLS2
B4GALNT4
MORC3
ZMYND10
RPL23A
EMID1
ANKRD16
ALOX5AP
WT1-AS
TTC7A
SIM2
SHISA5
C8ORF56
RNF5P1
PEA15
PELO
PGP
CXCR4
PFN4
AJUBA
PAN3
NDUFC2
COX11
NRP1
ARSG
E2F3
E2F1
ARMCX6
ARMCX4
CA7
ACBD3
OSBPL9
PPP1R13B
EEF2
FUT8
FLJ22184
LINC00959
PTK2B
TNRC6B
FBLN2
USP25
USP24
ADAMTS7
GYPC
ARHGEF9
NDUFC2-KCTD14
ADAMTS9
ADAMTS8
MKLN1
GBE1
CENPN
HPCAL1
RAB5C
VSTM4
LIPK
LIPJ
DFFA
CENPA
LDB2
CLCF1
LDB1
SSH1
BEAN1
MIR424
PDXDC1
SCARB2
MIR429
CSF2
KAL1
PLEKHA6
CYLD
PLEKHA1
TM4SF19
NETO2
PAPL
DMRT3
RFESD
NGB
EMR1
EMR3
LRRN4CL
MIR2276
NEK4
BMF
U2AF1
DDX50
B3GNTL1
HSBP1L1
FAM129A
MIR337
GPR162
MT1F
LOC100130417
ZNF763
ZNF185
OR2V2
PRR15
MIR936
ZNF24
SHH
C9ORF96
COX7A2
MIR1301
EGLN3
EGLN2
NASP
RNF144A-AS1
BBS12
HS6ST1
RPL7L1
MIMT1
ZNF503
HSD17B12
STK3
NUDCD1
MOAP1
FOXE3
CCDC40
SPRY1
TRADD
TRPC4
ADSL
GPR12
FBXO21
FAM53C
ZNF341
LOC401242
ABRACL
CADM4
CADM2
KRTAP5-6
RALGDS
GNB5
AIM2
VPREB1
SATB2
ZW10
TMEM5
CNNM1
CNNM2
CNNM4
HHLA3
PIP5K1A
STX5
FAM107A
MCMBP
TGFB2
PHF17
STAB1
GOLGA7B
PHF12
DNAJC27-AS1
KIAA0232
RPA2
GABBR2
IQGAP2
LPHN1
NOP58
ALX4
RPE
PPT2-EGFL8
TRIM36
LOXL1
PHYKPL
FCRLA
FCRLB
CHRM4
CASC2
TCP11
TUBA4A
TUBA4B
TBKBP1
LOC100507547
SLC20A2
CHST13
TBC1D22B
VAMP8
FIBP
TESC
MMP7
POU2F1
TRAPPC2L
CACNA1G-AS1
THRB-AS1
PCCA
LRRC16A
FCHO2
C17ORF61-PLSCR3
CAV2
GPR34
AXL
CYMP
IL12RB2
ATP6AP1
NEXN
LINC00523
H3F3A
NR2C2
HAND2-AS1
SCARNA9
LOC284801
USP33
SCARNA2
MORN5
RBBP9
PLD1
ZFYVE9
KIF27
RNF183
SNHG5
TREML3P
GUCY1B2
PIP5K1B
RBX1
ZBTB20
STX3
LOC100616530
RRP1
DOCK9
MIR146B
MED21
ENAH
PTPLAD1
KIF26B
MED26
ALPK2
HOXB-AS3
SLC9A5
UBE2F-SCLY
NMRAL1
NARR
HOXC-AS5
YARS
SYT15
C11ORF96
C11ORF95
IL11
FAM98B
TFR2
EPHB4
LOC93622
MIER3
TPX2
BCCIP
RSL1D1
TP53INP1
PAPD5
LAMC1
RWDD4
LMNB1
ALDH4A1
CDC14A
RPSAP52
PHF7
CCDC88B
MIR1469
LCMT1
MYOM2
C2CD4D
SMIM19
TBX2
C9ORF89
TBX4
PRORSD1P
FBXO8
FBXO9
SLC10A7
LHX1
LOC286186
VARS2
FHL1
LIMD2
BSPRY
CCDC38
ITPRIPL2
C13ORF35
CCDC36
FOXD3
SLFN12
FOXD1
APPL2
LOC100129924
RAD51B
UCHL3
NFYC
B4GALNT2
PRRT1
ATL2
ATL1
C17ORF49
RUSC1
C11ORF21
PPIG
COX7B
HIBCH
VTRNA1-1
HYI
CORO1C
SLCO3A1
DCLRE1B
DCLRE1A
WASF2
VWA9
PTHLH
SMARCA5
PHOSPHO1
SYNJ2
ZCCHC2
NBAS
ZNHIT3
SPOP
OSR2
TP53BP1
PPP6R3
GTPBP3
THTPA
TMBIM1
MIDN
EFCAB1
CASP8
KCNN4
EPM2AIP1
SNORD15B
OAF
ADPRHL2
FYN
PLK2
PLK4
LZTFL1
MIR378D2
NKX2-2
NKX2-1
NKX2-4
MIR195
L3HYPDH
CHML
AHCYL1
ST7-AS2
LINC00629
FSTL5
OAS2
ZFP69B
MYC
MYB
ENTPD5
SPAG9
SPAG6
SPAG7
PRRC2A
COG4
SERPINB1
TRMT1L
TNFRSF10C
PCGF5
ZNF223
MAGED1
DYRK3
EXD1
FBXL3
PCMTD2
HESX1
MAP3K7CL
MIR9-2
ROBO4
SPECC1L
DEK
DPPA4
SPRYD7
LY75-CD302
UBAP2
CDV3
KBTBD2
DHRS4-AS1
MGMT
HDDC3
ZBTB39
GUCY1A2
NEUROG2
SRP19
ZBTB34
SPATA13
TMEM170B
DKFZP686I15217
DCHS2
KLHL32
BRIX1
GALNS
MED30
LOC100506990
RHNO1
PLEC
NELL1
TBPL1
HOPX
ESAM
SCTR
MIR137
WNT5A
CASC5
BATF
EPHA6
CLDN19
EPHA3
EPHA2
MIR1253
HNRNPH1
ME3
HNRNPH2
NR2F2
EMCN
ZNF746
GPR146
KATNBL1
AURKAIP1
MRPS36
TRMT5
ODF3L1
CITED1
AGTRAP
FGF17
RUSC1-AS1
STRN3
DAGLA
SLC7A5
POMP
LOC441242
TOP1MT
COL9A3
DDB2
FAM225B
NFKBID
PREP
MNAT1
CAMKMT
DEGS2
ZCRB1
ZNF524
RGL2
PDE4DIP
MESTIT1
EMP3
RNF144A
STEAP1
ARL9
RPS16
ZNF253
ARL2
RUNDC3B
DDOST
DCAF17
RRM2
LOC100507003
ZC3H12D
DERA
UBXN1
FEZF2
TSR1
LOC100287036
BHLHE22
RAD51-AS1
UBE2G1
BIVM
LOC401463
ZNF414
SLC35E4
NR3C1
SNORD36A
PIM3
SNORD36C
RRAGB
GGT7
TNC
NAGK
NEXN-AS1
SNORD42B
C1QTNF1
TUBA1C
PAGR1
PTPRA
G3BP2
RNLS
DTWD2
UBL5
BPTF
PHYHIPL
CPD
CPQ
ANXA2P2
MANF
HEBP1
LMCD1-AS1
CXORF21
SYMPK
WDR3
MIR636
SMARCD1
LOC285972
GYPB
MIR3665
GATA3
MIR4665
LINC00637
CCND1
CCND3
ASXL1
CEP290
TCF12
LMO2
TNKS
HMGN4
KIAA1919
TNFSF14
MAPT-IT1
MTL5
UROS
MIR23A
PUM1
RAD1
SFXN1
GABBR1
IFIT5
HAGHL
PANK1
CCT8
TOB2P1
MRFAP1L1
SOX17
STAG2
EFTUD1
TIMM13
DCUN1D4
LOC100506499
ARIH2OS
IRGQ
ZFP28
FLJ37644
MC3R
MIR4435-1HG
GDI2
ARL5B
TNK2
ZDHHC5
LOC100130557
MLANA
GPX4
PRDM2
TTC39C
HES1
EFCAB6
CRIP1
KLHL24
FMNL1
FGF9
CACNA1D
NAPEPLD
SPTA1
SBK2
TNFRSF10A
ZNF816-ZNF321P
TRIM58
ADCYAP1
MIR4312
FH
PLP1
CACNA1G
DCTN6
TPTEP1
CDC6
CLEC5A
APLF
TM9SF4
RBM17
MRPL45P2
MVP
OSCP1
ARVCF
NAT2
MBTPS1
FAM96A
FAM96B
FAM86B2
OPRM1
C11ORF58
CNEP1R1
RNF24
PPY2
GPR156
POC1B-GALNT4
NTS
RELL2
PCDHGA12
CIZ1
MIR346
KCNC1
TMEM256
TMEM251
TMEM50B
C1ORF85
C1ORF86
KIAA2026
SGMS2
BAALC
CPSF6
POLR2E
CTGF
ANKRD40
RPTOR
MAD1L1
LMCD1
SLCO5A1
ZFP91-CNTF
RYBP
CNOT1
APOL4
SLC25A1
APOL1
ITGB1
SPON2
SPON1
LTBP4
GCNT2
LTBP1
RTN4
MIR5187
RTN3
MCFD2
PLA2G4A
H3F3AP4
BLACE
CILP
RTDR1
FAM228B
CMTM6
LILRA1
MPC2
LARS2-AS1
IL1RL2
ZFPM2
TSPAN13
UPRT
HPS5
HEPACAM2
HPS6
ARAF
LOXL1-AS1
SLC25A18
RASAL2
WSCD1
BRD7
RAN
NFE2L2
POPDC3
SLC15A4
NDUFA12
CCDC18
CCDC19
TEP1
NR2F2-AS1
ASNSD1
XYLT1
MIR4278
UTP14A
HSD17B2
SAMD9L
SLX4IP
ARID1A
MORN2
C16ORF11
LEPROTL1
DDAH2
HUS1B
SNX1
ALG9
SNX5
SPTAN1
RPL27A
ALDH3B1
SLC29A2
ARIH2
JKAMP
CCDC122
KIAA1737
ITPKB
PLXDC1
ITPK1
MIR375
LYPD1
MLLT10
SLC24A3
UHRF1BP1L
GALNT5
GALNT7
BCAR3
HOTTIP
CEP170
HAT1
LY75
NEIL2
SNX21
SNX27
HDAC3
HDAC8
ONECUT1
ZFHX2
CHAT
LOC284837
ITIH1
PANX1
DPEP3
AKR1C3
ZBTB12
NLRP7
GRIA2
CCPG1
TRAPPC11
CST7
LINC00461
MRVI1-AS1
ACVR2A
MED22
KLHL14
CKS2
ASCL1
ANKRD26P3
GMPPB
SUMO1P1
DOCK4
IGF2BP3
CMC2
DUT
CD109
LOC100129175
ZFP36
ZFP30
RAD51
SNORD37
AMIGO3
USP1
[truncated: 345 more rows]
