# Supplementary material for: Identifying Network Perturbation in Cancer
Source: PLoS Comput Biol. 2016 May 4;12(5):e1004888. doi: 10.1371/journal.pcbi.1004888 (PMC4856318; doi:10.1371/journal.pcbi.1004888)
Supplement: S1 File — (ZIP) [file pcbi.1004888.s001.zip › files/tf_data/CD34_5k/MAX.csv]

HIF3A
DUOXA2
RNF11
C6ORF123
PROCA1
ARFRP1
MZT2A
C5ORF63
HSPA5
LOC100130476
PIK3CA
ZNF707
EN2
NT5DC3
ZSWIM6
SPN
TMEM59
ABCD1
IRX1
PPHLN1
JRKL
C2CD5
MUC2
SP4
CEP85
JMJD1C-AS1
LOC399715
MYL12A
TRAPPC3
FAM183A
CLEC2D
CTBP2
SPPL2B
NSL1
ITGA9
EVL
ATP2A1
LOC100505715
EVC
ITGA5
GTF3C4
IQSEC3
PREB
APOA1
VPREB3
UFSP2
XPO4
AGPAT6
HRH2
PSMG1
WSB2
RRN3P1
CNOT11
GAR1
KANSL1-AS1
FLJ33630
FAM212A
C2ORF48
ANAPC1
C2ORF44
ITGAX
RPS6KA1
RPS6KA2
RPS6KA6
KCNH2
PISD
TP53I13
NOG
TOP1
PSMD12
FRAT1
GIT1
FANK1-AS1
FOXC2
GANAB
GHRL
PIK3CD
SMAD6
SMAD7
GOLPH3L
VAPB
MUS81
STATH
NDUFAF6
AMMECR1L
CCNG2
GDAP2
PELI2
ARF1
ARF4
ATE1
MIR3193
ERICH1
MIR3620
MYEOV
MYLK2
FLJ30679
C4ORF47
C4ORF46
TRMT44
NOL7
SRPK1
PQLC2
NOL3
BDKRB2
FAM20A
FAM20C
DCAKD
MCF2L
ATP1A3
CXXC4
LRRC23
MYL6B
CDC40
CES5AP1
SPHK1
ARHGEF11
KIAA1033
LOC284998
ARL11
RAB2B
MIR4733
NSRP1
RGS20
WDR45B
MIR4734
CDCA3
CLIP1
LINC00271
CDCA7
KCNH3
CDCA8
HOMER2
UTS2
CNTF
PPP2R2A
CA13
CD40
MIR760
LINC00672
FLJ31306
LRGUK
C3ORF58
SNW1
THAP7
PNP
CFD
C3ORF55
POU3F3
FAR2
WDR73
WDR72
IGDCC4
WDR74
PCK2
HDAC1
DYNLL1-AS1
SYTL3
AHCTF1
PPP2R3C
PRPF8
PRPF6
SIX6
ZNF487P
ESRP1
CNPY3
CLYBL
LINC00303
PRX
LINC00304
PHOSPHO2
MRPL33
TBL3
THOC3
RAB27A
LOC100133957
RHBDL1
C6ORF57
HSD3B7
DBP
UQCRFS1
MAVS
STRADB
FOXP1
MSL2
TRAPPC5
KCNG3
TBR1
COPS5
ITIH1
LOC115110
MNX1
DEFB116
ZNF606
ANGPTL6
TKT
PLCH1
PRKG1
VEZF1
TDRP
GCA
TCF4
DPYSL3
DLD
C1ORF21
C3ORF80
PMEPA1
SCMH1
EPS8L3
PPP5C
SHISA4
TRIM8
PFN3
ZNF770
MEF2D
KDM3A
COX14
ISLR2
FBXL22
ITGA8
ANKRD13D
FAM168B
AMPD3
AMPD2
RPLP1
TP53BP2
SC5D
CSMD2
PPA2
MLF1
QPRT
BET1
MECOM
CSF1R
SNRPA1
FBXW8
CIB1
MRGPRX2
FANCC
HPD
FBXW4
TNFRSF6B
ETFA
TGFBR2
TGFBR1
MTMR14
LRSAM1
CLIC1
TTC24
FOXL2
HOXD-AS2
C16ORF52
LYST
MFN2
IDH1-AS1
F2RL3
F2RL2
MAD2L2
CCDC173
ACVR2A
TCEB3
SRRM4
NFYB
BAZ2A
SLMAP
ITGB1BP1
KLHL15
PHOSPHO2-KLHL23
MMRN1
CCDC167
ERO1LB
CCT6B
ST3GAL1
EDN1
RAC3
ST3GAL5
RAC1
C6ORF118
VCL
OSTC
FCGR2A
PBX4
SNORA74A
IGLON5
SLC16A3
SLC16A2
NSUN7
OR7G3
TUBG1
WIBG
DCAF6
DCAF4
DCAF8
PAGR1
MSH5-SAPCD1
DYNLL1
RAD9B
ERGIC1
MIR3165
POLR3E
FXYD2
TXNDC5
C3ORF49
UXT
GSDMD
FAM46A
NDC1
CACNA1G
TUT1
MBNL2
MBNL3
CUL1
C19ORF10
PLK2
OIP5
CLCN3
PRMT1
CLCN5
INO80B-WBP1
C10ORF71
BRD1
BRD2
DNAJA1
RBM45
MIR626
NKAP
LOC100499194
LINC00338
LINC00337
C7ORF49
MIR4435-2
MIR4435-1
DMD
MRPL23
DNAJC28
C11ORF21
HIF1A
NTSR1
SLC31A1
CD200
KIAA0922
NDRG4
LINC00937
SRSF4
PPM1D
USP48
USP40
USP43
SYNE3
RNF135
RNF138
RNF139
PJA2
CHEK1
CISD3
LINC00620
TSHZ1
ZNF581
ZNF580
PAX3
PTPN3
NCAPD3
PAX9
PTPN6
MRPL9
GINS3
ZNF619
ACAD9
NPBWR2
EPG5
PTDSS1
PTDSS2
MYO1C
CNTFR
PPP1R18
VDAC1
MIR24-2
ADPRM
ZNF385A
LOC100133286
HOXA10
NAPA-AS1
PSMA3
PSMA1
TMEM204
OBSL1
UQCR11
DSG2
CPSF3L
NEMF
SRF
FBXO43
SRI
PRKAA2
GUCD1
PRDM8
PPP1R16B
ENKD1
SNORD17
AKIRIN2
KCNJ5
NUP54
KCNJ9
NRADDP
HN1
ADRB1
NMB
EREG
ZC2HC1A
HLCS
NMI
C15ORF26
TMPO
LOC729683
ECM1
TMEM156
KIAA1522
LRRC20
LOX
SMCR5
GCDH
ALDH1A3
CDC37L1
LYPD3
GCNT2
SEBOX
LRP12
LOC400752
ARAP3
TMEM80
KIAA1147
TAX1BP1
MIR4647
ALPP
RHPN2
FAM134C
LOC100133445
OAZ3
OAZ1
PDK1
EBP
KANK3
FAM26E
LOC100289561
MIR193A
ZFAND3
WDR5B
PLIN5
MAFF
MED10
SLC39A10
NTRK2
ARHGAP21
DVL1
ARHGAP27
ARHGAP25
PTP4A2
ZSCAN26
URI1
C21ORF49
TDRD3
TDRD1
RBFA
MIR3175
UBR1
KRAS
NKIRAS2
NKIRAS1
SOCS6
BMP2
SOCS3
KIAA0586
LINC00114
EEF1D
ACSL1
EGFL6
GOLGA8A
CCNK
TRIM39
PCM1
RASSF3
BCL2L2-PABPN1
HOXC5
HOXC4
MBLAC1
HOXC6
CTIF
THAP10
NEK10
CHD3
LRRK1
LINC00534
ABHD15
SNORA7B
LINC00324
NGRN
LINC00327
CRMP1
FN3K
PTS
PSME4
FLYWCH1
HMBS
MRPL12
RAB3GAP2
RCN2
RCN1
MN1
RNF44
DHX30
GATSL3
DCUN1D3
DAG1
ITPR2
POLR2L
AKR7A2
LINC00921
F11R
ANKRD28
PRDM16
MPG
PRDM15
PRDM11
CYBA
AGO4
GOPC
PADI4
GAMT
PUM1
UGT8
FLJ42102
MAPK14
FFAR2
TMEM100
FAM217B
GRASP
PAXBP1
KDM8
FZD1
AVEN
FZD5
IQUB
FZD8
MZT1
CACNB1
NEURL2
LOC100131825
NFKB1
NFKB2
POC5
FAM49B
FLJ44511
TMPO-AS1
CACNA1C-AS1
RPL3
AMFR
GGA2
PLCD3
EBF2
PHLPP1
PROX2
FHOD1
COMMD3-BMI1
EMILIN1
TACC1
ZNF484
DDX12P
TMEM231
TMEM230
HIVEP3
MKI67
HIST1H2AL
HIST1H2AI
HIST1H2AK
GNAT2
P2RX5
RMI1
CORO7
BCL2L11
BCL2L13
KCNK4
FAM200A
GPR137
MLH1
STPG2
SNORD5
ZNF550
ACOT11
SH3KBP1
VPS13C
MIR4726
MIR4727
TRAF4
UBAP2
HOOK2
HOOK3
NUP160
TMPRSS3
TMPRSS6
KIAA1024
LRRC56
ILF3-AS1
DENND1A
FOXN2
FOXN3
RPL26L1
TAB3
TARBP1
GRIN2A
GRIN2D
NSUN5P1
SDHA
ATF3
MOV10
TMCO4
CCDC146
CCDC140
L1CAM
DBN1
LOC152586
DLG1
LHX2
DLG2
BLOC1S2
SAMD10
LHX8
COMMD3
PTGER1
C15ORF39
MIR4291
METTL16
MIR3960
MIR4784
IGF1R
ZMYM1
ZMYM6
ZMYM5
OSBPL8
OSBPL9
IFRD2
OSBPL3
ALS2CL
OSBPL5
KAZALD1
DBNL
ADRA1D
UCKL1
CD3EAP
LZTS2
SNRPG
LINC00226
AKAP8
LOC100506100
ARHGAP17
ARHGAP19
ENOX1
DCHS1
NFU1
NUAK2
CELF4
PAX5
FLJ22447
IMPAD1
POLR1E
TMEM132E
GPR137B
C14ORF1
CHIC2
BMS1
HCG23
LTC4S
ZIC4
TNFRSF8
DIO1
C14ORF80
PPP1R3E
TP53I3
KBTBD4
DSE
FSIP2
DNAJC9
CAMSAP2
DNAJC7
RHOH
HS3ST3B1
WDFY1
C9ORF41
RRP12
GFPT1
P2RX5-TAX1BP3
CRTAP
LINC00359
MPP1
ZNF827
VSNL1
DEAF1
PCDHGB8P
ZNF830
ZNF836
SNORA65
GLS
LINC00910
ITPR1
BSX
NCOA4
NT5C3A
LOC100131635
FAM194B
POLR2K
LCOR
LIMD2
LIMD1
RNF157
FLJ43663
P4HTM
INHA
TMEM177
TMEM66
SATB2-AS1
IFITM4P
MCAT
ST7L
JSRP1
SLC27A1
SLC27A3
FLJ46906
CAPZA1
ACPP
ZFYVE26
TPCN2
EMX2
SLC17A2
APOBEC3B
PRKD2
TTTY14
CCDC144B
CCDC144A
MCRS1
GATA2
PLCG1
BSND
SH2D3C
PRKCDBP
AFAP1
ERH
LOC643406
COBLL1
SLC37A2
HERPUD1
LPIN3
TOB2
GJB3
GJB2
CELP
GPR126
KLF2
KLF1
NOS1AP
KLF9
EFR3B
ARFIP1
TEAD3
HEATR3
PRSS12
ZNF302
ZNF300
CXCR2P1
C10ORF32-AS3MT
MEX3D
KLHDC7A
MTERFD2
MTERFD1
ENDOD1
LOC646762
RND1
ZNF540
LIN7A
SESTD1
IMMP2L
MIR222
OSBPL1A
ZXDB
CAND1.11
ZXDA
MIR1244-3
TMEM185B
MIR1244-1
MARCH9
SLC25A28
TMEM171
EIF3K
LINC00273
FNDC4
DHRS2
DHRS3
ADRA2C
KIF13B
DEFA4
FAM120C
MTMR3
NABP1
CCNL1
CDKN2C
CCNL2
NAAA
CXORF48
TSC22D1
TSC22D2
C9ORF171
CCDC153
HRK
YIF1A
LOC200772
SDE2
LRRC4C
MTCH1
MAPK15
SYT2
SYT4
SYK
UBTD1
LOC653486
PLAGL1
C15ORF41
MAN1C1
NFATC2
METRNL
LOC100288748
MTDH
EXOSC6
ADAMTSL5
TULP3
EXO1
CEACAM1
DISC1
DISC2
ANGPT1
SLC46A2
TRIM4
FARP1
PDIK1L
ICMT
PCDH10
GPR97
TMEM126B
MIR615
RFPL2
TIGD5
TIGD4
SMPD3
STXBP6
PDE11A
INF2
MIR618
S1PR3
OR4D1
S1PR1
HFE2
DNAJB5
FANCF
AMDHD2
NEURL3
TTC28
LOC255654
HNRNPAB
TTC27
FANCI
NIPAL1
ELMOD2
FGF12
ZNF805
SYCP2
SYCP3
TAOK2
LRRFIP1
ACOX3
CDK4
HOXA2
GLRA2
IGLL1
CDK9
LRP5L
HAPLN3
AMOTL1
PDZK1IP1
MGLL
MSH5
SF3B3
SPECC1
GLYR1
ITGB3BP
LIMS1
VAV3-AS1
FAM13C
SORBS1
GAL3ST3
PRKX
ELAC2
TIMM8A
ADCK2
NARFL
ARHGDIA
PACSIN1
ASF1A
PACSIN2
PRKCH
SUPT16H
LOC101559451
PADI1
PADI2
MIR1229
MIR1224
HIST1H3H
FFAR1
PM20D2
DDX21
IGDCC3
ACVR2B-AS1
DDX25
SAE1
ZNF790
RPL32P3
ZNF98
ZNF799
FAM210A
FLVCR1
FKBP15
ADD3
RAB3IP
AFF3
FBXO17
GGPS1
SFTA3
CWC25
PPP1R3G
PPP1R7
ADM
SNORD43
TRUB1
MAP3K6
RNPEPL1
PARD6A
C9ORF47
ZNF571
ZNF575
TRPV2
MIR4740
FAM131B
TBXAS1
DLG1-AS1
MIR4748
CTSA
IDH1
CTSC
RNF216P1
EVX2
IL17D
RPL15
TMEM109
RPL12
TMEM102
SETD3
FLJ44313
RPL19
TMEM105
FGFR1
CXCL1
LOC100128239
C17ORF82
INPP5K
FREM1
FKBP1B
LOC100132215
SPEG
B4GALT6
MIPEPP3
CNST
LOC100132529
DUOX2
EPB41
HSPA12A
MATR3
DPH3P1
NUDT8
ZNF826P
SMA5
PASK
AFF4
VPS37C
AFF1
RRM2B
NKAIN4
NKAIN3
FOS
UNC5B
ERP29
LBX1
PHKA1
GCKR
CCM2
LINC00592
PDP2
UBA1
KIAA0754
KIAA0753
DNER
C21ORF91
TAGAP
GNAS
MED13L
ST8SIA6
UBE2C
ST8SIA4
ST8SIA1
PSMB2
FAM35DP
WNT10A
ZHX1-C8ORF76
DPF1
GNG10
SEC14L1
PTAFR
LOC283335
KRT8
DACT1
BTBD10
THSD7A
SIK2
TMCC2
PDE3B
GPR88
SNAR-A9
SNAR-A8
PDCD4-AS1
LFNG
SNAR-A7
SNAR-A6
SNAR-A5
GPR87
WAC
COMT
MAST1
SALL1
GMEB2
DCAF13
LINC00379
TBL1XR1
UBE2N
CRCT1
IL16
STX10
FARSA
CACFD1
BLMH
MIR4648
LINC00577
MMEL1
SNORA40
SNORA41
TTF1
C1ORF177
KRCC1
CMAHP
SPTBN4
FLJ26850
EBAG9
RNF170
KLF16
ASAP1-IT2
TFAP2C
GDF6
PCDHGA12
RPL23AP32
GPR180
MIR153-1
NT5C2
MEA1
ANXA2
ANXA5
ANXA4
POU3F4
MIR26B
MCM6
MIR550A3
ZDHHC22
ZDHHC24
HPGDS
POGK
NXNL2
SDS
EPC2
EPC1
TENC1
NDUFS1
GSTCD
PEX11B
NDUFS8
ILF3
LOC100506801
TIMP3
TIMP2
BHLHE22
CETP
PCDHGB1
ATP9A
HIBADH
MROH6
MS4A1
ZNF142
BCS1L
CCDC88C
DDX31
WHSC1L1
GSE1
ZNF781
PHC1
BRICD5
HIST1H1B
IDNK
RNASE7
SOD1
VWA7
TMF1
C12ORF80
ZNF366
PKNOX1
KCNN3
QTRT1
PMS2
TRAF3IP2-AS1
SCAND2P
SNORD51
CCDC80
SIGLECL1
LOC100216545
TLR1
LOC286467
RNF6
ZNF566
STMN1
CCR6
LOC401980
TRAK2
SLC7A4
INO80
HLA-E
C16ORF86
EP400
CLTB
ARID4A
ARID4B
MMS19
PLAC9
C17ORF97
PIM1
TEX41
MYD88
TOP2A
ACVRL1
ASIC1
ASIC2
SNORD101
SNORD100
DENND5B-AS1
HIST1H2BL
HIST1H2BN
GET4
FGF2
TCEANC2
HLA-F-AS1
SLC25A47
CDC27
VAV3
HOXD12
HOXD13
TNFAIP3
ELOVL6
TOX4
XPNPEP2
PRKRIR
LIN54
MALSU1
SORCS2
SORCS3
DMRT3
LRRC58
MIR4797
NAA20
GNL3L
SDR42E1
MARS2
CMTM8
WBP1L
ABCC10
MIR3687
STOX1
MAPK9
RBL2
DUS3L
SEC62
COA6
BCAP31
METTL9
HCG18
C8ORF49
SYNGR1
SYNGR3
HCG17
SYNGR4
PRR5L
NKX3-2
NKX3-1
SNAR-A4
TBC1D17
TMLHE
TRIM39-RPP21
MIR27A
HSPA1B
ZFP36L1
LOC730227
CPNE8
CPNE3
C1ORF200
GNA14
CPNE5
WNT8A
DGKH
DGKA
SNORA33
SNORA31
LIX1L
LINC00966
AAK1
USP15
PACS1
PACS2
FAM63A
MIR548AE2
GFI1
TXNDC17
IL27RA
UNC45A
GAGE10
BHLHA9
BRAF
IFITM10
DUS4L
ZDHHC12
ZDHHC19
MEN1
HIPK1
VPS8
SEMA4B
DDX55
FENDRR
NAPG
PRIM2
FOXN3-AS1
SLC9C1
MIR1207
LARP6
CRTAC1
MIR137HG
COL23A1
TC2N
EDIL3
NPB
MGC16275
ZGPAT
MFAP4
LOC652276
ZNF774
GPR113
CTCF
GPR110
RASGRP3
URM1
ELAVL1
CDKN1C
CDKN1B
CDKN1A
SNORD61
C1ORF216
SAMSN1
BAZ2B
OR2W5
OR2V1
PPP1R1A
CHCHD3
MGC12916
APOE
TANK
MTHFSD
CHCHD5
MIR2861
GSX1
PALLD
OR1I1
NF1
ZNF516
IL3
CDAN1
FOXJ2
TSPYL1
KIF9
UBE2E1
SNAR-A14
SAMD14
SNAR-A11
KCNQ1
B3GNT3
SLC39A9
COMMD9
SLC39A1
SLC39A3
XIRP1
PREPL
PDE4C
PSIP1
CABP7
CABP1
SLC35B2
EMC3
EMC2
FLNA
ATXN2
ATXN3
MYH11
OTUD5
PELP1
SHH
AKAP14
COLGALT1
MBOAT7
HTRA4
HINT3
NEDD8
TRIM71
P2RY14
ANTXR2
LOC100507140
CDC37
S100A8
FICD
BRWD3
S100A2
ODF3
ALG11
LRP4-AS1
MTFMT
TMEM63C
APBA1
MIR4781
ARID5B
INSR
CRISP2
NPR1
LTA4H
WT1-AS
RNU6-31P
BCL9L
LOC100129269
WDR3
PGF
SIM1
CCDC42B
SHISA5
MIR4437
VPS29
AARSD1
HNF1B
SKA2
CXCR5
CXCR4
JAG2
MCUR1
NDUFC2
QRICH2
DDRGK1
ADAT1
BMI1
FOXP4
IL32
RNU86
SOX21
HMBOX1
FBXL20
ALOX15P1
ACBD7
PPP1R13B
CHRND
ACBD4
PPP1R13L
BZW1
FAM99B
PCDHGA11
C5AR2
PTK2B
SNRK-AS1
CBR3
TNRC6A
APIP
USP24
USP22
USP21
ADAMTS5
NDUFC2-KCTD14
DYNLT1
ARHGEF3
DYNLT3
GMCL1
MKLN1
LIPE
IFITM5
STRA6
SIGLEC16
LDB1
SIGLEC10
LINC00982
KPTN
LPP-AS2
PDXDC1
MIR423
CSF2
TCL1B
MRPL47
PLEKHA1
EID1
C11ORF80
C11ORF82
MAGT1
DMRT1
POM121C
EIF2D
NMRK1
TRIB1
PLA2G1B
TRIB3
MIR2276
TPST2
DHX35
ATP7B
B3GNTL1
CSRNP1
MIR130A
MPHOSPH6
HSBP1L1
CDC42BPG
ADAL
MRPS31P5
MT1F
TXNRD3
KCNAB2
TXNRD1
ZNF185
ZZZ3
C1ORF35
VNN1
RPP25
RNASEH2B-AS1
CNGA1
MIR3180-4
OLIG2
BLVRA
MIR1304
GLTPD1
DNAH2
SH3TC1
CILP2
MYBPC2
MIMT1
NSD1
PITPNA-AS1
C10ORF126
TMEM135
LOC100129917
GPBP1
ALG1L9P
HMGN2
INTS12
ACVR1C
GAS2L2
CDKL1
ZNF343
FBXO22
LOC401242
ZNF345
LOC150776
FBXO27
LOC283731
SLC35C2
CELF5
PUS3
RALGDS
GNRHR2
VTN
AGAP3
SATB2
TMEM2
NUDT19
PUM2
MXD1
KEL
CSPP1
LOC285627
TRAM2
MCMBP
SLAMF6
CRHR2
TANGO2
PHACTR4
CLIC4
FBRSL1
PRSS3
MEGF9
LGI1
ECE1
RBMX
RLN3
IFIT5
UBN1
YWHAZ
LPHN1
MIR3184
NAA40
LOC100506776
YWHAQ
REC8
EVC2
PCBP1-AS1
CDYL
NDUFS3
YWHAB
UCN
PHYKPL
PCMTD1
ATAD3A
CARD11
NR4A1
CHRM2
CDC42EP4
CASC3
HEIH
TUBA4A
TUBA4B
MIR3648
MIR3649
GTF2IRD2B
CHST14
VPS11
LOC100289092
TMEM143
NTF3
CKAP5
CACNA1G-AS1
SLC6A5
SLC6A4
PCCB
NDUFB6
NDUFB5
FCHO2
PODXL
BCL2L2
MIR650
GPR35
AXL
LOC728431
CLN5
ENSA
ZIC2
MAPRE2
ANKRD44
SNORA18
LRRC4
TNIP1
NOP2
ACOT2
SCARNA2
PLD6
GAREM
PHB
MAATS1
TCF7L1
PPFIBP2
SNHG4
RUNX1
GUCY1B3
RNF216
C14ORF79
FAM86DP
HRAS
SKAP1
SEPT9
CDYL2
APLP2
PITPNB
KANSL1
SLC9A2
KEAP1
SEC1P
CLDND1
SLC9A9
JUP
TFRC
CDK5R1
JMJD1C
TM4SF20
GPR155
LOC93622
BAHCC1
FGF7
PTPDC1
TP53INP1
DDC
GIMAP5
LAMC1
PCDHGA4
SCUBE3
ESR2
RWDD1
RPSAP52
RHBDF2
SPATA6L
LCMT1
C2CD4A
LCMT2
RPP30
CTNND1
KCNA6
BRF1
BHMT
ZNF532
DNAJC9-AS1
JMJD8
ZHX1
FHL3
TRAM2-AS1
MYCBP2
BSPRY
TAL1
FOXD2
FOXD3
APEH
APPL2
RAD51B
ZDHHC4
CTDSPL2
PRRT4
CAPN14
ATL1
PRRT2
GATAD2B
COX7B
MIR4321
MIR4326
CYFIP2
TSLP
AIMP2
CMIP
THUMPD3
WASF1
MLLT6
NPAS3
NPAS1
KCNS1
SYNJ2
C10ORF35
PDE6G
ZNHIT2
LBX1-AS1
C8ORF58
OSR2
GTPBP4
PPP6R2
PPP6R1
SYNPO2L
KIAA0087
TMBIM1
ARID3A
TSEN34
CASP5
IL15RA
PURB
EPM2AIP1
BCL6
SDCBP2
HECTD2
CDX2
GLRX2
GLRX3
LYRM1
AKT3
DARC
NKX2-3
NKX2-1
MIR4657
LOC442075
LINC00152
MRC2
ATXN7L3B
ART4
AHCYL2
STUB1
GRK5
KIAA0391
OAS1
CAPN2
TTYH2
TTYH3
MYC
MYB
RNU6-19P
RALGAPA1
SPAG9
SLC2A13
P4HB
CRCP
COG5
COG4
OSTF1
KLHL2
NFAT5
KCNMB3
LTB4R
LOC613038
HYAL2
P2RX2
GSK3B
NFS1
CCDC83
CCDC82
ELP6
LIPE-AS1
C22ORF34
ANKRD50
PKIG
MATN1-AS1
ANKRD33
MAMDC2
SPRYD3
ZADH2
LOC389033
DPRXP4
KLHDC3
PLXNB2
AMH
LOC730102
MIR221
HDDC2
HDDC3
PCBP4
AKT1S1
PCBP2
PCBP1
NEUROG2
DDX60L
CDC42EP1
ZKSCAN4
SPATA13
KLHL35
C6ORF89
LINC00847
TMEM11
PLEC
NELL2
KIF3A
KIAA1045
HOPX
C9ORF3
HECW2
WNT5A
BTN3A2
CASC5
CLDN14
ACD
EPHA7
MSX2P1
LOC339442
CFL1
MIR4779
CIRBP-AS1
GPR146
AIPL1
TBC1D2
OR4S1
MRPS30
COL4A3BP
FGF18
MGC16025
FGF11
CISH
ABHD16B
SRSF6
ICA1L
UNC13D
C1ORF94
UNC13A
MIR4772
TNFRSF13C
HNRNPUL1
SEMA3A
CAMKMT
SEMA3C
ZCRB1
SEMA3F
MIR3199-1
MIR3199-2
RIN1
PDE4DIP
RPS12
RPS19
SLC4A4
BCL11A
LOC100128164
PTCH1
C17ORF59
LATS2
DCAF11
DDOST
MIF4GD
PDCL
FOXD2-AS1
ZC3H12A
SRCIN1
PAPSS2
CRABP2
SLC9A3R2
TMEM183A
TMEM183B
TMEM116
MIR5088
LOC401463
C12ORF44
DAPK1
DPY19L1
PIM3
NEDD8-MDP1
GLIPR1
MIR4683
GGT1
ACTN3
DAZAP1
TMPRSS9
C1QTNF9
PGP
GLYAT
CREB3L4
G3BP2
PVRIG
PTPRK
LTB4R2
STK16
C14ORF178
IFNAR1
CPQ
NDUFAB1
GAPVD1
C21ORF91-OT1
RNF20
PVRL2
DMPK
SLC6A9
PVRL4
MAN2C1
DIAPH1
MIR4461
GPR157
GATA4
MIR4469
COX6A2
GPR39
LMTK3
LINC00637
CCND1
PRR11
LACTB
IPCEF1
CSRP2
TCF19
RMRP
HMGN4
GPR12
HSD17B14
AK7
MX2
LOC100128398
RELL1
MIR23A
HES6
SFXN4
NACA
LOC388242
IFIT2
SERPINE2
TNNT1
LOC285548
KCNMA1
SOX17
SNAR-A3
SNX32
ZFP28
MC3R
SLC26A8
RAP1GDS1
RPRD2
FTL
ARL5C
TUBGCP3
ERLIN1
GFM1
BTG2
CBL
NBEAL1
PRDM5
RIPPLY3
GPX4
TTC39C
CAHM
EFCAB7
MIR346
CRIP1
KRT19
PAG1
TLE1
LOC100335030
TLE6
LETM2
MMD2
TRIM58
POLK
SLC4A8
RPS4Y1
FGF3
RFXAP
TM9SF3
PCDHB14
ADD3-AS1
MVP
BEND7
IL17F
MIR1538
LAMA5
ARVCF
RXRG
FAM96A
CHRDL2
EIF4ENIF1
MXRA7
UBE2V1
GRAMD1A
MVK
ASRGL1
C11ORF54
GPR150
ZNF880
ZNF737
POC1B-GALNT4
TAF1D
SUCLA2
BAD
SSTR1
VAV1
A2ML1
TMEM8A
RTP2
CLN8
MIR345
TUBGCP5
TUBGCP6
TMEM151A
PSMD9
IGSF9
SDC4
C1ORF86
ZNF18
ZNF19
ZNF17
CPSF3
GIPR
ZNF12
EPS15
QKI
MAB21L1
TRIM24
ACAA1
CNOT8
AARS2
SHISA7
TOX2
TTLL5
LTBP4
TTLL1
LOC257358
RTN4
DDX11L2
SCN8A
SNORD111B
ABR
ATN1
CDH26
[truncated: 493 more rows]
