# Supplementary material for: Identifying Network Perturbation in Cancer
Source: PLoS Comput Biol. 2016 May 4;12(5):e1004888. doi: 10.1371/journal.pcbi.1004888 (PMC4856318; doi:10.1371/journal.pcbi.1004888)
Supplement: S1 File — (ZIP) [file pcbi.1004888.s001.zip › files/tf_data/CD34_5k/MEF2A.csv]

FGFR1OP2
FHIT
NCBP2
PABPN1L
HIST1H4I
HSPA8
TYW1B
LGALS3
ARFRP1
UBE2Q2
CD226
ZNF709
KIAA0907
LOC100130476
GPR182
PIK3CD
ZNF704
ZSWIM4
CRBN
ZC3H14
SPN
KDM2A
KDM2B
TMEM53
SP8
OSGEP
LOC100505666
ZNF41
GRINA
SP4
SP5
GOLIM4
GK
HNRNPDL
CLEC2A
MAX
PARP10
ANP32B
RAD54L2
ITGA9
LOC100129973
ATP2A3
ALDH3A2
PNISR
DENND4A
DENND4B
SWAP70
IQSEC2
LOC100507283
XPO5
XPO6
BACH2
LOC100652770
AGPAT5
GMDS
FBXL15
FBXL14
RASEF
HRH1
FBXL19
RRN3P1
KCNIP3
ASB16-AS1
FLJ33630
LIN28B
LIN28A
FAM212A
CHST8
ZEB1
ZEB2
RPS6KA1
RPS6KA2
RPS6KA3
KCNH1
NTNG2
COX7B
SFT2D1
ATAD1
ASAP1
TCIRG1
FRAT1
TMEM192
UTP20
ITGAD
SESN1
ZNF707
SMAD6
SMAD7
GOLPH3L
SHROOM3
KIAA0586
NDUFAF1
MTIF2
NDUFAF3
NDUFAF2
MIR4717
TMPRSS11D
MIR4712
ATRNL1
FLJ16341
FAHD1
PLAUR
ELMSAN1
HERC2P2
ILDR1
ENOPH1
SULT1A2
BARX2
PRKAR1B
MOB2
SAR1A
OLIG2
GUSBP5
CCDC114
CCDC115
GNG12-AS1
METTL22
METTL20
CLPTM1
CXXC5
CDC45
CTHRC1
CRTAP
LOC100289019
SPHK2
SPHK1
MED31
HMGB2
BIN3
NSRP1
RGS20
LOC100289495
UBTF
CLIP3
CLIP1
HOMER1
NDUFA4L2
XPA
ALKBH8
CA14
UBL7-AS1
CA12
LINC00094
PSMD5-AS1
FXN
MIR762
CLK1
PAPPA
C3ORF58
THAP2
RAB26
MIR3151
YRDC
RALB
FAR1
ACTR1A
FAR2
WDR74
WDR76
TRIM15
AHCTF1
PPP2R3A
SPRED2
SIDT2
PRPF8
RCBTB1
DFNB31
ARL2BP
MTMR9LP
PLEKHH3
LOC100506385
CNPY1
ZPBP2
MRPL35
MRPL39
GSR
RINT1
KHNYN
PDE8A
C1ORF122
MANBA
RFX4
ZNF844
RCOR1
RABGAP1L
ADRB1
ELK3
PXN-AS1
DBP
ABCE1
PAK2
TMEM42
FOXP2
TEN1-CDK3
FOXP1
IL10RB
PGAM1
PPOX
MDGA2
ZNF598
ZNF609
TNS3
SDF2L1
PPP1R9B
TCF4
DPYSL2
NCBP2-AS2
NUDT1
NUDT3
TK2
IGFBP7
IGFBP4
TNFRSF11A
CKLF
GJA1
GJA3
RUNX3
LOC100505812
TRIM8
MEF2A
C5ORF52
BTC
MEF2D
GAS1
PROC
TRIM4
TRIM7
PDGFRB
ANKRD13D
EPHX3
ANKRD13A
KIAA1467
AIDA
TMC8
ZNF195
MAGT1
MALAT1
ELAVL1
QPRT
IFT140
RSPH9
MECOM
C17ORF107
C17ORF104
C17ORF105
RPS6KB1
PRPF40B
TRADD
CIB3
CCPG1
TPBGL
SIPA1
FUT8-AS1
PHACTR4
DPAGT1
LRSAM1
CLIC1
CELSR3
IER5L
ASGR1
C16ORF58
TMEM143
BBX
C16ORF54
SLMO1
TJP2
YOD1
LRRC36
MFN2
PPAT
SOWAHD
ISY1
SH3PXD2A
MAD2L2
ST6GAL1
PCBD2
DCXR
CHPF2
PRDX4
CEP57L1
IPO11-LRRC70
CLGN
ZMAT4
NR1D2
DRD1
SMARCA4
SMARCA5
MIR4633
KCMF1
KLHL18
MIR3945
OST4
CCT6A
PTPN18
VASN
ST3GAL5
ST3GAL4
SBDS
NINJ1
PTH1R
OSTC
OLA1
SKIL
CYTH1
GMPPB
PBX2
LACC1
CYP7B1
MIR4521
SLC16A3
AGR2
SLC16A6
WIBG
MTOR
MON1A
PAGR1
MSH5-SAPCD1
CD38
DYNLL1
RAD9A
PECR
CD36
POLR3F
ZNF321P
RBM4B
POLR3H
LUCAT1
TRIM63
DCK
GSDMA
FAM46A
PSD2
FBXL12
DLGAP4
C19ORF18
WDR63
PRMT8
OIP5
CLCN3
SLC25A1
PRMT1
CLCN7
CLCN5
C10ORF76
LRRFIP1
KAT8
DNAJA3
ZNF702P
RBM43
ORMDL2
DNAJA4
RBM47
MIR150
MIR623
C7ORF43
RP9P
LINC00338
CD3D
SLBP
MRPL22
SP140
GAB2
HIF1A
LAIR1
IFNGR1
NPTX1
ZFP91
KANSL1-AS1
ICOSLG
NDRG4
PPM1B
PPM1A
PPM1L
SRSF9
PPM1J
MIR124-2
LOC100506834
NKX2-4
DNAJB14
ANXA11
PJA2
DALRD3
CLNS1A
HOXA1
SLC39A13
TMEM128
RPUSD4
RPUSD1
PAX3
PTPN3
GGTA1P
PAX8
RUVBL1
ASUN
ZNF616
NANOS1
UEVLD
PSD
MOK
WASH2P
EIF4EBP1
RNF146
MS4A14
AGBL5
AGBL4
AGBL2
MYO1E
MYO1C
ADAMTS10
ARRB2
RPS2
SLC39A1
VDAC3
MIR4457
MIR24-2
CHMP6
CD79A
SLC52A1
EIF1AD
CNTD2
CTPS2
PGBD1
MIR4659A
MIR4659B
ZER1
CBLN3
UTP11L
TMEM201
ST3GAL4-AS1
SLC6A15
SRC
ERCC3
TSSK3
IL17D
ARHGAP24
GALE
GALC
CS
LGALS1
RMND5A
FSCN1
TCAP
KCNJ2
SFRP4
NUP54
RPS6KC1
AGPAT6
ADRB2
SCARNA16
COL1A1
CSNK2B
NMI
PSMD11
MIR4282
MIR4739
SMCR9
FOXO1
DDIT3
MPDU1
LRRC20
MIR4733
LPGAT1
GAL3ST3
MIR4736
LOC338799
LOC100499183
LYPD3
NAP1L1
NAP1L4
FRAT2
ELL
HNRNPAB
RGS3
MID1IP1
NFKBIA
GIT2
C9ORF156
TMEM194B
PIGX
MIR548J
ARAP2
ACTN1-AS1
PPP1CC
PPP1CA
MPPED2
OAZ2
PDK2
KANK3
LNPEP
NAB2
WBP4
DOLK
PTGS1
FXYD2
MTBP
ABHD2
ZFAND5
DMGDH
MAFG
PLVAP
EOMES
SMAP2
LINC00254
NTRK3
HSP90AB1
ARHGAP20
ARHGAP27
ARHGAP25
PTP4A2
MED14
NUCB2
MED15
MIR583
BMP7
TDRD9
HHAT
MRPS6
CCR10
BMP4
C3ORF36
UBR3
ABHD6
HSDL1
UBR5
ABHD5
GPR3
CALN1
TWF2
SOCS2
EIF4G2
EEF1D
PPP2CB
FAT1
PACSIN3
FAT4
CYTIP
GOLGA8A
GOLGA8B
REL
HR
RPL5
RASSF5
RPL3
G6PC3
USHBP1
VMO1
CTIF
FAM200A
ATP5C1
MIR149
JMY
NEBL
CHD9
MIR142
ABHD10
NPC1
SCT
MRPL13
IL4R
ABHD14A
CDC25A
CCNC
C11ORF31
NXPE3
RNF41
GATSL2
IFIT1B
SNORA78
ITPR2
SNORA76
WFDC3
CAPG
POLR2I
RHOF
F11R
TMEM67
MPG
ABCG2
TMEM60
USP53
ANKRD20A4
ITM2B
CES2
SNCA
ASCC3
ASCC2
GOPC
KBTBD12
MCPH1
FJX1
CCDC109B
FAM120C
LOC100499489
MIR2355
MAPK11
MAPK13
LMNA
HBA2
BTG1
FZD9
CACNB1
CIDEC
RAP2B
RAP2A
SIAH1
ZFP36L1
LOC100507254
AMFR
GGA2
ADO
LDOC1L
FHOD1
RASGRF1
EMILIN1
TACC1
TACC3
PIAS2
CTGF
RRAS2
PRKACB
TMEM235
TMEM234
TMEM231
TMEM230
ZNF311
HDHD1
RASL12
LPXN
SPG7
JUND
HIST1H2AM
OVOL3
OVOL2
ANKHD1
GNAT1
C6ORF226
RMI1
CORO7
BCL2L11
ZNF551
NFE2
ACOT12
HSD11B2
SH3KBP1
VPS13C
MIR4727
TRAF3
BEX2
HOOK2
HOOK3
GTF2H1
ALS2
MIR4728
TMEM160
TMEM163
ESD
FOXN4
LRRC58
EVI2B
ABCC10
FOXN3
RPL34
GRIN2C
TARBP1
GRIN2A
GRIN2D
PCGF1
ATF7
SDHB
TBC1D10C
PPCS
SMARCC1
CHTF18
TMCO1
CTTNBP2
SUMO2
IL6ST
MOCS3
LINC00676
CCDC146
CCDC140
NUP210L
EEF2K
LHX2
SAMD15
BLOC1S2
CDC73
RAB3IP
PTGER1
MIB2
MIR3960
ZMYM5
IFNE
CAMK2B
LINC00441
STK4
OCA2
ATF7IP
UBE4B
KAZALD1
LINC00229
UNC5B-AS1
TPM3
SNRNP27
CAPZB
NUAK2
DKFZP686I15217
CELF1
TANGO6
POLR1B
IMPAD1
HNRNPUL2-BSCL2
MIR3188
STIP1
MIR3184
HIP1R
BMS1
TBC1D20
TNFRSF8
DIO1
RNF103-CHMP3
VSX2
GRM4
NR1H3
TSPYL2
TOMM6
HOXB8
MAPK1IP1L
SENP8
SENP7
DST
HOXB7
HOXB4
MIR190B
DCDC1
ING1
CEP170B
MIR601
GLYATL1
DZANK1
CNGB1
WDFY4
WDFY2
SORT1
WDR83OS
MIR191
ACP6
SDCCAG8
SLC2A14
SLC2A11
PRKDC
SNORA68
ZNF839
SNORA65
RGMB
LHFPL2
NCOA3
ITPRIP
NCOA7
TMEM9B-AS1
FAM91A1
FLJ10038
TMEM19
PET117
ZFHX4-AS1
ACAT1
MARCKS
EEF1A1
LCOR
MIR99B
RNF151
RNF157
ATOH8
CTF1
MECP2
TMPPE
TBPL1
ZNF85
ADM5
PRAM1
PDE10A
SLC27A3
SREK1
AK9
SCARF1
APOBEC3D
AK1
IL21R
TBCB
CDIP1
LUC7L2
FLJ42627
PRKD2
ST7-OT3
KIF9-AS1
ITCH
ERC1
CHMP4B
AP1S3
BAX
ERG
BHMT2
FAM47E
ZNF491
PRPSAP1
COBLL1
DDX10
LPIN1
CDK12
GJB2
CELP
ST5
GPR124
KLF4
NDNL2
TMEM220
TRA2A
KLF8
VWC2
PAN3-AS1
EVX1
ZNF302
BFSP1
TRIP12
MEX3B
HOXB13
PPP1R37
LACTB2
TLR8-AS1
KLRK1
MIR133A2
LOC646762
TOMM34
MAP3K14
MAP3K15
ZNF543
CTNNBIP1
SLC1A5
FUCA1
SYCP2L
LIN7C
LIN7B
TGM6
DHTKD1
LRRC43
LRRC42
MMP23B
MMP23A
TMEM179
MIR1244-3
TMEM185B
MIR1244-1
TMEM173
CLSTN2
UBXN11
RARA
EIF3I
GNL1
EIF3K
UBLCP1
B3GNT2
SNORD12C
SNORD12B
FNBP4
B3GNT9
FEZF2
ARMC12
NABP2
NABP1
CLDN19
NAAA
CDKN2D
BARD1
TSC22D1
TSC22D3
TSC22D2
GHITM
BAZ1A
FCHSD1
CCDC151
GUK1
SNAI2
PTTG1IP
SOCS2-AS1
LRRC4C
LRRC4B
LOC100506585
SYT6
CNFN
LOC653486
LOC285847
NFATC1
C20ORF201
KCNJ2-AS1
COLQ
BCKDK
EXOSC6
ADAMTSL3
MADD
LINC00239
NBL1
LINC00235
CEACAM1
CEACAM7
CEACAM6
TUBD1
ANGPT1
PLEK2
UBP1
ZFPM2
PALM2
LAT2
CA13
NCAPH
MBNL1
LOC256880
SPEG
C3ORF14
MIR3190
MIR3191
MIR3192
MIR3193
LOC100507501
MIR1915
DEPDC7
DEPDC4
GPR98
SRRD
ALKBH5
TOR2A
RAPGEF6
STC2
ATM
SCYL2
SCYL3
RCOR3
TIGD3
TIGD2
TIGD5
HAAO
SMPD2
PTPRCAP
GSG1L
C6ORF1
S1PR1
VKORC1
S1PR5
FANCC
NRP2
PVALB
PHYHIP
FANCI
SOX21
MIR3917
THAP1
MORC2-AS1
HNRNPA1
SNORD77
TAPT1-AS1
PRKACG
LOC643669
ZNF800
NPAT
CNOT6L
KLRC4-KLRK1
SLC22A16
GRIK2
ACOX1
OIP5-AS1
HOXA7
HOXA2
CDK6
CDK9
LPAR6
HOXA9
C6ORF15
ARPC1B
MSH2
MSH5
SF3B2
LIMS2
SORBS3
MAGEF1
CD320
CNIH4
ELAC2
RGL3
ADCK2
DNAJC16
ARHGDIG
DNAJC10
DNAJC11
ASF1B
PRKCH
MATN2
PRKCB
CES3
PRKCZ
EBF2
HIST1H3J
TRABD2A
RBM14-RBM4
CKLF-CMTM1
DDX23
ZNF154
HNRNPC
PFKFB2
GPR135
ZNF91
ZNF793
RAET1E
SNAR-F
ADD1
MFRP
TBX20
POMC
CHSY1
PPIL4
PPIL6
LOC151475
CWC25
MNAT1
OCIAD2
PPP1R3F
PPP1R3E
SNORD48
SNORD43
C9ORF41
MAP3K1
SNORD47
PARD6A
SNORD44
ZNF572
ZNF573
MARVELD3
TRPV2
FAM131A
SNORD42A
TBXAS1
SHC3
IDH1
CTSD
CCDC78
SETD9
SETD8
GAS5-AS1
C16ORF92
RPL12
TMEM102
SNORD4A
SETD2
LRRC70
RPL19
SETD6
INPP5B
INPP5D
NME2
C17ORF82
INPP5K
CSHL1
C17ORF85
LOC100132215
PRSS23
LXN
ZNF37A
MSANTD2
CSRP2BP
CXORF58
DUOX2
EPB41
TLE4
MATR3
MYADM
ZNF826P
NT5C
TBATA
VPS37B
VPS37A
CARD8
UNC5C
NKAIN3
NKAIN2
GFOD1
UNC5B
ERP29
VGF
KATNAL1
CCM2
FRMD8
UBA1
KIAA0754
PHF23
DSCR9
GNAS
ST8SIA6
GRIK3
CTAGE7P
CDHR5
COL12A1
TOP3B
SEC14L1
RPL18A
RPRML
FST
LOC283335
SRGN
IL1B
KRT8
BTBD11
LOC650368
PHTF2
PHTF1
CTDNEP1
RHBG
MASTL
BMP2K
TMCC2
ECT2L
EHHADH
PP14571
PDCD4-AS1
LFNG
EPB41L1
NDUFA7
MARK2
NDUFA1
ACSS1
NDUFA8
MAST2
MAST3
SALL3
PNOC
SLC43A2
FAM72A
TARDBP
DCAF13
TBL1XR1
LATS2
IL11
SNRK
SZRD1
DLD
IL6
LOC728463
PALLD
IL3
PTPRG-AS1
LINC00577
COLGALT2
ST8SIA4
SNORA41
CDHR4
ROGDI
BIRC2
EIF6
P2RX1
HPCAL1
RUNX1T1
C1ORF172
SPTBN4
SPTBN1
PAN3
RNF170
KLF15
CBR1
TNFSF12-TNFSF13
NT5C1A
STRA6
PI16
ABHD12B
CPT1C
SLC44A4
ANXA7
GLB1L
MIR26B
GLTSCR2
MIR550A3
MCM4
DUSP19
KRTAP4-11
DUSP14
ZDHHC22
KRTAP4-12
VAMP1
PCAT6
DNPH1
NOC3L
TENC1
NDUFS1
NDUFS3
WNT9A
ISY1-RAB43
SSH2
UFD1L
PROM2
HBM
SLC9B2
FLJ36777
TMEM183A
MIR885
PCDHGB4
MROH6
ABCA11P
DENND2D
PPT2
CDS1
INPP4B
NDUFB11
DGCR6
SYCE2
PHC1
SUSD3
PHC3
GPR107
MFAP3L
PIANP
RNASE7
PSORS1C1
STK4-AS1
RANGAP1
KCNN4
KCNN2
ANKHD1-EIF4EBP3
ATXN7L3B
FAM218A
PRKG1-AS1
FBXL8
H2AFV
SNORD51
SNORD52
MST1R
H2AFY
H2AFZ
NIPSNAP3A
DPCR1
INADL
TLR6
UPF1
SLC19A3
ZNF561
CCDC64
STMN1
HLA-L
SVOPL
PHF21A
HLA-F
HLA-E
MIR5689
NOX5
CLTC
DNAAF1
LRRC61
ZEB2-AS1
TMEM116
ZNF667-AS1
NMD3
HAUS8
AMER2
C17ORF96
MYD88
DLX1
LOC646329
EPM2A
FAM118A
FAM118B
LMX1B
SLC26A2
RECQL
SNORD104
FGF9
MTFR1
TPTEP1
HIST1H2BO
MIR4316
SLC25A42
MAVS
HENMT1
LOC285084
GLOD5
TNFAIP6
TNFAIP3
TNFAIP2
ECI1
ELOVL3
C15ORF65
IPO7
MIR4666A
ACTR3
PDZD8
DTX3L
GPANK1
WBSCR27
VAX2
FLJ31104
TMEM169
MIR940
LINC00589
CNR1
MIR4796
CNR2
LINC00299
POLDIP3
GP1BA
CNKSR3
MAPK3
PPP1R12A
LOC606724
ABCC11
CACTIN-AS1
SGPP2
DRAXIN
DUSP2
GABPB1
PYGO1
RBL2
ACTN1
CRHBP
ANKRD34B
BCOR
FADS3
VPS35
C8ORF48
MIR320E
WDR90
WDR96
GLB1
ACTRT3
PRR5L
MSTO2P
FDX1L
XYLB
TBC1D16
MIR27A
MIR671
HSPA1B
C19ORF82
ADAM19
LILRP2
CARNS1
CEBPA-AS1
LOC100506325
SLC18B1
HCFC1
HAGH
C1ORF200
DNASE1
USP6NL
DGKA
DNMT3B
DNMT3A
SNORA37
BTBD19
MYOM2
LINC00966
NR2E1
SNRPC
FAM63A
PCSK1N
RNF167
GFI1
RNF165
MXI1
RLTPR
TXNDC12
NEDD4L
BHLHA9
BRAF
AHNAK2
IFITM10
GSG1
ZDHHC17
PRKAG2
SCG2
HIPK2
UBAC2
DPM2
SEMA4A
SEMA4B
LEMD2
DUSP26
BYSL
AMZ2
SQRDL
HBQ1
RPL18
MRPL52
SP110
FOXN3-AS1
SLC9C1
C1ORF56
SLITRK4
ZNF689
MIR1203
CRTAC1
ZNF687
LOC100507217
MIR137HG
NEUROD1
ISOC1
LST1
ZNF174
DDX42
AHR
ZGPAT
RGMB-AS1
SBF2
POP7
RHBDD1
EIF5A2
ZNF773
CTCF
MMP14
MMP15
MMP17
MMP11
MGC45800
ELAVL3
C12ORF79
SNORD61
TST
TSTD3
OR2W5
C12ORF66
MGC12916
STX10
GSX2
APOO
MIR2861
GSX1
PAICS
NF1
NFIL3
TMEM127
ZNF223
C10ORF114
KIF9
FAM133B
KCNQ5
TMEM129
MIR4767
ZC2HC1A
SLC39A8
PPP1R10
SMG6
PLXNB1
PPP1R18
NUFIP2
ZMIZ1
BNIP2
PSCA
DPY19L2P2
GZMK
SLC35B1
FBXO36
FLOT2
FBXO33
NAB1
ATXN1
MYH10
MYH14
MYH16
PTGER2
AKAP10
DLK2
SPSB1
AP1AR
NEURL1B
NEDD9
SLC30A10
SMC3
SMC2
N6AMT2
SPDYE4
FAM229A
LONRF1
NASP
S100P
LTB
SCAF1
LTK
ALG11
ALG13
SCAF8
MIR4783
METTL17
BANF1
ATAD2B
LMOD3
LOC644248
GGH
CNOT2
MIR4492
RBM4
RBM3
MORC4
LAPTM4B
MIR301B
TTC7A
WDR83
NDE1
WDR89
NPTX2
C8ORF58
RASGRP3
ATP13A2
TEAD4
AJUBA
LOC286442
CBWD5
CBWD3
APPBP2
COA4
COA6
PDIK1L
NSD1
PTGR2
MIR645
TTBK1
RNU86
RAP1GAP
DMXL2
E2F5
ARSG
COX14
ZNFX1
RBMX
PNMT
CHRNE
CAMK2N2
IFI44
FUT8
FLJ22184
LINC00959
RAD17
CRAMP1L
ATP5J2
GABPB1-AS1
TMC6
TNRC6B
TNNC2
FBLN2
USP24
AKIP1
VPS9D1
HYOU1
CTBS
GNG12
ARHGEF1
CDH9
GMCL1
RNF207
CDH6
RPLP0
SIMC1
MIR1470
HAGHL
CLCF1
LDB1
SIGLEC12
TERF2IP
TIMM13
NHEJ1
PAFAH1B2
MIR425
MIR423
SCARB2
CSF2
KAL1
IPP
MRPL47
HCRTR1
C11ORF87
WNT7A
CD300LB
PAPL
XKRX
RILP
ZNF696
RRAS
TRIB1
UNC93B1
ATP7B
NEK6
NEK7
DDX59
MT1X
FAHD2CP
DDX52
DENR
U2AF2
DDX56
MIR130B
NEK8
CSRNP3
C1ORF52
C1ORF50
ADAL
ZNF768
IQCA1
C1ORF54
COX6C
BUB1
RNPS1
PTAFR
MIR1225
CNGA3
SNORD76
ZNF20
SNORD74
SNORD75
SHH
BLVRB
SNORD78
SNORD79
GLTPD2
C9ORF91
EGLN3
LOC401980
CILP2
LOC100505795
MYBPC3
MYBPC2
ZNF821
BDNF-AS
PITPNA-AS1
TPM4
CTSZ
NUMB
CCDC47
CSF1R
UBL4A
CCDC40
LOC100129917
TRPC1
TRPC7
RNF113A
C17ORF77
ACVR1C
FBXL19-AS1
FAM167B
FAM167A
MYH9
LOC100287015
ZNF341
USF1
LOC401242
VGLL2
FBXO27
VGLL4
SLC35C1
KIAA0430
LOC100288637
GNB5
GNB4
AIM1
LOC729970
LOC644656
DLL3
DLL4
MERTK
TAPT1
TMEM2
LOC284751
IFI6
HS1BP3
STX4
EPDR1
KEAP1
SLC23A2
MYO9B
MYO9A
POLR1D
CA5BP1
SLAMF1
TGFB2
LOC400684
PHF12
ZNF862
MEGF9
TEN1
RALGDS
HDGFRP3
RAVER1
HSPB11
LOC79015
RB1
UCN
PPT2-EGFL8
YWHAE
ZBTB2
ZBTB1
KRI1
ZBTB4
CDC42EP3
NR4A3
MGAT1
FAM92B
BMF
MGAT5
TCP11
GLRX
PXMP2
LOC100507547
CHST11
VAMP2
VAMP5
VAMP8
ROCK2
RHOH
MMP9
OTP
IMMT
PITPNC1
POU2F1
KRT39
SATB1
GNPTAB
NDUFB5
FCHO1
MIRLET7E
CAPRIN1
HSFY1P1
TOB2P1
AXL
C1ORF220
SNORD12
IL12RB1
C1ORF228
FMNL1
ATP6AP1
IRF2BP2
CLN6
ZIC2
MAPRE3
MAPRE2
AQP5
H3F3A
AQP1
SNORA15
MRI1
SNORA10
LINC00942
TNIP1
VTRNA1-2
PATZ1
USP32
USP34
USP36
MORN5
MORN3
ADCY3
RBBP6
SNHG4
RUNX1
BMPR2
SARNP
GUCY1B2
FRA10AC1
RNF215
RBX1
ZBTB20
SNHG9
ZBTB24
ZBTB25
FAM208A
SKAP2
MED20
SKAP1
KIF26B
UHRF1BP1
SEPT9
LINC00837
HOTAIRM1
STX6
PITPNA
HOXB-AS5
NKAPP1
KANSL1
UBAP2L
SEC1P
TNRC18
JUN
MEIS2
RBM34
TRAM2
IDH1-AS1
NARF
ZFAS1
FAM98B
TFR2
PARP9
ATG9B
MIER3
EPN1
ZNF143
NEBL-AS1
PCDHGA8
RSL1D1
TP53INP1
DDN
PAPD4
AMN1
PCDHGA7
TAF9
MBIP
MRPS24
CDC14B
RPSAP52
C1ORF43
ATP6V1G1
MIR328
CEP19
CCDC88B
LAMTOR2
MSMO1
C12ORF57
LCMT2
RASIP1
LOC100505636
PPARA
H2AFY2
POLA1
TBX2
WHSC1L1
KCNA7
KCNA2
SNORD81
SNORD80
MIR2682
ZHX2
SS18L2
FHL1
FTO
ZNF787
TRAM2-AS1
ERN1
RPS26
ACACA
COX8A
CCDC33
SIN3B
RPS28
EDN1
ATRX
CAPN15
ANKLE1
PRRT1
ATL1
PRRT2
MIR5093
MIR5092
SLC5A3
LOC100287534
CAMSAP3
GATAD2B
GPSM2
GPSM3
MIR4322
C17ORF100
SNTB1
C2CD3
HYI
BAHD1
KIAA0408
CORO1B
CORO1C
CORO1A
MID2
MIEN1
THUMPD1
WASF2
WASF3
STAM2
NPAS1
NUP188
ZCCHC9
HNRNPA2B1
SYNJ2
ZCCHC2
LOC90246
HS3ST3B1
RENBP
REG1B
KIAA0247
GTPBP4
TP53BP1
PPP6R1
SLC7A5P2
ABHD14A-ACY1
CASP8
CASP9
PURA
BCL9
CFDP1
APITD1-CORT
PRF1
NOTCH2
MAN2B1
DARS
AKT1
CLMP
SETD1B
MIR3677
MIR3676
MIR3679
NKX2-3
LOC100507557
TTC9C
CACNA2D1
ACP2
AHCYL2
DDX39A
GRK4
ANAPC10
IP6K2
PDE7A
FAM193B
CAPN1
TTYH3
SEPT11
SPAG9
SPAG4
FLI1
OASL
SERPINB9
KLHL3
MIR3185
GPR21
GBX2
SERPINB6
DUOXA2
HCG4B
CX3CR1
HYAL3
HYAL2
GSK3A
MSTO1
ELP5
KDELR1
CCDC81
PTGES3L
ASPHD1
HESX1
MAP3K7CL
SNORA64
SPRYD3
SPRYD4
ZADH2
LOC389033
DPRXP4
SHCBP1L
KBTBD4
KBTBD3
GAS5
MAT2B
ZBTB39
PILRB
TLR1
TMEM9B
NEUROG2
SRP19
LZTS2
ZBTB37
XRN1
TMEM170A
FAM133DP
C1QL4
PVT1
TMEM92
TMEM91
TMEM95
PLEC
CASC4
BSX
SEZ6L2
FAM57B
C10ORF12
SF3B14
TMEFF2
NRD1
MGAT3
HECW2
MIR139
MIR137
KDM5C
MIR132
HNRNPA1P10
NR2F6
ACD
DYNC1H1
ATP5J
ME1
ME2
MIR4779
FLJ11235
ZNF746
TBK1
LCE3A
ZEB1-AS1
FGF11
[truncated: 754 more rows]
