# Supplementary material for: Identifying Network Perturbation in Cancer
Source: PLoS Comput Biol. 2016 May 4;12(5):e1004888. doi: 10.1371/journal.pcbi.1004888 (PMC4856318; doi:10.1371/journal.pcbi.1004888)
Supplement: S1 File — (ZIP) [file pcbi.1004888.s001.zip › files/tf_data/CD34_5k/MEF2C.csv]

PGAP1
HIF3A
ZDHHC17
FGFR1OP2
ARMC9
CPA6
SUMO2
ACOT12
JPH2
FKBP5
CCDC146
CCDC140
SEMA4A
LEMD2
DUSP26
EEF2K
SMG6
KIAA0907
BLOC1S2
CDC73
RAB3IP
PIK3CD
PTGER1
PTGER3
C15ORF39
N6AMT2
CRBN
MANF
IRAK2
FOXN3-AS1
TARDBP
TMEM53
SLITRK4
OSGEP
DIAPH1
WDR1
ZMYM5
IFNE
AASDHPPT
CRTAC1
POLR3GL
MIR137HG
GOLIM4
DENND2C
MIR4469
MIR3663
UBE2Q2
GPR21
LMTK2
LST1
CCND1
MAX
FAM46A
SBF2
CEP70
CYP26A1
C1ORF21
GPR110
LGR5
CAPZB
ANKDD1B
ATP6V1F
DIRAS1
MMP11
MGC45800
DTL
C12ORF79
LOC730183
TMEM170A
CELF1
CXORF40A
POLR1B
POLR1D
DENND4A
RAD1
SRSF6
GABBR1
SWAP70
MIR3184
OR2W5
HIP1R
LOC100507283
CCT8
SLC30A6
PROC
XPO6
MAGI2-AS3
SOX12
SNORA70G
SOX14
CORO1C
ZIC5
TIMM13
RNF103-CHMP3
NFIL3
SNX31
VWA5B2
ZNF514
TAF6
HOXB8
FAM118B
ASB16-AS1
CXXC5
PDLIM2
LOC100132215
DAPP1
TMEM129
HOXB7
C22ORF26
FAM212A
SLC39A8
RINT1
PPARA
NAPSA
FTL
BNIP2
ZEB2
PLXNC1
ABHD10
RPS6KA5
KCNH2
GLYATL1
WDR96
DZANK1
CBL
VTRNA1-2
SLC35B1
FBXO36
KBTBD3
PRDM1
FLOT2
C1ORF228
FLJ21408
ATXN1
SLC9A1
MIR192
ABHD17C
MYH14
SDCCAG8
SAT1
TLE3
PTPLA
SMAD6
SLC30A10
RAP1A
TLE4
SHROOM3
KIAA0586
NDUFAF1
HGSNAT
REL
AKAP11
FH
TMPRSS11D
TPTEP1
KCMF1
ITPRIP
COX20
FLJ16341
TMEM19
P2RY10
MIR4316
TVP23C-CDRT4
RAD51AP2
LINC00893
MIR3192
RBM14
LCOR
PARVG
IL17D
PRDM16
NAT8
SPN
LONRF1
ILDR1
TMPPE
NAT6
ZNF85
FAM96B
BARX2
KDM2A
PRKAR1B
ZNF470
LTK
ALG13
OLIG2
PDE10A
SLC27A3
LINC00676
SREK1
CMBL
MIR4787
ARID5B
MIR4783
AK1
IL21R
TRHDE
TBCB
CLPTM1
HSPE1
FAM89A
RUNX1T1
ATAD2B
TUBGCP3
ZNF19
SPHK1
DAB2
KIF9-AS1
MORC4
TTTY13
PSMD5
HMGB2
CHMP4B
FLAD1
EI24
LINC00966
SPNS3
ERG
SGMS2
TTC7A
AP1S3
NDE1
MOB1B
WDR89
COBLL1
EPS15
FAM5C
DDX10
LPIN1
TMEM41A
NUDC
MAB21L1
LOC728463
CLIP1
FLJ22184
CNOT3
HSD17B1
CNOT7
TRA2A
KLF9
KLF8
PNOC
PAN3
VWC2
LTBP4
BANP
PAN3-AS1
RTN4
FOS
MEF2D
CA13
MREG
LINC00094
FBN1
RRN3
PSMD5-AS1
FXN
CAMK2B
MIR137
MCFD2
TRIP12
MIR641
DMXL2
C3ORF58
E2F5
TLR8-AS1
KLF15
RAB26
CA2
YRDC
LOC646762
SLC25A20
MAGEF1
SCN1B
MAP3K15
CAMK2N2
IFI44
CMTM7
FUT8
PMEL
SYCP2L
LIN7C
RAD17
TGM6
GNPDA2
PPP2R3A
ESYT1
DHTKD1
HPS4
ORAOV1
LRRC42
TNRC6B
TNNC2
TMEM179
MIR1244-3
MIR1244-2
MIR1244-1
USP24
CLSTN2
B3GNT4
DNTTIP1
B3GNT7
UBLCP1
RARG
ARHGEF9
MIR129-2
MDM4
ATP5J2-PTCD1
ALMS1P
PRNP
EAF1
CNPY4
CNPY1
ZNF263
FEZF2
ARMC12
SETD6
SPIN3
CDH6
ABHD12B
HPCAL1
NAAA
TMUB2
SIMC1
TSC22D3
TSC22D2
KIAA0226L
MCHR1
ATP1B1
FCHSD1
SHOX2
GUK1
PROM2
TFB1M
SNAI2
KHNYN
PDE8A
TESK2
PAFAH1B2
HPSE
RCOR3
TMED9
C1ORF122
NME2
MIR423
APP
ZNF844
RCOR1
SYT6
VIM
KAL1
GNG4
GNG5
MRPL47
LOC285847
LEPROTL1
WNT7A
GNG8
TMEM42
FOXP2
SNX2
ZNF174
XKRX
ATP5J2
CRELD1
ITGB2-AS1
ITGB2
SLC29A2
MDGA2
STAM
ARHGEF10L
C9ORF106
NEK6
ADAMTSL3
RUVBL1
CCDC122
TIRAP
DDX52
CSRNP3
KPNA4
CEACAM6
LOC645752
TUBD1
MAVS
ANGPT1
C3ORF83
COX6C
CLDN7
UBP1
TCF4
PARP9
BUB1
MIR4692
DLD
CA12
CNGA3
IGFBP7
SHH
GLTPD2
C9ORF91
EGLN3
IRF2
BTG1
CEP170
CILP2
YARS2
GTF2H1
TRIM8
PCDH10
LOC286442
DEPDC4
GPR98
BDNF-AS
SRRD
COX14
FAM167A
PDGFRB
ANKRD13D
RUNDC1
KIAA1467
HDAC8
GTPBP2
SCYL2
ZFHX3
CCDC40
TRPC2
SH3BP5
TIGD3
TIGD2
DPYSL2
HAAO
TRPC4
SMPD2
MIR596
CBX4
CBX3
RNF113A
INTS12
ZBTB10
FBXL19-AS1
MECOM
C6ORF1
C17ORF104
NOC2L
RPS6KB1
PRPF40B
CHPT1
TPBGL
VGLL2
CLEC2A
FUT8-AS1
FANCI
SLC35C1
LYSMD3
LYSMD2
SUPT20H
MACC1
LOC100288637
KLHL17
CSTB
GNB4
MORC2-AS1
AIM1
THAP2
LINC00864
TAPT1-AS1
C16ORF58
MYBPC2
MTOR
SATB1
TAPT1
ZNF805
TMEM2
IGF2BP2
ZNF800
SLMO1
TRIT1
LRRFIP1
RSRC1
RTCA
SUN1
LRRC36
EPDR1
CDK2
IDH1-AS1
HOXA2
HOXA1
MIR3151
LPAR6
LENG8
DTX3L
RNF146
TGFB2
SEZ6L2
MATR3
PHF12
PHACTR4
PCBD2
ZNF862
MSH5
SF3B2
CLGN
SLC5A3
LOC100996634
NSRP1
BBC3
DKK1
SMARCA5
IQGAP2
SIAH1
ARAP2
RAD54B
HSPB11
RAD54L
HSPE1-MOB4
CLIC1
GSTCD
MPRIP
HSPD1
KDM4A
PDK2
MED14
SERPINE2
MIR3945
CCT6A
GREM2
PRKCH
MAP3K7CL
INTS7
KLRC4
MAT2B
GJA1
NR4A3
TPP2
MFSD5
ZNF69
CES2
TNFRSF11A
MIR4282
GLRX
HIST1H3J
RBM14-RBM4
LOC729970
PBX2
CIDEC
MAML3
CHST11
LACC1
CYP7B1
MAGT1
RPN2
SLC16A5
LOC644656
TLX2
WDR74
SELRC1
MBNL1-AS1
TMEM143
ZSCAN32
PITPNC1
MSH5-SAPCD1
CD38
THRB-AS1
C11ORF87
DYNLL1
BCOR
NCR3LG1
SRSF9
NDUFB5
MIR5586
QTRTD1
CCDC61
EPB41L4A
POLR3F
ZNF321P
PPIL6
GPR32
GPR37
SLC35G2
C1ORF220
PPP1R3E
ZNF384
RBM34
GSDMA
TFB2M
MAP3K1
THRB
LINC00426
CLN6
ZNF572
NXPE3
MAGI2
DLGAP4
DLGAP5
MBNL1
MAPRE3
LUC7L2
ST7-OT3
PRMT8
OIP5
CCDC70
PRPSAP2
KRT18
IDH1
EVX1
SH3GLB1
SETD8
CTSZ
C16ORF92
C11ORF96
MIPOL1
SETD2
EHHADH
CARHSP1
HPS5
GHITM
DNAJA4
MPV17L
KIF5B
HOXB4
CLMP
CSHL1
SNHG4
RUNX1
MIR5193
PRSS23
S100P
RBX1
CD3D
MSANTD2
CH25H
CNST
TACC3
APBB1IP
SPATA18
YME1L1
GRIA2
DOCK3
DUOX2
CARM1
HIF1A
EPB41
DFNB31
ZNF311
SEPT9
NPTX2
NPTX1
MYADM
HOTAIRM1
ICOSLG
NDRG4
HOXB-AS5
SLC9A4
ZNF826P
CACNA2D1
PCNXL4
TSPYL2
UBAP2L
NT5C
TBATA
SLC9A8
MEIS2
VPS37A
MIR124-2
LOC100130705
CARD8
SNORA80B
CASP9
SOWAHD
PJA2
NINL
NSMCE1
RBL2
ANKRD34B
MIER3
CLNS1A
ISY1
KLRC4-KLRK1
LOC339593
KIF3C
EFS
MAL2
KATNAL1
MIR4767
RPUSD4
EIF4H
DDN
PAX3
ZNF586
EPN2
PAX8
LOC100507634
RELA
ASUN
LGMN
ZNF616
ST8SIA6
CDHR4
CDHR5
PSD
MOK
C1ORF43
SULT2B1
LOC100131138
GRK4
COL12A1
EEF1B2
AGBL4
C2CD4D
SLC9B2
LINC00959
PPCS
SEC14L1
H2AFY2
INPP4B
STK11
ADAMTS10
TNIK
PTAFR
C2ORF72
SRGN
PSTPIP2
IL1B
KRT8
KCNA2
GCSAM
LOC400684
LOC727896
PHTF1
STAT4
NUSAP1
MIR2682
ZNF669
MIR4659A
ZNF385A
ST6GAL1
MASTL
BMP2K
MEF2A
UTP11L
FHL1
ICAM2
MARK2
C20ORF194
ZNF787
UBR5
EPB41L1
TEX30
ARHGAP25
NDUFA1
CCDC33
HDHD1
GBX2
MFAP3L
INE2
ATRX
LGALS1
SLC43A2
LOC255130
RNF135
NEUROD1
SGK3
TBL1XR1
SFRP4
LATS2
RPL34-AS1
IL11
GNAS
TMEM39B
HNRNPUL2-BSCL2
MIR5093
ADRB1
ADRB2
LOC100287534
GSG1L
COX7B
GPSM3
LINC00577
PPP2R1A
RRM1
CDH17
SNTB1
FAM204A
CTAGE7P
SOX18
BAHD1
KIAA0408
GUSBP5
SMCR9
FOXO1
MRPL35
ZMYND12
MAP7
CMAHP
FBXL19
GAL3ST3
THUMPD1
KYNU
RNF170
RAP1GAP
WASF2
WASF3
STAM2
SCAMP1
TMEM192
ODC1
APEX1
TSC22D1
HNRNPA2B1
ZNF267
SYNJ2
LINC00982
PI16
RFFL
MAD2L1BP
RENBP
SLC44A4
SPATA2
RBMS1
MON1A
MIR550A3
WDR63
MIR10A
PPP6R1
RNF139
ZDHHC22
CNN3
MIR548J
CNIH4
SAMHD1
HCFC1
PCAT6
PDCD5
NOC3L
DRD1
NUP160
MIR564
PURA
RPH3A
BCL9
MIR1468
ISY1-RAB43
LNPEP
ACTN4
NAB2
TERF2IP
FOXN3
BCL2L2
DARS
MIR885
C14ORF28
AKT2
MRPL40
MROH8
NKX2-3
MROH6
LOC100507557
RBM15B
NKX2-4
DNAJC16
ZNF143
NXN
MBIP
AHCYL2
CCDC88B
GRK5
LINC00254
ANAPC10
DGCR6
ARHGAP22
TMEM50A
ARHGAP20
ARHGAP27
MYCBP2
CAPN1
BDP1
PTBP2
MAPKAPK5-AS1
MIR583
BMP7
MRS2P2
BEAN1
SNORA41
PIANP
RNASE7
SPAG9
MRPS6
SPAG4
ENPP2
OASL
SERPINB9
KCNN2
MIR3185
ZNF302
ATXN7L3B
EPM2A
IP6K2
PRKG1-AS1
NKX6-1
DUOXA2
INVS
DPY19L2P2
DPY19L2P3
HYAL3
SNORD51
KCTD19
MEGF10
C12ORF10
TLR1
XRN1
CCNC
CYTIP
KDELR1
GOLGA8A
SLC19A3
KDM5B
AKAP13
PTGES3L
ASPHD1
ATP1B4
ZNF213
HR
GSK3A
BCL2L2-PABPN1
RASSF5
KIAA1407
PHC1
SLC25A35
CHCHD10
ST14
SPRYD3
SPRYD4
CLTC
LOC389033
CTIF
C19ORF18
MAPKAPK5
ZEB2-AS1
LOC642236
PVALB
MIR638
GLB1
POLR3H
ASXL2
OTX1
PRAC
AJAP1
HDDC3
CDC42EP3
NPC1
NDUFS1
TMEM187
TTC9C
SCT
SRP19
ZFC3H1
TOP2A
DKFZP686I15217
PTGES3L-AARSD1
LNX2
IL4R
NEDD9
STAG1
LMX1B
GYS1
RHOH
LRMP
WFDC3
HIST1H2BO
POLR2I
SNORA72
F11R
TMEM67
CPLX2
PLSCR4
ABCE1
ZNF195
AP1G1
TMEFF2
TNFAIP6
USP53
TAF9
MIR133A2
PITPNA
HECW2
MIR139
ASCC3
BRE-AS1
FUCA1
CSNK2A1
MIR4659B
KBTBD12
CLDN12
WBSCR27
TRHDE-AS1
VAX2
PAPL
CASC4
NFATC2
BMPR1B
SS18L2
FAM227B
RBKS
NBEA
RMND5A
GRASP
MIR4779
LINC00589
IKZF3
KRTAP5-11
CNR1
ZNF746
HBA2
ZRANB2-AS1
TMED1
FZD9
BAIAP2L1
GP1BA
LCE3A
GCN1L1
SLA
IKBIP
CBLN3
ABCC10
PPP1R12C
TCF24
HNRNPC
CACTIN-AS1
ZFP1
APAF1
RAP2B
TBXA2R
RPL5
PFDN5
C20ORF195
ELL
SLC16A8
ZNF219
TOP1MT
ANKRD34A
NFIA
TBR1
ERP44
TCEAL7
HLA-E
MPV17L2
MICU2
ADO
SYNE2
SLC7A1
RASGEF1C
HNRNPUL2
IFITM10
NOP14
STAU1
PDZRN4
RASGRF1
HIRA
PSPH
SYNGR2
ID2
SYNGR4
METTL6
PIAS2
VMO1
LINC00265
TIMM9
PSMB5
XYLB
TBC1D16
STAU2
FLJ11235
KARS
TBC1D20
LOC650368
RAB39A
AGR2
RPS19
DNM2
BRE
IL12A
SLC33A1
HIST1H2AM
DPRXP4
OVOL3
GOLGA8B
LOC150381
ZRSR2
CPNE8
CAND1
UBQLN2
C1ORF200
LOC100506082
ANKRD9
PALM2
ADRBK1
LUCAT1
HBA1
ZNF415
SH3KBP1
DGKD
CCDC101
DPY19L1
CBFB
DPY19L3
LINC00884
ODF2L
HOOK2
HOOK3
LOC100505812
ALS2
LIX1L
USP12
POU4F1
TMEM163
ESD
TVP23C
ZNRF2P2
NMD3
SQRDL
HPRT1
ATP2A3
BICD1
ABCC11
PTPRU
MIR194-2
GALNT10
LTB
RPL34
RUVBL2
UNC45A
CD164
RPL30
IMMT
GRIN2C
BHLHA9
CTTNBP2NL
GRIN2D
SELT
PCGF1
SELV
SIGLEC7
BRIX1
WNT11
DTWD1
