# Supplementary material for: Identifying Network Perturbation in Cancer
Source: PLoS Comput Biol. 2016 May 4;12(5):e1004888. doi: 10.1371/journal.pcbi.1004888 (PMC4856318; doi:10.1371/journal.pcbi.1004888)
Supplement: S1 File — (ZIP) [file pcbi.1004888.s001.zip › files/tf_data/CD34_5k/NFYA.csv]

PGAP1
TREX1
RYK
MYPOP
RNF13
RHOH
PPAPDC2
HOXC10
WDR90
PROCA1
SELENBP1
PCSK4
THBS3
BICD1
FKBP5
CCDC147
ANP32E
L1CAM
LZTS1
HSF4
CYP39A1
LHX2
SMG6
SAMD10
SQRDL
PTGER4
LINC00672
COMMD1
PTPLA
ZNF704
AP4M1
N6AMT2
PVRL2
ZC3H14
CTC1
NACAP1
WEE2
HEBP2
IRX6
MIR3960
FOXQ1
ARHGEF11
MIR1204
MLEC
ARHGEF16
WIPI2
ELF5
CAMK2G
POLR3GL
GPR150
IQCG
SMARCD1
IQCD
GATA2
OSBPL5
MIR4667
SNAP25
APLF
L2HGDH
LINC00229
CLEC2L
SEP15
PHTF1
WDSUB1
PRR12
SNRNP25
CYP26A1
PRR15
NPW
ZNF775
LSP1
RASGRP2
ITGA9
HSD17B10
PBDC1
MMP10
HMGN2
ELAVL2
ATP2A3
CREG1
ITGA1
UBE2D3
ITGA6
MFSD10
PIWIL1
SFXN5
SNORD61
POLR1E
DENND4B
PTGDR
GABBR1
C22ORF24
HCG25
WDR44
BANF1
MST4
BACH2
TADA2B
APOM
MST1
ATF6
STAG2
ZIC4
ZNF519
VSX1
FAM104A
ZIC1
GRM1
GDF11
ST3GAL6-AS1
FTX
DST
EBF2
TMEM129
MIR4765
BLM
PPARG
BRF2
BRF1
SLC39A5
CHST7
CHST6
WTAPP1
RPS6KA1
PREPL
RPS6KA3
RPS6KA5
MB
PISD
GFM2
SEPN1
ERMP1
ZC3H6
PRDM4
SLC22A5
LOC285484
MIR106A
ANPEP
GRIN2D
LOC100507584
RTFDC1
IL15RA
PRDM9
ATXN1
KLHL24
MIR192
LMO2
TRERF1
TGFBRAP1
MIA2
PCDHGB8P
AP3M1
AFTPH
SMAD3
ITPR2
TAF10
LINC00852
LINC00853
AKAP10
SHROOM4
EEF1B2
DCTN3
FAM46C
AKR7A2
HINT2
CDC7
SCLT1
SRY
HIC1
PELI3
STAP2
P2RY14
GFRA3
NR2F1
STAP1
SLC7A8
CIRBP-AS1
NOP14-AS1
HOXA1
TM9SF3
MLK7-AS1
MIR99B
S100A6
SETX
NUS1
IL17F
DBNDD1
GRID1
TCFL5
CYP20A1
PRKAR1A
IRAK3
JSRP1
ALG14
PQLC2
ZBTB7B
CNN2
ZNF638
TPCN1
MIR19B2
SPIN2B
AK5
LOC100130370
MIR3936
MDH1B
SH3TC2
CDC45
ATAD2B
PPP1R15B
CCBL1
CDC42
B4GALNT4
ZNF292
MT2A
KCNC1
C2CD2
ARL8B
PSMD4
PSMD7
GNE
ARHGEF12
CPEB3
EMID1
KLHL2
NLRC4
CHAF1A
WBP1L
TTC7A
TNRC18
NDE1
GRIA2
CPSF2
LOC401980
XXYLT1-AS2
TP53TG5
KAZN
MIR4530
ATP13A1
MIR4434
LINC00176
MIR4432
MAB21L1
MIR548AO
PELO
KLF4
CDCA4
ZFP91-CNTF
PCDHGA11
ZNF644
PIN4
IDH1
N4BP3
N4BP2
SPON1
EXTL3
TTLL1
CD48
LTBP1
PTPN23
MND1
ADAT1
SAA3P
IGFBPL1
KDM3B
CXCR2P1
FPGS
MMP28
COL9A2
ATG4D
APC2
MCFD2
MEX3B
NRP1
ZFP91
ARSG
EXOC6
NCK1
SLC35F3
PRCC
IFT172
DEFA9P
MIR4435-1
RBMX
ZNF398
MBD4
CMTM8
STK3
MAP3K14
ZNF540
MBD3
CALCOCO1
CAMK2N1
EEF2
SLC25A27
LIN7A
SYTL4
KIAA1549
SYTL3
AHCTF1
EVA1B
UFC1
SF1
MARCH5
PTK2B
IZUMO4
MMP23B
MMP23A
SLC15A3
PISRT1
DCAF17
CCDC96
USP21
PRPF6
B3GNT5
EIF3M
RARG
CLIP2
TIMP1
CLDN15
MR1
PGBD5
KIRREL
TSPEAR
SIX1
ZNF260
CCDC11
SLC12A3
RPLP2
RNF207
LINC00301
SLC12A8
HMG20B
CDH6
MRPL36
TYRP1
JAKMIP1
EXT1
GHRLOS
DAAM1
ASNSD1
RORA
MNAT1
CHM
UBE2R2
SHOX2
EGOT
PROM1
PLK3
SNAI3
SNAI1
STK17B
TESK1
PDE8B
RNF19A
SYT8
PAK6
JAG1
MANBA
CITED1
SCARB2
ALDH1L1
DZIP1
MIR429
RABGAP1L
YEATS2
CD302
ACTB
MAVS
C15ORF40
NUP88
CCL3
DMRT2
STARD13
RCCD1
MSL2
ZNF57
SNRPB
ATP5L
ALG6
COLQ
CNTN5
PINK1
DIRAS1
PFDN2
C2ORF50
GLE1
CCDC127
RUNX2
ADORA2B
MIR4677
SAP30
MIR4671
NEK1
KHSRP
MKL1
HSBP1L1
STK24
TBC1D8B
PRR24
MSL3P1
PDE5A
PLEK2
ORAI2
ORAI3
TCF7
ORAI1
BUB1
NUDT2
UBE2E1
SHB
CNGA4
ECSIT
IGFBP5
ARGLU1
TMEM14C
GALNT7
BCAR1
ARL6
FZD5
LOC643923
PRKCQ-AS1
FDX1
GJA4
FZD6
CD97
PMS2P5
NADKD1
COX18
COX19
TBC1D32
SHISA7
HS6ST1
MIMT1
NSD1
VPS52
SNORA3
PROC
SHISA9
SNX24
RHOBTB3
PDGFRA
PI4KA
KIAA1467
CIRBP
EIF2B4
CLDN10-AS1
KRT79
TPM2
CNBP
MBNL1-AS1
TRPC1
TECR
SH3BP2
SPRY4
MALAT1
MESP1
PANX2
ATXN7L3
C1ORF200
MIR618
TIMMDC1
MLF2
NLRP1
PNRC2
C17ORF75
CCIN
CERCAM
TRADD
DNAJB4
FANCG
SKAP2
TNFSF9
SMAP2
TRAPPC10
SLC39A3
CDKN1B
HNRNPAB
YWHAZ
RAB13
TTC27
MIR18B
LINC00461
ACVR2A
ACVR2B
NTF3
MTMR12
LRSAM1
NLGN1
RCL1
ITGA5
ELMOD1
COL5A3
ASGR2
AGAP3
MTOR
MED27
GXYLT2
FOXL1
JKAMP
TRIM61
NUDT18
SNORA52
TAOK1
UHRF2
TJP2
ATXN2L
USP30-AS1
PPM1M
MIR4769
RSRC1
OR10H1
STX5
ALKBH6
ALDH2
ZNF438
MFN1
RASA4B
IDH1-AS1
HAS2
PARD3B
IER5
F2RL3
CDK9
FAM32A
SH3PXD2A
CRHR1
ST6GAL2
ABCA7
USP3
TRIO
AP3S2
PRSS3
EZH2
MIR200B
ECE1
TSLP
PITX2
LRRC8A
SMARCA2
MYBL2
SMARCA5
KLHL15
IMPACT
LPHN1
CASQ1
CNIH4
STAT5A
CEBPD
RGL1
ATG16L2
PRR4
MIR4635
AIPL1
KDM4C
KDM4B
YWHAH
ARC
ZAP70
MTX1
NOD2
LOC400043
UCN
OST4
PPT2-EGFL8
ASF1B
AMD1
PANK1
INTS1
TOP1MT
ZBTB48
ST3GAL6
ZBTB5
LOC100507373
KIAA0020
FCRLB
NBR1
VCP
CYBA
HIST1H3G
HIST1H3D
MIR1182
PRKCQ
TUBA4A
TUBA4B
HTR7P1
MIR3648
MDP1
LOC100507547
SLC20A2
BAI1
BAI2
BCL6
MIR181A2HG
DPH5
FGD5-AS1
MIR4523
GULP1
PHGR1
ACKR6
TMEM183A
SLC16A5
FIBP
ROCK2
SLC16A6
SELRC1
SSR1
RPL32P3
DCAF5
RASA4
KIAA1045
KAT6A
PTCH1
ANXA7
MIR2861
BPTF
MEF2C
USP46
SNAR-F
NDUFB6
BBX
PIDD
NDUFB1
C20ORF141
RBM4B
N4BP2L2
CLEC14A
USP13
ACHE
MIR484
ZRANB1
SLC30A7
CCNT2
SLC30A1
POLR3K
RANBP17
TOPORS
SLC35G3
NUDT19
TTC30A
LINGO1
DTWD2
CCDC94
GADD45B
CRB3
FAM46A
NR1D2
ADK
ZNF571
TAF4B
MARCKS
MIR20B
ENO4
CDNF
TPGS1
SNORD93
KLHDC10
MIR193B
TRPV3
PSMG1
FLCN
DGKZ
MFSD12
NFIC
ERBB4
TRIM24
EXTL2
CTSC
CLCN7
CNOT6L
EVX2
NR2C2
SLC25A23
TLE6
PPP1R32
HMGCR
USP30
ZNF747
SLC25A28
BRD7
MDM4
RASGRF1
REXO1
ADCY6
LOC100127888
SNRPD3
TRANK1
PLD2
MPV17L
KIF24
C17ORF80
SORBS3
C17ORF85
FOXA1
PIP5K1C
PTGS1
CYTH1
HEBP1
MIR5190
EPC1
HDAC11
SPEG
RBM26-AS1
RNF213
TBC1D8
MIR4435-2
HELT
ZNF77
DOCK9
MIR3918
MARCH3
ZFYVE26
RRP8
PLGRKT
GORASP1
DOCK1
KAT2B
C11ORF24
STOML2
ZNF300P1
SLC31A2
CCDC53
ALDH1B1
CDYL2
PDZK1IP1
LRRC48
SEPT5
HOTAIRM1
FLJ33534
IL1RN
NUDT8
FAM184A
LY86
ZNF826P
MSMP
TBKBP1
AHNAK
DCTD
GK5
SECISBP2L
PPARGC1B
PPM1H
LOC100129931
PNPLA2
LOC344967
TAGLN2
PPP6C
ZYX
PIK3IP1
LGALS9C
FNDC3B
PJA2
RBM39
PPP1R14A
CISD2
PLCB1
UNC5A
IGSF9B
RAD51
LINC00620
GBP2
MIER2
TSHZ1
GBP6
ATG10
RPP25L
EIF4H
MEIS3
GIMAP8
UBA3
SETBP1
REV1
SCRN2
KIAA0754
PTPN6
VPS9D1
MIR210HG
LMNB1
ALDH4A1
CXCL3
GNAS
MIR4649
MIR125A
RIMBP3C
ST8SIA4
INSM2
UEVLD
PSD
RPL37A
RHBDF2
UBE2Z
ILK
CCDC124
PHF6
SPATA6L
HS2ST1
FGF22
PPT2
PPP2R5B
PAPD7
GNA15
SMIM11
DPF1
BAG6
SMIM19
MSRB1
C1ORF54
RPS15A
DOHH
MOB3B
GRN
ALS2CR12
TCHH
CCR4
RHOT1
TBX4
FASTKD2
SVIL
LY75
SH3GL1
LOC553103
ZNF503-AS2
SNX17
EIF1AD
APH1A
CHST2
ZNF530
STAT1
ALDH1L1-AS2
KRT81
ZHX1
ZW10
BMP2K
KCNJ11
LRIG1
FPR3
FHL1
TMEM204
ICAM1
FCGRT
ZIM2
UGGT1
GALT
HMGCS1
MNF1
PYGM
NDN
MIR27A
FAM214B
PTP4A2
BRIP1
FOXD3
EFNA1
PLA2G2A
MIR589
MIR661
SLC47A2
TNFRSF1B
USP42
RAD51B
NRBF2
LOC100130539
SNORD17
TBL1XR1
MYL12A
CTDSPL2
CDS1
MIR210
PRRT1
LRRN1
ZFP62
IL7
LIMS1
ZMIZ1-AS1
SLC35D2
GABPA
ZPBP2
SIGMAR1
PEG3
DTX4
STIM2
SNORA45
AP5S1
LGI2
CDH17
SNORA41
CDH18
DIP2B
ROGDI
HILPDA
HIST1H1D
AFF3
ZMYND11
CMAHP
SOD2
ANKRD12
DCLRE1C
SPTBN1
MIR4736
DYDC2
DYDC1
HIST4H4
TRIP10
RNU12
ECT2
FRAT1
NAP1L1
CGGBP1
RPL26
UVRAG
SLC48A1
DPP8
GAN
ZNF425
NFATC3
GLT8D2
RGS3
RNF138
NBAS
PRRC2A
GPX4
POU3F3
MPND
SLC44A2
ZBTB7A
CALHM3
CALHM2
PIEZO2
CLDN25
MCM7
SOCS6
PPP6R3
PIGV
PRSS41
NARG2
ARAP3
INO80D
CRYM-AS1
DUSP13
ZNF3
MIDN
NPEPL1
ZHX1-C8ORF76
LINC00966
TXNRD1
GRHL3
CCDC175
OAZ1
NDUFS1
PURA
PDK2
TOM1L2
NDUFS6
SLC9A3R2
TMEM167B
COQ7
EPDR1
SCAI
ALX1
ILF3
BCL2
FBXO48
TM2D1
FAM160A2
MIRLET7E
IGF1R
ARRDC2
TMOD3
UBE2QL1
DARS
NME1-NME2
KLK10
PLK2
COX5A
PRR5
SETD1A
LYRM1
ZFAND4
ATP9B
HIBADH
PLIN5
PLIN3
TTC9C
GSN
KIAA1033
L3HYPDH
TPX2
MBNL1
MIR92A2
DENND2D
SEPT5-GP1BB
VSIG10
IP6K3
NECAP1
DGCR5
ZNF668
LOC100133286
TPPP2
MYCBP2
NDRG2
BDP1
GPR108
DLEU2
PTBP1
MYB
SEC14L1
PFAS
NME1
MPEG1
SLCO3A1
EHBP1L1
SPAG8
SCAMP1
COG3
LOC100129961
SFRP4
ZNF367
CRYBB2P1
MIR200A
EVL
DACH1
RAP1A
CCDC85B
CACNA2D3
UBR1
C3ORF38
SEMA7A
HSPG2
KRAS
CHMP4A
FBXL8
KCTD11
SNAP25-AS1
ZNF440
BMP2
PCGF6
HK2
MCTP2
UBOX5-AS1
AGO4
ZADH2
RPL12
MOB3A
C19ORF26
C19ORF24
SNORD51
FOXM1
CD24
CCNI
PXDN
KCNJ8
MSX1
NIT1
GPR161
RASD1
CCDC62
GLIS3
UPF2
ARHGDIA
PITPNM3
MIR9-2
NRXN2
SORD
ST14
CLTA
SNX5
LPPR1
SNORA65
CTIF
LY75-CD302
CCDC28B
ADRBK2
HAS2-AS1
UBAP1
MIR639
CHD4
MIR142
NR2F1-AS1
SNORA7B
SNORA7A
CRIP2
SUPT16H
NBEA
LINC00323
OSM
CRMP1
EDN2
IFT122
SAMD8
LZTS3
FLYWCH1
KLHL36
CRYM
CARD10
SIRT6
CBR3-AS1
MIR363
GFRA2
EPHA1-AS1
RHNO1
ARPC5
TMEM95
RIMKLA
HIST1H2BF
HIST1H2BG
PLEC
DAG1
ABHD4
RPAIN
OSR2
SUN2
CAPG
GET4
HIST1H2BI
RFXAP
HOMER3
ABCG1
OLFML2A
PXK
ETV4
PRDM10
TMEM160
CR1L
IFITM10
AQP7P1
HOXD13
FAM47E
RBM26
GSN-AS1
H2AFJ
DCUN1D3
MLLT1
RNF123
CSNK1E
BTBD3
BTBD2
ENOSF1
DEF8
BTN3A2
RFWD3
KIAA0430
WWC3
ATP5S
SLC32A1
EPHA4
ITM2C
RPL35A
EPHA1
P2RY11
ATP5J
FOXP1
MIR4513
C4ORF33
SACS
ME2
ABL1
IKZF4
IDE
MIR1226
ATP5D
UHRF1
SCML1
SMIM6
SMIM5
POLDIP3
TBC1D2
PCED1B
MRPS30
CDH22
GP1BB
UFD1L
MAPK1
POLD4
FFAR4
GTDC1
MIR3687
LINC00094
DUSP4
ALDH18A1
SNORD105B
REEP6
DNPEP
ABHD16B
RASSF2
PLAUR
MIR132
RBL2
NSA2
ARL6IP5
CGB7
ANKRD34A
STAG3L2
HMGA1
KIAA1804
TCEAL1
MLXIP
FER
NFKBID
CHRNA3
NRSN1
ACVR2B-AS1
KCNB1
HDX
SYNE4
AP3D1
PTGES2
CHST14
METTL8
CAMKMT
YTHDC2
BSG
ITFG3
ATCAY
RGS10
C8ORF48
EMILIN1
OSGIN1
ABHD5
DGKA
LINC00261
MET
MGME1
TMEM239
PIAS4
LINC00167
EP400
DECR1
ARHGEF25
PRPF38B
LOC284454
SLC25A30
PTGES2-AS1
KCTD1
HMX2
HCST
LPXN
TALDO1
TEX33
RPS18
LINC00085
IGBP1
NRIP1
LATS1
MCUR1
PF4
DUSP9
HIST1H2AE
HIST1H2AD
CACTIN
AIF1
ZNF276
RAB37
PRKACB
ZNF846
KCNK9
GRHL2
WIBG
LUC7L
ITPRIPL1
BHLHE22
PCED1B-AS1
TMEM183B
ZNF556
ZNF554
ZNF555
RAD51-AS1
TTLL10
LDHD
LOC401463
DISP2
DAPK3
ZMIZ1
ATP8A1
LINC00881
RAX2
PABPN1
MIR212
SAV1
TRAF6
TNR
EFNA3
MIR124-2
TACC3
LIX1L
MIR24-2
USP12
TMX4
USP10
MAPKAP1
VBP1
GPC5
ADRA2A
ILF3-AS1
LRG1
TCEA1
PACS2
TOPORS-AS1
PLEKHG2
SBNO2
TMPRSS9
CACNG3
RPL38
HSPA14
LOC339807
BZRAP1-AS1
ADAMTSL5
RPL32
APPL2
TTC21A
LINC00319
CREB3L3
GUCD1
PTPRC
ANKRD24
GNA11
SDHA
VAPA
C22ORF34
MIR194-2
CEP192
SARDH
PDE4DIP
