# Supplementary material for: Identifying Network Perturbation in Cancer
Source: PLoS Comput Biol. 2016 May 4;12(5):e1004888. doi: 10.1371/journal.pcbi.1004888 (PMC4856318; doi:10.1371/journal.pcbi.1004888)
Supplement: S1 File — (ZIP) [file pcbi.1004888.s001.zip › files/tf_data/CD34_5k/NFYB.csv]

AQP1
TREX1
RNF13
FAM222A
CTC1
PRPF38B
NR2F1-AS1
PCSK4
FAM86FP
HIPK1
ANP32E
CCDC140
MIR4261
OTX2
LZTS1
DLG1
LHX1
COMMD9
LHX4
SAMD13
SAMD10
SQRDL
PTGER4
LHX9
CYP46A1
PTPLB
ZSWIM5
PVRL2
NAPB
NACAP1
OSM
IRX6
MIR3960
MIR4298
LARP1
MIR1204
NPR3
PRSS35
WIPI2
ARHGEF19
CAMK2G
SLC38A9
PTGR1
CRB3
GOLIM4
STK3
TM2D1
SMARCD1
IQCD
GATA2
SCARF2
MIR4667
SNAP25
MIR4665
L2HGDH
LINC00229
TTI2
LOC401980
AKAP8
RNASEH2B-AS1
ARHGAP17
PRR11
RHBDD2
CYP26A1
PRR15
IPCEF1
ZNF775
ITGA9
HSD17B10
MIR210
MMP10
HMGN2
ELAVL2
ITGA1
ZYX
UBE2D3
MFSD10
RASA4B
SETBP1
DENND4B
UROD
FZD10
RARRES1
SIRT6
PANK1
SCARNA13
ATP2C1
OSR2
XPO7
ABCA7
GFRA3
MIR2861
APOM
MST1
UACA
C11ORF35
ZIC4
ZNF519
ZIC2
PSMG1
ZIC1
MAP1LC3A
ZNF516
GRM1
KCNIP1
PNRC1
PCYOX1L
SDK2
ST3GAL6-AS1
TMEM121
C10ORF114
C14ORF80
FAM133B
KCNK17
CD164
TMEM129
MIR4765
GTDC1
GRN
SMAP2
BRF1
CHST7
C2ORF42
RIMKLA
C17ORF62
MIR3117
PSIP1
SPG21
PISD
PTF1A
GFM2
SPDEF
HIST1H2BF
ERMP1
ZC3H6
MIR106B
SLC22A5
LOC285484
MIR106A
WDFY3
ANPEP
FLOT2
LOC100507584
PLEC
SLC18A1
CDC42
IL15RA
PRDM9
TMEM95
ZNF292
CDH18
KLHL24
MIR192
MYH14
KLHL20
SDCCAG8
ASH2L
MIA2
PCDHGB8P
KLHL28
AFTPH
NPHP3
NDUFAF4
TAF10
LINC00852
AKAP10
ZNF836
FH
DCTN3
DCTN1
RNASET2
SNORA61
HINT2
OSER1-AS1
SCLT1
THAP10
GNE
JHDM1D
POLR2M
ZNF571
P2RY14
SKIDA1
NR2F1
FAM110C
CIRBP-AS1
SEC23A
NOP14-AS1
HOXA1
TM9SF3
PLAUR
RIMS4
ADD3-AS1
S100A6
SETX
KRTAP5-5
NUS1
FOXRED2
DBNDD1
TAOK1
IL1RN
ZNF577
BFAR
TRMT44
JSRP1
CDCA7L
ALG14
PQLC2
NOL3
TMEM63A
IMPACT
TPCN1
TRIOBP
SLC17A5
LSP1
MIR1915
SIX3-AS1
APOBEC3B
MIR3936
BANF1
CEBPD
CDC45
CHAF1A
ATAD2B
TMEM8B
CRTAP
B4GALNT4
RBM6
MT2A
BAALC
ARHGEF11
PSMD7
KIAA1033
ARHGEF12
CPEB3
EMID1
MIR301A
RAB2A
CD72
KIAA2026
ZNF492
TTC7A
SEC14L1
PIAS4
PYGM
BIN3
GYG2
SLC37A2
PCDP1
LPIN2
MIR4530
MIR4437
C8ORF56
LINC00176
MIR4432
IFT88
MIR548AO
PELO
ST7
CDCA4
ZFP91-CNTF
CNOT2
ZNF644
FCGRT
EXTL2
N4BP3
N4BP2
SPON2
SPON1
TRIM27
SOD2
LTBP1
STL
SLC24A4
DDRGK1
ADAT1
SAA3P
IGFBPL1
NSD1
CXCR2P1
FPGS
MMP28
ACSM1
APC2
CLDN10-AS1
HGD
SEC61B
NRP1
ZC4H2
SLC35F3
PRCC
IFT172
STMND1
NUP35
OSBPL8
ZNF398
CMTM8
MAP3K14
ZNF540
MBD3
CALCOCO1
SLC1A4
CAMK2N1
PPP3CC
MIR4434
EEF2
TCAIM
LIN7A
LINC00893
SESTD1
AMHR2
KIAA1549
AHCTF1
UVRAG
GMIP
LINS
TSPAN17
MARCH5
PTK2B
IZUMO4
MMP23B
MMP23A
MIR5690
LRRC49
PISRT1
USP25
PRPF6
B3GNT5
GNL1
ADAMTS6
EIF3M
RARG
CLIP2
BCL11A
B3GNT8
MR1
SIX3
TSPEAR
SKA2
ZNF260
PWWP2A
RNF207
LINC00301
ZFP62
HMG20B
CDH6
TYRP1
JAKMIP1
TEP1
EXT1
GHRLOS
PGBD5
TSC22D3
RGS3
MNAT1
CHM
CEP192
HLA-DRB5
DYNLRB2
FAM69A
LDB1
EGOT
ARRDC2
CYP39A1
SNAI1
STK17B
TESK1
PDE8B
RNF19A
SYNCRIP
PAK6
JAG1
CLECL1
SLC2A8
SCARB2
ALDH1L1
MIR429
RABGAP1L
YEATS2
CEP95
DHRS4L2
SYNPO2
PAK4
MIR93
ACTB
LEPROTL1
OSBP
NOA1
CCL3
DMRT2
FOXP1
SH3BP2
SNX5
ZNF57
ALG2
SPRY4
ALG6
KHDRBS3
HDX
MED1
UHRF1
MESP1
PINK1
COX6B1
SHPRH
NCKAP5L
FOXA1
MIR4671
YPEL3
ADAMTSL5
KIAA1614
KHSRP
LINC00609
PDK2
HSBP1L1
VEZF1
TBC1D8B
TRAF3IP2
MT1F
GPR161
MSL3P1
TLDC2
PDE5A
TXNRD1
ORAI2
ORAI3
MOSPD1
ORAI1
BUB1
NUDT2
NPHP3-ACAD11
ECSIT
IGFBP5
TMEM14C
BCAR1
RAD51-AS1
FZD5
LOC643923
PRKCQ-AS1
FDX1
GJA4
CEP170
RNASEH2B
IRF9
SLC25A27
PMS2P5
NADKD1
COX18
LY75
SARDH
HS6ST1
ATP6V0A2
MIMT1
SNX22
VPS52
SHISA9
PI4KA
BRE-AS1
RPLP2
ATM
KRT79
ST7-AS1
RFC3
LAG3
FABP6
CD300LF
SPRY1
MIR4435-1
ATR
STBD1
IFI27L2
MCFD2
DIRAS1
C2ORF50
CBX3
ATXN7L2
MIR618
NLRP1
NLRP3
CCIN
S1PR2
KIAA1958
CSF1R
CERCAM
ZRANB2-AS2
DNAJB4
GRIA2
TNFSF9
ADAP2
ABRACL
FBXO25
NRSN1
HNRNPAB
DUSP9
RAB13
TTC27
FBXW4
MIR18B
LINC00461
TGFBR3
MIR363
NTF3
MTMR12
NLGN1
NFIC
MIR3687
AIM1
ITGA5
C1ORF162
DLL1
LOC644656
LOC100126784
KIAA1045
LRRN1
GXYLT2
FOXL1
HAP1
TMEM2
SNORA52
NPAT
MIR20B
ZNRD1-AS1
MIR210HG
DEFA9P
CXORF40A
IFI6
CADM2
STX5
ALDH2
ZNF438
PHF23
SECISBP2L
MFSD12
RAD51
IER5
F2RL3
CDK9
F2RL1
SH3PXD2A
LPAR6
POLR1E
ABCB10
LOC100134229
PTK6
C19ORF59
IL17RE
PHF19
ARHGDIB
CERK
AP3S2
PTGDR
PRSS3
SOX9
CCDC28B
PITX2
ELN
NR1D2
MYBL2
SEMA6B
IFITM10
YWHAZ
CACNB1
HDGFRP3
SNHG10
CTCFL
ANXA7
LOC100506776
PRR3
HIAT1
DVL2
KDM4B
BCDIN3D-AS1
ETS1
RPE
MIR3945
MYLK-AS1
UCN
ASF1A
ASF1B
ST3GAL3
APOF
INTS1
TOP1MT
RAC2
ST3GAL6
ZBTB5
ITFG3
LOC100507373
RCL1
FCRLB
CARD10
VCL
NDUFA4L2
VCP
MGAT2
CYBA
HIST1H3G
HIST1H3D
PRKCQ
MIR1226
SCML1
MIR3648
TAMM41
BAI1
CHST14
FGD5-AS1
MIR4523
GULP1
SLC9A3
NRIP1
DOK2
SSR1
ITPA
MLXIP
DCAF5
LOC100505695
ENO4
WIPF1
PTCH1
TNRC18
SNORD99
CD38
ZFY
CREB3L3
ADD3
HSF4
KIAA1704
KCNE3
NDUFB6
PLCD1
BARHL2
PIDD
CD37
C20ORF141
MIR659
FAM213B
RASA4
APOC3
TRIM61
LOC158435
SLC30A7
HSFY1P1
SLC30A1
ZW10
GPR37
TOPORS
SLC35G3
SUGT1
PPP1R3B
LINGO1
CALM1
SELENBP1
MPP2
MAP3K1
ZFHX2
FAM46A
RORA
FAM46C
STAP2
STAP1
MARCKS
DLGAP4
NME1-NME2
CDNF
TAGLN2
KLHDC10
CDKN1B
APOBEC3H
LUC7L2
TJP2
MLLT1
HOXD8
TNFRSF6B
ZNF200
ST7-OT4
TRIM24
CREB5
CTSC
R3HDM2
EVX2
NR2C2
SLC25A23
TOMM34
TLE6
PPP1R32
HMGCR
SLC15A3
SLC25A28
FLJ44313
MDM4
RPL19
REXO1
ADCY6
CXCL5
TRANK1
PLD2
CNN2
C17ORF82
KIF24
LOC100132352
RPL39L
FAM32A
RAI14
JKAMP
PIP5K1C
GLRX5
TPBGL
CCL27
MIR5190
ACOX3
MESDC1
RBM26-AS1
TTC30A
MIR4435-2
HELT
WDR90
SLC25A19
RRP8
GNAO1
GORASP1
DOCK1
KAT2B
STOML2
TACC3
MIR92A2
MIR200A
ZFP91
SEPT5
HOTAIRM1
FLJ33534
NUDT8
FAM184A
HOXB-AS5
ZNF826P
SLC9A6
MSMP
PLOD2
SORBS3
AHNAK
DCTD
MEIS3
STAT5A
MEIS1
PPM1H
PNPLA2
LOC344967
PPP6C
TTC9C
FTX
RNF138
C11ORF95
PJA2
RBM39
CISD2
PLCB1
PARD3B
L3HYPDH
MIER2
TSHZ1
GBP6
EPN3
PARP1
ATG10
RPP25L
GIMAP8
UBA3
PAX3
GLDC
REV1
AMN1
KIAA0754
APTX
KIAA0753
RASSF7
MIR4514
CCDC135
LMNB1
ALDH4A1
GNAS
MIR4649
RIMBP3C
WWC3
SCAI
UBE2Z
MIR200B
XKR3
LRCH3
PHF6
CRHR1
FGF22
UBE2W
PAPD7
HMX1
EEF1B2
DPF1
BAG6
SMIM19
PAX2
FAM133DP
ILK
RPS15A
DOHH
RNU6-33P
ZNF589
MOB3A
VTRNA2-1
TBX4
SCRN2
RPL36AL
NPHP3-AS1
CCDC94
MEX3B
IGF2
LOC553103
ZNF503-AS2
SLC10A3
ZNF668
PHTF1
SLC39A3
ZNF530
STAT2
STAT1
PDE10A
ZHX2
ZNF385A
BMP2K
SS18L1
CD86
FPR3
FHL1
PSMA7
ICAM1
EPC1
IFI16
CCDC117
ZIM2
UGGT1
GALT
HMGCS1
MNF1
ZBED4
RNU6-34P
MYEF2
REPIN1
RUNDC3B
FAM214B
BRIP1
FOXD3
BSPRY
PLA2G2A
APPL2
RPS6KA3
SALL3
SLC47A2
GATSL2
TNFRSF1B
SRY
NT5DC2
SIX1
NRBF2
KIAA1432
ZNRD1
SNORD17
TBL1XR1
MYL12A
CTDSPL2
MIR212
MIR3134
KCNJ8
NBR1
PRX
MIR5093
COLGALT2
AKR7A2
PPP1R15B
TMSB15B
ZMIZ1-AS1
ZMIZ1
ZPBP2
SIGMAR1
PEG3
MIR4322
SNORA44
NECAP1
ALDH1L1-AS2
CDH17
SNORA41
KIRREL
TOB1
ROGDI
ALX1
ANKAR
OXR1
MAP7
ZMYND11
CYP51A1
ANKRD12
MIR4734
SPTBN1
MCUR1
PRDM4
HIST4H4
TRIP10
NAP1L1
MLLT6
RPL26
NPAS3
PCDHGA11
DPP8
GAN
ZNF425
HNRNPA2B1
PHOSPHO1
FNDC3B
ZCCHC2
FBLL1
C1ORF195
NBAS
GPX4
PPM1M
ANXA3
DNAJB5
FLCN
ZBTB7B
PIEZO2
MNS1
CLDN25
KIAA0226L
NOL12
MCM3
UBE2R2
PNCK
CDH22
CRYM-AS1
THTPA
CNIH4
MIDN
SQSTM1
GOSR1
LINC00966
SLC20A2
ARX
CRIP1
SNHG12
CCDC174
OTX2-AS1
T
OAZ1
NDUFS1
PURA
MTFP1
PURG
PPP2R5B
SPATA2L
TMEM167B
BCL6
UFD1L
BCL2
HECTD3
FAM198B
TMEM183A
PRKAR1A
ZRANB2
DARS
PARN
PLK3
PLK2
PLK4
SNORA16A
SETD1A
LYRM1
BAG1
SGCB
HIBADH
MAFB
PLIN5
LOC100507557
PLIN3
ENOSF1
ETS2
ZNF143
PLA2G7
DENND2D
GABARAP
VSIG10
ZNF148
DGCR5
INPP4B
EIF1AD
LOC100133286
ARHGAP20
MYCBP2
ARHGAP25
BDP1
GPR108
DLEU2
MYC
MYB
VPRBP
RALGAPA2
NME1
PDE7A
SCARNA9
EHBP1L1
DDX3Y
SPAG8
SCAMP1
COG3
CD22
NOD2
MIR19B2
ZNF367
AP3M1
TSPAN2
CSNK1G3
EVL
KLHL2
VAPA
ANKRD24
CACNA2D3
TOB1-AS1
RHBDF2
IP6K1
KRAS
BMP7
FBXL8
KCTD11
SNAP25-AS1
ZNF440
MANBA
CIRH1A
HK2
SNORD51
UBOX5-AS1
ZADH2
CD2AP
ZFAND4
CCDC83
PRAC
NKAIN3
CHTF8
FAM154A
C19ORF24
SLC2A6
FOXM1
CD24
CCNI
H2AFJ
RHOT1
CDH2
COPS6
TRIM38
ANKRD54
TRAF1
ELMOD1
TBC1D14
ZNF219
G6PC3
NRXN2
SORD
FZD10-AS1
UBXN8
CLTA
LINC00620
LPPR1
CTIF
LY75-CD302
FAM221B
WDFY3-AS2
PLXNB2
TLR2
UBAP1
MIR639
CHD4
NR1I2
SH3GL1
IGBP1
NUFIP1
KCNA3
KDM4A-AS1
SUPT16H
IGF2-AS
LINC00323
HTR2A
CHMP5
SLC35A2
DDX5
EDN2
CITED1
ULBP3
SPATA13
C1QL1
EPM2A
SH3BP5
MRPL15
SNX16
TMEM92
ARPC2
FLJ37644
RHNO1
MAN1A1
TYROBP
TMPRSS12
BRD7
HIST1H2BG
HEXIM1
DAG1
ABHD4
HSP90AB1
NQO1
EFHC2
SOD3
HIST1H2BI
GOLGA7B
HIC1
MIR658
ABCG1
OLFML2A
TECR
NCOA4
LRIG1
POU4F1
CCDC175
AQP7P1
IL21R
SDC4
HOXD13
FAM47E
RBM26
NAV2
DENND5B
RBM22
DCUN1D3
CIITA
OSER1
IPO4
RNF123
ACTR2
BTBD3
FOXD4L1
TAF4B
BTN3A2
MT1B
PAPL
ATP5S
P2RY10
EPHA4
ITM2C
ALDH1B1
RBKS
STARD13
CIRBP
C4ORF33
SACS
ATP5L
LOC283856
IDE
EGFL6
SSBP3
TNPO2
RMDN2-AS1
SMIM6
SMIM5
SMIM4
ZNF626
PRSS41
MRPS30
STIM2
GP1BB
LYSMD4
NEURL3
POLD4
BICD1
DENND5B-AS1
MIPEPP3
WRN
DUSP4
ALDH18A1
FGF10
KLHL36
EXOC6
REEP6
DNPEP
CHST11
POMP
MIR132
RBL2
NSA2
METRNL
ARL6IP5
CGB7
STAG3L2
PDSS1
HMGA1
FAM225A
FAM225B
NEUROG2
NFKBID
KIAA2018
HIST1H1D
PTPRS
KCNB1
ZNF77
AP3D1
SNORD93
KLK10
FTH1
KCND1
ATCAY
FOXJ3
CD151
GPR84
OSGIN1
ABHD5
ASB7
PDE4DIP
MGME1
TMEM239
MIR24-2
PSMB7
DECR1
ATG16L2
LOC284454
HIVEP3
CIC
FAM115A
HCST
LPXN
TALDO1
RPS18
MIR27A
BRE
ARL6
MIR2276
LATS1
HIST1H2AE
HIST1H2AD
CACTIN
FBRS
ELF5
KLHDC4
RAB35
UBASH3B
WIBG
TRADD
LUC7L
GNA15
LSM12
CRY1
TMEM183B
ZNF556
UNC93B1
ZNF554
ZNF555
ZNF552
TTLL10
LDHD
MSX1
MCEE
DGKA
DAPK3
DKFZP434H168
FAM179B
LRP10
RAX2
KCNJ11
C22ORF43
BEST1
MIR124-2
RAP1A
LIX1L
PLAT
USP12
CRYM
MPND
USP11
LINC00359
GGT5
DACH1
MPHOSPH10
LRG1
PFAS
ADK
PACS2
TOPORS-AS1
PLEKHG2
SBNO2
TMPRSS9
CACNG3
HEY2
MIR25
HSPA14
CLP1
TXNDC17
MIR193B
MIR589
TTC21A
WTAPP1
MIR661
GRIN2D
GNA11
PTPRO
C22ORF34
MIR194-2
DTWD2
SEPT5-GP1BB
