# Supplementary material for: Identifying Network Perturbation in Cancer
Source: PLoS Comput Biol. 2016 May 4;12(5):e1004888. doi: 10.1371/journal.pcbi.1004888 (PMC4856318; doi:10.1371/journal.pcbi.1004888)
Supplement: S1 File — (ZIP) [file pcbi.1004888.s001.zip › files/tf_data/CD34_5k/NR2C2.csv]

ELANE
CEL
REM2
MZT2B
PIK3CA
COPRS
PIK3CD
ZC3H14
DRAP1
ABCD1
TMEM57
IRX1
IRX2
FOXQ1
MGC15885
OSGEP
ZNF43
LOC100505666
KCNF1
CAMKV
GOLIM4
CEP85
PTRH1
ZNF674
COL7A1
PARP15
ZNF678
FUS
ACLY
SPPL2B
MAL
EVL
ATP2A1
ITGA4
RIT1
MFSD10
GTF3C4
APOA5
CAPN10
LILRB2
LILRB1
GMDS
FBXL15
CYP27B1
FBXL18
KCNIP2
PRSS57
PRSS50
DNASE1L1
FAM212B
LIN28B
FAM212A
EPS15L1
CHST1
CHST6
ITGAX
RPS6KA2
LOC284648
RNF34
KCNH3
BCL2A1
TP53I11
FAM134B
FOXC1
SMAD2
SHROOM3
SC5D
MTIF3
NECAP1
ARF3
ARF1
CKS1B
SLC36A1
MOBP
PRADC1
FAM71E1
TCEA2
SUGT1P1
KDM2A
SUGT1P3
BARX1
NOL9
NOL8
LOC100130275
OLIG2
LINC00673
NOL3
RAB11FIP3
NIPSNAP1
RALY
ZSWIM8
CCDC114
ATP1A3
ATP1A1
SPHK1
CPEB2
FIZ1
PDDC1
ARL16
XXYLT1-AS2
IFT81
IL10RA
ALOXE3
DEPDC1
ETNK2
CDCA5
HOMER1
FIP1L1
NDUFA4L2
KISS1R
UXS1
CD44
CD47
CD40
LINC00094
MIR760
NIPAL4
THAP7
YRDC
LOC100294362
FAR1
PNN
CHID1
IGDCC4
WDR74
CD74
LINC00896
SYTL3
NTAN1
SPRED2
CDH24
SFMBT2
ASB2
ASB7
SIX4
COL13A1
PLEKHH3
SIX2
CNPY4
C7ORF50
SLC47A1
MRPL36
MRPL34
MRPL38
MRO
ARRDC2
FAM120AOS
PDE8A
THOC5
SYPL1
C1ORF122
C1ORF123
KIAA0930
RFX5
RFX1
RFX2
RFX3
ELK3
STXBP5
UQCRFS1
TAF5L
MIR2392
MAZ
MSL1
FOXP4
SERINC4
KCNG3
TBR1
PPOX
MED9
CEP97
ZNF607
RGMB-AS1
TKT
IGF2
NUDT9
IGF1
DPYSL2
TCF3
DLD
NUDT4
IGFBP4
EPS8L2
ABTB1
ABTB2
GJA5
GLYCTK
CALML4
PFN2
TMEM216
GAS1
NXPH2
GAS5
ISLR2
NXPH4
NUTF2
EPHX1
TMC6
ZNF335
FAM168A
TMC8
PRKAR2A
DNAJB5
MALAT1
MLF1
NUP62
TPM2
TRADD
CDKN1B
FBXW4
LOC646719
KIAA1683
TRIO
NLGN2
MTMR11
TET1
SEPHS1
CELSR3
BBX
SLMO1
TJP2
CYP24A1
RAB14
MFN2
SOWAHD
F2RL3
F2RL1
MAD2L2
ALOX12P2
ST6GAL2
PRDX4
NFYA
MIR3545
PITX1
CCNI2
MIR4638
MIR3940
RAC1
VCL
NLE1
RPL7A
NBPF12
CYTH1
VASP
TJAP1
MIR4521
SLC16A3
KATNB1
NSUN4
NSUN7
CEP135
ARHGAP30
ARHGAP35
DCAF5
CMKLR1
PAGR1
CD37
ZNF321P
POLR3D
UQCRH
S100PBP
TOPORS
GPS2
SPG21
CALM1
CACNA1C
C12ORF5
EIF4ENIF1
CUL5
TMEM178A
MBNL3
SNORD79
R3HDM4
CREB3
CLCN4
PNKD
BRD8
BRD3
RBM45
KIF5A
KIF5C
MIR150
TTC16
LINC00338
LINC00336
AES
MRPL23
GBA
GAB2
GAB3
DNAJC21
LARGE
ZFP90
NDRG2
CMIP
ZSCAN2
USP49
CHD1L
MSMP
NKX2-6
GSAP
PPARGC1B
MAFF
RNF139
CHEK1
CISD3
CLNS1A
TSHZ1
MIR4767
RPUSD4
COBL
PAX7
C14ORF159
PAX2
PTPN3
SCRN2
PTPN1
MIR135A1
LPAR2
ACAD9
PSD
TPRG1L
AGBL5
BAG6
CNTFR
ADAMTS13
ADAMTS12
ARRB2
MEOX1
BCR
ZNF674-AS1
GMFB
GPNMB
HOXA10
PSMA3
PSMA1
UQCR11
C3
C2
WFS1
KIAA1324
FAM214B
E2F3
MIR5008
IGSF22
DET1
LGALS1
FSCN1
CYP4F22
SNORD10
MYL12B
SFRP4
NUP54
TAPBP
ATAD5
HP07349
MYO19
CSNK2B
MYO10
CAMK1D
VARS
ZBTB25
MPDU1
MIR4730
MIR4734
GCDH
SMCR7
PRICKLE2
SOX1
TAC1
RPL26
TAC4
SLC16A11
C5ORF42
CCR10
HPX
PIGU
PIGW
CATSPERD
TMEM72-AS1
DLEC1
BBIP1
RDH14
KANK1
C2ORF88
EMC4
DEDD2
FAM178A
MTBP
FXYD1
ZFAND6
WDR5B
PLIN5
CANX
SLC39A13
MIR4516
DVL1
ARHGAP27
CREBRF
ZSCAN20
C21ORF49
KCNMB1
TDRD9
DDIT3
TDRD1
CD27
RBP4
MIR3175
TOB1-AS1
BMP2
SOCS5
SOCS7
SOCS1
SRPR
MUS81
EIF4G3
LINC00114
EEF1D
PPP2CB
LOC402160
C19ORF26
CCNI
EGFL8
RASSF1
TRIM32
RASSF3
OLFML3
TBRG4
RASSF4
RASSF7
CD151
KREMEN2
THAP11
RSAD2
NCKAP1
ATP8B3
CHD2
CHD5
MIR638
MRP63
CHD9
MIR141
ABHD11
IGF2-AS
GATA3-AS1
LINC00324
ERMAP
SCT
MRPL13
TREML5P
IL4R
C11ORF35
ARPC2
CDC25A
PLA1A
ARPC4
ANKRD27
ANKRD24
POLR2A
EFHC2
SNORA75
CAPG
TPRKB
ANKRD29
SNORA70
IL1RN
TMEM65
PRDM15
PRDM12
PRDM10
PRDM11
FIS1
TMEM68
PRODH
MTTP
NEDD1
AIFM2
MS4A6E
MATK
DDA1
FAM120A
CD302
MAPK11
MUC5B
FAM86JP
PAXBP1
FCER1G
HIST1H3I
BTG2
BTG1
ZNF620
NEURL2
NEURL4
TES
PTPMT1
RAP2A
FAM49A
SIAH1
TRIM37
FLJ44511
PLCD1
PDZRN4
ZNF518A
HTR7P1
HIST1H1B
ATCAY
RASGRF2
VIPAS39
ZNF483
GJC1
PSMB6
PSMB2
KIF20A
HDHD1
SPG7
HIST1H2AL
LOC285696
RMI1
RMI2
SNORD20
SNORD24
TMIGD2
KCNK6
FAM155B
CRY1
CTU2
IDNK
MSX1
MSX2
VPS13B
TRAF1
TRAF5
RMDN1
MIR4729
LRRC56
TVP23B
EVI2B
LEMD1-AS1
KAT6A
REPIN1
RPL36
RPL31
GNA11
ATF5
ATF7
ATF6
ATF1
TBC1D10B
ATF2
CTNNA3
ZCCHC18
MOCS1
L1CAM
BLOC1S5
OARD1
SMG8
MIB2
LOC113230
NPR1
IFNK
ZMYM5
PTGR1
SLC45A3
STK4
OSBPL3
OSBPL6
AKAP4
DBNL
AKAP2
UCKL1
ARHGAP10
STARD6
CAPZB
ANO8
NFU1
CELF6
NUAK2
LOC730183
DKFZP686I15217
POLR1B
PTGDR
MRPL14
MIR3185
NKG7
WDR45
MIR1909
MIR1908
AHSA1
ZIC5
VSX1
TBC1D24
CCL22
CCL25
CCL27
NR1H3
TMEM91
GUCY2D
LOC729020
UCK1
FIBCD1
PHRF1
SENP1
HID1
DNAJC9
DNAJC4
ZNF821
HS3ST3B1
BHLHE41
CD19
TPI1P2
ASH2L
MKRN3
MKRN2
C1ORF159
POLR2L
SNORA65
SNORA67
RGMB
TLL1
TMEM17
NCOA5
SEZ6L2
NT5C3A
INHBC
ELL3
BSG
KIF21B
GSG1
MCAM
MCAT
TAGLN2
ZFYVE26
GTF2IRD1P1
AK3
APOBEC3D
ZFYVE28
EMX2
APOBEC3B
LOC100130348
PRTN3
PBRM1
SARS
CHMP4B
GEN1
FAM109B
SH2D3A
MLKL
SH2D3C
COBLL1
HERPUD1
ZNF124
TOB1
MYOD1
KLF3
VWCE
KLF1
CTSA
PSMC1
PSMC5
MDC1
ZNF300
HTATSF1P2
BRMS1L
MEX3B
MEX3C
HOXB13
IFT172
MIR4530
CTSZ
FN3KRP
NCLN
MAP3K11
RNF121
RGCC
HIST3H2BB
PPP3CB
ZNF549
MIR4752
MIR4751
DEXI
LOC646903
LRRC41
MARCH6
LRRC47
TMEM185B
FOXI2
CLSTN1
CLSTN2
GNL3
SLC25A29
EIF3L
EIF3M
RARG
FNDC4
EIF3D
B3GNT9
LRRC71
FADD
MTMR6
SLIT2
LGALS17A
CCNL2
HLA-DRB1
C9ORF171
NOMO3
NOMO1
CCDC150
MTFP1
YIF1B
SNAI2
LRRC4C
MTCH1
SYT5
SLC2A1
SYT7
UBTD2
C15ORF48
TAS1R1
MIR3973
C15ORF41
CCL4
MTDH
C11ORF42
HSBP1
MADD
LOC100294145
TOPORS-AS1
HFE
ZBTB8A
PALM2
LOC284865
MIR3197
MIR3190
MIR3191
MIR1914
MIR1915
SRRT
SNAP47
SARDH
CR1L
ATP6V0A2
MIR29C
KRT77
PSMB10
ATG4D
SMPD4
TIGD3
STXBP2
TIGD5
TIGD7
MIR3918
PDE11A
INF2
PLEKHO1
TMEM200C
TMIGD1
FANCE
HYPK
TTC26
SLC2A1-AS1
E2F7
KISS1
LOC100506834
TAPT1-AS1
LOC100996485
SNORA50
LLGL2
ACOX2
SLC22A17
IRS2
RUSC1-AS1
HOXA7
HOXA6
TTC3P1
CDK8
RNF145
CFD
HAPLN3
HAPLN2
OBSCN
FAM86HP
LIMS2
ITGB3BP
RERG
SUN2
ADCK4
RGL2
NARFL
DNAJC11
ASF1A
PACSIN3
PACSIN2
MATN3
DHH
PRKCG
PADI3
MIR1228
METTL21B
FFAR2
FFAR3
MLX
FFAR1
NAT8L
ENDOV
PFKFB4
MEIS1-AS3
TYMS
ZNF790
ZNF799
UBE2J1
FKBP10
SNAR-D
PPP4R4
FAM3A
TPI1
PPIL3
SNORD48
TMEM191A
SNORD47
PDPR
SNORD44
NUP214
TPGS1
SETDB2
TRMU
SHC1
SHC2
IDH2
EVX1
SH3GLB1
KCNAB2
PPP1R37
GAS5-AS1
RPL10
RPL12
C16ORF91
FGFR3
SETD7
NME4
UCKL1-AS1
XAF1
LOC100127888
INPP5D
NME2
SEMA3F
LOC646626
PRSS21
RGP1
MSANTD1
HELT
EFEMP2
RASSF2
ZNF826P
NT5M
DOK2
AFF3
VPS37B
AFF1
SLCO4C1
CARD8
CAPN10-AS1
C15ORF59
ALDH16A1
ARHGAP11A
GFOD1
UNC5C
VGF
UNC5A
GCKR
CCM2
MAP1S
UBA2
DECR2
GIMD1
STEAP3
UBE2H
UBE2K
GNAS
UBE2C
CDHR4
CDHR5
DSCR3
HIVEP1
LOC147646
UBA5
FGGY
DPF2
VSTM2L
SEC14L1
IL1B
KRT8
RRNAD1
KRT80
KRT83
TMCC1
PDE3B
TSPEAR-AS1
EPB41L3
ACSS1
COMT
FLT3LG
RNF207
C17ORF59
MIR147B
TBL1XR1
PPP1R15A
STX10
FARSA
STX12
SNORA45
NAB2
JARID2
CENPM
EIF6
TTF1
INSR
RUNX1T1
IRX5
LTA4H
DAD1
SPTBN1
ANKRD11
ARPC4-TTLL3
KLF16
TFAP2A
TFAP2C
PCDHGA10
GDF6
CBR3
LOC100508120
PCNA
POU3F2
SLC44A2
TPST2
SLC44A5
ZBTB7B
COQ10B
GLTSCR1
UBE2R2
ZDHHC20
ZDHHC24
FAM53C
PCP4
PCP2
HBP1
NDUFS2
LDB1
WNT9B
NDUFS6
SSH2
AHCY
LOC441009
FLJ45079
FLJ36777
CTRL
MCF2L2
MUC22
PCDHGB7
PCDHGB6
NHLRC3
CCDC102A
NPY4R
WWC2
DGCR5
DDX31
WHSC1L1
GSE1
SYCE2
PHC2
RNF19A
PFAS
C1ORF194
PIANP
RNASE7
RNASE8
STK4-AS1
ZNF367
EMC10
KCNN3
SMIM20
ATXN7L3B
SEMA7A
FBXL8
SNORD52
CCDC87
ZADH2
TLR2
TMEM189-UBE2V1
DDX1
NUP205
CCDC65
FOXK2
STMN3
LOC401980
SLC7A5
ZNF219
ZNF845
RNH1
CLTB
LRRC61
CEND1
ADRBK2
LOC101243545
KANSL1L
SCAF11
DLX4
MPDZ
DLX2
EPM2A
FAM118B
FGF9
DBP
MMD2
MIR4312
GET4
ACTB
OLFML2B
OLFML2A
SLC25A48
SDC2
SDC3
ELOVL6
PDZD4
ELOVL2
STON2
BEST1
MIR4666A
ACTR2
GPANK1
SMCHD1
LOC100133315
NUDT4P1
LMBR1
CNR1
TNPO3
CNR2
NR6A1
CLUHP3
MGAT5B
PPP1R12B
COL26A1
LOC606724
CUZD1
NKD1
GBGT1
NKD2
ELN
PAQR4
TGS1
FADS1
BCAP31
PACS1
ZNF593
METTL1
BLOC1S5-TXNDC5
WDR90
MIR320A
TAB3
PRR5L
NKX3-2
TPTE2P5
TBC1D13
TBC1D17
LRRC14B
KCTD5
ADAM15
ADAM19
ACAD11
MIR101-1
DGKZ
LOC730227
HCFC2
CPNE3
CPNE2
CPNE1
C1ORF200
C1ORF204
PXK
SLC38A10
FOXRED1
MIR200C
DGKG
ICK
SNORA37
PTGIR
USP12
SDHA
EXOC2
USP19
SHANK2
ANKRD65
SBNO2
RNF166
MXI1
IL27RA
RGS9BP
NEDD4L
BHLHA9
ZDHHC14
FABP5P3
PCSK9
MYPOP
CTC1
SALL2
MEN1
DUSP28
ANP32A
DUSP22
LEMD2
OTUD7B
TAZ
C1ORF50
LOC100130370
MRPL53
SUMO2
ARHGEF18
ZNF684
LOC100507217
SERP2
PCDHGC5
MGC16275
GADD45GIP1
PLTP
KLC1
ZNF775
NUDT8
PKD1
MMP11
C12ORF79
BPIFB4
MMP19
SNORD35B
BAZ2A
MGC12916
CHCHD1
CHCHD6
MST4
APOM
LOC100287177
OR1I1
VWA5B2
GDF11
C10ORF114
RPH3AL
KIF7
TMEM128
ZC2HC1A
HOXC10
HOXC12
VEGFA
VEGFB
MIR29B2
LOC100507032
GZMA
MIR3180-5
SIRPB2
USE1
ATXN2
SNORD77
OTUD5
ZNF22
RET
PTGER1
MIR4308
SERHL2
EFHD1
PTGER2
SPSB2
SNORD78
HTRA3
HMBS
SPI1
SKIDA1
TP53TG3D
P2RY11
SMC6
ALAS1
LONRF2
SPIB
LTF
ALG12
ALG13
MTHFD2
MIR4785
TMEM63B
NTN3
OXR1
SNX10
RBM5
ZMYND10
ZMYM3
ARL8A
LINC00489
WDR83
LINC00485
ACER2
PCDP1
CCDC42B
DYSF
TWIST1
ATP13A2
ELOVL2-AS1
HNF1B
SH3BP2
SKA3
SH3PXD2A-AS1
APPBP2
QRICH1
MREG
ADAT3
SEPSECS
TTBK2
MIR647
MIR641
DMXL2
HAP1
HMBOX1
MAPKBP1
C1ORF233
FUT3
EEF2
BZW2
LOC100996455
LINC00958
TLN2
EVA1B
LINC00957
ANKRD13D
SF1
LOC100128239
STXBP5-AS1
TNRC6B
USP28
FBLN1
TLN1
USP22
ADAMTS4
HYOU1
ARHGEF1
URB2
CDH2
CDH5
DPP10
MIR1470
REV3L
PALM
SSH3
PROM1
CENPT
CENPP
MIR4508
MIF4GD
ACY3
THEGL
MRPL45
TRIP6
C11ORF86
WNT7A
WNT7B
STARD13
EMR3
CPT1C
SEC62
FHAD1
ARFGAP1
ZBTB7A
LAMB3
DHX35
NEK6
CABIN1
U2AF2
NEK9
CDC42BPG
ADAL
ZNF768
FAM129B
ZNF765
GPR160
ZNF766
C12ORF61
C12ORF65
TIFA
ASTN2
MIR935
SNORD76
MIR933
SNORD74
SNORD75
CCDC8
CCDC9
SEMA5B
SKOR2
CILP2
LYNX1
MYBPC3
MYBPC2
NSD1
SNORA3
WDYHV1
LOC143666
CCDC43
PRPF40B
CNBP
SPRY4
ALG1L9P
SAMD4B
CDKL5
FBXO22
ZNF347
TBX15
ZNF433
SLC35C1
RALGDS
GNB2
SATB1
TAPT1
TSPO
TMEM5
STX4
STX6
BASP1
SLC23A2
SLAMF9
LAGE3
PHF17
STAB1
PHF13
TGFBR1
LGI4
C14ORF2
MEGF8
CLIC2
UBN2
GBAP1
HDGFRP2
LRSAM1
PCBP1-AS1
YWHAB
AP1B1
EZR-AS1
YWHAG
ZBTB1
RP2
ZBTB5
LOC100134259
NR4A1
DYNC1H1
TBKBP1
SNAR-B2
SNAR-B1
FEZ1
LINC00167
FIBP
LOC150935
MMP9
MMP1
SLC6A1
UPK1A-AS1
SLC6A6
AMICA1
LRRC16A
PODXL
URAD
MIR658
C17ORF61-PLSCR3
LOC643339
GPR35
PECAM1
ATP6AP1
CBFA2T3
IRF2BP1
NEXN
LINC00523
AQP7
ARHGEF40
TPSD1
SNORA15
FAM132A
LRRC1
OR4N4
TNIP2
C5ORF38
NR2C1
ACOT7
ADCY6
PLD1
RBBP5
ZNF131
RUNX2
RUNX3
RUNX1
GUCY1B2
NUCKS1
ZBTB22
ZBTB21
RNF213
IL21R-AS1
DOCK9
MIR146B
DDI2
PTPLAD2
ZNF75A
ADORA3
MED22
GRIA4
SEPT9
SEPT4
SEPT7
PITPNA
FAM184A
HOXB-AS5
SLC9A2
LIM2
SEC1P
LIMCH1
MEIS1
CLDND2
JUP
YARS
RBM33
CDK5R2
RBM39
TM4SF20
C20ORF96
MIER1
MIER2
RALGPS1
PARP1
EPN2
PAPD7
TP53INP2
LOC286059
LMNB1
ESR2
CD274
CDC14B
RPSAP52
RHBDF2
LINS
MAT2B
ZNF148
NVL
FGF22
LAMTOR1
SMIM13
LCMT2
OR52W1
MOB3B
TBX1
FBXO9
SNORD81
SNORD80
HACE1
JMJD4
DNAJC9-AS1
ZHX2
FHL3
FTH1
TAL1
FOXD4
FOXD1
APPL1
CHMP1B
RAD51B
PRRT4
RARRES2
PRRT2
RUSC1
GATAD2A
CCDC85B
HS3ST6
MIR4326
HYI
NS3BP
CORO1A
MYLPF
GBP1P1
PIN4
DCPS
SMARCA4
MLLT6
UVRAG
RNU6ATAC
MLLT3
ZCCHC8
SYNJ2
TERT
YWHAZ
ADAM21P1
NIF3L1
GTPBP3
NFATC2IP
TMBIM1
ARID3A
CASP7
SNRNP48
PURB
WDR83OS
C18ORF54
C18ORF56
KLHL24
NPEPL1
MIR192
CCS
AKT2
PIH1D1
CCK
MIR3676
NKX2-3
LOC100507557
PHYHIP
LINC00620
TRAF3IP2-AS1
FSTL3
PDE7A
CAPN5
TPPP2
FLII
TTYH2
DLEU2
MYC
ENTPD6
SPAG6
CSNK1G2
CAB39L
PCGF3
LOC613038
GSK3B
NFS1
TAF10
UBB
ATP8B4
ASPHD1
ANKRD54
FBXL5
MIR9-1
UBAP1
C1ORF145
ZBTB4
LANCL2
PILRA
AKT1S1
HTR2C
PCBP1
GBA2
ZBTB37
ODF3
TMEM170B
RAB7A
NBR1
SIRT6
SIRT5
NCOA3
KAZN
TMEM95
TRIM46
KIF3B
TRIM41
FSD1
RASA4CP
NRD1
ZNF682
HIST3H2A
FNBP1
CLDN15
SLC32A1
STAMBP
DAND5
MIR1253
ATP5L
LSMEM2
GNAI2
ATP5D
ZNF747
MYL12A
AURKAIP1
TBC1D4
FGF11
FAM127B
ABHD16B
CCDC69
TOP1MT
COL9A2
MPV17L2
UNC13A
SNORD93
CAMKMT
GLB1L2
TRPS1
ZNF526
CNTLN
ZNF524
PDE4DIP
EMP3
MYLIP
ZNF259
RPS11
CCDC23
GPBAR1
BCL11B
CNTNAP1
LOC100507003
LEPRE1
PUSL1
UBASH3A
WWC2-AS2
GCLM
SLC9A3R1
IL17C
TMEM183A
TMEM183B
TRMT10A
ZNF419
TRMT10B
ZNF414
TSSC1
RRAGD
KCNJ11
SNORD36A
SNORD36C
SNORD36B
ZFPL1
POU4F1
MAN1C1
NAGA
KIAA1211L
NEXN-AS1
ACTN3
PRPF38B
EZR
CREB3L1
PTPRM
DTWD2
MFAP4
FKBP2
APBB1
HEBP1
BANK1
WDR5
FLJ35024
SMARCD3
GATA3
COX6A2
LOC148413
MIR4665
LMTK3
MIR659
FDXACB1
TOX2
RMND5B
CSRP1
CSRP2
GPR17
IL21R
DIRAS1
RASL10A
TBCC
SFXN4
GABBR1
LOC388242
IFIT3
LOC285548
CCT7
SOX17
LOC100130093
ARIH2OS
PCYOX1L
PDLIM1
HEATR5A
INSIG2
C1ORF63
RPRD2
ARL5C
MIR3115
ZNRF3
CBX3P2
ZC3H3
CBL
PRDM4
PDRG1
PRDM2
EFCAB5
HES1
EFCAB7
CRIP2
ABHD17A
KLHL26
TLE2
TESPA1
NBPF1
LETM2
TNFRSF10B
HPN-AS1
LINC00853
TAF15
TNFRSF10D
DCTN2
PLP2
MBLAC1
CDC6
NDUFV3
GNAS-AS1
LOC728743
SERF2
RBM17
PLEKHD1
PARVG
NUS1
BEND7
IL17F
SPATS2L
LAMA5
WDR36
MBTPS1
RXRA
USP6NL
MXRA8
MCRS1
YAP1
CMBL
UBIAD1
RELL1
KRTCAP2
VAV1
RFT1
CIZ1
MIR345
LDLRAP1
ANKRD44
TMEM256
ST8SIA6-AS1
PSMD1
TMIE
CTNNB1
KIAA2026
RTP3
ZNF12
PPFIA2
PPFIA1
FLJ22184
MRPL23-AS1
CNOT2
HSD17B2
EIF2S2
FAM105B
ITGB2
ARIH2
DDX11L1
AGPAT3
DDX11L5
RTN1
ABO
ABR
APC2
LCP2
PLA2G4A
ST6GALNAC4
COPS7B
ACTR5
LOC389023
BACE2
IER5
LOC100287042
IER2
MBD6
MBD2
CMTM2
ORAOV1
LARS2-AS1
PKP3
REXO4
SLC25A10
RAN
FAM173A
SLC12A5
SLC12A7
NDUFA11
CARHSP1
SHOC2
UTP14A
PROSER1
STK17B
ZNF646
C16ORF11
YIPF1
ALDH5A1
HSD17B7
LYPD6B
VLDLR
CYB5R1
CRELD2
RPL27A
FUZ
TMEM88B
SLC29A1
SHPRH
ARL4C
MIR3615
BANP
CCDC127
PGGT1B
KHSRP
FTSJ3
LINC00608
RAB11A
ITPKC
STK24
PLXDC1
FNIP1
MRAS
HGS
RAB8A
CYTL1
TELO2
KIF18B
BCAR3
CD96
TUBB
PDX1
CLVS2
WNT3A
EFNB1
HDAC6
ONECUT3
KIF12
CBX7
TMED8
MXD3
FECH
ZBTB12
SPDYA
CDT1
MIR203
ADAP1
TNFSF9
CHPT1
FBXO25
TRAPPC12
LINC00466
CST7
ATP6V0C
MIR196B
RAB1A
RAB1B
ASCL5
CMC1
NAT16
JOSD2
REEP3
C10ORF35
NPY5R
ZFP36
SNORD37
SRCAP
NAGPA
ERCC1
CRNDE
RPRD1A
LOC100996634
C11ORF68
SOX2
LYL1
BBC3
C11ORF65
SOX4
SERTAD2
ARAP1
KDM4C
DVL3
PFKM
MED13
TMEM31
ABCB9
INTS2
INTS1
LSM4
INTS9
LSM7
TMEM240
RTEL1-TNFRSF6B
SLK
SLC1A6
SNORD105B
MEAF6
CLEC4GP1
CACNG2
UBAP1L
TOMM40
HSF4
LOC158960
MLEC
LIF
USP40
MYL5
RLN1
RLN2
BLCAP
SLC30A4
ASPDH
SLC35G1
SLC35G6
ZNF354B
EML2
GADD45A
MPP5
SCNN1D
ADM5
MYRF
NGEF
SLC25A20
SLC25A25
VPS26A
UNCX
RSPO1
CNN2
FOXA2
MIR5193
CCL19
COPB2
ISG20L2
NOP14-AS1
METTL5
PNMAL2
SCARNA20
FAM13B
C20ORF27
TNFRSF18
SUMF2
SUMF1
TWSG1
THEMIS2
B4GALT5
SURF6
RARA
ROMO1
SULT1C4
DHRS11
DHRS12
MAN2A2
HERC4
SDHAP3
APTX
SMTNL1
ASPSCR1
MIR4648
SLURP1
INSM2
C4ORF27
RPAP1
FAHD2A
AGTR1
GGNBP2
DDN
PTH1R
VMAC
THEG
OLFM2
LOC100506343
CCR9
PSTPIP1
KIAA0100
EHMT2
ADIPOR2
ADIPOR1
CHRNB1
CD82
ZNF266
R3HCC1
MARK2
SLC8A3
LY6D
EFNA3
EFNA2
CD68
TPD52L2
TMEM87B
NEUROD1
GALNT13
LRP5
CDS2
ACTR3C
ACTR3B
CHRD
PDE4C
AMZ2P1
NAGPA-AS1
AOX1
MAP4K4
CDH17
SPATA20
SPATA25
USP9X
MAP7
MAP2K5
C10ORF25
NEFM
APEX1
NIPBL
PCP4L1
ATP5G1
[truncated: 146 more rows]
