# Supplementary material for: Identifying Network Perturbation in Cancer
Source: PLoS Comput Biol. 2016 May 4;12(5):e1004888. doi: 10.1371/journal.pcbi.1004888 (PMC4856318; doi:10.1371/journal.pcbi.1004888)
Supplement: S1 File — (ZIP) [file pcbi.1004888.s001.zip › files/tf_data/CD34_5k/NR3C1.csv]

FGFR1OP2
HIST1H4K
HIST1H4H
LOC728024
LAPTM5
B2M
UBE2Q2
SLC28A3
SPR
CCL3
ZNF706
ZSWIM6
SPTLC2
PRND
LOC100130275
ABCD4
IRX2
LOC100507351
SIRPA
SP1
KCNF1
PPP2R2B
CEP85
TRAPPC8
CLEC2L
SNN
ERI2
PRPH
ZNF678
TSG101
ALDH3A2
ITGA1
MFSD10
GTF3C1
MFSD12
IQSEC1
SWAP70
BACH2
DGAT2
ZNF37BP
HRH1
KCNIP1
BRMS1L
MPV17
LIN28B
FAM212A
CHST7
RAG2
RPS6KA2
RPS6KA5
SFT2D2
TP53I13
TMEM198B
NR0B1
FOXC1
GANAB
CD40LG
SESN3
SMAD7
MUS81
SHROOM1
HOXA-AS4
PCOLCE-AS1
RAD21L1
PLRG1
HTR7P1
ERICH1
DBNDD2
HERC2P2
ILDR2
MYLK4
TCEA3
FLJ30679
C4ORF46
PRKAR1B
SH2B1
PQLC1
LINC00671
RAB11FIP1
CADPS2
FAM20B
ADARB2
MCF2L
CXXC1
SPP1
LOC389895
CHP1
CPEB3
ARL11
PGLYRP4
HSH2D
XXYLT1-AS2
TEX13B
IFT80
FAM86C2P
LINC00273
CDCA4
HEXDC
TIMM17B
THUMPD2
CRB2
EIF4E3
RAB26
THAP7
CALR
DZIP1L
MAPT-AS1
PNN
MLF1IP
HLA-DMB
RPN1
AAAS
TAC4
BTN2A3P
BRK1
RAPGEF4-AS1
CYP4F3
MTMR9LP
SIX6
ZNF487P
SIX2
HDGF
PRX
MRPL36
MRPL35
MRPL38
FAM69A
SHOX2
LOC283710
C10ORF131
FAM120AOS
PDE8A
SYPL2
RFX5
APP
RHBDL3
RHBDL1
ELK4
TAF6L
TMEM44
TMEM179B
MIR542
TMEM43
CLUAP1
ADNP
IL10RB
KCNG3
COPS5
YTHDF3
HPX
ZNF595
PARP11
CEP97
ITIH5
CAMTA1
NLK
NUDT8
TCF7
DPYSL2
ARID2
SEPN1
IGFBP1
SCMH1
EPS8L1
EPS8L3
LOC643923
ABTB1
MEF2C
TMEM217
KDM3B
NXPH1
GAS7
PDGFRB
FAM168B
TEX10
TMSB10
PPA1
C2ORF54
MLF1
QPRT
MECOM
TPM4
IFI16
PRM2
FOXB1
FOXB2
CDKN1A
GPCPD1
TGFBR1
LETMD1
NLGN1
SEPHS1
LOC440300
TMEM143
BBX
MIR4706
TJP2
LRFN4
RTKN2
IDH1-AS1
KIAA1199
F2RL3
FAM117B
TNFSF4
ALOX12P2
SVIL
PCBD2
LINC00869
IPO11-LRRC70
BAZ2A
PITX2
NR1D1
PITX1
MIR181C
FYB
SYCN
ZNF3
SDCBP2
ST3GAL3
ST3GAL1
ST3GAL6
RUFY4
FCGR2A
NBPF15
CPLX1
AP2A1
GCGR
CYP7B1
CHCHD4
NSUN2
NSUN4
ARHGAP33
FAM71F2
CKM
CD34
ZNF321P
POLR3D
UQCRH
MIR15B
UXT
CACNA1D
FAM46A
CACNA1F
DLGAP3
TAF4B
MBNL1
MBNL3
LYPLA2
SLC25A1
CDH23
R3HDM1
BGLAP
C10ORF71
ZNF513
SLC15A3
DNAJA1
LYRM2
MIR150
PQBP1
MIR621
GALR1
TTC13
C7ORF49
CSF2RB
MRPL24
PNRC2
DNAJC27
GNAO1
DNAJC25
DNAJC24
GAB3
LINC00938
ST3GAL6-AS1
NPTX2
ZFP90
NDRG4
LINC00936
PPM1F
SRSF7
ABCF2
PPM1A
EGR3
PPM1M
SRSF8
USP42
HLA-DQB1
MAFF
RNF138
PJA2
TMEM74
CISD1
LINC00623
PAX5
PTPN9
PAX6
PAX1
RPUSD2
PTPN3
ASUN
PROK2
SLC3A2
NANOS3
PSD
LINC00629
EIF4EBP1
EIF4EBP2
AGBL3
BAG4
MYO1G
MYO1C
NTRK1
CHCHD10
VDAC1
ZNF503-AS1
NSFL1C
BCR
ZNF503-AS2
SLC52A1
LOC100652758
ZNF385A
HOXA11
HOXA10
PSMA3
PSMA1
SLC39A6
SLC39A7
CEMP1
NENF
KIAA1324
SRI
MIR5008
GUCD1
LGALS3
RMND5B
SNORD12
KCNJ9
HN1
LOC388948
HLCS
AGPAT9
TMPO
VARS
LOC729683
FOXO3
SLCO1B3
CABP1
PEX10
MIR4733
ALDH1A1
MIR4736
CDC37L1
RAB3IL1
GCNT1
AMHR2
UNCX
SLC48A1
RPL22
TGOLN2
GSN-AS1
PIGC
LOXL1
PIGL
TMEM194A
TMEM194B
SERTAD4
RHPN1
ARAP1
UCHL1-AS1
CCDC174
CCDC177
PDK3
SEC61A1
SH2B3
MIR193A
KLK10
METTL2A
ZFAND3
FBP1
PLIN5
PLIN2
CDK2AP2
EIF3J-AS1
LOC100506115
SCN2A
DENND3
SNRNP35
DNAJC15
ARHGAP26
PTP4A3
ARHGAP24
ARHGAP29
TDRD3
TDRD1
RBFA
EIF3J
C3ORF37
RBP5
LOC81691
MIR3178
URI1
SOCS6
SRPR
TMA16
SOCS2
LOC731223
ACSL5
ULBP3
NR2F1-AS1
ZNF890P
CHST14
TRIM39
ANXA2R
RASSF5
TRIM34
C10ORF67
VMO1
HCST
KREMEN2
RSAD2
MIR149
MIR143
ABHD15
MIR145
COL27A1
HTRA2
CRMP1
FLYWCH2
C5ORF38
MRPL16
MN1
RHOQ
RNF44
SCLT1
ZNF821
ANKRD22
POLR2B
LINC00921
ANKRD28
TMEM67
ABCG2
DEPTOR
LRIG2
FAM47E
SMC3
AGO2
HIST1H3D
FAM120A
MAPK15
GRASP
MIR550B2
NCOR2
NCOR1
FZD1
FZD3
OGFOD1
BTG2
FZD6
FZD7
ZNF625
ZNF622
ZNF623
C10ORF88
NEURL4
CLHC1
TMEM30A
SRD5A1
FAM49B
TMEM120B
TMPO-AS1
ZFP36L2
HIST1H1D
HIST1H1B
FHOD1
COMMD3-BMI1
RASGRF1
TACC1
PRM1
PRKACB
TMEM235
ZNF134
HIVEP1
ZNF316
TFF1
HIST1H2AL
GNAT1
HIST1H2AD
LY75-CD302
HIST1H2AC
CORO7
KCNQ1OT1
BCL2L11
C9ORF24
HIGD1A
SNORA16A
RPS19BP1
KCNK3
DKFZP434H168
LEF1-AS1
LOC101243545
KIAA0556
GTF2H1
TMPRSS4
GTF2H5
TMEM164
TVP23A
DENND1C
PCDH8
TAB3
RPL37
TARBP2
PRLHR
MIR142
ATF6
SDHD
ATF3
NOL8
MOV10
PPAP2B
SUMO3
TMCO4
MIR450B
DLG1
BLOC1S4
SAMD12
LHX8
COMMD3
SYS1
PTGER1
PPP2R4
METTL13
DAZL
ZMYM2
ZMYM3
IGF1R
SLC38A1
CAMK2D
FBXO17
OSBPL8
IFRD1
MYL6
AKAP7
AKAP1
AKAP9
TEX2
STARD8
STARD6
STARD7
CD1D
LOC100132891
CCDC112
LOC730183
CELF1
FLJ31356
PTGDR
WDR44
RCN1
F12
ZIC4
ZIC5
TNFRSF8
TNFRSF9
ZIC1
SLC30A2
C19ORF38
NR1H2
TBC1D2B
HOXB8
NMRAL1
DST
LOC100631378
CHUK
C5ORF30
PPARD
CERS2
DSE
DCDC1
TYRO3
DNAJC4
RING1
WDFY4
HS3ST3B1
WDFY1
GOSR2
TPI1P2
TRAPPC2P1
RALBP1
PCDHGB8P
RAP1A
ANKRD35
MKRN2
LRMP
KIAA0947
MIR16-2
RGMB
SNORA61
LRIF1
TMEM11
NCOA6
TMEM17
TMEM9B-AS1
NR2F1
NR2F2
POU6F1
RNF152
MECR
BSG
RIMS3
GSG2
GSG1
CEP41
MCAM
SLC27A4
EMID1
TPCN1
SCARF1
SLC17A5
LMO4
EMX1
HOXA10-HOXA9
WDR81
TTTY14
PPM1B
KIF9-AS1
ERG
ZNF491
MIR1238
COBLL1
HERPUD2
LPIN3
SLC37A4
LOC100652739
MIR548AR
MIR548AQ
KLF7
MIR548AO
GPR125
VWCE
TMEM223
N4BP1
HEATR2
MDC1
SEC61G
MEX3B
SERTAD4-AS1
MIR4530
NCLN
MAP3K12
NCL
WHAMMP2
TPSD1
PPP3CA
SLC1A1
IPMK
LRRC41
FOXI2
ENTHD2
CLSTN2
CLSTN3
B3GNT5
DNTTIP2
RARB
PEA15
SNORD12C
SNORD12B
PSME1
RARS
FGFBP3
ANKRD36B
TEX22
CACUL1
GINM1
MTMR1
NOL12
CDKN2A
BARD1
TSC22D1
SMARCAL1
EDEM2
CCDC157
CNN1
WRAP73
KIAA1161
OSBPL10
DLG2
C11ORF1
LRRC4B
SLC2A5
DIXDC1
CD2BP2
MESDC2
SYF2
FAM73B
SCHIP1
EXOSC3
MTDH
MARCO
SAP30
CYP26B1
CEACAM4
UBP1
RAPGEF4
NCAPH
GTF2IRD1
C3ORF18
RFK
EPAS1
SDSL
OGFOD3
MIR1915
FCF1
ALKBH6
VPS52
MIR181A1HG
SMCR7L
TMEM126B
PSMB10
NODAL
FGD2
CDKN2B-AS1
STXBP5
SMPD3
CFLAR
FANCE
COL25A1
PHIP
THAP2
ELMOD1
LOC100996485
ZFAT-AS1
FRS2
MIR503
LRRFIP1
RNF149
MIR2110
OGT
LPAR2
CA1
HOXA9
CEP55
FAM220A
RAPGEF3
SEMA6B
FAM219A
FAM13A
SUN1
DNAJC16
DNAJC14
RTBDN
NARFL
DNAJC13
ARHGDIA
MATN4
ATP10A
PRKCE
PRKCD
PRKCG
CES2
MIR1228
SGSM1
HIST1H3I
DDX23
TOE1
IGDCC4
PFKFB3
MEIS1-AS3
VTI1B
ZNF799
SNORD99
SAC3D1
WWP2
SNAR-F
BFAR
CDKN2AIP
FBXO11
FBXO16
RPN2
PDZRN4
RAD17
MAP3K9
MAP3K3
GSTA4
MARCKS
ZNF575
ZNF577
LOC653653
HAL
DLG1-AS1
MIR4747
IDH2
IDH1
SH3GLB1
ZNF208
EVX2
SH2D2A
TRPS1
MIA-RAB4B
C16ORF90
TMEM102
SETD2
LRRC70
CTSV
MIR5696
C17ORF89
INPP5D
INPP5J
NME9
PRSS27
PRRX1
HELT
LOC100132529
AKNA
JRK
EPB41
MYADM
TIMM8B
DAXX
NT5M
TBATA
PNPLA2
RRM2B
C15ORF59
C15ORF57
GUCA2B
PNPLA8
NKAIN1
TINCR
UNC5A
C21ORF91
MIR4799
TP53
FAM162A
CDHR2
CDHR4
C12ORF5
PTCD1
NRROS
CYP26C1
PTGFR
DPF1
ASNA1
SEC14L1
RPS15A
RNU6-33P
UPF1
BTBD11
LOC731275
MIR4484
RBM8A
SIK3
PXT1
PDE3B
PP14571
LINC00111
PDCD4-AS1
GPR85
CCDC22
NCCRP1
MAST1
MIR661
SALL3
FAM72B
GPR68
FAM171A1
IL19
TBL1XR1
GSTM2
GSTM3
WNT6
IL7
FARSA
STX12
BLMH
STX16
MIR219-1
SNORA47
SNORA44
MMEL1
KRCC1
RUNX1T1
LTA4H
ANKRD12
EVPLL
MKX
HOXA11-AS
KLF11
TFAP2A
GDF7
GDF6
PCDHGA12
FLJ20021
MIR153-1
POU3F3
SLC44A1
CEP68
ZBTB7A
ZBTB7B
CENPC
MEST
MIR550A2
MCIDAS
SNORD25
HPGDS
C14ORF119
POGK
RNFT1
POGZ
GSTCD
RINT1
WNT9B
NDUFS6
TMEM167B
LOC728730
M6PR
PARG
FLJ45079
ZRANB1
ZRANB3
CTRL
NRCAM
PARN
MUC22
SBF2-AS1
MROH8
LEPROT
BOC
SCGB2B3P
ZNF143
ZNF146
RXFP3
CCDC88C
RXFP4
ADGB
LOC153684
ZNF786
MAP3K14-AS1
PYGL
C1ORF194
SOD2
PSORS1C2
ZNF367
BRAT1
ROBO3
SIGLECL1
HGFAC
MIR450A1
MIR450A2
DAPK1
ZNF567
ZNF565
NUP205
HLA-H
MIR4779
FOXK2
RRAGD
SVOPL
KCNJ11
NFKBID
ADRBK1
TMEM117
HAUS8
PLAC8
RRAGB
HAUS3
MED12L
KDM4A-AS1
NR5A2
NR5A1
DLX4
DLX5
DLX6
NXF1
ASIC4
PGM3
HIST1H2BF
REEP5
FGF9
HIST1H2BC
OLFML2A
HOXD13
TNFAIP2
C15ORF65
JAZF1
CNR1
TNPO3
RAB8A
NR6A1
CNKSR1
CNKSR3
SYVN1
CLUHP3
MIR3687
DUSP7
DUSP1
ARL17B
ARL17A
ICAM1
PAQR4
PAQR6
C22ORF15
BCOR
ANKS1B
MIR4420
HCG18
MIR4426
STX16-NPEPL1
HCG17
MIR320A
NXT1
PITPNM1
NKX3-2
TBC1D14
TMLHE
MARCKSL1
KCTD1
AUTS2
CNTN4
LRRC25
MIR27A
CDC42P3
GPR56
ADAM17
TOLLIP-AS1
FAM83B
FAM83A
FAM86B3P
LOC730227
IDH3B
IDH3G
PLOD2
CPNE1
RAB4B-EGLN2
FOXRED1
MIR375
PXN
CABLES1
DGKD
DLEU7-AS1
RAD21
SHANK2
RNF169
PDE2A
PDPK1
PPP3R1
PRKAG1
ZDHHC19
PCSK5
DUSP22
DUSP27
NTNG2
RPF1
SP110
SCN4B
YAF2
MIR335
MIR1204
SLITRK2
ARHGEF16
ARHGEF19
EXOC6
AP5M1
MIR137HG
IQCE
IQCD
RPSAP9
RFTN1
TTI2
LOC100133957
LOC401321
RGMB-AS1
ZNF778
KLC2
FDX1
CEP78
ZNF771
RASGRP2
C1ORF213
CDKN1C
C12ORF79
LSM14A
SNORD35B
SAMSN1
BAZ2B
SAP130
DNAI1
TANK
MTHFSD
LOC100287177
NF1
NFIL3
VWA5B2
TRPT1
GDF11
EEF2K
FOXJ2
MIR4769
TSPYL1
C10ORF114
CCDC58
MIR4763
C10ORF118
KCNK12
ZC2HC1C
KCNQ1
SMG6
SMG1
BNIP2
NUFIP1
C17ORF62
GZMB
GZMH
LOC654433
SLC35B1
ZNF425
SLC35B4
ATXN2
ZNF429
IYD
MAP4K3
AP3M2
COMMD7
MIR4308
MBOAT2
SNORA45
MBOAT4
SPSB1
COL2A1
PIK3AP1
CREG1
OXER1
SLC25A51
THEM5
TP53TG3D
SMC4
S100A9
BRWD3
AREL1
S100A2
STK32B
MIR181D
LEPR
LASP1
LEF1
MIR4785
TMEM63C
APBA1
ARID5B
ARID5A
LOC100129726
TP73
ABT1
FITM1
RBM4
NPR1
CAT
MIR301B
GPATCH2L
TTC7A
PCDP1
KAZN
VPS25
MIR4437
HNF1B
SRFBP1
PELO
SPTBN1
CXCR4
ANKRD11
IVNS1ABP
ADAT3
TTBK1
ZNF503
E2F5
E2F3
EXOC5
LINC00398
EXOC8
ARMCX3
CA6
ARMCX1
ANK1
PPP1R13B
FUT1
MGAT4B
SMARCD3
BRI3BP
MIA
TFAP2E
RHPN1-AS1
STXBP5-AS1
DAB1
GP9
USP21
ADAMTS1
CCSER2
TSPEAR
CBFB
CNOT4
MKLN1
CDH7
IFITM3
IFITM2
HPCAL1
LIPE
STRA6
LIPM
LDB1
SIGLEC10
MARK2
CENPP
MIR424
SCARB1
PRKAR2B
PLEKHA2
NETO1
C11ORF86
CPT1A
CCND2
EMR1
EMR3
TRIM39-RPP21
TRIB3
ANXA5
NEK6
MPHOSPH8
CCSAP
LAYN
OSCAR
ADAR
MIR130B
MIR130A
FAM129A
SF3A1
FAM129B
ZNF765
TXNRD1
ZNF184
DHPS
RPP25
SNORD72
CCDC162P
ZNF20
DYNC2H1
GLTPD2
MIR1301
CSRNP1
NASP
DNAH6
C8ORF69
NSD1
SNORA3
NUDCD3
TMEM139
CCDC43
TRPC7
PCNX
GAS2L2
ZNF436
ABRACL
ZNF433
RANBP3
LOC284950
RALGDS
FGD3
SQSTM1
CEP250
AIM1
DBC1
TXN2
TMEM9
LOC644656
NUDT11
GXYLT1
MERTK
CNNM1
TM6SF1
LOC284757
CSPP1
TNFRSF6B
VGLL4
MCMBP
PHF11
PHF13
DNAJC27-AS1
KIAA0232
SLC5A2
CDADC1
GTF2A1
GBP1P1
IL18BP
SCGB1D1
NAA40
SCGB1D2
EVC2
SRP14-AS1
CDYL
NOD2
FCRL2
AQP10
AQP11
PHYKPL
LOC100134259
DRGX
GLRB
CHRM1
MGAT1
DYNC1H1
RWDD2A
PXMP2
MIR3648
LOC100506804
SLC20A2
VAMP4
ABI2
ABI1
AGAP2
CUL4A
RHOH
OTP
MMP7
MMP2
POU2F3
POU2F1
THRB-AS1
RAB4B
NDUFB9
NCR3LG1
SLC6A9
SYMPK
SIVA1
KRT36
FAM124B
CAV2
KIF2C
CAV1
TIMP1
IL12RB2
IRF2BP2
IRF2BP1
AUP1
WNK3
LINC00941
IRF2BPL
TNIP2
TNIP1
ACOT7
ACOT1
ADCY7
PHB
RNF187
TCF7L2
RUNX3
SNHG1
SNHG3
MIR3155A
ZBTB21
LOC100616530
APBB1IP
DOCK2
DOCK7
SEPT9
SLC9A5
SLC9A7
HSPH1
SCNN1D
C11ORF95
ZFAS1
MYO9B
SPRTN
DNAJC25-GNG10
MIER3
ESPNL
BCCIP
PAPD4
REV1
GIMAP2
LMNB1
LRBA
MRPS28
CDC14A
RPSAP52
RHBDF2
FGF23
FGF21
SMIM12
DGCR2
YY1
SMIM19
NAMPT
MOB3C
TCHH
TBX4
FBXO7
SNORD82
OPTN
BHMT
AP1S2
SLC10A4
ZHX2
FHL1
UGGT2
QSER1
ITPRIPL2
NDN
FOXD2
MVB12A
UCHL1
NT5DC3
NT5DC1
PRRT4
ATL1
MIR5092
C4ORF33
COL21A1
CCDC85C
GPA33
AATK-AS1
NECAP1
SNTB1
NS3BP
C21ORF2
PIN1
DCLRE1B
FNTA
MYBL2
WASF2
WASF3
PTHLH
RNU6ATAC
ZCCHC2
ZCCHC6
RENBP
RPS15AP10
FAM47E-STBD1
OSR1
MRGPRF
PPP6R1
CELA3A
SLC7A5P1
TMBIM1
SLC7A5P2
ARID3B
CASP2
PCDHA4
DRD3
CASP9
BCL9
LOC285547
BCL6
BCL3
C18ORF54
ADPRHL2
DARS
NPEPL1
PLK5
PLK4
DOLPP1
LRFN2
MIR3676
NKX2-6
TRMT12
LOC285548
AHCYL1
AHCYL2
STUB1
TTYH1
MYC
NECAB2
STK11IP
COG3
CSNK1G3
BARHL2
FUT11
MIR1288
CSPG5
IPO9
ATP8B2
EXD1
LIPE-AS1
ELP2
DEK
KLHDC4
NPRL3
CDV3
TRIM50
GRAMD2
BTG1
SRP14
TMEM9B
NEUROG2
CDC7
KLHL36
SMC1B
TMEM95
RPS6KA2-IT1
PLEC
LOC550643
C10ORF10
NCOA4
PEX7
PRDM12
ESAM
MIR139
BTN3A2
FNBP4
EPHA7
EPHA6
MUTYH
HNRNPH3
TENM4
LSMEM2
CORO7-PAM16
TBK1
TBC1D1
KDM6B
FGF11
AGTRAP
DAGLA
TBXA2R
SNUPN
DPH2
SIGLEC15
C16ORF87
LIMD2
SYNE2
SYNE4
MIR4521
DEGS1
SEMA3C
JAZF1-AS1
STOML3
PDE4DIP
MESTIT1
ARHGAP11A
STEAP1
AMOT
RPS11
RPS14
RPS18
BCL11A
ARL6
C17ORF59
FOXD2-AS1
YAE1D1
DERA
GRHL2
LSM10
IL10RB-AS1
TG
KCTD20
HILS1
NR3C2
PABPN1
GLIPR2
PIM3
PIM1
RASA1
DHRS9
IMMT
G3BP1
G3BP2
PGAP1
STK16
BMP2
FKBP6
MFAP4
MIR4261
NAPSA
TYROBP
RNF20
N6AMT2
IRAK2
HEBP1
HEBP2
WDR6
WIPI1
PCOLCE
MIR4466
ABLIM1
GATA5
MIR4667
MIR4664
LINC00637
LECT1
GRB10
LITAF
FDXACB1
PRR12
C19ORF43
GPR12
RPS27L
C19ORF48
RPS27A
MAPT-IT1
UROS
MIR23A
TNNT3
IFNL3
IFNL4
LINC00032
SOX13
SOX17
GLG1
DMAP1
ARIH2OS
SNX33
ZFP28
PDLIM1
GPS2
NFASC
FTL
CD74
TNK2
MARS2
ZNRF1
LRR1
TFAP4
B3GNT3
ZC3H3
ZC3H4
SLC22A4
PRDM2
PRDM8
HES6
KLHL25
THRB
LETM1
SLC4A4
POLE
TRIM58
SLC4A8
TRIM52
NDUFV2
NDUFV1
RBM12
PARVB
PARVA
BEND6
HCFC1
PLCL2
RXRB
FAM96B
CCNYL1
MVD
WDR63
PPY2
ZNF736
CIZ1
MIR345
NBEAL2
PSMD1
PSMD3
KCNMB4
EI24
CPSF4
ZNF17
SELPLG
HSD17B8
MRPL23-AS1
APOL1
RNMT
TTLL6
LTBP3
ARIH2
LTBP1
DDX17
ITGB8
ELOVL1
RTN2
LRRC1
WNK4
MCFD2
CRAT
LOC100652736
IER5
MYO6
PRCD
ZNF398
MBD1
SUPV3L1
ZNF462
CMTM3
PRCP
ZNF394
CMTM7
CMTM4
TGDS
TSPAN14
HPS5
CELA1
HPS6
LOXL1-AS1
RASAL1
NUDT22
NUDT21
SLC25A10
ROPN1B
LOC283856
FGR
ZNF264
SLC12A4
FOXF1
CCDC12
SLC12A9
RBPJL
NR2F2-AS1
ACIN1
ATP1B2
CEP192
SCGB1C1
GDAP1L1
ISYNA1
STK17B
TESK1
LPA
ARID1B
ALDH1L1
C1QC
C1QA
RNPC3
CXORF38
HSD17B7
ELMO1
NOA1
ALG9
FUS
MBLAC1
RPL27A
TEFM
TTLL1
MIR3610
SHPRH
ARL4C
BANP
ADORA2A
ARIH1
DERL1
STK24
MIR3155B
PKM
MIR4797
LINC00339
MAGEB2
GALNT5
GALNT6
EIF4B
LOC728407
HSPBAP1
TUBB
LY75
SNX21
SNX27
CLEC10A
CLOCK
GP1BA
ONECUT1
RFC1
ZFHX3
SH3BP5
SGCA
OXSR1
TRIP11
MESP1
GABARAPL1
ATXN7L3
LOC100129083
NLRP7
NLRP6
MIR759
ZBTB18
PTPLAD2
CCPG1
DDX19B
RAB15
LINC00461
LINC00460
ACVR2A
KLHL12
LOC100996251
RAB1B
GMPPA
LOC100128568
JOSD1
CCDC53
UQCRBP1
CACTIN-AS1
LOC100129175
ALDH2
KL
ZFP36
RAD52
SRCAP
UVSSA
C6ORF106
ERCC2
USP3
FAM86C1
LOC100996634
C11ORF63
CEBPB
CEBPG
CEBPE
SNHG12
ZNF547
MED11
KDM4A
ZSCAN2
INTS1
DIRC2
LSM1
RDX
MIRLET7A3
SLC9A1
BAI2
ZNF461
LOC643802
FAM126A
SELRC1
SSR1
SSR2
SSR4
PPM1N
KIAA1704
PPM1J
N4BP2L1
TPBG
BLCAP
SLC30A5
FURIN
LINGO3
ZNF354C
EML2
GADD45A
GADD45B
RORA
INHBB
INHBC
MAGI3
INHBE
ZNF470
PLA2G4B
FAM210A
MIR4800
LOC100288079
ETFDH
SLC25A20
VPS35
C2ORF69
LOC440028
GMPS
MARCH5
SNRPD3
CCL17
SYNGR1
FOXA3
KPNA4
MIR5193
MIR5191
MYO5A
ERVFRD-1
NOP14-AS1
SYNGR4
AP4B1
CCKBR
LOC100507602
LOC729930
B4GALT4
B4GALT6
RAD21-AS1
EHBP1
BECN1
MIR503HG
GBP2
HEMK1
HERC4
ARV1
EPN2
ASPSCR1
MIR4642
RBFOX1
TNFRSF1A
C4ORF22
MRPL4
PCNA
GLB1L
STK38
GGNBP2
TINAGL1
OLFM2
TNIK
LOC375295
DNAAF2
KIAA0100
DRAM1
SEC23B
BEAN1
FOSL2
ZNF521
CTDSPL
BNIP3L
RNU6-34P
EFNA5
MIR589
SCUBE1
HTATSF1
EFCAB12
MBNL1-AS1
KIAA0895L
GALNT12
TOLLIP
LRP4
LRP5
NFATC1
PSCA
LOC554206
CDH10
CDH13
MAP4K5
MAP4K4
SNORD88C
LOC642423
MAP2K7
MAP4
PTPN23
BRI3
PCP4L1
KMT2A
ESRRA
ESRRB
PKN1
PKN3
CLEC11A
TBC1D22B
RHOBTB1
INO80D
THAP7-AS1
ZNF718
LHFPL3-AS2
FAM43A
ZNF860
LOC100130992
PCDH11Y
MAPT
ABCC4
ZNF625-ZNF20
ABCC1
ABCC3
ZNFX1
GSR
MIRLET7B
PRKAR1A
GSC
LDLRAD3
LDLRAD4
ZNF77
GSN
SAMD12-AS1
GLI3
PCNA-AS1
ZFP2
ALDH1L1-AS2
MYCBP2
EDN1
SCAMP4
FAM19A5
FAM19A3
FNTB
SOCS2-AS1
CRYBB2P1
TSPAN3
UMODL1
TSPAN7
NXN
CST9
TDP1
KCTD11
ZNF441
KCTD15
ZNF443
MRPL45
SERAC1
KDM5B
CTNND1
PRSS48
SLAIN2
CCDC144CP
RIBC2
SLC25A38
TBRG4
MIR24-2
AJAP1
TMEM187
PIK3R2
CD79A
ZFC3H1
FAM102B
MIR4254
STAG2
LOC653486
SDCBP2-AS1
KIAA0040
[truncated: 83 more rows]
