# Supplementary material for: Identifying Network Perturbation in Cancer
Source: PLoS Comput Biol. 2016 May 4;12(5):e1004888. doi: 10.1371/journal.pcbi.1004888 (PMC4856318; doi:10.1371/journal.pcbi.1004888)
Supplement: S1 File — (ZIP) [file pcbi.1004888.s001.zip › files/tf_data/CD34_5k/NRF1.csv]

DUOXA2
ASS1
GPR183
ZSWIM4
DRAP1
ABCD1
LOC100130275
IRX1
IRX2
SP8
C2CD2
MUC2
FAM84B
CRB3
ZNF48
MYL12A
WHSC1
MAG
CTBP1
MAK
SPPL2B
CAPN15
ATP2A3
EVC
MFSD12
IQSEC1
ZNF664-FAM101A
XPO1
ZNF451
BACH1
LOC100652772
PSMG4
PAM16
FBXL15
PSMG2
DNASE1L1
MOGAT2
CNTFR
ANAPC5
C9ORF16
TP53I13
FRAT1
LOC285484
SIGIRR
FAM134B
FOXC1
METTL2B
GHRH
TRERF1
VAPA
SHROOM2
HOXA-AS4
MIR4712
LOC100506710
MIR4710
NAPG
TUBB2A
ARF1
SPARC
ELMSAN1
AP3D1
MIR3620
SUGT1P1
NOL9
IRX4
SAR1B
OLIG1
RAB11FIP3
FAM20C
CDC42
FOXQ1
IFIH1
LOC284998
BEGAIN
CHAF1A
PDDC1
CLIP3
NDUFA4L2
GFAP
KISS1R
UBL7-AS1
IGFBPL1
DMTN
PPP2R2C
FLJ31306
PCDH19
THAP7
CFD
DZIP1L
ACTR1A
FAR2
CHID1
WDR74
SYTL1
NTAN1
NQO2
SPRED3
PRPF6
LOC100272217
PCF11
LOC100506388
HMG20B
MRPL36
UBE2R2
ARRDC2
THOC6
RFX4
POM121L9P
RFX2
RFX3
HSD3B7
FAM106CP
MTRR
XPNPEP2
FOXP2
FOXP1
LOC115110
ZNF606
ZNF607
ZFR2
PKDREJ
IGF2
ARL17A
TCF3
COLEC11
IGFBP4
EPS8L2
PHLDB3
ABTB1
PMS2P3
GLYCTK
MEF2B
PFN2
PFN3
TMEM215
SHISA8
TRIM4
NXPH4
TMC6
FAM168A
AMPD2
TMC8
TMEM14C
C6ORF201
KIAA1683
ARID3A
TRIO
NLGN2
LRSAM1
TPMT
KIAA1045
RAB10
C16ORF54
SLMO1
TJP3
CYP24A1
BUD13
CST6
YOD1
LRRC36
SOWAHB
ISY1
PRDX5
SMARCA2
MIR196B
FYB
AXIN1
SDCBP2
ERO1LB
MIR3940
DNAI1
GALNS
VCP
AP2A2
VASP
CYTH4
MIR4526
LOC100128568
SLC16A3
NSUN2
WIBG
ARHGAP35
AOAH-IT1
ZFR
CD37
POLR3D
POLR3E
APCDD1
TXNDC5
TOPORS
GPS1
LUCAT1
SPG20
FAM46B
CUL7
R3HDM4
PRMT1
BRD9
VWA5B1
CARHSP1
DNAJA1
ORMDL1
MIR150
MIR620
LINC00337
AES
SLBP
PNRC2
MMGT1
C11ORF24
NTSR1
CD209
RICTOR
SRSF7
MSMP
EGR3
PPM1M
CANX
MADCAM1
PJA2
CHEK1
LOC728613
PRKAB1
PAX5
ZNF580
MRPL4
EFTUD1P1
RPUSD3
PTPN2
SCRN1
MIR135A1
PAX9
SLC3A2
PSD
GRK6
LRCH1
BAG6
MSRB1
LOC100505738
GRN
ARRB2
ADAMTS17
SLC39A1
CHMP3
ADI1
GMFG
ARHGAP21
HOXA11
KIAA1324
RMND5B
KCNJ1
SNORD10
MYL12B
SNORD12
MYO10
C15ORF26
C11ORF68
LRRC25
MPDU1
PEX10
MIR4734
GCDH
SEL1L3
RAB3IL1
SLC16A14
PIEZO2
PIGO
PIGQ
CATSPERD
SNAPC3
CCDC171
LOC100133445
OAZ1
KANK1
MYLIP
FXYD5
FXYD1
POLD4
MAFA
PLIN4
PLIN2
PLIN3
ENOSF1
SMAP2
SLC39A14
MIR4516
RBPJ
CIAPIN1
NTRK1
SNRNP35
SERPINB6
BLNK
NKIRAS2
IFI30
C3ORF37
C3ORF38
MLYCD
BMP6
EIF4G1
SPG20OS
C19ORF26
C19ORF24
C19ORF25
EEF1D
CCNK
RASSF1
TBRG4
RPL3
RASSF7
TMEM120A
CD151
VMO1
LPPR3
CHD3
CHD7
MRP63
PLEKHJ1
ABHD15
MIR140
MNT
IGF2-AS
LINC00324
HINT2
CRMP1
CHTF8
FLYWCH1
C5ORF38
C11ORF35
CDC25A
ANKRD24
ACO1
POLR2L
ANKRD29
PRDM15
PRDM12
PRDM10
PRODH
POLRMT
OSER1
RNF123
MATK
AGO3
AGO2
KDM1B
GAMT
VBP1
UGT8
FAM217A
FAM217B
TGFBR3L
SMC6
ZNF623
SRD5A1
EBF3
GML
FLJ44511
CTRB2
ZNF518A
ITFG3
EMILIN2
RASGRF2
PKD1
PICK1
PIAS4
PSMB7
PSMB3
HIVEP1
PFKFB2
TALDO1
JUND
RPL3L
OVOL1
CORO7
BCL2L12
TMIGD2
STPG1
MSX1
TRAF1
SCAF11
LRRC56
RTF1
ALDH1B1
FOXN2
FOXN3
RPL36
RPL31
GNA11
ATF5
PPAP2C
GEN1
DBN1
NOL7
KIAA0319
BLOC1S5
SDF4
SMG1
SAMD10
PTGER4
MIB2
TOR3A
LOC113230
LMBRD2
LOC729506
B3GALT6
NPR3
IFNK
MDFIC
PIDD
RIOK1
STK4
OCA2
CXCL10
CXCL12
JAK2
DBNL
AKAP2
UCKL1
HCN3
MIR4505
ANO8
CELF5
MIR3188
PTGDR
MIR3185
DUS1L
ZIC2
GRM4
CCL27
TMEM91
SENP8
PHRF1
TP53I3
PPARA
FSIP1
GSTO1
VASH1
DNAJC7
TTC33
EML2
EFCAB4A
WDR83OS
TPI1P2
ACP1
NRN1
C5ORF22
SPHK1
C1ORF159
KIAA0947
SNORA65
SNORA67
NCOA2
SLC22A23
TMEM18
PTX4
CIRBP-AS1
CISH
LIMD1
BSG
SETX
INHBE
CTF1
TMPPE
MCAM
FRMPD1
FAM201A
PRAM1
CAPZA2
AK3
ZFYVE28
TBCC
SWI5
TRPC4AP
WRNIP1
LOC729041
ERG
AFAP1
GTF3A
ZNF124
LPIN2
DDX11
ZC3H18
CDK16
CDK14
KLF3
KLF1
ATP6V1B2
N4BP2
KIF18B
RNF126
MEX3D
TRIP13
HOXB13
SNORD37
CERK
NCLN
RNF121
KIAA1239
FUCA1
GRHPR
LOC646903
LOC100505806
MARCH6
IKBKG
SNORD12C
SNORD12B
CXCR1
ADRA2C
C16ORF98
CACUL1
CDKN2B
JAKMIP1
CDKN2A
C9ORF171
CCDC155
SNORD123
HRC
TAS1R1
SYF2
C20ORF202
FUBP3
METRNL
MYCBPAP
EXOSC3
VANGL2
CTBP1-AS2
ADAMTSL2
TOPORS-AS1
ADAMTSL5
LINC00235
CEACAM4
PPP1R14B
INCENP
TCTE3
TCTE1
LINC00094
ICMT
SRRT
SARDH
VPS51
ALKBH5
ALKBH2
MIR762
CDKN2B-AS1
RCOR1
TIGD5
INF2
SSSCA1-AS1
PVR
SKP2
DNAJB1
TMEM200C
AMDHD2
DOT1L
H1F0
MRPS18A
TAPT1-AS1
NIPAL3
LOC643669
SNORA52
SYCP2
LIME1
FAM65A
ACOX3
IRS2
HOXA7
TRAPPC6A
HOXA1
HOXA9
STMND1
PRKAA1
VAV3-AS1
SORBS3
FAM219A
RERE
SUN1
RTBDN
ARHGDIA
NANP
PRKCH
ENDOG
RER1
PADI6
FFAR2
MIR1227
NAT8L
NCALD
TYMS
LOC100505695
FAM3A
PPP4R1
SNORD95
PPP1R3G
SNORD43
DEAF1
RNPEPL1
CCDC92
PLA2G7
TPGS1
PRTN3
SHC4
FMO1
SHC2
IDH2
CTSB
KCNAB2
PPP1R37
TOMM34
HIST3H2BB
C16ORF90
RPL13
SETD3
TMEM107
FGFR3
TMEM105
CTSW
UCKL1-AS1
INPP5F
SYK
LOC100133612
RAI14
C17ORF85
SNRK-AS1
DUOX2
LOC100506639
FBLIM1
PNPLA2
NKAIN4
PDP2
SAFB2
GNAL
SEC14L1
CEND1
DUS3L
LFNG
SPACA5
COMP
PLEKHM1
MAST3
GPR62
TARDBP
SZRD1
CACFD1
EFHD2
RECK
SAT2
MMEL1
FOXD2-AS1
JARID2
TTF1
C1ORF174
INSR
ZNF813
ANKRD12
ANKRD10
HOXA11-AS
KLF11
KLF16
TFAP2A
PCDHGA10
PCDHGA11
NT5C2
ZBTB7A
ANXA6
MIR26B
MCM6
ZDHHC21
ZDHHC22
COQ9
NDUFS5
NDUFS6
ISY1-RAB43
LOC100506801
FLJ45079
FAM132A
PKMYT1
MUC20
PCDHGB7
IL21R-AS1
DHX15
RREB1
MUM1
DENND2D
NHLRC4
DGCR5
ZNF554
NDUFB10
GSE1
LY6H
C1ORF195
C1ORF194
RPP40
SOD2
SOD1
RNASE8
STK4-AS1
SAFB
VWA1
C9ORF72
PMS1
DOHH
C9ORF78
TNFRSF8
ROBO3
LOC100216545
ZNF561
NCAPG2
C10ORF105
FOXK2
MIR5680
HCFC1R1
EP400
RNH1
ARID4A
C17ORF99
DKFZP434K028
ANKRD18B
ANKRD18A
MPDZ
FGF2
OLFML2B
SLC25A42
VAV3
VAV2
SHBG
ELOVL2
FAM105B
FAM105A
BAIAP3
MIR4666A
LIN52
CLUAP1
LOC100133315
PXDC1
TNPO3
RAB8A
SYVN1
MIR3687
LOC606724
CACTIN-AS1
DUSP3
NKD2
SHPK
ATP8A1
PAQR4
FADS3
BCAP31
PTENP1-AS
BLOC1S5-TXNDC5
MIR320A
GLB1
STAT5A
NKX3-2
RPL12
VHLL
FBL
LRRC14B
KCTD7
MIR670
GPR50
C19ORF82
FAM83F
MIR101-1
FAM83D
DGKZ
HCFC2
CPNE7
MLC1
PYCARD
DGKA
SDHA
ALDH6A1
LINC00963
MOV10L1
SBNO2
MAST1
CTC1
PCSK4
VPS8
DUSP22
AMZ2
TAZ
MRPL54
FOXN3-AS1
SLC35E2B
ARHGEF12
SF3A2
ARHGEF18
CEP76
COLEC12
POP4
KLC1
NPW
MMP17
ELAVL1
LSM14B
SNORD35B
SNORD68
CHCHD2
APOM
MST1
LOC100287177
ZNF510
KCNQ1
HOXC10
BLOC1S3
SLC39A3
PREPL
SHB
CABP1
ATXN2
ATXN3
ATXN1
RET
MIR4309
PPP2R4
ZNF839
TSC1
SLC25A51
CDC34
CDC37
S100A2
EPOR
LONRF2
STK32B
LTK
KIAA1598
APBA3
METTL16
MICALL2
ABT1
B4GALNT4
ANKH
NPR2
WDR81
WDR83
KAZN
PEAR1
ELOVL2-AS1
SKA3
LRRIQ1
NDUFC2
ADAT3
E4F1
RNU86
EXOC2
CA9
E2F3
BNC2
ZNFX1
MAPKBP1
ANK1
EEF2
FLJ22184
LINC00958
TUSC1
GABPB1-AS1
EVA1B
IZUMO4
TNNC1
USP20
DDX39A
NDUFC2-KCTD14
RPLP2
PLXND1
CDH5
CDH6
IFITM1
RAB5C
CENPB
AMACR
PALM
SSH3
GTF2F1
RNF19B
SLC41A2
GH1
TUBB4A
DMRT1
DMRT3
EMR1
LAMB2
RUVBL2
C1ORF56
IQCA1
FAM129B
MIR339
DHPS
ZNF182
C1ORF35
ALYREF
MIR3180-4
MIR3180-5
NUP62
GLTPD2
DNAH2
EGLN2
SEMA5A
SH3TC1
LYNX1
LOC143666
ZNF235
LOC100129917
GAS2L1
C17ORF75
TBX10
RANBP9
RANBP6
ZNF438
RANBP3
XK
RALGDS
GNB2
HN1L
AGAP3
MERTK
TAPT1
UHRF1
UHRF2
CNNM1
LOC284757
PIP5K1C
MYO9A
CECR5-AS1
STAB1
PUS1
KIAA0232
LGI4
LGI1
ECE1
CLIC2
FKRP
GBAP1
EVC2
CDYL
ZBTB1
ATAD3B
ZBTB5
ZBTB4
CARD11
NDUFS7
HCG27
CHRM1
CASC3
MIR22HG
MIR3648
MIR3649
CHST13
VAMP5
WFIKKN2
VPS16
TBC1D22A
ROCK2
SLC6A3
NUDT14
LRRC16A
C17ORF61-PLSCR3
NAALADL1
FMNL1
IRF2BP1
DGCR6L
HCG9
ANKRD46
AQP3
LRRC4
SNORA10
IRF2BPL
RFNG
PLD4
MORN1
PHB
MAATS1
RNF182
RUNX1
ZBTB25
PTPLAD2
RRP9
HRAS
MED25
SEPT9
TNFRSF12A
HOXB-AS5
LOC344967
SCNN1D
ZFAS1
RIC8A
PLCB3
LOC400548
PARP3
USP32P1
DSP
PAPD4
DTNBP1
LOC286059
LMNB2
CAAP1
JMJD7-PLA2G4B
RPSAP52
MELK
MIR328
SPATA6L
FGF22
PPP2R5C
SH3YL1
C2CD4C
MOB3B
MOB3A
CTNND2
ZNF30
FBXO9
SH3GL1
ZNF668
STRN4
JMJD7
JMJD8
SPHK2
FTH1
ITPRIPL1
MTSS1L
FOXD4
FOXD2
CHMP1B
EP400NL
GAREML
HSD11B1L
RUSC2
RUSC1
PFAS
SARS2
NS3BP
MPRIP
CORO1A
F13A1
DCLRE1C
YES1
GDNF-AS1
MLLT6
UVRAG
RNU6ATAC
MLLT3
VPS33A
ZCCHC7
PDE6G
MIR4638
PPP6R2
GTPBP3
LOC100507194
MIDN
ARID3C
DRD4
LOC285547
ATF6B
BCL3
C18ORF56
MAN2B2
ADPRHL1
UBE2QL1
MIR192
MIR3671
MIR3679
NKX2-3
NKX2-6
MIR4458
LINC00620
TSPAN9
AHCYL2
STUB1
ANAPC11
NECAB2
SPAG8
SPAG9
ALOX5
CSNK1G2
SNAPC2
SERPINB1
KLHL9
PCGF2
UBOX5-AS1
HIRIP3
PP7080
SNORA64
DEK
NPRL2
PLXNB2
UBAP2
KBTBD2
PCBP4
RNF223
CAGE1
TMEM170B
SIRT6
EFEMP2
SGTA
TRIM46
TRIM41
FSD1
HOPX
RASA4CP
FLJ10038
RBM24
HIST3H2A
FNBP4
SLC32A1
GNAI2
ATP5D
CCDC63
TBC1D7
ODF3L1
RUSC1-AS1
TBXA2R
POMP
KCNB2
LOC729177
CAMKMT
PAIP2
PAIP1
MIR199A1
FAM86EP
CLTA
KIF21B
RPS11
RPS15
CLPP
RPS19
DCAF12
RRM1
DDX11-AS1
GRHL1
CRABP2
GRHL3
SLC9A3R2
IL17C
OSMR
MIR5088
SLC35E2
DAPK3
SNTA1
GLIPR2
SSSCA1
KIAA1432
MAN1C1
GGT5
MIR22
DAZAP1
PTPRS
PRPF38A
PTPRD
CREB3L4
PTPRM
MYOZ1
TLCD2
TRAPPC2L
UBL7
PPAPDC3
PPAPDC2
STK11
FKBP2
NAA60
C21ORF91-OT1
DMPK
SV2A
UNKL
C18ORF42
FLJ35024
APRT
GATA4
UBXN6
MIR4667
MIR4665
FKBPL
GM2A
MIR4669
TCF19
RMRP
RASL10A
APOBEC3A
LOC100128398
SOX18
CCT5
LINC00526
TIMM13
CHRAC1
INSIG2
GDI2
RPRD2
FTL
TNK2
ZC3H4
GPX3
GPX4
TTC39C
HES3
TLE3
TMEM80
RCAN2
TNFRSF10B
DCTN3
CDC6
OSER1-AS1
NDUFV2
CROCCP2
TM9SF1
SIT1
RBM19
GGN
PARVG
LAMA1
SLC25A41
RXRA
BPHL
RNF25
MXRA8
MCRS1
C5ORF51
LSP1
KRTCAP2
SSTR2
TUBGCP3
MIR345
COX5A
TMEM259
TMEM256
PSMD3
C1ORF85
KIAA2026
ZNF646
CNOT1
APOL4
RNMT
LTBP4
BANP
ARIH1
ABO
ABR
SUFU
APC2
ST6GALNAC6
ST6GALNAC4
CRAT
TOB2
SPIRE1
KIF13A
MBD3
LILRA4
TRMT112
TSPAN19
REXO1
PKP3
INSRR
ACOT7
FAM173B
FGR
SLC12A5
SLC12A7
NDUFA10
NDUFA11
FOXF2
SPIN1
TMUB1
UTP14A
TESK1
FCER2
ALDH5A1
ELMO3
VLDLR
SNX8
FUZ
SLC29A4
LOC100507577
LINC00667
CCDC127
MIR4672
KHSRP
NRTN
TELO2
ZNF300
BCAR1
TUBB2B
IRF3
ERVK13-1
CLUL1
SNX29
NEIL1
PDX1
CLK2
CLK3
CD70
CD72
ONECUT3
CIRBP
ONECUT1
PLA2G4C
FABP5
SH3BP1
LOC402160
PANX2
ATXN7L3
NLRP6
NLRP1
FASTKD3
ZBTB14
WDR26
TNFSF9
WDR20
DDX19A
DDX19B
RAB12
ANO1-AS2
ATP6V0C
KLHL15
APOBEC3A_B
UNG
ATHL1
ERICH1-AS1
GABPB1
LOC100996634
MRPS12
RNF38
C5ORF45
OPRL1
SOX4
TPPP
PFKP
KDM4C
KDM4B
MED13
MED15
CCHCR1
LSM7
MFSD7
THOP1
MIR1181
HMHA1
CTNS
CYB561D2
PHYH
NOTCH4
SSR1
TGIF1
FGFRL1
NISCH
EPB41L4B
MIR4751
PTENP1
RANBP17
SLC35G6
TSNARE1
BHLHE40
GADD45B
MST1P2
MYRF
FAM210A
MIR4801
SLC25A22
SLC25A23
SLC25A29
LOC100132356
FRS2
TNFRSF14
TWSG1
TRPM4
SURF6
METRN
TUBB6
ACSF3
MAN2A1
TUBB1
RPP25L
ZNF581
CR1
MIR4648
SLURP1
LOC284023
TBC1D14
STK36
POLR2J4
SYN3
PAPD7
VMAC
MKNK2
B3GNT9
CCR7
CD82
SNX19
ICAM5
ICAM4
MARK1
MARK2
SLC8A3
BCL7C
CTDSP1
LY6D
EFNA3
EFNA2
CD68
EFCAB11
MIR580
LRBA
GALNT11
PLXNA3
LINC00471
PDE4A
WDR18
CDH12
C6ORF70
MAP2K2
ZMYND10
AACS
MCUR1
CGGBP1
ACY3
KMT2E
MTPN
INO80E
THAP7-AS1
DMRTA1
SLC2A4RG
HTR1D
COL20A1
ZNF512B
LAT2
GSC
LDLRAD4
SERPINB9
ZNF71
ZNF77
RYR2
GNB2L1
GOLGA2
EDN1
PTBP1
NNT
ZNF664
SCAMP4
UMODL1
TSPAN4
LOC285548
TDP1
ELFN2
CIRH1A
KCTD19
FZR1
PRAC
TBX1
PTMS
L3MBTL4
GFRA3
ZKSCAN8
CORO7-PAM16
GLIS3
UBE2L6
C2ORF73
KCNA7
MAPKAPK3
GOLPH3
PIK3R5
SAMD1
BET1L
FAM102B
IFT74
SDCBP2-AS1
GYS1
G6PD
FAM8A1
SLC51A
BTBD2
ATP8B5P
ABL1
PCED1A
NPLOC4
LOC100271836
IKZF2
DROSHA
CCDC107
FLJ13197
HNRNPL
PDCD6
IL4I1
HNRNPC
REEP6
CECR5
CST11
HMGA2
HMGA1
ARFGEF1
GCAT
ID4
PLGRKT
PGPEP1
RGS19
SREBF1
HSP90AA1
HMX1
VCAN
SPACA5B
RAB37
RAB31
FLJ16779
LOC100506083
AHDC1
DAP
C19ORF70
PDGFA
LONP1
PDIA5
ACAP1
ORC1
LUZP6
NFIC
NFIB
LOC100129195
PLEKHG5
BBS1
ZDHHC8P1
GDNF
MIR194-2
