# Supplementary material for: Identifying Network Perturbation in Cancer
Source: PLoS Comput Biol. 2016 May 4;12(5):e1004888. doi: 10.1371/journal.pcbi.1004888 (PMC4856318; doi:10.1371/journal.pcbi.1004888)
Supplement: S1 File — (ZIP) [file pcbi.1004888.s001.zip › files/tf_data/CD34_5k/PAX5.csv]

SSPN
ELANE
EXO1
NCBP2
HIST1H4K
LOC100996342
FTSJ3
ARFRP1
ATPIF1
SLC50A1
ZNF708
PPP4C
PIK3CD
PTPLB
ZC3H10
MIR553
SPN
DRAP1
KDM2A
KDM2B
CCR9
ABCD4
TMEM51
LOC100507351
SP9
ZNF45
IQCB1
IRS2
XPC
SP1
SP2
SP3
POLR3GL
CAMKV
PRKAG2-AS1
RAB40C
MEG8
DUSP28
RNASEH2B-AS1
CLDN6
PLCB2
LOC100129973
ATP2A1
ITGA7
MGST3
CXORF40B
EDC4
IQSEC1
SWAP70
CD99L2
UFSP1
VPREB3
XPO1
MIR5092
DGAT2
FBXL12
LSR
WSB2
HRH1
RRN3P3
SDK1
XPOT
CHST8
HMGB3P1
COL4A2
COL4A1
GRN
HPDL
CHST6
RPS6KA1
TP53I13
PSMD13
GPSM3
SIGIRR
ZNF296
MANSC1
METTL2B
SESN2
SMAD4
LIN37
C11ORF65
MTIF3
MTIF2
NDUFAF3
HOXA-AS4
FZD10-AS1
ZSWIM5
ARF3
CKS1B
ARF4
MOBP
SZT2
SNORD18A
SNORD18C
SNORD18B
NACAP1
CABYR
BFAR
LOC100506810
LINC00672
FAM156A
CCDC116
CCDC114
FAM20C
CCDC112
METTL23
CXXC1
CLPTM1
ATP1A1
LRRC23
MGRN1
SPHK1
CBLB
NADSYN1
CPEB2
ARL15
PDDC1
GCHFR
MIR4533
ARHGEF16
IFT81
EEA1
UBTF
TMEM159
CLIP1
CLIP4
RGS12
HOMER2
KISS1R
CD48
RSF1
DMTN
ZNF48
FLJ31306
NIPAL1
THAP3
THAP7
GLRA3
PNP
CALR
CALU
SMKR1
HSD17B7P2
FAR1
WDR70
ATP6V0E2
SPG11
CFP
LINC00894
TAC4
NQO2
CCRL2
PES1
MIR493
LOC100272217
CD72
GK
ASB8
SIX3
GSTTP2
CLEC1A
HDGF
ZPBP2
EEF1B2
PDE8A
SMDT1
RAB27A
RCC1
WDTC1
SH3BP5
POM121L9P
RHBDL3
ZNF846
ELK3
YDJC
EYA3
RNF103
DBP
PAK6
CD300A
PAK2
XPNPEP3
FOXP3
MIR940
IL10RA
SERINC5
SAA2
SERINC2
ZNF593
MIR1179
MED8
MNX1
MIR3926-2
ANGPTL6
MXD3
ZNF609
ATXN7L2
CAMTA2
CAMTA1
TNS3
PLTP
SDF2L1
NLN
IGF2
TCF4
DPYSL2
TCF3
NCBP2-AS2
LOC338963
NUDT3
NPFFR2
SMIM19
EPS8L1
COL16A1
ABTB2
GJA4
CD164L2
ARL2-SNX15
SHISA5
PFN3
TP53BP1
ISLR2
GAS7
COX17
PDGFRB
EPHX3
MFNG
RASGRP3
CDT1
RPLP1
AIDA
LRRC3C
RASGRP4
C6ORF203
C17ORF107
TPM4
TPM3
AMDHD2
FBXW7
KIAA1683
CLIC4
DPAGT1
LRSAM1
UGDH
CELSR2
TMEM143
PPP1CB
ZNRD1-AS1
ATXN2L
PPAN
LRRC36
MFN2
PPAT
IDH1-AS1
ECRP
F2RL3
SH3PXD2A
MAD2L2
ALOX12P2
SVIL
TNKS2
ATP6V0C
TCEB3
DCXR
PRDX3
IPO11-LRRC70
ITGB1BP1
TST
IQSEC2
AXIN2
LOC146880
ERO1LB
MYLK-AS1
APOF
VASN
ST3GAL6
RAC1
RUFY2
VCP
CYTH3
IL6R
CYTH4
DPH1
BCL6
SLC16A3
SLC16A6
WIBG
ARHGAP33
DCAF7
CANT1
BCKDHA
TUFM
ERV3-1
DOLK
LYVE1
KCNQ1DN
CKM
MAMSTR
CD37
UQCRH
POLR3A
B3GAT3
FAM66B
POLR3K
POLR3H
JOSD2
TTC30A
DLGAP4
ASRGL1
PRMT8
BMP8A
CLCN2
SLC25A1
FBXL16
CLCN7
CLCN5
BGLAP
PNKD
BRD4
MOS
BRD2
KAT8
DNAJA3
RBM42
MIR150
MIR623
MIR620
KAT7
GALR2
NKAP
RP9P
TTC13
TTC18
SLBP
MRPL23
DNAJC27
LOC100129175
LOC440434
GAB3
ST3GAL6-AS1
ZNF853
NPTX2
NPTX1
NDRG1
KIAA0922
NDRG4
AEN
THEM6
PPM1D
SRSF1
CHD1L
MSMP
EGR3
PPM1M
HOXA5
RNF130
LOC100130705
RTKN
NKX2-4
RNF139
POLA2
DALRD3
CLNS1A
FAM86A
MIR4513
PAX5
CDK8
PAX6
RPUSD3
PTPN1
MIR4514
PPP1R10
SLC3A2
EPHA5
NANOS2
NEU1
WASH2P
CAMKK1
TEDDM1
EIF4EBP2
NRF1
AGBL5
BAG1
AGBL3
BAG4
LINC00254
MYO1C
LOC100505738
ADAMTS10
ARRB2
RPS2
ADAMTS17
SLC39A1
VDAC1
NTRK3
MIR24-2
CHMP6
BCR
SLC52A1
SLC52A3
DEF6
LCN2
GMFB
PPAPDC1B
HOXA10
PSMA1
TMEM204
TMEM205
C2
ZNF107
FAM160B2
ATAT1
GALT
KIAA1324
KCNH4
USP4
PREPL
SRR
CS
LGALS2
RMND5A
ENKD1
SNORD16
CKMT2
SEPT11
AGPAT5
COL1A1
AVPI1
C11ORF68
SMCR9
KIAA1522
MPDU1
PPTC7
PEX14
ALDH1A2
PEX16
LOC338799
RAB3IL1
AP3B2
RPL28
NAP1L1
UNCX
SLC48A1
RGS2
ALOX5
MID1IP1
MIR548W
AADAT
GIT2
MIR375
LOC201651
TMEM194B
ILKAP
PIGZ
HPD
RHPN1
LOC100506606
SNORA11C
SRRM2
CCDC176
ATP6V0E2-AS1
C2ORF88
RGL3
FXYD6
MIR3175
ZFAND3
DMGDH
PLIN2
ENOSF1
SMAP2
TRERF1
SLC39A14
MIR4516
EIF1AX
RSBN1
ZNF79
ARHGAP22
ARHGAP27
PTP4A3
PTP4A2
ARHGAP29
FXYD6-FXYD2
TDRD9
DDIT3
DNAJC10
AOX2P
IFI30
MIR3173
BMP4
RBP7
UBR2
TOB1-AS1
LOC730668
UBR4
GPR3
BMP6
TWF2
SOCS3
SOCS2
EIF4G3
LOC731223
ARPC1A
PPP2CB
WDR59
C19ORF26
NR2F1-AS1
EEF1D
PTOV1
RPL4
OLFML3
TMEM120B
HOXC4
HOXC6
CD151
HCST
CTIF
RSAD2
CHD2
CHD4
CHD9
MIR142
MNT
MIR632
GATA3-AS1
PAQR4
GATSL2
SNORA78
SNORA76
MFSD6
WFDC5
POLR2H
F11R
TLK1
PLSCR3
CCNI
GTF3A
ITM2B
MTTP
BATF3
IL17RE
IL17RC
MCPH1
FJX1
GRASP
NCOR2
NCOR1
FZD3
ZNF628
FZD7
CACNB3
FZD9
CACNB1
ZNF627
CACNB4
NEURL2
NEURL4
ASH1L
SIAH1
HOXC5
LOC101559451
GGA1
MLXIP
ADM
PROX2
TACC1
PKD1
TACC3
TMEM238
TMEM235
PSMB6
BRE
KIF20B
TMEM230
MKI67
GNMT
JUNB
JUND
HIST1H2AL
GNAT1
C6ORF226
P2RX4
BCL2L14
NTMT1
TMIGD1
KCNK7
SNORA16A
NUP43
ZNF550
HSD11B2
ZNF791
MIR4727
TRAF3
TRAF5
PPAN-P2RY11
MIR4721
HOOK3
TMPRSS2
SH3BGR
ALS2
N4BP3
PLXNB1
LRRC56
LRRC57
EVI2B
FOXN3
NICN1
MIR4740
RPL31
LMNA
TARBP2
GRIN2A
NSUN5P2
KLHDC8B
ATF1
ZNF286B
FLJ13224
ASXL2
ZCCHC17
MIR631
SH2B1
MOCS3
SBF2
ABHD13
EEF2K
LHX2
SMG6
LHX4
SAMD13
SAMD11
LHX8
LHX9
COMMD1
SMG9
PTGER2
C15ORF39
TOR3A
LOC729506
ZMYM3
NPR2
ZMYM1
LHB
ZMYM4
MTFMT
CAMK2D
SLC38A8
PTGR2
FBXO17
TMEM9B
OSBPL9
MACROD1
OCA2
CXCL10
AKAP4
AKAP2
CD3EAP
TUBB4A
UNC5B-AS1
SNRNP25
RPL19
SNRNP27
STARD3
FAM20B
YBX2
CCDC115
NOVA2
NUAK2
LOC730183
TANGO6
POLR1B
KRR1
MIR3188
C14ORF2
STIP1
HIP1R
WDR41
WDR46
TBC1D20
ZIC2
JAK3
RNF103-CHMP3
VSX2
GTF2I
NR1H3
ALPK3
HOXB9
SENP8
HOXB2
FIBCD1
UCK2
HOXB7
THBD
CSGALNACT2
DNAJC8
DNAJC9
DNAJC4
MIR601
ANKRD24
WDFY2
SLC18A2
EFCAB4A
ECHDC2
WDR83OS
MIR191
TPI1P2
NRN1
RAP1B
SLC2A11
RNPEPL1
DYRK3
SNORA68
EFHC2
SNORA64
SNORA65
SNORA67
SNORA60
SNORA61
CDIPT
NCOA3
NCOA1
TMEM9B-AS1
FLJ10038
TMEM18
SPCS3
NR2F1
SLC7A8
C1ORF141
LIMD1
RNF151
INHBE
ZNF83
CEP41
TBPL1
SS18
ST7L
HCRT
CAT
PDE10A
CAPZA2
CAPZA1
APOBEC3H
SCARF1
LMO1
ENHO
IL21R
GEMIN7
TBCA
ALOX5AP
CHAF1A
CDIP1
GUSB
PRKD2
ERBB2
KRBA2
CHMP4B
FAM109A
MIR4743
BHMT2
SH2D3C
LARS2
EIF2S3
TBXAS1
CDK19
TOB1
TOB2
LOC100652739
CDK16
TMEM255A
KLF7
MIR4749
PSMC3
N4BP1
PSMC5
KLF9
PAN3-AS1
FAM189B
NCR3
CTSF
USP44
TRIP10
MEX3D
P2RY6
MEX3A
C9ORF53
SNORD37
SNORD34
MIR4530
SNORD33
MAP3K12
MAP3K13
ZNF540
PPP3CB
APITD1-CORT
FLJ37201
SFTPC
FAM60A
LRRC41
MARCH4
IKBKG
MARCH3
MARCH2
LRRC48
FOXI2
MARCH8
UBXN10
UBXN11
B3GNT4
GNL1
B3GNT2
DEFA6
EIF3A
EIF3B
B3GNT9
ADRA2B
ADRA2C
TFRC
ARMC12
SLC32A1
CCNL1
FCHSD2
EDEM2
HRK
CCDC159
SYT8
OSBPL11
VAT1
LOC100506585
SLC2A6
SYT2
SYT6
LOC285847
MESDC1
MESDC2
TNFAIP8L2
C20ORF201
LOC283214
EXOSC6
FAM189A1
EXOSC5
GTF2E2
LINC00239
NBL1
TULP1
GAD1
RRBP1
OXT
KIAA0895L
TNFAIP8L2-SCNM1
MIR3190
MIR3191
LOC100507501
RALY
IQUB
FBRS
DEPDC4
GPR97
ALKBH7
ALKBH5
VPS54
TRNAU1AP
PSMB10
BRE-AS1
SCYL2
RCOR1
RFPL2
TIGD5
SMPD3
FLT4
FBXL5
SET
C6ORF1
DNAJB1
TMEM200C
S1PR4
SDR9C7
HNRNPAB
DIDO1
H1F0
HNRNPA3
PODXL2
FIGNL1
ENO3
ZNF805
CARF
LLGL2
MIR365A
LRRFIP2
DUS2L
IRS1
UGDH-AS1
OIP5-AS1
HOXA7
HOXA6
CDK2
IGLL1
HAPLN1
HOXA9
SKOR1
OXLD1
PTK6
BPI
LIMS1
PRKY
SEMA6B
CD320
LOC149086
ADCK4
RGL2
ARHGDIG
BCDIN3D-AS1
RTBDN
NARFL
MTX1
NANS
PACSIN1
PACSIN3
AMD1
MATN4
PRKCA
PADI3
PRKCZ
EBF2
PADI6
SCML2
UCP2
NAT8L
DDX23
DDX21
NRM
ACKR5
DDX28
PFKFB4
MEIS1-AS3
ZNF91
HRSP12
LOC100505695
CHTOP
TOP1P2
RAET1E
UBE2J2
TBX21
RAET1K
MIR5586
FBXO16
PPP4R1
PPIL4
PKD2L1
ACHE
CWC25
PPP1R3F
SNORD48
TRUB2
TMEM191A
BCLAF1
MAP3K4
ZNF570
ZNF571
PET117
ZNF573
HIST1H1B
SETDB1
LUC7L3
TRPV2
SNORD42B
CCDC77
SNORD42A
SHC1
CTSA
IDH1
CCDC78
HIST3H2BB
RPL12
SNORD4B
SNORD4A
CTSS
LRRC70
FGFR3
NME4
NME5
INPP5D
NME2
LOC100133612
CSHL1
ZCWPW1
PRSS27
PRSS21
PRSS22
SPEG
RGP1
CSRP2BP
CNST
MATR3
MYADM
ATP6V0A2
NT5M
SMG1P1
TBATA
PTOV1-AS1
PNPLA3
ECH1
PNPLA1
CAPN10-AS1
C15ORF56
C15ORF52
MAP1A
UNC5B
VGF
LBX1
CCM2
ATG13
DECR2
PWP2
KIAA0754
PHF20
UBE2I
DSCR9
GNAS
C12ORF5
PTCD1
MAP1S
NRROS
WNT10A
ZHX1-C8ORF76
UBE2T
LCK
DPF1
SEC14L1
RPL18A
SEC14L4
PTAFR
UPF2
KRT8
BTBD11
SPATA31C2
PHTF1
SIK3
RHBG
TMCC1
CASK
TMCC3
LFNG
ARL3
NDUFA7
EPB41L2
COMT
PLEKHM1
MAST4
VPS4A
SALL3
MIR665
TNFRSF1B
CD180
FAM171A2
SLC43A2
FAM72A
FAM171A1
SZRD1
WNT6
IL16
PPP1R15A
FARSA
LINC00574
PDCL
COLGALT2
SNORA44
SNORA45
BPGM
SNORA41
JARID2
BIRC2
ST8SIA2
C1ORF174
ATP11A
TRA2B
ZNF813
RB1CC1
DAD1
SPTBN2
SPTBN1
MKX
PAN3
VEPH1
RNF170
PCDHGA10
TNFSF12-TNFSF13
CBR3
MCCD1
OGDHL
ANXA1
POU3F2
SLC44A2
SLC44A4
ANXA4
DFFA
MCM5
MCM3
KRTAP4-11
HPGDS
DUSP12
NXNL2
SAMHD1
PCAT6
CYCSP52
DNPH1
EPC1
POGZ
NDUFS1
NDUFS3
RTF1
COQ4
LOC728730
COQ6
LOC441009
FLJ45079
CTRC
PARN
ISL2
ZBED3-AS1
SBF2-AS1
PCDHGB6
HBZ
MROH6
DGCR8
ZNF143
WWC3
WWC1
NDUFB10
GSE1
MICAL2
ZNF787
COX8A
GOT2
ZNF789
C1ORF194
SYPL1
RPP40
VWA7
RANGAP1
ZNF367
VWA1
PKNOX1
KCNN3
KCNN1
C9ORF72
PMEL
OTUD6B
H2AFV
SNORD51
SNORD52
MST1R
FBXL4
TLR1
TLR6
ZNF569
TLR9
ZNF561
C10ORF105
CCDC63
TMPRSS9
HLA-B
PHF21A
NFKBID
MIR5689
RNH1
CLTC
CLTB
ARID4A
TFAP2E
TMEM114
DPEP1
MIR4688
FAM161B
DKFZP434I0714
KANSL1L
C17ORF97
SCAF11
HAUS2
TEX40
NR5A2
SLC35A2
ANKRD18B
UBXN7
LINC00599
NACA
TFEC
SNORD32A
SNORD101
SNORD100
SLC26A2
EHMT2
SNORD104
CD300C
SART3
SNX13
TPTEP1
GET4
MIR4316
HENMT1
SDC1
SDC3
C15ORF62
ECI1
KCP
BAIAP3
C11ORF83
LIN52
PDZD8
HMGA1
WBSCR27
MCOLN2
FAM122C
PDE3B
MIR3200
MSL1
TNPO3
NR6A1
SNX11
CNKSR1
GP1BB
SYVN1
BCO2
PPP1R12C
LOC606724
DUSP1
CUZD1
DUSP2
LRRC8E
GABPB1
ELN
SHPK
ATP8A2
ANKRD34A
RDX
PAQR7
BCOR
FADS3
NAP1L4
VPS39
SYNGR3
SYNGR4
ACTRT3
MSTO2P
CDIPT-AS1
MDGA1
MIR1972-2
MIR1972-1
KCTD7
MIR27A
CDC42P3
UNC93B1
TNFRSF10C
C19ORF82
FAM83G
FAM86B3P
CARNS1
LOC100506325
IDH3G
EXOC6B
C1ORF200
CPNE7
LOC388282
RFTN1
USP6NL
DGKA
SNORA33
DNMT3A
PTPRA
CNP
SNORA39
LIX1L
PTGIR
USP12
USP13
ALDH6A1
USP15
ANKRD63
NEK2
RTEL1
NPM1
FAM63A
PCSK1N
INPP1
GFI1
RNF165
TXNDC15
MXI1
MIR3926-1
MIR589
BHLHA9
AHNAK2
IFITM10
SCFD2
CRKL
PRKAG1
PRKAG2
PCSK7
HIPK3
HIPK2
VPS8
SEMA4A
DUSP22
BOD1
ESPL1
FOXN3-AS1
ARHGEF12
MIR1205
FGF14-IT1
TRIQK
GPR37L1
ZNF682
MRPS31P5
ZNF684
LOC400927
FKBP4
MT1G
TTI2
LST1
FKBP5
ZGPAT
POP1
COLEC12
NPW
ZNF197
FBXW11
ELAVL1
HINFP
CDKN1B
LSM14A
QSOX1
UBE2D2
SNORD35A
SNORD35B
PDS5B
C9ORF66
MEI1
BUB1
BAZ2B
CHCHD2
IL6
GSX1
PAICS
NUDT1
VWA5B2
TRPT1
TMEM127
ZNF223
FRAS1
TMEM123
UBE2E1
KCNQ4
KCNQ5
TMEM129
SAMD14
HOXC10
AKT2
PPP1R18
UBE2E2
XIRP1
SLC39A7
LOC100507032
TCN1
TCN2
SLC35B1
PTGER4
FBXO36
ZNF425
FBXO31
SAT2
PELP1
MIR4308
MIR4309
MBOAT1
COLGALT1
P2RX6P
HTRA2
GPRC5B
SLC25A51
PRH1-PRR4
SKIDA1
SMC3
DNAH2
LONRF3
PLA2G15
SP7
SV2A
TNKS1BP1
SCAF1
ALG11
CDCA7L
RIOK3
MIR4787
ARID5B
C21ORF128
MICALL2
ZNF248
SIX3-AS1
FOXP1
PPP5C
RBM6
RPL23A
LAPTM4B
IGF1R
EMID1
UCN2
WDR87
WDR83
WDR88
SPTBN5
LINC00483
CCDC42B
PFN1
MIR4437
ATP13A2
ESYT1
CXCR3
RAI1
ANKRD10
CXCR4
ANKRD12
JAG1
NUMBL
APPBP2
COA6
MREG
ADAT2
PLEKHO2
TTBK1
MIR641
ARSG
CEL
E2F1
CEPT1
CA6
MAGEF1
MGAT4A
CHRNG
CHRNE
CAMK2N2
PPP1R13L
EEF2
FLJ22184
TUSC2
ATP5J2
GABPB1-AS1
RHPN1-AS1
C5AR1
FGF14-AS2
BCRP3
VPS9D1
HYOU1
ARHGEF7
ANKRD13A
COTL1
EEFSEC
CDH7
TCAP
LIPC
TOMM7
LIPG
HAGHL
SIGLEC15
PALM
PAFAH1B2
SLC41A1
MIR425
GH2
CSF1
SFN
PLEKHA5
MRPL40
MRPL46
HCRTR1
ZNF207
WNT7A
C11ORF82
WNT7B
MEA1
NMRK1
RRAS
SRRM2-AS1
DHX30
LAMB3
DHX34
NCKAP5L
MPHOSPH8
BMF
CABIN1
RUVBL2
ADAR
CSRNP2
GATS
VASP
C1ORF50
ZNF768
MIR337
GPR162
EBF4
LOC100130417
TXNRD2
TFB2M
ZNF184
ZNF181
RNPS1
C12ORF68
RPP25
UBE2E3
C3P1
CNGA1
SHB
MIR3180-5
MIR4736
OLIG2
FAM185A
JTB
EPOR
WBP2NL
MTHFD2
HS6ST1
NSD1
ZNF500
SNORA3
LYRM1
ZNF235
TRPC2
PFDN6
ATP6V1F
TRPC7
ARHGAP17
GMNN
MPLKIP
RPL41
HMGN2
C17ORF70
RACGAP1
MYH9
LOC100287015
USF1
LOC401242
ZNF432
CADM4
FEM1B
CADM2
SLC35C1
GNB5
ARHGEF3-AS1
LOC644656
AGAP3
MERTK
NUDT19
MIR23A
IFI6
STX3
RSRC2
STX7
SLC23A2
MYO9A
LOC646278
POLR1D
LOC100289656
TGFB3
PHF13
DNAJC27-AS1
ZNF711
ECE2
LGI3
FZD10
UIMC1
FKRP
LPHN2
HDGFRP3
RAVER1
SNW1
PCBP1-AS1
CDYL
LOC400043
AP1B1
ABCC9
PHYKPL
ATAD3B
ATAD3A
NBR1
TXLNB
MGAT1
PXMP4
COQ7
SLC20A2
FLJ39739
VAMP5
VPS18
MGC21881
FEZ2
FIBP
RHOH
BOLA1
PITPNC1
BPTF
UPK1A-AS1
SLC6A4
LRRC16A
FCHO2
FCHO1
PODXL
MIR659
MIR658
ACTG2
MIR650
C1ORF229
FMNL1
CBFA2T2
CLN6
STAP1
CLN3
ENSA
TNFRSF8
MAPRE3
DIO1
MC1R
AUP1
ANKRD40
WNK2
SNORA10
USP39
TNIP1
VTRNA1-2
ACOT6
ACOT7
USP36
USP37
PLD4
ADCY6
ADCY2
EPO
KCTD19
RNF187
TCF7L1
PPFIBP2
RUNX1
MIR3155B
PNPO
MIR3155A
RNF214
ZBTB20
RNF216
SNHG9
IL21R-AS1
ZACN
RRP1
DOCK8
FAM208A
DDI2
DOCK3
HRAS
MBOAT2
HOXB8
VBP1
LINC00888
SEPT9
SEPT5
HOXB-AS1
TNFRSF12A
HOXB-AS5
SLC9A1
SEC1P
TNRC18
C14ORF80
MEIS3
MEIS1
NARR
JUP
SOWAHC
C11ORF95
TFR2
RALGPS2
BAHCC1
EPN3
GIMAP8
DDN
PAPD5
GIMAP2
ALDH4A1
AAMDC
LOC221122
LOC100144602
PHF2
PHF1
RASIP1
SMIM15
PHF15
RPP30
H2AFY2
TBX2
CRHR1-IT1
KCNA5
SH3GL1
STRN4
JMJD6
DNAJC9-AS1
ZHX1
KHK
ARL5C
RPS26
RPS24
ITPRIPL2
ZNF785
ITPRIPL1
RPS28
GPR108
MVB12A
NT5DC2
FAM92A1
HNRNPUL2-BSCL2
CAPN10
MIR600
MIR5091
SLC35D1
GATAD2A
CCDC85B
PPIA
SARS2
MIR4321
HMGXB4
LOC729966
SPTAN1
NS3BP
MOB3B
CORO1C
CORO1A
MYLPF
DCLRE1C
GDNF-AS1
PNMT
ECT2
MLLT6
TERC
PTHLH
NPAS1
NUP188
ZCCHC9
ZCCHC8
ASPDH
KCNS1
PHOSPHO1
GYLTL1B
SPOP
LBX1-AS1
MRGPRF
GTPBP4
GTPBP1
CAHM
TMBIM1
SNRNP40
GOSR1
PRDM8
CASP8
PURA
CFDP1
CD19
HECTD2
MAN2B1
MIR192
SLC25A3P1
LRFN1
SETD1B
MIR3675
MIR3677
NKX2-3
S100A13
FAM110D
PHYHIP
S100A16
MIR4458
MIR4453
TTYH3
NECAB3
SEPT10
ENTPD5
FDPS
COG1
ANKRD18DP
OSTF1
SNAPC2
CSNK1G1
MIR3185
PCGF1
NFAT5
FAM76A
PCGF5
LOC613038
HYAL2
AUNIP
LINC00535
MSTO1
UBB
ZNF835
ELP3
UBOX5-AS1
ANKRD54
H2AFX
ZFP14
MAMDC2
ST13
DPRXP4
KLHDC3
UBAP2
SHCBP1L
KBTBD4
LOC728392
AMN
TCTN3
ASXL3
ST3GAL4
C12ORF10
TMEM189-UBE2V1
LOC728554
PCBP1
TTC9C
GBA2
CDC7
LZTS2
AMT
LZTS1
SIRT3
C1QL2
SIRT7
SIRT6
RASL11A
SGTB
PLEC
TRIM46
NELL2
BSCL2
FAM57B
PEX3
PEX7
NRD1
DCUN1D3
HIST3H2A
CLDN11
CLDN15
NT5C3A
FAM222A-AS1
MIR1256
C11ORF48
HNRNPH1
TENM4
NES
ATP5D
ZNF746
GPR146
STMN3
GPR142
FGF18
KDM6B
ABHD16B
PFDN5
SLC16A8
LOC441242
ZNF219
CHST12
SNORD99
SYNE1
C16ORF86
SNORD90
HNRNPUL2
CAMKMT
YTHDC2
BSG
HIRA
SLC25A37
PDE4DIP
EMP3
ABI3
PVRL4
RPS12
RPS11
DESI2
DESI1
RPS19
ARL2
ZNF257
RRM2
DCAF15
C17ORF51
LEPRE1
UBASH3A
SLC9A3R1
BHLHE22
TRMT10A
LOC401463
LOC286083
DAPK2
NR3C2
PIM2
KCNJ16
PIM1
MLXIPL
MAP7D2
GGT1
MYNN
GGT5
MIR21
NAGK
TINF2
PRPF38A
PRPF38B
TMEM39B
PTPRF
CREB3L1
CREB3L4
PTPRJ
PGAP3
PGAP2
STK11
IFNAR2
C14ORF178
MFAP2
SRSF12
SAA2-SAA4
CPQ
TYROBP
CDC42SE1
DMPK
IRAK2
CXORF27
HBS1L
SAMD1
ASH1L-AS1
WDR4
ERO1L
APRT
MIR4462
LOC285972
GATA5
COX6A1
GATA3
MIR4665
C20ORF24
CCND3
PRR12
SCNM1
CSRP1
AK1
LOC284551
TNFSF12
APOBEC3F
GPR12
HSD17B14
MX2
MTL5
RAB6C
MIR4469
LOC155060
SFXN2
GABBR1
LOC388242
SPTSSA
GPR33
PANK4
SOX12
EFTUD2
ISG15
MAP1LC3A
SNX33
MAP1LC3B
C7ORF10
C7ORF13
TICRR
INSIG1
RPRD2
UBALD2
ZNRF1
LRR1
SPDL1
ZC3H4
MLANA
APITD1
PDE6B
TPD52
TUBA3FP
PDE6G
PRDM2
MYBBP1A
TTC39C
TTC39B
TTC39A
FLNC
CRIP1
HES5
HES7
TLE3
POLG
SLC4A7
PTCRA
DCTN2
DCTN1
SLC4A9
ZFP69B
DCTN4
TRIM52
MDK
C2CD2L
[truncated: 598 more rows]
