# Supplementary material for: Identifying Network Perturbation in Cancer
Source: PLoS Comput Biol. 2016 May 4;12(5):e1004888. doi: 10.1371/journal.pcbi.1004888 (PMC4856318; doi:10.1371/journal.pcbi.1004888)
Supplement: S1 File — (ZIP) [file pcbi.1004888.s001.zip › files/tf_data/CD34_5k/POU2F2.csv]

FGFR1OP2
RNF10
C6ORF120
REM2
HIST1H4L
MRGPRG-AS1
NCBP1
ZNF703
PIK3CA
ZSWIM5
ZSWIM6
PRND
ZSWIM8
MUC1
FAM84B
ZNF677
ZNF670
CLEC2D
MAF
MAK
NSL1
ITGA9
ATP2A2
LOC100505715
NOP2
PHLDA1
PHLDA2
CSDE1
XPO7
DGAT2
ABCA17P
RRN3P1
DSEL
KIRREL3-AS3
MPV17
RBM12B
CHST3
ZEB1
KCNH3
HLX
ATAD1
UTP23
GIT2
HLF
FOXC1
SMAD6
NDUFAF7
FZD10-AS1
RAD21L1
ARF4
SPARC
ARTN
MYLK4
AKNAD1
LINC00673
CEP170
CCDC116
FAM20A
MIR19B1
CXXC1
SPHK1
MIR1204
RAB2A
MIR1205
ARL15
XXYLT1-AS2
EEA1
DPYS
CDCA7
LINC00092
LYPD5
MIR762
LRGUK
C3ORF58
RAB28
THAP9
MIR3153
FAR2
EWSR1
HLA-DMA
TRIM14
SYTL3
LINC00898
LINC00899
PES1
RCBTB2
RCBTB1
MIR4500HG
SIX6
ZNF487P
SIX3
CNPY3
PIP4K2A
PRX
MRPL36
MRPL35
MRPL30
RFC1
FAM69C
RAB27B
HTT-AS1
MANBA
CDON
PAK4
XPNPEP2
FOXP1
KCNG3
COPS4
COPS5
MED6
MIR1179
MNX1
CEP97
ZNF608
FDFT1
TCF4
DPYSL3
DLD
NUDT4
DNAJB8
IGFBP7
SCMH1
CTBP2
COX18
TRIM8
SHISA3
KDM3A
ZNF334
FAM168B
TMC1
ANKRD13A
RPLP1
EIF2B3
PRKAR2B
LRRC3C
NOTCH2NL
MECOM
RSPH1
TPM3
ETFA
TGFBR1
ETFB
TPM3P9
TET2
CELSR3
FOXL2
PTCHD1
BBX
TJP2
LRRC34
LRRC36
MLLT4-AS1
TTN-AS1
TTC22
F2RL1
MAD2L2
MAD2L1
ST6GAL2
KTN1
ST6GAL1
TCEB2
LINC00642
PITX2
PITX1
ITGB1BP1
SMARCA5
FYB
ERO1LB
OGFR
ST3GAL3
CDC5L
ST3GAL6
RUFY1
RUFY3
GCGR
XPO4
WIBG
DCAF4
CALCA
CD38
GSX1
DYNLL1
CD36
CACNA1D
FAM46A
THRA
DLGAP3
TUT1
TRIM25
CDH23
SLC15A3
PTPN11
CCDC28A
NCMAP
LINC00663
C11ORF21
KAT2A
ARHGAP8
IFNGR1
NDRG1
ICOSLG
LINC00937
USP49
PPM1B
USP45
USP47
PPM1K
SRSF8
PPM1H
SIRT7
RNF135
ANXA11
TMEM71
TMEM72
CISD2
PAX5
PAX6
GCFC2
ASUN
EIF4EBP1
LRCH1
AGBL5
BAG6
MYO1E
MYO1D
RPS6
ARRB2
ARRB1
VDAC3
LOC553103
RPS8
DENND3
LOC100133286
ARPP19
PSMA5
FAM160B2
SRF
FBXO48
FER1L6-AS1
ATXN10
CD244
AKIRIN2
KCNH2
HHAT
MPDU1
SEL1L3
HIST4H4
RPL26
RGS5
LPCAT4
PIGA
MIR548W
AADAT
CALHM3
C9ORF156
ACTN1-AS1
LOC100506606
PPP1CA
CCDC170
PTGS2
ZFAND6
WDR5B
MAFF
MIR4724
EIF1AY
EIF1AD
ARHGAP21
MED13
DDIT3
COL19A1
IFI30
C3ORF36
C3ORF35
SOCS2
PACSIN1
ACSL6
ACSL4
NR1I2
FAT1
NR2F1-AS1
CCNI
C8ORF34
TRIM38
RPL6
BCL2L2-PABPN1
RASSF5
TRIM36
OGFR-AS1
CHD1
LRRK1
CAP1
HTRA2
SCT
TTC5
RNF41
ANKRD27
DCUN1D3
ZNF827
RHOC
AMPH
PRDM15
ABCG4
LRIG1
USP51
GTF3A
SNCG
ASCC3
AGO1
RNF122
METTL21B
GRPEL1
FJX1
CCDC109B
LOC100499489
BMPR1B
CD302
OPN5
AVEN
NFKB1
DNPEP
SIAH3
GGA1
MLXIP
PLCD3
ADO
ADK
EMILIN2
TACC2
PRKACA
DDX12P
PRKACB
CAB39
HIST1H2AD
P2RX3
LTN1
LOC100128787
IDNK
ATP5C1
BEX5
TRAF3
TRAF6
ESD
TMEM164
DENND1B
FOXN3
NICN1
TBC1D10C
ATF3
SMARCC2
ZCCHC10
PPAP2C
DBN1
CCDC148
LHX1
LHX9
WWP1
COMMD6
PPP2R4
C15ORF39
TOR3A
METTL17
METTL14
IGF1R
BCAT1
IFRD1
OSBPL3
ALS2CL
OSBPL6
KAZALD1
EIF2D
AKAP8
ARHGAP15
ARHGAP12
ARHGAP10
NUAK1
ANO6
FLJ31356
POLR1D
GNPNAT1
FZD10
NKG7
CHIC2
HCG23
JAK2
HOXB8
SENP6
BRF1
ING2
C9ORF40
RHOH
TTC37
LINC00359
SDCCAG8
SNORD46
ITPR2
MKRN2
C1ORF159
ZNF839
SNORA60
NCOA4
OR51V1
ARL8B
MAGI2
GRID1
CTF1
KDSR
IFITM4P
MIR4773-2
MIR4773-1
ZNF639
LMO2
LMO4
NPNT
MIR19A
CDK5RAP2
AHSG
LARP1B
CCDC144A
PLCG1
HAND1
ERAL1
COBLL1
DDX17
SLC37A1
LPIN1
GJB6
PSMC5
ARFIP1
STL
NCR2
CXCR2P1
TRIP12
IL17RC
RND2
WHAMMP3
RGCC
APOBEC3A
IMMP2L
STYK1
MIR4432
MARCH3
IKBKE
FOXI2
B3GNT5
TSFM
DHRS3
NABP2
MTMR1
WT1
PCYT2
IMPA1
DKFZP686K1684
MTFP1
CCDC157
KITLG
SDE2
SOCS2-AS1
VAT1
PRKRA
MTCH1
CSTF2T
TASP1
NFATC1
LOC283214
ZAR1L
DUSP12
MTDH
MIR550B2
HSBP1
HCCS
LINC00239
CYB561
CYP26B1
SLC46A2
RFK
MIR1915
LINC00693
PCDH17
ATM
STXBP5
LOC100289230
ITGBL1
SET
DAW1
KIAA1958
IFI16
MIR18A
DLX6
CARS
LOC100996485
E2F3
NPAT
GCSAML-AS1
CNOT6L
LLGL2
QRFPR
HOXA7
CDK1
CDK3
CDK5
CDK6
HOXA9
MIR663B
MSH2
VAV3-AS1
FAM83H-AS1
SORBS3
ARSK
RERE
INPPL1
FEM1B
DNAJC18
MATN2
PRKCZ
HIST1H3F
SGSM2
HIST1H3D
SCML2
TRABD2A
HIST1H3I
LOC100507254
LOC389641
RAB3IP
KIAA2018
FBXO17
CHSY1
SLC9A7P1
PPP1R3E
PARD6G
PPP1R8
PLA2G6
PLA2G7
ZNF575
KIAA1551
EVX2
CTSS
GPATCH2
PSRC1
NME2
C17ORF82
TIGIT
B4GALT4
LOC646626
LOC100132215
PID1
CHI3L2
LOC100132529
ZNF826P
TEKT1
TIAM1
PNPLA4
ALDH16A1
CLUH
GFOD1
LOC100507462
MED13L
PALB2
CDHR5
DSCR3
SHQ1
NRROS
GNAL
UBE2W
LOC341056
MIR7-2
SEC14L1
DACT1
PHTF1
SIK3
MTG2
TMCC2
GPR158-AS1
GPR85
COCH
JUNB
NDUFA3
NDUFA1
PLEKHM2
GMEB1
LINC00379
MTERF
IL7
VWA5A
MIR219-2
ST8SIA5
EIF5
EIF6
C1ORF177
RBMS1
CMAHP
ANKRD17
SPTBN5
SPTBN4
SPTBN1
RAB30-AS1
TFAP2C
CBR3
DPP8
NT5C1A
DPP4
OTOP3
ANXA5
POU3F4
GLTSCR2
MIR550A2
SASS6
FAM53A
POGK
EPC2
EPC1
NDUFS6
EMX2
TIMP3
ISL2
THAP9-AS1
PCDHGB3
LIPT2
FAM155A
ZNF142
BCS1L
ZNF148
ADGB
PHC2
GOT2
RNASE4
TMF1
ZNF367
ZNF366
KCNN2
ATXN7L3B
MIR3913-2
MIR3913-1
ROBO1
ROBO3
SNORD55
LOC100216545
DDX1
LOC286467
TLR8
H2AFJ
VDR
STMN1
STMN3
STMN2
INO80
C16ORF87
PPP1R21
C17ORF98
LOC389247
YDJC
UBE3D
KDM4A-AS1
TEX40
DLX4
MIR3130-2
MIR3130-1
DLX2
MTRF1
FAS-AS1
ASIC1
HIST1H2BF
DENND5B-AS1
FGF8
HIST1H2BH
APLF
HLA-F-AS1
VAV3
HOXD13
HTT
ACTR8
VAX1
NUDT4P1
GBX2
GBX1
MIR4792
SGCA
DUSP8
DUSP4
MAPK9
PYGO2
RDX
BCOR
ANKS1B
GATA6-AS1
PTENP1-AS
METTL1
WDR91
NXT2
STAT5A
CPED1
KCTD1
KCTD6
ADAM12
FAM83H
GPR55
ACAD10
PLOD2
LINC00568
USP6NL
DGKA
DGKD
SNORA39
LINC00966
USP11
BCL10
PACS2
SBNO2
BRAP
MXI1
IL27RA
RGS9BP
NEDD4L
SCG5
UBAC2
SEMA4C
SPATA42
CD180
SQRDL
MRPL55
ZNF688
SLITRK5
RPSAP9
ZNF670-ZNF695
COL15A1
DDX41
MSL3P1
MITD1
PLTP
RHBDD3
C1ORF21
GPR114
ZNF773
ZNF770
ELAVL3
UBE2D3
SETBP1
TPK1
TSTD1
TSTD2
CHCHD1
MST4
MAGI2-AS3
APOM
HNMT
FOXJ2
ST3GAL6-AS1
TMEM121
C10ORF114
HOXC12
BNIP2
CABP7
TCN2
FBXO36
FBXO30
FBXO33
NAB1
MIR3529
KIAA0355
MBOAT2
PTGER2
COL2A1
GPRC5C
SPI1
P2RY14
SLC30A10
ZFX-AS1
SFR1
MIR155HG
LASP1
ARID5B
MIR4782
NAA30
SIX3-AS1
ABT1
BANF1
ATP11C
B4GALNT1
ANKH
WT1-AS
MEF2C
HLA-DRA
CCDC42B
PDE1C
PDE1B
DYNC1I2
NUDC
UHMK1
HNF1B
JAG1
IVNS1ABP
COA1
BMI1
PLEKHO2
E2F6
CA8
EXOC6
E2F1
DNAJB8-AS1
CA4
ACBD5
ACBD4
ZDBF2
BRI3BP
RAD18
LOC285972
STXBP5-AS1
TNRC6A
FBLN2
PYCR1
FBLN7
BCRP2
ARHGEF3
PXT1
HPCAL1
MIR1470
LIPJ
RPL23AP7
LDB1
KDM1A
PAFAH1B3
PAFAH1B2
SLC41A3
SCARB1
CSF2
KAL1
MRPL40
CYLD
GATAD1
EMR2
SEC62
TRIB2
TRIB3
CYSLTR1
NEK7
NEK5
CABIN1
DDX52
OSCAR
ADAR
CSRNP3
VN1R2
STARD9
SF3A1
MRPS31P5
ZNF761
G0S2
VNN2
UBE2E2
ZNF22
DOPEY1
MOAP1
ZNF232
GPBP1
RNF113A
CERCAM
LOC401242
ZNF430
TBX18
VGLL3
MCM8
AIM1
VTN
AGAP2
RAB6B
TSPO
CNNM2
CSPP1
UNC80
SFXN5
PARD3B
SLAMF8
KRR1
LOC400684
NOC3L
LARP4B
NOD2
AQP10
ZBTB2
ZBTB4
NR4A2
RABL2A
TECPR2
TXLNB
MGAT3
HRASLS2
NUP62CL
LINC00162
TESC
IMMT
PITPNC1
POU2F1
THRB-AS1
TMEM140
LOC643339
C1ORF220
LOC728431
LINC00540
CLN5
ZC3HAV1
AQP6
AUP1
SNORA15
TNIP3
USP33
SCARNA1
TOR1AIP2
TOR1AIP1
PPFIBP2
RNF219
APBB1IP
ZNF75D
DOCK7
MIR2964A
SEPT9
HOXB-AS3
SEPT7
NKAPP1
SLC9A1
SLC9A3
TNRC18
CLDND2
SYT13
PLEKHB2
JMJD1C
RBM39
FAM98B
PLCB2
RALGPS2
MIER1
PTPDC1
PAPD5
LAMC3
LAMC1
PCDHGA6
ANG
ESR2
MRPS28
ESR1
RPSAP52
SPATA6L
PPP2R5C
SMIM15
RAP1GDS1
C9ORF89
SNORD89
PHF11
ZNF532
LOC286186
FHL3
LOC286189
SLFN14
SLFN12
KRTAP16-1
MIR92B
ZMIZ1-AS1
CCDC85C
ITPK1-AS1
MIR17
THUMPD1
THUMPD2
WASF2
MLLT4
OTUB1
FAH
ANKRD30BL
ZCCHC2
OR2C3
ZNHIT3
DCP2
MRGPRG
ARID3A
CASP7
CASP4
ECHDC3
CLMN
SLC25A3P1
CCDC28B
PIH1D3
LYRM1
PIH1D1
NIM1
NKX2-1
LOC100507557
NKX2-4
TRMT13
POLQ
AHCYL2
MYB
NUF2
COG3
CAB39L
LINC00857
EZR-AS1
TNFRSF10A
ATP8B2
STC1
LIPE-AS1
ZNF449
PGAM1
LY75-CD302
SHCBP1L
TNFSF13B
LZTS1
C1QL4
PLEC
PLEK
RBM26
SCTR
SCN7A
CLDN14
BTN3A1
TENM4
MIR4779
GAD2
MPZL2
GPR149
TRMT6
ZEB1-AS1
KDM6B
FGF16
DAGLA
DAGLB
POMP
DTNA
GOPC
SEMA3A
SEMA3C
HIRA
SLAIN1
RIN2
PDE4DIP
ARHGEF26
ARL3
BCL11A
LATS2
CNTNAP2
ZC3H12A
ZC3H12D
GRHL3
TSR1
SNORD38B
SNORD38A
PLCXD2
C1GALT1
UBE2G2
BIVM
KCTD20
SLC35E3
UBAC2-AS1
DPY19L1
DPY19L3
GLIPR1
AR
ACTN1
PRPF38B
EZR
LRCOL1
PTPRE
KCNT2
PTPRC
RNLS
MIR320C1
FKBP4
ZFX
TYROBP
APBB2
IRAK3
DIAPH3
GEMIN8
GATA6
MIR3665
COX6A1
GYPE
LINC00632
MIR4664
LMTK2
SNAP23
CCND2
ATF7IP2
PRR16
BIVM-ERCC5
PRR19
TBCE
RPS27L
GEMIN6
MTL5
RC3H2
SFXN2
IFIT3
SPTSSB
CCT8
PANK4
CCT2
ARHGEF26-AS1
PDLIM7
KRTAP5-AS1
MCCC1
CBY3
ZDHHC2
ERLIN1
SLC22A5
GPX5
PRDM8
HES5
KTN1-AS1
KLHL21
GIGYF2
KLHL22
THRB
SLC4A4
SLC4A7
SLC4A2
POLK
DCTN5
TMEM259
ASPM
CCDC144B
RBM15
IL17D
BEND4
PLCL1
ALK
GPR155
GPR158
GSTZ1
SSTR1
ABCA3
TUBGCP3
KCNC4
COX5B
PSMD4
TMEM251
SGMS1
CPSF3
MAB21L1
ZNF646
RYBP
APOL4
SPON1
RTN4
ITGB8
YARS2
PLA2G4B
HGD
CRAT
SLC35F2
MBD6
MBD1
ZNF461
AVPR1A
REXO1
PKP4
PKP2
KIAA1429
LOC645249
SPIN1
MRVI1
MIR4278
DYNLRB2
KIRREL3
CLECL1
LEPROTL1
YIPF4
WIF1
ARL4D
SHPRH
YPEL4
CCDC124
CCNE2
FTSJ3
TMEM86B
LOC645752
CLDN5
PLXDC1
ORAI3
CNOT11
HOXA-AS4
GALNT7
SARM1
BCAR3
IRF5
LY75
SNX29
EFNB2
HDAC2
FILIP1L
CLOCK
CLYBL
TMEM161A
KIF11
LCP2
MESP2
PLA2G4A
FECH
WDR27
TNFSF8
CST7
MAPK7
LYSMD2
MIR196B
CKS2
GMPPA
APOBEC3A_B
MIR20A
ZFP30
C6ORF106
MRPS17
LOC100996634
SOX2
SOX3
SOX1
SNHG11
RBM12B-AS1
CEBPD
PFKL
SPATA17
MED16
CEBPZ
MFSD8
PSME4
INTS8
MZT1
HSPH1
LOC643802
TLX3
SELRC1
RAPGEF1
SLC30A4
PTENP1
ATP2C1
C1RL
GADD45A
RORA
NXPE3
NSFL1C
LOC440600
ST7-OT3
HLA-DPB2
CFL1P1
PRPSAP2
CDK5R2
LOC100288079
GAPT
MAN1A1
KIT
FOXA1
KPNA4
KIN
EDAR
HDAC10
RBM26-AS1
KDELC1
GORASP1
MIR3917
MIR92A1
CRTC3
B9D1
TNFRSF19
SUMF2
MAML2
QPCT
FNDC3B
THADA
LOC100128822
GBP2
DHRS12
GBP5
C4ORF29
CCDC136
TNFRSF1A
FAM174B
INSM1
STK33
STK35
GGNBP2
C19ORF66
EIF3E
RHOT1
KIAA0100
SCRN1
SNX14
CD84
FOSL2
BCL7C
CD69
CD68
SCUBE1
OCLN
LOC255130
ISOC2
GALNT10
MIR3136
C3ORF72
TMTC4
PLN
MAP2
USP9X
MIR17HG
MAP7
DFNB59
NLRC4
CAMLG
C10ORF25
NRG1
ESRRG
ESRRA
KMT2E
HSPB9
RHOBTB1
INO80C
DIS3L2
C1ORF100
SCAND1
C1ORF106
HRASLS
ARX
FCHSD2
LOC100130992
EDEM3
BCL2L2
PSMF1
APLP2
BORA
SPINT2
ITSN2
ZNF668
SFTPA1
PTBP2
MRS2P2
HK2
ENPP1
NEGR1
T
MIR1260B
CABLES2
ZNF442
MEGF11
L3MBTL3
GFRA3
GFRA2
RBBP8NL
CINP
SLAIN2
GLUL
SLC25A30
FAM177A1
FAM175B
OTX1
SAMD5
NBEA
PIK3R4
LOC643542
ZNF282
LNX2
MIR3920
IFT74
DENND5B
DENND5A
CATSPER2P1
C16ORF72
ARG2
TSPAN32
TSPAN31
POMT2
FAM111B
RAD23B
C4ORF36
NCAM2
SORL1
NKX2-1-AS1
TMED3
AP2M1
FASN
NPM3
MICU3
HNRNPC
CECR1
LOC100128164
MGC2889
HMGA2
FER
FES
PLEKHA8P1
RGS10
ID4
RGS18
EMX2OS
WIZ
CIC
RNF168
SSRP1
ELF1
COL4A3BP
RAB30
TATDN3
LDHA
PEF1
LDHC
LINC00885
ADORA2A
MIR124-2
PDIA3
DMKN
ZNRF2P1
DACH1
ARMC5
BICD1
NFIA
SIGLEC7
SELK
BBS7
TTC21A
SIGLEC8
WNT16
NFIX
