# Supplementary material for: Identifying Network Perturbation in Cancer
Source: PLoS Comput Biol. 2016 May 4;12(5):e1004888. doi: 10.1371/journal.pcbi.1004888 (PMC4856318; doi:10.1371/journal.pcbi.1004888)
Supplement: S1 File — (ZIP) [file pcbi.1004888.s001.zip › files/tf_data/CD34_5k/RELA.csv]

HIST1H4B
HIST1H4A
UBE2Q2
HSPA5
NIPA2
TYW1B
ELANE
B2M
GPR183
PTPLA
ITPKB
KDM2A
IRX1
IRX2
LOC100505666
NUP98
MUC2
CRB3
PRKAG2-AS1
COL7A1
ZKSCAN2
PRPH
ZNF678
MAK
MYO3A
RASGEF1C
CXORF40A
PHLDA2
XPO1
LILRB1
LOC100132111
VAV1
LSR
PSMG2
FBXL16
H19
FAM212A
C2ORF49
CHST1
TACR2
RPS6KA3
COX7B
SFT2D1
PPTC7
FRAT2
FOXC1
SMAD4
LIN37
SMAD7
NPHP1
NDUFAF6
AMMECR1L
NPHP4
LOC100506714
PELI1
SLC36A4
ICMT
DBNDD1
ILDR2
PRADC1
HOTTIP
SUGT1P3
SH2B3
TRMT44
PQLC2
SRPK2
MIR4739
CRTAM
BDKRB2
RAB11FIP4
CCDC112
MCF2L
CCDC111
MIR3939
CUEDC1
CHP1
BEGAIN
PGLYRP2
CHAF1A
NFX1
RGS20
MIR4530
LOC100289495
SLITRK1
CLIP3
ETNK1
CLIP4
FIP1L1
NDUFA4L2
MIR4736
DCPS
LINC00092
CD44
CA11
FGFR1OP
MIR760
NIPAL2
RAB23
GLRA2
CFD
ACTR1B
ACTR1A
FAR2
EWSR1
WDR76
PCK2
LINC00893
SIDT1
SPRED1
SPRED2
CCRL2
HDAC5
ATG3
SIX4
SIX5
VPS33A
C7ORF50
ZFHX4
HDGF
HMG20A
LINC00304
ARHGAP26-AS1
FAM69A
THOC1
PDE8A
KIF14
SH3BP5
AVPR2
LOC100505478
HSD3B7
TIGD5
TMEM40
UQCRC1
FOXP1
IL10RA
MPND
LOC100505495
NUP85
KHDRBS3
YTHDF2
MDGA2
COX14
MFSD2A
MFSD2B
VEZF1
CCDC90B
NLN
TCF4
DPYSL2
TCF3
NUDT2
B4GALT2
IGFBP5
CTBP2
LARS
GJA1
PIGQ
PMS2P1
ARL2-SNX15
GAS8
PFN2
TMEM216
MEF2D
TRIM2
FBXL20
SEZ6L
ACTA2
PDGFRA
ZNF335
TEX10
FBXW11
MAGT1
TXNIP
MLF1
C6ORF201
NOTCH2NL
RSPH1
C17ORF102
ETF1
FAM21C
TNFRSF6B
KIAA1683
NLGN2
MTMR12
SH3RF1
TPMT
TMEM145
C16ORF59
KIAA1045
HOXD-AS2
FOXL1
C16ORF52
TJP3
DNMBP
LY6G5C
PPAT
ISY1
F2RL3
FAM32A
TNFSF4
XAB2
PCBD2
TCEB2
NR1D2
PITX1
ZNF3
PKD1
MIR4633
FYN
CCDC166
RAC2
RAC3
SBDS
RUFY2
VCL
FCGR2A
AP2A1
SKIL
ASCL5
IGLON5
MIR4521
SPAST
MIR4523
NSUN2
NSUN5
NSUN6
ARHGAP30
ARHGAP31
DCAF6
CANT1
TARS
MON1A
MSH5-SAPCD1
ZFX
DYNLL1
CKB
CKM
ZFR
C1QTNF1-AS1
KHDC1
POLR3F
ZNF321P
POLR3E
CLEC14A
C3ORF43
FAM66D
LOC728537
SPG21
THRB
FAM46A
INIP
PSD4
GLO1
SLC25A4
TMEM176A
TMEM176B
BRD7
BRD1
DNAJA1
SLC22A18
MIR629
MIR626
MIR150
GLT1D1
LINC00337
NCMAP
GAB2
NTSR1
LINC00939
SNORD38B
ZNF850
SRSF4
SRSF6
MSMP
EGR2
USP47
PPM1L
SRSF9
RNF130
HLA-DQB1
RNF135
C6ORF25
MIR2116
CISD2
DALRD3
TSHZ1
HSPA4L
ZNF581
ZNF580
MRPL4
PAX6
PAX2
PTPN3
THSD1
PTPN7
PTPN6
PTPN4
GINS2
ZNF614
SLC3A2
SUZ12P1
WASH2P
NPBWR1
LRCH3
EPG5
BAG6
MYO1F
MSRB3
RPS7
ADAMTS10
ARRB1
CHCHD10
MIR24-2
MEOX2
RPS8
DEF6
ZNF385A
LY6G6C
HOXA13
HOXA11
HOXA10
NAPA-AS1
OBSL1
SLC22A18AS
VPRBP
GALT
NEMF
SNORD50A
SNORD50B
IGSF23
IGSF22
RMND5A
FSCN1
NUP50
AGPAT4
SCARNA17
CSNK2B
OCRL
IDO1
LOC729683
FOXO3
LRRC25
LRRC23
MPDU1
PEX10
ATAD2
SMCR5
GCDH
SMCR7
HIST4H4
RPL27
MRTO4
NAP1L4
EMC9
RPL22
TGOLN2
GSN-AS1
RGS6
RGS2
LPCAT1
COG1
PIGA
PEAK1
LOC400752
C9ORF156
HPN
PIGV
CATSPERD
GABARAPL1
TMEM72-AS1
KLHL6
SERPINB8
RDH10
COL6A5
PDCL3P4
MT1IP
MIR193A
MIR3175
PLIN5
PLIN2
CDK2AP1
MIR4513
MIR4516
MIR4519
NUCB1
RBPJ
ARHGAP22
ARHGAP21
ARHGAP27
PTP4A2
PLLP
TDRD9
DDIT3
C3ORF33
RBP5
NANP
ATG2A
C3ORF38
ABHD6
UBR4
NKIRAS2
TWF2
SRPR
ARPC1B
EEF1D
ACSL1
EGFL6
ULBP1
ARPC1A
C8ORF34
C14ORF93
TRIM33
PCM1
RASSF2
TRIM37
RASSF4
HOXC6
LPPR1
CTIF
RSAD2
CHD9
MIR142
MIR141
SNORA7A
MIR632
GATA3-AS1
LINC00324
LINC00327
TGFB1I1
C5ORF38
ARPC3
C11ORF30
RNF41
TMPRSS13
ANKRD24
DCUN1D4
LINC00922
LINC00923
AKR7A2
ITPR1
INHA
PRDM14
ABCG4
PLSCR1
ANKRD20A2
ANKRD20A3
TMEM68
PADI2
CASKIN2
RNF128
POLRMT
RNF126
RNF123
KDM1B
EBF1
LOC100506499
MAPK15
FAM217A
FAM217B
TGFBR3L
HIST1H3H
NCOR1
AKR1B15
FZD7
CACNB4
RASSF1
C10ORF88
GPN3
GPN1
RPL7
SRD5A1
DNPEP
SIAH3
HOXC5
LOC101559451
ATP12A
CHRM5
PLCD3
PLCD1
HIST1H1E
HIST1H1A
FHOD1
ANKZF1
EMILIN2
ITFG1
MIR148B
PIAS1
DDX12P
ZNF133
PSMB2
HIVEP3
FAM115A
ZNF316
MCC
CAB39
HIST1H2AI
C6ORF222
HIST1H2AG
RMI1
P2RX6
BCL2L14
SNORD22
SNORD25
SNORD24
SNORD27
SNORD26
SNORD29
SNORD28
KCNK6
HIGD1A
CRY2
IL1R2
CTU2
TMEM151A
ACOT13
MIR3689D2
MIR3689D1
TRAF5
BEX1
SCAF11
HOOK3
GTF2H1
EVI2A
DENND1A
EVI2B
PCDH8
RPL36
PTGES2-AS1
RPL32
RPL31
PLEKHJ1
GNA15
GNA12
PRLHR
GRIN2D
IFFO2
MOV10
TMCO6
BPIFB3
MIR145
DBN1
KIAA0319
DLG1
LHX4
SAMD13
LHX9
COMMD7
PTGER2
LOC113230
RAET1K
TMEM44-AS1
IFNK
SLC38A3
RAB11FIP1
STK3
IFRD1
CSF3R
OSBPL3
ALS2CL
ADRA1A
KAZALD1
LINC00229
AKAP3
OR6P1
ZBTB34
STARD9
TUBE1
ODF2
RRP1B
NUAK2
CELF2
C14ORF2
MIR3186
C22ORF24
C22ORF26
CHIC2
DUS1L
WDR45
GTF2B
ZIC4
ANKS3
JAK2
DIO1
RNF103-CHMP3
ZIC1
NR1H3
SENP8
SENP3
CUX1
OCIAD1
PPARA
ING2
PDAP1
GSTO1
DNAJC6
DNAJC7
DZANK1
INS
RHOH
HS3ST3B1
MYZAP
FLJ21408
PTPRVP
TFB2M
ECHDC1
CEP85L
ACP6
NRN1
SLC2A13
SNORD46
RHOC
POLR2L
ZNF839
GLS
LOC550643
INHBA
GIMAP1-GIMAP5
ZFHX4-AS1
DDB2
LIMD2
BSG
FLJ43663
ZNF83
MCAM
NUTM2A-AS1
STAG3L5P-PVRIG2P-PILRB
SREK1
GEMIN8
ZFYVE20
SLC17A9
TPCN2
LMO2
TBCD
LMO4
EMX1
MIR3654
EBI3
TTC7B
TTTY13
GATA2
ERG
HAND1
ADD3-AS1
DDX17
GFI1B
LOC100652739
GPR126
MTTP
KLF1
EFR3A
PIP5KL1
STL
SLC24A4
NCR3
REST
BATF2
FAM216A
MMP25
TRIP12
MEX3B
C9ORF53
MIR133A2
HVCN1
LOC646762
SNORD30
SNORD31
SCN1B
PET100
SLC1A5
SLC1A3
UBTF
MIR4757
KIAA1549
IKBKB
IKBKG
TMEM179
MIR1244-3
MIR1244-2
MIR1244-1
MARCH9
ENTHD2
CLSTN3
FAM163B
EIF3A
DHRS2
DHRS3
ALMS1P
FAM120C
MTMR6
MTMR4
MTMR3
NOL12
CDKN2B
TSC22D1
TSC22D2
TSC22D4
FCHSD1
DKFZP686K1684
MTFP1
YIF1B
NMT2
YIF1A
HRC
NTPCR
PTGES2
SYT5
SLC2A1
PLAGL1
FAM24B
TNFAIP8L1
EXOSC9
MTDH
ADAMTSL2
MADD
GGACT
TULP2
TULP3
C11ORF45
EN2
CEACAM7
TCTE3
C22ORF39
MIR3194
MIR3197
MIR3190
MIR3191
MIR3192
C22ORF34
DEPDC7
LINC00696
VPS52
RALA
RCOR2
ADAM32
ACOXL
ZNF623
PTPRCAP
INS-IGF2
SKP1
HFE2
DNAJB4
GPATCH11
ENY2
FANCM
SLC2A1-AS1
KISS1
THAP3
LOC643669
LOC100996485
CLU
SYCP2
TAOK1
FAM65A
ACOX3
SKIV2L2
KNG1
SLC22A11
NSMCE1
OGT
COBL
CBX3P2
CALR
NHEG1
MIR663B
PTK2
LCN2
MSH5
ALOX15
LIMS1
MCL1
SEMA6A
ADCK4
FAM49B
ARHGDIG
USH1C
FEM1B
FEM1C
PACSIN2
SPECC1L-ADORA2A
PRKCB
PRKCD
HIST1H3A
MIR1228
METTL21A
HBA1
RBM14-RBM4
SCML1
AGTPBP1
CDPF1
DDX23
DDX21
FAM195B
ACKR5
PFKFB4
ACKR2
VTI1A
GPR132
ZNF799
TBATA
ADD3
SNAR-D
FBXO10
ATF7IP
TPI1
PKD2L2
CWC22
TMED10
MIRLET7F1
PRPF39
PPP1R3D
CCDC94
MAP3K3
TMEM191A
DEAF1
RNPEPL1
IER3IP1
MARCKS
NUP210
TRPV2
MIR4740
CCDC77
CTSK
TRMU
DLG1-AS1
CTSB
KCNAB2
SETD8
TMEM109
HIST3H2BB
RPL11
TMEM102
FGFR4
FLJ44313
TMEM107
RASGRF1
C17ORF89
INPP5F
NME3
SYK
LOC100133612
PRSS27
LOC283194
RGP1
MEIG1
EME2
CNST
EPB41
NT5M
TEKT1
TEKT3
VPS37D
VPS37A
LOC100288911
LOC646938
VGF
C4ORF3
MAP1S
LOC100507462
DLG5-AS1
PHF23
UBE2I
PSMB4
GNAS
MED13L
MOGS
UBE2B
CDHR4
PTCD1
BACH1
GNAL
COL12A1
ASNA1
ADIRF
GIMD1
CEND1
LOC389247
SIK1
RAB22A
PDCD4-AS1
LFNG
TAS2R38
EPB41L1
EPB41L3
ARL2
NDUFA1
ACSS3
ACSS1
WAC
COMT
WBP11
NDUFA9
CARD11
ZC3HAV1L
MIR661
SALL1
ADAM23
RNF207
GMEB2
CD180
TARDBP
MAEA
ZFP64
IL11
LRRN1
PPP1R15A
FARSA
ZMIZ2
SAT2
SNORA41
TTF2
CENPM
MOSPD3
C1ORF174
HIST2H2BA
ZNF813
SPTBN2
SPTBN1
HOXA11-AS
EBAG9
RNF170
IFITM5
TFAP2A
GDF7
PCDHGA11
MCCD1
STK33
NT5C2
ANXA1
CEP68
TPST2
ANXA7
MCM7
MIR550A3
DUSP16
DUSP13
SQSTM1
SAMHD1
FEZF2
PCP2
EPC1
POGZ
NDUFS1
ISY1-RAB43
C1R
COQ7
CRIM1
COQ2
TSR2
CTRC
ISL2
PLXNC1
ZFYVE9
PCDHGB7
DHX15
FAM24B-CUZD1
CCDC102A
NHLRC4
WHSC1L1
GSE1
PHC2
GPR108
GOT1
C1ORF195
ZNF362
QTRT1
SNORD51
SNORD55
ZADH2
TLR3
MYO15B
SLC19A2
H2AFJ
ZNF213
CCDC62
HLA-A
CCDC69
PPP1R27
EP400
CLTB
NGLY1
ADRBK1
RRAGB
SLC35A5
TEX40
IBA57
DLX4
DLX5
DLX1
NACA
SH2D6
FAS-AS1
FAF2
PGM1
ZCCHC24
HIST1H2BD
TRIP6
DBP
HIST1H2BL
FGF2
HIST1H2BJ
OLFML2B
OLFML2A
HENMT1
CDC27
SDC3
HOXD12
HOXD13
TNFAIP2
SHBG
IPO7
MIR4666A
ACTR3
GPANK1
SMCHD1
DMRT2
ALDH1B1
TKTL1
CES2
MIR4797
NAA25
POLDIP3
MAPK1
PPP1R12A
DUSP2
MARK2
SETMAR
PAQR5
KIAA1804
TGS1
FADS3
ANKS1A
HEY1
XRCC6BP1
SYNGR3
PRKCQ
CLP1
PRR5L
NXT1
NKX3-2
TPTE2P5
C6ORF147
TBC1D17
VHLL
AUTS2
MIR27A
MIR675
ADAM15
CARNS1
DGKZ
HCFC2
CPNE3
CMPK1
CPNE7
DNASE2
FOXRED1
MIR200C
DGKD
DDX58
U2AF1L4
ANKRD63
CLTCL1
SNRPG
SBNO2
USPL1
RNF166
MXI1
RNF169
RLTPR
UCP2
ZBTB44
PDPK1
SCFD1
GTF2F1
GCOM1
PRKAG2
ZDHHC19
ANP32E
DUSP22
HPSE2
LOC439994
AMZ2
HBQ1
RPF1
TMEM87B
MRPL54
LOC100506810
FOXN3-AS2
SLC9C1
SLITRK3
MGC34034
ZNF683
C1ORF54
ZNF687
AP5M1
DHX29
TTI2
SCGN
FKBP7
RHBDD3
MIR212
ZNF776
GPR114
RASGRP2
RASGRP3
C12ORF73
MMP11
UBE2D3
SNORD35B
BAZ2A
C3ORF70
SAP130
TREML2
MGC12916
RPL7A
CHCHD5
APOM
MST1
PAICS
FAM104A
FAM104B
NFIL3
ZNF516
LINC00475
PUS7L
PPP1R11
DLG5
DLG4
CABP1
ANO1-AS2
FBXO36
MIR935
SIRPB1
ATXN7
EMC1
MYH14
RET
PELP1
AKAP12
AKAP11
CCDC180
COL2A1
GPRC5B
NEURL1B
SLC25A51
CDC34
ZFX-AS1
PTTG1
SLCO4A1
ROM1
C6ORF70
MIR4785
ARID5B
APBA3
MIR4783
PGLS
MAP4
B4GALNT3
ARL8A
ALOX5AP
WDR81
SLC38A1
WDR89
KAZN
TRIM8
ATP13A2
LINC00173
CXCR1
CXCR4
CREM
NDUFC2
BMI1
MRS2
KLF10
SEPSECS
GPR45
NRP2
KLF16
E2F7
E2F3
EXOC5
ARMCX6
HEXB
AAED1
ACBD4
BRI3BP
PCDHGA10
LINC00957
SF1
IZUMO4
DAB1
ADAMTS1
DDX39A
NDUFC2-KCTD14
LOC100129046
GMCL1
PLXND1
IFITM3
IFITM1
LIPE
LIPG
SENP3-EIF4A1
MIR1470
HYMAI
LIPN
DBNL
KPTN
MIF4GD
CSF1
CSF2
PLEKHA4
PLEKHA7
MRPL45
PLEKHA3
C11ORF84
ERAP1
DMRT3
EMR1
EMR2
EMR3
MIB1
ZNF696
ARFGAP2
MIR2278
ARFGAP1
DHX30
DHX37
NEK4
DDX59
U2AF1
NEK9
MT1L
SF3A2
FAM129B
MIR338
ZNF764
MT1F
TNKS2
TXNRD1
C12ORF60
UBE2E3
MIR3180-4
MIR3180-5
SHD
ECSIT
SHH
CCDC8
EPOR
NASP
DNAH1
DNAH7
DNAH8
RMRP
TMEM130
NUDCD1
UBL4A
OR1D4
HMGN4
SAMD4A
RNF113A
TIMMDC1
MRE11A
CDKL3
FBXO22
FBXO21
RANBP1
CELF5
LOC283587
ACPL2
RALGDS
GNB4
GNB1
DBC1
ANO1
TXN2
SATB2
GXYLT2
DICER1-AS1
CNNM4
LOC284757
PIP5K1C
SLC23A2
RPS3A
MYO9A
MIR143
CRHR1
TGFB1
STAB1
TMEM132E
MEGF8
EZH2
TRMT2A
NBPF18P
GBAP1
ALX1
YWHAQ
RB1
YWHAH
NOD1
YWHAG
ZBTB1
MAT2A
ZBTB5
RP9
FCRLB
NBR1
TXLNB
CHRM1
MGAT1
LINC00493
SNAR-B2
VAMP3
CHST12
VAMP5
ROCK1
CUL4A
PITPNC1
NUDT17
THRB-AS1
ACADVL
SLC6A5
TSEN54
NDUFB3
CCT7
C17ORF61-PLSCR3
GPR35
C1ORF220
IL12RB1
ATP6AP1
CBFA2T3
IRF2BP2
STAP2
TBC1D20
ZC3HAV1
QPCTL
H3F3B
MC1R
ANKRD49
USP38
TOR1AIP2
PLD6
TOR1AIP1
KIF24
TCF7L2
SNHG5
SNHG1
GUCY1B2
NUCKS1
ZBTB25
DOCK2
MED22
SEPT9
SEPT7
SKI
SLC9A5
SEC1P
FAM98C
NHLRC3
HOXB6
BAHCC1
EPN1
PTPDC1
ESPNL
GIMAP8
DTNBP1
REV1
LAMC3
GIMAP1
LMNB2
CAAP1
ZNF135
CD274
LOC646903
RPSAP52
LAMTOR4
SPATA6L
PPP2R5C
NADK
MOB3B
TBX1
C9ORF89
SNORD89
FBXO7
KCNA6
SH3GL1
SH3GL2
SLC10A3
OPTN
MIR2682
IRGM
LOC286186
VARS2
LOC286189
BSPRY
TAL1
ITPRIPL1
FOXD3
ATRN
ALDH7A1
PAWR
MVB12A
UCHL3
CTDSPL2
GAREML
CAPN14
SLC35D2
VTRNA1-3
GPSM3
HS3ST2
CYFIP2
BAHD1
CORO1B
LHX5
MID1
THUMPD1
FAS
NPAS1
ZCCHC9
ANKRD30BL
ZNHIT3
DCP2
OSR1
GTPBP1
GTPBP2
MIDN
ARID3C
ARID3B
CASP3
BCL9
PICALM
BCL2
C22ORF43
PLK3
SETD1A
CCDC28A
C1ORF148
MIR3676
NKX2-3
S100A13
TLX1NB
NKX2-4
LINC00152
TRMT12
AHCYL1
FLII
RPE
NRADDP
KRT28
SPAG4
CHTOP
OASL
CSNK1G2
SNAPC2
MAGED1
KCTD14
AUNIP
CLIC1
TAF10
EXD1
UBC
LIPE-AS1
ELP3
ASPHD2
ASPHD1
METAP2
MAMDC2
MIR9-2
SPECC1L
DEK
DPRXP4
LY75-CD302
NPRL3
PLXNB2
LOC730102
TCTN3
TRIM50
AKT1S1
LINC00441
NEUROG2
GBA2
LZTS2
CDC42EP1
C1QL1
SIRT6
KCMF1
MED30
AGAP11
SGTB
PLEC
CDC42EP5
TRIM46
SEZ6L2
C10ORF10
HOPX
SF3B14
RASA4CP
LOC728084
C9ORF3
SPOCK1
SPOCK2
SCTR
MIR137
WNT5A
MIR132
HIST3H2A
STAMBP
HNRNPH1
TENM4
HFE
GAD1
GPR142
MRPS34
ZNF749
FGF18
LOC100630918
KDM6B
CITED2
FGF11
AGTRAP
SUCNR1
DAGLB
POMP
SNAR-B1
KIAA2013
GOPC
CNTLN
SEMA3F
RIN1
RGL2
STOML1
PDE4DIP
ARHGAP11B
HLCS
ARHGEF26
RPS11
KATNB1
RPS18
BCL11A
C17ORF59
LATS2
RRM1
C17ORF51
ZC3H12C
CRABP2
GRHL3
UBQLN2
SLC9A3R2
SNORD38A
SBDSP1
TRMT10A
DUSP8
LINC00242
IGFLR1
SNORD36A
SNORD36C
SNORD36B
TMX4
POU4F2
AR
TAPBPL
NAGK
RASA2
TMPRSS9
RANBP3L
TINF2
C1QTNF1
TMEM39B
CCNYL1
CREB3L3
INTS6-AS1
PTPRK
STK19
PPAPDC2
FKBP5
FKBP6
MFAP4
SRSF10
MFAP1
FKBP3
FKBP8
MIR4265
GABARAP
IRAK4
PVRL4
IL6
BNC1
IWS1
APRT
ZNF638
MIR4461
ABLIM2
GATA4
MIR4469
GATA3
LINC00632
C20ORF24
LINC00634
SNAP23
CCND2
PRR15
NYAP1
APOBEC3G
TNFSF13
C19ORF43
GPR19
MIR23A
CRYBA1
IFIT2
KRTCAP2
CD27-AS1
MIR3689C
MIR657
SOX13
MIR3065
TIMM10
PDLIM4
HEATR5B
KRTAP5-AS1
UBALD1
ZDHHC1
TNK2
TNK1
TFAP4
ZDHHC6
WDR35
PDE6C
TUBA3FP
GPX4
HES3
PRDM8
CRIP2
TMEM80
GRTP1
LETM2
SMO
SBK2
TAF11
PRKCSH
ADCYAP1
DCTN3
SLC4A8
NDUFV2
HIC1
FGF1
RBM14
PLEKHD1
TPRA1
NAT8
SPATS2L
IL17C
MIR129-1
FAM96A
PMP22
FAM96B
LOC399815
NREP
BPHL
CUL5
MVK
NOL11
FAIM3
GPR150
ETV6
MIR3689B
GLOD5
MIR3689A
MIR3689F
ARHGEF26-AS1
MIR3689E
FAM89B
MIR345
SH2D3A
G6PD
TMEM256
C1ORF85
C1ORF86
ZNF18
ZNF19
CPSF4
EPS15
PPFIA4
ACAA2
RYBP
CNOT7
LOC100131067
CNOT4
MIR5189
SPON2
NOS3
TTLL1
ITGB8
SCN8A
SUFU
PLA2G4B
TRIM23
BACE2
LIN54
LOC100287042
DKK2
SLU7
ZNF469
RPP14
ZNF462
AICDA
FAM126B
TSPAN18
MPC2
NRSN2
UPRT
HPS5
SLC25A10
PGAP2
PEBP1
DOM3Z
FGR
CCDC14
LBH
SLC12A9
RAX
IMP3
ATP1B3
TNFRSF25
PROSER1
CACHD1
CEP350
CCDC136
APOL2
LIMA1
YIPF1
ALDH5A1
WFS1
ELMO1
DDAH2
SNX3
SNX1
MIR5188
MIR4473
KIF23
STAM
ADORA2A
MIR4671
CCDC121
INSL6
DERL1
ITPKC
STK24
IKZF3
PLXDC2
ORAI2
ORAI3
C19ORF55
C19ORF59
MAGEB2
IBTK
GALNT9
HOXA-AS4
GALNT6
GALNT7
BCAR3
PRKCQ-AS1
CCDC107
CD97
LY75
CLUL1
NEIL3
PDX1
CLK3
SNX25
CD70
ZNF207
CLOCK
ONECUT3
CLYBL
ONECUT1
NFKB2
RFC1
SH3BP4
TRIP10
FABP3
KIF12
MGC72080
MXD4
CBX2
ZBTB14
ZBTB18
ZNF641
TRAPPC13
MTO1
LINC00466
CST6
MAPK7
ATP6V0B
ATP6V0C
MMAB
MIR196B
LINC00864
SLC35F6
IGF2BP1
NAT16
IGF2BP2
NELFCD
UQCRBP1
OR10H1
STAG3L5P
UVSSA
ERCC1
USP4
LOC100996634
NLRP12
BBC3
NCLN
CEBPB
SERTAD2
CEBPG
ASAH1
PHKB
PFKL
ABCB7
FAM229B
KCND1
INTS6
INTS8
MFSD5
PSME3
MIRLET7A1
HMHA1
AZIN1
TLX1
KAT6A
ZNF652
MIR205HG
APOC1P1
LOC158960
KIAA1257
N4BP2L1
SLC30A9
BLCAP
RPS9
SLC30A2
EML3
GADD45B
RORC
COX20
INHBC
NSFL1C
MYRF
CETP
RGSL1
SLC25A23
RGS12
GMPS
RSPO1
SNRPD2
CNN2
FOXA1
MIR5193
KPNA1
HDAC11
COPB2
MIR3918
PPRC1
CARM1
NAPRT1
PNMAL2
FAM13B
MIIP
B9D1
MAML1
PPP4R1L
TRPM4
LOC729930
MIER2
FCN1
EFS
TUBB3
TRRAP
MIR3609
TBC1D13
CORO2A
APOLD1
CCDC135
ASPSCR1
TNFRSF1B
OTOG
C14ORF159
NXNL2
C19ORF60
PAPD5
CCR3
CCR5
GIMAP5
STMND1
DRAM1
APH1A
SNX10
CD80
HPRT1
MARK4
ICAM5
ICAM2
C20ORF195
MARK3
LOC100128288
CD63
CD68
MIR583
TYW1
PORCN
SGK3
ISOC1
NABP2
ASNS
GALNT18
RALYL
CHRD
SPIN3
SPIRE1
GPR56
SCAI
PPP2R1B
TRIM71
LIMK2
JUNB
EHD2
MAP7
MAP2K5
UCN2
TEAD1
CNBP
PTPN22
RNU12
RNU11
PLEKHF2
NEFM
CGGBP1
NEFH
MAD2L1BP
HSPB6
KIAA0368
ESRRA
SUCLG2
DMRTA2
PIM1
TFCP2
CCDC151
C16ORF3
CKAP2
LOC100507346
MIRLET7D
TMOD3
PSMF1
CCDC155
CASP10
LDLRAD2
ZNF79
LDLRAD4
SCO1
PBXIP1
GSN
LRP3
DOK2
ITSN2
DGKH
DEFB135
IREB2
SYT8
EHBP1L1
FNTA
WAC-AS1
HK1
BOLL
CRYBB2P1
NEGR1
LOC285540
TSPAN4
CACNA2D2
LOC285548
ATP2B4
TDP2
DPY19L2P3
FZR1
MOB3A
GFRA2
KDM5A
GLIS3
UBE2L6
GLUL
DCP1A
PSENEN
SLC25A38
TBRG4
SAMD1
ATG9A
ADPRM
SAMD8
SH2D4A
SLC14A2
WTH3DI
IFT74
MYL10
PDIA2
[truncated: 82 more rows]
