# Supplementary material for: Identifying Network Perturbation in Cancer
Source: PLoS Comput Biol. 2016 May 4;12(5):e1004888. doi: 10.1371/journal.pcbi.1004888 (PMC4856318; doi:10.1371/journal.pcbi.1004888)
Supplement: S1 File — (ZIP) [file pcbi.1004888.s001.zip › files/tf_data/CD34_5k/REST.csv]

DUOXA1
RANGRF
TULP1
RNF13
REM2
HSPA8
CELA2A
AGA
LINC00608
SLC50A1
ITPKA
PABPN1L
ZSWIM6
RMND5B
ZSWIM2
KDM2A
TMEM57
ABCD2
IRX1
ABCD4
IRX3
FOXQ1
SP9
OSGEP
ZNF43
LOC100505666
SP1
SP2
PPP2R2C
FAM84A
ADPGK-AS1
LOC728024
OPA1
JMJD1C-AS1
MEG9
C10ORF128
TRAPPC8
PTRH1
WHSC1
KLLN
PLXDC2
CTBP1
CTBP2
GAREML
EVL
ATP2A3
ITGA1
EVC
ITGA5
MFSD11
CXORF40A
GTF3C1
MFSD12
DENND4A
TRAF7
GTF3C4
IQSEC3
UFSP1
APOA2
PHLDA2
XPO1
RUSC2
ZNF451
XPO4
LOC100132111
LOC100652770
FBXL15
FBXL17
TTL
FBXL18
KCNIP3
H19
KANSL1-AS1
DNASE1L1
SZRD1
FAM212B
LIN28A
FAM212A
GRN
ZEB1
C2ORF42
ITGAX
RPS6KA1
KCNH1
KCNH3
HLCS
NOG
PSMD13
PPTC7
SIGIRR
TMEM198
MINPP1
FAM134B
FOXC1
METTL2B
TRERF1
SMAD7
SMAD2
NDUFAF5
MUS81
AMMECR1L
NPHP4
MIR4717
MIR4716
MIR4711
EXOSC10
ATRNL1
TUBB2A
ARF1
CKS1B
MRPL51
MIR320A
FAM71E1
MGC57346
IRX5
NOL8
SH2B1
SAR1B
C4ORF48
LINC00673
NOL3
KDM2B
ERVK13-1
DCAKD
MCF2L
WNT2B
ATP1A2
METTL25
MGRN1
CTHRC1
CDC42
LOC643355
IFIH1
IPO13
CPEB4
EEF1A2
NADSYN1
CPEB2
BEGAIN
SPNS3
SPNS2
JRKL
WDR45B
SRD5A3-AS1
MIR4530
UBTF
CAHM
SMCR5
CLIP2
ETNK1
CLIP4
PCDHGA11
NDUFA4L2
KISS1R
UXS1
CD40
IGFBPL1
DMTN
KCNF1
MIR760
PHOX2A
ZNF48
NIPAL1
EIF4E2
RAB24
THAP5
CFI
RAB28
YRDC
LOC100294362
CYB5A
ACTR1B
WDR70
ATP6V0E2
CHPF
HLA-DMB
RPN1
AAAS
RPL26
SYTL1
TRIM14
NTAN1
NQO2
NQO1
CSK
SFMBT1
APOC4-APOC2
RCBTB2
MIR496
PRPF4
PRPF6
ASB2
HDAC7
HMGN2
SIX6
PLEKHH3
SIX3
C7ORF55
C7ORF57
CNPY4
HDGF
HMG20A
MRPL34
MRPL35
C5ORF15
RFFL
CRB2
SHOX2
LOC283710
ARRDC2
SYPL1
TIGD1
C1ORF122
KIAA0930
RFX7
NRXN2
MIR382
MAX
DBP
TMEM179B
STRADB
UQCRC1
MIR940
KIF12
IL10RB
TMEM229A
YTHDF2
LOC115110
PINK1
CEP97
ZDHHC18
MXD4
PTEN
MXD3
PKDREJ
TREX1
MFSD2A
GPR78
TNS3
PPP1R9B
IGF2
DPYSL3
TCF3
ARID2
COLEC11
OSR1
SEPN1
PVR
SCMH1
PHLDB1
EPS8L2
STK32B
STK32A
LOC286059
PMS2P1
PRR7-AS1
IQCA1
LOC100287792
PFN3
TMEM216
TMEM215
DDRGK1
DCTN1
COX11
SHISA8
SHISA9
TRIM7
NUTF2
TMC6
EPHX3
ZNF331
RPLP2
HCN2
EIF2B2
PRKAR2A
KRT73
LGR6
MIR5010
HEXB
WDR26
RUNX1
TMEM14C
TMEM14B
C17ORF107
C17ORF105
C17ORF102
SH3D21
TRADD
CIB2
MRGPRX4
NDFIP1
CIB1
SIPA1
FOXB1
FBXW2
UTP18
TNFRSF6B
MIDN
TRIO
LETMD1
NLGN2
PHACTR2
SSX2IP
YKT6
MMP19
ASGR2
C16ORF59
HOXD-AS1
TMEM140
C16ORF52
CEP72
SLMO1
TJP2
ATXN2L
METAP1D
SRRM1
SOWAHC
BABAM1
LOC400548
BBIP1
SH3PXD2B
FAM117B
LOXL1
ST6GAL2
TMC8
ST6GAL1
PCBD2
PRDX5
PRDX1
NR1D1
MIR181D
OTUB1
MIR4638
NPTN
SDCBP2
LOC146880
ERO1LB
SYNDIG1
HNRNPA0
ST3GAL2
RAB1B
RAC3
RAC1
VCL
FCGR2A
CPLX1
NBPF12
CYTH1
VASP
CYTH4
DPH1
MIR4526
CCR10
FGD5-AS1
COL5A3
SLC16A3
KATNB1
NSUN4
WIBG
DCAF5
BCKDHA
TARS
ZSCAN31
RNF213
ZFX
DYNLL1
CKB
CKM
ZFR
CD34
KHDC1
POLR3F
POLR3D
C20ORF144
CLU
B3GAT1
TXNDC5
TOPORS
CACNA1H
GPS1
UXT
LOC728537
SPG20
CRB3
CACNA1E
FAM46B
PSD3
CYP51A1
GLO1
WDR60
WDR61
SIRT3
PRMT8
TMEM260
R3HDM4
HOTAIR
CDH22
PRMT1
HOXD1
CREB1
PER2
BRD8
SLC15A3
BRD7
BRD3
ORMDL2
LRRFIP2
FCER2
LOC643387
KIF5B
UQCRBP1
MIR150
KAT5
GALR3
IHH
TTC16
LINC00339
LINC00338
HNF1A-AS1
MRPL24
PNRC2
DNAJC27
LYRM4
NTSR2
C11ORF24
IRS1
LINC00938
SNORA81
LAIR1
NPTX2
NPTX1
RICTOR
ARHGAP1
LINC00936
PPM1G
LOC100506907
FAM196A
PPM1D
USP48
SRSF3
MSMP
SRSF9
USP40
RNF130
OGG1
MADCAM1
CX3CL1
ADAD2
CHEK1
CISD1
PRKAB1
LAMA4
FAM86A
LPAR2
MRPL4
EFTUD1P1
PTPN2
GGTA1P
PTPN7
ZNF610
TPBG
SLC3A2
ACAD9
NANOS3
PSD
TPRG1L
GRK6
STAG3L5P
AGBL2
BAG4
MYO1F
MYO1E
LOC100505738
SLC39A1
ADAMTS19
LOC100190940
BCR
CD79A
C7ORF69
DENND3
DEF6
CTPS1
GMFG
ZNF385A
LY6G6D
LY6G6E
NAPA-AS1
SLC6A19
TMEM205
SLC22A18AS
LOC401397
LOXL4
SRF
FAM214B
FBXO48
MIR5008
LGALS8
IGSF23
EXPH5
DET1
MIR5001
FSCN3
FSCN1
SNORD10
KCNJ4
EIF2AK2
SEPT10
AGPAT5
CAMK1D
VARS
MIR4739
LRRC25
LRRC23
MPDU1
MIR4730
PSMD12
PEX14
ANGEL1
ALDH1A3
CDC37L1
RAB3IL1
PRICKLE2
HIST4H4
AMHR2
UNCX
CATSPER1
NAP1L6
LPCAT3
LPCAT1
SPINK4
MRPS5
FLOT1
UTP20
CALHM3
PEAK1
PIEZO2
LOXL2
PIGQ
LOC201651
EPCAM
TMEM72-AS1
SNAPC3
LOC100126784
CCDC170
CCDC171
MPPED2
OAZ2
SRRM4
OAZ1
SEPT1
LNPEP
MYLIP
NAB2
C3ORF36
TM2D2
MT1IP
HAS2-AS1
MAFA
PLIN5
PLIN3
CANX
EIF3J-AS1
SMAP2
RBPJ
FNBP4
SLC34A1
SNRNP35
PTP4A1
ARHGAP25
ZSCAN25
AMDHD2
TDRD9
DDIT3
AOX2P
TDRD3
MIR3202-2
MIR3202-1
RBFA
TDRD7
GPR1
CD24
EIF3J
C3ORF37
VAPA
ATG2A
UBR2
ABHD6
ABHD4
KRAS
GPR3
NKIRAS2
WDR55
C8ORF37
PCNA-AS1
SC5D
ACSL3
ADAM9
SCN4B
GRB2
C19ORF24
HYAL2
NDUFAF1
DNAJC19
TRIM39
RASSF1
RASSF2
RASSF5
RASSF4
CD151
VMO1
FAM87B
KREMEN2
KREMEN1
SPG20OS
RSAD2
RSAD1
ATP8B3
CHD3
CHD4
PLEKHJ1
SCD
MIR636
MNT
SNORA7A
SUPT16H
IGF2-AS
LOC100506710
LSM5
ERMAP
SLC25A53
TREML5P
C5ORF38
BHLHA15
KCND3
RNF44
C11ORF31
C5ORF30
ARPC4
POLR2E
ANKRD24
IFIT1B
STC1
POLR2L
AKR7A2
ZNF829
RHOG
RHOF
SUV420H2
PRDM16
PRDM15
TLK1
TMEM60
SLC22A31
ZNF638
MPI
GTF3A
CES2
RER1
IL17RE
IL17RD
AGO1
LRRC10B
DDA1
SGSM2
GAMT
METTL21A
CCDC109B
TTC8
HMHA1
PP7080
FAM217B
SRGAP2D
TGFBR3L
FZD5
SOSTDC1
SLA2
ZNF622
ENDOV
MIR3609
CLHC1
OLFML3
FAM49A
FAM49B
KCNQ1OT1
FLJ44511
ZFP36L1
GGA1
PHLPP1
TGFBRAP1
FHOD1
HRCT1
ITFG3
NUP210L
USHBP1
TACC1
PRKACG
PRKACA
PRKACB
DECR1
ZNF133
ZNF135
KIF20A
CLEC4D
TMA7
HDHD3
SPG7
ZNF319
TFF1
RPL3L
LOC285696
ANKHD1
P2RX1
HIST1H2AD
P2RX3
TLX3
C6ORF226
SWSAP1
CORO6
CORO7
THAP11
SLC2A6
HADHB
TMIGD2
C9ORF24
HADHA
FAM155B
GPR137
SMIM13
ZNF556
ZNF557
AFTPH
SNORD2
MSX1
MSX2
ACOT13
TRAF1
TRAF3
TRAF4
KIAA0556
SCAF11
TMEM38B
GPR132
MIR4728
TVP23B
TVP23A
TCTEX1D2
DENND1C
TMEM168
DENND1A
LRRC59
REPIN1
NICN1
TAB3
RPL37
PTGES2-AS1
RPL32
SPNS1
GRIN2A
NSUN5P2
GRIN2D
PYY
SDHA
SMARCC2
FLVCR2
ACTG1
EEF2K
OGDH
SDF4
LHX4
DLG4
SAMD10
ARID1B
MIB2
PQLC2
C15ORF39
ADCY9
MIR4294
LOC113230
LOC729506
FAM3B
ZMYM2
B3GALT6
NPR3
LHB
TLK2
EDA
CSF3R
OSBPL7
AKAP4
KAZALD1
DBNL
AKAP1
UCKL1
CD3EAP
EIF2D
LURAP1L
ATXN1
GCSAM
SNRNP27
ZSCAN10
SAP25
ENOX1
RNU6-19P
MICALL2
ANO8
ANO9
G6PD
RRP1B
GNG12-AS1
CELF5
LOC730183
ANO2
POLR1A
FLJ31356
LOC338797
TMEM132E
PEG10
NKG7
DUS1L
BMS1
HCG23
WDR48
MIR1909
MIR1908
ZIC5
ZIC2
ZIC3
H3F3A
TBC1D24
TBC1D29
NR1H2
MT1JP
CXXC5
C14ORF80
UCK1
FIBCD1
DST
SENP3
RHOV
CUX1
SNORD48
LINGO3
BRF1
ING1
FSIP1
MIR608
DNAJC4
DZANK1
TTC36
MYZAP
SORT1
PTPRVP
EFCAB4A
DAG1
CEP85L
C5ORF28
CCDC97
LOC442075
SDCCAG8
NRN1
RAP1A
C7ORF55-LUC7L2
ANKRD36
DYRK2
MPP5
EIF4A2
ITPR3
SNORA64
SNORA67
ANKRD39
LINC00910
CAPG
LOC550643
NCOA7
PRAME
PLEK
TMEM18
SLC22A20
NT5C3A
GIMAP1-GIMAP5
FAM194B
ACAT2
FAM227B
CISH
MINOS1
RNF150
TRIM41
HMGB1
ATOH8
CCBE1
GSG2
SATB2-AS1
MCAM
ST7L
FAM201A
PRAM1
TAGLN2
STAG3L5P-PVRIG2P-PILRB
SREK1
CAPZA1
ZFYVE20
ZFYVE26
SCARF1
LMO1
IL21R
LMO4
APOBEC3B
RBMXL2
LOC100130348
PBRM1
CDK5RAP2
CDK5RAP3
CDIP1
EBI3
PRKD2
WDR82
WRNIP1
FAM109B
BAD
MAZ
HAND2
SH2D3C
PRPSAP1
TMEM68
HERPUD2
CDK18
GFI1B
DDX11
CDK16
KLF7
ST5
TMEM55B
KLF3
KLF1
PSMC3
NOS1AP
KLF8
ARFIP2
KCNAB1
PRSS12
SLC24A3
REST
SLC24A1
CXCR2P1
TRIP10
SEC61G
KCNAB2
MTERFD2
MEX3A
AOAH
C9ORF53
RNF123
HVCN1
LOC646762
CERK
NCLN
MAP3K11
ZNF546
NCL
WHAMMP2
SLC1A5
AGO2
TCAIM
LOC100288162
SYCP2L
LIN7B
MIR4757
IPMK
IKBKB
SOST
LRRC45
IKBKG
TMEM179
TMEM185B
FOXI2
CLSTN1
MICA
GNL3
GNL2
DNTTIP2
EIF3L
UBLCP1
RARG
CDCA3
FNDC7
DHRS2
DHRS3
ADRA2B
ADRA2C
TMEM105
TEX22
RABIF
DYRK1A
NOL11
NABP1
CDKN2B
WT1
CCNL2
CDCA4
CDKN2D
GHRLOS
CDCA5
C9ORF171
BAZ1A
BAZ1B
EDEM2
HRK
YIF1A
SNAI3
CCDC159
TUFT1
ARMC5
KIAA1161
NTPCR
SLC2A8
PTGES2
SLC2A4
SYT7
CNFN
RHO
CCL2
TNFAIP8L1
NAT14
MIR7-3HG
COLQ
SCHIP1
MUC5B
EXOSC2
USF1
IGFL1
HIRIP3
CTBP1-AS2
EXOSC5
SAP30
TOPORS-AS1
LINC00239
TCP11L2
LINC00235
NES
CEACAM5
PABPC1L2A
PPP1R14B
QRICH1
PPP1R14A
SSC5D
OXT
NCAPH
CA11
F12
C4ORF19
MIR3192
LOC100507506
SDSL
LOC100507501
RALY
SRRT
SNAP47
DEPDC1
ALKBH8
GPR97
ALKBH5
EEF1E1
RALA
KRT77
PSMB11
EMD
REPS1
ATG4D
RCOR3
MIR612
INF2
DNAJB9
GSG1L
ZEB1-AS1
TMEM200C
CFLAR
FANCE
ZNRF2P2
TTC24
TTC25
IL27
DOT1L
HAS2
SUGP1
KISS1
COL25A1
GPN1
C3ORF58
MORC2-AS1
HNRNPA1
MRPS18B
IL6R
RUNX1-IT1
ZNF808
LINC00908
SNORA50
SNORA52
SYCP2
MC5R
TAOK2
MYL5
FAM65B
SLC22A18
LOC100288181
SLC22A13
IRS2
OIP5-AS1
HOXA7
HOXA4
RNF141
HAPLN4
CALR
HOXA9
LPAR5
OXLD1
SYNRG
NENF
SF3B1
PRKAA2
SF3B2
LIMS2
RBAK
GIMAP1
LIMS1
MCL1
SORBS1
GAL3ST3
SEMA6B
ACCS
RERG
SUN1
CTXN1
EOMES
DNAJC15
MTX2
DNAJC11
XPR1
FEM1B
PACSIN3
IL17REL
PRKCI
MATN3
MATN4
COPE
PRKCA
MGAT4B
PRKCD
CACNA1C-AS1
NAT8B
PADI2
EBF3
MIR1229
HIST1H3D
PADI6
FFAR2
LMNA
MIR1227
NAT8L
CHID1
TOE1
IFI44
MIR181A2HG
ZNF157
FAM195B
ACKR6
FAM195A
LOC154761
MEIS1-AS3
NRIP3
TYMS
GSTP1
ZNF790
LOC100505695
ZNF98
NT5C
SAC3D1
FBXO18
RAET1E
ADD2
UBE2J2
FKBP11
TBX21
FAM3A
CDKN2AIP
PIDD
PKD2L2
TRIM15
CWC22
PPP1R3G
LOC339524
PPP1R7
TOMM5
GHR
MAP3K1
BCLAF1
HNRNPUL2
NSG1
ZNF575
GDPGP1
TPGS1
SNORD93
PRTN3
LUC7L2
MIR4740
CCDC77
CTSK
SHC1
SHC2
IDH2
EVX1
PASK
CTSZ
C16ORF92
PPP1R32
FGFR4
FLJ44313
IFRD2
SETD7
CTSW
PCYT1A
UCKL1-AS1
NME3
NME9
SORBS3
THADA
ZCWPW1
FKBP1A
SNRK-AS1
RGP1
MSANTD1
EME2
HELT
TNNC2
FCN2
DUOX1
GABRD
LOC100506639
MIR31HG
AP2S1
PCNXL3
AHNAK
TBATA
VPS37C
AFF1
PNPLA3
CARD8
RNF144B
NKAIN4
IGSF9B
KIAA0195
HMP19
PHKA1
UBA2
MAN2A1
CCP110
UBA1
PWP2
GBP4
LINC00200
LINC00207
NAA10
GNAS
CDHR2
CDHR4
PTCD3
PON2
ATG14
FARS2
DPF1
MINOS1-NBL1
SEC14L1
ILK
RNU6-33P
ALS2CR11
IL1B
BTBD11
PHTF2
IL17C
TALDO1
MASTL
TMCC1
RAB22A
LINC00114
LOC100506810
KALRN
NMNAT1
GPR84
NDUFA7
ACSS1
NCCRP1
PLEKHM2
MAST3
MAST4
INE2
MIR668
LINC00301
TBL1XR1
RRP36
WNT1
C1ORF213
LRRN2
LOC100506388
TREML2
PALLD
PPP1R15B
STX16
DTX4
EFHD1
DTX3
SNORA48
TTF1
INSR
ATP11A
C1ORF172
ANKRD16
ANKRD12
FLJ26850
ARPC4-TTLL3
KLF10
TFAP2A
ASAP1-IT2
PCDHGA10
GDF6
KRTDAP
RSBN1L-AS1
GBE1
NT5C1A
MIR153-1
NT5C2
MEA1
SLC44A2
CEP68
SLC44A4
SLC44A5
CD22
MIR26B
MIR550A3
UTY
LOC442497
ENGASE
SQSTM1
OTOS
HS1BP3
DNPH1
RPA1
EPC1
TENC1
KCNK4
PEX11B
AHCY
LOC441009
LOC100506801
ZRANB1
TIMP2
NRCAM
MRGBP
MCF2L2
PKMYT1
PCDHGB7
DHX15
MROH6
MIR7-3
MUM1
CCDC102A
DENND2D
NHLRC4
WWC3
RXFP3
CCDC88C
DDX31
NDUFB10
MICAL2
SUSD2
SUSD3
PHC3
LCLAT1
GPR108
CENPP
PYGM
PFAS
BEAN1
SOD2
RNASE4
SOD1
RANGAP1
ZNF367
EMC10
KCNN1
ANKHD1-EIF4EBP3
SEMA7A
IP6K1
OTUD6B
FBXL8
C12ORF42
BRSK2
CCDC82
SNORD52
SIGLECL1
FBXL4
DDX6
INADL
TLR6
UBAC2-AS1
RNF8
TLR5
TLR8
H2AFJ
NIT1
MIR4779
FOXK2
FOXK1
DPY19L1
SLC7A7
CCDC69
KCNJ11
C16ORF87
RHBDL3
PPP1R27
EP400
RNH1
GLIPR2
RHBDL1
TMEM114
CEND1
ADRBK2
DKFZP434K028
PLAC8
C17ORF97
C17ORF96
HAUS3
MIAT
TEX40
MSANTD3-TMEFF1
NR5A2
UBXN4
ANKRD18A
TOP2B
DLX1
DLX2
LOC646329
MTRF1
ACVRL1
TFEB
FAM118A
FAF2
MIR4435-1HG
HIST1H2BE
HIST1H2BF
SNORD105
TMPRSS6
MMD2
ADIPOR2
SART1
FGF4
APLF
NGEF
OLFML2B
OLFML2A
FAM219A
CDC26
SDC2
SDC3
ECI2
MIR541
FAM150B
IPO7
BEST1
XPNPEP3
LIN52
NRBP1
CHRNB2
DMRT1
SORCS2
PXDC1
GGCX
LINC00051
IL10RA
RAB8B
TP63
CNR2
MIR4792
POLDIP3
SGCE
SGCA
GP1BB
SYVN1
DUSP9
PPP1R12B
PPP1R12C
DUSP5
DUSP4
DUSP7
MAPK9
DUSP1
CUZD1
LYL1
RBL1
PYGO2
DAZAP1
PAQR5
CRHBP
TOMM70A
TGS1
FADS1
RPL26L1
PDGFRA
FHAD1
HEY1
LFNG
HCG18
C8ORF49
MIR4426
VPS39
MIR1322
HCG17
HCG11
RPL36
MSTO2P
NKX3-2
PITPNM3
TBC1D16
PRPF38B
TBC1D14
TMLHE
KCTD3
KCTD1
MIR27A
HSPA1B
GPR50
MIR675
GPR56
CACTIN
DGKZ
HCFC1
CMPK2
DGKQ
CPNE4
DNASE2
RFTN1
PXN
CABLES1
GNA12
DGKA
ICK
ESF1
SNORA37
NEK7
SNORA38
LINC00966
ALDH6A1
EFNA1
LINC00961
SNRPF
PACS2
NPM2
SBNO2
PCSK1N
PEMT
RHCG
MXI1
TMEM25
ACOT11
ZBTB42
ZBTB46
TLCD2
FABP5P3
CTC1
GCOM1
SCG2
VPS8
UBAC2
ANP32A
SEMA4A
LOC154092
SEMA4G
FENDRR
NTNG2
SUPT5H
RETN
TAZ
NAPG
PPAPDC3
PRIM1
LOC100130370
NAPA
MRPL53
MIR410
MIR412
LRP2
ZNF688
CDC42BPB
SLITRK1
ALOXE3
ISM2
SERP2
NEUROD1
DDX49
SGK1
LOC100133957
MBTD1
ELOVL1
ANGPTL6
CEP76
MFAP4
PLTP
ENC1
COLEC10
POP4
KLC1
KLC3
ZNF772
GPR110
RASGRP2
MMP17
MGC45800
CDKN1C
CDKN1B
SNORD35A
SNORD35B
SNORD60
SAP130
DNAI1
PPP1R15A
MGC12916
PAQR7
SMIM2-IT1
MST1
RSBN1L
NFIL3
VWA5B2
TRPT1
ZNF516
GDF11
CCDC51
CHD1L
CCDC59
NCAPD2
HOXC11
PPP1R10
SMG6
VEGFA
VEGFB
HCK
C14ORF2
VPRBP
LOC100507032
RHEB
GZMA
GZMM
CABP1
GZMK
SLC35B1
SLC35B3
STARD13
ZNF423
FLOT2
EMC3
FLNA
NAB1
EMC4
EFHD2
SOAT1
MYH14
RET
MMEL1
DLK1
PPP2R4
AKAP10
DLK2
SPSB1
GPRC5C
HTRA3
HMBS
SPI1
SMC3
MIR323B
CDC34
N6AMT2
PYROXD1
LINC00893
ZFX-AS1
FICD
SLCO4A1
LNP1
LONRF2
TCFL5
KIAA0226
LTK
MTFMT
ARID5B
C21ORF128
NAA35
NTN3
NAA30
SIX3-AS1
TP73
ABT1
BANF1
MEF2BNB
FOXP1
DNAH8
EFHB
B4GALNT4
MORC4
ANKH
WDR87
WDR81
TTC7A
SCAP
NDE1
ADRA2A
KAZN
C8ORF59
ATP13A1
MIR4434
PEAR1
RAI1
PELO
DEFA4
JAG2
MIR26A1
RABGEF1
LINC00086
TLDC2
SHISA3
MRS2
LOC100192426
IL32
SEPSECS
NRP1
DMXL1
HAP1
MIR365A
STMND1
C1ORF233
ACBD3
LOC100996342
CHRNE
ARHGEF18
PPP1R13L
SLC9A7P1
TUSC1
TUSC2
EVA1B
LINC00957
EPHX2
SF1
IZUMO4
TNNC1
ARHGEF19
ADAMTS5
BCRP3
WNT10A
WNT10B
ADAMTS8
GNG12
CNOT4
RNF207
CDH7
DMC1
MCF2L-AS1
LIPE
SENP3-EIF4A1
MIR1470
DFFA
RAMP3
LDB1
SSH2
TERF2IP
PROM1
LINC00229
CENPT
PAFAH1B1
CENPQ
KPTN
SAMD15
DPP3
KCNC1
CSF1
PLEKHA4
IPP
MRPL45
NETO1
MAD2L1BP
WNT7A
ZNF699
HSPB6
ERAP1
MIR4505
RILP
EMR3
ZNF696
C6ORF141
C6ORF147
TRIM39-RPP21
LAMB1
TPST2
DHX33
CRADD
MPHOSPH9
MPHOSPH8
ZNF169
CCSAP
ADAR
MIR130B
MT1M
CDC42BPG
ZNF768
SF3A2
ZNF767
TNKS2
MT1A
GATC
ZNF185
ZNF184
DHPS
ZNF181
RNPS1
C12ORF65
RPP25
SNORD72
CNGA1
ECSIT
COX7A1
ADSSL1
GLTPD2
DNAH2
WBP2NL
EGLN1
SEMA5B
SH3TC2
SH3TC1
LYNX1
NSD1
SNORA4
ITPA
RSPH1
R3HCC1
CCDC47
C9ORF96
EGFLAM
FOXE3
MEF2D
LOC100129917
TRPC7
EID2B
GMNN
DIRAS1
GPR12
C17ORF70
C17ORF75
DTL
CERCAM
ZNF436
FBXO25
RANBP1
XK
KRTAP5-6
RPS27A
RALGDS
FGD3
FGD2
DBC1
GNB2
AGAP3
NUDT16
SATB2
NUDT14
NUDT15
LGALS8-AS1
TAF6
TSPO
CNNM1
DICER1-AS1
RSRC1
RTCB
RTCA
RSRC2
STX5
UNC80
PRKY
GDPD3
BASP1
PUM1
LOC100288123
SLAMF8
ZBTB8OS
CRHR1
LAGE3
STAB1
LOC100507351
DNAJC27-AS1
PTGDR
PRSS3
MEGF9
TRMT2A
GTF2A1
ECE1
PRSS8
HBP1
IL18BP
YWHAZ
LPHN1
CASQ1
PITHD1
ALX3
ALX1
GNRHR2
FAM163B
EVC2
ALX4
CDYL
MIR409
YWHAB
EZR-AS1
ARNTL
ZBTB1
ZBTB5
ZBTB4
NR4A3
CDC42EP1
CHRM1
MGAT1
FAM92B
MIR22HG
DYNC1H1
COL24A1
MIR3648
TBKBP1
CHST12
VAMP5
WDR46
VPS18
VAMP8
FEZ2
FIBP
VPS11
ABCC1
CUL4A
ARL11
IMMT
PTCHD2
SLC6A3
SLC6A1
ACADVL
SLC6A8
SIVA1
FCHO1
LOC148413
MIR659
MIR658
C17ORF61-PLSCR3
CAPRIN1
MIR650
GPR35
MIR656
C1ORF220
FAM50B
FAM50A
LAT2
LOC728431
STAP2
IRF2BP1
QPCTL
ANKRD44
C19ORF33
TJP3
TRMT61A
WNK1
LRRC1
LRRC3
NR2C2
TNIP1
HAND2-AS1
ACTL10
NKX2-5
ACOT7
FEZF1-AS1
SHMT2
PLD4
RBBP9
CCDC88B
MORN1
MORN3
MPV17L
SECTM1
ETNPPL
RAB44
SNHG6
BMPR2
SARNP
PPAN
RBX1
ZBTB20
ZBTB21
LOC100616530
ZBTB25
NR3C1
DOCK9
DDI2
[truncated: 1,141 more rows]
