# Supplementary material for: Identifying Network Perturbation in Cancer
Source: PLoS Comput Biol. 2016 May 4;12(5):e1004888. doi: 10.1371/journal.pcbi.1004888 (PMC4856318; doi:10.1371/journal.pcbi.1004888)
Supplement: S1 File — (ZIP) [file pcbi.1004888.s001.zip › files/tf_data/CD34_5k/RFX5.csv]

UBE2Q1
HIF3A
HIST1H4A
FGFR1OP2
NCBP1
C6ORF123
RNF13
HSPA9
NYX
LAPTM5
UBE2Q2
MZT2B
SNAPC3
C1ORF112
MYPOP
DERL1
LOC100130476
PPP4C
PIK3CD
PTPLB
ZSWIM7
LOC91450
ABCD1
TMEM57
KDM2B
TMEM53
SP9
ZNF43
MUC2
POLR3GL
FAM84A
NUP50
OPA1
PTRH1
HNRNPDL
TRAPPC1
FAM183A
ERI3
PLXDC2
LOC441666
MAK
SPPL2B
ITGA9
EVL
RARRES2
EVC
MGST2
GTF3C1
DENND4A
GTF3C5
IQSEC1
CAPN10
APOA2
XPO4
XPO7
DGAT2
PSMG4
FBXL17
PSMG3
KCNIP3
SDK1
SDK2
PPIG
C2ORF49
C2ORF48
ANAPC5
TACR1
ITGAX
BCL2A1
TP53I11
SFT2D1
NOG
SIGMAR1
TMEM198
MINPP1
FAM134B
FAM134A
METTL2B
TRERF1
SMAD4
SMAD7
SMAD2
NDUFAF3
NPHP4
LOC100506714
MIR4710
C16ORF62
ARF3
ARF1
CKS1B
ATE1
AIG1
FAM71E1
LOC729911
ENOPH1
TCEA2
TCEA1
RGPD3
COX4I1
SH2B3
MOB2
NOL7
OLIG3
PQLC1
OLIG1
RAB11FIP1
IRX6
RAB11FIP5
RAB11FIP4
CCDC114
CCDC115
ADARB2
MCF2L
ABCD4
CXXC1
CTHRC1
MIR3939
LOC643355
SPHK1
EEF1A2
CPEB3
CHP2
PGLYRP3
ARL10
FIZ1
PDDC1
BIN2
RGS20
LOC100289495
UBTF
MIR4734
CDCA3
CLIP1
SLIT2
HOMER1
HOMER3
HEXDC
KISS1R
CD48
SEL1L2
CD46
CD40
LOC284865
MIR765
FGFR1OP
ZNF48
CFH
CFD
ASAH2B
WDR78
POU3F3
ATP6V0E2
CHPF
EWSR1
PCK2
TRIM13
LINC00896
SYTL3
SYTL2
NQO2
CDO1
CCRL2
SFMBT1
RCBTB1
MYL5
MTMR9LP
SIX5
SIX6
SIX2
RELA
HDGF
PIP4K2A
PIP4K2C
MRPL34
KCNS2
ATG5
UBE2R2
FAM69A
SHOX2
ARRDC2
THOC1
RFX4
SYS1-DBNDD2
ZNF845
RHBDL1
APC
TMEM179B
PAK2
KIF11
RECQL5
FOXP1
IL10RA
FOXP4
MSL3
TRAPPC5
KHDRBS3
ITIH1
LOC115110
MDGA1
GABRA4
MESP2
CEP95
PKDREJ
PPP1R9B
FAM135A
IGF2
LOC100506527
LOC338963
NUDT3
IGFBP6
IGFBP5
ARGLU1
PHLDB3
ZCCHC16
CTBP2
ABTB1
PROZ
PPP5C
GLYCTK
LOC100505812
PFN1
PFN3
DNAJB2
MSLN
TRIM5
ISLR2
BTK
NUTF2
EPHX1
PDGFRA
ZNF331
AMPD3
AMPD2
EIF2B4
TMSB10
PPA2
C2ORF53
ELAVL1
MIR4691
NUP62
MGC45800
NOTCH2NL
MECOM
ALCAM
TPM4
SH3D21
TPM1
RPS6KB2
WWTR1-AS1
ADAP2
FAM21C
FBXW4
TNFRSF6B
LOC646719
TRIO
CLIC5
SH3RF3
LRSAM1
SH3RF1
YKT6
MMP19
TMEM143
PTCHD2
TSEN54
C16ORF52
C16ORF54
SLMO1
ATXN2L
BUD13
TMEM52B
RAB14
ISY1
F2RL3
SNORD88A
SNORD88B
SNORD88C
KIAA1191
MAD2L2
FER1L5
KTN1
LYSMD2
TCEB3
TCEB2
PRDX5
EPN2-AS1
AGRP
NFYA
BAZ2A
NR1D1
NR1D2
MIR181D
MIR181C
KLHL15
FAM90A1
NPTN
SDCBP2
MIR4635
ERO1LB
TOR1B
CCT6A
KANK3
RAC2
RAC1
RARG
VCL
VCP
NBPF15
OLA1
NBPF10
CYTH4
LILRB2
SLC16A9
DPH1
DPH2
DPH3
MYH7B
MIR4521
SPAST
MFSD11
NSUN2
NSUN5
SLC16A6
DCAF7
ARHGAP35
LINC00240
CALCB
TIMM44
MSH5-SAPCD1
DYNLL1
SH3RF3-AS1
ZFR
CD33
CD34
C1QTNF1-AS1
POLR3F
ZNF321P
POLR3D
POLR3A
FAM66C
POLR3H
TOPORS
GPAM
SPG21
TAF4B
MBNL1
ATP6V0D1
WDR66
C19ORF12
CUL2
C19ORF10
WSB2
PNKP
CLCN2
CDH22
CLCN7
TRIM22
SLC25A4
BRD1
BRD2
CARHSP1
PIH1D2
LRRFIP2
PTPN12
MIR150
MYCBP
GALR3
GALR2
TTC16
LINC00339
PPDPF
LINC00336
NCMAP
RNF157-AS1
MRPL20
AGAP11
LRFN4
GAPDH
NIM1
ARHGAP4
CMIP
ARHGAP1
THEM6
SRSF7
SRSF1
USP48
MSMP
EGR2
EGR3
MZB1
PPM1K
USP40
HCP5
MAFF
DNAJB14
CX3CL1
RNF139
ZNF192P1
ATHL1
DALRD3
CISD1
PRKAB2
CDK11A
CDK11B
PAX5
C14ORF159
MRPL2
MRPL3
RPUSD2
CDK9
PTPN3
SCRN2
SCRN1
PAXIP1
PAX8
GINS1
ASUN
PPP1R10
NANOS1
CBX3P2
NANOS3
MOK
WASH2P
HIST2H3D
NPBWR2
PTDSS2
MYO1G
PDIA2
EVI5L
ADAMTS10
PLCE1
CHCHD10
DENND6B
DENND6A
ARHGAP23
LOC100652758
DEF6
CTPS1
LSM10
MIR4659A
MIR4659B
PPAPDC1B
LY6G6F
HOXA10
TMEM201
TMEM206
MGC2889
FAM160B1
C2
SRC
ZNF322
E2F3
USP5
MIR5008
IGSF21
FSCN1
LEPRE1
SNORD17
SNORD10
KCNJ5
NUP54
TSTA3
HN1
PISD
NMB
FAM136A
TP53I13
TMPO
VARS
LOC729683
FOXO3
SMCR9
MPDU1
LRRC20
PEX10
C16ORF46
SMCR5
SMCR7
LOC338799
RAB3IL1
AP3B2
GCNT1
RPL26
UNCX
TGOLN2
GSN-AS1
EMC8
SLC16A11
SLC16A13
RGS3
CRLF1
SPINK4
PRRC2A
MID1IP1
APMAP
LOC400752
PIEZO1
PIGQ
HPN
TMEM72-AS1
LINC00659
TAX1BP1
CSNK1G2
PPP1CC
LOC100133445
PDK3
ATP6V0E2-AS1
FOXC1
C2ORF88
RSPH6A
FAM178A
TM2D2
SUN1
ZFAND6
ZFAND5
MAFK
KIAA0141
ADCK1
CANX
CEP128
SMAP2
MIR4516
MIR4519
LOC100506115
RBPJ
NTRK1
NTRK2
DENND3
ARHGAP22
SNRNP35
DVL1
DOK7
ARHGAP29
AMDHD2
MICALCL
ATP1A1OS
AOX2P
MIR3202-2
MIR3202-1
RBFA
NKRF
MIR3176
TOB1-AS1
C3ORF38
ABHD6
SOCS5
BMP4
SOCS1
SOCS3
TMA16
EIF4G3
EIF4G1
ADAM9
CSTL1
ULBP2
ULBP3
NR2F1-AS1
DLK1
PACSIN2
ARPC1A
VPS72
TRIM39
HR
PCM1
RASSF2
RASSF5
RASSF4
G6PC3
FTCDNL1
KREMEN2
SRPX
LUC7L
MIR639
CHD4
MRP63
SCD
MIR636
MNT
MIR3128
COL27A1
LINC00324
ERMAP
FN3K
FLYWCH1
HMBS
INTS8
RCN3
AGO1
MRPL16
TTC9
DCUN1D3
DAG1
RHOB
CAPG
TPRKB
RHOF
ANKRD29
SNORA70
ABCG1
PRDM14
PRDM15
PRDM12
LRIG2
LRIG1
SERHL
ANKRD20A2
ANKRD20A3
C8ORF86
PRODH
KLHL42
PRKCZ
CASKIN2
PXDN
MIR1228
IL17RE
AIFM1
ZNF137P
MATK
DDA1
AGO2
SOST
PUM1
CCDC109B
LAP3
FAM217A
FAM217B
GRASP
MIR550B1
SHKBP1
KRTAP5-11
SCAPER
BTG4
BTG2
OGFOD3
HIST2H2AB
ZNF626
HEXIM2
GPN3
TBRG1
SRD5A1
RAP2B
SIAH2
FAM49B
FLJ44511
TMPO-AS1
LOC101559451
ZFP36L2
HIST1H1D
ZNF518B
ADM
PROX1
FHOD1
ITFG3
RASGRF1
EMILIN1
TACC1
PKD1
TACC3
PICK1
PIAS1
PRKACA
PRKACB
PSMB7
RPL10A
DECR1
PSMB2
HIVEP3
FAM115A
SPG7
TEX30
LOC154761
RPL3L
OVOL1
HIST1H2AD
P2RX2
RMI2
THAP11
SUN5
KCNK9
BCL2L12
HADHB
H1FX-AS1
C9ORF24
HADHA
SNORA16A
KCNK3
ZNF557
SCARNA20
HSD11B2
TMPRSS9
MIR4724
TRAF5
BEX1
HOOK3
GTF2H1
CRYM
TMEM163
ESD
LRRC56
TVP23A
ILF3-AS1
DENND1A
MIR638
HIST2H2BE
RPL26L1
TAB2
TARBP1
ABHD15
ATF5
SEPT5-GP1BB
SMARCC1
PPAP2C
RYK
ZCCHC18
MOCS3
MOCS1
CCDC146
KIAA0319
DLG1
LHX1
LHX2
COMMD9
SMG1
SAMD13
OARD1
PTGER4
BRWD1-IT2
SYS1
PTGER1
PPP2R4
METTL18
LOC113230
MOB4
TBX20
MIR3960
ZMYM3
NPR3
CTNNAL1
SLC38A3
MDFIC
SLC45A3
TLK2
CRMP1
AAED1
STK4
MACROD2
GMIP
GTF2F1
ARID5A
AKAP3
CD3EAP
ARHGAP15
ARHGAP12
FAM20B
CAPZB
RLF
LOC100132891
NUAK1
NUAK2
APOC1
CELF2
ANO2
ANO3
C1QL3
TANGO2
GPR137C
GPR137B
MIR3185
TMEM132A
C22ORF26
HCG25
DUS1L
BMS1
WDR47
UACA
TTC19
SNAR-G2
TNFRSF9
H3F3A
VSX2
TNFRSF4
CCL25
GRM1
TMEM91
NMRAL1
UCK1
FIBCD1
PHRF1
TP53I3
PPARD
PPARA
BRF1
TYRO3
GSTO2
CSNK1A1
DNAJC4
DNAJC5
DNAJC6
DENND2D
DZANK1
RING1
ANKRD24
WDFY2
BTN1A1
RRP12
PTPRVP
CRTAP
DYNC1LI1
MIR191
CCDC97
VSNL1
RALBP1
NRN1
RORC
ANKRD32
EFHC2
SNORA64
SNORA65
SNORA67
RGMB
SNORA61
SNORA62
LRIF1
TLL2
NR2F1
POLR2H
MECR
ANKRD28
SETX
HMGB1
RIMS2
RIMS3
GSG2
MCAM
RCAN3AS
PEX2
IFITM4P
HCRT
FAM201A
PRAM1
ACPT
RBMXL1
ZFYVE21
AK8
C20ORF26
C20ORF27
SLC17A4
AK1
SLC17A7
TBCC
UBFD1
MIR1184-1
MIR1184-2
MIR1184-3
CDK5RAP2
SARS
MIR3652
TTTY15
KIF9-AS1
AP5B1
CCDC144B
HAND1
SH2D3C
AFAP1
USP51
ERH
COBLL1
DDX17
TOB1
DLG1-AS1
GJB2
SULF2
TMEM255A
GPR126
ST5
KLF4
GZF1
TMEM223
ATP6V1B2
FCGRT
PIP5KL1
HEATR3
IKBKG
REST
TP53TG5
KIAA1551
RNF126
MMP25
TRIP11
PLEKHM1P
MEX3B
HOXB13
IGLL5
TFG
SNORD33
LRRC10B
C9ORF9
TPSD1
RPL10
DCAF10
PPP1R32
ROPN1L-AS1
SYCP2L
MIR4751
DYNC1I2
IPMK
LRRC42
FCGR1B
LRRC47
FOXI1
TMEM177
FOXI2
CLSTN1
MIR1258
MIR4520A
MIR4520B
FAM163B
FAM163A
SNORD12C
EIF3A
B3GNT8
ADRA2A
ADRA2B
ADRA2C
ANKRD36B
TEX22
FAM222A-AS1
NOL12
CDKN2C
CCNL2
TSC22D1
DAAM1
TSC22D2
C9ORF171
TSC22D4
LOC349160
GUK1
LOC200772
WRAP73
CDCA8
HRC
KIAA1161
SDE2
VAT1
PRKRA
PTGES3
SLC2A6
SLC2A1
SYT7
UBTD2
ME1
LOC284798
CCL1
SYF2
C20ORF201
LOC283214
METRNL
SCHIP1
MUC5B
FLJ16779
FAM189A1
HCCS
GFER
SAP30
TOPORS-AS1
TCP11L1
TULP1
CNTROB
EN2
CEACAM4
CEACAM7
PPP1R14B
ANGPT4
PPP1R14A
UBP1
INCENP
ENG
OXT
FZD3
C3ORF18
LOC256880
F12
MIR3190
MIR3191
MIR3192
FZD5
LOC100507501
MIR1915
ALKBH7
VPS51
PSMB11
STXBP1
SMPD4
RCOR1
STXBP2
SMPD3
RPL36A-HNRNPH2
PLEKHO1
CYP1B1
C6ORF1
H1FX
TMEM200A
DNAJB5
IGF2BP1
CFLAR
FANCE
FANCM
DOT1L
SLC2A1-AS1
H1F0
RCL1
MRPS18A
C1ORF162
ENO1
ENO2
ENO3
ZNF808
CLU
SYCP2
CITED1
ARSB
FAM65A
GRIK5
SLC22A11
HOXA6
MIR2110
HAPLN4
SKOR2
HAPLN2
OXLD1
SF3B4
MGLL
MSH5
MSH6
ITGB3BP
LIMS1
MCL1
PRKX
SEMA6B
FAM219A
CNIH2
BRWD1-AS1
ATG16L2
RGL2
SUPT3H
ARHGDIG
NANP
FEM1B
USH1G
PACSIN3
IL17REL
MATN1
SUPT16H
PRKCB
MS4A6A
HIST1H3A
ANO1-AS2
HIST1H3D
SCML2
LMNA
NAT8L
HIST2H2AC
ZNF157
DDX25
FAM195B
ACKR5
FAM195A
NRIP1
MEIS1-AS3
NRIP3
TYMS
GSTP1
SH3BGR
LOC389641
SNORD99
WWP2
ACTG1
FKBP11
FAM3A
FBXO16
TACO1
TPI1
GGPS1
MAP3K8
PPP1R2
TRUB1
SNORD41
FAM153C
HIST1H1A
PLA2G7
CARD8
TPGS1
NUP210
SETDB1
MIR4740
FAM131C
MIR4744
SHC1
CCDC70
MIR4747
GALNT5
CTSD
SH3GLB2
KCNAB2
SH2D2A
JAZF1-AS1
HIST3H2BB
RPL11
RPL12
C16ORF91
TMEM102
FGFR4
SETD2
LRRC71
LRRC73
UCKL1-AS1
B3GALNT1
SPEN
FREM1
PRSS27
ZNF483
AKNA
GLYR1
KIAA0195
AP2S1
GFOD1
AHNAK
TBATA
VPS37C
AKIP1
PNPLA3
PNPLA2
LOC100288911
LOC646938
CAPN10-AS1
PNPLA4
C15ORF57
NKAIN4
NPPB
TMEM200C
STK40
PINLYP
EPB41L1
PDP1
PDP2
KIAA0753
PHF23
DNER
UBE2I
MEF2BNB-MEF2B
GNAS
UBE2B
SETD1B
WNT10A
UBE2S
ARHGEF26
KLHL9
CYP26C1
DPF1
ADIRF
PTAFR
IL1B
KRT8
DACT3
PHTF1
CPXM1
BCAP29
BMP2K
TMCC2
CAST
LINC00114
PDCD4-AS1
LFNG
GPR84
GPR85
RPL36A
CAB39
MTM1
ACSS3
ACSS1
NCCRP1
NDUFA9
MIR662
ZC3HAV1L
MIR661
SALL1
GMEB2
GMEB1
FAM72B
TARDBP
DCAF12
WNT2
SNRK
SZRD1
PPP1R15B
CACFD1
STX17
MIR219-1
LILRB1
DTX4
SNORA44
SNORA45
HIST1H2AK
EIF1
TTF2
EIF5
TTF1
MOSPD3
PINX1
OXR1
HPCAL1
HIST2H2BF
ATP11A
RBMS2
GNN
EVPLL
FLJ26850
KLF10
RNF170
TFAP2C
GDF7
KRTDAP
P2RX7
MEA1
POU3F2
POU3F1
ANXA2
TPST2
TPST1
CEP63
PDCD4
MIR26B
GLTSCR1
GLTSCR2
MIR550A1
MCM3
ZDHHC24
SNORD24
POGK
HS1BP3
EPC2
HBP1
HSPB11
LDB1
ISY1-RAB43
NDUFS8
TMEM167B
CRIM1
ILF3
LOC100506801
TIMP3
TIMP2
ITCH
FAM132A
C6ORF201
MUC21
WIF1
IL21R-AS1
IFLTD1
MROH5
ASH2L
ZNF142
CCDC102A
BCS1L
NHLRC4
CCDC88A
DGCR2
H2AFB3
H2AFB1
NDUFB10
GSE1
SYCE2
ZNF787
PITRM1
GOT1
PFAS
RNASE1
C21ORF2
TGIF2-C20ORF24
SOD1
STK4-AS1
VWA1
QTRT1
TRAF3IP2-AS1
HNRNPLL
FBXL8
BRSK2
UBOX5-AS1
SIGLECL1
PKIA
H2AFZ
ADAMDEC1
DDX5
TLR6
RNF8
TLR5
RNF6
UPF1
ZNF562
HLA-H
MIR4779
FOXK2
FOXK1
MIR3689D2
F8A1
TYSND1
F8A3
F8A2
MIR3689D1
NFKBIZ
PPP1R27
RNH1
CLTC
SNORD36A
ARID4B
CEND1
DPEP2
SFN
SNORD36C
PLAC8
C17ORF96
LOC729732
UBXN4
C11ORF88
ANKRD18A
DLX1
DLX2
PLEKHA1
SNX17
SH2D6
KIAA0368
SNORD32A
LOC729950
FAF2
PGM1
ASIC3
LMX1B
HIST1H2BF
DENND5B-AS1
FGF8
ADIPOR2
HIST1H2BN
GATAD1
OLFML2B
OLFML2A
HLA-F-AS1
VAV2
TNFAIP3
SHBG
CD81
FAM105B
IPO8
RNPC3
BEST3
RCAN3
MIR4666A
SMCHD1
ZNF425
JAZF1
CES2
MSL1
MIR4797
CNR2
NR6A1
NAA25
GCN1L1
GP1BB
SYVN1
CLUHP3
DUSP9
MAPK7
COL26A1
STOX1
DUSP7
CACTIN-AS1
SGPP1
LRRC8D
WTAP
NKD2
ELN
RBL1
ANKRD34A
PAQR4
ANKRD34C
FERMT3
BCOR
FADS2
CRNKL1
BCAP31
GATA6-AS1
HCG18
C8ORF49
VPS36
WWTR1
SYNGR3
HCG17
METTL4
MIR320A
NXT1
BCL7A
PCDH1
TBC1D17
FBL
LRRC14B
OR10A3
KCTD7
TRIM39-RPP21
NUMA1
TMEM39B
LAMB1
UST
IKBKAP
GPR56
RPL13
DGKZ
LOC730227
HCFC2
IDH3G
CPNE2
CMPK2
DGKQ
C1ORF204
DGKH
PXN
COA3
EFNA3
NEK4
COMT
USP12
USP15
SSBP3
RTEL1
NPM1
SSBP4
NPM3
FAM63A
SBNO2
USPL1
PEMT
MXI1
TXNDC17
TECR
UNC45B
ZBTB40
DDX52
GPATCH4
BRAF
PDPK1
CEACAM1
CRKL
CTC1
DUSP28
ANP32A
SEMA4C
SEMA4G
OTUD7A
C1ORF53
BYSL
OTUD7B
SUPT5H
ALMS1
SLC43A2
MRPL54
MRPL52
SP110
THY1
MIR1207
ZNF688
IQCA1
OPN1SW
ALOXE3
EXOC6
PAPPA
TMEM140
NEUROD1
MIR339
MS4A4A
WDR73
LST1
DDX41
DDX42
CCDC147
DDX47
NPB
RGMB-AS1
SBF2
RHBDD3
CEP72
COLEC11
SAMSN1-AS1
KLC1
NPW
GPR114
KLC4
ACTA2
LGR6
MMP11
ELAVL2
UBE2D4
SNORD35A
SNORD35B
PRG3
RAPGEFL1
SAMSN1
TSTD2
SNORD68
SAP130
DNAI1
CHCHD3
RPL7A
TANK
OR2V2
CHCHD5
MIR2861
GSX1
LOC100287177
IL2
TRPT1
ZNF516
TSPYL4
FOXJ1
FOXJ2
TREML4
C10ORF114
RPH3AL
KCNK17
C10ORF118
TMEM129
KCNQ1
SLC39A9
SMG6
VEGFA
PLXNB1
VEGFC
VEGFB
SLC39A1
LHX5
RPL13AP5
TMEM74B
SLAIN2
SLC35B2
ZNF423
FBXO32
SIRPB1
EMC3
EMC2
SOAT2
OTUD5
ATP5L2
PELP1
SERHL2
MBOAT7
PREB
HTRA4
HTRA3
NEDD8
STRIP2
RPSA
P2RY14
SMC2
CDC34
BRWD1
PCDHB14
LONRF3
LONRF2
DBP
SCAF4
LTB
CDCA7L
GUCY2EP
TMEM63A
APBA3
LOC100129726
PGLS
INSR
TP73
MEF2BNB
EFHB
LAPTM4A
SPCS1
RASGRP2
WDR81
WDR82
WDR83
ACER3
KAZN
ANKRD12
TWIST2
MIR4432
ESYT3
SKA1
PEA15
SKA3
NUBP1
CXCR6
CXCR4
ZNF814
AJUBA
NDUFC2
CBWD1
DDRGK1
PDIK1L
ADAT3
KCNC4
CRYBB1
TTBK1
SOX21
ARSG
HAP1
E2F1
HMBOX1
OGT
ZNFX1
MAPKBP1
ALOX15P1
ACBD3
ANK1
MIR4461
PPP1R13L
TUSC5
GHR
SNORA28
LINC00957
MIR4482-1
LOC143666
GDF5
USP25
USP22
ADAMTS1
DDX39A
NDUFC2-KCTD14
ARHGEF2
STRAP
TSPEAR
MKLN1
CDH3
DMC1
IFITM2
IFITM1
MCF2L-AS1
LIPE
IFITM5
MIR1470
CENPC
CENPB
PEX11A
SIGLEC14
REV3L
TERF2IP
SIGLEC10
CENPT
RNF19A
SLC41A1
MIR425
GPBP1
UCKL1
MIR429
MRPL43
EID2
MRPL46
TRIP6
C11ORF86
WNT7B
CPT1A
DMRT2
TRPC5
NMRK2
ZNF696
OTOP2
PLA2G1B
DHX30
LAMB2
MPHOSPH9
DDX58
MT1X
SHISA8
CABIN1
U2AF1
LOC202781
MIR130A
HSBP1L1
C1ORF50
ADAL
CDC42BPA
CDC42BPB
FAM129B
ZNF764
TNKS2
G0S2
ZNF181
C12ORF65
VNN1
MIR3180-5
ECSIT
ADSSL1
C9ORF91
TMEM14B
EGLN3
EGLN2
EGLN1
DNAH1
DNAH7
SH3TC1
SNORA3
SNORA6
C17ORF105
CCDC47
FOXE3
LAG3
SPRY2
RNPEP
STBD1
EID2B
MYH3
TIMMDC1
GAS2L1
CERCAM
CDKL3
TBX10
RANBP9
CELF6
ZNF347
C14ORF119
XK
KRTAP5-6
PUS3
RALGDS
FGD3
SQSTM1
AIM1
ANO1
NUDT12
HSP90B1
SATB1
TMEM2
RSRC1
LOC100507156
SDS
KEAP1
SFXN5
RPS3A
MCMBP
THG1L
CRHR1
STAB1
PUS1
KIAA0232
LETMD1
ECE2
GTF2A2
LOC441461
F13A1
UBN2
IQGAP2
GBAP1
ARHGAP44
LPHN1
RPS6KL1
CASQ2
ALX3
ALX1
GNRHR2
EVC2
PCBP1-AS1
NDUFS3
AP1B1
PCMTD2
ARNTL
PCMTD1
MAT2A
ATAD3B
MAT2B
TECPR1
TECPR2
NDUFS7
MIR22HG
HEIH
AHCY
WFIKKN1
MGC21881
TBC1D22A
CSTF2
CUL4A
ARL11
GLUD1P3
M6PR
PITPNC1
NUDT17
KRT39
HYOU1
SLC6A6
NDUFB8
EFCAB2
FOXL1
FCHO2
PODXL
KIF2A
BCL6
SNORD12
FAM50A
TPD52
C1ORF228
LOC728431
IRF2BP1
SACM1L
AQP7
AQP1
LRRC6
TBC1D24
SNORA10
WNK4
LRRC3
ACOT7
SHMT2
USP36
ADCY4
ADCY7
KIF27
RNF181
PPFIBP2
RNF182
RAB43
RNF215
RBX1
ZACN
APBB1IP
DDI2
PTPLAD2
MED20
HRAS
MED22
MED25
ATRAID
KIF26B
UHRF1BP1
SEPT9
XRCC1
SEPT4
SEPT7
HOXB-AS1
SKI
HOXB-AS5
KANSL3
SLC9A5
CACNA2D1
SLC9A2
SEC1P
MEIS1
HOXB2
JUP
C11ORF94
ZFAS1
FAM98C
C20ORF96
TFR2
PLCB3
KIAA1199
DNAJC5B
MIER1
BAHCC1
MIER3
PARP1
EPN3
EPN2
TP53INP1
SENP1
PAPD4
REV1
GIMAP6
DACT3-AS1
ALDH4A1
DNTT
RWDD1
MRPS25
CCDC23
MRPS21
RPSAP52
RHBDF2
PHF6
LAMTOR2
PPP2R5C
LCMT1
LCMT2
YY1
EARS2
ZNF35
C9ORF89
TBX4
C9ORF84
KCNA3
SH3GL2
TMEM38A
TMEM38B
STRN3
KIAA0825
JMJD8
BMS1P4
SLC44A2
MICAL3
MCCC1
UGGT1
RPS24
TAL1
C13ORF35
FOXD2
SLFN12
LOC100129924
MVB12B
CHMP1B
CHMP1A
NT5DC3
UCHL3
WBP2
PRRT4
CAPN15
HSD11B1L
ATL2
RARRES1
MIR5093
RUSC1
MIR5094
ZNF408
GATAD2A
GPSM3
C17ORF100
NECAP1
ECE1
LOC729966
NS3BP
BAHD1
KIAA0408
GUSBP2
HSH2D
SMARCA2
YES1
GDNF-AS1
WASF2
FAS
MLLT6
UVRAG
RNU6ATAC
IQGAP1
C1ORF189
ZCCHC8
COPG2
UBN1
GLT8D1
PDE6G
RENBP
ZNF662
HDGFRP2
GTPBP4
GTPBP1
EMC10
SLC7A5P1
SLC18A1
TSEN34
ARID3C
GOSR1
PRDM8
CRIP3
LOC285547
WDR83OS
BCL3
C18ORF56
YWHAQ
MAN2B1
PLK1
C22ORF43
PLK2
PLK5
SLC25A3P1
SETD1A
LRFN2
LYRM1
PIH1D1
MIR378D2
MIR3676
NKX2-2
NKX2-3
NKX2-4
LOC442075
ATXN7L3B
AHCYL1
GRK6
LINC00628
GRK5
ANAPC13
TPPP3
FLII
DLEU2
MYB
GABRR2
ENTPD6
SPAG7
ALOX5
MYLK-AS1
FLI1
SERPINB9
SNAPC2
NBPF1
[truncated: 878 more rows]
