# Supplementary material for: Identifying Network Perturbation in Cancer
Source: PLoS Comput Biol. 2016 May 4;12(5):e1004888. doi: 10.1371/journal.pcbi.1004888 (PMC4856318; doi:10.1371/journal.pcbi.1004888)
Supplement: S1 File — (ZIP) [file pcbi.1004888.s001.zip › files/tf_data/CD34_5k/RUNX1.csv]

FGFR1OP2
LOC100652791
ATPIF1
ZNF703
HSPA4
PTPLB
ZSWIM7
ABCD4
SP8
C2CD2
JRKL
SP1
MUC1
SP6
PPP2R2B
DLGAP1-AS1
CEP85
ZNF670
PARP15
PARP12
CLEC2D
ANP32B
NTHL1
SPPL2B
ITGA6
GTF3C2
IQSEC3
IQSEC2
XPO1
XPO4
LOC100132111
FBXL17
KSR1
PRSS57
MPV17
ZMIZ1-AS1
KCNH2
HLCS
LOC100130476
UTP23
FAM134A
SESN1
TRERF1
SESN3
LRPAP1
SMAD1
MUS81
SHROOM1
CTH
LOC100506713
EXOSC10
ARF3
LOC400558
PRIM1
MOBP
DBNDD1
OR6P1
MIR19B2
DCAKD
MCF2L
METTL23
CXXC4
CTHRC1
FOXQ1
EEF1A1
EEF1A2
CPEB1
MIR1204
SBSPON
ARL11
FIZ1
BIN3
XXYLT1-AS2
RGS20
IFT80
EFHC2
LINC00273
CDCA7
CD40
DMTN
THAP7
CFD
C3ORF52
MLF1IP
WDR75
ZNF724P
TRIM14
RIBC1
SPRED3
SFMBT1
MIR497
CHAD
SIX1
HDGF
KCNS1
UBE2R2
FAM69C
ZFP82
ZIC2
RFX8
KIAA0930
MIR545
TMEM40
MIR2392
MIR942
FOXP1
MSL2
MDGA1
MNX1
CEP97
CBX3
PKDREJ
SDF2L1
MSL3P1
TMEM45B
TCF4
IGF1
DPYSL2
TCF3
GCK
NUDT4
PMEPA1
SEPN1
EPS8L1
PROZ
PMS2P4
GAS8
SHISA7
GAS1
ZNF114
KDM3A
SHISA9
GAS7
TMC4
GTPBP3
AMPD3
RPLP2
CSMD2
PPA2
TXNIP
MLF1
NUP62
RSPH3
C17ORF104
TRADD
ETF1
FBXW4
ETFA
TGFBR1
CLIC1
CELSR1
TMEM147
TMEM145
PTCHD4
FOXL2
HOXD-AS1
PCIF1
TSEN54
TJP2
TJP3
MGST3
TCP1
ZNF33B
HLA-DPA1
F2RL1
MAD2L1
CEP57L1
PITX2
NR1D2
CCNI2
SMARCA5
MYLK-AS1
NINJ1
PBX1
SLC16A9
DPH1
AIRE
ENO1
SLC16A3
NSUN2
SMG7-AS1
SCGB3A1
DCAF6
FAM71F2
TARS
CALCB
MSH5-SAPCD1
ZFY
PECR
ERGIC1
POLR3F
ZNF321P
MIR15B
GPS1
CALM1
LIX1
DNMT1
LGI2
MBNL1
FLCN
PRMT3
CREB3
HOXD1
C10ORF76
LOC100131257
GNPAT
BRD7
DNAJA1
MIR620
IHH
GLT1D1
NCMAP
SLBP
PNRC2
GNAO1
C11ORF21
NTSR2
HIF1A
NTSR1
ARHGAP9
IFNGR2
C1ORF131
LINC00933
PPM1G
USP45
PPARGC1B
TSHZ1
HEMGN
PAX6
PAX1
PAX3
SCRN3
SCRN2
GCFC2
PTPN7
GINS3
ASUN
ATOX1
NANOS1
NANOS3
NANOS2
TPRG1L
CAMKK1
LRCH1
PTDSS2
BAG1
RTKN
RPS6
ARRB1
VDAC1
LOC100190940
CHMP5
RPS8
LOC100652758
DEF6
ZNF385B
SH3PXD2B
CYB561A3
C3
ZNF107
SRC
GALNTL6
SRI
LGALS9
AKIRIN2
AKIRIN1
CKMT2
COL1A1
FAM136A
MCL1
C15ORF27
CAMK1G
MIR4280
LOC100270746
OR2AK2
SMCR5
RAB3IL1
GCNT1
RPL24
LPCAT3
MIR3202-2
AADAT
LOXL1
MIR548Z
PIGU
MIR548C
PIGZ
LOC348761
KIAA1147
FAM154B
RHPN1
LOC100506606
BBIP1
PTGS1
MT1IP
WDR5B
MAFA
ENOSF1
EIF3J-AS1
KDM4A
DENND3
PTP4A1
ARHGAP26
DDIT4
DNAJC10
CD22
MIR3202-1
NKIRAS1
MYLIP
ABHD6
LOC730668
CALN1
ABCB8
GPR4
DR1
ACSL1
ATP6V1G2-DDX39B
ULBP3
RPL6
TBRG1
RASSF3
VMO1
CTIF
KREMEN2
LUC7L
CHD3
MRP63
SCD
ABHD11
GATA3-AS1
SCT
FLYWCH1
MRPL18
MRPL19
UAP1
ANKRD24
DCUN1D4
WFDC1
C1ORF145
RHOG
IL1RN
SERHL
MPL
TMEM69
DLX6
PRODH
KLHL41
CASKIN2
POLRMT
RNF126
XPNPEP3
AGO1
CIR1
MUC5B
NCOR2
UBE2Q2P1
CACNB4
SRD5A1
PTPMT1
DNPEP
FLJ44511
ATP12A
GGA1
PHLPP1
ADK
HIST1H1B
ATCAY
MEIG1
TACC3
LOC283692
GGT1
ST13
MKI67
TEX38
TEX33
PIFO
HIST1H2AL
HIST1H2AH
SWSAP1
CORO6
KCNK5
CRY1
ZNF552
ZNF551
DKFZP434H168
SIN3A
TMPRSS9
LEF1-AS1
ESD
TMEM169
EVI2B
FOXN3
PCDH9
PCDH7
TARBP2
ATF5
BAP1
ATF1
SDHD
ZCCHC10
SUMO2
PSPC1
FRRS1L
CCDC140
CCDC142
LOC152586
LEF1
DLG1
SMG7
COMMD9
DLG4
LHX8
SYS1
MIR374A
METTL12
SLC38A7
NPR3
IFNK
SLC38A3
ZMYM5
SLC38A9
STK4
CXCL10
TEX9
CD3EAP
AKAP8
STARD8
ANO8
LOC100132891
NUAK1
NUAK2
LOC730183
ANO2
MIR3185
C22ORF24
HCG25
DUS1L
HCG23
JAK2
ZIC3
C19ORF38
ALPK2
SKINTL
SENP1
PPARG
SNPH
PPARA
BRF2
BRF1
FSIP1
PDAP1
CENPBD1
DNAJC8
C1QTNF9B
DNAJC5
DZANK1
TTC31
HS3ST3B1
EFCAB4B
SLC18A1
GUSBP11
MIR195
SLC2A13
C5ORF24
SLC2A10
FSBP
GLS
RGMB
BSX
NCOA7
TMEM9B-AS1
ELL3
MINOS1
FLJ43663
RIMS3
ZNF83
ZNF577
LDLR
PRAM1
IL2RA
GEMIN8
ZFYVE20
ZFYVE26
SLC17A5
PBRM1
ITCH
CCDC144B
CHMP4B
GEN1
ZNF496
EPS8
ZNF490
EIF2S2
DDX17
LOC100652739
CDK10
ERCC6L2
TMEM255A
KLF6
ST7
KLF2
N4BP2
HEATR3
NFX1
ASCC3
MMP28
MEX3D
ENDOD1
MIR133A2
MAP3K12
PPP3CA
MIR4751
DYNC1I2
RPS16P5
LRRC43
ZXDB
TMEM175
MARCH9
CLSTN1
GNL3
DNTTIP2
B3GNT7
DHRS3
EIF3F
ADRA2C
RABIF
MTMR6
ARMC12
SLC32A1
TSC22D2
C9ORF171
DKFZP686K1684
CCDC157
EDEM1
WRAP73
SNORD126
KIAA1161
VAT1
MTCH1
CSTF2T
C15ORF48
LOC653486
LOC285847
TNFAIP8L1
LOC644189
FAM73A
VANGL2
HCCS
CYP26B1
EN1
CEACAM4
BLACAT1
PPP1R14B
MIR3190
MIR3191
MIR3192
SDSL
MIR1915
SARDH
ATP6V0A1
VPS51
ADAM32
ADHFE1
ACOXL
SSSCA1-AS1
SET
S1PR2
DNAJB7
TMEM200B
DOT1L
MIR18B
DIDO1
H1F0
LOC100506834
IL6R
TAPT1-AS1
SNORA52
ZNF800
SNORA57
GCSAML-AS1
RUSC1-AS1
MIR2110
CDK8
CALR
OBSCN
GRSF1
PNPT1
MSH5
CELF4
AFG3L1P
FAM83H-AS1
SORBS3
FAM219B
ATG16L2
RGL2
NARFL
NFKBIL1
ARHGDIA
FEM1B
USH1G
OR10A3
PRKCI
PRKCB
PRKCD
EBF3
KBTBD11
ATP6V0E1
KDM8
SCML1
PM20D1
DDX25
SCRIB
C1ORF189
ZNF790
ZNF791
GPR132
FKBP14
RAB3IP
TBX20
RAET1K
PIDD
GGPS1
CWC22
PRPF39
PC
CCDC97
BCLAF1
PLA2G7
MARCKS
SNORA29
PRTN3
SNORD42B
FAM131A
ATPAF1
DLG1-AS1
IDH2
RPL15
TOMM34
HIST3H2BB
C16ORF91
SNORD4A
FGFR1
SMPDL3B
LOC100127888
INPP5D
C17ORF82
LOC646626
PRRX1
PRRX2
LOC100132529
USP25
TIMM8B
TBATA
AFF3
TEKT4
PNPLA3
PNPLA1
PNPLA4
PNPLA8
ATG13
CCP110
PWP2
PKNOX1
UBE2I
TAGAP
ST8SIA5
CDHR5
PTCD1
MAP1S
CYP26C1
MINOS1-NBL1
SEC14L1
SNED1
WNT7A
SIK2
PDE3A
TMCC1
ECT2L
RAB22A
TSPEAR-AS1
NMNAT3
LFNG
TAS2R38
C21ORF90
ACSS2
SALL1
GPR68
AIF1L
ZFP64
LRRN4
IL15
FARSA
FIS1
STX16
ZMIZ2
ZMIZ1
EFHD2
LOC647323
TTF1
MOSPD3
OXR1
C1ORF170
SPTBN4
RAB30-AS1
KLF11
KLF15
GDF3
GDF1
CBR1
SNORD46
TLN1
FLJ20021
ANXA1
SLC44A3
CEP63
MNS1
MEST
MCIDAS
PCNX
DUSP16
HPGDS
MCM8
EPC2
EPC1
NDUFS5
C1S
SNORD38A
LOC100506801
FAM198A
DHDDS
ISL2
MCF2L2
PI4K2B
IL21R-AS1
LEPROT
CCDC102A
WWC3
DGCR2
MICAL2
SUSD3
MFAP3L
RNASEK
SOD2
RNASE4
SOD1
STK4-AS1
ZNF365
FAM221B
FBXL8
CCDC82
PKIG
SIGLECL1
SNORD55
ZADH2
DDX6
TLR6
PRPF40A
STMN3
SVOPL
ZNF219
ENTPD4
DPY19L3
CLTB
ARID4B
WDFY3-AS2
UBE3A
MED12L
SLC35A1
UBXN4
DLX5
UBXN6
MPDZ
FAS-AS1
LMX1B
ABCB10
GET4
HIST1H2BK
LOC285084
CR1L
C11ORF80
TNFAIP3
KIAA1024
BAIAP3
MIR4666A
ACTR3
PDZD8
SORCS3
EVI2A
NUDT4P1
HYDIN
MIR4797
NAA20
SNRNP70
SGPP2
DUSP2
GBGT1
ELN
SHPK
ATP8A2
STAG3L4
PAQR4
ZNF697
FADS2
HEY1
METTL8
PTENP1-AS
GPBP1L1
SYNGR2
ACTRT3
NXT2
PRR5L
NXT1
TPTE2P6
ZIM2
VHLL
MIR1972-2
MIR1972-1
NUMA1
FAM83H
GPR56
CARNS1
SERPINA1
CPNE8
HCFC1
PLOD2
DGKQ
DGKH
PXN
LOC374443
USP6NL
DGKA
UFL1
SNORA37
LINC00963
GDE1
RTEL1
BCL10
PACS2
SBNO2
USPL1
MXI1
UNC45A
ZDHHC17
PCSK4
AP5S1
UBAC2
LEMD3
BYSL
NTNG2
ESPL1
ECE1
MIR335
LARP1
SLITRK4
TRIQK
SERP2
C14ORF37
STRBP
TTI2
RGMB-AS1
ENC1
POP5
ATMIN
GPR114
ZNF772
ACTA2
FBXW11
RASGRP4
CDKN1C
TPK1
SAMSN1
MIR3131
MGC12916
PPP1R1B
GSX2
RNASEK-C17ORF49
C10ORF114
KIF9
C10ORF118
TMEM129
HOXC12
HCK
SLC39A3
BNIP1
LOC100507032
INSL6
PTGER4
MIR106A
ATXN1
MYH11
AP3M1
AKAP13
MBOAT4
TSC2
HTRA3
BSDC1
SMC4
SMC6
BRWD3
LEPR
SCAF4
TNKS1BP1
CDCA7L
MIR4785
NAA30
TP73
GLS2
B4GALNT4
RPL23A
IGF1R
TEAD3
ALOX5AP
TTC7A
SIM1
DYNC1I1
PDE1B
C8ORF56
ATP13A2
MIR4432
SKA3
SKA2
ADAT3
MIR641
HAP1
EXOC4
CA3
HEXB
CA6
FUT2
FUT1
PPP1R13L
BRI3BP
MIA
EVA1A
RHPN1-AS1
GDF6
IZUMO1
FBLN2
FBLN1
USP24
FBLN7
DDX39B
PROKR1
CBFB
RNF207
MIR147B
HPCAL1
FLJ41200
PAFAH1B3
SLC41A3
MARK2P9
MIF4GD
LOC100131564
ATP5G2
PLEKHA8
ZNF691
EMR2
EMR3
SEC62
OTOP2
LAMB1
LAMB2
DHX37
NEK6
MT1X
NEK3
B3GNTL1
C1ORF53
SF3A1
FAM129B
C12ORF61
ZNF181
C12ORF66
C3P1
MIR937
CCDC7
BLVRA
COQ10A
MYBPC3
HS6ST1
MIMT1
ZNF500
SASS6
TMEM138
EPHA10
CCDC41
CNBP
STBD1
C17ORF70
FBXO21
AZI1
ABRACL
ZNF432
CADM4
SLC35C2
CADM3
PUS3
RALGDS
GNB1
LOC100287944
GNB3
TXN2
NUDT10
NUDT11
NUDT14
TAPT1
LOC284751
LOC400684
RPA1
EZH1
MEGF8
SLC5A3
GTF2A1
GTF2A2
UBN2
GBAP1
LPHN1
HDGFRP3
TMEM132A
ALX1
MTMR10
ETS2
YWHAH
ZBTB2
PHYKPL
PCMTD1
KRTAP5-8
GLRB
CDC42EP4
MGAT3
IER5L
C8ORF69
SLC20A1
TESC
POU2F2
KCNIP2-AS1
ACADVL
RAB4A
SLC6A9
FCHO2
LOC643339
GPR35
GPR34
HCG4
QPCTL
DGCR6L
AQP1
LINC00941
RFNG
GCSAML
MORN4
ADCY7
MORN3
RNF186
RNF181
ZNF79
RNF219
RNF215
MED20
FLJ25758
SEPT9
SEPT4
FAM184A
HOXB-AS5
UBE2F-SCLY
CLEC7A
JUN
MEIS2
NARR
JUP
FTX
C11ORF94
TM4SF20
RIC8B
RIC8A
PLCB3
EPHB6
RALGPS1
PTPDC1
F2RL3
GIMAP8
FAM32A
LMNB1
ALDH4A1
MRPS25
MRPS22
CDC14A
RPSAP52
RHBDF2
ATP6V1G2
PHF8
PHF6
MIR326
SPATA6L
MIR324
FGF21
LOC338817
C2CD4C
C2CD4D
LOC100505636
MOB3B
FBXO2
SNORD84
GNB2L1
JMJD6
ZNF532
FHL2
FHL3
FTH1
MIA-RAB4B
ZNF248
FOXD1
APPL1
LOC100129924
CHMP1B
RAD51B
MEMO1
MIR92B
ATL3
C17ORF49
LOC100132146
RUSC1
MIR5094
PPIG
SIGMAR1
SLC5A5
MIR4322
MIR4323
LOC100506178
GUSBP1
MDH1
PRELID2
PIN1
YES1
THUMPD1
FAS
FRG1B
HNRNPA2B1
OR2C3
GPX4
RENBP
MRGPRD
LOC100287846
PPP6R1
NAA50
PURA
BCL6
MAN2B2
GLRX3
SETD1A
LYRM2
STX16-NPEPL1
NKX2-3
TLX1NB
TTC9B
TRMT13
PKD1L1
AHCYL2
LOC285758
ANAPC13
TMEM82
CCIN
MAGED1
ELP6
LIPE-AS1
C7ORF25
DEK
LOC100216545
DPPA4
LY75-CD302
MIR223
MIR16-2
LOC728392
HDDC2
HDDC3
CMAS
PILRA
CDC42EP2
TMEM9B
SMC1A
SPATA12
KLHL35
SIRT6
P2RX7
SPATA18
LOC100506990
ALOX12
NCOA6
PLEK
PEX5
TMEFF2
RBM26
HIST3H2A
MIR1258
CLDN15
FAM222A-AS1
APOOL
ATP5I
TENM4
HFE
SNORD96A
FLJ11235
ZNF746
GPR146
MPZL3
TRMT6
KDM6A
KDM6B
CITED2
FAM127C
FAM127B
SEL1L
MTHFS
CGB7
LOC100505622
UNC13D
C1ORF94
KIAA2018
SNORD95
SYNE2
WSCD2
SEMA3G
ZNF524
MESTIT1
SLC16A2
ARL3
DCAF11
DCAF17
LRRC61
UBASH3B
CRABP2
SNORD38B
SLC9A3R1
LRRC66
ZNF417
ZNF416
SLC35E2
SLC35E4
UBAC2-AS1
KCNJ12
KCNJ10
PIM1
MLXIPL
SSSCA1
AR
GGT7
MYNN
MIR21
RASA1
TINF2
PRPF38B
CREB3L3
PTPRD
G3BP1
PTPRA
CARTPT
HES1
MYO7A
NAA60
IRAK3
VAC14
SREK1
WIPI2
MIR4466
LOC285972
GATA5
GATA2
GATA3
LINC00630
MIR4664
SNAP29
ATF7IP2
PRR11
PRR16
TCF12
PRR19
TNFSF10
ATP6V1A
LOC554223
PUM2
SFXN2
TNNT3
PANK4
MRFAP1L1
EFTUD1
DMAP1
PDLIM4
PDLIM1
CACNA1I
CHRAC1
HEATR5A
ZDHHC1
TMEM8B
ZC3H3
ZC3H6
KRT16
GPX5
PDE6G
TTC39C
GABRD
WDPCP
HES4
HES5
HES7
KLHL23
KLHL22
RCAN2
TLE4
ADCYAP1
CLCA2
KCMF1
SERF2
TM9SF1
ICA1L
SIT1
GGN
PARVG
IL17C
FAM86B2
MVD
GLO1
UBE2V1
ALK
RELL2
SSTR1
ABCA7
FAM89B
MIR345
TUBGCP5
RTP3
HARBI1
MLKL
ST8SIA6-AS1
C1ORF85
C1ORF86
ZNF18
ZNF19
BAALC
CPSF4
RTDR1
SLCO5A1
NHS
MRPL23-AS1
CNOT2
LOC100131060
DYNLRB1
APOL2
NOS1
LTBP1
ATN1
MCFD2
LCP1
ST6GALNAC2
BET1L
LOC100287042
MBD4
RPP14
MBD2
MPC2
LOXL1-AS1
USP31
TEPP
LOC283856
LOC645249
FGR
KLF4
NDUFA11
SLC12A3
LBH
SCGB1C1
ZNF644
ZC3H11A
ARID1B
ZNF280D
VIM
GNG2
DHRS4L2
RNU6-35P
SNX7
FUS
ALG1
SLC29A1
ARL4D
MIR3615
YPEL3
CCNE1
TTC17
STK24
MGEA5
CNPPD1
MIR5707
JAM2
PPDPF
SMYD4
UHRF1BP1L
GALNT7
GALNT2
IRF7
RNASEH2C
CD96
TTC19
CD93
LY75
LINC00282
HDAC3
HDAC2
PI4KA
LRRC2-AS1
SH3BP4
SH3BP2
RNU6-64P
DIAPH3
MXD3
MIR3120
ZBTB16
WDR26
WDR24
CHPT1
CST3
DNMBP
TNFSF4
ATP6V0C
KLHL18
C11ORF24
LAMP1
NAT16
MIR20B
CCDC41-AS1
SHOC2
FLJ42351
AMIGO1
NEU3
SRCAP
GIGYF2
USP2
BBC3
SOX1
SOX7
RNF31
ZNF720
RAD54B
KLKP1
RND2
PFKP
PFKM
ARL6IP6
FNBP1L
ZC3H7A
LSM7
PSME2
PSME3
MFSD6
RTEL1-TNFRSF6B
MTSS1
MIR1182
HMHA1
CTNS
FAM181B
TLX1
TLX3
EGR2
SSR3
UBE2F
MCU
HSF4
EPB41L4A
MYL5
SLC30A4
PTENP1
RANBP17
LINGO2
CERS1
BHLHE41
LOC344967
GADD45G
FAM110A
MST1P2
GP5
ST7-OT3
HLA-DPB1
NGEF
ST7-OT4
SLC25A22
SLC25A29
SNRPD2
CPB2
MIR5190
RBM26-AS1
KCNV1
TFR2
MIR92A2
PNMAL1
FAM13A
MAML3
PPP4R1L
LOC100507600
LINC00333
FNDC3A
RARA
MIER3
SULT1C4
GBP2
EFS
EIF3J
HERC1
RPP25L
NPTXR
RBFOX2
MIR4648
CCDC138
STK38
NXNL2
GGNBP2
C19ORF66
VMAC
LINC00189
KCTD1
PTPN3
PTPN2
PSTPIP2
IFNB1
ICAM2
BEAN1
MARK3
SLC8A2
ZBED6
LRTOMT
CD69
MIR589
ANG
HTATSF1
EFCAB13
MBNL1-AS1
NEUROD2
NEUROD1
ZNF670-ZNF695
ARPC5L
C3ORF72
ACTR3C
MIR214
WDR11
LINC00476
PDE4B
PEG3
STIM2
CDH15
LIMK2
MAP2K3
ELF1
BMPR1B
MAP4
ALG1L2
AACS
UCN3
CAMLG
PLEKHF2
BRI3
NEFH
GAK
NPBWR2
KMT2E
TFCP2L1
LOC100506469
PHF7
DIS3L2
MIR363
THAP7-AS1
DMRTA2
FCHSD2
AGBL5
PPCDC
MIRLET7I
CASP10
AFG3L2
LDLRAD4
RASIP1
RYR3
ITSN2
CCDC63
NAV1
PTBP2
EP400NL
SCAMP4
EHBP1L1
T
CABLES2
ZNF443
GFRA4
PRAC
DNMT3B
AFAP1L1
PDGFA
UBE2L6
CCDC144CP
PVRL1
PIK3R4
TMEM187
IFT122
CD79A
PTPRN2
FAM102A
MIR4254
HCAR1
RIMKLB
EVPL
AP3D1
TAF5
TAF4
C16ORF72
MRPS6
LOC100507634
TSPAN32
BUD31
FAM111B
FOXD4L1
FOSB
C4ORF36
STOM
OBFC1
ABL1
IKZF1
LOC100271836
SMIM3
SMIM8
IL4I1
DLC1
HNRNPF
REEP6
PLEKHG3
NUB1
LOC100128164
HMGA2
FEV
TCEAL1
CHRNA3
GCAT
MLST8
XKR5
XKR4
RGS10
IFNA1
PGPEP1
WDR11-AS1
HMX3
FBXO44
CACYBP
MSC
SEC31A
RAB37
RAB34
RAB30
MIR3143
DOK2
SH3PXD2A-AS1
DOK7
LRP10
LRP11
LINC00885
PDIA6
KIF16B
LUZP1
CFL1
ARMC2
ARMC1
NFIB
NFIA
SELK
SPATA3
SNAI3-AS1
