# Supplementary material for: Identifying Network Perturbation in Cancer
Source: PLoS Comput Biol. 2016 May 4;12(5):e1004888. doi: 10.1371/journal.pcbi.1004888 (PMC4856318; doi:10.1371/journal.pcbi.1004888)
Supplement: S1 File — (ZIP) [file pcbi.1004888.s001.zip › files/tf_data/CD34_5k/SP1.csv]

ELANE
CEL
C6ORF120
C6ORF123
REM2
HSPA8
TYW1B
LOC728024
SLC50A1
HKDC1
ZNF700
PIK3CD
ZSWIM4
ZSWIM7
ZC3H15
ZC3H14
MIR557
ABCD1
IRX4
IRX1
TMEM51
FOXQ1
C2CD2
LOC100505666
NUP98
PROCA1
SP3
CRB3
ZNF48
PTRH1
SNORD12
HIPK2
TRAPPC1
TRAPPC3
KLLN
TRAPPC4
PARP11
ACLY
LOC100129973
EVL
ITGA1
LOC100505715
MGST2
MGST3
MFSD12
DENND4C
IQSEC1
APOA1
ZNF451
XPO7
PAM16
WSB2
KSR2
GHDC
H19
PRSS57
XPOT
PRSS53
HAND1
DNASE1L1
DNASE1L2
COL4A2
COL4A1
CNTFR
ITGAX
RPS6KA1
BCL2A1
TP53I11
TP53I13
PSMD13
SIGMAR1
BOD1
LOC285484
GIT1
TMEM198B
FAM134B
FOXC1
ZNF292
ZNF707
SMAD7
AFTPH
MUS81
NDUFAF3
LOC100506710
MIR4710
PELI3
TUBB2A
SLC36A4
ARF6
HTR7P1
DBNDD1
MYEOV
FAM71E1
RNF111
TCEA2
SUGT1P1
IRX5
NOL9
PRKAR1B
LOC100130275
MOB2
OLIG2
NOL3
LINC00671
RAB11FIP3
EDA
RALY
FAM156A
RAB11FIP4
FAM20A
CCDC114
IRX2
CPEB1
CPEB2
SPNS1
CHAF1A
PDDC1
NFX1
MIR4530
EFCAB2
CLIP2
CDCA4
LOC100131496
HOMER1
NDUFA4L2
PTK2
HEXDC
CNTF
CD47
UBL7-AS1
CA11
MIR762
VMA21
MIR760
FLJ31306
CFD
C3ORF52
DEFA11P
SMKR1
ACTR1B
PNN
CHID1
IGDCC4
WDR76
RPN2
LOC442132
UVRAG
NQO2
RIBC2
SPRED3
PRPF8
DFNB31
HDAC5
ARL2BP
SIX4
SIX5
SIX2
ESRP2
GSTTP2
CNPY4
HMG20A
HMG20B
MRPL37
MRPL34
UBE2R2
ARRDC2
FAM120AOS
PDE8A
SMDT1
DBH
TERT
RFX1
RFX2
RFX3
C6ORF52
DBP
PAK6
MAZ
IL10RA
FOXP4
ZNF57
TBR1
ZNF592
LOC115110
MED9
ZNF606
ZNF607
PTEN
ZFR2
PKDREJ
MFSD2A
ATXN7L2
CAMTA2
TNS3
IGF2
TCF3
DLD
ARID2
GCK
NUDT4
COL16A1
GLYCTK
PMS2P5
SHISA5
ELOVL2-AS1
DDRGK1
PPP6R2
TRIM3
SEZ6L
NXPH4
EPHX1
TMC6
ANKRD13B
ZNF333
ZNF331
RPLP2
NFATC2IP
TMC8
CATSPERD
TMEM200C
MCTP2
MLF1
ADAP1
NUP62
C6ORF203
MECOM
RSPH3
TPM3
TPM2
TPM1
MRGPRX4
SIPA1
FOXB1
LOC646719
ARID3A
TRIO
NLGN2
LRSAM1
CLIC1
C16ORF59
PTCHD2
BBX
SLMO1
MFSD11
LRFN4
LRRC34
MRVI1-AS1
SVIL
ST6GAL1
TCEB2
GTF3C4
EPN2-AS1
CLCNKA
NR1D1
SMARCA2
PITX1
CCNI2
MIR4638
AXIN1
ERO1LB
TOR1A
OGFR
ST3GAL3
CHCHD2
CDC5L
RAC2
ST3GAL6
RAC1
VCL
RUFY4
ASCL5
PBX2
SNORA74A
DPH1
NSUN4
ARHGAP30
CANT1
BOLA3-AS1
CALCA
PTCH1
MSH5-SAPCD1
LYVE1
KCNQ1DN
ZFR
CD33
MAMSTR
POLR3E
APCDD1
MIR718
TXNDC5
CACNA1H
GPS2
SPG20
FAM46D
DNMT1
PSD4
CUL7
C19ORF10
FCAR
FLCN
BMP8A
PNKP
R3HDM4
CLCN2
CDH22
CREB3
INO80B-WBP1
BRD3
REPIN1
RBM47
MIR150
PQBP1
GALR3
C7ORF43
IHH
TTC16
LINC00339
LINC00338
TTC19
AES
MRPL23
DNAJC28
C11ORF21
GAB3
DNAJC21
LINC00938
LAIR1
ARHGAP9
NKX2-3
TDRD12
RICTOR
NDRG4
LINC00936
THEM5
SPRTN
MSMP
EGR2
USP44
EGR1
SRSF8
EGR4
ENOSF1
KCNK17
PJA2
CHEK1
DALRD3
CISD1
PAX5
EFTUD1P1
PAX3
PTPN2
SCRN1
KCNQ1
PTPN6
MRPL9
CBX3P2
PSD
CAMKK2
NPTXR
PTDSS2
BAG1
BAG6
GRN
ADAMTS13
ADAMTS12
DHDH
CYP2S1
VDAC2
MIR24-2
BCR
SLC52A1
LOC100652758
DHX58
GMFG
HOXA13
PPAPDC1B
HOXA10
PSMA3
SLC6A19
PSMA1
TMEM205
TMEM206
C3
GALT
NEMF
FBXO43
C9ORF16
FAM214B
SORD
GUCD1
RMND5A
RMND5B
TCAP
SNORD10
MYL12B
MYL12A
NUP54
PLLP
KCNJ9
TAPBP
SCARNA11
MYO19
CSNK2B
MYO10
MPDU1
SEL1L3
LYPD3
RPL26
SLC16A14
C5ORF42
LOC100133669
PRRC2A
FABP6
MPND
PIGC
PEAK1
PIEZO1
PIGO
LINC00654
PIGQ
PIGW
PIGX
CCIN
TMEM72-AS1
DLEC1
PPP1CB
CCDC171
LOC100133445
OAZ3
OAZ1
SEPT1
RDH13
MIR3176
ZNF429
ATG16L2
FXYD6
WDR5B
MAFA
PLIN5
PLIN2
PLIN3
CDK2AP2
PLVAP
SLC39A13
SMAP2
MIR4514
DVL3
RBPJ
CIAPIN1
NTRK3
ARHGAP22
ARHGAP21
DVL1
ARHGAP27
PTP4A2
KLHL9
FXYD6-FXYD2
BLNK
TDRD9
CD27
IFI30
RBP1
C3ORF37
VAPA
MED19
UBR2
NUCB1
BMP6
SOCS1
SRPR
SOCS2
EIF4G3
EIF4G2
EEF1D
ACSL1
LOC728819
SPG20OS
GRB2
C19ORF26
C19ORF24
C19ORF25
CCNO
IL20RA
VKORC1
RASSF1
PTPMT1
RASSF2
HOXC5
HOXC4
RASSF7
HOXC6
CD151
LOC283692
LPPR3
SSU72
DBIL5P
RSAD1
UBD
MIR638
CHD9
ABHD15
MIR636
MNT
ABHD11
NPC2
IGF2-AS
ATP6V1G2-DDX39B
LINC00324
PIK3AP1
CRMP1
TGFB1I1
FLYWCH2
TTC1
IL4R
C11ORF35
C5ORF34
ARPC4
ZNF823
ANKRD24
ACO1
POLR2L
TPRKB
POLR2H
PRDM15
ABCG4
PRDM11
ANKRD20A2
MPO
USP53
PRODH
RNF126
MATK
RNF121
KDM1A
GAMT
FAM120A
LOC100128770
LDLRAD2
MIR2355
MAPK13
GRASP
FAM86JP
HPGD
FCER1G
FZD3
BTG2
OGFOD3
ZNF620
REPS2
TES
B3GALNT2
LOC100507091
FLJ44511
RASSF4
CTRB1
G6PC3
TSNAXIP1
ZNF518A
ITFG2
ZNF483
PIAS4
PSMB7
FEN1
PSMB4
HIVEP1
GNMT
TALDO1
JUND
OGFR-AS1
RPL3L
HIST1H2AI
LOC285696
OVOL1
HIST1H2AC
BCL2L13
C9ORF24
MLH3
GPR137
CTU2
ZNF557
ZNF555
ACOT11
NACC1
ADRM1
SH3KBP1
RPL3
TMPRSS9
MIR4724
ISYNA1
SCAF11
TMPRSS3
MIR4728
TMEM165
ALDH1B1
DENND1A
LRRK1
C9ORF131
RPL36
PCDH7
GNA15
GRIN2D
SCD
ATF5
ATF4
BAP1
ATF6
MOV10
CCDC147
CCDC140
BPIFB4
KIAA0319
DLG1
LHX2
LHX4
DLG4
PTGER4
COMMD7
LOC113230
NPR2
IFNK
LHB
SLC45A4
SLC45A3
PPP4R1
SCT
OSBPL3
LRRC56
OSBPL5
ADRA1D
TUBB4A
HCN2
ZSCAN12
YBX2
MICALL2
ANO8
ANO9
LOC100132891
NRSN1
NUAK2
LOC255167
ANO1
HSP90B1
C22ORF29
POLR1B
POLR1E
MIR3188
PTGDR
RCN3
TMEM132A
C22ORF26
C5ORF38
HCG27
MIR1909
ARPC3
AHSA2
SNAR-G2
TNFRSF8
JAK3
RNF103-CHMP3
VSX2
GRM4
CCL27
NR1H3
LTBR
EFEMP2
PHRF1
ING4
SLC35G6
ING1
DNAJC9
DNAJC4
TTC36
EFCAB4A
WDR83OS
MIR191
ACP2
NRN1
EML6
ANKRD32
ITPR3
ZNF839
SNORA65
GLS
LINC00910
TMEM11
PHAX
TMEM18
RHOF
DDB1
RIMS3
CTF1
MCAM
FRMPD1
PRAM1
CAPZA2
ZFYVE26
AK3
LMO1
LMO2
APOBEC3F
GEMIN4
APOBEC3B
HOXA10-HOXA9
ANKRD20A3
EBI3
PRKD2
MIR3652
SNORD42B
MCRS1
BAD
CBLL1
MLKL
NGEF
AFAP1
LPIN2
SHC2
ST5
KLF5
GRIN3B
KLF3
KLF1
TMEM223
GYG2
PSMC4
EFR3B
SNTG2
HEATR1
SLC24A4
NCR3
ZNF300
KCNAB3
TRIP10
MEX3D
P2RY6
C9ORF53
SNORD37
LOC646762
CERK
LRRC10B
MAP3K11
ZNF546
NCL
WHAMMP2
CTNNBIP1
SLC1A1
C1ORF234
GRHPR
IPMK
LOC100505806
IKBKB
LRRC42
IKBKG
LRRC47
SCRT2
LRRC48
MARCH8
MIR4520A
DNTTIP2
MIR4520B
EIF3L
RARG
CDCA3
SNORD12C
LOC100507066
EIF3B
B3GNT8
PELO
LRRC71
MTMR6
FGFR1
NOL12
CDKN2B
JAKMIP1
CDKN2A
CDKN2D
DAAM1
C9ORF171
NOMO3
IMPA2
EDEM1
SNORD123
SNAI3
CCDC159
KIAA1161
PTTG1IP
SOCS2-AS1
LRRC4B
HIGD2A
SLC2A5
SLC2A4
SYT5
TIAL1
TAS1R1
MESDC1
CCL1
PCED1A
CCL4
KISS1R
FAM217B
METRNL
CEP104
MTDH
FLJ16779
EXOSC7
YJEFN3
ADAMTSL5
TULP2
CYB561
ZBTB8B
CNTROB
EN2
ZC3H18
DLGAP1-AS1
PPP1R14B
DRC1
SSC5D
OXT
MIR3190
MIR3191
C22ORF34
LOC100507506
MIR1914
SNAP47
CDC37L1
ALKBH7
VPS51
PCDH19
TOR2A
KRT77
PSMB10
CDKN2B-AS1
STXBP1
RCOR2
RCOR1
STXBP2
SMPD1
MIR611
IFT46
INF2
S1PR1
DNAJB7
DNAJB5
FANCG
AMDHD2
DOT1L
RCL1
C1ORF162
LOC643669
LOC100996485
CELF6
S100PBP
FRY
SNORA52
MC5R
LLGL2
LIME1
SLC22A18
IRS2
HOXA7
TRAPPC6A
TRAPPC6B
RNF141
SKOR2
ZNFX1
HOXA9
OBSCN
OXLD1
TBXA2R
MSH5
SF3B3
ALOX15
LIMS1
MCL1
SORBS3
SEMA6B
FAM219B
FAM219A
RERE
RGL3
SUN1
ADCK2
MIIP
DNAJC14
RTBDN
NARFL
NFKBIL1
PACSIN3
MGAT4B
PRKCD
PADI3
ANO1-AS2
MIR1229
HBA1
NT5M
HIST1H3H
NAT8L
DDX27
GPIHBP1
TYMS
ITPA
ZNF790
SNAR-F
SNAR-D
FAM3A
FBXO16
PIDD
PDZRN4
TPI1
PKD2L1
PPP1R3G
PPP1R3D
SNORD43
TMEM191A
NSG1
PET117
ZNF573
ZNF578
LOC100132078
MIR4740
LOC653653
TBXAS1
DLG1-AS1
MIR135A1
CTSD
CCDC78
KCNAB2
RPL12
RPL13
TMEM102
SNORD4A
TMEM100
FGFR3
CTSW
LGALS17A
XAF1
C17ORF89
NME1
SYK
INCA1
C17ORF85
PRSS27
PRSS21
AMMECR1
CHURC1-FNTB
RGP1
CSRP2BP
MATR3
DAXX
PCNXL3
VPS37C
PNPLA3
PNPLA2
PNPLA5
NKAIN4
KIAA0195
CCM2
MAP1S
ZNF131
PWP2
PHF23
UBE2I
FAM162A
TAGAP
PGGT1B
UBE2B
CDHR5
ST8SIA1
SAFB2
FGGY
GNAL
DUXA
FARS2
STX1B
ASNA1
SEC14L1
MIR4488
RPS15A
RNU6-33P
ALS2CR12
FST
CEND1
KRT8
IL17C
RRNAD1
CPXM1
C9ORF117
RHBG
PDE3B
WBP1L
RABEP2
LFNG
EPB41L3
ACSS2
ACSS1
CCDC136
MAST1
PLEKHM2
MAST3
FLT3LG
GLCE
GSTM1
GSTM2
C1ORF213
WNT6
FIS1
CACFD1
STX16
ZMIZ1
RECK
MMEL1
CRISPLD2
JARID2
CENPM
TTF1
GNE
SPTBN4
GNN
ANKRD10
ANKRD11
ARPC4-TTLL3
KLF16
TFAP2A
TLN1
DMC1
MIR153-1
PI16
POU3F3
POU3F2
SLC44A2
ZBTB7A
SLC44A5
POU3F4
MSI2
MIR26B
CENPB
MIR550A3
MCIDAS
ZDHHC21
DUSP16
ZDHHC24
SQSTM1
PCP4
EPC2
PCP2
TENC1
HSPB11
COQ9
NDUFS5
SSH2
AHCY
LOC441009
LOC100506801
FLJ36777
CTRL
BHLHE22
PARL
TNFAIP8L1
MUC20
IL21R-AS1
RREB1
ZNF556
ZNF142
MUM1
CCDC102A
BCS1L
NHLRC4
WWC2
DDX31
NDUFB10
GSE1
ZNF786
GPR108
PFAS
RPP40
SOD2
SOD3
MIR425
RNASE8
SAFB
FAM221B
VWA1
PMS1
PMS2
BRAT1
FBXL8
BRSK2
HSD11B2
UBOX5-AS1
MIF4GD
ROBO4
MYO15B
ZNF562
CCDC65
C10ORF105
STMN3
ACRBP
PHF21A
HLA-F
RNH1
CLTB
ARID4A
TRAF5
HAUS6
C17ORF97
KDM4A-AS1
TEX40
DLX4
UBXN6
MPDZ
HOOK1
SDAD1
TFEB
FAM110D
HIST1H2BC
HIST1H2BL
MIR4312
TPTEP1
TMEM179B
PMP22
CR1L
ECI2
ELOVL2
STON2
FAM105A
TVP23C
PDZD8
GPANK1
SMCHD1
SORCS3
LOC100133315
FOXN4
FOXP1
NUDT4P1
MIR4797
NR6A1
CNKSR2
SYVN1
CLUHP3
R3HCC1
FOXN3
CACTIN-AS1
DUSP2
LRRC8E
NKD2
ELN
SHPK
LRRC8B
ATP8A1
STAG3L2
FERMT3
BCOR
FADS2
BCAP31
MIR4420
CCL13
VPS39
DPM3
DNAJC9-AS1
METTL4
ACTRT3
PITPNM1
NKX3-2
TBC1D14
CTDSPL
NUMA1
MIR27A
MNF1
HSPA1B
MIR675
ADAM15
CACTIN
CEBPA-AS1
LOC730227
PLOD3
CPNE1
C1ORF200
DNASE2
FOXRED1
PXN
USP6NL
SNORA31
EFNA4
EFNA3
SNORA38
SDHA
TCERG1L
USP14
SNRPC
USP18
RTEL1
SHANK2
NPM3
SBNO2
RNF166
RHCG
MXI1
IL27RA
DDX52
ZBTB42
MYPOP
CTC1
PCSK1
PCSK4
CSRNP1
HIPK3
AP5S1
SEMA4A
DUSP22
HPSE2
SEMA4G
HBQ1
TAZ
NAPG
FOXN3-AS1
SCN4B
ALOXE3
IQCE
CDA
LST1
AHR
LOC63930
GADD45GIP1
COLEC12
KLC1
GPR110
LGR6
FKBP2
PAQR4
CDKN1C
UBE2D4
MMP19
SNORD35B
SETBP1
BAZ2A
SNORD68
APOF
MGC12916
CHCHD6
APOM
OR1I1
TRPT1
GDF11
TSPYL4
ST3GAL6-AS1
TSPYL2
CCDC58
NPFFR2
PAXIP1
HOXC10
VEGFB
BLOC1S3
SLC39A3
XIRP1
SLC39A7
PREPL
PSIP1
CABP7
GZMM
TMEM74B
SHB
LOC654433
EMC2
ATXN1
MYH11
REN
AKAP10
SPSB2
COL2A1
EPS8L2
HINT2
HMBS
NEDD9
SLC25A51
SPI1
CDC34
TVP23C-CDRT4
S100A2
MIR155HG
LONRF1
ROGDI
LASP1
ALG12
SEMA5B
TMEM63B
ARID5B
NTN3
FITM2
B4GALNT4
LAPTM4A
RPL23A
IGF1R
EMID1
MIR3656
GPATCH2L
WDR82
WDR83
NDE1
LINC00482
ACER2
WDR1
MIR4434
DYNC1I2
PEAR1
LOC100287792
CXCR2
CXCR1
HS6ST1
VAC14-AS1
COA1
ADAT3
MIR647
MIR641
RNU86
E2F3
EXOC7
E2F1
BNC2
ARMCX6
EXOC8
STMND1
ALOX15P1
MGAT4A
PNMT
CHRNE
ARHGEF18
CAMK2N1
EEF2
TUSC5
LINC00958
TUSC1
PDGFRA
SF1
IZUMO4
TNNC1
MCCD1
AKIP1
RNF207
IFITM1
HPCAL1
HAGHL
DFFB
PEX11A
AMACR
PALM
LOC100131094
PYY
LIN9
PYCRL
CSF1
MRPL40
HGFAC
TRIP6
ACTB
WNT7B
DMRT3
RRAD
EMR1
EMR3
SEC62
FHAD1
ARFGAP2
PLA2G1B
ARFGAP1
LAMB2
MPHOSPH9
CABIN1
U2AF1
DENR
PLA2G12A
ZBTB7B
B3GNTL1
LOC202781
MPHOSPH6
SUV39H1
CDC42BPG
MT1H
ZNF765
ZNF767
MT1G
TXNRD1
ZNF184
C12ORF61
BUB1
C12ORF65
UBE2E1
MIR3180-4
SHD
ECSIT
BLVRB
MTHFD2
SEMA5A
SH3TC2
MYBPC2
C17ORF107
DDA1
LOC143666
ZNF233
TRPC1
STBD1
SAMD4B
C17ORF72
C17ORF70
GAS2L1
C17ORF75
FBXW9
FAM167B
MYH9
CDKL3
USF2
ZNF436
RANBP9
TBX15
FBXO25
GNA11
ZNF347
RANBP6
CELF5
KIAA0430
RALGDS
GNB5
GNB3
GNB2
UHRF1
UHRF2
PIP5K1C
PIP5K1A
STX7
BASP1
CRHR1
PHF15
STAB1
TP73-AS1
OSGEPL1
C14ORF2
SLC5A5
ECE1
CLIC2
MEGF6
FKRP
GBAP1
HDGFRP2
ALX3
ALX1
SRP14-AS1
CDYL
NOD2
YWHAB
YWHAG
PCMTD1
C18ORF25
KRI1
ZBTB5
LOC100134259
FCRLA
CHRM4
MIR3649
TBKBP1
SNAR-B2
LINC00114
VAMP2
VPS16
FIBP
CUL4A
OTP
BOLA3
PITPNC1
SLC6A3
ACADVL
SLC6A6
AMICA1
LRRC16A
LINC00035
MIR659
C17ORF61-PLSCR3
CCNT1
LOC643339
GPR35
C1ORF220
TPD52
ZIC4
CBFA2T3
STAP2
HCG8
LINC00523
AQP7
ARHGEF40
AQP3
C7ORF31
TJP3
TBC1D24
SNORA10
NR2C1
ACOT7
SHMT2
USP37
PLD4
MORN1
PLD2
SECTM1
TCF7L2
RUNX2
RUNX3
RAB44
ZBTB22
ZBTB21
LOC100616530
MROH8
PTPLAD2
RRP9
HRAS
DOCK6
GRIA4
SAAL1
SEPT9
SEPT7
SEPT6
SKI
SMURF2
SLC9A3
SEC1P
TNRC18
MEIS3
NARR
LOC344967
SCNN1D
SYT14
ZFAS1
TM4SF20
PLCB4
EPHB4
BAHCC1
EPN1
EPN3
PARP3
PAPD7
PAPD4
DTNBP1
LOC286059
LMNB2
SCUBE3
SCUBE1
LRBA
MRPS26
CD274
CD276
MELK
TIMM17B
ATP6V1G2
PHF8
PHF7
SPATA6L
TIE1
FGF22
NADK
LAX1
MOB3A
C9ORF89
SH3GL1
SNORD82
SH3GL2
STRN4
JMJD4
GOLGA1
ZHX2
JMJD8
FTL
FHL2
KHK
LOC286189
RPS27
RPS25
TNK2
FOXD4
SLFN12
APPL1
MVB12B
CHMP1B
RAD51B
HSD11B1L
ATL2
RUSC2
RUSC1
ZMIZ1-AS1
GATAD2A
CCDC85C
GPSM3
PPIA
MIR4326
NS3BP
AIMP2
CORO1A
MYLPF
GBP1P1
MIR3545
GDNF-AS1
DCPS
MYBL2
SMARCA4
SOD1
TERC
MLLT3
ZCCHC3
IQGAP3
ZCCHC7
HS3ST3B1
RENBP
ZNHIT1
GTPBP4
GTPBP1
GTPBP3
PPP6R1
EMC10
ZNF804A
TMBIM1
MIDN
ARID3C
TTC38
DRD4
LYRM4
CRIP3
HAPLN1
LOC285547
KRT18
BCL3
C18ORF56
MAN2B1
PLK5
PLK4
GLRX3
LRFN2
AKT2
SPG7
STX16-NPEPL1
NKX2-2
MIR3678
SMIM20
PHYHIP
LINC00620
LOC285548
RALBP1
STUB1
FSTL3
CAPN3
NFIB
MYC
SPAG8
FDPS
SPAG4
COG4
CSNK1G2
SERPINB6
ATP8B3
KDELR3
ANKRD52
C7ORF26
PP7080
SNORA64
LRP5L
UBAP2
UBAP1
SNORA67
CDV3
C1ORF145
ZBTB4
PILRA
SRP14
GBA2
SIRT3
SPATA12
SMC1B
SIRT6
SIRT5
SIRT4
EFEMP1
TMEM91
SGTA
PAK1IP1
TRIM41
TBPL2
ZNF682
FNBP1
RFWD3
CLDN15
SLC32A1
STAMBP
ME3
ME2
CFL1
LSMEM2
CIRBP-AS1
HFE
ATP5D
ZNF746
AURKAIP1
TRMT1
FGF11
FGF10
RUSC1-AS1
CITED4
ABHD16B
ZGLP1
COL9A2
CGB2
SNAR-B1
UNC13B
MPV17L2
ACHE
CAMKMT
YTHDC2
TRPS1
ZNF525
STOML2
MGC57346
PDE4DIP
EMP3
DCP1B
RPS11
RPS15
TOMM22
CCDC27
BCL11B
DCAF12
LATS1
RIPK4
C17ORF51
PUSL1
SRCIN1
WWC2-AS2
GCLM
GRHL2
TRADD
SLC9A3R2
SBDSP1
LSM12
BHLHE23
TH
TRMT10B
LOC401463
TSSC4
ZNF414
DAPK3
TSSC1
NR3C1
RRAGA
NAGS
RRAGC
MIR4686
KIAA1432
GGT7
MYNN
TMX2
TTC39C
ACTN3
DAZAP1
CLP1
PTPRF
MLC1
G3BP1
PVRIG
NOTO
INTS6-AS1
UBL7
PGAP2
UBL3
PPAPDC2
STK11
CPD
MFAP2
MFAP1
NAPSA
SLC27A1
CYP46A1
GABARAP
ANXA2P2
SV2A
HEBP1
HBS1L
FLJ35024
APRT
MIR4462
GYPC
GATA2
GATA3
COX6A2
MIR4667
MIR4665
CCND3
MIR4669
PRRC1
CSRP1
C19ORF43
DIRAS1
RASL10A
RASL10B
TNFSF14
MX2
LOC100128398
MIR23A
ATF7
SFXN4
CRYBA1
IFIT3
ABCA7
ISCA2
KCNMA1
HES7
TIMM13
HIRA
PDLIM2
CHRAC1
INSIG2
CBY1
TMX2-CTNND1
ZC3H8
ZDHHC3
MGC39372
TFAP4
ZDHHC8
ZNF345
GPX4
WDR33
EFCAB5
TTC39B
HES3
HES4
WDR38
KRT19
CRIP2
ABHD17A
KLHL26
KLHL21
GIGYF1
TLE2
FGF8
TLE6
NBPF1
TNFRSF10B
AUNIP
TAF10
ADCYAP1
RER1
DCTN3
SLC4A8
CDC6
TNFSF13B
NDUFV2
HIC1
CIITA
LOC100128164
RBM12
GATA3-AS1
TMEM256
PARVB
SIT1
GGN
PARVG
IL17F
ARVCF
RXRA
RXRB
MXRA8
GRAMD1A
CMBL
LSP1
ATP6V1E1
RELL1
VAV1
TMEM8B
MIR345
AQP7P1
SH2D3A
G6PD
MT2A
PSMD8
TMEM259
TMEM258
TOM1
CITED1
C1ORF86
KIAA2026
ZNF19
CPSF7
MYOG
EPS15
HSD17B8
LOC101059948
ZNF649
GLIPR2
PPAP2C
TOX2
MIR5189
TTLL4
ALDH3B1
WNK1
TMEM51-AS1
CDH24
SNORD111B
ABO
ABR
APC2
ST6GALNAC6
ST6GALNAC5
LOC100287042
SPIRE1
ZNF398
KIF13A
MBD3
LILRA2
ORAOV1
MIR4690
ZFPM1
TSPAN15
TSPAN16
REXO1
PKP3
REXO4
NUDT22
URGCP
FAM173A
ZNF264
SLC12A7
CCDC85B
NDUFA11
ZNF263
CARHSP1
SPIN1
CCDC19
PLBD2
XYLT1
KIAA1644
TESK1
STK17A
ANKRD20A5P
FCER2
GNG7
MAMLD1
ENTPD1-AS1
ALDH5A1
N4BP2
VLDLR
CYB5R1
CRELD2
CRELD1
FUZ
TMEM88B
ITGB2
LOC100507577
MIR4475
COX6B1
CCDC127
CCDC126
ADORA2B
MIR4672
SNHG4
KHSRP
C9ORF123
DERL3
C8ORF34
NRTN
RASGEF1C
SMIM3
CSK
TICAM1
CNOT10
KIF18B
BCAR1
FNIP1
BCAR3
HOTTIP
IRF7
IRF4
CD97
IRF9
NADKD1
CLUL1
RNF213
PDX1
CYB5RL
CD70
HDAC4
ONECUT3
CIRBP
RFC1
RFC2
CCDC64B
DIEXF
PGAM2
SH3BP2
LOC284837
NDC80
CBX2
NLRP1
SEH1L
SPDYA
MEX3B
CDT1
MIR203
IL11RA
WDR27
CYB5D2
[truncated: 382 more rows]
