# Supplementary material for: Identifying Network Perturbation in Cancer
Source: PLoS Comput Biol. 2016 May 4;12(5):e1004888. doi: 10.1371/journal.pcbi.1004888 (PMC4856318; doi:10.1371/journal.pcbi.1004888)
Supplement: S1 File — (ZIP) [file pcbi.1004888.s001.zip › files/tf_data/CD34_5k/SP2.csv]

HIF3A
ELANE
CEL
C6ORF120
REM2
HSPA8
LOC728024
LAPTM5
DLEC1
MYPOP
HKDC1
PIK3CA
ZNF700
ZNF707
ZSWIM4
SRMS
ZC3H15
ZC3H14
MIR557
IRX5
IRX4
IRX1
TMEM51
FOXQ1
C2CD2
PRKAG2
LOC100505666
ZNF41
SP1
SP3
CRB3
PRKAG2-AS1
OPA3
MIR345
SNORD12
HIPK2
TRAPPC1
TRAPPC3
KLLN
TRAPPC5
TRAPPC4
ANP32E
CLDN6
ACLY
SPPL2B
LOC100129973
EVL
ATP2A3
LOC100505715
SNAPC3
MGST2
MGST3
MFSD12
DENND4C
IQSEC1
SWAP70
APOA1
APOA2
ZNF451
HPSE2
XPO7
DGAT2
LOC100652772
PSMG4
HBS1L
PAM16
GMDS
ABCA17P
CYP27B1
WSB2
KSR2
GHDC
PRSS57
PRSS56
XPOT
PRSS53
DNASE1L1
ZMIZ1-AS1
COL4A2
COL4A1
CNTFR
CHST3
C2ORF42
ITGAX
RPS6KA1
RPS6KA2
KCNH3
BCL2A1
SFT2D1
PSMD13
SIGMAR1
TCIRG1
BOD1
LOC285484
TMEM198B
FAM134B
ZNF292
CD40LG
SMAD7
AFTPH
MUS81
STATH
NDUFAF3
FZD10-AS1
LOC100506710
MIR4710
PELI3
ARF3
TUBB2A
SLC36A4
HTR7P1
DBNDD1
MYEOV
SNORD18A
FAM71E1
SNORD18C
RNF111
TCEA2
SUGT1P1
NOL9
LOC100130275
OLIG2
NOL3
RAB11FIP3
EDA
RALY
FAM156A
RAB11FIP4
CCDC116
FAM20A
CCDC114
ADARB2
MCF2L
ATP1A1
IRX2
MGRN1
SP8
FABP6
HMGB1
CPEB2
SPNS1
PGLYRP1
FIZ1
PDDC1
NFX1
RGS20
MIR4530
LOC100289495
ZNF682
ETNK2
CDCA4
LOC100131496
HOMER1
NDUFA4L2
SMCR7
HEXDC
CNTF
CD47
CA14
UBL7-AS1
CCDC136
IGFBPL1
LOC728431
MIR762
VMA21
MIR760
VPS51
MIR769
SNX21
THAP7
CFD
C3ORF52
CFB
DEFA11P
SMKR1
ACTR1B
CHID1
IGDCC4
WDR74
WDR76
WNT3A
WDFY2
SYTL1
LOC442132
UVRAG
NQO2
FAM58A
NQO1
PRPF8
MIR493
DUSP23
MIR497
ARL2BP
SIX4
SIX2
C7ORF55
GSTTP2
CNPY4
SLC47A1
HMG20A
HMG20B
MRPL37
MRPL34
UBE2R2
MRO
ARRDC2
THOC1
FAM120AOS
PDE8A
SMDT1
DBH
WDTC1
NRXN2
RFX2
RFX3
YDJC
IBA57
C6ORF52
SMPD1
TMEM179B
PAK2
TEN1-CDK3
MAZ
IL10RA
FOXP4
MPND
TBR1
LOC115110
ZNF598
MNX1
ZNF606
ZNF607
SUB1
ZFR2
ATXN7L3
MFSD2A
PRKG1
TNS3
TRAF3IP2
FDFT1
IGF2
TCF3
DLD
GCK
NUDT4
IGFBP5
COL16A1
NUDT8
GLYCTK
PMS2P5
SHISA5
ELOVL2-AS1
SHISA7
SHISA3
PPP6R2
SHISA8
ISLR2
GAS7
NXPH4
NUTF2
EPHX1
PDGFRA
MFNG
ZNF333
ZNF331
RPLP2
PPP6R1
EIF2B2
TEX12
CD300LG
CATSPERD
TMEM200C
C2ORF53
MLF1
NUP62
NOTCH2NL
C6ORF203
MECOM
C17ORF107
TPM2
TPM1
MRGPRX4
CYB5D2
MRGPRX2
LOC646719
KIAA1683
ARID3A
CLIC4
DPAGT1
CLIC2
LRSAM1
PLSCR1
C16ORF59
KIAA1045
PTCHD2
PCIF1
BBX
C16ORF52
SLMO1
MFSD11
LRFN4
LRRC34
SOWAHB
MAD2L2
ATP6V0B
SVIL
TATDN2
ST6GAL1
TCEB2
EPN2-AS1
IPO11-LRRC70
NFYA
CLCNKA
NR1D1
NR1D2
PITX1
SMARCA4
POMZP3
MIR96
AXIN1
SDCBP2
TOR1A
CCT6A
CHCHD2
RAC2
ST3GAL6
RAC1
RUFY1
RCL1
GALNS
RUFY4
NDUFB2-AS1
VCP
TANK
PBX2
SNORA74A
DPH1
MIR4521
SLC16A3
KATNB1
NSUN5
NSUN4
ARHGAP30
CANT1
BOLA3-AS1
CALCA
CMKLR1
DYNLL1
LYVE1
KCNQ1DN
ZFR
CD33
MAMSTR
POLR3F
ZNF321P
POLR3D
POLR3E
SLK
APCDD1
MIR718
TXNDC5
TOPORS
CACNA1H
GPS2
SPG20
DNMT1
PSD4
MIR196A2
CUL7
C19ORF10
FCAR
FLCN
BMP8A
R3HDM4
CLCN2
CREB5
CREB3
CDH26
PER1
BRD1
CARHSP1
DNAJA1
ORMDL1
MIR150
KAT5
TMOD1
GALR3
C7ORF43
LINC00338
MIR3675
MRPL23
DNAJC28
C11ORF21
GAB3
DNAJC21
LARGE
ARHGAP9
TDRD12
RICTOR
ZSCAN1
ZSCAN2
THEM5
THEM4
C10ORF114
SRSF3
MSMP
EGR2
EGR3
EGR1
SRSF9
SRSF8
RNF130
PHYHIP
MADCAM1
PJA2
ZNF641
DALRD3
PAX5
PTPN9
PAX6
EFTUD1P1
PAX3
PAX2
PTPN2
GGTA1P
MIR135A1
PTPN7
PTPN6
ZNF610
ACAD9
NEU1
CAMKK2
NPBWR2
AGBL5
BAG1
BAG6
EPS15L1
PHYH
MYO1E
ADAMTS13
ADAMTS12
DHDH
CHCHD10
VDAC2
MIR24-2
BCR
MIR24-1
SLC52A1
LOC100652758
PGBD5
DHX58
GMFG
HOXA13
GPNMB
HOXA10
PSMA3
SLC6A19
PSMA1
CYB561A3
TMEM205
TMEM206
C3
SLC6A16
SRF
FBXO43
C9ORF16
FAM214B
SORD
GUCD1
IGSF22
AP5Z1
FSCN1
TCAP
SNORD16
SNORD10
MYL12B
MYL12A
NUP54
PLLP
KCNJ9
TAPBP
SCARNA16
MYO19
LOC285548
CSNK2B
MYO10
MIR4289
RNF122
FOXO3
KIAA1522
MPDU1
LYRM4
LRRC28
CDC37L1
LYPD3
RPL26
CATSPER1
LOC338797
SLC16A14
C5ORF42
LOC100133669
PRRC2A
EYA3
PIGA
PIGC
PEAK1
PIEZO2
CEBPA
LINC00654
PIGQ
ILKAP
HPN
PIGV
PIGW
PIGX
CATSPERG
SERPINB9
RHPN1
SRRM1
CCDC171
LOC100133445
CCDC174
CCDC176
OAZ1
RDH13
SLC25A34
MIR3176
CAHM
RGL3
FXYD6
PECR
MIR3175
WDR5B
POLD4
MAFA
PLIN5
PLIN2
PLIN3
ENOSF1
PLVAP
SMAP2
MIR4514
DVL3
RBPJ
NTRK2
NTRK3
ZNF79
ARHGAP21
ARHGAP27
ZSCAN29
PTP4A2
IFT74
FXYD6-FXYD2
TNNI3
TDRD9
CD27
IFI30
RBP1
C3ORF37
VAPA
RBP7
UBR2
MIR3178
NUCB1
UBR4
BMP6
SOCS1
SRPR
SOCS2
EIF4G3
EEF1D
LOC728819
SPG20OS
CSTL1
ATP6V1G2-DDX39B
C19ORF26
C19ORF24
C19ORF25
REN
CCNO
EIF4G1
RASSF8
TRIM39
RASSF1
PCM1
RPL4
RASSF5
HOXC4
RASSF7
HOXC6
CD151
LPPR3
SSU72
DBIL5P
THAP11
UBD
CHD4
MRP63
CHD9
ABHD15
MIR141
MIR140
MNT
ABHD11
NPC2
IGF2-AS
GATA3-AS1
LINC00324
HINT2
TGFB1I1
GSK3B
MRPL14
IL4R
ARPC3
C5ORF34
ARPC4
POLR2E
ZNF823
ANKRD24
C1ORF148
ACO1
C1ORF145
LINC00920
TPRKB
RHOF
RHOD
PRDM15
ABCG4
PRDM10
PRDM11
USP53
PRODH
ITM2B
CYBA
CASKIN1
RER1
IL17RD
DYSF
LRRC10B
RNF121
MIR1229
MCPH1
KDM1A
GAMT
FAM120A
HBA1
MIR2355
MAPK11
FAM217B
GRASP
FAM86JP
NCOR2
FCER1G
HBA2
BTG2
OGFOD3
ZNF620
REPS2
TMEM107
TES
LOC100507091
HOXC5
FLJ44511
RPL3
CEACAM22P
G6PC3
PDZRN4
ZNF518A
AP3D1
PROX2
FHOD1
ITFG3
B3GALNT2
EMILIN1
ZNF483
PIAS4
ZNF131
PSMB4
TMEM231
HIVEP1
TALDO1
C1ORF234
CAB39
JUND
LCA5
RPL3L
HIST1H2AI
LOC285696
OVOL1
P2RX1
CORO6
TMIGD2
C9ORF24
KCNK1
ZNF556
ZNF557
ZNF555
SCARNA20
MSX1
SH3KBP1
TMPRSS9
MIR4724
TRAF3
ISYNA1
SCAF11
TMPRSS2
TMPRSS3
ALS2
TMPRSS6
LRRC56
FOXN4
MIR638
C9ORF131
RPL36
PCDH7
PLEKHJ1
GNA12
GRIN2D
GNA11
SDHA
BAP1
ATF6
SMARCC1
PPAP2C
SUMO1
SUMO3
ZCCHC18
TMCO4
CCDC147
CCDC140
BPIFB4
KIAA0319
DLG1
BLOC1S5
LHX4
BLOC1S2
OARD1
LHX8
TKTL1
COMMD7
MIB2
LOC113230
MIR5584
NPR2
IFNK
PCBP1
PPP4R1
PAN2
SCT
CXCL10
OSBPL5
UCKL1
TUBB4A
HCN2
ZSCAN12
SAP25
YBX2
MICALL2
ANO8
ANO9
G6PD
NUAK2
LOC255167
ANO1
CELF1
TANGO6
FLJ31356
POLR1E
MIR3188
PTGDR
MIR3186
TEN1
PTENP1
C22ORF26
C5ORF38
HCG27
HCG26
SIRT5
MIR1909
C19ORF35
C11ORF35
ZIC4
SNAR-G2
TNFRSF8
JAK3
VSX2
TNFRSF4
GTF2I
CCL27
NR1H3
PPP1R3G
EFEMP2
GUCY2D
SENP8
HOXB2
PHRF1
SNORD48
ING4
LINGO3
BRF1
IL11RA
DNAJC9
POLR2D
DNAJC4
MIR601
DZANK1
C9ORF40
RHOH
TTC36
FLJ21408
PTPRVP
EFCAB4A
MIR191
ACP2
NRN1
C7ORF55-LUC7L2
ANKRD32
ITPR3
SNORA64
SNORA65
GLS
LINC00910
TMEM11
NCOA5
SLC22A23
TMEM18
GIMAP1-GIMAP5
POLR2H
ACAT1
MIR99B
DDB1
RNF157
RIMS3
P4HTM
CTF1
ZNF83
MCAM
FRMPD1
CAT
SLC27A1
SLC27A2
CAPZA2
ZFYVE26
AK3
LMO1
LMO2
ZFYVE28
EMX2
ITFG2
GEMIN4
APOBEC3B
HOXA10-HOXA9
CHAF1A
EBI3
PRKD2
SNORD42B
KIF9-AS1
AP5B1
WRNIP1
MED19
HAND1
MLKL
ZNF490
NGEF
AFAP1
HERPUD1
CDK19
LPIN2
DLG1-AS1
SLC37A4
GIMAP1
GJB2
CDK17
TMEM255A
KLF7
ST5
GRIN3B
KLF3
KLF1
TMEM223
NDNF
EFR3B
HEATR1
STL
PRSS12
NCR3
ZNF300
CCDC78
RNF126
TRIP10
MEX3D
EVX2
P2RY6
HOXB13
C9ORF53
IFT172
MATK
MAP3K11
ZNF546
NCL
WHAMMP2
CTNNBIP1
SLC1A4
MIA-RAB4B
KIAA1239
SLC1A1
SYCP2L
GRHPR
LIN7B
MIR4757
RPL12
LOC100505806
IKBKB
SETD2
LRRC42
IKBKG
LRRC47
SNORD4B
LRRC48
CLSTN1
DUSP16
UBXN11
MIR4520A
DNTTIP2
MIR4520B
EIF3L
RARG
FNDC4
SNORD12B
EIF3B
DHRS2
CXCR1
FGFR3
FGFR1
NOL12
CDKN2B
JAKMIP1
CDKN2A
CDKN2D
DAAM1
C9ORF171
NOMO3
BAZ1A
DKFZP686K1684
EDEM1
SNORD123
CCDC159
HRC
KIAA1161
SOCS2-AS1
LRRC4B
HIGD2A
SLC2A5
SLC2A4
SYT5
TAS1R1
FAM24A
MESDC1
CCL1
PCED1A
CCL4
KISS1R
LOC283214
METRNL
CEP104
MTDH
FLJ16779
EXOSC7
ADAMTSL2
TOPORS-AS1
ADAMTSL5
TULP2
HFE
EXO1
ZBTB8B
CNTROB
EN2
ZC3H18
CEACAM7
DLGAP1-AS1
GNAI1
PPP1R14B
DRC1
COA6
PALM2
OXT
CA11
MIR3190
MIR3191
MIR3192
E4F1
LOC100507506
MIR1914
MIR1915
SRRT
SNAP47
SARDH
ALKBH7
ALKBH4
TOR2A
KRT77
PSMB10
CDKN2B-AS1
STXBP1
RCOR2
RCOR1
STXBP2
TIGD5
ISG20L2
INF2
PVR
S1PR2
S1PR1
VKORC1
DNAJB5
FLJ31306
FANCG
AMDHD2
FAM105B
LINC00340
ENY2
DOT1L
FANCI
TTC23
EXOC2
MIR183
IL6R
RUNX1-IT1
ENO3
LOC643669
LOC100996485
S100PBP
FRY
SNORA52
SYCP2
MC5R
LLGL2
LIME1
SLC22A18
LLGL1
ACOX3
ACOX1
HOXA7
TRAPPC6A
CDK2
NSMCE1
RNF141
CBX3P2
ZNFX1
HOXA9
PTK2
TBXA2R
SF3B1
PRKAA1
CA6
LIMS2
ALOX15
LIMS1
TMEM169
ALOX12
SEMA6B
FAM219B
RERE
ADCK4
SUN1
ADCK2
DNAJC14
RTBDN
NARFL
TNFRSF18
NFKBIL1
ASF1B
PRKCH
ZNF826P
MGAT4B
PRKCD
PADI2
ANO1-AS2
METTL21B
SCML2
NT5M
HIST1H3H
MIR1227
NAT8L
DDX27
FKBP2
GPIHBP1
TYMS
GSTP1
ZNF790
ZNF791
LOC100505695
UNC13B
GLDC
FBXO18
SNAR-F
SNAR-D
PPP4R4
FAM3A
FBXO10
FBXO11
FBXO17
HIST1H1D
TPI1
PKD2L1
LTBR
TOMM5
CCDC94
TMEM191A
BCLAF1
NSG1
PET117
ZNF573
ZNF578
ZNF579
LOC100132078
TTBK1
LUC7L2
MIR4740
SNORD42A
TBXAS1
CCDC70
IDH2
KCNAB3
KCNAB2
B4GALT1
HIST3H2BB
C16ORF90
TMEM102
SNORD4A
TMEM100
LRRC70
LRRC71
C16ORF98
CTSW
LGALS17A
UCKL1-AS1
XAF1
C17ORF89
NME1
FOXN3
SYK
INCA1
LYL1
C17ORF85
FREM3
PRSS21
AMMECR1
CHURC1-FNTB
RGP1
MSANTD1
CSRP2BP
CLSPN
EPB41
LOC100506639
MATR3
TIMM8A
DAXX
PCNXL3
VPS37C
PNPLA3
PNPLA2
CARD8
PNPLA5
NKAIN4
C15ORF52
KIAA0195
GFOD1
TINCR
VGF
GCKR
CCM2
MAP1S
PWP2
FRMD6
PHF23
FAM162A
CTAGE7P
CDHR5
ST8SIA1
SAFB2
FGGY
GNAL
DUXA
FARS2
STX1B
ASNA1
SEC14L1
RPS15A
RNU6-33P
LHFP
SNORD43
IL1B
RRNAD1
MIR497HG
RHBG
PDE3B
WBP1L
RABEP2
DUS3L
LFNG
GPR84
EPB41L3
PIDD
ACSS2
ACSS1
COMT
PLEKHM1
PLEKHM2
MAST3
FLT3LG
SALL2
GLCE
GNAQ
RAB9A
GSTM1
GSTM2
C1ORF213
GSTM4
WNT6
LOC728463
FIS1
STX16
ZMIZ1
RRM2
EFHD2
RECK
EFHD1
CRISPLD2
BIRC7
JARID2
AIP
TTF1
INSR
HPCAL1
GNE
ANKRD16
SPTBN4
GNN
ANKRD10
ANKRD11
KLF12
KLF16
TFAP2A
TNFSF12-TNFSF13
MCCD1
DMC1
NT5C1A
MIR153-1
DIO3
POU3F2
SLC44A2
ZBTB7A
ZBTB7B
MSI2
MIR26B
HAGHL
MCIDAS
ZDHHC21
ZDHHC23
ZDHHC24
LOC442497
SQSTM1
PACRG
CYCSP52
PCP4
EPC2
PCP2
EPC1
TENC1
HSPB11
SECISBP2
WNT9A
COQ6
LOC441009
COQ2
HBM
FLJ36777
CTRL
BHLHE22
PARL
TNFAIP8L1
MUC22
MUC20
RREB1
CTU2
ZNF142
MUM1
CCDC102A
BCS1L
NHLRC4
WWC3
WWC2
CCDC88B
NDUFB10
GSE1
ZNF781
GPR108
ZFP36
PFAS
C1ORF194
RPP40
SOD2
SOD3
SOD1
RNASE8
SAFB
FAM221B
EMC10
PMS1
PMS2
BRAT1
PMEL
FBXL8
BRSK2
UBOX5-AS1
H2AFX
ROBO4
MYO15B
ZNF562
ZNF561
CCDC65
NIT1
C10ORF105
STMN3
HCFC1R1
ACRBP
NR3C1
NFKBIE
CLTA
RNH1
CLTB
ARID4A
CEND1
FAM161B
HAUS8
PLEKHA5
PLAC8
C17ORF97
C17ORF96
TEX40
DLX4
UBXN6
MPDZ
TRO
TFEB
TMPRSS4
FAM110D
DENND5B-AS1
FGF8
HIST1H2BL
MIR4312
TPTEP1
PAK6
SLC25A41
PMP22
SLC25A43
VAV1
RNF145
KIAA1432
NUP153
ECI2
ELOVL2
KCP
FAM105A
FAM150B
TVP23C
MIR4666A
LIN52
PDZD8
EPN2-IT1
GPANK1
SMCHD1
SORCS3
RPL35A
LOC100133315
ALDH1B1
FOXP1
NUDT4P1
TMCC3
TNPO2
RASSF8-AS1
POLDIP3
GP1BA
SYVN1
LINC00114
RMND5B
PPP1R12C
REPIN1
DUSP1
DUSP2
LRRC8E
NKD2
LRRC8A
SHPK
LRRC8B
ATP8A1
STAG3L2
PAQR7
MIR200C
FERMT3
C22ORF15
BCOR
RNU4ATAC
FADS3
FADS2
CCL13
PTENP1-AS
STX16-NPEPL1
METTL1
BLOC1S5-TXNDC5
HCG17
METTL4
MIR320A
ACTRT3
STAT5B
GNRH2
NKX3-2
PITPNM2
TBC1D14
MARCKSL1
KCTD6
ALS2CR12
MIR27A
MNF1
MIR27B
HSPA1B
GPR56
C19ORF82
CACTIN
CEBPA-AS1
LOC730227
PLOD3
CPNE1
LOC388282
RAB4B-EGLN2
FOXRED1
FFAR2
PXN
PYCARD
USP6NL
ICK
EFNA4
HIST1H2AC
SNORA38
ATF5
ALDH6A1
TCERG1L
USP14
SNRPC
USP18
RTEL1
SHANK2
NPM3
SBNO2
RNF166
RNF165
MAST1
MXI1
DDX52
BHLHA9
PACS2
FABP5P3
CRKL
CTC1
MIR665
MEN1
PCSK4
HIPK3
AP5S1
KRT222
DUSP22
SEMA4C
CERS2
HBQ1
TAZ
NAPG
MRPL51
TADA3
FOXN3-AS1
SCN4B
ARHGEF10
IL18
ARHGEF18
FAM129B
ZNF684
GPR162
LOC400927
IQCG
IQCE
MUC17
C14ORF37
LST1
GALNT11
AHR
PTEN
GADD45GIP1
COLEC12
CEP72
ATMIN
KLC1
NR2E1
MMP15
FBXW11
MMP11
PAQR4
CDKN1C
SNORD35B
BUB1
APOF
CHCHD3
CHCHD6
APOM
OR1I1
LOC100996455
TRPT1
GDF11
TSPYL4
ST3GAL6-AS1
TSPYL2
CCDC57
CCDC58
KCNK17
MIR4761
LHX2
NCAPD2
HOXC10
VEGFB
BLOC1S3
SLC39A3
XIRP1
NUFIP1
PREPL
PSIP1
LHX6
GZMM
LOC654433
PTGER4
ZNF423
EMC2
MARCH8
ATXN1
MYH11
MBOAT1
MMEL1
MBOAT7
AKAP10
SPSB2
EPS8L2
PIK3AP1
GPRC5B
HMBS
NEDD9
SPI1
NEDD1
CDC34
P2RY11
CDC37
TVP23C-CDRT4
S100A2
DBP
ROGDI
ADIPOR2
IRAK3
LTK
ALG12
SEMA5B
LRP4-AS1
TMEM63B
ARID5B
NTN3
ABT1
FITM2
B4GALNT4
MAP4
RPL23A
LAPTM4B
ANKH
ARL8A
IGF1R
EMID1
MIR3656
MIR3652
WDR82
WDR83
LINC00482
ACER2
KAZN
WDR1
PFN1
DAD1
MIR4434
DYNC1I2
PEAR1
LOC100287792
ESYT2
ESYT3
CXCR2
SKA3
EVPLL
ANKRD12
JAG1
NUMBL
ARPC4-TTLL3
DDRGK1
COA1
PDIK1L
ADAT3
MPPE1
LGALS3BP
MIR647
MIR641
RNU86
DMXL2
EXOC3
E2F3
E2F1
BNC2
ARMCX6
EXOC8
STMND1
ARMCX2
ALOX15P1
TSNAXIP1
MGAT4A
PNMT
CHRND
CHRNE
CAMK2N1
EEF2
TUSC5
LINC00959
LINC00958
TUSC1
TUSC2
MIA
GABPB1-AS1
TMC6
RHPN1-AS1
SF1
NUDCD1
IZUMO4
TNNC1
OSBPL3
DAB2
TLN1
AKIP1
RNF207
CDH6
CENPM
MCF2L-AS1
RAB5C
TMC8
CENPB
DFFB
PEX11A
AMACR
LDB1
PALM
PAFAH1B1
LOC100131094
MIR425
LIN9
MIF4GD
ACY3
CSF1
MRPL42
MRPL40
HGFAC
TRIP6
MAD2L1BP
WNT7B
DMRT2
RRAD
EMR1
EMR3
CPT1C
SEC62
FHAD1
ARFGAP2
TRIM39-RPP21
ARFGAP1
UNC93B1
LAMB2
MPHOSPH9
FAHD2CP
CABIN1
U2AF1
B3GNTL1
CSRNP1
NEK8
MPHOSPH6
CDC42BPG
MT1H
SF3A2
MIR337
ZNF765
ZNF767
MT1G
ZNF184
ZNF181
C12ORF65
NUPR1
CSRP1
SHB
SHD
ECSIT
BLVRB
CCDC9
EPOR
MTHFD2
SEMA5A
SH3TC2
HS6ST1
NSD1
DDA1
LOC143666
TMEM138
ZNF233
TRPC1
TRADD
DUSP14
SAMD4B
CLPSL1
C17ORF70
GAS2L1
CLPSL2
GAS2L3
FAM167B
MYH9
CDKL2
USF2
FBXO22
LOC100287015
ZNF436
RANBP9
TBX15
ZNF345
LOC401242
RANBP6
CELF5
RALGDS
GNB5
SIPA1
GNB3
GNB2
HSP90B1
FRMD6-AS1
SAMHD1
UHRF1
UHRF2
LOC284751
C22ORF29
PIP5K1C
PIP5K1A
STX7
BASP1
SLC23A2
MYO9B
MYO9A
ETFA
TGFB2
STAB1
LOC100507351
OSGEPL1
TRIO
FBRSL1
C14ORF2
MEGF9
NLGN2
MEGF6
FZD10
IQGAP3
GBAP1
LPHN2
HDGFRP2
PITHD1
ALX3
ALX1
YWHAQ
PCBP1-AS1
CDYL
YWHAB
YWHAG
NDUFS5
PCMTD1
KRI1
ATAD3A
LOC100134259
FCRLA
CHRM4
SEL1L3
ABCC5
MIR3648
MIR3649
TBKBP1
PANK4
SNAR-B2
AHCY
LINC00167
FIBP
CSTF3
CUL4A
TMEM143
BOLA3
CKAP5
PITPNC1
SLC6A3
RAB4B
SLC6A6
AMICA1
LRRC16A
NDUFB2
NDUFB1
LINC00035
MIR659
FAM213B
C17ORF61-PLSCR3
DNAH10
LOC643339
GPR35
C1ORF220
TPD52
ATP6AP1
PLA2G1B
STAP2
IRF2BP1
HCG8
LINC00523
CNNM1
AQP3
C7ORF31
TPSD1
WNK2
TBC1D24
SNORA10
GRM4
NR2C1
ACOT7
USP37
PLD4
MORN4
MORN1
ADCY2
RNF187
SECTM1
TCF7L2
RUNX3
RAB44
RUNX1
ZBTB22
C11ORF83
RNF213
C14ORF79
DOCK9
PTPLAD2
RRP9
HRAS
SKAP1
DOCK6
GRIA4
SEPT9
SEPT7
HOXB-AS1
PITPNA
HOXB-AS5
SMURF1
SLC9A5
SMURF2
SLC9A3
SEC1P
TNRC18
NMRAL1
MEIS3
NARR
LOC344967
TFRC
SYT14
NARF
ZFAS1
TM4SF20
SPRTN
TFR2
PLCB4
EPHB4
BAHCC1
EPN1
EPN3
PARP3
PAPD7
PAPD4
DTNBP1
LOC286059
LMNB2
SCUBE3
SCUBE1
ESR2
MRPS26
CD274
CD276
KLHL24
MELK
ATP6V1G2
PHF7
GPR173
NVL
FGF22
THOC6
PPP2R5C
NADK
PHF15
H2AFY2
MOB3B
C17ORF75
FBXO4
FBXO9
SH3GL1
SNORD82
SH3GL2
DSE
JMJD4
MIR4763
ZHX2
JMJD8
CSTF3-AS1
UBALD1
FHL2
FHL1
FTH1
LOC286189
RPS27
RPS25
TAL1
CYB5RL
FOXD4
ZDHHC3
APPL1
MVB12B
CHMP1B
PAWR
RAD51B
ERLIN2
HSD11B1L
ATL2
HNRNPUL2-BSCL2
PREB
MIR5090
RNF126P1
PPIG
GATAD2A
CCDC85C
GPSM3
PPIA
MIR4322
YARS
MIR4326
SNTB1
NS3BP
AIMP2
FAM19A4
CORO1C
CORO1A
DCLRE1C
GDNF-AS1
DCPS
MYBL2
WASF2
TERC
NPAS1
MLLT3
ZCCHC3
TERT
ZCCHC7
GYLTL1B
HS3ST3B1
MIR4638
ZNHIT1
SPOP
MRGPRF
GTPBP4
GTPBP1
GTPBP3
GTPBP2
TMBIM6
WDR59
ZNF804A
TMBIM1
MIDN
TSEN34
ARID3C
GOSR1
DRD4
CASP8
HES5
PURA
HES6
HAPLN1
LOC285547
BCL3
C18ORF56
[truncated: 941 more rows]
