# Supplementary material for: Identifying Network Perturbation in Cancer
Source: PLoS Comput Biol. 2016 May 4;12(5):e1004888. doi: 10.1371/journal.pcbi.1004888 (PMC4856318; doi:10.1371/journal.pcbi.1004888)
Supplement: S1 File — (ZIP) [file pcbi.1004888.s001.zip › files/tf_data/CD34_5k/SREBF1.csv]

DUOXA1
PGM2L1
NCBP2
RNF13
HSPA8
LAPTM5
ZC3H13
ZC3H14
IRX5
IRX4
TMEM54
KDM2B
CBLC
SP9
DIMT1
NELFA
ZNF43
NSRP1
ZDHHC19
FAM84B
PPP2R2C
ZNF48
PRKAG2-AS1
OPA1
RAB40C
RAB40B
MAX
PRPH
ANP32E
NTHL1
PKM
EVC
ITGA4
MFSD11
GTF3C6
DENND4B
IQSEC1
SWAP70
CAPN10
VPREB1
VPREB3
GPRASP1
CSK
LOC100132111
RRN3P3
NMB
KANSL1-AS1
HMGCS1
COL21A1
COL4A2
COL4A1
CHST6
KCNH4
RPS6KA4
HLCS
KCNH8
TMEM196
SESN1
SMAD5
SHROOM3
SHROOM2
MIR4326
LOC100506713
GDAP2
CKS1B
SLC36A1
ARF4
DNALI1
ELMSAN1
MRPL51
SZT2
SULT1A1
KDM2A
SUGT1P3
NOL8
NOL7
OLIG3
NOL3
FOXO3
CRTAM
RAB11FIP5
METTL20
ATP1A3
CXXC4
SPHK1
C2CD2
CHP1
SBSPON
BEGAIN
PGLYRP4
MIR4531
MIR4530
UBTF
EFCAB2
CLIP2
CLIP4
GFAP
CD48
RAB37
TNFAIP8L2-SCNM1
FPGS
POLR3GL
RAB23
FXR1
PNP
GLRA1
LOC100294362
CFB
WDR73
TRIM14
SYTL3
SPRED3
PES1
RAPGEF4-AS1
CHI3L2
MIR497
MTMR9LP
ZNF487P
CD177
RELT
C7ORF55
HDGF
PRX
HNRNPA2B1
C5ORF15
UBE2R2
FAM69A
FAM92B
ARRDC2
RCOR3
IBA57
RNF103
MAVS
XPNPEP2
KIF11
MSL1
IL10RB
FAM215A
YTHDF1
MED1
LOC115110
MED8
MYCN
PARPBP
CBX3
ZNF608
TREX1
C15ORF38-AP3S2
TRAF3IP3
KIAA0247
NCBP2-AS2
SEPN1
IGFBP4
EPS8L2
LOC400940
PRR7-AS1
PFN1
SHISA7
MEF2D
TRIM4
COX17
NUTF2
EPHX1
TMC6
FAM168B
ZNF331
RPLP2
TMC8
MRPS31P5
RASGRP1
CD300LB
MALAT1
LOC100507389
NUP62
HINFP
TPM4
MIR4724
FBXW4
FUT8-AS1
LOC646719
PHACTR4
SH3RF3
SMNDC1
C16ORF58
PPAN
YOD1
MFN2
PPAT
HLA-DPA1
LOC100133445
OPN3
CEP57L1
IPO11-LRRC70
CLCNKA
MIR3545
PITX1
SMARCA4
SMARCA5
MIR96
PHOSPHO2-KLHL23
SYCN
CAMP
LOC146880
CPB2-AS1
ST3GAL6
RAC1
RUFY1
VCL
CROCC
NDUFB2-AS1
AP2A2
CYTH1
VASP
DPH1
MIR4526
NSUN5
ENO3
DCAF7
WIPF2
WIPF1
TIMM44
LAMP1
CKB
CD34
ZNF321P
UQCRH
B3GAT3
POLR3H
GPS1
JOSD2
CALM2
TTC30A
CACNA1A
CACNA1F
CACNA1G
TMEM178B
ASRGL1
PRMT8
PNKP
CDH22
PRMT1
CLCN7
R3HDM1
PNKD
BRD8
KAT8
RBM42
LRFN2
NCMAP
TTC18
MIR4435-2
MIR4435-1
MMGT1
ST3GAL6-AS1
ZSCAN9
NDRG2
SRSF6
TSPYL2
SRSF2
USP45
USP47
PPM1K
USP40
TMEM79
PJA2
CISD2
CDK11A
CDK11B
PAX3
MRPL9
SLC3A2
BARHL1
EIF4EBP2
BAG2
BAG3
BAG4
BAG5
MYO1E
MSRB3
CTDP1
EVI5L
ADAMTS14
CHCHD10
MIR24-2
ANKRD24
DHX57
ZNF385A
LY6G6D
LY6G6E
LY6G6F
UTP11L
PSMA1
C3
FAM160B2
FBXO44
ZNF326
FBXO43
FAM214A
FBXO48
GUCD1
IGSF23
CS
MIR5001
MIR5003
FSCN1
LGALS4
MYL12A
EIF2AK1
KCNJ8
SNORD19
AGPAT4
AGPAT3
SCARNA15
MIR4282
MIR4739
LRRC25
CABP1
LRRC20
PEX10
TMEM159
GCDH
MIR4736
RPL29
TAC4
RPL22
TGOLN2
EYA3
MIR548W
CEBPA
PIGQ
HPN
PIGZ
TMEM72-AS1
ANKLE1
CSNK1G2
PPP1CB
PPP1CA
CCDC173
OAZ3
RDH14
RDH11
KANK1
TM2D1
PTGS1
HIF3A
SMAP2
EIF1AX
NTRK1
RSBN1
SLC34A1
PPIEL
CREBRF
ZSCAN20
ZSCAN21
C21ORF49
HHAT
CD22
CCR10
IFI30
UBR2
ABHD1
NUCB1
UBR4
GPR3
NKIRAS2
SOCS7
SOCS1
TERF1
CHTF8
NR2F1-AS1
FAT4
EGFL8
RASSF1
PCM1
DLK2
HOXC5
RASSF4
TMPRSS4-AS1
MATN2
THAP11
IL1R2
MIR149
SCD
MIR636
TGFB1I1
SPSB4
FLYWCH2
NUDT16P1
MRPL14
GRB7
RNF43
ZNF823
ZNF821
C1ORF148
TMEM242
ITPR2
CAPG
RHOF
POLR2K
SNORA70
TMEM67
TMEM65
PRDM11
CES2
RER1
AIFM1
LRRC10B
SOST
FAM120C
MAPK15
MAPK11
C14ORF169
FAM86JP
PAXBP1
NCOR2
FCER1G
ZNF628
ANKRD54
BTG1
CACNB3
REPS1
RASSF2
LOC100507091
ZFP36L2
GGA1
CTRB1
COMMD3-BMI1
RASGRF1
RASGRF2
TACC3
GJC1
PSMB7
DECR2
PSMB4
GPIHBP1
HIVEP2
KIF20A
LOC650368
ZNF319
JUND
BCL2L14
KCNK9
BCL2L12
LAMB2P1
H1FX-AS1
CRY2
NUP43
SNORD2
IDNK
SIN3A
MIR3689D2
MIR3689D1
TRAF3
PPAN-P2RY11
HOOK3
TMPRSS3
SMIM12
KIAA1024
RTF1
FOXN2
REPIN1
PCDH8
LGR6
COL14A1
TARBP2
KLHDC8B
ATF5
TBC1D10C
ATF3
ATF2
SMARCC2
ZCCHC14
SUMO3
CCDC140
SMG5
CMAS
SAMD15
BLOC1S3
DLG4
LHX6
TKTL1
BRWD1-IT2
SMG9
C15ORF38
LOC113230
MIR5584
B3GALTL
NPR1
IFNG
STK3
OSBPL6
R3HCC1L
KAZALD1
CD3EAP
MIR4505
MYL5
ARHGAP12
SAP25
YBX2
ENOX1
MICALL2
ANO1
ANO2
POLR1D
ATL1
MIR3188
PTGDR
RCN3
MIR3184
TMEM132A
C22ORF26
HCG25
WDR43
BCDIN3D
TBC1D24
TBC1D2B
HOXB8
MAPK1IP1L
HOXB2
TTC9
HOXB7
CERS2
ING2
ING3
PDAP1
CAMSAP2
MIR601
RHOH
SORT1
GFPT1
GOSR1
MIR195
SNIP1
IFIH1
C7ORF55-LUC7L2
MKRN1
ANKRD36
SNORA68
C1ORF159
ZNF839
SNX29P2
SNORA63
NCOA5
LCOR
LIMD1
BSG
RIMS1
P4HTM
ZNF83
CEP44
CEP41
HCRT
PDE10A
SCARF2
SCARF1
PRRC1
AK1
TBCC
APOBEC3C
PBRM1
SWI5
CDK5RAP1
CCDC144B
BAD
ZNF629
MLKL
ZNF490
CASZ1
DDX17
SLC37A1
TOB2
KLF1
FCGRT
VWC2
SLC24A4
MIR139
NCR3
PRSS16
HTATSF1P2
TRIP12
MEX3C
MEX3A
C9ORF53
TFG
DPYD
NUP37
RNF122
MAP3K12
RND3
MAP3K15
ZNF543
SLC1A5
PPP3CB
PPP3CC
APITD1-CORT
DNAL1
MIR4751
FRYL
SLC25A24
SFTPC
IDI1
LRRC41
LRRC45
ZXDC
TMEM179
MIR1244-3
MIR1244-2
MIR1244-1
MICB
UBXN11
GNL3
B3GNT5
B3GNT3
FNDC4
GPATCH2
EIF3B
DHRS3
TEX22
RABIF
NOL10
NOL12
CDKN2C
CDKN2A
GNLY
TSC22D2
TSC22D4
TUFT1
SLC2A1
FAM172BP
MYCNOS
MIR641
NFATC1
NFATC2
TNFAIP8L2
TBC1D3F
METRNL
FAM73B
FLJ16779
ADAMTSL4
TULP2
TCP11L1
TULP4
ENG
OXT
C20ORF112
MIR5191
GTF2IRD1
MIR3196
MIR3197
C22ORF34
LOC100507501
PCDH10
CREBBP
TBC1D3
TRNAU1AP
PSMB10
CDKN2B-AS1
TIGD1
RCOR2
MIR615
SMPD3
FLT1
GSG1L
C6ORF1
DNAJB1
H1FX
S1PR4
TTC27
SLC2A1-AS1
MIR183
C1ORF162
EIF4E2
LOC100996485
SNORA52
ZNF800
SNORA56
ACOX2
OIP5-AS1
TRAPPC6A
TTC3P1
LPAR5
OXLD1
MSH6
LIMS2
SORBS3
RERE
BRWD1-AS1
SUN2
ATG16L2
ADCK1
EOMES
ARHGDIG
RTBDN
ARHGDIB
DNAJC11
PACSIN3
AMD1
GREM1
COPE
PRKCB
PRKCG
INTU
EBF4
ANO1-AS2
EBF1
SCML2
LMNA
ENDOV
NRM
ACKR6
PFKFB2
GPR137
GGA2
ZNF791
ZNF93
RAET1E
ACTG1
FKBP10
SNAR-D
TBX20
PPP1R3F
PPP1R7
TOMM5
KCNF1
RNPEPL1
IER3IP1
FMOD
NUP210
SETDB1
LUC7L2
ERBB2
SHC1
PEX26
CTSO
CTSB
RNF216P1
PASK
SURF1
RPL10
RPL13
LRRC70
ZNF619
C16ORF98
NME4
PSRC1
LOC100133612
INPP5K
SFMBT2
RAI14
FREM2
PRSS22
MSANTD1
HELT
TNNC2
DUOX1
CXORF57
EPB41
SMG1P1
VPS37B
AFF1
PNPLA1
RRM2B
CAPN10-AS1
NKAIN4
DHRS12
LBX2
LBX1
GCKR
PDP2
UBA5
PHF20
PHF23
GNAQ
GNAS
MOGS
UBE2B
C12ORF5
NRROS
ZHX1-C8ORF76
AGFG1
STX1A
DPF3
VSTM2L
PLEKHH3
RPL18A
ARHGAP18
ADIRF
UPF2
KRT8
BTBD11
PHTF1
MIR497HG
MTG2
TMCC2
PDE3B
SDR42E1
LINC00114
GPR83
NDUFA6
ACSS2
ACSS1
COMT
WBP11
SALL4
GPR65
MAST4
VPS4A
FAM171A2
AIF1L
WNT3
UBE2N
C1ORF216
PPP1R15A
STX12
UBE2C
RRM2
INSC
CUTA
BIRC7
JARID2
EIF6
MOSPD3
C1ORF174
KLF11
RNF170
BCLAF1
NT5C1A
NT5C2
POU3F3
POU3F2
POU3F1
ANXA4
TPST1
MIR26B
GLTSCR2
DUSP16
DUSP11
HPGDS
PCAT6
CYCSP52
CA5BP1
TENC1
SH2D4A
NDUFS8
HBM
FLJ45079
ZRANB1
TIMP2
ZRANB3
CTRL
SVEP1
TRMT61A
DHX15
MROH6
NHLRC3
DENND2C
ZNF142
DENND2D
NHLRC4
ZNF148
DGCR2
WHSC1L1
ADGB
MICAL1
SUSD4
CGREF1
GPR107
RNASEK
RNF19A
PYGM
DDX3Y
VWA2
SEC14L6
KCNN2
KCNN1
PMS2
IP6K2
H2AFV
C12ORF42
ROBO3
PYCRL
H2AFX
NIPSNAP3A
DDX6
TLR1
CCDC64
CCDC62
LOC283335
ZNF219
INO80
NFKBIE
PGS1
TMEM114
NAGS
FAM161A
TRAF6
DACT1
LOXL1-AS1
HAUS2
NR5A2
MIR3130-2
MIR3130-1
DLX2
SH2D6
KIAA0368
LMX1B
SLC26A6
TPTEP1
GET4
APLF
SLC25A40
SDC3
SDC4
ELOVL6
LOC100127983
STON2
NRBP2
LRRC57
SORCS2
CHRNB4
DMRT3
LMBR1
TNPO1
POLDIP3
RAB22A
GCN1L1
SMAD5-AS1
PP14571
DUSP8
BCO2
FOSL1
MAPK9
DUSP1
LYL1
MARK2
GEMIN8P4
ANKRD34A
PAQR7
C22ORF15
IDUA
MIR4420
VPS39
SYNGR3
METTL4
STAT5B
TBC1D19
PITPNM3
TPTE2P5
XYLB
AUTS2
MIR27A
HSPA1B
TOLLIP-AS1
FAM83B
ACAD11
FAM83G
CEBPA-AS1
HCFC2
PXK
FOXRED2
PYCARD
DGKD
ICK
LIX1L
FOXD4L1
SNRPB
CLTCL1
RTEL1
NPM1
SSBP4
SHANK1
FAM63A
SBNO2
USPL1
MAST1
ZBTB42
FLT3LG
FAM222A
PRKAG2
SCG3
DUSP28
P4HA1
SEMA4B
RPF1
ALMS1
PRIM1
NAPB
LOC100506810
ARHGEF10
ARHGEF15
ZNF681
SERP2
FXR2
LOC400927
MUC12
DDX49
TTI2
TTI1
ANGPTL6
PLTP
ATMIN
ZNF775
ZNF771
LGR4
ZNF195
ELAVL1
RASGRP4
UBE2D4
QSOX1
PDS5A
UBE2D3
SNORD65
MYO18A
PRG1
EDNRB
SNORD68
ZZZ3
TANK
RNASEK-C17ORF49
PAICS
FAM104B
GDF11
EEF2K
CCDC53
TMEM123
RPH3AL
MIR4763
MIR4761
TMEM129
NCAPD2
VEGFA
VEGFB
PPP1R18
GZMM
LOC654433
FBXO36
COMMD3
ZNF20
CYP46A1
OTUD5
REN
MBOAT4
SPSB1
TSC2
HTRA3
CDC34
BRWD3
BRWD1
MIR4785
TMEM63B
LOC100129726
NTN3
WASL
EMID1
MIR301A
WT1-AS
GYG1
SHISA5
TWIST1
ATP13A2
SKA2
CXCR5
NUMBL
TLDC1
COA1
BMI1
ADAT3
CRYBB3
PLEKHO2
NRP1
E2F3
ARMCX6
CA7
FUT6
CHRND
RBAKDN
PPP1R13L
FUT8
EVA1B
ANKRD13D
PTK2B
C5AR1
TNRC6C
TNRC6A
MFNG
MIR4730
WNT10B
ARHGEF1
GMCL1
RNF207
CDH7
CENPL
CENPJ
RAMP3
SEC24D
SIGLEC14
PROM1
CENPT
RNF19B
CENPP
PYY
MIR423
CSF1
PLEKHA4
IPP
MRPL46
WNT7A
C11ORF83
ZNF833P
LRRN4CL
TRIB1
TRIB2
LAMB3
DHX33
COPZ1
BMF
DENR
U2AF2
MIR130A
ADAL
FAM129B
MT1F
ZNF766
TXNRD2
ZNF185
C12ORF60
C12ORF66
RPP25
ZNF24
MIR933
SHF
SHH
JTB
EPOR
DNAH3
MTHFD2
MTHFD1
CILP2
SNORA9
MYBPC2
HS6ST2
ZNF500
PITPNA-AS1
SNORA4
UBL4A
LAG3
TRPC1
STBD1
SAMD4B
MPLKIP
GPR12
TIMMDC1
GAS2L1
C17ORF75
CDKL3
CDKL2
AZI2
LOC401242
FBXO25
ZNF432
VGLL2
CADM4
RANBP6
ZNF438
VGLL4
KRTAP5-6
DLL1
SATB2
TSPO
ARNT
LOC100507156
LOC285626
DMRTA2
TANGO2
PHF14
STAB1
EZH2
LOC100506178
LGI3
MEGF6
FKRP
LPHN2
RAVER1
RAVER2
YWHAQ
EVC2
LOC285758
PANK1
PCMTD1
ATAD3A
ZBTB4
RP9
NR4A3
CHRM1
SYNGAP1
CASC4
MRM1
PXMP4
LINC00493
SNAR-B2
CHST12
NUDT13
TESC
MMP9
TGFBI
SLFN5
KCNIP2-AS1
CACNA1G-AS1
ACADVL
SLC6A4
SLC6A9
NDUFB3
NDUFB2
MIR659
MIR658
CREBZF
C1ORF229
IL12RB2
ATP6AP1
CBFA2T2
ANKRD44
VRK2
OR4N4
TNIP2
RFNG
USP37
MORN4
ADCY6
MORN1
MORN2
RNF185
LIMA1
ETNPPL
RUNX1
ADORA3
KIF26A
UHRF1BP1
HOXB-AS1
SEPT1
KANSL1
SLC9A7
SLC9A1
SLC9A3
TNRC18
JUN
C11ORF96
C11ORF95
RBM39
TM4SF20
C11ORF91
PLCB2
PLCB4
NHLRC2
EPN1
PARP2
RSL1D1
DDX60
REV1
AMN1
GIMAP6
SCUBE1
BCS1L
TOLLIP
MRPS21
RPSAP52
PHF8
MIR328
RPSAP58
NVL
C2CD4A
LCMT2
C2CD4D
INSIG1
FBXO2
TBX1
FBXO8
FBXO9
SLC10A3
STRN4
STRN3
ZNF532
KIAA0825
ZHX1
ZNF781
IRGM
FHL2
FHL3
ERN1
QSER1
C13ORF35
FOXD4
FOXD3
SLFN12
FOXD1
KRTAP16-1
HSD11B1L
HNRNPUL2-BSCL2
C17ORF49
DNAJC4
MIR5091
GATAD2B
PPIF
IREB2
SNTB2
AIMP2
SLCO3A1
HSH2D
DCLRE1A
DCPS
FRG1B
PHOSPHO2
PHOSPHO1
RENBP
LBX1-AS1
ADAM21P1
OSR2
GTPBP1
LOC100287846
KIAA0087
MIDN
UPP1
SNRNP48
OTX2-AS1
CASP8
PURG
HES7
T
OAF
HECTD4
CLMN
AKT1
AKT2
NKX2-3
LOC400685
TTC9C
KLHL20
CHML
AHCYL2
CAPN1
NECAB1
RCAN2
SPAG6
ALOX5
COG6
SERPINB9
KLHL5
PCGF1
CIRH1A
HYAL2
NFS1
EXD1
ELP3
ANKRD32
CLEC12A
MST1R
DEK
AANAT
CD2AP
NPRL3
PLXNB2
SHCBP1L
PLXNB1
AMN
ZBTB39
GUCY1A3
TECPR1
DDX60L
C1QL2
SPATA17
SIRT6
AGAP11
NHSL1
C10ORF10
LOC100130899
RBM22
SPOCK3
MIR1253
C11ORF48
GAD1
GPR142
STMN2
CCDC71L
COL9A2
VAMP2
HNRNPUL2
SEMA3C
SEMA3B
VPS18
PAIP2
SEMA6D
PDE4DIP
ARHGAP11A
ARHGAP11B
ARHGEF25
RPS16
TMSB4Y
RPS19
CCDC22
ABCC5
CNTNAP1
LATS1
RIPK4
CLPB
TXN
SLC9A3R2
BHLHE22
LOC646471
IL10RB-AS1
LOC401463
ZNF415
LOC202181
CCDC101
ULK2
KCNJ12
ZNF667-AS1
RRAGB
POU4F1
GGT7
MCOLN2
KIAA1211L
RASA1
SNORD49B
SNORD49A
PRPF38A
PLEKHM1
LILRP2
WDSUB1
PTPRF
PTPRA
G3BP2
PTPRM
UBL5
PGAP2
FKBP5
CD69
SRSF12
LINC00705
NAPSA
CASS4
SH3RF3-AS1
GABARAP
ANXA2P2
MANF
IRAK3
VAC14
AMICA1
DOC2A
WDR3
WRN
IWS1
SMARCD3
ABLIM2
GYPC
MIR4469
RAX2
C20ORF24
SNAP29
PRR12
PRR11
CSRP1
NYAP1
LMO2
ATP6V1F
RASL10A
ACVR1C
MIR4253
MX2
MIR23A
CRYBA2
ARNTL
MIR3689A
TIMM10
PDLIM4
C7ORF10
PDLIM7
KRTAP5-AS1
GDI2
FTL
UBALD2
CBY3
PLXNC1
ZNRF1
ZDHHC4
APITD1
GPX3
WDR36
PRDM2
C17ORF76-AS1
LOC100507584
CAHM
EIF4A2
GIGYF1
TLE3
TLE1
LOC100335030
LETM2
SLC4A4
TAF10
LINC00853
TMED4
PLP2
TNFSF13B
NDUFV3
GNAS-AS1
TM9SF4
GGN
MIR1248
LAMA3
C6ORF118
OSCP1
ARVCF
ZNF212
FAM96B
TAF3
MVK
MIR196A1
C5ORF51
C11ORF54
GPR157
ALK
TRIOBP
TAF1D
LSP1
C1GALT1C1
MIR3689B
MIR3689C
SSTR2
MIR3689F
MIR3689E
CIZ1
KCNC4
IGSF6
SH2D3C
TMEM253
TMIE
ZNF12
SHBG
QKI
PPFIA3
CNOT8
RYBP
LOC100131060
MIR5189
ZMIZ1-AS1
TTLL6
LTBP3
LTBP2
EPS15
MIS18BP1
SNORD111B
ABO
IRF2BPL
BACE2
ZC4H2
ATP4A
NCK2
CES4A
FAM111A
FAM126B
ORAOV1
ST8SIA6-AS1
MIR4691
HPS1
INSRR
ECEL1P2
SLC25A14
URGCP
PEBP1
SMAGP
FGR
FAM173A
SLC12A5
FOXF1
FOXF2
SLC12A9
SNAR-B1
EXT1
HS6ST1
PROSER1
CNOT1
YEATS2
CXORF38
DBF4
MMAB
GNG8
ELMO3
SNX3
SNX4
FUZ
LTBP4
MIR4478
FUK
YPEL4
MIR4672
CCNE1
GCC2
MGEA5
RAD54L2
RASGEF1B
C19ORF55
MRAS
NAA20
CYTL1
GALNT7
IRF3
IRF2
ERVK13-1
CD97
NADKD1
CLK3
WNT3A
PI4KA
ONECUT1
TMEM161A
CNKSR3
MESP1
MIR596
MXD4
NDC80
PLEKHM1P
AKR1C3
FASTKD5
MIR203
CST3
LYST
LINC00461
ASL
RQCD1
RAB1B
ACADSB
EP300
SNORA81
SMEK1
LENG8
USP2
USP3
LCAT
USP7
ERICH1-AS1
MRPS16
RPRD1B
MRPS11
SOX2
C11ORF65
OPRL1
SNHG15
LOXL1
SNHG17
SERTAD3
PRR7
MED13
TNNI3
LSM1
PYDC1
MFSD6
RTEL1-TNFRSF6B
CRHBP
MIRLET7A3
MTFR1L
LOC283922
CHRNA5
CLEC4G
MAP6D1
CACNG8
KAT6A
SSB
CRLF3
LOC158960
CRLF1
RAPGEF4
LIN7B
APOC3
SLC30A4
ATP2C1
SLC30A3
ASPDH
SLC35G6
LINGO1
USB1
BHLHE40
MPP2
LINC00651
RORC
FAM110D
SLC25A22
FAM90A27P
SNORD83A
SNORD83B
DKFZP779M0652
RBM38
MIR5190
BST2
SNORA71D
TFR2
MIR3912
TNFRSF14
FAM13B
MAML3
PPP4R1L
MSTO2P
B4GALT1
TRPM5
PAFAH1B2
SURF2
B4GALT7
RARA
ROMO1
ACSF2
TUBB1
MIR4488
CORO2B
CCDC136
CCDC137
RBFOX2
SH3BGRL3
C4ORF27
APOPT1
STK35
EIF3A
TFDP2
SOGA1
SYN1
KIAA0040
CD6
DARS2
SNX10
CD82
CD84
ICAM5
ICAM4
ICAM3
ICAM1
STOX2
BCL7B
RPPH1
EFNA1
CD8A
EFCAB12
SGK3
SPIN1
LRP8
C14ORF39
BOD1L1
MOS
PDE4D
TRIM72
WT1
MAP2K6
BCL9L
ELF2
RNU12
RNU11
ZFP41
NIPBL
TSC22D3
HSPB6
HSPB7
URGCP-MRPS24
PKN3
TFCP2L1
RHOBTB1
MIR324
TAF7L
ARX
LOC100130992
HAO1
COL20A1
ZNF512B
MIRLET7B
LAT2
NDUFA6-AS1
LDLRAD4
ZNF70
UTS2R
RBM15B
ANKMY1
GOLGA2
WNT16
ZNF665
ZNF667
SCAMP4
BAI1
HK2
MYO1A
CSNK2A2
ZNF445
PTMA
MIR1281
ZKSCAN3
PTMS
KDM5B
GLIS2
PABPC3
PCMT1
SLC25A35
DNM1
DCP1A
C2ORF78
PREX1
AP4S1
DENND6B
OTX2
SLMAP
PVRL2
LOC389247
PDHB
FAM102B
MIR3928
FAM102A
LNX2
MIR4257
MIR4258
HCAR1
DENND5A
HEXIM2
RFXAP
CEACAM21
C16ORF70
AP1G2
LRRC15
TSPAN33
BUD31
RTN4RL1
AIF1
RTN4RL2
TUBA8
RAD23B
GMFB
C4ORF36
C4ORF32
IKZF5
NPLOC4
MIR4492
SORL1
MOV10L1
MIR5703
TNFAIP8L1
VARS2
TMED8
POLD3
TCF25
IL4I1
CECR3
PRUNE
ARL6IP5
ARL6IP4
HMGA2
DSG2
MAPK8IP1
IFNA8
ID4
ID2
XKR8
RGS19
LOC284454
RAB39A
SRC
C7ORF61
IL12B
CRYAA
LEPREL4
STRA13
LOC150381
RNU6-66P
XBP1
UBOX5
RAB31
AHDC1
DAP
C19ORF70
C19ORF73
MTA1
LINC00885
CLASP2
PDIA2
ORC1
RAB3C
SNF8
RAB3A
AHNAK2
SLFN13
BICD1
PLEKHG2
RCC1
RCC2
PLEKHG5
BZRAP1-AS1
BBS5
ANKDD1B
ACTL6A
SPATA2
NPPA-AS1
