# Supplementary material for: Identifying Network Perturbation in Cancer
Source: PLoS Comput Biol. 2016 May 4;12(5):e1004888. doi: 10.1371/journal.pcbi.1004888 (PMC4856318; doi:10.1371/journal.pcbi.1004888)
Supplement: S1 File — (ZIP) [file pcbi.1004888.s001.zip › files/tf_data/CD34_5k/SREBF2.csv]

DUOXA1
PGM2L1
HIST1H4A
CEL
NCBP1
NCBP2
RNF13
NELFA
LAPTM5
ARFRP1
HSPA4
PRNP
ZC3H13
MIR553
ZC3H15
ZC3H14
SPN
KDM2A
MIR559
KDM2B
IRX3
CBLC
DHX9
DIMT1
HSPA8
ZNF43
NSRP1
XPC
FAM84B
PPP2R2C
ZNF48
PRKAG2-AS1
ADPGK-AS1
OPA1
IREB2
RAB40C
RAB40B
IP6K2
ZNF677
PTRH1
MAX
PRPH
P4HA1
ACLY
RAD54L2
NOP9
LOC100129973
LOC100505715
EVC
ITGA4
ITGA5
ITGA7
MGST2
MGST3
GTF3C6
DENND4B
IQSEC1
SWAP70
CD99L2
DUSP22
VPREB3
GPRASP1
DUSP23
CSK
LOC100132111
ENG
PAMR1
FBXL12
AGPAT3
KANSL1-AS1
XPOT
FAM212B
HMGCS1
ZMIZ1-AS1
C2ORF49
COL4A2
COL4A1
RBM12B
C2ORF44
HPDL
CHST7
CHST6
KCNH4
BCL7B
HLCS
KCNH8
TADA3
TMEM196
RPF1
HLF
SVEP1
SESN1
SESN3
SMAD5
ALMS1
SHROOM1
NDUFAF3
MIR4326
LOC100506713
PELI1
GDAP2
SLC36A4
CKS1B
SLC36A1
ARF4
DNALI1
LOC400558
ELMSAN1
ICMT
ERICH1
MRPL51
DBNDD2
SZT2
DBNDD1
SNORD18A
SNORD18C
SNORD18B
SULT1A1
MYLK3
IRX5
SUGT1P3
C4ORF46
IRX4
NOL7
OLIG3
NOL3
OLIG1
MIR4739
IRX6
RAB11FIP5
METTL20
ATP1A3
CXXC4
MYL6B
MGRN1
MIR3939
SPHK1
CUEDC2
SP9
KIAA1033
CHP1
NADSYN1
CPEB3
SBSPON
BEGAIN
SPNS3
OSGEP
TSTD2
PGLYRP4
ARHGEF15
MIR4531
MIR4530
RDH5
EFCAB2
CLIP2
CLIP1
CLIP4
HOMER1
LINC00278
GFAP
KISS1R
CD48
LINC00092
CA14
TNFAIP8L2-SCNM1
DMTN
FXN
FGFR1OP
POLR3GL
PHOX2B
SASH3
C3ORF58
EIF4E2
FXR1
PNP
YRDC
LOC100294362
CFB
WDR73
NPAS4
TRIM14
SYTL3
SPRED3
PRPF8
RAPGEF4-AS1
MIR497
MIR4500HG
DFNB31
ARL2BP
SAP25
MTMR9LP
ZNF487P
CD177
C7ORF55
HDGF
PRX
PHOSPHO2
C5ORF15
UBE2R2
MRPL39
FAM69A
SHOX2
ARRDC2
THOC7
TIGD1
C1ORF122
MIR381
MIR615
NRXN1
IBA57
RNF103
MAVS
XPNPEP2
MIR940
PAPLN
MSL1
FAM215A
COPS5
YTHDF3
YTHDF1
MED1
LOC115110
MDGA1
MED8
MYCN
MXD4
ZNF607
PARPBP
CBX3
ZNF608
TREX1
C15ORF38-AP3S2
TRAF3IP3
SDF2L1
FABP9
IGF2
KIAA0247
NCBP2-AS2
SEPN1
IGFBP6
EPS8L1
COL16A1
LOC400940
GTPBP4
PRR7-AS1
PFN1
SHISA7
MEF2D
TRIM3
PROC
TRIM4
TRIM7
COX17
NUTF2
PDGFRB
ANKRD13D
APIP
ZNF331
PIGW
TMC8
RASGRP1
CD300LB
MALAT1
MIR203
MCTP1
LOC100507389
NUP62
C6ORF203
C17ORF107
TPM4
C17ORF102
SH3D21
RTEL1
CIB1
SIPA1
FOXB2
FBXW4
FUT8-AS1
KIAA1683
PHACTR4
QSOX1
SMNDC1
LOC440300
C16ORF58
API5
PPAN
YOD1
MFN2
PPAT
IDH1-AS1
F2RL3
CCDC173
SVIL
FOSL1
CEP57L1
PITX2
SMARCA2
PITX1
SMARCA4
SMARCA5
POMZP3
MIR96
PHOSPHO2-KLHL23
SYCN
CAMP
FYN
LOC146880
CPB2-AS1
RAC2
ST3GAL6
RAC1
RCL1
VCL
CROCC
NDUFB2-AS1
AP2A1
CYTH1
VASP
DPH1
MIR4526
MIR4521
MFSD11
NSUN5
CEP135
ARHGAP30
DCAF7
DCAF6
CANT1
WIPF2
WIPF1
TIMM44
TUFM
ERV3-1
ZFX
ACADSB
CKB
MAMSTR
ZNF321P
UQCRH
PAM
POLR3H
GPS1
LUCAT1
IGF2BP2
CALM2
TTC30A
SPAG6
CACNA1A
GSDMD
CACNA1F
CACNA1G
TECPR1
PSD4
EIF4ENIF1
TMEM178B
ASRGL1
SYCP1
PRMT8
BMP8A
PNKP
CDH22
PRMT1
CLCN7
R3HDM1
GNPAT
RBM42
ORMDL3
LRFN2
MIR150
MIR620
GALR2
TTC16
LINC00337
TTC18
MIR4435-2
MIR4435-1
AGAP11
GBA
MMGT1
GAB2
GAB3
SNORA81
ZSCAN9
C1ORF131
AEN
PPM1F
SRSF6
TSPYL2
SRSF2
USP45
USP47
PPM1K
USP40
PPM1H
RNF130
TMEM79
MIR539
PJA2
LMO2
CISD2
DALRD3
SUPT20H
FAM86A
CDK11A
CDK11B
RPUSD4
C14ORF159
PAX3
GGTA1P
PTPN7
AMIGO3
MRPL9
MOS
BARHL1
TPRG1L
CAMKK2
EIF4EBP2
BAG2
BAG3
AGBL3
BAG4
BAG5
MYO1E
LOC100505738
MSRB3
CTDP1
ADAMTS14
CHCHD10
NTRK3
MIR24-2
MEOX1
DHX57
ZNF385A
LY6G6D
LY6G6E
LY6G6F
UTP11L
PSMA1
TMEM205
PSMA4
MIR5703
DSG2
FAM160B2
SRC
ZNF326
FBXO43
FAM214A
FBXO48
GUCD1
IGSF23
CS
MIR5001
LGALS4
SNORD16
SNORD17
MYL12A
EIF2AK1
SNORD19
AGPAT6
AGPAT4
NMB
NECAB1
SCARNA15
ASAP2
VARS
FOXO3
TMEM155
LRRC25
LOC654433
LRRC20
ANGPTL6
PEX10
TMEM159
GCDH
MIR4736
RPL29
LYPD3
CATSPER4
TAC4
RPL23
RPL22
TGOLN2
ATG3
PLAG1
EYA3
SNHG15
PIGC
CEBPA
PIGQ
HPN
ZUFSP
EPCAM
TMEM72-AS1
MIR548J
ACTN1-AS1
OSTF1
LOC100126784
PPP1CB
PPP1CA
BBIP1
LOC100133445
OAZ3
RDH14
C2ORF82
RDH11
KANK1
ADCK4
PTGS1
HIF3A
CCR2
PLIN3
MAFF
SMAP2
LOC100506115
NTRK1
NTRK2
RSBN1
SLC34A1
SNRNP35
DVL1
ARHGAP27
CXORF38
ARHGAP25
PTP4A2
CREBRF
ZSCAN20
FLJ39739
HHAT
CD22
CCR10
COL19A1
IFI30
UBR2
MIR3178
ABHD1
ABHD6
UBR5
GPR3
NKIRAS2
SOCS7
SOCS1
SOCS2
ARPC1B
EEF1D
FAT1
CHTF8
NR2F1-AS1
FAT4
ZNF890P
EGFL8
RASSF1
RPL4
RASSF2
TBRG4
RASSF4
TMPRSS4-AS1
MATN2
MCOLN2
CNR2
THAP11
IL1R2
MIR149
SCD
MIR636
MNT
ABHD11
SCML2
TGFB1I1
SPSB4
FLYWCH2
NUDT16P1
TTC1
GRB7
BHLHA15
RNF43
ARPC4
ZNF823
ANKRD24
C1ORF148
DCUN1D5
ITPR2
LINC00921
RHOF
POLR2K
RHOD
TMEM67
TMEM65
PRDM15
LRIG3
PLSCR3
PRDM11
HIST1H3A
ANO1-AS2
AIFM1
IL17RC
LRRC10B
MCPH1
SOST
SLC3A2
MAPK15
MAPK11
LAT2
OPN3
NCOR2
FCER1G
SCML1
ZNF628
ZNF629
FZD7
CACNB3
REPS1
LOC100131825
RAP2C
ASH1L
BAI1
HOXC5
ZFP36L2
GGA1
GGA2
G6PC3
ADM
HIST1H1A
HIST1H1B
PAQR7
COMMD3-BMI1
RASGRF1
RASGRF2
VIPAS39
ZNF483
ZNF486
GJC1
PRKACG
LOC283692
PRKACB
PSMB7
DECR2
PSMB4
ACKR6
HIVEP2
TEX38
LOC650368
ZNF316
ZNF319
JUND
HIST1H2AL
OVOL2
GNAT1
RAPSN
CORO7
BCL2L14
KCNK9
BCL2L12
LAMB2P1
H1FX-AS1
CRY2
NUP43
SNORD2
IDNK
ZNF551
SIN3A
MIR3689D2
MIR3689D1
TRAF3
TRAF4
RMDN3
PPAN-P2RY11
MIR4721
HOOK3
LOC100505812
TMPRSS3
KIAA1024
LRRC57
REPIN1
PCDH8
DBX1
RPL26L1
RPL35
COL14A1
LMNA
TARBP2
KLHDC8B
GNA11
ATF5
ARHGEF40
TBC1D10C
NOL8
SMARCC2
ZCCHC14
SUMO3
CCDC140
LEF1
SMG5
CMAS
LHX2
SAMD15
BLOC1S3
DLG4
LHX6
TKTL1
BRWD1-IT2
C15ORF38
LOC113230
MIR5584
LOC729506
ATXN7L2
ZMYM4
MIR4785
CAMK2D
TRAF1
CAMK2G
OSBPL9
ALS2CL
RAPGEF4
KAZALD1
LINC00229
CD3EAP
LZTS2
MIR4505
CD163
MYL5
ARHGAP12
ARHGAP18
YBX2
ENOX1
MICALL2
NOVA2
ANO1
CELF1
POLR1A
C3ORF22
POLR1D
TANGO2
MIR3188
PTGDR
MRPL14
MIR3184
TMEM132A
C22ORF26
HCG25
WDR43
BCDIN3D
AHSA1
ANKS3
RANBP17
VSX2
TNFRSF4
NR1H2
NR1H3
TBC1D2B
HOXB8
MAPK1IP1L
HOXB2
TTC9
HOXB7
NHSL1
PPARD
CERS2
ING1
ING2
CAMSAP2
MIR601
DNAJC7
ZNF821
BHLHE41
SORT1
GFPT1
GOSR1
WDR83OS
MIR191
MIR195
SNIP1
SLC2A14
C7ORF55-LUC7L2
MKRN1
DYRK3
SNORA68
ANKRD32
ZNF839
LHFPL1
SNORA63
CAPG
NCOA7
NCOA4
NCOA5
ZNF573
LCOR
LIMD1
SNORA70
P4HTM
MARVELD3
ZNF83
CEP44
GSG1
CEP41
ST7L
SLC27A4
TRIM8
CAPZA1
SCARF2
GTF2IRD1P1
LMO1
AK1
APOBEC3F
TBCC
APOBEC3C
LOC440600
LOC100130348
PBRM1
SARS
CDK5RAP1
KIF9-AS1
EIF4G2
CCDC144B
WRNIP1
FAM109B
BAD
MLKL
ST8SIA6-AS1
CASZ1
HERPUD2
SLC37A1
LPIN2
LOC100652736
TOB2
SHC3
KLF6
KLF5
KLF1
NDNL2
RBM22
FCGRT
CTSB
KLF8
VWC2
SLC24A4
SPOCK3
NCR3
ZNF302
PRSS16
HTATSF1P2
LOC440434
KAZN
TRIP12
KLHDC7A
P2RY6
MEX3C
MEX3A
C9ORF53
BAAT
CERK
NUP37
RNF122
MAP3K12
MAP3K13
MAP3K15
ZNF543
CTNNBIP1
SLC1A5
PPP3CB
PPP3CC
APITD1-CORT
DNAL1
MIR4751
FRYL
DEXI
SLC25A24
SFTPC
IDI1
MIR548W
LRRC41
SETD2
MARCH6
LRRC45
ZXDC
MARCH3
TMEM179
MIR1244-3
MIR1244-2
MIR1244-1
TMEM175
MICB
GNL3
B3GNT5
IFNLR1
B3GNT7
UBLCP1
RARG
B3GNT3
FNDC4
EIF3A
EIF3B
DHRS2
DHRS3
DHRS1
TEX22
RABIF
NOL10
NOL12
CDKN2C
CDKN2D
GNLY
CDCA5
TSC22D4
BAZ1A
CNN1
CCDC159
TUFT1
SOCS2-AS1
LRRC4B
SYT6
C15ORF48
MYCNOS
DIXDC1
CD2BP2
NFATC2
CCL1
TNFAIP8L2
TBC1D3F
METRNL
FAM73B
DAGLB
FLJ16779
FAM189A1
MADD
ADAMTSL4
LOC646626
TULP2
NBL1
LINC00235
TULP4
CEACAM7
ANGPT2
DLGAP1-AS1
FARP1
OXT
C20ORF112
MIR5191
GTF2IRD1
MIR3196
MIR3197
MIR3190
MIR3191
C22ORF34
LOC100507501
MIR1914
PCDH12
FBRS
PCDH10
TBC1D1
FPGS
CSRP2BP
RALB
CREBBP
TBC1D3
TRNAU1AP
PSMB10
RCOR3
RCOR2
TIGD3
TIGD5
ADHFE1
SMPD3
PDE11A
FLT1
C6ORF1
DNAJB1
H1FX
OXSM
NRP1
TTC27
SLC2A1-AS1
MORC2-AS1
KDM6B
MIR183
C1ORF162
TAPT1-AS1
ENO3
LOC100996485
ZNF805
CARF
SNORA56
OIP5-AS1
TRAPPC6A
HAPLN1
LPAR5
AMOTL1
OXLD1
NEURL
BPI
MIR3154
MSH6
LIMS2
LIMS1
SORBS3
SEMA6B
FAM219B
SEMA6A
RERE
BRWD1-AS1
SUN2
RGL3
ADCK1
EOMES
ARHGDIG
RTBDN
ARHGDIB
TNFRSF18
PACSIN1
PACSIN3
AMD1
MATN3
GREM1
CHRND
COPE
PRKCB
INTU
HIST1H3C
EBF4
RER1
EBF1
MIR1224
MIR1226
HIST1H3I
ENDOV
DDX20
NRM
GPIHBP1
PFKFB2
ACKR3
GPR137
CTRB1
ZNF790
ZNF91
ZNF93
ZNF799
LOC389641
RAET1E
ACTG1
FKBP10
SNAR-D
TBX20
PKD2L1
PPP1R3F
TOMM5
TMEM191B
MAP3K1
KCNF1
BCLAF1
PET117
CARD8
FMOD
GDPGP1
NUP210
SETDB1
LUC7L2
ERBB2
FAM131B
MIR4743
SHC1
CCDC70
CTSO
IDH2
IDH1
RNF216P1
CCDC78
SURF1
TOMM34
SEMA3B
RPL10
RPL13
FLJ44313
GPATCH2
ZNF619
C16ORF98
ITFG2
NME4
GHITM
NME3
SYK
LOC100133612
INPP5K
SFMBT2
RAI14
FREM2
FKBP1B
PRSS21
PRSS22
RORB
SPEG
MSANTD1
EME2
HELT
TNRC6A
AKNA
DUOX1
CXORF57
EPB41
FBLN2
SNORD117
ZNF826P
NT5M
TBATA
VPS37B
AFF1
PNPLA1
LOC646938
RRM2B
LGALS9B
NKAIN4
ACSF2
STK40
LBX2
PSMB8
GCKR
CCM2
FRMD8
LOC100507463
PHF20
PHF23
NAA16
GNAQ
UBE2N
MOGS
UBE2B
PTCD3
PTCD1
MIR3691
NRROS
ATG14
ZHX1-C8ORF76
UBE2T
AGFG1
STX1A
DPF3
VSTM2L
PLEKHH3
RPL18A
SEC14L6
ADIRF
PES1
UPF2
SRGN
KRT8
DACT1
PHTF1
MIR497HG
MTG2
TMCC2
PDE3B
LINC00115
PP14571
KALRN
GPR83
NDUFA6
ACSS2
ACSS1
COMT
NDUFA8
PLEKHM1
GPR65
GPR62
VPS4A
RNF207
FAIM
FAM171A2
SLC43A2
GPR68
SP140L
C17ORF59
AIF1L
RRP36
IL10
SZRD1
WNT6
C1ORF216
PPP1R15A
STX12
URM1
LINC00574
EFHD2
EFHD1
CUTA
BIRC7
BIRC5
TTF2
EIF6
C12ORF5
MOSPD3
C1ORF174
HPCAL1
GNE
TXNL4A
RB1CC1
ANKRD12
ARPC4-TTLL3
RNF170
GDF6
NT5C1A
NT5C2
POU3F3
POU3F2
POU3F1
CEP68
SLC44A4
ANXA4
TPST1
MIR26B
GLTSCR2
COQ10A
MCM2
KRTAP4-11
DUSP16
DUSP11
HPGDS
SNORD24
SAMHD1
PCAT6
CYCSP52
HBP1
TENC1
FAM92B
SH2D4A
WNT9A
KCNK5
LOC728730
HBM
ZRANB1
TIMP2
ZRANB3
CTRL
CTRC
LSM12
TRMT61A
PCDHGB4
HIBADH
MROH6
TMED8
NHLRC3
DENND2C
ZNF143
ZNF142
BCS1L
NHLRC4
ZNF148
NECAP1
DGCR2
WHSC1L1
ADGB
MICAL1
SUSD4
CGREF1
COX8A
GPR107
RNASEK
CENPP
PYGM
DDX3Y
MIR425
KCNN4
KCNN2
KCNN1
PMS2
ATXN7L3B
BRAT1
H2AFV
PYCRL
MST1R
LOC100506343
DDX6
TLR1
CPEB1
TLR9
CCDC64
NIT1
HLA-H
STMN2
POM121L9P
SVOPL
ZNF219
HLA-F
MIR429
PGS1
LEF1-AS1
NGLY1
DPEP1
TMEM117
FAM161A
STYXL1
RRAGB
HAUS2
SLC35A5
NR5A2
MIR3130-2
MIR3130-1
DLX2
KIAA0368
FAF2
LMX1B
SLC26A6
TPTEP1
GET4
APLF
SLC25A40
BCAM
SLC25A45
SDC3
SDC4
HOXD13
ELOVL6
LOC100127983
MAN1C1
KCP
ZNF592
C11ORF83
RTF1
WBSCR27
NAGA
CD84
DMRT3
NAA20
POLDIP3
SDR42E1
CNKSR3
SMAD5-AS1
DUSP8
PPP1R12B
LGR6
MAPK9
DUSP1
DUSP2
HHEX
LYL1
MARK2
RBM12B-AS1
GEMIN8P4
RAB22A
ANKRD34A
CRHBP
C22ORF15
IDUA
MIR4420
LFNG
VPS35
VPS39
SYNGR3
METTL4
ACTRT3
STAT5B
TBC1D19
PITPNM3
TPTE2P5
XYLB
OTX2
TBC1D14
AUTS2
MIR27A
CDC42P3
HSPA1B
GPR56
TOLLIP-AS1
FAM83B
FAM83G
FAM83E
CEBPA-AS1
SERPINA1
LOC730227
HCFC2
CPNE2
FOXRED2
ZZZ3
MIR200A
PYCARD
MIR200B
ICK
LIX1L
USP12
USP13
WBP11
SNRPB
CLTCL1
MOV10L1
NPM1
SSBP4
SHANK1
FAM63A
USPL1
MAST1
KCNAB1-AS1
UCP2
ZBTB42
ZBTB44
BRAF
AHNAK2
ATF2
MIR1185-1
FABP5P3
MIR1185-2
FAM222A
PRKAG2
SCG3
PCSK5
DUSP28
VPS8
GLCE
SEMA4B
HPSE2
SPATA41
SEMA4F
SUPT5H
CTAGE5
LOC100130370
LOC100506810
ARHGEF10
SLITRK5
MIR1203
FAM129B
ZNF684
SERP2
LOC400927
IQCE
MUC12
DDX49
TTI2
TTI1
PTER
AHR
ZGPAT
GADD45GIP1
PLTP
KCTD11
ATMIN
ZNF775
ZNF771
TSN
LGR4
ZNF195
HINFP
CDKN1C
UBE2D4
LOC388849
PDS5A
UBE2D3
SNORD35B
SNORD65
MYO18A
PRG1
EDNRB
SNORD68
C12ORF66
APOF
RPL7A
TANK
CHCHD7
RNASEK-C17ORF49
PAICS
PRRT2
BTBD11
NFIL3
ZNF516
GDF11
CCDC50
EEF2K
ST3GAL6-AS1
TMEM123
RPH3AL
MIR4763
MIR4761
MIR4766
NCAPD2
PPP1R10
VEGFB
PPP1R18
C17ORF62
BLOC1S1
GZMM
CABP1
SLC35B1
FBXO36
FBXO32
COMMD3
ATXN7
MIR933
OTUD5
STIM2
RET
INSC
REN
AKAP10
MBOAT4
SPSB1
EPS8L2
HINT2
HTRA3
NEURL1B
MFSD6
CDC34
CDC37
ZFX-AS1
LINC00875
BRWD3
BRWD1
KIAA0513
JARID2
CDCA7L
ALG14
RIOK3
KIAA1598
LOC100129726
NTN3
NAA30
ZBED5-AS1
WASL
LAPTM4A
EMID1
MIR301A
ALOX5AP
WT1-AS
WDR82
WDR83
WDR3
GYG1
SIM1
CCDC42B
SHISA5
TWIST1
IFNG
SKA2
CXCR5
SCIMP
NUMBL
PAN2
TLDC1
QRICH1
COA1
BMI1
ADAT3
PLEKHO2
MIR647
TMEM219
E2F4
BNC1
E2F2
ARMCX6
CA7
FUT6
FUT4
FUT1
CHRNE
RBAKDN
MIR4461
PPP1R13L
FUT8
SNORA21
BRI3BP
TUSC2
EPHX1
GSTA4
EVA1B
TMC6
IZUMO1
PTK2B
C5AR1
TNRC6C
TNNC2
FAM168B
FBLN1
USP20
MIR4730
ZFP41
MIR146B
CXCL12
DDX39B
VPS9D1
WNT10B
ARHGEF1
GMCL1
PLXND1
MIR147B
CDH7
IFITM2
CENPL
CENPJ
CENPH
LIPH
CENPC
HAGHL
RAMP3
SEC24D
SIGLEC14
PROM1
CENPT
PAFAH1B2
PYY
NRG2
MIR423
CSF1
MRPL46
NETO1
WNT7A
WNT7B
KMT2C
ZNF833P
UBE2E1
NMRK1
LRRN4CL
TRIB1
TRIB2
UNC93B1
LAMB3
DHX33
DHX37
COPZ1
WNT3
BMF
DENR
U2AF2
MIR130A
VN1R2
ZNF768
MRPS31P5
MT1F
ZNF766
TXNRD2
TXNRD1
ZNF185
G0S2
C12ORF60
RNPS1
RPP25
UBE2E3
ZNF24
ZNF20
SHF
JTB
DNAH3
PLA2G16
MTHFD2
MTHFD1
CILP2
SNORA9
MYBPC2
C17ORF76-AS1
PITPNA-AS1
SNORA4
STK3
UBL4A
FOXE1
LAG3
TRPC1
STBD1
SAMD4B
MPLKIP
TIMMDC1
C17ORF75
GAS2L2
TMEM63B
LOC100287015
CDKL3
CDKL2
AZI2
FBXO21
LOC401242
TBX15
FBXO25
ZNF432
VGLL2
ZNF347
CADM4
FBXO28
ZNF438
VGLL4
KRTAP5-6
ZNF345
GNB5
DBC1
DLL1
LOC644656
AGAP3
NUDT16
ANO2
TAPT1
TSPO
RANBP6
ARNT
LOC100507156
CSPP1
STX4
LOC285626
DMRTA2
SLAMF7
CLIC6
PHF16
STAB1
TMEM132E
EZH2
LOC100506178
LGI3
MEGF6
FKRP
LPHN2
DRG1
RAVER1
RAVER2
ALX1
YWHAQ
EVC2
PCBP1-AS1
LOC285758
SHPK
SORL1
PANK1
PCMTD1
MAT2A
ATAD3B
ATAD3A
ZBTB4
RP9
NR4A3
CHRM1
SYNGAP1
CASC4
PABPN1L
MRM1
PXMP4
LINC00493
VAMP1
CHST13
VAMP2
VAMP5
NUDT13
MGC21881
TESC
MMP9
TGFBI
SLFN5
POU2F2
PITPNC1
SATB2
CACNA1G-AS1
ACADVL
SLC6A4
SLC6A9
NDUFB3
NDUFB2
LINC00035
RFNG
MIRLET7B
MIR655
CREBZF
SERPINC1
TPD52
FMNL3
MIR889
ATP6AP1
CBFA2T2
IRF2BP2
EMC2
MAPRE2
ANKRD44
ANKRD46
C7ORF31
VRK2
WNK2
TBC1D24
OR4N4
TNIP2
GRM4
SCARNA9
ACOT7
USP37
MORN5
MORN4
ADCY6
MORN1
MORN2
RNF185
LIMA1
SECTM1
TCF7L2
ETNPPL
RUNX3
RUNX1
ANKLE1
GUCY1B2
ZBTB20
ZBTB21
ZACN
FAM208A
PCYOX1L
ADORA3
HBZ
KIF26A
UHRF1BP1
HOXB-AS1
SEPT1
BDNF
KANSL1
SLC9A7
SLC9A1
SLC9A3
TNRC18
JMJD1C
C11ORF96
C11ORF95
RBM39
TM4SF20
ANP32E
GSPT2
TFR2
PLCB4
NHLRC2
EPN1
PARP2
ESPNL
PCDHGA8
RSL1D1
DDX60
REV1
AMN1
GIMAP6
PCDHGA7
YTHDF3-AS1
SCUBE1
TOLLIP
CD276
MRPS21
RPSAP52
PHF8
MIR328
PHF6
MIR324
PPP2R5C
SMIM12
C2CD4D
INSIG1
FBXO2
TBX1
FBXO8
FBXO9
SNORD84
STRN4
STRN3
ZNF532
KIAA0825
LOC643837
ZHX1
ZNF781
IRGM
FHL2
VARS2
ARL5C
ERN1
QSER1
C13ORF35
FOXD4
FOXD3
SLFN12
FOXD1
PTBP2
KRTAP16-1
C17ORF103
PRRT4
CAPN15
HSD11B1L
ATL1
C17ORF49
DNAJC4
MIR5091
LOC100287534
GATAD2B
PPIF
PPID
MIR4322
MIR4323
SNTB2
CYFIP2
AIMP2
CLCNKA
MDH2
ADPGK
MIR3545
DCLRE1A
DCPS
C2CD2
PRDM5
FRG1B
MLLT3
ZCCHC9
GLT8D2
PHOSPHO1
COPG1
ECEL1
KERA
RENBP
TRIP11
REG1B
MRPS36
ADAM21P1
OSR2
DYX1C1-CCPG1
GTPBP1
LOC100287846
KIAA0087
MIDN
CASP7
UPP1
SNRNP48
OTX2-AS1
CASP8
PURA
PURG
BCL6
T
OAF
HECTD4
MAN2B1
DARS
PLK3
CLMN
AKT1
P2RX1
MIR3677
MIR3676
DARC
NKX2-3
LOC400685
TTC9C
KLHL20
MIR4458
CHML
AHCYL2
A4GNT
KAT2B
C9ORF78
C5ORF22
SIAE
CEMP1
CAPN1
DLEU2
PP12613
SPAG8
COG3
COG6
ATG16L2
CSNK1G2
KLHL5
GPR21
PCGF1
PTMA
LOC613038
HYAL2
ANKRD36
NFS1
ATP8B2
EXD1
UBC
ELP6
ELP3
C7ORF26
CLEC12A
H2AFX
HIST1H2BB
SPRYD4
BTG2
CD2AP
NPRL3
KRI1
PLXNB2
SHCBP1L
PLXNB1
AMN
ZBTB39
NR4A2
PCBP1
DDX60L
C1QL2
SPATA17
SIRT6
TMEM91
RETN
TMEM95
LRMP
C10ORF10
LOC100130899
DHX15
PEX7
DIO3
SPOCK2
MIR139
MIR1253
C11ORF48
HNRNPH1
DIO3OS
GAD1
ZNF746
MPZL3
GPR142
MPZL1
MRPS34
TBC1D2
[truncated: 796 more rows]
