# Supplementary material for: Identifying Network Perturbation in Cancer
Source: PLoS Comput Biol. 2016 May 4;12(5):e1004888. doi: 10.1371/journal.pcbi.1004888 (PMC4856318; doi:10.1371/journal.pcbi.1004888)
Supplement: S1 File — (ZIP) [file pcbi.1004888.s001.zip › files/tf_data/CD34_5k/SRF.csv]

DUOXA1
HIST1H4B
RNF10
HSPA6
SSPO
HSPA9
HSPA8
ZNF708
LOC100130476
ZNF700
PIK3CG
ZSWIM6
ZSWIM7
LOC100130275
TMEM53
DANCR
IP6K3
SP1
SP3
IKBKAP
PTRH2
HNRNPDL
SNN
WHSC1
CLEC2B
DENND4A
CYP2U1
XPO1
LILRB2
FBXL18
KCNIP3
H19
PRSS50
DNASE1L2
LIN28B
THSD1
PPIG
INHBA-AS1
TP53I11
TP53I13
BHLHE22
ITGAV
ATAD2
LOC285484
GIT1
RTFDC1
ZNF292
SMAD7
SMAD1
EXOSC10
PLRG1
DNALI1
ART4
ENOPH1
SUGT1P3
C9ORF135
LINC00676
PQLC3
SRPK3
OLIG1
BDKRB2
CXXC1
ATP1A3
MYL6B
PYURF
CPEB1
NADSYN1
BEGAIN
SPNS2
IFT80
LINC00278
MIR765
FXN
PAPPA
C3ORF58
TCL1A
RAB23
MLF1IP
EWSR1
HLA-DMA
DYNLL1-AS1
SFMBT1
DFNB31
ASB2
MTMR9LP
CLOCK
SIX1
CNPY4
PIP4K2A
ZPBP2
TRAPPC8
RFFL
COPG1
MRPL38
FAM69A
SHOX2
KLK4
ARRDC2
THOC3
THOC7
CSAD
CLEC2A
PAK6
MAVS
PAK1
TMEM43
PAK3
FOXP2
FOXP1
PAPLN
COPS3
SERINC1
KHDRBS3
MNX1
GAST
MYCL
VEZF1
FAM135A
TCF7
ZBTB10
LOC100652768
TRIM8
NXPH3
TRIM3
TRIM2
DNAJB1
PDGFRB
ZNF334
ANKRD13B
ANKRD13A
AMPD3
AMPD2
TMC8
PRKAR2A
ACTA1
TXNIP
MLF2
PRPF40B
FBXW9
THYN1
TGFBR1
DPAGT1
TET2
UBE2D3
BBX
TJP3
MFN2
MLLT4-AS1
KIAA1199
SH3PXD2B
SH3PXD2A
VMP1
ST6GAL2
ST6GAL1
PCBD2
ZMAT2
TSNAX-DISC1
CLCNKA
MIR3545
ITGB1BP1
ERO1LB
ST3GAL1
ST3GAL6
ST3GAL4
RUFY4
AP2A1
MIR4526
ARL3
CEP135
ARHGAP30
DCAF6
PTCH1
PAGR1
DYNLL1
CKB
RAD9B
MAMSTR
TXNDC8
UQCRB
MIR15B
SPG21
LOC100130075
CACNA1F
FAM46C
WDR63
ASRGL1
C19ORF12
CLCN3
CDH22
CREB3
BRD4
MTPAP
SLC15A4
FAM65B
RBM43
ORMDL2
ZNF516
RP9P
TTC19
MRPL27
GBA
GAB2
ZFP91
CMIP
NDRG4
PPM1A
EGR2
PPM1N
PPM1L
PJA1
HOXA1
TSHZ1
MIR4513
PAX1
LOC286114
LOC643733
ACAD8
LPAR6
BARHL1
LRCH4
AGBL5
KMO
ADAMTS12
LRRC37A3
ADAMTS16
ADPRH
CTPS2
GMFG
DEF8
CBLN2
TMEM206
SLC6A17
SRC
NEMF
KIAA1328
FER1L6-AS1
LGALS8
MIR5001
SNORD17
SNORD10
ADRB1
ADRB3
EFCC1
RILPL1
KIAA1217
AGPAT9
VARS
MIR4284
LOXHD1
MPDU1
LRRC28
EIF1B
ZNF425
LPCAT2
SLC16A10
SPINK2
PIGF
MIR548Z
GOLGA2
ILKAP
MIR548C
PIGY
PIGZ
NOV
TAGLN
CCDC178
PPP1CB
ATXN2
C2ORF88
WBP4
MTBP
PLIN2
SMAP2
MIR4514
MIR4519
PALM2-AKAP2
RBPJ
ARHGAP22
MRPS7
TDRD1
UBR2
C3ORF38
ABHD4
CALN1
EEF1D
ULBP2
NR2F1-AS1
REN
TRIM38
ANXA2R
PRKCH
RASSF3
RASSF2
G6PC3
FTCDNL1
VMO1
CTIF
MIR149
ABHD15
RBM6
LINC00322
GATA3-AS1
LINC00327
MRPL13
C5ORF34
TTC9
ZNF827
ABCG1
KDSR
PRDM13
OSER1
C9ORF135-AS1
AGO2
IQCF4
CCDC109B
LOC100499489
TMEM110-MUSTN1
MIR550B2
NCOR1
FZD7
FZD8
ZNF627
SLA2
SNORA67
NEURL4
APAF1
RAP2C
GGA3
TMPRSS4-AS1
ADA
PDZRN4
NUP210L
TACC1
MIR148B
DAPP1
LOC283692
PRKACB
FAM115A
LPXN
CAB39
NCS1
HIST1H2AJ
P2RX1
HIST1H2AD
HIST1H2AG
GNAT2
HSPBP1
HIST1H2AB
KCNK9
KCNK1
ZNF551
SH3KBP1
LOC401980
ISYNA1
VTI1B
TMPRSS7
KIAA1024
TVP23B
TVP23A
DBX1
RPL26L1
COX4I1
GNA12
KLHDC8A
BAP1
PPAP2B
CTTNBP2
CCDC146
CCDC142
DBN1
MORF4L2-AS1
COMMD6
PTGER1
LOC285074
PQLC1
LMBRD1
SRPK2
SLC38A5
TMEM63A
NPR2
SLC38A2
CAMK2G
SLC45A3
OCA2
CXCL17
OSBPL5
KAZALD1
MIR4508
GTF2F2
DDX60L
AKAP9
ARHGAP12
ARHGAP18
RRP1B
GABRG2
NUAK2
CELF4
POLR1B
POLR1E
MIR3185
C22ORF24
HCG26
WDR45
ZIC4
ZIC5
TBC1D25
DST
DCDC5
BRF1
ING2
DNAJC4
RING1
TTC31
WDFY3
SLC18A3
C5ORF28
NRN1
SNIP1
RAP1B
MKRN3
DYRK2
KIAA0947
OR8G2
RGMB
YTHDC1
NCOA2
BSX
FAM91A1
NR2F1
NR2F2
CISH
ELL3
LIMD1
KIF21B
IL1RN
ZNF81
MCAM
PDE10A
SLC17A4
PRRC1
OXTR
SWI5
KRBA1
EPS8
GJB1
CDK13
GRIN3A
MIR548AO
TMEM55B
VWC2
HEATR3
SLC24A1
FAM216A
EVX2
DEDD
RGSL1
TLR8-AS1
ENDOD1
BTRC
RND2
SLC1A4
STXBP5L
SLC1A3
ROPN1L-AS1
MIR4752
SESTD1
IKBKB
OSBPL1A
LRRC42
ZXDB
LINC00173
TMEM173
B3GNT1
ANKRD36B
DYRK1A
MTMR3
JAKMIP1
CCNL2
FCHSD1
VAT1
SYT1
FA2H
LOC653486
MESDC1
NFATC3
EXOSC6
MADD
CCZ1B
EN1
PALM2
GTF2IRD1
C3ORF18
TBC1D32
ATP6V0A1
SRRD
CDKAL1
NLRC3
TIGD1
TIGD5
ACOXL
STXBP6
CYP1B1
SKP1
ATP5A1
AMDHD2
GPN3
SUGP2
TTC23
PODXL2
C1ORF162
EIF4E2
ZNF800
ZADH2
USP30-AS1
LIME1
LRRFIP2
LLGL1
QRFPR
SLC22A15
IRS1
CELF5
SKOR2
HAPLN2
MSH2
LIMS1
ODC1
RERE
ATG16L2
ADCK1
ANK3
KCTD21-AS1
HIST1H3B
HIST1H3C
PADI4
HIST1H3D
ATP6V0E1
MIR1224
LMNA
SEC11A
DDX24
NRIP3
VTI1A
SH3BGR
MIR5587
FAM3C
ATF7IP
GGPS1
MAP3K9
LOC100132077
TPGS2
TPGS1
LUC7L2
KIAA0319L
MIR4741
MIR4744
CASZ1
MIR4747
CTSB
CTSC
KIAA1551
CGRRF1
PPP1R37
NACAD
FLJ44313
FGFR2
FNDC3B
GHITM
CXCL2
NME3
ZAR1L
FREM2
EME1
MIPEPP3
EME2
CNST
DUOX1
DPH3P1
SMA5
HMP19
LOC100288911
C15ORF56
C15ORF52
CLUH
STK40
PINLYP
FOS
UNC5B
UBA5
UBA3
FRMD3
TAGAP
MED13L
UBE2S
AGFG1
DPF2
STX1B
KRT1
PES1
BTBD18
SRGN
LOC389247
SIK1
GPR88
PP14571
PDCD4-AS1
GPR85
GPR87
FAIM
GPR68
TARDBP
KIAA1967
SNRK
LRRN3
LRRN1
PPP1R15A
MIR219-1
LOC100130691
EIF5
OXR1
C1ORF173
LTA4H
SPTBN1
MKX
KLF11
KLF16
TFAP2A
TMEM37
CBR1
CBR3
TLN1
NUTM2F
RMI2
NT5C2
CPT1A
CPT1C
CEP68
SLC44A5
MNS1
MEST
MIR550A2
DUSP16
FAM53C
MCM9
SQSTM1
SAMHD1
NDUFS1
SECISBP2
C1S
CRIM1
M6PR
FLJ36777
SEC24C
NRCAM
TMEM183A
ISL2
PARL
PKMYT1
CRY1
ATP9B
TMEM183B
WHSC1L1
PYGB
PYGM
RNASE2
RNASE4
FAM221A
SEMA7A
BRSK1
H2AFX
FBXL4
PKIB
BRMS1
MYO15B
NIT2
TMPRSS9
IKBIP
SVOPL
PHF21A
HLA-F
RFX1
NFKBIZ
IGFLR1
PGS1
TMEM110
ARID4B
TFAP2E
WDFY3-AS2
NR5A2
UBXN4
DLX1
TOP2A
SH2D6
LMX1B
HIST1H2BF
ABCB10
HIST1H2BB
SART3
HIST1H2BM
HIST1H2BJ
OLFML2B
TNFAIP8
GLOD5
SDC1
RBPMS
TNFAIP3
HOXD11
ELOVL7
TOX2
PXDC1
NAA20
SGCA
SCPEP1
GTDC1
LRRC8D
ELN
PYGO2
LRRC8B
MIXL1
GATA6-AS1
PTENP1-AS
C8ORF46
MORF4L2
NXT2
PRR5L
TPTE2P5
KCTD1
MIR675
ADAM19
ACAD11
FAM83F
CPNE3
LOC100506328
PXK
DGKH
DGKI
SNORA37
TMEM106A
SNORA39
LINC00966
DEFB115
PACS1
PACS2
USPL1
MIR589
ZNF253
PDE2A
ZBTB40
ALOX15B
FAM222A
HIPK3
P4HA3
ANP32B
ANP32A
FENDRR
NTNG2
SCN4B
HSP90B2P
GIP
LOC100507217
FOXL1
DDX47
RGMB-AS1
RHBDD3
WNT1
MMP15
FBXW11
EMCN
MGC45800
LSM14A
L1CAM
C12ORF61
PPP1R1C
CHCHD4
GSX1
TRPT1
VTA1
TSPYL4
ST3GAL6-AS1
TMEM123
CCDC57
ZMIZ1
SLC39A7
OR2L1P
EMC8
FBXO33
ATXN7
NAB1
ATXN1
OTUD3
AKAP12
RNF150
HTRA3
NEDD9
SCLT1
TP53TG3D
NEDD4
SMC4
SFR1
KIAA0513
WBSCR16
DNM1P35
SCAF4
ALG11
PROSER2-AS1
ZBED5-AS1
LMOD3
B4GALNT4
UNKL
ATP11A
TTC7B
TTC7A
NDE1
LINC00487
RS1
LINC00483
ASB9P1
PCDP1
C8ORF59
PDE1B
PDE1A
VPS29
ESYT2
HNF1B
DEFA6
JAG1
IVNS1ABP
HHIP-AS1
ADAT3
BCAT1
PDE12
NRP1
NRP2
SOX21
CA8
ARMCX4
ANK1
FUT4
CAMK2N2
FLJ22184
TFAP2B
BRI3BP
SNORA26
SNORA28
AKR1E2
TMC6
HYLS1
IZUMO4
TNRC6B
ADAMTS1
WNT10A
CCSER1
ADAMTS8
ARHGEF1
MKLN1
HPCAL1
CENPJ
HPCAL4
TMEM229B
CD300LG
PLEKHA4
NETO2
C11ORF80
RFESD
ESRRG
NMRK1
MALAT1
ANXA2
TRIB1
LAMB3
ATP7B
B3GNTL1
C1ORF50
TXNRD3
MIR33B
CCDC6
ZNF22
KLRG1
GLTPD2
WBP2NL
EGLN1
MYBPC2
ZNF239
GPBP1
IFI27L1
EID2B
SAMD4A
SAMD4B
LUM
INTS10
FAM167A
FBXO24
ZNF438
KRTAP5-5
FGD3
FGD2
AGAP2
ISPD
LGALS8-AS1
STX8
KEL
CNNM4
RSRC1
PIP5K1A
LOC285626
ZBTB8OS
DSCC1
PHF15
LOH12CR1
LOH12CR2
NTF3
LOC100506178
LPHN1
HSPB11
NAA40
ALX1
THAP3
SRP14-AS1
YWHAH
RPE
SORL1
ZBTB4
NBR1
HEIH
TUBA4A
TUBA4B
TBKBP1
C8ORF69
MIR4449
TESC
CUL4A
MMP9
OTP
KCNIP2-AS1
AMICA1
SLC6A8
NDUFB3
GPR39
CCNT1
AXL
CYMP
C1ORF228
FMNL1
IRF2BP2
CLN5
MAPRE1
BRCA2
CXADR
ARIH2OS
USP30
USP32
DHCR7
SCARNA2
RBBP9
RBBP8
EIF1B-AS1
MAATS1
RPL39L
PPFIBP1
RBBP5
RBBP4
RAB43
NUCKS1
ZBTB26
C14ORF79
NR3C1
RRP1
DOCK9
APBB1IP
DDI2
SEPT9
SEPT8
LINC00838
HOTAIRM1
SEPT7
SKI
HOXB-AS5
SLC9A8
CLDND2
SYT12
JMJD1C
C11ORF95
MIER1
PARP1
DDN
AMN1
ANG
GSTT2
ESR1
CDC14B
GPR179
MIR328
PHF7
MIR1469
FBXO3
KCNA3
ZHX2
LOC153684
FHL1
CREG1
ZNF248
QSER1
ITPRIPL1
FOXD3
CHMP1A
ZNRF2
RARRES2
RARRES3
PRRT2
ZMIZ1-AS1
GATAD2A
HIBCH
ISCU
MIR4326
SNTB1
PITX2
MID2
SOD3
THUMPD1
THUMPD2
MLLT4
CCNI2
STAM2
NPAS3
NPAS1
MLLT3
KCNS3
RENBP
TP53BP1
HOMEZ
DRD3
CASP8
PURA
BCL6
BCL3
BCL2
MIR192
SLC25A3P1
NKX2-1
NKX2-4
GRK6
A4GNT
GRK5
CYBRD1
CAPN2
MYC
SPAG4
OSTF1
LETM2
HCG4B
GSK3B
DTHD1
STC1
LIPE-AS1
ELP3
PTGES3L
PP7080
MST1R
MEGF11
LOC100216545
PTGFRN
LOC730102
MIR16-2
AMN
SNORA60
MAT2B
SRP14
LZTS2
LINC00847
TRIM44
GSTT2B
POMGNT1
POU6F2-AS1
CLDN16
MIR1257
EPHA2
PDCD1LG2
C11ORF45
ZNF746
ZNF740
MRPS34
TBC1D2
MRPS31
SNORD56B
FAM127A
COL9A3
FAM225A
FAM225B
SLC7A1
GOPC
DEGS1
TRPS1
OSGIN2
SLC25A37
MESTIT1
ARHGAP11A
CLPX
FOXG1
CCDC22
LATS2
CNTNAP2
RRM2
LEPRE1
SRCIN1
AVL9
SLC9A3R2
LSM12
ADRBK1
LOC401463
DAPK3
PABPN1
RBPMS-AS1
GLIPR2
MIR4683
MAP7D2
KIAA1432
POU4F3
MIR21
PTPRU
PTPRA
FKBP2
SRSF12
SGPL1
NAPSB
TYROBP
HBS1L
SLC35A1
DOC2A
WRB
DYSF
APRT
GATA6
GATA3
LOC148413
SNAP23
CCND1
GRB10
CCND2
HHIP
SEPT7P2
SFXN2
CRIPT
SOX18
LINC00032
MRFAP1L1
SNX30
TEKT4P2
ASIC2
FTL
PLXNC1
ZDHHC5
ZDHHC6
GPX1
WDR31
HES1
PRDM8
PRDM9
CRIP2
GIGYF1
FLJ42969
FAM206A
TLE4
TAF10
TNFRSF10D
DCTN6
OSER1-AS1
SERF2
ICA1L
PARVB
NUS1
MVP
LAMA3
C14ORF28
RXRB
CHRDL2
NREP
RNF24
HENMT1
SSTR1
SSTR2
C2CD2L
TOM1
PSMD7
MOB1A
ZNF17
CPSF3
RPTOR
AQP1
MAB21L1
HSD17B8
ZFP91-CNTF
HSD17B4
CNOT4
SPON1
LTBP4
ARIH2
CDH24
DDX11L2
SCN8A
RTN1
RTN2
ABR
MCFD2
ST6GALNAC3
ZNF398
MBD2
ZNF467
FAM126B
MPC2
SELPLG
HPS4
REXO2
PKP2
RASAL1
NUDT22
TMEM55A
NFE2L2
NFE2L1
LOC645249
ROPN1L
FAM173A
ZNF260
NDUFA11
CARHSP1
SPIN1
FGB
TSNAX
MIR3908
NR2F2-AS1
KIAA0226L
CORIN
MRPL23-AS1
TEX261
ZNF280C
C16ORF11
GNG4
LOC100288866
TMEM44-AS1
ELMO1
ELMO3
ALG8
SNX5
WIF1
SLC29A2
STAM
BANP
ADORA2A
C4ORF19
CCNE2
FTSJ1
TMEM86B
MGEA5
PRR24
PHKG2
SARNP
C19ORF52
CSK
UHRF1BP1L
TELO2
TUBB2A
GALNT2
CLK1
ETFB
CD74
HDAC7
RUNDC1
CLYBL
ONECUT1
KIF14
CHAT
CBX7
MIR596
ITIH5
ATXN7L2
CBX1
NLRP6
NLRP1
MIR203
MTO1
RAB10
LYSMD3
ACVR2A
CSTB
SPATA33
IGF2BP1
IGF2BP2
PDCD4
SMEK2
AMIGO1
CDC20B
NEU2
NRF1
ERCC6
C5ORF49
OR52D1
CEBPB
SERTAD2
LOXL3
SNHG11
CEBPD
TPPP
VIPR2
HEMK1
MFSD8
LSM5
LSM6
ERCC6-PGBD3
HMHA1
MEAF6
MCC
NCDN
ZNF655
DNAL1
CTTNBP2NL
EGR1
APOC1P1
CRLF3
PRPF4B
N4BP2L1
SLC30A4
PTENP1
CERS2
C1RL
BHLHE40
TFB2M
MPP6
GADD45G
ADM5
ST7-OT3
S1PR1
LOC100288079
SLC25A22
ANXA11
NUPL1
VPS35
MDM2
TSPAN17
CNN2
FOXA1
KPNA3
CHAC1
PNMAL2
B9D1
TNFRSF19
MAML3
STAT5A
SNORA80B
B4GALT3
PGK1
MAN2A2
RPP25L
C4ORF29
STK33
PAPD7
C19ORF66
VMAC
AP4B1-AS1
OLFM3
CCR1
CCR9
GCSAM
CD84
HBEGF
ICAM5
ICAM4
C20ORF197
C20ORF194
SLC8A3
CTDSP1
FOXF1
CTDSPL
ZBED5
IKZF3
CD68
SMTN
CD8A
OSTCP1
CDA
PBDC1
GALNT18
TMTC4
LINC00474
WDR16
PDE4A
STIM2
MAP4K4
S100Z
LIMK1
LINC00466
CDKN2A
MAP2K7
ALG1L2
C10ORF25
MCUR1
PTPN23
RAP1GAP
CGGBP1
MBP
ATP5G3
HSPB7
KMT2A
KMT2E
C14ORF23
FAM43A
SCGB1C1
SLC2A4RG
PLOD2
HTR1D
HTR1B
SLFN5
TMOD1
TMOD3
MIRLET7I
LDLRAD4
VKORC1L1
ZNF77
GSN
NDST3
RFTN1
PRAF2
XCL1
LIG3
PTBP2
KIAA1715
SCAMP4
SLCO3A1
TSPAN1
TDP1
DPY19L2P2
KCTD14
MIR548H4
EPSTI1
CD2AP
PRAC
MOB3A
PTGES3L-AARSD1
RASD2
PABPC1
GLUL
MAPKAPK3
ICT1
PREX2
AJAP1
OTX2
NBEA
OSM
SAMD9
IFT74
HSF2BP
EVPL
TAF6
YIPF2
C16ORF70
ETV4
ETV6
PCID2
TSPAN31
FAM5B
FAM5C
AGPS
ALAD
OR7E91P
C4ORF33
IDE
IKZF1
NCAM2
SMIM3
NKX2-1-AS1
MIR5703
MIR4656
AP2M1
REEP3
HNRNPC
DLC1
REEP4
HNRNPF
MRM1
TSKS
ARL6IP5
TCEAL1
MIR449A
MIR449B
MIR449C
MGME1
LZTFL1
PALD1
CD53
CD55
IL12B
LOC100268168
RAB35
HJURP
CAND1
ANKRD9
BRPF3
LCA5L
DOK1
TTLL13
DOK5
MIR3614
MTA3
ORC6
LOC389765
ZNRF2P1
GPC5
ST3GAL4-AS1
ARMC6
BICD2
C10ORF53
PLEKHG1
PLEKHG4
CBX5
TTC21B
WNT16
LETMD1
MIR194-2
