# Supplementary material for: Identifying Network Perturbation in Cancer
Source: PLoS Comput Biol. 2016 May 4;12(5):e1004888. doi: 10.1371/journal.pcbi.1004888 (PMC4856318; doi:10.1371/journal.pcbi.1004888)
Supplement: S1 File — (ZIP) [file pcbi.1004888.s001.zip › files/tf_data/CD34_5k/STAT1.csv]

PGAP1
SSPN
ZDHHC17
STK19
MOV10
RNF11
HIST1H4D
NIPA1
HSPA8
PSPC1
ATF2
FRRS1L
MAD2L1BP
MFAP3
MZT2A
SEC23IP
NAA60
CRABP2
DGKI
KIAA0319
GRAMD3
SMG7
FENDRR
FLJ12825
TM4SF19-TCTEX1D2
CDC73
LHX8
PIK3CA
GPR183
SMG9
ZNF706
PPY2
MRPL54
TCTEX1D1
FAM114A2
CD300C
DMPK
METTL13
TMEM54
NT5DC1
TMEM52
LOC729852
BFAR
B3GALT4
CBLB
IGF1R
HIST1H4H
NSRP1
ZNF254
CAMK2G
BCAT1
ERMAP
GOLIM4
MIR4461
ABLIM3
IQCD
GATA6
SGK3
TRAF5
LOC648987
GATA2
GATA3
CXCL17
MIR3661
MYL6
LST1
AKAP3
GRB10
EDIL3
CLEC2B
AKAP8
PRPH
BAK1
MGC16275
ARHGAP17
ENC1
MIR19B2
DUSP7
GPR114
MAL
CCNT2
ACTA2
FBXW11
DIRAS1
KANSL1L
TCF4
C19ORF48
LOC150776
NOVA1
BLCAP
ITGA4
ITGA5
RAB6B
PHF1
MGST2
GUF1
C2ORF68
OR2B11
MIR3189
PTGDR
GPR137B
FERD3L
BOD1L1
PEG10
GPRASP1
CCT8
CWC25
IFNL4
XPO7
LINC00032
PVT1
CCT4
ATF6
LTC4S
ZIC5
CYP27B1
JAK1
RASL11B
RRN3P2
GDF15
MAP1LC3B
NUDT2
C7ORF10
ALPK3
C10ORF114
MPV17
PCGF6
SAMD14
HOXB4
FAM212A
SLFNL1-AS1
LOC728537
VEGFC
ZEB1
BNIP1
SLC39A6
CCNI
TNK2
C17ORF62
LRR1
KCNH3
HLX
MIR345
NOG
PSMD11
CABP1
SLC35B1
WDR37
PDE6A
WDR31
ANPEP
WDFY1
GSDMA
ATXN7
EMC1
FLNC
ZNF428
SHE
CEP85L
LONRF2
SDCCAG8
TLE3
CROT
MIB1
MKRN1
MKI67IP
TAF11
MMEL1
NPHP4
ZNF839
MIR4716
PLP2
DCTN1
CLDND2
SLC4A8
GPRC5B
EXOSC10
NEDD9
SDPR
NCOA7
NCOA4
FAM91A1
CIITA
TFPT
PLRG1
NR2F1
ARF6
P2RY12
ZFHX4-AS1
ACAT1
IRF2BP1
RBM17
LINC00323
FICD
CLN3
BHLHB9
SSBP3
TPRA1
FLJ43663
MVP
LAMA3
BROX
PLAC8
TMPPE
KDSR
CHRDL2
ICK
LTB
LINC00324
LTF
RGPD5
ST7L
ALG11
RGPD8
PQLC2
OLIG1
MIR4784
RIOK3
CAPZA1
RAB33A
TPCN1
APBA3
LTV1
AK3
LOC729506
MICALL2
C1GALT1C1
SIX3-AS1
RELL2
ZNF474
SLFN12L
ATP1A3
YAF2
CXXC4
FOXD4L1
FAM89B
CCBL1
REG4
CARKD
GREB1L
LOC100289019
SP8
SPHK1
BCL2L2-PABPN1
KCNC1
STAG3L2
B3GALT5
ARL8B
EEF1A1
HMGB1
PPP2CA
NARG2
DHFRL1
ARL10
MIR3655
ALOX5AP
HOXD10
TTC7A
LINC00883
MOB1B
LINC00486
PARM1
LHB
XXYLT1-AS2
SIM1
PPFIA2
SLC37A4
LPIN1
LOC100652739
PDE1A
MAB21L1
CDK14
KLF7
MIR548AO
VWCE
NHS
APOBR
ZFP91-CNTF
ZNF644
GDNF-AS1
HSD17B7
ZNF681
LTBP2
ITGB8
UBXN8
TTLL9
MREG
TNFAIP8L2-SCNM1
LGALS3BP
KLF10
FPGS
WNT5B
FER
MCFD2
PHOX2B
SEC61B
NRP1
NRP2
MAP4K4
EIF4E2
EXOC6
PNP
CA1
TP53TG1
ARMCX3
CERK
AIF1
TUBB3
ANK3
MAP3K14
MGAT4B
SMARCD3
ATP6V0E2
IFI44
GJB3
AVPR1B
MPC2
TRIM16
GCLC
MIR4690
CDO1
HYLS1
OPHN1
IKBKB
USP30
PTK2B
ZXDC
FKBP1A-SDCBP2
MIR1244-3
FBLN2
MIR1244-1
RASAL2
FGFR4
ADSS
PEBP1
DOM3Z
LBR
LOC101059948
COX6A1
BCL11A
CCDC109B
LINC00882
SIX3
CNPY3
FOXF1
MKLN1
FADD
MKKS
NOL10
UBE2V1
SNAR-B1
SLC25A37
IMP3
HPCAL1
TBC1D20
CENPH
NR2F2-AS1
STON1-GTF2A1L
CORIN
MRO
GUK1
UQCRHL
FAM120AOS
SNORD127
TIMM50
SYPL1
KIF14
RCC1
CNN3
MTCH1
MIR423
TSPO
SAP30L
APP
RFX7
RFX2
UBTD2
MYCNOS
PHKA2-AS1
TM4SF19
TMEM44-AS1
OSBP
CCND3
ADHFE1
STARD10
CCND2
FUS
MSL3
ALG2
LOC100505495
FAM217B
VSIG2
COPS4
ASTE1
DHX38
MIR4473
MIR4470
WIF1
MDGA1
DHX30
VANGL2
PARP11
DHX36
ATP7B
MYCN
DDX58
IDE
C4ORF19
YPEL3
YPEL2
CCNE2
CYB561
LINC00609
RAB11A
RUNX1
FAM129A
CDC42BPA
CDC42BPB
CD44
TRAF3IP3
TRAF3IP2
MT1F
SLC46A2
DACH1
C19ORF52
DUS3L
TOR1AIP1
ZNF746
FIGN
MIR26B
C19ORF59
NUDT4
PMEPA1
UBE2E2
IGFBP2
NR2F2
DLAT
MIR933
ZNF22
EIF4E
HOXA-AS4
EPS8L3
PRDM14
WBP2NL
PRKCQ-AS1
SPPL2B
IRF5
MIR1915
IRF8
PMS2P5
IQCA1
TRIM8
LOC100287792
SARDH
CREM
DDRGK1
CLK1
C14ORF79
SNORD72
TRIM4
HDAC3
H1FX
ANKRD13C
HDAC7
SIK3
ZFHX4
AIDA
TIGD1
DIEXF
IFI27L1
KIF12
SMPD2
BRIP1
MESP2
MPLKIP
SSSCA1-AS1
RASAL2-AS1
NLRP7
NLRP6
NLRP1
BCL2L2
MEX3B
KIAA1958
GTPBP8
ENKUR
CFLAR
LOC100499484-C9ORF174
ZNF436
RANBP9
FLJ40194
TPBGL
SIPA1
TTC24
LINC00466
RANBP6
TNFRSF6B
HAS2
GPCPD1
ARID5B
MIR363
ACVR2B
ETFB
MIR196B
FAM115A
LOC100996251
TEX2
AIM1
KRTAP5-9
SPATA33
UBE2D3
VGLL2
TMEM145
ARSG
MIR3912
PTCHD1
NFKB1
TMEM2
SYCP2
NFKB2
MIR20B
FSD1L
MIR23A
USP30-AS1
CNNM2
BUD13
GLB1
NPY5R
HHLA3
TFIP11
MIR18B
MFN2
UHRF1BP1
DIDO1
ISY1
KY
LINC00460
LPAR6
KIAA1191
BCL9
PCBD2
CEP57
FAM188B
MYADM
SF3B1
PRKAA1
C6ORF100
TMEM132E
LIMS1
ALOX12
ECE1
MYBL1
ANKS1A
VSTM1
SOX7
SEMA6A
LOXL1
IL6R
TAF8
HEATR8-TTC4
CCDC167
NELL1
MTHFR
KDM4A
MED13
MED16
RDH10
ASF1B
PCMTD2
PRKCH
MAP3K7CL
GREM1
TRIM45
HEG1
LOC100507373
NR4A3
FCRLB
PNN
GALNS
ERCC6-PGBD3
PAPOLG
METTL21D
MIR1228
HIST1H3E
PRKCQ
TRABD2A
LMNA
LOC729970
PBX3
SCML4
CHD1L
SNAR-B2
FEV
IGLON5
BCL6
ACVR2B-AS1
ZNF157
TOPBP1
DDX24
VAMP8
NSUN3
SLC16A2
SMG7-AS1
ROCK1
WDR74
ARHGAP31
GSTP1
C16ORF59
SSR4
DCAF6
BCKDHA
BOLA1
ATP6V1C2
WIPF1
POU2F3
ZSCAN31
TLR3
TRAPPC2L
LSMD1
DYNLL1
UBE2J1
SNAR-E
DYNLL2
JUN
PCCA
CD34
GIMAP5
N4BP2L1
LMBRD1
POLR3E
POLR3B
PPIL6
LOC441461
LOC158434
DEXI
LOC643339
ZW10
TMED10
TOMM6
RBBP8
PPP1R3E
SLC35G1
LOC100130075
BHLHE41
PRPF31
PARD6A
EML5
GRAP2
ALG9
ZNF575
CLINT1
GLO1
TPGS1
GJD3
CUL1
MIR4741
ZMYND8
HOXD9
TM6SF1
TELO2
CTSC
RNF216P1
CLCN6
CREB1
KCNAB2
PER3
USP39
TMEM108
HAND2-AS1
HOPX
BRD4
MDM2
FLJ22447
LRRC70
MAN1A1
TOR1AIP2
UCKL1-AS1
MIS18BP1
CXCL2
SNRPD1
NME3
MIR626
KIF24
MAATS1
PPFIBP1
ZNF24
FOXA1
RUNX3
SNHG6
BMPR2
MIR5193
SNHG3
FKBP1A
SPEG
EME2
RRP1
H1FX-AS1
MIR3918
MS4A8
DUOX1
GORASP2
RRAS2
PRSS57
KAT2A
PPM1K
MIR92A2
CDYL2
ZFP91
OSBPL2
NDRG1
SKAP2
STX6
DAXX
ASPH
USP24
MAML2
HSPH1
AHNAK
PPM1L
SRSF9
LSM7
USP22
SYT13
TSPAN1
NFE2
LSM14A
ANXA11
GUCA2B
RBM39
GBP1
NKAIN1
B4GALT6
CISD2
PARP8
LOC150577
FOS
UNC5C
MIER2
LINC00857
HIATL1
DNAJC5G
HEMGN
CEP170
EIF4H
ADAMTS6
SMARCE1
DDC
MIR4486
CORO2A
PTPN6
FAM78B
HERC1
SNORD88C
MIR4536-1
GALK2
GNAS
CDHR2
MRPS22
PSD
WASH2P
FLRT2
POLE2
IDH3G
STK38
MIR326
SPATA6L
GGNBP1
TOP3B
PTDSS2
LOC100505636
MYO1C
LOC100505738
OLFM3
ADAMTS10
LRIG2
TBX6
ARPP19
LOC100507462
SNED1
FBXO9
GMEB1
FSTL1
DENND6B
DENND6A
SNX16
NPY4R
LPXN
STAT1
CHRNB3
RUFY3
TEX14
OSBPL7
PDE3B
GPR88
PSMA3
PSMA1
OR4D1
C3
NMNAT3
LOC100129148
SLC6A17
FMR1-AS1
LOC339807
ZNF248
NDUFA5
SRF
LSM11
MGLL
EFNA5
NINJ1
WAC
FOXD3
SRL
CD68
CARD11
SALL4
LMNB1
SALL1
ERCC6
GALM
CHMP1A
SCN9A
RAD51C
ADAM28
GPR68
NRBF2
LRP2
USE1
RRAGD
NEUROD1
LRP6
MAGEH1
TSTA3
IL11
ESR1
CIB2
IL15
GALNT18
PRRT2
STX11
AGPAT6
MIR5091
MEGF9
IL3
STX17
MIR5094
PPIG
SEPT5
ARL4A
VTRNA1-1
ELMO1
RPL7
MAP4K2
CYFIP1
CUTA
BIRC3
MRPS34
TMEM156
LOC100270746
IL23R
MPDU1
TRPA1
TXNL4B
C10ORF25
MICU1
LOC100131060
TMEM190
LOC100505478
C7ORF41
SIK1
CATSPER4
FAS
TFAP2B
LOC338797
IQGAP1
MIR106A
SLC16A11
HSPBP1
PHOSPHO1
NEDD4
ZCCHC2
SOX5
EYA1
ACY1
FBXO31
CPT1A
GYS1
CEP68
SLC44A5
ANXA7
CALCRL
SUV39H2
C1ORF35
GLTSCR1
MRGPRF
HSPB9
AP4E1
DUSP18
MIR10A
DUSP15
FHOD3
FAM53C
ZNF804B
ARID3A
SQSTM1
ARID3B
IPO11-LRRC70
HCFC1
TBC1D4
ARX
UPK3A
RPA2
POGZ
MTFP1
ATP6V0E2-AS1
NUMBL
ISY1-RAB43
C1S
SNORD15B
SNORD15A
CMPK2
ILF2
LOC100507346
KCNE3
NGDN
FAM124B
DUOXA1
TMEM88
PARN
PSMF1
PARL
CRY1
IK
LRFN2
CCDC28A
MIR3675
SCO1
HAS2-AS1
MROH7
PLIN5
RBM15B
SNORD10
MIR4458
SLC39A13
MIR4515
TRERF1
ART4
AHCYL2
NDST2
FSTL3
WHSC1L1
PDE8A
GNB2L1
PFKL
PTP4A1
MYCBP2
TTYH2
ZNF784
GOT2
BSG
SLC26A10
ZSCAN20
MIR1244-2
SYT8
EHBP1L1
FNTA
WAC-AS1
LOC100129961
ENPP7
PRRC2A
IRX3
VWA2
SNAPC3
KLHL5
LOC285547
KCNN2
MSX1
ABHD3
LOC730668
MIR1260B
FAM76B
ZNF414
PCGF5
BMP1
BRSK1
ADIRF
EIF4G3
GOLGA7
SOCS2
DYRK3
CD2AP
SEC24A
SLX4IP
CTR9
ZKSCAN2
HDAC4
NR2F1-AS1
FAT4
PTAFR
ELP3
ARID1A
CYB5D1
C7ORF25
PCNXL4
LRP11
C16ORF80
TBX5
PCMT1
PLS3
ZFAND3
TRIM34
SNORD87
GLUL
ADAM19
LAYN
SYT6
SLC25A33
VDAC2
GFPT2
MSRA
KLHDC2
NEK11
ADRBK2
KLHDC1
SNORA67
GPX7
LRRK1
RUVBL2
NR1I2
KCNA2
MNT
CCNF
PVRL1
SP140L
DACT1
GATA3-AS1
TMEM187
HTR2C
FCRLA
DLX4
MIR3130-2
MIR3130-1
TSC1
LSM6
PDGFB
DKFZP686I15217
NR4A1
SIRT6
TTC3
NCOA3
SDK2
PGLYRP2
AGAP11
FLJ37644
RHOV
MIR4435-1HG
SAP30L-AS1
NEGR1
FAM120A
GATSL3
ZNF821
DAG1
RNF7
RHOC
EVPL
SNORA75
TMEM243
GET4
TBCD
BRPF1
TAF7
SSSCA1
C10ORF12
PEX2
ETV5
CTPS1
SLC25A46
PRDM11
MPO
SDC2
HOXD12
TMEM50B
ANKRD20A4
ELP2
FAM105A
RPSAP58
C1ORF213
BTBD1
HRCT1
RTN4RL2
LOC100499484
ACD
MSX2P1
DYNC1H1
LINC00624
SCML1
PXDC1
CCNG2
NOM1
HNRNPH1
PPAPDC1A
NUDT4P1
ABL1
ABL2
YIPF2
HOXA10
SOX9
C9ORF123
SNORD96A
TNFAIP8L2
PERP
NAA20
TMED3
SMIM6
TMED1
CAST
ZNF800
CACNB2
SHROOM1
CGB
MOCOS
ACYP2
CNKSR3
ZEB1-AS1
PPP1R12A
HLA-B
MGC16025
MAPK8
HNRNPD
REEP4
SGPP1
DNPEP
WTAP
OLFML3
LRRC8A
LRRC8B
CCDC71L
PHF21A
SYDE2
CACNA1C-AS1
HOXC4
SYNC
STON1
IL10RA
TCEAL7
HINT3
BCOR
HIST1H1D
SNORD95
ANKRD13D
UCKL1
HEY2
PTX4
THNSL1
SNORD93
ZNF488
METTL9
GATA6-AS1
LFNG
RGS12
B3GALNT1
NDUFA2
FOXL1
ID2
WDR96
SMU1
FAM83B
EMP3
MIR24-2
PRKACB
ISG20
MYLIP
MRTO4
LOC284454
CXADR
SGCE
KCTD1
HMX2
DPPA4
RPS3
TMSB4X
C21ORF88
CCDC23
MIR27A
LAMA5
LAMB1
LATS1
AQR
NNAT
ELF1
C6ORF223
P2RX2
FAM83G
MIR5001
FAM83D
RAB37
SNORD20
NBEA
UBASH3B
FAM86C2P
ANKRD2
ZNF737
TAL1
MIR3142
ESCO1
ITPA
NUP43
AHDC1
C1GALT1
AKR7A2
MBNL2
SOCS2-AS1
CABLES1
C2ORF88
MSX2
EXOSC5
ADRM1
DAPK1
GDNF
DNMT3B
MIR4727
KCNJ11
TRAF3
GLIPR2
PGRMC2
LOXL1-AS1
MAZ
MIR3184
SNORA38
MADD
ACAP2
ADPRM
TARS
APOLD1
TBX5-AS1
GLIPR1L2
CHPT1
LRG1
NDUFA9
NPM1
CNTRL
SEC22C
DAZAP1
LOC100129195
SELO
USPL1
EED
RPL37
PPP1R15B
YAE1D1
SNAR-D
PHC1
PTPRG
ECT2L
PAGR1
ANKRD24
CPA3
AIP
HOXD11
LOC100507634
NFIX
ZNF790
IL10
SEPT5-GP1BB
