# Supplementary material for: Identifying Network Perturbation in Cancer
Source: PLoS Comput Biol. 2016 May 4;12(5):e1004888. doi: 10.1371/journal.pcbi.1004888 (PMC4856318; doi:10.1371/journal.pcbi.1004888)
Supplement: S1 File — (ZIP) [file pcbi.1004888.s001.zip › files/tf_data/CD34_5k/STAT3.csv]

SSPN
DUOXA1
RNF11
HSPA5
HIST1H4D
NIPA1
HIST1H4H
SSFA2
MZT2A
MIR5001
PIK3CA
GPR183
STK24
ZSWIM1
TMEM54
IRX1
IRX3
SP8
HSPA8
NSRP1
WDR96
PROCA1
PRKAG2-AS1
PRR26
MEG9
HNRNPDL
MAX
MAZ
PRPH
BAK1
MAF
SPPL2B
MAL
ITGA4
ITGA5
MGST2
GTF3C2
GPRASP2
GPRASP1
XPO7
GRAP2
CYP27B1
RRN3P2
SDK2
KIRREL3-AS3
DNASE1L2
FAM212A
CHST1
GART
ZEB1
GARS
CHST7
C2ORF42
KCNH3
HLX
TP53I11
NOG
PSMD11
TMEM190
FRAT1
FRAT2
DLAT
CCDC85A
CD2AP
TRERF1
VAPA
SHROOM1
SHROOM4
MIR4716
EXOSC10
PLRG1
ARF6
HOXA-AS3
GATM-AS1
ART4
ENOPH1
HOTTIP
BFAR
RGPD5
RGPD8
PQLC2
NOL3
RAB11FIP1
RLF
ADARB2
MCF2L
LEO1
ATP1A3
CXXC4
CARKD
LOC100289019
SPHK1
CUEDC1
HMGB1
PGLYRP2
SPNS3
SLFN12L
XXYLT1-AS2
IFT80
FAM86C2P
UBTF
OPHN1
LINC00273
CLIP4
KISS1R
UXS1
CD47
CA12
FPGS
ZNF684
MIR760
PHOX2B
THAP2
EIF4E2
PNP
PNN
ATP6V0E2
WDR74
RPN1
TRIM16
SPRED2
DFNB31
PI4KB
HDAC7
VOPP1
SIX2
SIX3
CNPY3
HMG20A
ARL14EP
CLEC17A
MRO
ARRDC2
FAM120AOS
THOC7
PDE8A
SYPL1
SH3BP4
RFX4
APP
RFX7
NRXN3
RHBDL1
CDON
HSD3B7
APC
MIR542
FOXP1
MSL3
COPS3
COPS4
ASTE1
MDGA1
PARP11
CBX5
LOC643723
MYCN
SUB1
PIGG
TRAF3IP3
TRAF3IP2
NLN
TCF4
DPYSL2
DPYSL3
NUDT2
PMEPA1
ARGLU1
EPS8L3
LOC100144597
KLC3
PMS2P5
SHISA4
TRIM8
CREM
DDRGK1
KDM3B
TRIM4
NXPH4
ACTA2
ANKRD13D
H1FX
ANKRD13C
PRSS30P
TEX14
AIDA
EMCN
MLF1
BET1
MECOM
RSPH3
GTPBP8
ETF1
CHPT1
TPBGL
SIPA1
FOXB2
UTP18
TNFRSF6B
LOC646719
GPCPD1
TRIL
ETFB
LRSAM1
TSEN34
IER5L
TMEM145
C16ORF59
PTCHD2
FOXL1
MIR4706
TJP2
TJP3
BUD13
LRRC34
DIDO1
ISY1
SNORD88C
KIAA1191
FER1L5
SVIL
PCBD2
IPO11-LRRC70
PITX2
NR1D2
MIR181D
MIR181C
ATP6V0E2-AS1
ST3GAL1
ST3GAL4
NINJ1
RUFY3
GALNS
SKIL
PBX3
LYPLAL1
IGLON5
SNORD15A
MIR4521
NSUN3
SLC16A2
SMG7-AS1
OAT
ARHGAP31
DCAF6
LINC00240
TARS
WIPF1
PAGR1
DYNLL1
CKB
CD34
MIR3167
POLR3E
POLR3B
MIR15B
LOC728537
CALM2
GSDMA
THRA
PSD3
PERP
GLO1
MBNL2
CUL1
HOXD9
R3HDM4
HOTAIR
CREB1
CLCN4
PER3
FLRT2
KSR1
BRD4
RBM47
MIR626
ADAM19
C7ORF43
C7ORF41
TTC13
RRAS2
PRSS57
KAT2A
ZFP91
ARHGAP4
NDRG1
HSPE1-MOB4
FAM196B
SPRTN
PPM1A
MZB1
USP46
SRSF9
HOXA5
MADCAM1
ANXA11
TMEM72
NKX2-5
MPV17
RPUSD4
ZNF582
RPUSD2
SCRN1
PTPN6
PPP1R10
SLC3A2
LPAR6
NANOS3
SUZ12P1
PSD
LRCH4
WASH2P
LRCH1
RBCK1
MS4A14
PTDSS2
MYO1F
ADAMTS10
RPS3
SNORD1A
SNORD1B
ARRB1
CHCHD10
VDAC2
DENND6A
CNTD2
CTPS1
HOXA13
HOXA10
PSMA3
PSMA1
SLC22A18AS
PDHA2
SRF
LGALS9
MSH6
GALM
FSCN1
NRBF2
TSTA3
KCNH2
AGPAT6
AFG3L1P
IDO1
MIR4287
C16ORF46
SMCR7
RAB3IL1
LYPD1
CATSPER4
LOC338797
SOX7
EYA1
COG1
MPND
FLOT2
PEAK1
C9ORF156
PIGV
ANKRD20A8P
CSNK1G2
UCHL1-AS1
MPPED1
CCDC177
C2ORF81
RDH10
FAM26E
C2ORF88
ATXN1
MGARP
ZFAND3
HAS2-AS1
PLIN5
MIR4513
MIR4515
SLC39A14
HSPD1
EIF1AX
NTRK2
MED13
ZSCAN20
TSEN54
MYLIP
SMAD2
MIR3175
PNCK
ATG2B
LOC730668
HSDL2
WDR54
ACYP2
BMP1
SOCS2
EIF4G3
AKAP14
PPP2CA
NR2F1-AS1
ZNF890P
CYTIP
CCNI
RPL7
BCL2L2-PABPN1
RPL3
G6PC3
TRIM34
LPPR5
NEK11
CHD1
LRRK1
GATA3-AS1
TSC1
TPP2
IL4R
TTC3
RHOV
ARPC4
GATSL3
ANKRD24
RHOC
POLR2L
AKR7A2
ERCC6-PGBD3
SNORA72
GALK2
KDSR
LRIG2
C8ORF86
CASKIN2
CASKIN1
LOC100499484
CCDC109B
FAM120A
MAPK11
FAM217B
GRASP
UCP2
BTG3
UBE2Q2P3
UBE2Q2P2
CACNB2
MOCOS
CACNB4
NFKB1
NFKB2
DNPEP
RPL5
SIAH2
CACNA1C-AS1
GGA1
HIST1H1D
ZNF488
ANKZF1
RASGRF1
HDHD1
LPXN
LOC100506474
P2RX1
C6ORF223
HSPBP1
SNORD21
SNORD20
SNORD24
HADHB
H1FX-AS1
TMIGD1
HADHA
GSTP1
RPS19BP1
NUP43
MSX2
VPS13C
TRAF3
TRAF5
TVP23B
EVI2B
COX7A2L
RPL34
SAP30L-AS1
PMVK
ATF6
ATF3
SEPT5-GP1BB
MOV10
ZCCHC16
SUMO3
PSPC1
FRRS1L
MIR450B
ACTG1
BLOC1S6
SMG7
SMG6
SMG1
CDC73
LHX8
SMG9
MIB1
SEMG1
FAM114A2
METTL13
LMBRD1
LOC729852
B3GALT4
IGF1R
LHB
CAMK2G
AAED1
OSBPL2
LOC648987
CXCL17
GTF2F1
UCKL1
AKAP8
LOC100506100
STARD8
NFU1
NOVA1
RLN3
ANO2
MIR3189
PTGDR
GPR137B
MIR3184
PEG10
SIRT6
CETN3
LTC4S
AHSA2
ZIC5
TNFRSF8
JAK1
ALPK3
C14ORF80
SENP3
HOXB4
CENPBD1
DNAJC6
DNAJC2
ZNF821
SORT1
GFPT1
GFPT2
INA
LOC442075
MKRN1
ANKRD31
ZNF839
SNORA65
MIR16-2
SNORA75
NCOA3
NCOA4
NR2F1
ZFHX4-AS1
ACAT1
BHLHB9
FLJ43663
PRDM14
HOPX
ST7L
PTPRZ1
ZPBP
NUTM2A-AS1
PRDM13
CAPZA1
ZNF638
RAB33A
TPCN1
SCARF1
ARL10
AK3
RBMXL2
HSPE1
SARS
SLC25A29
ERG
SH2D3A
PRPSAP1
PARM1
HERPUD2
HERPUD1
SLC37A4
LPIN1
LOC100652739
GJB3
CDK14
KLF7
MIR548AO
KLF4
VWCE
ATP6V1B2
SLC24A3
BRMS1L
SEC61B
FLJ40194
CERK
HRCT1
PIH1D1
WHAMMP3
PPP3CA
SESTD1
DEXI
IKBKB
MARCH6
ZXDC
TMEM179
MIR1244-3
MIR1244-2
MIR1244-1
UBXN11
RARA
MIR503HG
C2ORF68
FADD
MKKS
NOL10
CCNL2
PIR-FIGF
BAZ1A
SNAI2
SNAI3
SNORD127
SYT8
SOCS2-AS1
MTCH1
SAP30L
SLC2A5
UBTD2
MYCNOS
LOC284798
C20ORF201
EXOSC8
EXOSC2
VANGL2
FLJ16779
EXOSC5
MADD
CYB561
EXO1
DLGAP1-AS1
SLC46A2
SLC46A3
GTF2IRD1
ZNF582-AS1
MIR3193
MIR1914
MIR1915
SARDH
ATP6V0A2
ALKBH7
ALKBH2
MIR181A1HG
ATG4D
TIGD1
LOC100289230
SMPD2
SSSCA1-AS1
S1PR3
KIAA1958
ZEB1-AS1
DNAJB5
TMEM200B
CFLAR
RNU86
TTC24
HAS2
COL25A1
HNRNPA1
MRPS18B
IL6R
SYCP2
MIR503
FAM65B
SLC22A18
SKIV2L2
TFIP11
HOXA6
TRAPPC6B
SKOR2
CA1
CEP57
NENF
SF3B1
PRKAA2
PRKAA1
LIMS1
RCSD1
ALOX12
ODC1
RERE
CNIH2
ARHGDIG
ASF1B
PRKCI
MATN3
GREM1
PRKCE
PADI3
MIR1228
PRKCQ
TRABD2A
LMNA
SCML1
CDPF1
ACVR2B-AS1
ZNF157
FAM195B
ITPA
ZNF790
GPR132
ATP6V1C2
FKBP14
UBE2J1
SNAR-E
SNAR-D
PTCD2
PPIL6
CWC22
TOMM6
PPP1R3E
SNORD43
C9ORF47
ZNF574
ZNF575
TPGS1
MIR4741
FMO1
SHC2
SMCO4
CTSC
KCNAB2
MIR5699
FHOD3
RPL11
RPL12
LRRC70
UCKL1-AS1
CXCL2
NME3
LOC646626
FKBP1A
ZFAND2A
EME2
DUOX1
GSKIP
DAXX
STIL
PCNXL4
AHNAK
TBATA
C15ORF57
GUCA2B
NKAIN4
DHRS12
FOS
UNC5C
MAN2A2
ATG14
CCP110
LOC100507462
KIAA0753
FAM162B
GNAS
CDHR2
C12ORF4
GNAZ
SHQ1
WNT10A
UBE2W
TOP3B
ADIRF
ACTN2
SIK3
PDE3B
CAST
DUS3L
NMNAT3
LFNG
NDUFA5
WAC
SALL4
SALL1
GMEB1
SLC43A1
SP140L
TAGAP
IL10
IL11
C1ORF213
IL15
STX10
STX12
TMSB15A
MIR219-1
SAT1
MMEL1
SPDYE4
AIP
C6ORF222
OXR1
ATP11A
ARPC4-TTLL3
KLF10
TFAP2B
GDF6
FLJ20021
CEP68
TPST2
SLC44A5
ZBTB7C
C1ORF35
GLTSCR1
UBASH3B
DUSP18
DUSP15
SQSTM1
RNFT1
WDR60
ISY1-RAB43
TMEM167B
ILF2
PARN
MRGBP
FAM132A
MUC20
ATP9B
MS4A8
MROH7
RREB1
MUM1
DENND2D
WWC3
PPT2
CCDC88C
WHSC1L1
ZNF784
GOT2
LYN
VWA2
ZNF367
ZNF366
KCNN1
C9ORF72
C9ORF78
BRSK1
MIR450A1
MIR450A2
RNF7
RNF4
NIT2
SYS1-DBNDD2
PHF21A
PPP1R27
SNORD36A
LRRC66
ADRBK2
PGRMC2
PLAC8
GLIPR1
UBXN8
TFE3
DLX4
MIR3130-2
MIR3130-1
DLX1
EPM2A
TRO
SNX16
FAM118A
FAM118B
FLJ37644
CD300C
SART3
ADIPOR2
GET4
MIR4316
PMP22
TNFAIP8
SLC25A46
VAV1
SDC2
HOXD12
HOXD10
HOXD11
FAM105A
ACTR2
DEFB1
PXDC1
ECT2L
NAA20
POLDIP3
SGCE
CNKSR3
SGCZ
MAPK4
MAPK8
MAPK9
SGPP1
LRRC8D
WTAP
LRRC8A
LRRC8B
STAG3L2
BCOR
ABI3BP
ANKS1A
THNSL1
METTL9
GATA6-AS1
SYNGR2
HCG11
PRR5L
KCTD1
KCTD8
MIR27B
FAM83B
GLTSCR1L
FAM86B3P
FAM83D
DGKZ
IDH3G
PLOD2
CMPK2
SLC38A10
DGKI
ICK
SNORA38
LINC00963
GDE1
SSBP3
NPM1
BCL10
USPL1
TXNDC17
IL27RA
LAYN
ZDHHC12
PRKAG2
DUSP28
STK19
NEK8
ANP32A
FENDRR
LOC439994
ZFYVE16
MRPL54
PRIM1
GPR68
MRPL53
YAF2
SLITRK3
ZNF681
MIR1208
DHX29
IQCD
LRP6
EDIL3
MBTD1
MGC16275
ENC1
KLC1
GPR114
ZNF772
MMP14
ZNF197
FBXW11
MMP11
C12ORF79
LSM14A
MMP19
PRG2
FERD3L
RPL7A
PPP1R15B
GDF15
ZNF221
C10ORF114
MIR4767
SLFNL1-AS1
HOXC10
HOXC12
VEGFC
BNIP1
CABP7
SLC35B1
SLC35B2
FBXO31
USE1
EMC3
ATXN7
ZNF428
SHE
KIF23
SYS1
MBOAT1
MBOAT7
AKAP13
GPRC5B
NEDD9
BSDC1
CYP2R1
SKIDA1
CDC34
SMC4
P2RY12
S100A9
MIR155HG
LONRF2
LONRF1
LTF
ALG11
GUCY2EP
MIR4784
RIOK3
APBA3
LTV1
MICALL2
SIX3-AS1
ZBED5-AS1
LINC00266-1
MAP2K5
DHFRL1
MIR3654
TTC7B
TTC7A
AP1S3
LINC00486
GYG1
LINC00482
SIM1
TMEM212
LINC00176
HNF1B
DEFA4
NUMBL
NDUFC2
MREG
LGALS3BP
MIR647
NRP1
NRP2
EXOC8
ARMCX3
MGAT4B
IFI44
EVA1B
ZNF335
FBLN2
USP22
USP20
NDUFC2-KCTD14
GATA3
PXT1
MKLN1
HPCAL1
LIPE
CENPH
SENP3-EIF4A1
RAMP2
SEC24A
RNF19A
MIR424
LIN9
MIR423
KAL1
ACY1
GRB10
MAD2L1BP
PLEKHA8
DMRT1
ARFGAP3
LAMB1
DHX36
ATP7B
NEK6
ANXA7
RUVBL2
DDX52
B3GNTL1
MIR130B
MIR130A
GATM
FAM129A
ZNF768
CDC42BPB
MT1F
TXNRD1
MIR33B
ALYREF
UBE2E2
ZNF24
ECSIT
SHH
CCDC9
DNAH7
MGP
PROSC
NUDCD2
ADSS
TRPC5
ATP6V1A
ENKUR
FAM167A
CDKL1
FAM35A
LOC100499484-C9ORF174
ZNF436
RANBP9
ABRACL
FBXO24
VGLL2
RANBP6
FGD5
KRTAP5-6
AIM1
KRTAP5-9
LOC729970
NUDT10
NUDT11
ZW10
TSPO
CNNM2
HHLA3
STX4
ARX
ZBTB8OS
PHF14
TGFB3
TMEM132E
ECE1
IQGAP1
UIMC1
LOC90246
LPHN1
HEATR8-TTC4
C22ORF26
PPT2-EGFL8
PCMTD2
MAP3K7CL
MAT2A
HEG1
MAT2B
KRTAP5-8
FCRLB
NR4A1
CASC5
DYNC1H1
LOC100507547
SNAR-B2
SNAR-B1
ABI2
VAMP8
FIBP
TMEM144
POU2F3
TRAPPC2L
TMEM140
FCHO1
LOC148413
BCL2L2
LOC158434
CCNT2
TMEM2
CYMP
FMNL1
STAP2
IRF2BP1
CLN3
CLINT1
LINC00548
GRM8
CXADR
LINC00944
WNK1
USP39
ACOT2
TOR1AIP2
TOR1AIP1
KIF24
MAATS1
PPFIBP1
TCF7L2
KIF22
RUNX3
RUNX1
SNHG1
GUCY1B2
RBX1
C14ORF79
PDLIM4
DOCK9
DOCK2
MED22
DOCK7
KIF26B
SEPT9
CDYL2
SEPT5
SEPT4
KANSL3
SLC9A6
HSPH1
TNRC18
JUN
MEIS2
SYT13
LOC100129148
C20ORF96
DNAJC5G
DDC
GIMAP6
LAMC1
SCUBE3
IL13RA1
SCUBE1
MRPS27
MRPS22
RPSAP52
RHBDF2
SPATA6L
PHF2
C2CD4C
LOC100505636
ZNF35
TBX6
TBX5
SNORD87
FBXO9
KCNA2
TMEM38A
STRN3
JMJD8
ZNF248
LHX2
TAL1
FOXD3
CHMP1A
RAD51C
SLC26A10
CTDSPL2
PRRT1
PRRT2
MIR5091
MIR5094
PPIG
CCDC85B
VTRNA1-1
AATK-AS1
CYFIP1
DIP2B
NS3BP
MYBL1
RING1
GUSBP2
THUMPD2
FAS
KIAA1244
PHOSPHO1
ZCCHC2
CIB2
ZNHIT2
HDGFRP2
MRGPRF
AP4E1
SLC18A1
TMBIM1
ZNF804B
ARID3A
CASP7
ARID3B
RAMP2-AS1
NAA50
SNORD15B
BCL6
QTRT1
LRFN2
CCDC28A
MIR3675
MIR3676
LOC100507557
TTC9B
LINC00620
MRC2
LINC00624
AHCYL2
STUB1
GRK5
ANAPC11
FSTL3
FSTL1
FLII
TTYH2
PIR
PRRC2A
SNAPC3
KLHL9
FAM76B
FUT10
PCGF5
PCGF6
AUNIP
MIR3074
LIPE-AS1
ELP3
LINC00029
ANKRD52
C7ORF25
ANKRD50
MATN1-AS1
PNMA2
DCTN1
SLC4A8
GRAMD3
PCBP4
UQCRHL
HTR2A
HTR2C
FCRLA
ZBTB32
CARD11
DKFZP686I15217
RASL11B
PVT1
AGAP11
SGTB
CD79A
NELL1
TRIM45
PEX2
REG4
NWD1
RBM23
ASPM
WNT5B
HNRNPA1P10
ATP5S
PTX4
ATP5I
HNRNPH1
NR2F2
C11ORF45
ATP5E
FLJ11235
ZNF746
RAD51AP1
AURKAIP1
MRPS34
MRPS36
TBC1D4
FGF19
LOC100630918
HLA-B
MGC16025
FGF11
FAM127B
CCDC71L
KIAA2018
SNORD93
WSCD1
BSG
SLC25A37
PDE4DIP
EMP3
UCHL1
SLC16A3
KATNB1
OLFML3
TMSB4X
ARL3
ZNF254
C17ORF59
LATS2
LATS1
RIPK4
TRPA1
OSCP1
PAPSS2
CRABP2
SLC9A3R1
LSM12
LSM10
LSM11
KCTD20
ZNF414
DAPK1
KCNJ11
GLIPR2
MIR4688
SNORD36C
SNORD36B
BCKDHA
SSSCA1
TBX5-AS1
LOC100129620
DAZAP1
C1QTNF3
PTPRG
PTPRC
TLCD1
MFAP3
SRSF10
NAA60
DYNLL2
AQPEP
DMPK
SMARCD3
ABLIM2
GATA6
COX6A1
MIR3663
MIR3661
L2HGDH
CCND1
PHKA2-AS1
CCND2
PLK1S1
TCF12
TNFSF13
HMGN4
DIRAS1
C19ORF48
LOC150776
SEPT7P2
MIR23B
SFXN2
CRYBA2
SERPINE2
CCT8
IFNL4
LINC00032
CCT4
SNX33
MAP1LC3B
HMMR
CHRAC1
TNK2
TNK1
ZDHHC5
ERLIN2
MIR345
PRDM5
WDR37
WDR31
ANPEP
GPX7
FLNC
CRIP1
TMEM88
KLHL21
GIGYF2
LETM2
LINC00857
TAF11
PLP2
FAM46C
LOC100128573
PROB1
MDK
CIITA
TM9SF4
RBM11
RBM17
LINC00323
TPRA1
MVP
LAMA3
BROX
PLCL2
RXRA
CHRDL2
UBE2V1
C5ORF54
PPY2
C1GALT1C1
RELL2
ABCA7
PLS3
FAM89B
CCBL1
KCNC1
SDC4
MITF
PPFIA2
MAB21L1
HSD17B8
LOC101059948
ERAL1
APOBR
ZFP91-CNTF
LOC100131060
HSD17B7
TTLL7
STON1
ITGB8
TTLL9
RTN1
ATN1
MCFD2
PRCC
IER2
LSMD1
AVPR1A
MPC2
MIR4690
TSPAN14
LOXL1-AS1
KIAA1429
DOM3Z
LBR
RAN
SLC12A6
FOXF1
IMP3
MRVI1
NR2F2-AS1
XYLT1
SCAND3
RBBP8
KIRREL3
PSMC2
STOM
SLX4IP
FCER2
MAMLD1
DHRS4L2
LEPROTL1
OSBP
ELMO1
FUS
UGT3A2
VSIG2
ALG5
MIR4473
WIF1
RBBP5
SLC29A1
PDXP
COX6B1
RBBP4
ARL4C
MIR3615
ARL4A
YPEL5
C4ORF19
YPEL3
YPEL2
CCNE2
LINC00609
RAB11A
CLDN9
SNHG6
MIS18BP1
BMPR2
PLXDC2
LINC00339
CSK
FIGN
C19ORF59
TNPO1
EIF4E
HOXA-AS4
NTNG1
BCAR3
PRKCQ-AS1
MIR4658
IRF5
GUF1
FAM78B
CASP6
HIATL1
CLK1
WNT3A
HDAC3
MIR449C
HDAC4
FILIP1L
RRP1
ZFHX4
KIF14
DIEXF
FABP3
KIF12
MESP2
CBX2
FECH
NLRP7
NLRP6
NLRP1
MEX3B
CYB5D1
SKAP2
WDR25
LINC00467
LINC00466
LINC00461
LINC00460
ACVR2A
ACVR2B
MIR196B
LOC100996251
NAGLU
SPATA33
COL5A1
UNG
IGF2BP1
DUSP7
NPY5R
OR10H1
REEP4
AATK
CDC20B
LENG8
NRF1
ERCC1
ERCC6
C6ORF100
LOC100133985
SOX9
SOX2
LYL1
SOX1
VSTM1
OPRL1
C20ORF166-AS1
SOX5
ZNF721
LOXL1
SNHG17
RAD54L
KDM4A
PFKL
MED16
MAP3K14
LOC100507373
HMGA2
LSM6
LSM7
WARS
TMEM243
ABCF2
TOPBP1
MEAF6
TLX3
SSR4
LIMCH1
ARHGEF40
PPM1L
CRLF3
LOC440117
PPM1K
EPB41L4A
MYL6
MYL7
MYL5
BLCAP
SLC30A1
SLC35G2
BHLHE41
NSFL1C
GJD3
ZMYND8
TELO2
SLC25A24
SNORD83A
SNORD83B
MAN1A1
CNN3
FOXA1
MIR5193
COPB2
TM7SF2
MIR3918
SNORA71D
FKBP1A-SDCBP2
SYNC
MIR3912
FRS2
GLUD1
FAM13B
FAM13A
FOXI3
MAML3
SNORA80B
FNDC3A
B4GALT6
LOC150577
GBP2
GBP1
TUBB3
HERC1
ARV1
HEMGN
MIR4647
NYNRIN
OTOF
STK39
GGNBP1
AP4B1-AS1
OLFM3
CCR9
IFT27
APH1B
NPY4R
STAT1
CHRNB1
CHRNB3
SLC8A3
CTDSP2
ZBED5
C7ORF72
EFNA5
LRP2
SGK3
SGK1
RPL34-AS1
MIR3132
GALNT18
BOD1L1
CD274
CLCC1
MAP4K2
ANTXR1
MAP4K4
SPATA20
FEZ1
SPATA25
MAP4
OCEL1
BTN2A1
MICU1
RNU12
AMBP
NEFH
SON
GAN
NIPBL
NRG3
FANK1
NPBWR2
KMT2B
PKN1
SUV39H2
MIR301B
HSPB9
SUCLG2
MIR10A
RHOBTB1
RPSAP58
HCFC1
ZNF714
RPH3A
ZNF512B
LOC100507346
KCNE3
NGDN
FAM124B
PSMF1
LDLRAD2
SCO1
DOK2
NDST2
ANKMY1
KHK
ISCU
SLCO3A1
EHBP1L1
WAC-AS1
LOC100129961
ENPP7
NEGR1
LOC285547
TSPAN4
CACNA2D2
PTMA
MIR548H4
MSRA
GFRA4
XRN2
SYT2
DNMT3B
AIPL1
SNORD1C
PCMT1
LINC00883
KCNA6
GLUL
DCP1B
SLC25A33
EED
FAM177A1
AP4S1
CPA3
PVRL1
NBEA
TMEM187
ATG9A
ADPRM
ZFC3H1
OR2B11
STAG1
GYS1
GYS2
KIAA0040
EVPL
STT3A
BTBD1
AIF1
RTN4RL2
NDEL1
CCNG1
CCNG2
NOM1
GRIN3B
GLIPR1L2
ABL1
C9ORF123
SORL1
LGALS12
SNX29P2
SMIM7
SMIM6
TMED1
ARPP19
STON1-GTF2A1L
CGB
HNRNPU
ALG2
HNRNPL
PDCD7
TCF21
ALG6
SLC13A3
SYDE2
FER
ARFGEF1
PSPN
RGS12
ID2
MIR449A
MIR449B
ID1
TADA3
SMARCE1
CD52
HMX2
CHGB
RSG1
NNAT
ELF1
ITPRIPL2
UGT1A6
LOC150381
C20ORF166
RAB37
STAM
ANKRD2
AQR
AHDC1
BRPF1
ASPHD2
MTA1
LRP11
PDGFB
LINC00882
MIR124-3
PDIA2
ACAP2
MIR24-1
DACH1
LRG1
LOC100129195
SELO
LOC339807
ST3GAL4-AS1
WNT11
IGSF22
