# Supplementary material for: Identifying Network Perturbation in Cancer
Source: PLoS Comput Biol. 2016 May 4;12(5):e1004888. doi: 10.1371/journal.pcbi.1004888 (PMC4856318; doi:10.1371/journal.pcbi.1004888)
Supplement: S1 File — (ZIP) [file pcbi.1004888.s001.zip › files/tf_data/CD34_5k/TBP.csv]

UBL5
ZDHHC14
TLCD1
RYK
HIST1H4K
CTTNBP2
STK16
RIC3
CCDC146
CSRNP2
GPM6B
LEMD3
POLG
C5ORF63
SMG1
BLOC1S1
EN1
LOC100130476
PIK3CA
MIB2
DMPK
MIR4291
LOC100130275
LMBRD1
IRAK4
ASH1L-AS1
KCNJ3
MIR1204
SLC38A6
DYSF
GRINA
FAM120C
ZNRD1
KCNF1
PPP2R2B
OSBPL8
MIR4466
MEG3
SMARCD1
OPA1
GATA6
GYPC
ZNF670-ZNF695
LINC00632
APLF
KAZALD1
AJUBA
CLEC2L
TTI1
ZNF670
HCN3
ZNF833P
RNASEH2B-AS1
PARP10
ATXN1
TM2D2
ARHGAP15
ARHGAP12
POP5
PRR15
MAK
CEP78
YBX3
ELAVL4
RASGRP3
FBXW11
DIRAS1
CD1C
RPS27L
ZNF184
CDKN1C
TNFSF18
MX2
ITGA5
SLCO5A1
FLJ31356
FAM133DP
PTGDR
CRYBA2
FZD10
CD99L2
HCG26
TANK
PANK4
ETAA1
GSX2
MAGI2-AS3
HENMT1
DGAT2
CETN3
TBC1D2
HES7
ZIC2
TBC1D25
HRH1
SNX31
PAPSS2
KIAA0319
HOXA5
PUS7L
FOXJ2
ST3GAL6-AS1
FAM225A
PRSS50
LOC339524
FAM133B
FAM133A
FAM212B
HOXC11
SNPH
RAP1GDS1
GLMN
BRF1
HPDL
ING1
TNK2
RPS6KA2
GZMB
DCUN1D1
TP53I13
MAGOHB
ZNF703
LOC285484
FBXO30
SLC35B4
SERBP1
HES1
GOSR1
EFCAB1
HES5
EIF4A2
MYH10
CD40LG
TTTY15
TLE3
OTUD5
SAT2
SMAD3
SMO
MBOAT7
TRIM58
EVPL
FH
MIR16-2
HTRA2
SNORA63
CDKAL1
ITPRIP
NCOA7
LOC728743
ASPM
SERF2
NT5C3A
SMC4
LOC100131635
NR2F2
IFI44L
GALNT2
RBM14
ELL3
LIMD2
AIG1
ARTN
P4HTM
PEX1
MIR1248
LOC254128
BROX
GRID2
SNORD18A
GSG1
SATB2-AS1
FAM96A
EGLN1
S100P
C4ORF45
MBNL1
CDCA7L
ENO1-AS1
PQLC3
PDE10A
LINC00671
BEGAIN
RAB11FIP1
ZFYVE27
ZNF737
C20ORF24
APBA2
ZFYVE28
FAM124B
NAB2
BANF1
MTMR1
TMEM8A
TMEFF2
GREB1L
TTTY14
DOC2A
LOC284080
CUEDC2
IFT80
ERBB2IP
NPR2
EI24
PLCG1
SNORD42A
RTP2
NGFR
NDE1
RPTOR
XXYLT1-AS2
PGD
FAM5C
LOC100652736
RDH5
ACAD11
UHMK1
KIF4A
CXCR2
CLIP1
CXCR4
TMEM220
CLRN2
MDFIC
KLF9
CREM
CBWD5
CDH23
CBWD3
MPZ
MND1
DDX11L2
SIM1
RTN2
BFSP1
HIAT1
MIR1208
HGF
CETN4P
WNT5A
NRP2
RAP1GAP
NIPAL2
KDM3A
MIR365B
EXOC4
C9ORF53
SNORD37
FHL1
MIR4435-1
HNRNPA1P10
ZNF398
KIF13B
GAS7
NEFL
VPS54
BZW1
NFIL3
EEF2
LINC00892
MIR4752
SNORA22
AVPR1A
IL1RL1
LINC00894
SCN7A
SNORA28
PPP2R3A
NQO1
REXO1
ID4
ZXDA
LRRC48
RASAL2
ADAMTS4
ADAMTS6
B3GNT2
DHRS9
FNDC4
LRRC70
EIF3B
CCDC109B
HDAC9
ZFHX4
MTMR4
FGB
JAKMIP1
HPCAL4
RSPO2
TSC22D1
MIR1470
CHM
RAMP2
RBM43
GUK1
EGOT
TMEM229B
TEX264
SNAI2
RBM48
STK17B
BLOC1S1-RDH5
AKAP1
SLC41A3
ARID1B
TSEN15
TC2N
CSAD
MIR383
PLEKHA5
PLEKHA6
MIR3142
MMAA
CD300C
NETO2
OSBP
EDIL3
RNF187
XPNPEP3
PAPL
ALG8
FOXP1
PAPLN
CYB5R2
LOC283214
DCAF8
WIF1
TCF7L2
LOC100288079
COX6B2
CBX5
MIR3615
DEFB116
WDHD1
SAP30
TOPORS-AS1
CABIN1
NEK1
CYB561
NEK8
MPHOSPH6
KIAA1737
NCOR1
DLGAP1-AS1
MT1F
TMEM45A
FAM135A
TCF4
DPYSL2
FZD1
VNN1
ZBTB11
PMEPA1
ABHD15
ZBTB10
TK1
LOC100289187
EPS8L1
CYP2R1
TUBB2A
GLTPD2
HOXA-AS3
GJA1
STK32A
RNASEH2C
RNASEH2B
HAT1
ZNF772
GLYCTK
TBC1D30
TMEM212
BBS12
PCDH17
MEF2D
NXPH3
MCM3
CLK2
SNX21
SNORA4
CREBBP
NXPH4
ADSS
PRSS30P
HDAC8
AIDA
FOXE1
ZFHX3
FABP6
SH3BP5
SPRY1
ENOX2
TRPC6
PPA2
LOC402160
FAM208A
MESP2
SAMD4B
ATP2A1
RASAL2-AS1
C3ORF80
NLRP6
CFLAR
MECOM
TPM3
MKRN1
HPGDS
FANCF
TNFSF9
CUL1
TBX18
LINC00466
FANCM
TAF7
HAS2
ITGA3
MIR196B
SH3RF1
SNX1
TSC22D1-AS1
TET2
IER5L
VTN
TRIM68
ENO1
DLL4
SATB2
PTCHD1
TAPT1
IGF2BP1
S100PBP
IGF2BP3
EP300
UHRF1
NAT10
ZNRD1-AS1
USP30-AS1
MAPK9
GRIK2
RSRC2
CXORF40B
LRRC36
STX6
SLC23A1
HOXA6
SHOC2
SNORA81
ARHGEF10
RAD51
BBIP1
BAI3
SEPT9
LENG9
AMOTL1
UVSSA
PHF12
SF3B5
USP3
AGRP
IPO11-LRRC70
MEGF8
RPRD1B
SAMSN1
ZBTB11-AS1
CLCNKB
OTUB1
SOX4
AUP1
LPHN2
SNHG16
ZFP28
LOC149086
MIR4633
MIR4635
MED11
ABCB6
COQ9
XPR1
ASF1A
KCTD21-AS1
HNRNPA1
ST3GAL6
NINJ2
NR4A1
ATP10D
OSTC
ABHD14B
NAT8B
RGS4
MS4A6E
MGAT5
HRASLS2
SLK
RBM14-RBM4
UCP3
MZT1
CDPF1
PBX1
CCNB2
DCBLD1
DDX20
VAMP5
FGD5-AS1
TAPT1-AS1
MEAF6
SLC16A2
AZIN1
ZNF292
WDR48
LOC100289092
OTP
WIPF1
MUL1
ZNF99
TBL1XR1
TCTEX1D4
RBBP5
FBXO18
PLEKHG4
SLC6A9
FBXO11
CHSY3
ERGIC1
HIST1H1D
UNC5B-AS1
FAM198B
POLR3B
FXYD2
HSFY1P1
MIR15B
TOPORS
ELAVL1
SNRNP200
CYMP
FAM99B
GADD45A
MPP1
MAP3K1
PARD6A
FAM46C
COX20
MARCKS
MAGI2
DLGAP4
QPCTL
GP5
ATP6V0D1
TAOK3
C19ORF12
MIR4741
BRCA2
ZNF202
AQP3
PRPSAP2
CLCN3
HOTAIR
SLC25A1
CTSC
BZRAP1
CNOT6L
EVX2
NR2C2
RICTOR
USP30
SNORD4B
FLJ22447
FGFR2
LOC440028
BRD3
DNAJA2
UCKL1-AS1
LOC145845
TOR1AIP1
NME1
SBF2-AS1
RNF185
KIF5B
ZAR1L
PPFIBP2
FREM3
TPTE2
KPNA4
KPNA3
LXN
RBM26-AS1
RBBP8
WDR5B
MIR4435-2
SYNM
MIR146B
NFE2L3
KDELC1
OR10V1
HAS2-AS1
SIAH3
CCDC53
LAIR1
KIAA0922
SUCO
ZSCAN2
ZNF826P
SRSF7
PPM1D
USP48
SLC9A3
PPM1N
MZB1
AFF4
NT5E
SRSF8
PPM1H
CYTH3
LOC100288911
LOC646938
CAPN10-AS1
SYT14
PNPLA4
TMEM71
B4GALT3
RREB1
LOC100128822
SNRPD2
P4HA1
GSPT2
PARP9
HOMEZ
GBP2
DHRS13
MAL2
MAN2A2
GBP5
GCKR
HEMGN
PFKFB3
PTPN9
UBA5
FRMD8
UBA3
CCP110
MIR4488
IMMP1L
GIMD1
GBP4
PAX9
PKNOX1
CRIM1
CR2
UBE2H
ABCA13
ESR2
MIR4536-1
TSFM
TNFRSF1A
MIR4648
C4ORF22
RPAP2
UEVLD
OTOG
TPRG1L
ARHGEF6
XKR3
LRCH2
GLB1L
LAMTOR4
MIR326
TFDP2
SLC23A3
CYP26C1
C12ORF57
YY1
LOC100134368
LCLAT1
PAPD5
MSRB2
RNU6-33P
BTBD19
SNORD1A
SNORD1B
SNORD1C
SNORD87
PSTPIP2
PSTPIP1
BTBD11
KCNA3
CEP164
PSMF1
MIR4659A
MIR4659B
GMFB
PTPN6
PSMA3
RAB22A
PSMA1
SEMA3C
FOSL2
CRIP2
ZIM2
GPR87
SLITRK4
RNU6-34P
ITPRIPL1
HOXA-AS4
SRI
LY6K
FBXO48
FER1L6-AS1
TMPPE
PPP4R1L
MAST3
PNOC
GABRB1
MBNL1-AS1
IL18
LILRB2
SNORD16
MAGEH1
ISOC1
GAREML
GNAS
IL15
CCT6P1
CAPN10
ADRB2
FRMD4B
VMO1
TMTC2
ZMIZ1-AS1
ZMIZ1
CCT2
IL8
PEG3
PPP2R1A
YARS
ANTXR2
SPDYE4
LOC729683
HIST1H2AJ
EIF5
MRPS23
MAP2
KRCC1
KIAA1522
KIAA1033
ANKRD16
LOX
TTPAL
MKX
KLF10
TRIP10
TFRC
TFAP2A
MT3
MB21D1
NAP1L3
MLLT1
LOC728606
RGS3
NRG1
ZCCHC2
NRG2
FANK1
UTP23
TMEM220-AS1
CDA
MSI2
PIGL
C9ORF156
LRRC8B
LOXL3
CRISPLD1
PPP6R3
HLF
ECI1
OLFML2B
MAFG-AS1
MCM9
DIS3L2
TSEN34
BPNT1
CASP1
RAMP2-AS1
ABHD14A-ACY1
EBPL
ATXN3
COMMD10
NDUFS1
NDUFS2
ABHD14A
KANK2
TOM1L2
RDH13
LOC283710
MIR1469
ZC3HC1
TM2D1
CIB3
PIBF1
TIMP3
MTBP
ASB16
AKIRIN2
NME1-NME2
ISL2
SSH1
ARCN1
GLRX2
MUC22
AKT1
TMEM187
ATP9B
NKX2-2
MAFB
LOC100506328
LOC100507557
FKBP3
BORA
MAFG
ZFHX4-AS1
SLC39A10
NDST2
CIAPIN1
EIF1AD
PDE7B
ARHGAP26
GPR108
SNORD2
MYC
SMAD6
GPR3
ENTPD6
KRT28
SLCO3A1
SNORA41
TRHDE
AOX2P
DRG2
EDA2R
TDRD7
TSPAN3
BAMBI
LSG1
KCNN3
USH1C
SERPINB1
ABHD3
LOC285548
BARHL2
BMP7
SOCS4
TIMM22
MIR3913-2
BMP2
ZUFSP
MIR3913-1
SNORD51
KCTD19
SIGLECL1
PKIA
EPSTI1
ADORA2A-AS1
DOCK9
L3MBTL3
RAD23B
ZNF567
LIPE-AS1
ELP4
ANKRD31
IL20RA
HOXC8
SLC7A8
ZBTB2
HLA-C
RPL4
UPF2
SLC7A2
MIR9-1
C16ORF86
FZD10-AS1
GLUL
MIR4725
ST13
DQX1
ADAM9
RSAD2
ZNF815P
LOC728392
TCTN2
MIR142
UBE3A
VIP
ABHD12
HDDC3
ZBTB39
TNFAIP3
GUCY1A3
TEX41
HTR2A
PIK3R1
SAMD3
ERMAP
DONSON
ZNF282
DLX1
RNU6-19P
MIR3928
MRPL13
NUP210L
PIKFYVE
CARD17
VWA9
PGM1
ASIC2
MAF
DSTN
APLN
LOC100288866
HIST1H2BL
NELL1
HIST1H2BN
PLEK
HIST1H2BI
ANKRD28
C10ORF10
ABCG1
ETV3
PRDM15
TLK1
SLC25A45
C16ORF72
ENKD1
HIST1H2BM
NWD1
ANKRD20A4
RBM26
ELOVL7
PCNP
ELOVL5
BTBD8
IPO8
IPO4
ZNF548
ZNF137P
LRRC10B
NRBP1
HIST1H3G
DTX3L
CLDN5
SLC22A20
TRHDE-AS1
LUZP2
ACD
UGT8
KNTC1
DYNC1H1
NDUFS4
ATP2C1
C11ORF49
ME2
HOXA10
HIST1H3H
ATP5E
ADNP
ZNF746
TNPO1
GUF1
CD248
STMN2
AFMID
UNC45A
IKBIP
TRMT5
SOS1
SRD5A3
NEURL3
DUSP7
TES
FAM127B
APAF1
DAGLA
ASH1L
METAP2
PFDN5
FAM49B
LOC441242
QDPR
ARL6IP5
SLC13A5
PDSS1
EEF1B2
GIMAP5
PARVB
FAM225B
VAMP2
C12ORF10
TCEAL5
ADA
ANKS1B
KCNB1
UCKL1
GATA6-AS1
XKR6
RASGRF1
C12ORF68
SYNGR1
MIR148A
ZNF529
STAU2
DIS3
GLB1
NXT2
PPARGC1A
SLC25A36
NKX3-2
NKX3-1
WIZ
TBC1D14
KCTD1
TBC1D22A
SPG7
ZNF318
SLC16A5
CCDC23
CAB39
MIMT1
DCAF11
CNTNAP2
HIST1H2AI
FANK1-AS1
HIST1H2AK
BMP6
GALP
HM13-AS1
LOC100268168
SEC31A
RAB37
TXN
PNMA2
MMP25
HCFC1
ZWILCH
SLC9A3R1
DAO
WARS2
PDZD11
PTGFRN
PXK
DOK1
RAD51-AS1
PXN
TRMT10C
BIVM
ACOT11
CABLES2
SNORD18C
C19ORF77
JPH1
TRAF1
MIR4724
SNORD18B
SNORA37
SHBG
CLASP1
MBD2
MIR1281
DNAH17-AS1
KIAA1430
SELT
AAK1
POU4F3
TMEM165
GPC6
GDE1
GUSBP11
SEBOX
PACS2
NFIA
SELO
RPL26L1
SLC40A1
PEMT
PCDH1
BZRAP1-AS1
C1QTNF1
TXNDC11
STX2
ZDHHC8P1
ZBTB40
BCL2L11
UPB1
BRAF
PLAC8
PTRF
PDPK1
SDHC
