# Supplementary material for: Identifying Network Perturbation in Cancer
Source: PLoS Comput Biol. 2016 May 4;12(5):e1004888. doi: 10.1371/journal.pcbi.1004888 (PMC4856318; doi:10.1371/journal.pcbi.1004888)
Supplement: S1 File — (ZIP) [file pcbi.1004888.s001.zip › files/tf_data/CD34_5k/TCF7L2.csv]

SCFD1
ZDHHC17
PPAP2B
PPP3R1
NIPA2
NIPA1
UBL7
HBA2
THBS3
AP5S1
MOCS1
VPS8
CD69
LIFR
PEX2
SSSCA1
LOC154092
DLG3
FENDRR
C9ORF89
HSPA5
NTNG2
OR12D3
PTGER4
LHX9
GPR183
CDC42SE2
PTGER2
PDE10A
C15ORF39
ZSWIM6
SLC39A10
MIR374A
DMPK
B3GALTL
TMEM187
LMBRD1
AMICA1
METTL14
DGKH
WRB
JRKL
SP3
SLC38A9
PTGR1
SP6
IQCC
OTX1
LOC400927
CSF3R
IQCD
GPR157
MIR3664
GATA2
ATG9B
CNDP2
ARID5B
OSBPL10-AS1
HLTF-AS1
RRP36
LAMTOR5-AS1
ZNF175
CCND3
KLLN
RASSF5
MGC16275
PTEN
N4BP2L2
CYP26A1
RHBDD1
LOC100216545
ZNF775
FAM208B
LOC100129726
TUBE1
HHIP
TSG101
RASGRP3
OR2L13
MMP10
DUSP1
GNG12-AS1
LOC283194
ITGA6
RARRES3
MGST1
SFXN2
SETBP1
TMEM132E
GPR137B
IFIT5
RARRES1
PHLDA1
PHLDA2
TBC1D9B
CCNT2
CSDE1
LILRB1
FITM2
SOX11
SOX14
SPOPL
GTF2B
AHSA1
FAM151A
ZIC3
PSMG3
LINC00474
KSR2
GTF2I
ZNF514
NR1H3
CCDC50
TBC1D2B
ST3GAL6-AS1
KRTAP4-11
C10ORF114
FTX
ZC2HC1C
MRAS
ADAM28
CUX1
SMG6
INHBA-AS1
PPP1R18
ARPC4
VPRBP
ZDHHC1
TNK2
ZDHHC2
PSIP1
AMZ2
RPS6KA6
TP53I11
CAMSAP3
PPM1G
LINC00847
RING1
SNORD45C
SNORD45B
SNORD45A
SLC22A2
SERBP1
EMC3
TRDMT1
TRPC4AP
LOC285696
ABHD17C
JAZF1
LOC442075
POLQ
NPM1
ATF3
NBPF3
SMAD1
RAP1A
PELP1
MMD2
TAF11
LINC00852
ST3GAL4-AS1
MBOAT4
LINC00917
CDC123
MIR4714
ANKRD39
LINC00910
NCOA2
LOC100506497
DLX6-AS1
NCOA7
NCOA4
PELI2
RAD21L1
ASPM
ASPH
SMC4
GALNT2
TMED3
PRIM1
LIMD1
TRIM41
YTHDC2
FLJ43663
LNP1
HRH3
MIR1538
BROX
CHRDL1
ABTB2
LEPR
SPIB
IRX5
BARX1
SH2B2
SCAF1
FOXN4
NOL7
ENO1-AS1
PQLC2
PQLC1
TMEM63A
MIR4739
ZNF639
RAB33A
TPCN1
DCBLD1
AK3
NUP210
LMO2
TLK2
LMO4
CITED2
CCDC110
ADARB1
LEO1
TCF24
FOXP1
CXXC5
KLHL7-AS1
CDK5RAP2
ZMYND12
STXBP3
ZBED5-AS1
VAV3
LOC644248
MORC3
IFIH1
DAB2
COX5B
TMEM258
HS2ST1
WRNIP1
SPNS1
AQP5
ARL15
ABAT
MOB1B
NT5C2
DNAJB14
COBLL1
ASB9P1
HERPUD2
HERPUD1
CDK19
EBAG9
FAM86C2P
CDK12
GJB2
CELP
LOC101054525
TMEM255A
HSD17B8
DEFA6
KLHL40
PGR
SPTBN1
ETNK1
HLTF
FCGRT
GFAP
HHIP-AS1
RBM23
HEATR6
PTPN22
ALDH3B1
NOS3
ITGB5
MCTS1
CUEDC2
MINK1
PFDN2
PPP2R2A
NLGN4X
UBL7-AS1
KRT8P41
LINC00273
ABR
RGS20
MIR760
HGF
MIR647
DEDD
SASH1
KCNN4
RAB24
SERTAD4-AS1
CFI
THAP8
CLK4
ARMCX4
CAPN2
FN3KRP
MBD5
PDE1C
CDH23
STK3
SCN1B
ACTR1B
MBD2
PPP3CA
CAMK2N1
IFI44
FAM126B
REREP3
SNORA22
IMMP2L
TMEM192
ZFYVE27
SPTB
TSPAN14
SPRED1
ZNF681
MARCH7
MARCH6
TNRC6B
RCBTB1
ARMC8
PYCR2
FOXI3
TMEM173
ZDHHC23
PVRL3-AS1
FLJ22447
EIF3L
EIF3M
ARHGEF9
NFE2L3
FNDC5
ADAMTS8
GNG12
EIF3G
LOC441242
EAF1
CNPY4
RPL23AP53
SLC12A3
HBQ1
RNF207
OSBPL5
SPIN1
SLC32A1
FLJ20021
MRPL35
MRPL33
EXT1
GHRLOS
TSC22D1
DAAM2
LYPD5
TMEM60
FCHSD2
PEX11B
ZFP82
SNAI2
STK17B
TUFT1
DPY19L2P1
SOCS2-AS1
JAG1
KIAA0930
STOM
RFX4
APOL3
CCNG2
ZNF670
CSTF2T
NRXN2
CSF2
RFX3
PLEKHA6
IBA57
EID2
MYCNOS
PLEKHA2
DIXDC1
TREM1
MIR545
MAVS
YIPF4
C11ORF82
POU3F3
ALG8
STARD13
FUS
LOC644189
PAX5
KMT2A
PKD2
RRAS
MIR4470
ZNF596
UNC93B1
COX6B1
LOC158960
FLJ16779
FAM189A2
MYCN
MIR4672
NEK1
HAR1B
HAR1A
MIR130A
C8ORF37
RAB11A
NID2
ITPKB
ATXN7L1
PLSCR4
NLK
GABRA2
TBC1D24
PDE5A
TXNRD1
STC1
TCF4
DPYSL2
RNF4
TCF3
NKX2-1-AS1
TTLL9
MAF
NUDT5
MLLT10
RAG2
ASTN2
MIR935
TK2
LOC256880
ZNF22
EIF4E
BLVRB
GALNT6
FBN1
TUBB2A
SARM1
BCAR3
FZD5
PRKCQ-AS1
LINC00518
RALY
MIR1915
SST
FZD7
NFKB1
CALML4
GAS8
TMEM216
LINC00696
HIATL1
ALKBH6
CLK1
SNX21
FBXL20
SNCA
TRIM6
HDAC1
LOC100506795
ANKRD13C
RUNDC1
TMEM138
AIDA
TMEM161A
ZFHX3
PHOX2A
MIR615
STXBP2
ADAM32
MIR611
TXNIP
BRIP1
PANX3
ATXN7L2
SSSCA1-AS1
FLT1
ZBTB12
TTPAL
UTY
CYP1B1
MFAP3L
TMEM14A
GAS2L2
RSPH1
C17ORF102
PRPF40A
RPS6KB2
ETF1
TNFSF8
SLC4A8
ABRACL
TRAPPC12
PGLS
FANCL
LINC00461
RANBP2
TRIO
LETMD1
COL25A1
WTAPP1
GNRHR2
SMNDC1
LYRM5
PHIP
AIM1
UPP1
LOC729970
SRP19
ENO1
CCND2
RAB6B
NUDT15
JOSD1
NAT16
NUDT18
FAM89B
SNORA56
LRRC38
TJP1
FAXC
LRRFIP1
ISY1-RAB43
LOC100996291
HHLA3
IRS1
BASP1
FLJ42351
MIR2116
ISY1
SMEK2
SLAMF7
FAM117A
TNFSF4
LPAR6
RNF146
PHF15
USP1
LRP1
TGFBR1
ERCC6
USF2
FAM86C1
CDKN2AIP
LIMS1
VAV3-AS1
SLC5A5
CCDC28B
SAMSN1
SOX2
FAM49A
SOX1
MEGF6
SMARCA5
C20ORF166-AS1
MIR4638
CEBPB
SERTAD2
LOXL3
SERTAD4
AXIN2
ARAP1
AIFM1
SUN2
MTMR10
USP42
EOMES
MIR4513
SHPK
MTX1
ARL6IP6
EPRS
ABCB8
SYNDIG1
YWHAG
KCTD21-AS1
CDC5L
MAT2A
RAC3
MAT2B
TPP1
DRGX
TANC1
IARS2
MFSD7
ERCC6-PGBD3
MGAT1
NBPF15
EBF3
SKIL
SGSM1
PRKCQ
HIST1H3H
CKLF-CMTM1
CTNS
LOC100507254
SEC11C
PRCP
NRM
TRIM69
SLC16A1
ZBTB18
CLEC4C
TOMM70A
SSR1
NKTR
GPR132
BOLA3-AS1
STXBP5
BOLA3
PTCH1
IMMT
ZNF653
POU2F1
HAP1
RAET1E
ZBED5
WWP1
TIGD5
CETN3
RAET1K
FGF13-AS1
NDUFB3
MIR138-2
ATF7IP
MIR659
MIR658
LOC441461
ATP2C1
RAB34
MIR15B
SOX30
ANKS1A
SPG11
PRDM6
PARS2
ATP6AP1
RORB
LEMD3
PSD2
TAF4B
POU6F1
SCOC
ZNF576
MIR193A
WDR62
C12ORF23
GUSB
SNORD42B
HLA-DPB1
LOC100268168
BRCA2
NGEF
LOC101559451
DEGS1
CLCN3
RNU12
VSX2
ZNF770
WNK4
EVX2
PER3
JAZF1-AS1
LOC100506421
SCARNA9
PPCS
MIR5691
FAM84B
SNORD4A
SEP15
MAN1A1
SETD7
RASGRF1
MUC22
NME7
NIN
NME1
CNN3
GRK6
C17ORF82
RBBP7
ZAR1L
TCF7L2
B4GALT4
JKAMP
TMEM245
FAM122C
LOC100132215
TYROBP
ZBTB22
RBM26-AS1
VIPAS39
LOC100616530
INSRR
TMEM125
CD300A
MIR146B
LBH
SPATA18
IRGQ
UNC119B
GNAO1
PPRC1
MIR3912
MED26
LEPROT
ZNF181
SS18L1
PDZK1IP1
ZNF850
ARHGAP4
TSHR
TRIP4
CMIP
B9D2
B9D1
PITPNB
SLC6A5
UBE2F-SCLY
PDE4DIP
NGDN
EGR3
ZNF580
DCTD
AFF3
TEKT4
QPCT
NARR
SYT12
JUP
ZYX
JMJD1C
FNDC3B
GSN
NDUFS7
NPPC
ERP27
SURF6
FOS
UNC5C
DHRS12
TSHZ1
CAND1.11
PARP1
GBP5
CCT6P1
ZNF581
HLA-DPA1
ATG12
MEIS3
MB21D1
CCP110
TP53INP2
PTPN2
SCRN1
BST2
ATP2B4
IDNK
SCUBE2
ZNF610
DSCR9
GNAS
SCT
CDHR5
CDC14A
UBE2F
RPSAP52
WASH2P
MRC2
LAMTOR5
MFGE8
TIE1
FAM90A27P
LINC00167
RPS12
MKNK2
SEC14L2
PAX2
PDGFC
NAMPT
ZFP1
TBX2
TCHH
BTBD19
SNORD1A
SNORD1B
LAMC3
KCNA6
DNAAF1
VDAC1
TOB2
DOCK11
ZNF503-AS2
CWF19L2
PHTF2
EHMT2
SIK1
TSSC1
LGALSL
MIR4659A
MIR4659B
HOXA13
HOXA11
UTP11L
TMSB4X
PP14571
CYB561A3
PSMA7
RABEP1
MIR1914
C2
DOK3
CTDSP2
FOXF1
MARCKSL1
NDUFA4
ITPRIPL2
MKLN1
LINGO1
C7ORF73
DOT1L
WAC
FOXD3
SLFN12
DNM1P46
SORD
ARPC4-TTLL3
KIAA0922
SF3B3
GALC
GMEB2
AKR1B1
ARHGAP29
PODNL1
CEP170B
PORCN
AIF1L
CDH2
SGK3
ZNF670-ZNF695
LRP4
LRRN3
EIF2AK4
PLXNA4
TAPBP
IL7
SCARNA11
AP3S1
AGPAT3
STX17
MIR16-2
IKBKAP
MIR219-1
PSCA
NTRK1
HPGD
MYO10
OCRL
MAP4K3
CDH17
C16ORF80
KIRREL
DIP2B
ANKHD1
HEMGN
LINC00466
SPATA24
SUZ12P1
RTCB
MOSPD1
IFT52
PRELID1
COPB1
MAP4
SCAP
SPTBN4
C10ORF25
LHX5
ALDH1A2
ANKRD11
HOXA11-AS
KLF12
HIST4H4
MRPS9
CBR4
GDF6
MLLT3
NUP188
PSMG3-AS1
STXBP5-AS1
APEX2
PCP4L1
IQGAP2
SLC16A13
MIR153-1
TSC22D3
PDXDC2P
NPTXR
MEA1
DGKZ
PIGB
CEP68
ANXA5
KMT2E
POU3F4
CLDN23
DIO3
TBL1X
GLTSCR2
LINC00657
RHOBTB2
PIGU
IL18RAP
DUSP15
NDRG1
KRTAP4-12
UBE2S
MIDN
C6ORF7
NUDT21
RGS7BP
BPNT1
RAVER2
BEND3
GDE1
C11ORF74
NOC3L
PCP2
CASP8
LOC100130992
PSAT1
SP4
PURA
LOC728739
BCL9
RABGGTB
C16ORF3
LOC728730
BCL6
COL6A5
CMPK2
HOXB-AS3
DOLK
FXYD5
TIMP2
AKIRIN2
NME1-NME2
ISL2
UTS2B
PRR5
LRFN3
ZFAND6
MIR3675
LRFN5
DHX15
ZNF300P1
MAFB
NKX2-1
CDK2AP1
MAFF
TTC9B
L3HYPDH
TRMT12
ZNF142
C11ORF45
BCS1L
GLI3
ZP1
A4GNT
GOLGA5
HTATIP2
GNB2L1
MYCBP2
MAP3K14-AS1
HDAC2
DLEU2
ZSCAN26
GOT1
SEPT11
CHST12
MPEG1
MYO1D
EHBP1L1
FAM229B
WAC-AS1
LOC100129961
COG3
ZBTB6
CNPY2
ZNF367
COG4
KLHL7
TIA1
LOC285547
FAM206A
ANKHD1-EIF4EBP3
HOTTIP
TLE4
IP6K3
HSDL1
CCDC117
NFAT5
MIR548AN
KCTD10
ZNF440
BMP2
KCTD15
PCGF6
CCDC82
EEF1D
SOCS2
ZADH2
ACSL5
NEMF
FBXO3
HUNK
DDX1
PTGES3L-AARSD1
TBX6
CYTIP
CCNO
LOC100507489
H2AFJ
WDR26
PTGES3L
NIT1
MIR4779
ANKRD54
PRRX1
RASSF3
SNORD1C
HOXC5
HIAT1
MIR9-2
MIR9-3
SRGN
BEX4
FEN1
H2AFZ
HCST
ETV2
ZNF763
TRAF4
KLHDC3
DPEP3
LOC730101
MIR149
GLS
PREX2
ZNF197
ASXL3
C17ORF96
MNT
TRIM6-TRIM34
CHMP6
PVRL3
GUCY1A2
OSM
PIK3R1
TECPR1
CASC5
CHTF8
DLX6
RSPH6A
ZNF281
OS9
KLHL32
PRKCE
TMEM91
DNAJC30
TMEM97
PGM2
LMX1B
SNORD101
SNORD100
POLR2G
C1ORF148
DAG1
FGF9
RNF7
CNIH
ITPRIP
AKR7A2
NAPA
C11ORF86
TTC28-AS1
GNAS-AS1
TAF6
ABCG2
CXORF31
C16ORF70
ETV4
CAMK1G
ETV6
CDC27
AP1G1
SDC2
GCH1
NWD1
CASC1
TMEM69
CDC20
RBM26
FGF13
DCHS1
PIK3R4
RNPC3
RPSAP58
VPS72
FAM5C
LINC00523
FNBP1
HEIH
ARRB2
FNBP4
NEDD4
FOSB
TTYH2
IDS
BMPR1B
TLR10
HBA1
POGZ
ATP5H
MAPK11
LINC00582
B3GALNT2
LOC283856
CBLN1
IKZF1
NCAM1
SNORD96A
SNX6
SORL1
CCNB1
VTN
PAPOLG
OGFOD1
CCDC63
CCDC106
POLDIP3
CACNB2
ZNF529
TBC1D1
NKAIN4
SYVN1
PRDM10
WBSCR22
HSPA12A
LOC100630918
MAPK7
EMR1
DUSP5
C10ORF82
ST3GAL6
MAPK9
FGF17
LOC407835
CITED4
LYPD3
LRRC8D
HHEX
LYL1
RPL23A
TBL1XR1
CKLF
CST11
ARL6IP4
HMGA2
SLC13A5
ZFP36L2
PITPNC1
UNC13D
SLC20A1
MIR148B
NFKBID
BCOR
NMNAT3
SNORD95
SMCO2
ADM
SYNE4
IDUA
FADS6
METTL9
ZNF521
IFNA8
SPAST
GPBP1L1
SLAIN2
MIR3199-1
MIR3199-2
WDR96
METTL6
PFKFB1
NXT1
ISCA1
ST3GAL4
VAMP8
TMEM235
SLC29A3
ANKRD33B
ATOH8
TIMM22
TADA3
KCTD2
HMX2
TBC1D20
VDAC2
SSRP1
ARL3
ZNF254
HOXB5
ARL6
HSPA1B
NTN3
HIST1H2BM
HIST1H2AJ
P2RX1
P2RX3
HM13-AS1
C20ORF166
ELF4
ART4
POMC
WDSUB1
TP53TG5
RAD54B
NCOR2
HCFC1
INPP1
MIR3142
BLZF1
FBXO42
FIGLA
RAB38
SLC38A10
RPH3A
DOK1
ZNF703
LOC374443
MIR5087
ACOT12
EIF3F
DKFZP434H168
DAPK1
SIN3A
SNORA33
DPY19L1
IGFLR1
SNORA37
SNORA35
KIAA1324L
ATP4B
ORC4
G3BP2
GEMIN8
MIR1247
USP12
POU4F1
SLCO3A1
B3GALNT1
FLJ40288
GPC6
KAT6B
SNRPB
MIR21
ARMC5
ARMC2
SEC22C
SRR
PTPRT
RPL26L1
YPEL3
PEMT
PLEKHG5
MXI1
YPEL2
CIRH1A
POU2F3
KDM8
UBE3B
PTPRE
ZBTB43
EIF2S2
DEFB121
DKC1
LOC100506392
SPATA2
SIGLEC6
TCTEX1D4
PTPRK
CCDC24
