# Supplementary material for: Identifying Network Perturbation in Cancer
Source: PLoS Comput Biol. 2016 May 4;12(5):e1004888. doi: 10.1371/journal.pcbi.1004888 (PMC4856318; doi:10.1371/journal.pcbi.1004888)
Supplement: S1 File — (ZIP) [file pcbi.1004888.s001.zip › files/tf_data/CD34_5k/THAP1.csv]

HIF3A
SSPO
INSL6
HSPA4
PDCD10
ZDHHC13
NID2
LOC100130476
PIK3CA
GPR183
PIK3CD
EN2
ZC3H13
ITPKB
DRAP1
KDM2A
TMEM57
ABCD2
IRX2
SP9
LOC100505666
MUC2
XPA
PPP2R2C
CRB2
PRKAG2-AS1
NUP50
ADPGK-AS1
OPA3
CEP85
MYL12B
TRAPPC9
DUSP28
OSBPL10-AS1
MYL12A
POGLUT1
MAX
TRAPPC3
MAZ
PRPH
PARP11
MAG
ACLY
CTBP2
SPPL2B
NSL1
EVL
ATP2A3
PRRT1
EVC
SNAPC3
MFSD10
MGST1
IQSEC1
APOA1
VPREB3
RUSC2
CSK
ZNF37BP
LOC100652772
PSMG4
HRH2
PSMG3
FBXL18
SMAD2
KCNIP1
PRSS57
PRSS56
PRSS53
DNASE1L1
FAM212B
KIAA0895L
EPS15L1
GART
CHST7
ITGAX
RPS6KA2
RPS6KA3
KCNH3
HLX
ATAD5
PREP
TCIRG1
HKDC1
ITGAM
SIGIRR
TMEM198B
CYTL1
RTFDC1
ASAP3
FOXC1
SMAD9
SESN2
GHRL
LRPAP1
SMAD5
SMAD6
VAPB
AFTPH
MUS81
NPHP1
NDUFAF6
SHROOM4
LOC100506714
MIR4714
MIR4710
NAPG
PCOLCE-AS1
FLJ16341
FAHD1
ARTN
MYEOV
MIR320A
MYLK4
TCEA2
IRX5
BARX1
NOL9
NOL8
MOB2
NOL4
NOL7
NOL6
PQLC3
PQLC2
RAB11FIP3
CRTAM
AGAP11
CCDC117
CCDC114
CCDC110
CCDC111
BDNF
METTL25
CD97
TSPO2
CARKD
CRTAP
C2CD2
HMGB1
CPEB1
ARHGEF12
CPEB2
SPNS1
SPNS3
SPNS2
CHAF1A
PDDC1
ZNF780A
MIR3714
JRKL
FAM86C2P
UBTF
IFT88
MIR4734
CLIP2
CLIP1
HOMER1
NDUFA4L2
HEXDC
KISS1R
CD40
TNFAIP8L2-SCNM1
DMTN
KCNF1
ATG4D
PHOX2B
SASH3
WDR24
C3ORF58
EIF4E3
TBL1X
GLRA3
THAP9
ANKFY1
C3ORF52
DEFA11P
FAR1
ATP6V0E1
CHID1
HLA-DMB
WDR77
RPN1
NAP1L4
SPRED2
CCRL2
ASB2
LOC100272217
MTMR9LP
RAB40C
ASB9
MR1
SIX3
THEMIS2
ZFP62
HMG20B
PIP4K2B
MRPL36
CRISPLD2
MRPL30
UBE2R2
ARRDC4
MRO
ARRDC2
THOC3
THOC2
THOC7
PDE8A
SYPL1
C1ORF123
AVPR2
SYS1-DBNDD2
ZNF845
RFX2
RFX3
CDON
IBA57
FAM106CP
TMEM179B
MAVS
TMEM40
UQCRC1
GTSE1
ADNP
MSL2
KCNG3
COPS6
NUP85
SERINC3
RNU6-64P
YTHDF1
LOC115110
MESP1
CEP97
ZNF608
TKT
CAMTA2
CBX1
SDF2L1
TCF4
IGF1
CEP72
TCF3
DLD
ARID2
NUDT6
NPFFR1
PTGDR2
IGFBP4
SCMH1
EPS8L1
EPS8L2
PHLDB3
KLC2
LARS
ABTB1
PMS2P3
PRR7-AS1
CALML4
PFN1
MEF2A
NXPH2
TRIM2
SHISA8
TRIM4
COX16
NXPH4
NUTF2
ZNF337
ANKRD13D
ZNF335
KIAA1468
EIF2B4
RPLP0
LGR6
PPA2
S1PR4
TMEM69
IFT140
LOC100507389
NUP62
MGC45800
NOTCH2NL
ALCAM
SH3D21
TRADD
DSTYK
MYT1L
FBXW4
TNFRSF6B
TGFBR2
NTF3
CLIC2
MTMR12
MTMR11
NLGN1
SMNDC1
IER5L
ASGR1
FOXL1
PPP1CB
TJP3
LOC400548
DLST
RTKN2
MFN2
MFN1
SOWAHC
MIR18A
ISY1
F2RL1
MRVI1-AS1
SRRM2
ST6GAL2
PCBD2
TCEB2
PRDX5
IPO11-LRRC70
AGRN
CLGN
MYBL1
PITX3
SMARCA2
MIR181D
CCNI2
MIR196B
MIR4638
MIR4639
MIR93
AXIN1
SDCBP2
FYN
ERO1LB
HNRNPA3
KANK2
OGFR
RAC3
ST3GAL4
RUFY4
NLE1
CPLX1
SNORA74A
TJAP1
MIR4526
SNORD15A
MIR4521
TAPT1-AS1
SLC16A3
SLC16A5
SLC16A6
WIBG
FAM178A
PAGR1
CKM
ZFR
POLR3D
POLR3E
COMMD3
UQCRH
CLU
B3GAT2
TXNDC5
TOPORS
CACNA1H
JOSD2
SPG20
THRB
FAM46C
EIF4ENIF1
GLO1
ASRGL1
CUL2
C19ORF10
FLCN
HOXD8
BMP8A
R3HDM4
PRMT3
CDH22
CDH24
CLCN6
FLRT2
TMEM176A
TMEM176B
BRD1
BRD2
LIME1
LOC728228
RBM41
MIR629
KIF5C
KAT5
GALR2
TTC17
LINC00336
HNF1A-AS1
MRPL24
MRPL27
SLBP
MRPL23
GBA
MMGT1
C11ORF21
C11ORF24
HABP4
LINC00938
SNORA81
NPTX2
ZFP91
FRAS1
KIAA0922
ZSCAN1
SUCO
LINC00936
SRSF7
USP48
ABCF1
HOXA6
EGR3
PPM1M
PPM1L
SHOC2
RNF130
TMEM79
PHYHIP
DNAJB14
ZNF192P1
CISD2
DALRD3
CLNS1A
LINC00620
TSHZ3
TSHZ1
GID8
COBL
PTPN9
PAX6
PTPN3
SCRN1
PTPN6
MIR4514
ZNF610
ZNF614
MOS
ACAD9
NANOS3
PSD
LRCH4
GRK6
CAMKK1
EIF4EBP1
LRCH1
RBCK1
OBSCN
PTDSS2
BAG6
MYO1B
RPS3
SNORD1A
SNORD1B
SLC39A1
CYP2S1
VDAC1
ZNF503-AS1
DENND6A
CSDC2
CNTD1
CTPS1
HOXA13
UTP11L
ARPP19
PSMA7
USP1
C2
SLC6A16
FMR1-AS1
GALT
FBXO44
FBXO43
ZNF322
FAM214B
PTP4A2
E2F3
FER1L6-AS1
USP5
PRKAA1
AP5Z1
GALM
LGALS1
C6ORF100
RAP1GAP2
RMND5B
SFRP2
KCNJ1
SNORD17
SNORD10
LOC399715
SFRP4
CKMT2
KCNJ9
KCNH2
SEPT10
TAPBP
ADRB2
AGPAT4
AGPAT3
MYO19
BLNK
MYO10
MIR4289
C15ORF27
TMPO
RNF38
MIR4738
LRRC25
MPDU1
LRRC20
PEX14
ALDH1A2
SMCR7
EIF1B
RAB3IL1
HIP1
CALCOCO2
UNCX
LOC338797
SOX7
RGS3
LOC100133669
SMARCB1
LOC400752
PIGN
PIGO
C9ORF156
PIGW
ARAP3
PIGZ
CATSPERG
LINC00659
FAM154A
DLEC1
RHPN1
ARAP1
RHPN2
BBIP1
LOC100133445
CCDC176
OAZ1
C2ORF81
KANK4
PDK2
RDH10
MIR5692C2
KANK1
C3ORF37
ATXN1
SEC61A2
FXYD7
TM2D2
MT1IP
ABHD2
TMIGD1
KIAA0141
MAFA
PLIN4
PLIN5
CANX
TRERF1
SLC39A14
MIR4516
CEP120
RBPJ
SESN3
ARHGAP22
ARHGAP21
RTBDN
ZSCAN29
ARHGAP24
VIPR2
ZSCAN20
ZSCAN23
MTX1
FLI1-AS1
CCR10
IFI30
PLA2R1
SOCS6
MYLIP
VAPA
UBR3
TOB1-AS1
NUCB1
HSDL1
WDR54
SOCS1
EIF4G3
LOC731223
ACSL1
SPG20OS
ATP6V1G2-DDX39B
CHTF8
PPIA
FAT4
C8ORF34
RPL9
RASSF1
RPL7
RASSF5
RPL3
RASSF7
TMEM120A
CD151
VMO1
LPPR2
HCST
OGFR-AS1
KREMEN2
ADAM9
RSAD2
MATN4
CPE
MIR638
PLEKHJ1
TSC2
GPBAR1
MIR632
NPC2
LINC00323
LINC00324
CRMP1
TGFB1I1
HTRA3
OXER1
TTC1
C5ORF38
C11ORF35
RNF41
WFDC9
POLR2D
ZNF821
C1ORF148
MIR642A
WFDC1
POLR2L
LINC00920
CCR9
RHOF
ANKRD29
SNORA70
TMEM65
PRDM12
LRIG1
TMEM60
LOC100130705
CES3
ANKRD20A4
USP51
BEGAIN
RNF128
RNF126
IL17RE
RNF123
MATK
AGO2
MCPH1
KDM1A
GAMT
PUM1
FAM120C
SLK
SCML1
MAPK14
MAPK15
AMICA1
LMNA
FCER1G
HBA2
OGFOD3
FZD9
SLA2
TEF
REPS2
GPN3
PTOV1
TES
FAM49B
MAP3K5
FLJ44511
TMPO-AS1
ZFP36L1
ECD
ADA
PDZRN4
ZNF518A
HOXC6
COMMD3-BMI1
ITFG3
B3GALNT2
RASGRF2
PKD1
ZNF484
ZNF138
DDX12P
PRKACB
PSMB4
LCLAT1
HIVEP1
HIVEP2
MKI67
GNMT
RASL12
LPXN
HDHD2
C1ORF234
JUNB
JUND
HIST1H2AM
HIST1H2AI
OVOL2
OVOL1
GNAT1
P2RX5
RMI1
P2RX7
CORO7
THAP11
BCL2L11
BCL2L12
KCNK6
KCNK7
KCNK1
CRY2
CTU2
ZNF557
ZNF555
SNORD2
SCARNA20
ACOT11
TRAF1
BEX4
ISYNA1
BMPR1B
TRAF7
AP4M1
TMPRSS3
GTF2H5
MIR4729
TMEM163
LRRC56
LRRC57
ILF3-AS1
EVI2B
COX7A2L
PCDH8
RPL35
COL14A1
PCDH7
VWDE
WISP2
GNA15
TLK1
GRIN2D
GNA11
ATF5
SH2B3
MOV10
BUB1B
DBN1
MORF4L2-AS1
SLC25A1
SMG5
SDF4
BLOC1S3
SAMD13
OARD1
LINC00672
SYS1
SMG8
PPP2R4
C15ORF39
LOC113230
METTL16
C2ORF91
ZMYM3
B3GALT6
NPR3
ZMYM5
SLC45A4
CAMK2G
SLC45A3
MIR4787
IFRD1
CEP112
OCA2
OSBPL3
CXCL16
LTBP4
GPR146
KAZALD1
GTF2F2
LOC100506100
STARD9
STARD3
MIR19B1
MICALL2
NRSN1
CELF5
HSP90B1
POLR1A
POLR1E
LOC100134229
MIR3188
PTGDR
FAM64A
C22ORF24
PMFBP1
MRPL15
HCG27
TUBA1C
MIR1908
BCDIN3D
LTC4S
AHSA2
ZIC5
DGCR6L
DIO1
ZIC1
TNFRSF4
TBC1D29
NR1H3
HOXB8
TMEM91
GUCY2D
SNRNP200
DST
LOC100631378
PHRF1
NCEH1
LOC283683
PPARA
ING2
DCDC2
VASH1
DNAJC4
SPDEF
DNAJC2
SNORD43
MYZAP
GADD45A
GOSR2
GFPT2
INA
ECHDC1
CD19
C5ORF28
NRN1
C5ORF22
C5ORF20
RAP1B
RAP1A
ACO1
ANKRD36
ZNF835
C1ORF145
KIAA0947
GLS
ANKRD39
SNORA63
NCOA3
NCOA4
SLC22A23
TMEM18
PTX4
GIMAP1-GIMAP5
CIRBP-AS1
ACAT2
CISH
RNF152
MINOS1
MIR99B
BSG
CTF1
GSG1
MCAM
SS18
AMN1
MCAT
SLC27A4
FAM201A
PRAM1
ARL11
AK9
AK8
SLC17A9
SCARF1
LMO1
ZFYVE28
APOBEC3B
MIR19A
PRTN3
POMGNT1
SWI5
MIR3652
TTTY14
MYF6
KRBA2
WRNIP1
ERF
HAND1
MLKL
SH2D3C
MIR1236
AFAP1
CDK18
ZNF124
TOB1
PEX26
LOC100652736
LPIN1
CDK12
ERCC6L2
GJB6
KLF7
TMEM55B
VWCE
MIR4749
TMEM223
PSMC2
AASDH
MTRNR2L6
N4BP2
PAN3-AS1
RRP8
MDC1
NCR3
FAM216A
BATF3
PLEKHM1P
KCNAB2
MEX3C
C9ORF53
C9ORF50
CTSZ
FN3KRP
NCLN
MAP3K11
NCL
ZNF540
SLC1A5
SLC1A1
SLC1A2
SLC1A3
SYCP2L
MIR4751
FRYL
MIR4757
TGM5
LRRC41
KAAG1
MARCH6
IKBKG
LRRC47
TMEM179
LRRC48
CLSTN1
RARA
GNL2
B3GNT2
LINC00273
SNORD12C
SNORD12B
EIF3D
YLPM1
MYL7
TEX22
ARMC12
NABP2
NOL10
CDKN2A
PCYT2
BAZ1B
YIF1B
EDEM1
HRC
SYT8
SLC2A6
SLC2A4
FAM167B
SLC2A1
UBTD2
LOC653486
TAS1R1
LOC285847
MESDC1
TNFAIP8L2
TNFAIP8L1
FUBP3
KATNA1
EXOSC3
MTDH
FLJ16779
AP2B1
HSBP1
YJEFN3
SAP30
TOPORS-AS1
ADAMTSL5
TULP2
CEACAM1
EN1
DISC2
COA4
CEACAM8
PPP1R14B
PALM3
COA1
GTF2IRD1
PPM1N
CRAT
C3ORF18
LOC256880
MIR3194
MIR3196
MIR3190
MIR3191
MPZL3
LOC100507506
SDSL
RALY
MIR1915
ATP6V0A2
USP44
PCDH19
ALKBH2
EEF1E1
MIR762
SMCR7L
PSMB10
SMPD1
ACOXL
SMPD2
ZNF623
GPR78
FLT1
PTPRCAP
S1PR3
S1PR2
VKORC1
OXSM
DNAJB5
TMEM200B
LINC00346
AMDHD2
LINC00340
DOT1L
DIDO1
SLC2A1-AS1
NOP14-AS1
CARS
HNRNPA0
HNRNPA1
RCL1
NIPAL2
ENO1
ENO3
ENO4
LINC00909
CARF
MC5R
TAOK2
CIAO1
USP30-AS1
LRRFIP1
FAM65A
KNG1
IRS1
RNF149
TRAPPC6A
TRAPPC6B
HOXA1
RNF141
CBX3P2
ZNFX1
HOXA9
MIR663B
PTK2
TBXA2R
SERGEF
ALOX15
SORBS1
MAGEF1
SEMA6B
FAM219B
FAM219A
DDHD1
ADCK4
MDM4
CCDC71L
DNAJC14
DNAJC15
NARFL
TNFRSF18
NFKBIL1
ARHGDIA
FEM1C
ASF1B
PRKCI
LIAS
PRKCB
PRKCG
NAT8B
CES2
EBF3
HIST1H3G
PADI6
HIST1H3J
FFAR3
HIST1H3H
MIR1227
NAT8L
SEC11A
FAM195B
ACKR5
PFKFB3
TYMS
GSTP1
ARID3A
ZNF92
GPR132
TEKT3
LOC389641
SCIN
SAC3D1
RAET1E
UBE2J1
SNAR-E
LOC100996455
MIR5584
PPP4R1
ATF7IP
PPIL6
KCNB2
SNORA24
TUSC1
PPP1R3G
CNGB1
CCDC97
MAP3K6
C9ORF47
ZNF571
ZNF579
TPGS1
LUC7L3
FMO2
ZNF207
SNORD42A
TRMU
CASZ1
SHC2
IDH2
CTSD
SH3GLB1
CTSF
EVX2
TRPM4
TOMM34
C16ORF95
HIST3H2BB
RPL13
TMEM102
SNORD4A
SPRED3
LRRC70
LRRC71
C16ORF98
MIR5696
GHITM
NME7
INPP5D
NME1
NME3
INPP5J
C17ORF85
MSANTD4
PGK1
EME1
MSANTD1
EME2
EMD
MIR3679
CLSPN
EPB41
MATR3
DAXX
NT5M
GFOD1
MET
AHNAK
AFF3
TEKT4
PTOV1-AS1
PNPLA2
LOC100288911
C15ORF59
SH3BP2
NKAIN4
NPPB
NPPC
MAP1A
PINLYP
TINCR
UNC5C
UNC5A
PHKA2
SFPQ
UBA5
FRMD8
UBA3
MINOS1-NBL1
DDX39B
KIAA0753
PKNOX2
DNER
C21ORF90
SH3BGRL3
ABCA13
DSCR9
TAGAP
ST8SIA5
PTCD3
NRROS
SIX5
CYP26C1
FARS2
SEC14L1
ILK
ADIRF
ALS2CR12
UPF1
IL1B
KRT8
LOC389247
PHTF2
THSD7A
CTDNEP1
PNO1
TMCC1
RAB22A
MKNK1-AS1
PDCD4-AS1
NMNAT3
NMNAT1
MORF4L2
TAS2R38
CAB39
SPACA5
ACSS1
NCCRP1
MAST1
PLEKHM2
MAST3
GPR62
GMEB2
SLC43A1
TARDBP
CYP1A1
AIF1L
TBL1XR1
SZRD1
GSTM4
LRRN2
PRX
PPP1R15A
LPAR2
PPP1R15B
RRM2
EFHD2
MMEL1
CUTA
DTX3
BIRC7
SNORA48
MOSPD3
OXR1
ATP11C
GNN
EVPLL
PAN3
PAN2
C17ORF59
EBAG9
C5ORF15
CDCA3
TFAP2B
GDF6
GDF5
RSBN1L-AS1
DMC1
MIR153-1
PI16
CPT1A
CPT1C
OTOP2
ZBTB7A
ZBTB7B
MSI1
PDCD4
MIR26B
GLTSCR1
MEST
MCM7
FAM53B
HPGDS
DUSP12
SQSTM1
PCAT6
LPAR6
DNPH1
HIAT1
REV3L
NDUFS6
ISY1-RAB43
TMEM167B
LOC728730
CRIM1
LOC441009
ILF3
LOC100506801
HBM
FLJ45079
FLJ36777
TIMP2
CTRL
CTRC
ISL2
MCF2L2
PKMYT1
CRY1
MIR3153
MROH6
RREB1
ZNF556
CCDC102A
ZNF148
PPT2
CCDC88C
DGCR5
GSE1
SUSD3
CSNK1G3
GPR107
ZNF552
CENPP
PYGL
MAGOH
RNF126P1
SMDT1
SOD1
FAM221B
LOC100507194
KCNN3
LOC654841
C9ORF72
TRAF3IP2-AS1
IP6K2
HTT-AS1
FBXL8
TNFRSF8
CLK4
SCAND2P
CCDC82
OSER1
ROBO4
H2AFZ
INADL
RNF7
SLC19A2
ZNF561
CCDC65
STMN1
FOXK1
HLA-B
NFKBID
PPAT
PPP1R27
CLTA
PGS1
TMEM59L
MIS12
RHBDL1
NGLY1
BTBD17
DPEP2
DKFZP434K028
PLAC8
C17ORF97
PIM1
HAUS2
SLC35A4
TEX40
PXN-AS1
PRSS36
NR5A1
PCOLCE
ANKRD18B
ANKRD18A
DLX1
DLX2
TOP2A
EPM2A
NACA
SDAD1
ISCA2
FAF1
ZCCHC24
SLC26A1
DENND5B-AS1
TMPRSS6
FGF8
MMD2
HIST1H2BO
GET4
HIST1H2BI
HENMT1
GLOD5
SDC2
VAV2
KIAA1432
TNFAIP3
ECI2
HTT
BAIAP3
TVP23C
BEST1
XPNPEP3
NRBP2
PDZD8
DTX3L
GPANK1
SMCHD1
SORCS2
BMP2K
DENND1C
MIR4797
GBX2
CNR2
FOXP4
POLDIP3
RRAD
SMAD5-AS1
SYVN1
CLUHP3
PPP1R12C
DUSP5
LOC606724
SRPX
DUSP1
CUZD1
DUSP2
RPL10
NKD2
LRRC8A
MARK2
SETMAR
ATP8A2
PAQR4
PAQR6
FERMT3
BCOR
FADS1
MIXL1
FADS2
IDUA
LFNG
C8ORF49
VPS36
WDR92
METTL5
ACTRT3
LEP
ZIM2
TBC1D16
TBC1D17
TBC1D14
SRRM2-AS1
AUTS2
NUMA1
MIR27B
HSPA1B
C19ORF80
ADAM15
C19ORF82
BNIP3L
CACTIN
ACAD11
FAM86B3P
FAM83D
ZADH2
HAGH
PLOD3
C1ORF200
DGKH
VAC14-AS1
COA3
PYCARD
DGKA
PTGIS
ALDH6A1
SNRPN
TCERG1L
USP15
MOV10L1
NPM3
SBNO2
RNF166
PEMT
SALL4
MXI1
TXNDC17
UPF3B
BHLHA9
AHNAK2
IFITM10
ZDHHC14
PPP3R1
ZDHHC12
GCOM1
PRKAG2
LINC00189
FFAR1
FAM86FP
JPH2
AP5S1
HIPK1
ANP32A
DUSP22
DUSP26
HBQ1
RPF1
TAZ
EFCAB14
MRPL54
MRPL55
PRIM1
MRPL53
ZNF688
ARHGEF18
AP5M1
FXR1
ESR2
WDTC1
TC2N
MITD1
NPB
LOC63930
POP5
POP4
KLC1
ZNF774
KLC3
CTCF
RASGRP2
MMP15
C12ORF73
HINFP
CDKN1C
UBE2D2
UBE2D3
SNORD60
BAZ2A
SNORD68
DNAI1
APOE
CHCHD6
MYBPH
APOM
MST1
BLZF1
PAICS
FIS1
RSBN1L
NLRX1
TRPT1
GDF11
DLG1
TMEM127
ISLR2
ZNF224
C10ORF114
MIR4763
KCNQ2
KCNQ1
SLFNL1-AS1
HOXC10
BLOC1S4
VEGFA
PMEPA1
VEGFB
HCK
SLC39A3
BNIP1
BLOC1S2
PREPL
RHEB
PSIP1
CABP7
GZMM
MTHFD1L
GZMH
MIR934
SLC35B2
ZNF350
FBXO31
LHX9
ATXN7
ATXN2
FBXO39
EPDR1
MFSD7
COLGALT1
AKAP13
REL
MBOAT4
CDC42SE1
COL2A1
HINT2
GPRC5B
HMBS
SEMG1
CDH17
UNC5CL
TVP23C-CDRT4
ALAS1
WBSCR17
WBSCR16
MIR4540
MAP2
KIAA1598
ARID5B
APBA3
MICALL1
NAA35
NTN3
NAA30
SIX3-AS1
RBM7
PCDH11Y
ANKH
ARL8A
NPR2
EMID1
LINC00489
WDR81
LINC00482
PGF
HOXC5
C8ORF58
MEF2B
DAD1
MIR4434
PEAR1
ESYT1
CXCR3
CXCR2
CXCR6
CXCR4
LRRIQ1
JAG1
IVNS1ABP
NUMBL
CBWD1
TLDC1
QRICH1
ADAT1
BMI1
ADAT3
E4F1
PLEKHO1
RNU86
KLF16
CA9
ARSG
HAP1
EXOC5
EXOC8
E2F8
ANK1
CHRND
MGAT4B
CAMK2N2
CAMK2N1
FLJ22184
BRI3BP
CSF3R
CRAMP1L
EVA1B
TMC6
RHPN1-AS1
TMEM31
LOC100128239
FBXO38
FBLN1
GYPB
ADAMTS1
VPS9D1
PSMG3-AS1
WNT10A
ZNF331
COTL1
LOC100129046
GMCL1
RNF207
CDH5
RPLP1
IFITM3
IFITM2
RAB5A
IFITM5
RAB5B
SENP3-EIF4A1
MIR1470
DFFA
LDB1
PROM1
CCDC40
PAFAH1B1
KIFC3
RNF19A
DPP3
DPP4
VCAN
BHLHE40
MRPL47
MRPL45
NETO1
MRPL48
WNT7B
STARD13
RILP
ARFGAP3
TRIB3
UNC93B1
LAMB3
LAMB2
NEK6
MPHOSPH8
ADAR
U2AF2
NEK8
CDC42BPG
MT1H
MT1G
TXNRD3
MIR33B
DHPS
BUB1
ZNF182
C1ORF35
MIR3180-4
MIR3180-5
SHD
SNORD4B
GLTPD2
EPOR
EGLN2
PLA2G16
SEMA5B
SH3TC1
HS6ST1
MIMT1
NSD1
SNORA4
LOC143666
LOC440461
PLCXD2
ZNF235
CCDC41
ZNF230
DBF4B
RNPEP
SAMD4A
LUM
GPR12
TTPAL
INTS10
GAS2L1
LOC100128885
ZDHHC24
CDKL1
LOC100287015
DUSP10
FBXO22
FBXO21
USF1
RANBP9
CELF6
VGLL2
FBXO27
C14ORF119
RANBP3
PUS1
RALGDS
FBXO24
AIM1
TMEM9
DLL4
TAPT1
TMEM2
TSPO
FAM149B1
DICER1-AS1
RANBP6
LOC284757
C22ORF29
LYRM4
LOC100507156
STX3
STX5
LOC285626
KEAP1
MIR23B
MCMBP
SLAMF7
ZBTB8OS
CRHR2
CA5BP1
PHF12
FBRSL1
EZH1
THAP2
PRSS2
SLC5A5
ECE1
F13A1
MEGF6
UBN2
UIMC1
NLGN3
LPHN1
EVC2
YWHAH
YY1AP1
C22ORF26
NOD2
AQP10
PPT2-EGFL8
ZBTB1
PCMTD1
ATAD3B
CDC42EP2
CARD11
NR4A1
DUS1L
LOC643201
SYNGAP1
MGAT1
ID3
MIR22HG
YKT6
CASC5
PABPN1L
COL24A1
LOC100507547
HN1L
MIR4443
TBC1D22A
ROCK2
LOC150935
MMP9
CBR3
POU2F3
SLC6A1
SLC6A6
NDUFB5
SIVA1
GSR
ACTG2
CAV1
C19ORF35
SUGT1
SNORD12
FMNL3
IL12RB2
ZIC4
CBFA2T3
HCG4
IRF2BP1
NEXN
JAK2
H3F3B
ANKRD46
AQP3
C2ORF27B
WNK2
TBC1D24
LINC00940
IRF2BPL
USP38
GRM4
MIR3150B
ACOT9
USP30
ACOT7
THAP9-AS1
ACOT1
ADCY7
MORN3
EIF1B-AS1
ADCY9
KIF23
RBBP4
RUNX2
SNHG4
SNHG6
GUCY1B2
RTCB
ZBTB22
RBX1
GBF1
PIP5K1A
RNF213
ZBTB25
RRP1
SMIM3
FAM208A
DDI2
MED21
DOCK3
HRAS
ATRAID
DOCK5
MAPK1IP1L
SEPT9
LINC00837
XRCC1
HOTAIRM1
XRCC5
FAM184A
HSPH1
MFF
SLC9A3
LIMCH1
LOC344967
SCNN1D
CDK5R1
C11ORF95
ZFAS1
RBM38
SPRTN
TFR2
PLCB3
ECRP
DOK7
RHOA
SENP3
EPN1
DNAJC5G
ESPNL
USP32P1
SLC6A9
TP53INP1
LAMC3
LOC286059
SCUBE3
ALDH4A1
RWDD3
ITIH3
KLHL24
CDC14B
CDC14A
MRPS21
RHBDF2
C1ORF43
ATP6V1G2
PHF8
PPP2R5E
MLIP-IT1
PPP2R5C
SMIM13
C12ORF57
C2CD4C
SMIM17
MOB3C
FBXO2
FBXO4
GTSE1-AS1
MAPRE2
TBX5
SNORD87
SNORD84
SH3GL1
SNORD82
TMEM38A
SPACA5B
STRN4
HACE1
BHMT
ZHX2
SS18L1
FTH1
[truncated: 1,029 more rows]
