# Supplementary material for: Identifying Network Perturbation in Cancer
Source: PLoS Comput Biol. 2016 May 4;12(5):e1004888. doi: 10.1371/journal.pcbi.1004888 (PMC4856318; doi:10.1371/journal.pcbi.1004888)
Supplement: S1 File — (ZIP) [file pcbi.1004888.s001.zip › files/tf_data/CD34_5k/USF1.csv]

RANGRF
HIF3A
DUOXA2
HIST1H4F
NCBP2
PABPN1L
CELA2A
ARFRP1
ZNF709
HSPA5
HKDC1
FIG4
PIK3CG
SPN
KDM2A
TMEM54
IRX1
IRX2
SP8
JRKL
MUC2
FAM84B
SLCO3A1
CRB3
GK
PRRG4
HNRNPDL
TRAPPC3
CLEC2B
NSL1
ATP2A1
ATP2A3
NOP2
CXORF40A
DENND4A
GTF3C4
VPREB3
CSK
LOC100132111
PAM16
FBXL12
TIPRL
FBXL14
TTL
FBXL19
RRN3P2
KCNIP3
SDK2
KANSL1-AS1
KIRREL3-AS3
DNASE1L1
DNASE1L2
FAM212A
C2ORF49
C2ORF48
CNTFR
SLC12A9
RPS6KA1
RPS6KA5
HLCS
NOG
ATAD1
ITGAV
GPSM3
SNORD45C
SNORD45B
SNORD45A
HMGN4
FAM134C
AP5Z1
MINOS1P1
GANAB
TRERF1
SMAD7
GOLPH3L
SMAD3
SHROOM2
NDUFAF6
FOXM1
LOC100506710
ABHD14B
PELI2
ARF3
FLJ16341
SLC36A4
CKS1B
ARF4
DNALI1
SPARC
ATE1
ELMSAN1
MIR3193
SAGE1
MIR3620
MYEOV
MIR320A
ENOPH1
SUGT1P3
SH2B1
SAR1A
NOL7
SRPK1
OLIG3
NOL3
OLIG1
C1QTNF9B-AS1
FAM20A
DCAKD
FGL2
MIR3936
METTL22
ATP1A3
METTL25
CES5AP1
SPHK1
IPO11
MED31
PGLYRP3
PDDC1
NSRP1
XXYLT1-AS2
RDH8
FAM86C2P
RDH5
CLIP2
PCDHGA11
LINC00278
SMCR7
UTS2
KISS1R
CCDC136
IGFBPL1
FPGS
SP6
PAPPA
FLJ31306
LRGUK
EIF4E3
THAP3
RAB24
THAP8
CFD
MIR3153
MIR3154
PNN
ATP6V0E1
WDR73
WDR72
WDR74
PCK2
LINC00893
DYNLL1-AS1
AHCTF1
SIDT1
SPRED1
VIMP
SFMBT1
TAF8
MIR496
PRPF6
ASB3
MTMR9LP
POLR3GL
ESRP2
ESRP1
CNPY3
C7ORF50
RFC4
LINC00303
PIP4K2C
TRAPPC9
FBXO6
ARL14EP
CHM
TBL3
ARRDC3
COL7A1
RAB27A
KIAA0930
SYS1-DBNDD2
NRXN2
ZNF846
MIR382
TRIM6-TRIM34
UQCRFS1
TEN1-CDK3
GTSE1
MSL1
FOXP4
KCNG3
YTHDF1
LOC115110
NT5DC3
ZNF598
CEP95
C6ORF100
LOC63930
ZNF609
AXDND1
PPP1R9A
ID3
NUDT8
NUDT9
TCF7
IGF1
DPYSL3
NCBP2-AS2
NUDT3
IGFBP5
PHLDB1
ABTB2
ARL2-SNX15
CALML4
SHISA4
PFN1
MEF2D
FBXL20
SHISA9
FBXL22
TRIM6
EPHX3
APIP
ZNF331
AMPD3
EIF2B4
COL24A1
LGR6
MCTP1
C18ORF8
QPRT
BET1
RSPH9
C17ORF107
TPM3
C17ORF100
FBXW9
WWTR1-AS1
UTP15
FANCC
FBXW4
GPCPD1
CLIC6
TGFBR2
CLIC4
MTMR14
NLGN2
UGDH
ASGR1
TMEM145
PTCHD4
TMEM143
TJP2
TJP3
METAP1D
LY6G5C
ECRP
GKAP1
HLA-DPA1
F2RL2
FAM117B
DRD4
MAD2L2
ALOX12P2
ST6GAL1
PCBD2
AGRP
IPO11-LRRC70
NFYA
PITX2
PITX1
SMARCA5
ITGB1BP2
SDCBP2
POR
TOR1B
NINJ1
VCL
CROCC
NBPF15
ASCL5
PBX2
APITD1-CORT
PBX1
SLC16A9
IGLON5
DPH5
FGD5-AS1
COL5A3
KATNB1
NSUN5
MIR4529
TUBG1
WIBG
TUBG2
CPS1-IT1
DCAF8
CFL1P1
DYNLL1
CD34
CD37
TXNDC9
C20ORF141
POLR3D
COMMD3
UQCRH
S100PBP
MIR718
TXNDC5
POLR3H
TOPORS
CACNA1C
GSDMD
SNORA57
WDR62
GLO1
MBNL2
MBNL3
C19ORF10
OIP5
CLCN3
CDH23
CDH24
CLCN6
CLCN5
HOXD3
PER1
C10ORF71
C10ORF76
FBXL18
SLC15A3
BRD1
BRD2
DNAJA3
RBM45
PHYHIPL
MIR154
AKT2
MIR620
F2R
NKAP
RP9P
LINC00338
LINC00337
NCMAP
RNF157-AS1
MIR4651
AES
SLBP
PNRC2
DNAJC28
C11ORF21
SLC31A1
IFNGR2
CD200
ARHGAP5
TDRD10
NDRG4
SUCO
AEN
SRSF5
SRSF6
USP49
LOC100131655
MZB1
SRSF8
PPARGC1B
KCNK16
RNF135
C6ORF25
ZNF229
PJA1
CISD2
SUPT20H
TSHZ1
SMAP2
SIRT6
PAX3
PTPN3
GGTA1P
SLC3A2
CAMKK2
CAMKK1
ATP6V0D1
EIF4EBP2
BAG2
PTDSS1
AGBL5
BAG1
AGBL2
BAG4
ARHGAP5-AS1
MYO1F
ADAMTS10
MTFP1
ARRB1
CHCHD10
VDAC1
MIR24-2
CHMP5
UVSSA
PGBD5
ZNRF3-AS1
DEF6
ANKRD24
TMEM204
DSG2
ZNF107
GALT
SRF
KCNH4
FAM214B
PTP4A2
CS
MIR5003
LGALS7
ARHGAP29
NMU
LOC399715
KCNJ5
CKMT2
KCNJ9
KCNJ8
AGPAT6
NMB
SCARNA16
FAM136A
LOC388948
FOXO3
SMCR9
TMEM156
MIR4733
TMEM159
ALDH1A3
LOC338799
TCIRG1
HIST4H4
LYPD3
FRAT1
RPL22
TGOLN2
SLC35B2
MTM1
LOC100133669
SPAG4
FLOT1
PIGB
PIGF
LOC400752
ILKAP
HPN
CATSPERD
EPCAM
LOC348761
ANKLE1
SERPINB9
LOC100133445
CCDC177
PDK1
KANK1
LNPEP
C2ORF88
SEC61A1
FXYD2
MIR3175
MAFK
PLIN5
PLIN2
ENOSF1
MAFG
PLVAP
SLC39A13
SLC39A10
LOC100130451
DENND3
ARHGAP22
LOC100133286
ARHGAP27
ZSCAN29
ARHGAP24
ZSCAN26
URI1
ZSCAN20
TNNI3
MRPS9
PCGF3
RBP4
WNT2B
RBP7
UBR3
UBR1
ABHD6
LOC730668
KRAS
CALN1
TWF2
SOCS1
TMA16
BMP1
MUS81
EIF4G1
GPR4
EGFL6
CCNF
C19ORF26
C19ORF24
C19ORF25
TTC17
RASSF1
PCM1
RASSF5
HOXC4
G6PC3
CT45A6
FTCDNL1
KREMEN2
THAP10
NCKAP1
CHD3
NEBL
MIR141
MNT
ABHD11
ZNF585B
LINC00324
RNF20
LINC00327
CRMP1
FN3K
TSC1
PSME4
FLYWCH1
MRPL12
IL4R
RCN1
CDC25B
PAQR4
RNF44
DNAJC30
POLR2E
TMPRSS13
RHOH
DAG1
EFHC2
LINC00920
LINC00921
TPRKB
SUV420H2
LINC00925
MPG
DEPTOR
FAM47E
MTFMT
CES2
AIFM2
ASCC2
ASCC1
LRRC10B
AGO3
GAMT
FAM120C
MIR1224
NCOR2
EBF4
BTG2
FZD6
FZD7
REPS1
GPN1
PTOV1
HOXC5
FLJ44511
ZFP36L1
GGA2
PLCD3
ADA
TSNAXIP1
TMEM151B
ADM
FHOD1
COMMD3-BMI1
NUP210L
CD151
TACC3
JDP2
PIAS1
TMEM239
DDX12P
PRKACB
TMEM231
TMEM230
MKI67
GNMT
RASL12
HDHD3
HDHD2
TEX33
TFF1
HIST1H2AI
LOC285696
ANKHD1
C6ORF226
P2RX4
CORO7
BCL2L11
BCL2L13
BCL2L12
KCNK4
KCNK6
KCNK7
MLH3
ZNF554
SNORD5
IDNK
SIN3B
VPS13C
MIR4727
UBAP2
HOOK3
NUP160
TMPRSS3
TMEM160
TMEM163
KIAA1024
LRRC56
ILF3-AS1
LRRC58
FOXN2
FOXN3
PCDH8
RPL26L1
LMNA
TARBP2
SPNS1
NSUN5P1
SDHA
PPCS
SMARCC2
MOV10
IL6ST
CCDC140
L1CAM
CCDC148
DLG1
LHX2
SMG1
SAMD13
OARD1
LINC00672
FKBP11
SMG9
PTGER1
PTGER2
C15ORF39
GATA3-AS1
METTL12
LINC00671
MIR3960
METTL14
SLC38A5
LOC100289511
IGF1R
NPR3
ZMYM5
SOX7
BCAT1
OSBPL9
CEP112
OSBPL3
OSBPL6
LINC00229
UCKL1
CD3EAP
UNC5B-AS1
SNRNP27
CYP26A1
NFU1
CELF6
CELF5
CELF4
FLJ31356
MIR3188
STIP1
MIR3184
C22ORF26
C5ORF38
BMS1
COX20
AKR7L
ANKS3
TNFRSF8
H3F3A
TBC1D24
TNFRSF4
TBC1D2B
MAU2
HOXB2
SAMM50
CUX2
MIR190B
ZNF354A
SMIM19
BRF1
ING1
GSTO2
C12ORF73
CEP170B
ERMP1
HIST1H3H
TTC32
GATSL2
WDFY1
EFCAB4A
ZNF827
PPAP2C
MAP3K1
SNIP1
SLC2A13
IFIH1
SLC2A11
POLR2L
LINC00917
RHOA
LHFPL2
CDIPT
NCOA2
LRIF1
ACO2
NCOA4
ZNF571
FLJ10038
NT5C3A
GIMAP1-GIMAP5
CIRBP-AS1
LCOR
ELL2
ANKRD28
RNF157
RIMS2
SH3BGRL3
MAP4K5
LOC606724
ZNF85
CMIP
MCAT
HCRT
SLC27A2
FLJ46906
AK9
ACPP
ZFYVE26
SLC17A4
LMO2
IL21R
EMX2
SPAG16
APOBEC3B
OXTR
SARS
PRKD2
DHFR
MCRS1
FAM109B
BAD
FAM131C
HAND2
PRPSAP1
ERH
EIF2S3
SHC1
DDX17
SHC2
KLF4
IDH2
MTRNR2L2
TMEM220
FCGRT
NOS1AP
ARFIP1
VWC2
HEATR3
PAN3-AS1
STL
ZNF304
IKBKG
FBN1
CXCR2P1
SH3GLB2
MMP25
MEX3D
KLHDC7A
WNT5A
MTERFD1
ENDOD1
HVCN1
MAP3K12
ZNF540
PPP3CB
FUCA1
UBTF
FLJ31104
SFTPC
LRRC41
MARCH7
CAND1.11
MMP23A
FOXI1
TMEM177
MARCH9
CLSTN1
MIR4520A
HNF1B
EIF3K
TSFM
EHHADH
DHRS2
DHRS3
KIF13B
MIPEP
TEX22
FLJ42102
MKKS
WT1
CCNL2
NAAA
GHRLOS
TSC22D3
C9ORF171
FCHSD1
CCDC151
YIF1B
CCDC157
HRK
YIF1A
SNAI3
SNAI1
CDCA8
PTTG1IP
C11ORF1
SLC2A5
SLC2A3
TRAIP
SLC2A1
CNFN
RHO
LOC284798
NFATC1
NFATC2
NFATC4
C20ORF201
GPR155
LOC100288748
EXOSC1
AP2B1
MADD
SAP30
TOPORS-AS1
ADAMTSL5
NBL1
CYB561
TULP1
ZBTB8A
CEACAM1
EN2
CEACAM6
ANGPT2
MIR5193
TCTE3
KIAA0895L
COPB1
LINC00094
F10
ICMT
LOC100507501
SRRT
ALKBH5
SEC24B-AS1
SCYL3
CDKN2B-AS1
MIR615
ADAM32
ADHFE1
PDE11A
INF2
SET
HFE2
LOC553103
DNAJB5
IFI16
TTC28
TTC27
SUGP1
SLC2A1-AS1
MIR185
HNRNPA1
ELMOD2
LOC100996485
ZNF805
CARF
TAOK2
LLGL2
LRRFIP1
ACOX3
SKIV2L2
ACOX1
UGDH-AS1
OIP5-AS1
TRAPPC6B
CDK4
CDK9
HOXA9
C6ORF15
AMOTL2
PTK7
LCN2
APLP2
MSH3
MGLL
PRKAA2
LIMS2
DPH3P1
LIMS1
SORBS1
PRKY
PRKX
INPPL1
ADCK4
SUN1
CTXN1
KIAA1551
ARHGDIG
BCDIN3D-AS1
DNAJC10
PACSIN1
ASF1B
AMD1
PRKCI
PRKCH
CGB7
COPE
PRKCG
PRKCZ
PADI4
EBF1
HBA1
RBM14-RBM4
CHID1
SPG11
ZNF157
DDX25
FAM195A
SCRIB
GPR137
ZNF790
RPL32P3
GPR132
ZNF799
ADC
FLVCR1
FKBP15
ACTG1
MFRP
FAM3A
FBXO10
FAM129B
ATF7IP
TPI1
PKD2L2
CWC25
CCDC94
TRUB1
TMEM191A
DEAF1
PARD6A
ZNF570
NSG1
ZNF575
FMOD
NUP210
SETDB2
MIR4740
FAM131A
FAM131B
IARS
CCDC73
DLG1-AS1
MIR4749
ERLEC1
SH3GLB1
CCDC78
EVX2
PPP1R37
C15ORF57
TMEM109
JAZF1-AS1
CHERP
SNORD4B
SNORD4A
CTSS
LRRC70
SETD7
LRRC73
CXCL1
UCKL1-AS1
PSRC1
INPP5F
NME3
ZCWPW1
PRSS22
SPEG
EME2
CXORF58
CLSPN
DUOX2
EPB41
PAIP1
GLYR1
AP2S1
NT5M
AFF1
PTOV1-AS1
UNC5C
LGALS9C
DHRS12
GFOD1
TINCR
UNC5B
ERP29
LBX1
CCM2
PDP2
KIAA0754
PHF23
C21ORF91
FBXW11
GNAS
MED13L
ST8SIA6
CDHR2
GRIK3
SAFB2
SHQ1
GNAL
ZHX1-C8ORF76
AGFG1
ASNA1
SEC14L2
SEC14L1
PTAFR
BTBD18
SRGN
IL1B
KRT8
DACT1
LOC650368
THSD7A
RRNAD1
RHBG
KRT86
ZNF318
RAB22A
GMCL1
TSEN2
PDCD4-AS1
LFNG
NDUFA6
THRAP3
COMT
JUND
PLEKHM2
SALL1
MIR668
FAM171A2
RAB9A
MIR4647
C1ORF216
PPP1R15A
STX10
FARSA
PPP1R15B
COLGALT2
CUTA
SNORA40
EIF1
BIRC2
TTF1
OXR1
KRCC1
ATP11B
C1ORF172
LTA4H
DAD1
PAN3
KLF10
RNF170
KLF16
GDF3
GDF1
AKR1E2
GDF6
CBR3
RMI1
PI16
DIO3
CPT1A
CEP68
TPST2
POU3F4
ANXA9
GLB1L
MIR26B
GLTSCR1
GLTSCR2
DFFA
MCIDAS
FAM53A
SQSTM1
HS1BP3
USP3-AS1
CA5BP1
NOC3L
NDUFS8
SEC24A
ILF3
FLJ45079
TIMP1
TMEM183A
SEC24B
MCF2L2
HIBADH
MROH6
MS4A1
DGCR8
DENND2D
CCDC88A
CCDC88C
DDX31
GSE1
ZNF781
MICAL3
COX8A
SLC26A10
VSTM2B
RNASE4
RNASE7
PSORS1C1
VWA7
PSORS1C2
SAFB
SLC41A3
VWA1
KCNN3
KCNN1
ANKHD1-EIF4EBP3
ATXN7L3B
SNAP25-AS1
CCDC82
PKIG
H2AFX
FBXL4
ZADH2
NIPSNAP3A
DDX5
INADL
ZNF569
RNF6
H2AFJ
HLA-J
ZNF217
STMN1
FOXK1
LOC401980
MIR4774
FMN1
HLA-E
EP400
RNH1
PGS1
TMEM59L
ARID4A
TMEM116
C17ORF99
ULK4
PLAC9
BTBD11
C17ORF97
CD9
TEX40
TEX41
SLC35A1
NR5A1
UBXN6
UBXN7
DLX3
ISCA1
TFEC
LMX1A
C8ORF74
DENND5B-AS1
FGF8
HIST1H2BL
GET4
STAT2
OLFML2A
SLC25A43
SLC25A48
SDC4
HOXD13
MAN1C1
NRBP2
DTX3L
WBSCR22
SORCS2
SORCS3
JAZF1
GGCX
DENND1A
ADNP
MIR4797
TNPO1
NR6A1
NAA25
CMTM8
BCO2
COL26A1
DUSP7
MAPK9
SGPP1
GABPB1
RBL1
ATP8A2
ATP8A1
ANKRD34A
STAG3L2
PAQR6
C22ORF15
BCOR
FADS3
HEY2
METTL9
VPS35
WWTR1
SYNGR3
HCG11
PRR5L
NKX3-2
TPTE2P5
CDIPT-AS1
LRRC14B
KCTD6
NUMA1
MIR27A
GPR56
FAM83G
DGKZ
SERPINA1
LOC730227
CPNE3
CMPK1
DGKQ
RFTN1
FFAR2
USP6NL
DGKA
ICK
LRTOMT
LIX1L
ALDH6A1
ANKRD63
MOV10L1
SNRPG
NPM3
NPM2
MIR548AE2
RNF167
GFI1
RNF168
TMEM26
NEDD4L
BHLHA9
BRAF
DUS4L
FABP5P3
ZDHHC16
PPP3R1
SCG2
FAM86FP
P4HA2
P4HA1
UBAC2
SEMA4A
SEMA4C
UQCC
LEMD2
DUSP26
AMZ2
HBQ1
TKT
TAZ
TRIQK
ISM2
ZNF681
LOC100507217
MIR137HG
HSD17B7P2
IQCG
DHX29
DDX49
STRBP
DDX42
MGC16275
ZGPAT
PLTP
LOC652276
KLC1
ZNF774
PLXNB2
GPR113
GCA
ZNF195
RASGRP4
CDKN1C
UBE2D3
MYO18A
BAZ2A
APOF
TREML2
TANK
CHCHD5
APOO
MIR2861
DLD
LOC100287177
NF1
NFIL3
ZNF513
ZNF516
FOXJ1
ZNF222
ZNF223
ZNF226
RPH3AL
CCDC59
TMEM129
SLC39A8
SLC39A9
PPP1R18
NUFIP2
XIRP1
SLC39A6
BLOC1S2
BLOC1S1
ZNF425
ZNF423
SIRPB1
NAB1
ATXN3
NAB2
EFHD2
SOAT1
KIAA0355
MFSD7
SYS1
SCMH1
MBOAT2
REL
SPSB2
HTRA3
NEDD8
SLC25A51
SPI1
CMTM4
CDH17
SKIDA1
MIR323B
P2RY13
FICD
S100A5
S100A4
S100A1
S100A3
PCDHB14
EIF5
TNKS1BP1
SNORA7B
SCAF8
MTHFD2
RIOK3
TMEM63C
APBA1
C21ORF128
C1ORF177
FITM1
FOXP1
EFHB
RBM6
AHSP
ZMYND10
RBMS2
PMS2P5
CORO7-PAM16
WT1-AS
MIR3651
BCL9L
TRIM9
ANKRD12
NUDC
LINC00173
SKA1
JAG2
SRA1
CBWD5
CBWD3
APPBP2
COA4
QRICH1
COA6
BMI1
IL32
PTGR2
MIR645
PLEKHO1
MIR641
SOX21
ARSG
E2F1
HMBOX1
MAGEF1
ACBD6
ACBD4
SMARCD3
PPP1R13L
HOXC6
EEF2
BZW2
CRAMP1L
SNORA28
GABPB1-AS1
EVA1B
TNFSF12-TNFSF13
LOC100128239
MIR4482-1
TNRC6A
MFNG
USP24
USP21
MIR4469
GNG10
ARHGEF1
KIAA1467
CBFB
MKLN1
EEFSEC
HAGHL
LDB1
SSH2
TERF2IP
SEC24C
SSH1
PAFAH1B1
NHEJ1
CENPQ
LPP-AS2
PDXDC1
MIR423
SCARB2
SCARB1
PLEKHA6
EID2
PLEKHA1
EID1
WNT7B
KMT2C
DMRT2
NMRK2
SEC62
ANXA2
TRIB1
TRIB3
ARHGEF10L
NCKAP5L
NEK5
ADAR
ANXA6
NEK8
DDX55
C1ORF51
ADAL
SF3A1
MRPS31P5
MT1F
LOC100130417
TXNRD1
DHPS
ZNF180
C1ORF35
IFT140
MIR937
CNGA3
SHE
SHH
MIR1306
MIR1304
KLRG2
EPOR
DNAH3
NASP
SUPT6H
SEMA5B
SH3TC1
CILP2
LYNX1
ITGA2B
DUSP18
NUDCD3
TMEM131
CCDC47
ZNF236
CNBP
C19ORF43
SAMD4A
ALG1L9P
ADSL
MPLKIP
FBXL19-AS1
FAM167B
MYH9
CDKL1
NDFIP1
LOC391322
ZNF341
LOC401242
TBX15
ZNF345
DUSP12
SLC35C1
GTF2IRD2B
PUS3
POGK
PRR5-ARHGAP8
GNB1
TXN2
DLL3
TMEM2
NUDT19
TSPO
TMEM5
TCEAL3
KEL
LOC285627
BASP1
LOC646278
PHF14
LOC100289656
PHF17
PHF12
RPA1
FBRSL1
PRSS3
NTF3
MEGF6
TEN1
UBN1
LPHN1
RAVER1
ALX3
LOC100506776
ETS2
PCBP1-AS1
YY1AP1
NOD1
AP1B1
RP2
MAT2A
CHRM5
CHRM4
GLRB
CHRM1
SYNGAP1
MGAT3
TUBA4A
TUBA4B
MIR3648
SLC20A2
NCOA5
VAMP2
FEZ2
ABCC1
LOC100289092
OTP
C22ORF34
GPI
KRT39
BCL2L1
PCCB
NDUFB6
SLC6A9
NDUFB3
LOC148413
C17ORF61-PLSCR3
CAPRIN1
MIR650
CAV2
GPR34
CYMP
ZRANB3
SERPINC1
PDCD1LG2
FMNL3
FMNL1
LOC728431
CBFA2T2
IRF2BP2
CLN5
TBC1D20
ZIC2
MAPRE1
MAPRE3
CLN8
ANKRD44
SNORA18
VSX2
IRF2BPL
NR2C2
HAND2-AS1
ACOT4
SCARNA2
PLD4
PLD6
TOR1AIP1
MORN3
SNHG6
PNPO
RBX1
FLJ46066
C14ORF79
HRAS
DOCK1
KIF26A
LRRC36
HOXB-AS1
ZNF70
SEPT3
KANSL1
SMURF2
SLC9A2
CLEC7A
JUN
RBM34
YARS
CDK5R2
TM4SF20
FAM98A
PARP9
ATG9B
LOC93622
MIER1
BAHCC1
EPN1
PTPDC1
NEBL-AS1
F2RL3
TP53INP1
REV1
GIMAP1
SCUBE3
ANG
RWDD1
CDC14B
RPSAP52
RHBDF2
MIR326
RPSAP58
PHF2
PPP2R5C
NADK
LCMT2
C2CD4D
TGFB1
LOC100505636
TBX1
TBX6
GTSE1-AS1
ZNF30
SNORD87
FBXO9
KCNA3
HACE1
ZHX1
ANKMY2
OAZ1
FTH1
SLFN13
APEH
MVB12A
RAD51B
ZDHHC4
CTDSPL2
PRRT4
HSD11B1L
ATL1
GATAD2B
PPIE
VTRNA1-2
MIR4321
MIR4326
HYI
DIP2B
NS3BP
BAHD1
CORO1A
PRELID1
MID2
GDNF-AS1
THUMPD1
SMOX
SLC22A5
NPAS1
THEMIS2
KCNS1
PHOSPHO1
ZCCHC2
TERT
ZCCHC7
ZNHIT2
LBX1-AS1
KIAA0247
LOC654342
MRGPRF
GTPBP1
LOC100287846
TP53BP2
MIDN
UPP1
IL15RA
ABHD14A-ACY1
CASP8
PURA
HES6
ESYT2
BCL6
OR7G3
HECTD2
ADPRHL1
AKT1
LYRM1
SETD1B
LHX9
NKX2-3
S100A13
LINC00152
MRC2
TSPAN9
AHCYL2
ZP3
ANAPC16
ATP2B4
PDE7A
FLII
TTYH1
TTYH2
PAG1
MYC
WHAMMP2
ENTPD4
SPAG6
PCDHGB8P
P4HB
COG5
ATG16L2
HTR6
SNAPC2
GPR27
SERPINB6
FAM76A
ZNF442
ELP2
NQO2
CLEC12A
SIGLECL1
ANKRD33
ST14
PCBP4
DPRXP4
LRP5L
AMH
DDX51
TNXB
SLC4A8
GUCY1A3
PCBP1
NEUROG2
RNF223
LZTS2
AMT
KLHL35
LOC286467
RASL11A
TMEM91
C6ORF89
RHNO1
OSTC
TMEM11
TRIM47
TRIM40
BSCL2
LOC100130899
TBPL1
MIR4492
FAM91A1
NWD1
NRD1
SPOCK2
MIR134
MIR132
HNRNPA1P10
FNBP1
CLDN11
RFWD2
ACD
EPHA7
FAM222A-AS1
ATP5J
HNRNPH3
DIO3OS
CFL1
LSMEM2
GNAI2
ATP5D
GPR144
TBC1D9
ABCA17P
MYL12A
TBK1
MPZL1
MRPS34
GPR148
MRPS30
FGF19
LOC100630918
SNAR-B2
DAGLB
PFDN4
MTHFR
TOP1MT
COL9A3
RGL3
SNAR-B1
UNC13A
ACHE
MNAT1
TNFRSF13C
ZNF521
SEMA3B
RIN3
EMP3
ARHGAP11B
STEAP3
DCP1B
RPS19
ARL2
DCAF13
LATS2
CRCT1
RRM2
PILRB
ZC3H12A
DERA
LOC339666
PAPSS2
SWSAP1
SLC9A3R2
LSM12
BHLHE23
TMEM183B
ADRBK2
LOC595101
TRMT10B
MIR5088
SLC35E1
LOC202181
C12ORF44
UBAC2-AS1
KCNJ12
IGFLR1
PIM3
NEDD8-MDP1
RRAGB
MLXIPL
MAP7D1
GGT1
NAGA
DAZAP1
TMPRSS9
RAG2
C1QTNF5
PTPRG
PTPRF
PTPRE
PTPRA
G3BP2
PTPRN
PTPRK
PGAP1
TLCD1
STK10
STK16
JSRP1
CPQ
DCUN1D3
GAPVD1
GABARAP
BANK1
IRAK1
DEGS2
SAMD1
DOC2A
WDR6
SNORD42A
MAN2C1
WIPI1
TUBGCP5
MIR4466
MON2
SMARCD2
COX6A1
GATA3
SNAP25
MYD88
LOC284395
LINC00637
CCND3
LITAF
SNAP29
FDXACB1
CDC7
CSRP2
AK1
GPR17
TNFSF12
HSD17B10
ZFYVE28
DIRAS1
HMGN2
HSD17B14
ACVR1B
APOBEC3A
MX2
MIR23A
SFXN4
PUM1
CRIPT
TNNT1
LOC285548
SDAD1
EFTUD2
TIMM13
C7ORF10
ASIC1
FTL
UBALD2
ZNRF1
LRR1
ZNRF3
MIR345
MLANA
APITD1
PRDM5
RIPPLY3
GPX4
EFCAB5
CAHM
CRIP1
ANKRA2
KRT19
KLHL24
GIGYF1
TLE3
TMEM80
LOC100335030
GRTP1
PRKCSH
LINC00852
POLK
LOC100128573
PROB1
KCMF1
NDUFV1
HIC1
ASPH
CCDC144B
SIGLEC5
RBM14
PARVG
BEND7
IL17C
NAT2
FAM96A
MIR1247
FAM96B
CUL5
[truncated: 567 more rows]
