# Supplementary material for: Identifying Network Perturbation in Cancer
Source: PLoS Comput Biol. 2016 May 4;12(5):e1004888. doi: 10.1371/journal.pcbi.1004888 (PMC4856318; doi:10.1371/journal.pcbi.1004888)
Supplement: S1 File — (ZIP) [file pcbi.1004888.s001.zip › files/tf_data/CD34_5k/USF2.csv]

RANGRF
HIF3A
DUOXA2
HIST1H4F
NCBP2
PABPN1L
CELA2A
LAPTM5
ARFRP1
ZNF709
HSPA5
HKDC1
PIK3CD
NT5DC3
ZC3H14
SPN
KDM2A
TMEM54
IRX1
IRX2
SP9
JRKL
MUC2
PPP2R2A
SLCO3A1
CRB3
SP7
SNORD17
ACAP2
GK
RAB40B
PRRG4
CLEC2L
MAX
TRAPPC3
LOC100996291
RNASEH2B-AS1
ZNF678
VPS8
SPPL2B
NSL1
ORAI2
ATP2A1
ATP2A3
PRRT1
EVC
ITGA5
MFSD10
HNRNPUL2-BSCL2
GTF3C4
APOA5
DUSP22
VPREB3
SEMA4C
LOC100132111
PAM16
FBXL12
ABCA17P
FBXL14
TTL
FBXL19
RRN3P2
RRN3P1
KCNIP3
KANSL1-AS1
COX5B
FLJ33630
DNASE1L2
FAM212A
POM121C
C2ORF49
C2ORF48
CNTFR
C2ORF44
SLC12A9
RPS6KA1
RPS6KA2
RPS6KA5
KCNH3
PISD
HLCS
NOG
TOP1
ATAD2
TCIRG1
FAM134C
AP5Z1
MINOS1P1
GANAB
NUP133
GHRL
ZNF707
SMAD7
GOLPH3L
SMAD1
SHROOM2
SHROOM1
NDUFAF6
HOXA-AS4
NECAP1
NKAP
LOC100506710
MIR4710
ABHD14B
PELI2
ARF3
FLJ16341
CKS1B
ARF4
SPARC
ATE1
ELMSAN1
ICMT
MYEOV
ENOPH1
FLJ30679
SUGT1P3
C4ORF46
SH2B1
SAR1A
NOL7
SRPK1
OLIG3
NOL3
OLIG1
C1QTNF9B-AS1
FAM20A
RNASEH2B
DCAKD
MIR3936
METTL22
WNT2B
METTL25
MYL6B
CTHRC1
CES5AP1
IFIH1
IPO11
C2CD2
CPEB4
SPNS1
PDDC1
PGLYRP4
XXYLT1-AS2
RGS20
IFT80
RDH5
CLIP2
CLIP1
CDCA7
CDCA8
KISS1R
CD48
FAM84B
CD46
CA13
ABCB8
LINC00094
FPGS
MIR762
FLJ31306
LRGUK
THAP3
RAB24
THAP8
YRDC
MIR3154
MIR371A
PHYHIPL
ATP6V0E1
WDR73
WDR72
WDR74
CFP
PCK2
LINC00893
DYNLL1-AS1
AHCTF1
PPP2R3C
NQO2
TGFB1
VIMP
SFMBT1
TUBA4A
CHI3L2
PRPF6
ASB3
MTMR9LP
SAGE1
ESRP2
ESRP1
CNPY3
C7ORF50
RFC4
LINC00303
TRAPPC9
ARL14EP
CHM
RFC3
COL7A1
SYPL1
RAB27A
ZIC2
C1ORF122
KIAA0930
RFX6
ZNF844
NRXN2
ZNF846
RHBDL1
HSD3B7
TAF6L
DBP
UQCRFS1
MIR16-2
STRADB
TEN1-CDK3
GTSE1
ADNP
MSL2
KCNG3
TBR1
YTHDF1
LOC115110
ZNF598
CEP95
C6ORF100
LOC63930
ZNF609
AXDND1
ACVR2B
PRKG1
PPP1R9A
TDRP
FAM135B
GCA
TCF7
IGF1
DPYSL3
DLD
NUDT3
IGFBP6
OSR2
IGFBP5
PHLDB1
EPS8L3
KLC2
ABTB2
PPP5C
PMS2P5
CALML4
TRIM9
SHISA5
MEF2D
TMEM218
FBXL20
TRIM4
FBXL22
COX17
TIMM13
EPHX3
APIP
ZNF331
AMPD3
AMPD2
EIF2B4
CSMD2
CSMD3
C12ORF73
DNAJB5
MCTP1
C18ORF8
MLF1
QPRT
BET1
RSPH9
MECOM
C17ORF107
TPM3
C17ORF100
FBXW9
UTP15
FANCC
FBXW4
TNFRSF6B
GPCPD1
KIAA1683
PHACTR4
NOP2
NLGN2
CLIC1
UGDH
SSX2IP
TMEM145
PTCHD4
KIAA1045
HOXD-AS2
BBX
TJP2
TJP3
EDC3
METAP1D
LRRC34
LRRC36
MFN2
SOWAHC
BABAM1
ECRP
HLA-DPA1
F2RL2
FAM117B
ABHD14A-ACY1
MAD2L2
ALOX12P2
ST6GAL1
PCBD2
TCEB2
EPN2-AS1
AGRP
IPO11-LRRC70
NFYA
PITX1
ITGB1BP1
ITGB1BP2
FYB
SDCBP2
ERO1LB
TOR1B
ST3GAL1
EDN1
NINJ1
VCL
CROCC
FCGR2A
NBPF15
CPLX1
ASCL5
PBX2
APITD1-CORT
SLC16A9
MIR4526
FGD5-AS1
COL5A3
SLC16A3
NSUN5
TUBG1
WIBG
CPS1-IT1
BOD1L1
DCAF8
ZSCAN31
MSH5-SAPCD1
NDST3
DYNLL1
RAD9B
CD34
ERGIC1
POLR3G
POLR3E
COMMD3
UQCRH
S100PBP
FXYD2
MIR718
TXNDC5
MIR15B
TOPORS
CALM2
GSDMD
CACNA1E
TAF4B
SNORA57
TUT1
GLO1
MBNL2
CACNA1S
C19ORF10
FCAR
OIP5
CLCN3
TRIM26
CDH23
CDH24
CLCN6
CLCN5
PER1
PNKD
C10ORF76
SLC15A3
BRD1
BRD2
DNAJA3
RBM45
FCER2
AKT2
MIR620
YY1AP1
F2R
IHH
UTRN
RP9P
ULK4P3
LINC00337
LINC00336
NCMAP
RNF157-AS1
AES
GRIK3
MRPL23
DNAJC28
MIR4514
CD209
MIR4769
IRS2
IFNGR2
KIAA0922
NDRG4
ACADM
SUCO
AEN
SRSF5
THEM4
USP49
LOC100131655
MZB1
USP40
PPARGC1B
RNF135
C6ORF25
DNASE1L1
PJA1
ENOSF1
PJA2
CISD2
SUPT20H
LINC00620
FAM86A
SMAP2
PAX5
ZNF580
MRPL4
PAX3
ZNF586
PTPN3
GGTA1P
ZC2HC1A
PTPN4
BCL9L
ZNF619
ACAD9
BANP
AHCYL2
MOK
CAMKK2
CAMKK1
ATP6V0D1
NPBWR2
EIF4EBP2
BAG2
BAG1
AGBL2
BAG4
MYO1F
MYO1C
MSRB2
ADAMTS13
ARRB1
CHCHD10
ZNF503-AS1
CHMP5
DENND6A
PGBD5
ZNRF3-AS1
DEF6
ANKRD24
ZNF385A
HOXA10
TMEM204
DSG2
ZNF107
GALT
COL4A3BP
FBXO43
KCNH4
FAM214B
PTP4A2
PRKAA2
CS
MIR5003
LGALS7
ARHGAP29
SFRP2
NMU
LOC399715
KCNJ5
NUP54
CKMT2
KCNJ9
KCNJ8
BHLHE22
SEPT10
HN1
AGPAT6
NMB
SCARNA16
FAM136A
LOC388948
TMPO
HILPDA
FOXO3
SMCR9
LRRC23
LRRC20
MIR4733
TMEM159
GCDH
ALDH1A3
LOC338799
PP2D1
HIST4H4
LYPD3
GCNT2
RPL27
RPL22
TGOLN2
SLC35B2
C5ORF52
SPINK2
FLOT1
PIGB
PIGF
LOC400752
DKKL1
ILKAP
HPN
LOC348761
TAX1BP1
SERPINB9
GABARAPL3
SRRM1
NAB1
LOC100133445
OAZ3
CCDC177
PDK1
KANK2
KANK1
C2ORF88
CAHM
ATG16L2
LOC100289561
MIR3175
MAFK
PLIN2
CDK2AP2
MAFG
PLVAP
SLC39A13
SLC39A10
TRERF1
LOC100130451
NTRK1
NTRK2
ARHGAP22
LOC100133286
ARHGAP27
ZSCAN29
ARHGAP24
ZSCAN26
URI1
C21ORF49
TNNI3
MTX1
OPRL1
RBFA
PCGF3
CD24
SOCS6
RBP4
RBP7
UBR3
UBR1
ABHD6
LOC730668
KRAS
NKIRAS2
CALN1
TWF2
SOCS1
TMA16
BMP1
MUS81
EIF4G1
C19ORF26
C19ORF24
ULBP1
GOLGA8A
CCNI
LYSMD2
TTC17
RASSF1
PCM1
RASSF5
TRIM36
G6PC3
HOXC6
USHBP1
CTIF
KREMEN2
THAP10
FAM200A
CHD3
CHD2
NEBL
MRP63
MNT
SNORA7B
MIR632
GATA3-AS1
LINC00324
RNF20
LINC00327
TSC1
PTS
PSME4
FLYWCH1
MRPL12
IL4R
RCN1
MRPL17
PAQR4
RNF44
DNAJC30
GATSL3
RHOH
DAG1
ITPR2
POLR2L
RHOA
LINC00921
SUV420H2
LINC00925
MPG
DEPTOR
FAM47E
CES2
AIFM2
BATF3
ASCC1
LRRC10B
AGO3
PADI4
FAM120C
MAPK14
MIR1224
PAXBP1
NCOR2
EBF4
AVEN
FZD5
FZD6
FZD7
CACNB1
REPS1
ZNF622
NEURL2
GPN1
PTOV1
HOXC5
FLJ44511
TMPO-AS1
ZFP36L1
HOXC4
AMFR
GGA2
PLCD3
ADA
TSNAXIP1
TMEM151B
EBF2
ADM
FHOD1
COMMD3-BMI1
C11ORF65
NUP210L
EMILIN1
TACC1
TACC3
ZNF484
PIAS1
TMEM239
DDX12P
PSMB9
PRKACB
TMEM231
PSMB2
MKI67
MAP6D1
GNMT
RASL12
HDHD3
HDHD2
TEX33
ZNF319
TFF1
CYB5R1
HIST1H2AI
LOC285696
HIST1H2AK
ANKHD1
P2RX2
C6ORF226
P2RX4
CYBA
CORO7
BCL2L11
BCL2L13
BCL2L12
KCNK4
NEK10
KCNK6
KCNK7
MLH3
GPR137
MLH1
ZNF554
SNORD5
IDNK
ACOT11
SIN3B
VPS13C
RPL3
LOC401980
MIR4724
LEF1-AS1
UBAP2
HOOK3
NUP160
TMPRSS3
TMPRSS6
TMEM160
TMEM163
MIR221
LRRC56
TCTEX1D2
ILF3-AS1
DENND1A
ABCC10
FOXN3
RPL26L1
COX4I1
GRIN2A
SDHA
SDHD
ATF3
ZNF286B
TAP1
MOV10
TMCO4
IL6ST
CCDC140
L1CAM
LOC152586
CCDC148
DLG1
SAMD14
SAMD13
OARD1
LINC00672
FKBP11
SMG9
PTGER1
MIB2
LOC285074
C15ORF39
MIR4291
METTL12
MIR3960
METTL14
SLC38A5
NPR1
IGF1R
NPR3
ZMYM6
ZMYM5
SOX7
PTGR2
MTUS1
OSBPL9
IFRD2
OSBPL2
OSBPL3
SHFM1
DBNL
ADRA1D
UCKL1
CD3EAP
DDX60L
MIR4783
RAPGEF6
SNRNP27
ENOX1
CELF6
NUAK2
CELF4
MIR3188
STIP1
C22ORF26
C5ORF38
BMS1
YARS
AKR7L
ZIC5
DGCR6L
DIO1
H3F3A
VSX2
LINC00681
TBC1D2B
MAU2
POC1B-GALNT4
C6ORF89
TP53I3
SAMM50
CUX2
GALNT18
MIR190B
CERS2
BRF1
ING1
GSTO2
DNAJC9
USB1
ERMP1
DNAJC3
RBM14-RBM4
TTC32
GATSL2
RRP12
ZNF827
PPAP2C
PCDHGB8P
RAP1B
SLC2A11
IER3IP1
ANKRD33
LINC00917
GLS
LHFPL2
CDIPT
NCOA2
LRIF1
TMEM11
BSX
NCOA4
FAM91A1
FLJ10038
NT5C3A
GIMAP1-GIMAP5
NT5C3B
CISH
LCOR
ELL2
LIMD1
ANKRD28
RNF157
ARL8A
CTF1
LOC606724
ZNF85
LDLR
IFITM4P
MCAT
ST7L
HCRT
SLC27A2
FLJ46906
AK9
ACPP
ZFYVE26
SLC17A4
AK1
ZFYVE28
EMX2
SPAG16
APOBEC3B
SLC25A28
PRTN3
OXTR
SARS
PRKD2
CCDC77
CCDC144B
MCRS1
FAM109B
BAD
FAM131C
TMEM69
HAND2
SH2D3C
MIR1236
GIPR
ERH
EIF2S3
TBXAS1
DDX17
PEX26
GYG1
GJB3
CDK16
ST5
KLF1
MIR4749
TMEM220
FCGRT
KLF9
EFR3B
ARFIP1
VWC2
HEATR3
PAN3-AS1
STL
FAM189B
PRSS12
ZNF302
FBN1
ASCC3
CXCR2P1
AGO4
MMP25
C10ORF32-AS3MT
MEX3D
KLHDC7A
MEX3C
RDH8
ENDOD1
RND2
MAP3K15
PPP3CB
FUCA1
UBTF
FLJ31104
SFTPC
LRRC41
MARCH7
IKBKG
MMP23A
TMEM102
LRRC49
TMEM177
MIR1244-1
LOC284648
MARCH9
CLSTN1
CLSTN2
MIR4520A
HNF1B
GNL1
EIF3K
CDCA3
FNDC4
LRRC70
FNBP4
DHRS2
DHRS3
KIF13B
MIPEP
FGFBP2
FLJ42102
MKKS
MTMR1
NABP1
CCNL1
WT1
CCNL2
NAAA
PIR-FIGF
TSC22D3
TSC22D2
C9ORF171
XAF1
CCDC153
CCDC151
YIF1B
CCDC157
NMT1
YIF1A
SNAI3
SNAI1
WRAP73
SDE2
VAT1
SYT2
SLC2A3
TRAIP
SLC2A1
CNFN
RHO
LOC284798
MAN1C1
MESDC1
NFATC2
C20ORF201
LOC100288748
EXOSC1
EXOSC6
SAP30
TOPORS-AS1
ADAMTSL5
NBL1
CYB561
TULP1
EN2
CEACAM6
ANGPT2
MIR5193
COA6
TCTE3
KIAA0895L
PDIK1L
COPB1
F10
MIR3193
LOC100507501
SRRT
ALKBH5
SEC24B-AS1
GPR148
SCYL3
CDKN2B-AS1
MIR615
RFPL2
ADAM32
ADHFE1
PDE11A
INF2
SET
HFE2
LOC553103
S1PR5
TTC28
LOC255654
HNRNPAB
TTC27
FANCI
SUGP1
SLC2A1-AS1
NOP14-AS1
HNRNPA1
REXO4
ELMOD2
LOC100996485
ZNF805
CARF
TAOK2
LLGL2
LRRFIP1
ACOX3
ACOX1
IRS1
UGDH-AS1
OIP5-AS1
CDK4
IGLL1
CDK9
MIR222
MIR4647
C6ORF15
AMOTL1
AMOTL2
PTK7
LCN2
MIR371B
MGLL
MSH5
SF3B3
SPECC1
LIMS2
DPH3P1
LIMS1
TSHR
PRKY
PRKX
BRWD1-AS1
ELAC2
RGL3
SUN1
ADCK2
ARHGDIG
BCDIN3D-AS1
ARHGDIB
DNAJC10
ARHGDIA
PACSIN1
ASF1B
ACBD6
PRKCI
PRKCH
TOP1MT
COPE
MGAT4B
PRKCG
CACNA1C-AS1
PADI1
PRKCZ
HIST1H3G
EBF1
HBA1
LMNA
FFAR1
CHID1
PM20D2
SPG11
ACVR2B-AS1
ZNF157
DDX25
SIRT6
FAM195A
NRIP1
SCRIB
GSTP1
ZNF790
RPL32P3
FBF1
ZNF799
FLVCR1
MFRP
TBX21
FAM3A
FBXO10
FBXO17
TPI1
PKD2L2
PBLD
MIR1244-3
CCDC94
TRUB1
MAP3K1
PARD6A
HNRNPUL2
ZNF570
ZNF571
ZNF575
EVA1A
NUP210
SETDB2
TRPV2
MIR4740
FAM131A
FAM131B
IARS
SHC1
SHC2
IDH2
ERLEC1
RNF216P1
SH3GLB1
KIAA1551
KCNAB2
PPP1R37
TMEM109
JAZF1-AS1
CHERP
C16ORF90
RPL13
SNORD4B
SNORD4A
FLJ44313
EHHADH
RPL19
LRRC73
CXCL1
UCKL1-AS1
PSRC1
NME1
PRPF8
INPP5K
ZCWPW1
FKBP1B
PRSS22
CHURC1-FNTB
CXORF58
CLSPN
DUOX2
EPB41
PAIP1
GLYR1
TIMM8A
TIMM8B
ZNF826P
AP2S1
TINCR
AFF1
PTOV1-AS1
UNC5C
C15ORF57
NKAIN4
DHRS12
STK40
GFOD1
FOS
UNC5B
ERP29
LBX1
PHKA1
GCKR
CCM2
UBA1
KIAA0754
KIAA0753
PHF23
C21ORF91
GNAQ
TAGAP
GNAS
MED13L
ST8SIA6
UBE2C
SAFB2
SHQ1
GNAL
ZHX1-C8ORF76
AGFG1
DPF1
ASNA1
ARHGEF2
SEC14L1
SCG2
PTAFR
BTBD18
CRYGN
LOC283335
SRGN
KRT8
DACT1
LOC650368
THSD7A
RRNAD1
RHBG
TMCC2
ZNF318
SDR42E1
GMCL1
TSEN2
PDCD4-AS1
LFNG
NDUFA6
WAC
KIDINS220
JUND
MAST1
PLEKHM2
SALL1
FAM171A2
RAB9A
SH3BGRL3
C1ORF216
TREML2
STX10
FARSA
PPP1R15B
CACFD1
IL3
CDHR2
SIDT1
PDCL
EFHD2
RECK
MMEL1
CUTA
SNORA40
BIRC2
TTF1
OXR1
KRCC1
ATP11B
ATP11A
RBMS2
CMAHP
SPTBN4
DAD1
FLJ26850
PAN3
KLF10
RNF170
KLF16
GDF1
AKR1E2
PCDHGA11
CBR3
RMI1
GDNF
PI16
DIO3
POU3F3
ANXA2
TPST2
ANXA4
POU3F4
ANXA9
GLB1L
MIR26B
GLTSCR1
GLTSCR2
MCIDAS
ZDHHC22
ZDHHC24
HPGDS
FAM53A
SQSTM1
HS1BP3
USP3-AS1
CA5BP1
NOC3L
EPC1
POGZ
GSTCD
REV3L
NDUFS8
SEC24A
TMEM167A
ILF3
LOC100506801
FLJ45079
TIMP1
LSM12
SEC24B
MCF2L2
ATP9A
HIBADH
MROH6
MS4A1
DENND2D
CCDC88A
PPT2
CCDC88C
DDX31
WHSC1L1
GSE1
THEG
ZNF781
MICAL3
COX8A
ZNF784
SLC26A10
CTNND1
RNASE4
PSORS1C1
VWA7
PSORS1C2
SAFB
SLC41A3
VWA1
KCNN3
KCNN1
ANKHD1-EIF4EBP3
PMS2
ATXN7L3B
DGKH
SNAP25-AS1
ROBO1
CCDC82
PKIG
H2AFX
FBXL4
LOC100216545
NIPSNAP3A
DDX5
TLR1
UBAC2-AS1
ZNF569
RNF6
H2AFJ
HLA-J
ZNF217
STMN1
CDSN
FOXK1
DPY19L1
TRAK2
FMN1
INO80
HLA-E
EP400
RNH1
PGS1
ARID4A
MMS19
C17ORF99
ULK4
PLAC9
C17ORF97
TEX41
SLC35A1
YPEL4
UBXN6
MYD88
DLX3
NACA
ISCA1
TFEC
FAM118A
LMX1A
C8ORF74
DENND5B-AS1
FGF8
HIST1H2BL
HIST1H2BN
GET4
HIST1H2BI
SLC25A40
SLC25A41
OLFML2A
HLA-F-AS1
HOXD12
HOXD13
KIAA1024
XPNPEP2
LIN54
NRBP2
NRBP1
KRT83
WBSCR22
DMRT1
SORCS2
SORCS3
JAZF1
GGCX
KRT86
CWF19L1
LRRC58
MSL1
MIR4797
TNPO1
NR6A1
NAA25
OSTC
RAB22A
SGCA
CMTM8
FOXN2
BCO2
MIR3687
LGR6
DUSP7
MAPK9
DUSP2
GABPB1
RBL1
ELL
ATP8A2
STAG3L2
PAQR6
HNRNPDL
BCOR
FADS3
HEY2
VPS35
GPBP1L1
SYNGR3
WDR90
SYNGR4
PRR5L
PITPNM1
NKX3-2
NKX3-1
TPTE2P5
CDIPT-AS1
FBL
LRRC14B
KCTD6
NUMA1
MIR27A
UNC93B1
FAM83G
DGKZ
SERPINA1
LOC730227
CPNE3
CMPK1
C1ORF200
DNASE2
RFTN1
GNA15
FFAR2
USP6NL
DGKA
TDRD10
ICK
SNORD43
EFNA3
LIX1L
COMT
ALDH6A1
SNRPN
NR2E1
USP15
MOV10L1
SNRPG
NPM3
NPM2
PRPSAP1
MIR548AE2
RNF167
GFI1
TXNDC17
RNF168
TMEM26
BHLHA9
BRAF
ZBTB48
AHNAK2
PACS2
DUS4L
SMARCC2
FABP5P3
ZDHHC16
PPP3R1
ZDHHC19
RIC3
FAM86FP
P4HA2
P4HA1
UBAC2
SEMA4A
SEMA4B
HPSE2
LEMD2
DUSP26
AMZ2
HBQ1
TKT
TAZ
STATH
NCKAP5L
CDC42BPA
ARHGEF11
TRIQK
ISM2
ZNF681
MIR137HG
HSD17B7P2
IQCG
TBL1XR1
DDX49
MYL12A
TC2N
DDX42
PTER
ZGPAT
PLTP
POP5
LOC652276
KLC1
ZNF774
PLXNB2
GPR113
CTCF
GPR110
NUDT8
FBXW11
ELAVL1
RASGRP4
CDKN1C
CDKN1B
LSM14A
UBE2D3
MYO18A
PRG2
ZNF550
BAZ2A
PLXNA4
SNORD68
OR2V1
APOF
PPP1R15A
APOE
TANK
MTHFSD
CHCHD5
APOO
MIR2861
GSX1
LOC100287177
NF1
NFIL3
ZNF513
ZNF516
CDAN1
FOXJ1
ZNF223
TSPYL1
ZNF226
KIF9
KCNK16
KCNK17
TMEM129
KCNQ1
SLC39A8
SLC39A9
PPP1R18
NUFIP2
XIRP1
SLC39A6
DLG4
WDR18
BLOC1S1
CABP7
EMC8
ZNF423
SIRPB1
ATXN2
ATXN3
NAB2
SOAT2
COLGALT2
SOAT1
MFSD7
SYS1
SCMH1
SRGAP3
FEV
MBOAT2
COLGALT1
REN
PTGER2
REL
EPS8L1
SPSB2
HTRA3
NEDD8
SLC25A51
SPI1
CMTM4
CDH17
LOC100129617
P2RY14
SMC4
CDC37
FICD
S100A5
S100A4
BRWD1
S100A1
S100A3
S100A2
PCDHB14
EIF5
B3GALTL
ALG11
LEF1
SCAF8
LRP4-AS1
MTFMT
TMEM63C
APBA1
C21ORF128
NTN3
C1ORF177
TP73
FITM1
FOXP1
RBM6
AHSP
ZMYND10
LOC100289511
C1ORF172
ARL2-SNX15
LTA4H
WT1-AS
MIR3651
NOC4L
BLOC1S2
GYG2
PFN1
TWIST1
ANKRD12
VPS29
NUDC
ESYT2
SKA1
SKA3
JAG2
SRA1
NDUFC2
APPBP2
COA4
QRICH1
DDRGK1
ADAT1
BMI1
FOXP4
IL32
MIR645
PLEKHO1
MIR641
RNU86
SOX21
ARSG
E2F1
HMBOX1
MAGEF1
PPP1R13B
CHRND
ACBD4
CAMK2N2
PPP1R13L
BZW1
EEF2
BZW2
FLJ22184
CEP112
SSBP4
CRAMP1L
SNORA28
GABPB1-AS1
TNFSF12-TNFSF13
LOC100128239
MIR4482-1
TNRC6A
MFNG
FBLN1
USP24
USP21
BCRP3
NDUFC2-KCTD14
GNG10
ARHGEF3
KIAA1467
CBFB
MKLN1
EEFSEC
CENPJ
IFITM5
STRA6
DFFA
LDB1
SSH2
TERF2IP
SEC24C
SSH1
LINC00229
MIR1229
NHEJ1
LPP-AS2
C11ORF1
PDXDC1
SCARB2
SCARB1
CSF2
PLEKHA6
EID2
PLEKHA1
PLEKHA2
EID1
ZNF207
C11ORF80
C11ORF83
CPT1A
DMRT2
NMRK2
SEC62
TRIB1
TRIB2
TRIB3
MIR2276
ATP7B
NEK5
ADAR
DDX51
B3GNTL1
CSRNP1
NEK8
DDX55
C1ORF51
ADAL
SF3A1
MRPS31P5
MT1F
SAMD10
TXNRD3
ZNF185
DHPS
ZNF180
INTS12
UBE2E1
IFT140
MIR937
SHB
CNGA3
SHE
SHH
BLVRB
LOC100505636
MIR1304
KLRG2
DNAH2
DNAH3
NASP
SUPT6H
SEMA5B
SH3TC1
CILP2
MYBPC2
ITGA2B
NSD1
PITPNA-AS1
DUSP18
NUDCD3
TMEM130
TMEM131
CCDC47
ZNF236
LOC100129917
CNBP
HMGN4
SAMD4A
ALG1L9P
MPLKIP
HMGN2
C17ORF72
ACVR1C
FBXL19-AS1
GAS2L2
FAM167B
MYH9
CDKL1
LOC391322
USF2
ZNF341
LOC401242
TBX15
ZNF345
DUSP12
SLC35C2
CELF5
SLC35C1
GTF2IRD2B
PUS3
RALGDS
POGK
PRR5-ARHGAP8
GNB1
TXN2
AGAP3
SATB2
NUDT14
TMEM2
NUDT19
TMEM5
PUM2
KEL
PCAT6
KEAP1
BASP1
C1ORF109
LOC646278
SLAMF6
CRHR2
PHF14
CLIC6
PHF17
STAB1
PHF12
TGFBR2
RPA1
FBRSL1
PRSS3
MTMR14
ECE1
TEN1
UBN1
IQGAP3
GBAP1
TENC1
LPHN1
RAVER1
ALX3
NAA40
LOC100506776
FGD2
EVC2
SMNDC1
CDYL
NDUFS3
NOD1
YWHAB
UCN
AP1B1
PPT2-EGFL8
PCMTD1
MAT2A
LOC100630923
ATAD3A
CHRM4
CHRM2
CHRM1
SYNGAP1
ID3
MIR22HG
DYNC1H1
COL24A1
TUBA4B
MIR3648
LOC100507547
SLC20A2
VAMP3
VAMP2
FEZ2
FIBP
VPS11
ABCC1
LOC100289092
OTP
TMEM143
NTF3
GLCCI1
KRT39
ACADVL
SLC6A5
RAB4A
PCCB
NDUFB6
SLC6A9
NDUFB3
GPR39
FAM129B
CAPRIN1
MIR650
GPR35
GPR34
AXL
CREBZF
CYMP
SERPINC1
FMNL3
LOC728431
CBFA2T3
WDR12
IRF2BP2
CLN5
ANKS3
ENSA
TNFRSF8
MAPRE1
MAPRE3
CLN8
SNORA18
SNORA15
TBC1D24
CLNK
IRF2BPL
SNORA12
NR2C2
TNIP1
HAND2-AS1
VTRNA1-2
ACOT4
MIR4469
ACOT2
SCARNA2
PLD4
PLD6
P4HB
MORN3
MAATS1
RNF181
TCF7L1
ETNPPL
SNHG6
ANKLE1
RBX1
ZBTB20
RNF216
C14ORF79
HRAS
DOCK1
KIF26A
SEPT9
CDYL2
XRCC4
SEPT3
PITPNB
KANSL1
SMURF2
SLC9A2
LOC285627
SEC1P
EVX2
GK5
RBM34
JUP
TFRC
SYT14
NARF
FAM98A
GPR155
ATG9B
LOC93622
MIER1
[truncated: 1,131 more rows]
