# Supplementary material for: Identifying Network Perturbation in Cancer
Source: PLoS Comput Biol. 2016 May 4;12(5):e1004888. doi: 10.1371/journal.pcbi.1004888 (PMC4856318; doi:10.1371/journal.pcbi.1004888)
Supplement: S1 File — (ZIP) [file pcbi.1004888.s001.zip › files/tf_data/CD34_5k/YY1.csv]

SSPN
SSPO
DUOXA2
HSPA6
PABPN1L
HIST1H4K
HSPA9
SSFA2
AGA
PDCD10
SLC50A1
NCBP1
CCZ1B
ZNF708
CBX3
PIK3CG
ZSWIM4
ZC3H13
CRBN
ZSWIM1
SPN
IRX5
TMEM54
SCLY
PPHLN1
CEP89
TMEM19
PCSK5
RAB40C
PRRG2
KLLN
ERI1
SPPL2A
SPPL2B
NSL1
ITGA2
ALDH3A1
MFSD10
DENND4C
SWAP70
IQSEC2
BACH1
FBXL15
PSMG2
KCNIP2
SDK1
INHBA-AS1
GRN
ZEB1
CHST7
CHST6
RPS6KA1
KCNH2
TP53I11
SFT2D1
ATAD1
PSMD12
FRAT2
UTP23
TMEM198B
NOV
SARS2
SESN2
SMAD4
LIN37
VAPA
SMAD3
NPHP1
NPHP4
PTPLB
EXOSC10
PELI1
ARF3
ARF1
SLC36A4
CKS1B
AP3D1
MIR3620
ILDR2
PRADC1
SULT1A1
COX4I2
CABYR
BARX1
SH2B2
BFAR
LINC00676
SRPK3
KDM2B
CCDC117
GNG12-AS1
METTL25
CDC45
CDC42
LOC100289019
SPHK1
CUEDC1
CHP1
NADSYN1
CHP2
SPNS1
SLFN12L
ARL15
ARL16
BIN2
TP53TG5
SRD5A3-AS1
MIR4530
LOC100289495
LINC00273
CLIP1
LINC00271
ETNK1
LINC00278
HEXDC
ATP6V0A1
CNTF
LINC00094
DMTN
AP3B2
PDX1
TPSAB1
C3ORF58
THAP3
RAB26
CALR
CALU
FAR2
ATP6V0E2
HLA-DMB
PCK2
REREP3
AHCTF1
SFMBT2
MIR496
WTAPP1
PCF11
ESRP2
CNPY4
CLYBL
LINC00303
HDGF
KCNS1
UBE2R2
SHOX2
THOC7
SYPL1
RAB27B
RFX8
RFX4
RCOR1
RFX2
MIR382
C6ORF57
HSD3B7
RNF103
PAK4
APC
PAK6
TIGD4
FOXP1
BCL11B
RETSAT
FOXP4
LOC100505495
TBR1
COPS5
C1ORF27
ATXN7L3
VEZF1
PPP1R9B
TCF4
DLD
LOC338963
NUDT4
SEPN1
IGFBP1
ABTB1
PMS2P4
PFN1
NUBP1
DDRGK1
COX11
NXPH1
SEZ6L
NOP9
EPHX3
MFNG
PRSS30P
AMPD2
AIDA
RASGRP1
PPA2
MCTP1
QPRT
IFT140
RSPH3
TPM4
TRADD
FBXW8
LURAP1
UTP18
FBXW4
LOC100505715
KIAA1683
PHACTR4
TRIO
ITGA3
SH3RF1
CELSR3
CELSR2
IER5L
PCIF1
BBX
C16ORF54
ATXN2L
YOD1
RAB14
KIAA1199
FAM117B
SH3PXD2A
TCEB2
AGRP
AP3S2
ZMAT3
SMOC1
HIST1H4F
FYB
ZNF2
MMRN1
POR
CCDC166
ZAP70
MYLK-AS1
OST4
ST3GAL1
ST3GAL4
RUFY1
NINJ1
RUFY3
NBPF12
AP2A2
VASP
DPH1
GHITM
DPH6
SLC16A3
ENO2
NSUN7
SLC16A6
GSX2
RAD51L3-RFFL
DCAF6
DCAF5
PTCH1
CKM
ZFR
ERGIC2
TM2D2
TXNDC8
TOPORS
SPG21
CACNA1C
CUL9
MIR196A2
ATP6V0D1
C19ORF12
C19ORF10
HOXD8
CLCN3
CLCN2
CREB5
CDH23
CLCN7
CLCN6
CLCN5
PER3
C10ORF76
MTPAP
BRD3
LRRFIP2
MIR154
KIF5B
TTC17
LINC00338
NCMAP
RNF157-AS1
GAPDH
C11ORF24
HABP4
DTD2
SNORA81
ZFP91
NDRG1
CMIP
PPM1D
ABCF1
MZB1
PROM1
GSAP
USP42
RNF135
PJA1
SMEK1
ENOSF1
PJA2
GID4
CISD3
CLNS1A
PRKAB1
GID8
PTPN9
RPUSD2
TAF9B
SCRN3
SCRN2
GCFC2
MIR135A1
ATOX1
SLC3A2
PSD
CAMKK2
EIF4EBP1
TEDDM1
RBCK1
BAG6
MYO1G
MSRB3
CTDP1
ZNF503-AS1
ZNF385B
HOXA13
LRIG1
PSMA1
CYB561A3
PSMA7
SLC6A16
SLC6A15
USP3
FBXO41
DPH6-AS1
KCNH4
IGSF22
CS
LGALS2
RMND5B
ENKD1
SFRP5
EIF2AK2
AGPAT5
AGPAT3
SCARNA16
VARS
MIR4284
SMCR8
FOXO1
LRRC20
SMCR5
SMCR7
CDC37L1
HIST4H4
EMC9
SOX7
RGS4
GSN-AS1
LPCAT3
ITGAM
SMARCB1
LOC400752
PIGQ
FAM154A
CCDC170
BBIP1
MPPED2
CCDC176
ATP6V0E2-AS1
KANK3
COL6A3
TM2D1
PTGS1
FXYD2
LOC284080
ZFAND6
ZFAND3
SVOP
PLIN2
CDK2AP2
MAFG
PLVAP
MIR4515
TRERF1
NTRK1
DENND3
SNRNP35
CREBRF
PPP1R16B
ZSCAN23
MRPS7
MRPS6
MRPS5
COL19A1
TSEN54
RBP4
C3ORF36
TOB1-AS1
HSDL2
NUCB2
NKIRAS1
TWF2
SOCS1
EIF4G3
ACSL1
SHROOM1
ADAM9
PPP2CA
CSTL1
NR2F1-AS1
C8ORF86
HOXC9
RASSF8
PCM1
HOXC5
HOXC4
HOXC6
KREMEN2
RSAD2
INTS6
JMY
MIR638
FAT1
ABHD13
NPC1
GATA3-AS1
SPSB4
FLYWCH2
IL4R
TTC3
MN1
RHOV
DCUN1D1
RHOB
RHOA
WFDC2
POLR2H
MPG
PRDM10
MED4-AS1
CASKIN2
RNF128
ASCC2
C9ORF135-AS1
CIR1
MAPK15
MIR2355
MAPK11
C14ORF169
SRGAP2D
SHKBP1
FCER1G
BTG3
OGFOD3
SLA2
C10ORF85
ASH1L
RAP2A
SIAH1
NSA2
TRIM37
FLJ44511
GGA3
TSNAXIP1
ZNF518A
ADM
FHOD1
NUP210L
PKD2
PRKACG
PIAS1
PSMB6
PSMB3
TMEM230
HIVEP2
LPXN
SPG7
HIST1H2AI
ANKHD1
GNAT1
TLX3
C6ORF226
SWSAP1
HIST1H2AC
CORO7
BCL2L11
NTMT1
KCNK6
KCNK3
SNORD2
IDNK
MSX1
ANKRD18DP
PLXNB2
MIR4724
TRAF3
TRAF4
CRYZ
AP4M1
TMEM160
EVI2B
FOXN3
PCDH8
RPL38
RPL35
LMNA
C9ORF135
IFFO1
ZCCHC10
AP1M1
FLVCR1
IL6ST
CCDC147
CCDC149
HSF4
LHX1
BLOC1S4
LHX4
SAMD13
LHX6
LHX8
PTGER1
MIR3960
C15ORF37
B3GALT6
CTNNAL1
MIR5580
AAED1
STK4
OCA2
OSBPL5
UBE4B
SHFM1
GTF2F2
LZTS2
ZNF833P
AKAP8
STARD3
CD1D
CELF4
TANGO6
TANGO2
MIR3186
FLI1-AS1
HCG26
RCN1
HCG23
GTF2B
ZIC2
H3F3A
VSX2
GRM4
NR1H2
NR1H3
FUNDC2
OCIAD2
CXXC5
C14ORF80
CUX1
DSE
TYRO3
CSGALNACT1
GSTO1
DNAJC2
WDFY4
GADD45A
SORT1
WDR83OS
MIR197
SLC2A13
RAP1B
SLC2A11
PRKDC
MKRN2
ZNF835
ITPR3
SLC23A2
LHFPL2
SNORA63
NCOA4
PTX3
FAM194A
SUV420H1
POU6F1
RIMS4
NUGGC
RIMS3
ZNF83
SS18
SLC27A4
FAM201A
PDE10A
ARL11
AK8
ZFYVE27
C20ORF27
LMO1
SLC17A6
EMX2
MDH1B
SRBD1
MIR4740
MYF5
HLA-B
PLCG2
ERF
BSND
SH2D3C
TBXAS1
GFI1B
LOC100652736
TOB2
GJB3
GATA3
KLF7
KLF4
KLF1
PSMC2
PSMC6
HEATR6
ARFIP1
NCR3
NCR1
BFSP1
AGO4
SEC61G
TRIP12
P2RY1
MTERFD3
HOXB13
SNORD37
C9ORF50
MAP3K15
APITD1-CORT
SESTD1
MIR4750
MARCH4
ZXDC
PPM1M
TMEM185B
MICB
UBXN11
B3GNT4
EIF3I
FNDC8
B3GNT2
EIF3B
DHRS1
MTMR9
RABIF
ARMC12
WT1
CDKN2A
BARD1
TSC22D2
TSC22D4
NOMO1
CCDC153
CCDC150
PCYT1B
YIF1B
TPR
CCDC159
SMG6
MIR3973
PLAGL1
CCL3
CCL1
NFATC4
C20ORF201
BCKDK
VANGL1
MADD
SAP30
TOPORS-AS1
ST20-MTHFS
NBL1
CYB561
CYP26B1
CEACAM5
ANGPT1
PPP1R14C
PALM3
CA11
AGMAT
MIR3197
EXOG
MIR1913
LOC100507501
DEPDC7
ALKBH8
PTGDR2
ALKBH5
EEF1E1
ZNF620
RCOR2
TIGD3
STXBP4
ACOXL
SET
S1PR2
ERCC6L
TMEM200A
TBK1
DIDO1
H1F0
HNRNPA3
HNRNPA1
RUNX1-IT1
ELMOD3
CLU
LRRFIP1
SLC22A18
IRS2
HOXA7
HOXA6
TRAPPC6B
CDK5
CDK6
CDK8
CDK9
LIMS1
RCSD1
ADCK4
ADCK2
DNAJC14
RTBDN
RLIM
ASF1A
PACSIN3
MATN3
MATN4
PNN
PRKCZ
LMAN2
HIST1H3H
HBA2
HIST2H2AB
HIST2H2AC
ZNF157
ZNF155
PFKFB2
ITPA
ZNF98
ZNF799
FBXO18
ADD3
SNAR-E
FKBP11
RAET1K
PPP4R1
LTBR
PPP1R3F
CNGB1
MAP3K1
DEAF1
BCLAF1
MAP3K5
ZNF574
ZNF576
CD79B
TPGS1
TRPV3
ATPAF2
LOC653653
SHC1
ERBB4
CTSC
KCNAB2
RPL15
CTSZ
C16ORF95
C15ORF56
FGFR4
FLJ44313
FGFR1
PSRC1
CXCL2
C7ORF10
INPP5K
ZAR1L
PRSS21
CLSPN
DUOX2
HELZ
FBLIM1
TIMM8A
DAXX
NT5C
AFF4
AFF3
RRM2B
C15ORF57
GUCA2A
NKAIN3
ZNF32-AS2
ZNF32-AS1
GFOD2
GFOD1
UNC5B
TMEM234
PHF23
UBE2C
PTCD2
SMPD3
SHQ1
WNT10A
DUXA
CYP26C1
STX1A
FARS2
PTGFR
SEC14L1
FST
LOC283335
SRGN
SIK3
RHBG
TMCC3
GPR158-AS1
NMNAT3
NMNAT1
GPR85
EPB41L1
EPB41L3
NDUFA1
MIR661
GPR62
SLC47A2
MIR668
CD180
GPR68
KIAA1967
WNT1
SZRD1
IL16
STX11
FARSA
CDHR2
PDCL
FAM193B
HIST1H2AJ
JARID2
EIF5
RPAP3
ATP11B
HIST2H2BE
ANKRD16
TXNL4B
ANKRD12
ZNF816
ANKRD10
KLF10
KLF16
KLF15
KLF14
TFAP2B
CBR3
RMI1
DMC1
MIR1470
PI16
ABHD12B
DPP6
PAPSS1
TPST2
ANXA4
ANXA7
MSI2
C1ORF35
MCM7
MCM4
MCIDAS
DUSP16
FAM53B
SQSTM1
CA5BP1
HBP1
TENC1
REV3L
WNT9A
UFD1L
HBM
TIMP2
PARN
PARL
ABCA11P
DENND2D
NHLRC4
ZNF148
RABAC1
WHSC1L1
PYGB
ZNF788
TGIF2-C20ORF24
VWA7
STK4-AS1
ZNF366
ANKHD1-EIF4EBP3
TRAF3IP2-AS1
IP6K1
TRNP1
FBXL8
FBXL5
DPCR1
UBAC2-AS1
RNF2
H2AFJ
C10ORF105
SLC7A8
MIR4774
SLC7A5
PHF21A
NFKBIE
NOX5
CLTC
TFAM
TMEM114
ADRBK2
KANSL1L
HAUS7
AMER2
PRRT3-AS1
NR5A1
UBXN4
ANKRD18A
GTF2H1
TOP2A
FAM118A
ASIC1
RECQL
APLN
HIST1H2BC
HIST1H2BL
HIST1H2BM
MTFR2
OLFML2A
HENMT1
CR1L
TOX2
DTX3L
FLJ31104
FAM122C
NUDT4P1
PDE3B
CWF19L2
GBX2
TNPO1
POLDIP3
MARS2
SYVN1
MAPK3
DUSP7
DUSP1
NKD2
PYGO1
LRRC8C
STAG3L4
PAQR4
FERMT3
BCOR
HEY2
HEY1
WIBG
CCM2L
HCG11
MSTO2P
PITPNM1
RPPH1
TBC1D14
MIR1972-2
MIR1972-1
KCTD7
MIR27A
IKBKAP
TOLLIP-AS1
PLEKHN1
MIR101-1
FAM83D
DGKZ
CPNE8
CMPK2
DNASE2
RFTN1
DGKA
DGKD
DNMT3A
CNP
FOXD4L6
SNRPN
SNRPC
SNRPF
SBNO2
MIR548AE2
RHCG
KCNAB1-AS1
RLTPR
ZBTB48
ADAR
ZDHHC19
PCSK4
FAM86FP
HIPK3
HIPK2
UBAC2
FDXR
SEMA4A
LEMD2
DUSP27
LOC439994
AMZ2
C1ORF56
ARHGEF10
SCCPDH
MUC17
LST1
MBTD1
PTEN
CEP70
KLC3
MMP14
FBXW11
MMP10
ELAVL1
MGC45800
ELAVL3
CDKN1A
BAZ2A
TSTD2
PPP1R1C
MST4
MIR2861
APOM
ZNF516
FOXJ1
C10ORF111
ZNF224
TSPYL1
KIF9
CCDC59
MIR4764
NCAPD3
SLC39A8
SDF4
SMG1
BNIP1
SDF2
MTHFD1L
FBXO36
ATXN7
ATXN3
MYH10
MYH16
RET
MBOAT7
DLK2
MAP4K5
BLVRA
HINT2
HTRA3
NEURL1B
MFSD6
P2RY14
SKIDA1
MIR323B
LOC100507140
SPIB
LTB
GRIPAP1
ALG14
TMEM63A
MIR4787
ARID5B
MICALL2
METTL17
RBM6
RBM5
LTA4H
WT1-AS
WDR83
NDE1
WDR89
CAD
SIM2
HLA-DRA
ATP13A2
NUDC
ESYT2
CXCR3
JAG1
HHIP-AS1
QRICH1
CRYBB1
MIR645
DMXL2
E2F6
ARSG
E2F3
CA2
MAPKBP1
ACBD7
PNMT
CHRNE
CAMK2N2
EEF2
BZW2
FLJ22184
BRI3BP
CRAMP1L
EVA1A
RAD18
TIGIT
TNRC6B
PYCR2
FBLN1
ARHGEF7
GNG12
ARHGEF1
MKLN1
RNF207
TCAP
DPP10
RAB5B
CENPF
LDB1
TMEM229B
CENPV
ACY1
DMRT1
DMRT2
LOC285847
ITGB2-AS1
DHX38
HDC
ANXA5
DHX37
LUZP6
MPHOSPH8
ZNF169
NEK5
BMF
U2AF1
PLA2G12A
ZNF165
MPHOSPH6
ZNF768
FOCAD
ZNF767
ADSSL1
CCDC9
KLRG1
SUPT6H
MTHFD2
MGP
MYBPC3
MYBPC2
ALCAM
ZNF500
PITPNA-AS1
SNORA4
ZNF507
NUDCD3
FOXE1
CCDC42
CNBP
TNFSF10
TREM2
SAMD4A
SAMD4B
MPLKIP
RNF113A
C17ORF72
TTPAL
UTY
MYH7
ZNF341
LOC401242
TBX15
TBX18
SLC35C2
CADM1
RALGDS
GNB2
NUDT17
MERTK
NUDT19
TSPO
UHRF1
CNNM2
CSPP1
MUCL1
LOC285626
TRAM2
SLAMF8
SLC35C1
DNPH1
ETFB
CDADC1
GTF2A1
SLC5A6
C1D
IQGAP1
DRG2
ALX1
MTMR10
RPE
YWHAB
YWHAE
MAP3K7CL
RP9
TECPR1
LOC643201
TCP11
CASC4
PDCD1LG2
C8ORF69
ROCK2
MMP2
BPTF
UPK1A-AS1
SLC6A5
SLC6A4
NDUFB4
FCHO2
FCHO1
ACTG2
LOC643339
NAALADL1
C1ORF226
IRF2BP2
CLN3
QPCTL
DGCR6L
MAPRE2
AQP5
LINC00941
IRF2BPL
LRRC3
LOC389023
ACOT9
USP34
USP36
ACOT1
ST20
RUNX1
BMPR2
SPESP1
RNF215
ZBTB20
ZBTB26
ZBTB24
FAM208B
DOCK3
ATRAID
CC2D1A
CDYL2
CC2D1B
XRCC5
APLP2
SLC9A2
TNRC18
JUN
SLC9A9
CLDND2
TFRC
SYT14
CDK5R2
C11ORF94
FAM98B
FAM98A
PARP9
ATG9B
BAHCC1
MIER3
PARP2
TP53INP1
PAPD5
DDC
RWDD4
SCUBE1
TOLLIP
MRPS27
CD276
C17ORF107
CCDC88A
PPP2R5A
LAMTOR2
PHF1
NADK
RPP38
ZNF32
TBX4
FBXO7
KCNA7
NAV1
OPTN
SS18L1
FHL2
FHL1
TRAM2-AS1
LOC286189
CCDC36
RAD51D
NT5DC3
MEMO1
CTDSPL2
ATL1
MIR5093
SLC5A3
PPIF
GPA33
LGI1
MIR4322
CYFIP2
HYI
CORO1A
YES1
MID1
CHORDC1
ECT2
LHPP
OTUB1
STAM2
TERC
NPAS2
HNRNPA2B1
SYNJ2
ZCCHC2
TMF1
GYLTL1B
PRDM1
ZNHIT6
MYCT1
OSR2
DYX1C1-CCPG1
SLC7A5P1
KIAA0087
LZIC
TSEN34
ARID3B
ABHD14A-ACY1
DRD2
PURB
EIF4A2
LOC100506776
BCL2
FYN
SLC25A3P1
MIR3671
LYRM4
TLX1NB
NKX2-4
NKX2-5
LINC00152
NOSIP
AHCYL2
ZP3
GRK5
FLII
CAPN2
RALGAPA1
ENTPD5
SPAG8
SPAG9
PRRC2C
SPAG7
COG1
CPB2-AS1
FLI1
KLHL6
SERPINB6
PCGF2
PCGF5
GSK3B
MSTO1
EXD1
ATP8B4
ELP3
CLEC12B
DDX50
SIGLECL1
POC5
DPRXP4
LRP5L
GLS
TNXB
GUCY1A3
DDX60L
AMT
KLHL36
C1QL1
DKFZP686I15217
C1QL3
KCMF1
LOC100506990
PLEC
TRIM46
TRIM47
CARD14
PEX5
POMGNT1
HECW2
WNT5B
MIR134
HNRNPA1P10
C9ORF9
SKIL
NCF2
FNBP1
SLC22A20
MIR1258
PTX4
ZNF211
CIRBP-AS1
GPR146
ZNF213
GPR142
MRPS30
ZEB1-AS1
HSPA12A
KDM6A
KDM6B
DAGLB
PFDN5
MTHFR
FMN1
C16ORF86
ZCRB1
OSGIN1
STOML1
PDE4DIP
ATOH8
CLPX
ARL3
IL17F
NSUN4
DCAF11
DCAF16
RRM1
UBASH3A
GRHL3
SLC9A3R1
BHLHE23
UBQLN4
LOC595101
ZNF418
DAPK1
GLIPR2
PIM1
GPER
RXRA
POU4F3
NAGA
PREX2
NAGK
C1QTNF9
LRRC3-AS1
PRPF38B
LRCOL1
PTPRG
CREB3L1
LOC729609
INTS6-AS1
C17ORF97
UBL5
PGAP2
FKBP5
ZNF317
FKBP2
HCRT
CPQ
FKBP9
GAPVD1
GABARAP
ASH1L-AS1
WIPI1
BNC1
MIR4466
ABLIM1
MIR3663
MIR3661
LINC00632
ZNF321P
CCND1
CCND3
CCND2
PRR12
LAT
IPCEF1
NYAP1
HHIP
TNFSF13
MIR630
RASSF8-AS1
ACVR1C
ATP6V1H
MX1
MIR23A
SFXN2
RAD1
SERPINE2
CRYBA4
KRTCAP2
CCT7
EFTUD2
IRGQ
C7ORF13
CHRAC1
FLJ37644
RPRD2
FTL
CBY3
ZC3H8
TNK1
SPDL1
ZC3H3
ZC3H4
FOXG1
APITD1
GPX1
PRDM6
ANPEP
FLNC
CRIP1
HES6
CRIP2
DNMT1
KLHL22
TMEM80
FAM206A
LETM2
POLG
ZNF816-ZNF321P
TRIM58
SLC4A2
PLP2
LOC100128573
CDC7
BRIX1
KCNC2
ADD3-AS1
PARVG
IL17D
MIR1248
BROX
ARVCF
MIR129-1
NAT2
PLCL2
SLC25A42
FAM86B2
NREP
MXRA7
CUL5
UBE2V1
FAIM3
CMBL
GPR150
GPR157
ZNF737
FAM109B
F8
LSP1
GPR158
RELL1
SSTR1
RADIL
TOX
TMEM259
KCNC3
CTNNB1
MYOC
RTP4
BRCA2
RTP3
SGMS1
CPSF7
PPFIA1
RTDR1
SLCO5A1
APOBR
ZFP91-CNTF
AARS2
NOS3
LTBP3
RTN4
HGS
PLA2G4C
TOB1
HGD
USP38
BACE2
RNF114
SLC35F2
H3F3AP4
IER5
SPIRE1
MBD4
CMTM3
ZNF467
AVPR1A
MPC2
MIR4692
TSPAN12
TSPAN14
HPS5
INSRR
SLC25A10
TEPP
NFE2L3
NFE2L2
NFE2L1
LOC375295
METTL7A
RBPJL
MCHR1
CNOT3
KIRREL2
CACHD1
ZNF644
ARID1B
ARID1A
C1QB
KLF9
YEATS4
GLIPR1L1
DDAH1
TCTA
MIR487A
MBLAC1
TEFM
ITGB2
LOC100507577
CYR61
FUK
MIR3615
GPKOW
YPEL3
TIMELESS
ITPKC
STK24
CLDN3
ORAI3
ORAI1
C19ORF57
SNORA70G
SMYD5
RAB8A
UHRF1BP1L
TELO2
BCAR1
TMED2
HOTTIP
RNASEH2C
IRF8
HIATL1
CLK1
CLEC10A
EFNB1
HDAC9
CIRBP
AHI1
SH3BP1
LOC284837
MGC72080
CBX5
CBX4
MXD3
CBX2
TMEM220
KIAA1549L
ZBTB10
FASTKD2
ERCC6-PGBD3
MIR759
ZBTB18
CYB5D2
TRAPPC11
LINC00467
RAB10
CLASRP
LINC00461
LYSMD3
LYSMD4
KLHL18
C6ORF62
LAMP5
NAT16
IGF2BP2
LOC606724
DLC1
ZFP36
OMP
HKR1
SMEK2
AMIGO2
NRF1
ERCC1
USP2
CRNDE
ERCC6
C6ORF100
SOX9
MRPS12
SOX2
RNF32
OPRL1
SOX4
CEBPB
SERTAD3
GABARAPL1
ARAP2
ZNF727
GABARAPL2
UNC119
DVL2
KIAA2022
MED14
ABCB8
SNURF
LSM7
ABHD14A
ABHD14B
LOC100131060
TLX1
NOTCH3
KAT6A
TGIF2
C17ORF89
CRLF3
IST1
RLN3
RANBP10
SLC30A7
MPP2
MPP1
EML6
RORB
RORA
PLEKHB2
MAGI3
FAM110D
ZNF471
TAGLN3
NGEF
CFL1P1
EXTL2
SNORD83A
SNORD83B
MAN1A1
REXO1
SNRPD2
OSBPL1A
MYLK
SYNGR1
LOC152225
NCAPG
HDAC10
CAND1.11
NOP14-AS1
CARM1
GOLT1B
CRTC2
B9D1
TNFRSF19
SDHAF2
MAML3
ENTHD2
FNDC3A
LOC729930
C19ORF40
HERC1
RPP25L
HERC3
CCDC136
CR1
TNFRSF1B
RARG
LOC100289580
MRPL4
POLE4
LOC284023
SULT2B1
NXNL2
SOGA3
GGNBP2
C19ORF66
PTH1R
ZNF587
DTNBP1
DOHH
CAPS2
SNX10
HPRT1
ICAM1
GFM2
DPM3
CTDSP1
BCL7A
CTDSPL
C7ORF73
APOA1BP
RABGEF1
SMTN
CRYAA
TYW3
MIR3136
SRP68
LINC00478
WDR18
CDH15
LIMK1
LINC00466
BMPR1A
WASL
NLRC3
PTPN21
RNU12
NEFM
NEFL
PCP4L1
SERPINI1
MALT1
TMEM220-AS1
KMT2A
FLJ27354
C6ORF136
LOC63930
PKN1
MTPN
RHOBTB3
ALDOA
MAFG-AS1
FAM43A
SPATA2L
ABCC1
BCL2L1
MDFI
DHCR7
GSC
BDNF
ZNF76
GSN
RPL22L1
NDST2
ZFP1
LIG4
ANKMY2
KHK
LIG3
APEH
PTBP1
FAM19A5
HK2
TSPAN2
TSPAN9
NKX6-3
MRPL1
ZNF444
CABLES2
SCGB2A1
MEGF10
MSRA
C12ORF10
ZZEF1
CORO7-PAM16
PDGFA
PABPC3
GLUL
DNM2
PSENEN
FLVCR1-AS1
DENND6B
SAMD3
IFT122
SLC33A1
MIR4258
MYL10
HCAR1
RIMKLB
NPHS1
CATSPER2P1
TAF7
TAF6
CCDC69
C16ORF72
ETV6
AQP7P1
U2AF1L4
TAF8
TSPAN33
ELMO2
YIPF6
BTBD1
RAD23B
ITGA8
OBFC1
C4ORF32
ABL1
ABL2
C8ORF34
CCDC103
CYB5R1
MIR4657
HIATL2
MIR4651
HNRNPK
NUTM2A-AS1
PML
IL4I1
HNRNPD
HNRNPF
TMEM205
NFIC
SPATS2
CECR7
SHOC2
SLC13A2
HMGA1
SERPINF1
REEP6
VPS26B
PLGRKT
ID3
RGS19
EMX2OS
LINC00265
MIR24-2
WIZ
LOC284454
PALD1
CD52
EEF1E1-MUTED
CHGA
IL12B
TMEM26
SRF
LOC100130298
MYO16-AS1
RAB36
RAB35
HJURP
TAF6L
C3ORF67
TATDN3
HRASLS2
MTA2
LONP2
COL8A2
CLASP2
MIR4444-1
PDIA3
DMKN
LUZP1
ARMC8
MIR485
LOC100294145
BICD2
BICD1
PLEKHG2
PLEKHG3
SELO
PLEKHG6
PLEKHG5
ST3GAL4-AS1
SELV
NFIX
FOLR2
