# Supplementary material for: Identifying Network Perturbation in Cancer
Source: PLoS Comput Biol. 2016 May 4;12(5):e1004888. doi: 10.1371/journal.pcbi.1004888 (PMC4856318; doi:10.1371/journal.pcbi.1004888)
Supplement: S1 File — (ZIP) [file pcbi.1004888.s001.zip › files/tf_data/CD34_5k/ZBTB33.csv]

RNF10
HIST1H4E
PPAPDC2
STK11
CPD
SNAP91
PPAP2C
DUSP22
SEMA4G
DLG1
ZNF878
MRPL54
LHX9
C15ORF39
HIST1H2BC
ZC3H14
ZFR
SV2A
IRX4
FOXQ1
NPR2
WDR1
ALOXE3
PPP2R2C
APRT
ABLIM2
GATA4
ANKRD18A
MIR4665
LMTK3
TTI2
UCKL1
TRAPPC1
HCN2
CEP76
CEP72
HMGN4
RASL10A
ELAVL2
ATP2A3
CELF5
XRRA1
POLR1E
MIR3186
FZD10
TANK
GSX2
LOC100652772
AHSA1
ZIC5
JAK2
PSMG2
CCL27
GAR1
MT1JP
HOXC10
CNTFR
BRF1
MIR608
GSTO1
PSMD10
PPTC7
TTC33
USE1
TMEM198
FOXC1
ATXN1
TMEM88
C5ORF28
ACP1
RALBP1
NRN1
KCNJ5
VAPA
LETM2
MIR4309
HS3ST4
HOXA-AS4
KIAA0947
DCTN3
ATP8A1
TNFSF13B
NDUFV2
SLC25A51
NCOA6
TMEM18
CDC34
RET
RBM14
INHBE
IL17C
ZNF83
AIMP2
NAT6
SUGT1P1
NACAP1
OPRM1
HOPX
MVD
NOL8
FAM201A
RAB11FIP3
RAB11FIP2
APBA3
C21ORF128
AK3
AK2
LSP1
FAM20C
CHAF1A
RBM4
PSMD8
SPCS2
WRNIP1
C1ORF86
KIAA2026
ARL16
LPIN2
ZNF200
MIR4434
CDK14
CDCA3
GRIN3B
SLIT2
MCUR1
KLF9
CNOT4
KISS1R
ITGB2
HGS
KIF18B
MRS2
KLF10
PDX1
APC2
MEX3D
PHOX2B
CETN4P
MIR641
TRIM2
E2F3
STMND1
SPIRE1
ITLN2
TPSD1
DPPA2P3
CHPF
LSMD1
SYCP2L
GRHPR
LIN7B
GMDS
MIF
REXO1
CD70
PRPF3
MLLT3
SLC25A10
RARG
SETD5
ADRA2C
CNPY2
FOXF2
DYRK1A
HMG20B
CRISPLD2
CDKN2A
IFITM5
RFFL
PTRH1
UBE2R2
PALM
CDKN2B-AS1
PROM1
LINC00982
HRC
RNF19A
PTGES3
ZCCHC7
SLC2A5
ORMDL1
RFX2
RFX3
GNG7
PHB
STEAP1B
DMRT3
SYF2
CCL5
EMR1
ZNF592
MGC72080
ARFGAP3
LOC100507577
EXOSC3
ARL4C
MIR3614
TOPORS-AS1
YPEL3
ZSWIM4
U2AF1
KHSRP
DDX54
NES
CNTROB
MT1M
EN2
GPR160
IKZF2
MT1A
NRTN
INCENP
DPYSL2
FAM63A
TCF3
PTPRCAP
NUDT2
NPFFR1
SHB
SCMH1
GAS2L1
EPS8L2
STK32B
HOTTIP
RALY
PPP5C
FAM78A
ATG4A
NADKD1
TRIM8
ELOVL2-AS1
BBS12
TMEM215
ZNF500
ALKBH5
TEX19
HDAC4
GCH1
ZNF235
KIAA1462
ZFHX3
FAM81A
MIR615
CD300LD
IFI27L1
TXNIP
TBC1D7
ATXN7L3
USF2
MLF2
NLRP1
HSD17B14
ZBTB14
HFE2
FANCG
TTC28
TRAPPC11
PHYHIP
RANBP3
XK
TRIO
MIR196B
HNRNPA0
C6ORF62
LOC100128568
KIAA1045
FOXB1
IGF2BP1
UHRF2
MIR210HG
SNORA57
FAM65A
LOC100507156
HOXA7
MYO9B
AATK
FAM32A
CBX3P2
HOXA9
TGFB1
USP5
IPO11-LRRC70
AGRN
VAV2
SLC5A5
LOC100996325
SMARCA2
SEMA6B
UBN2
C5ORF42
MIR4638
SERTAD2
CEBPE
ALX1
CDYL
MED13
LOC100133612
RP2
PRKCD
CASC3
CASC2
TCP11
AP2A2
HMHA1
RBM14-RBM4
WFIKKN2
DDX24
VPS16
NSUN2
CUL4A
ARID3A
VTI1B
POU2F1
APOC1P1
NDUFB6
LRRC16A
PPP4R1
FCHO1
TXNDC5
NAALADL1
TOPORS
SLC35G2
LUCAT1
FAM50B
DLGAP1
MST1P2
ISG15
LOC100132078
MSTO2P
DLG1-AS1
TRIM24
KCNAB3
HIST3H2BB
ACOT7
FLJ22447
LRRC70
FGFR3
ITFG2
UCKL1-AS1
TTC23L
CNN2
SYK
KIF24
LOC100132356
TTC16
SURF6
MIR3918
MRPL23
HRAS
GAB2
DNAJC21
LOC100506639
ZNF850
MIR31HG
RICTOR
TWSG1
PLIN2
LIMCH1
PNPLA2
LOC344967
CARD8
CAPN10-AS1
RBM33
CHEK1
PLCB2
RALGPS1
GFOD1
TUBB6
TSHZ3
TSHZ1
EPN2
PAX5
SDHAP3
SCRN1
LMNB2
CCDC135
RWDD4
ABCA13
SETD5-AS1
CD274
SAFB2
CAMKK1
GNAL
SPATA6L
SH3YL1
VMAC
C12ORF52
MYO1B
MOB3B
RPS6
FBXO4
ADAMTS17
ARHGEF1
SH3GL1
CD83
TALDO1
HOXA13
LINC00051
RABEP1
SLC8A3
NDUFA11
HMGCS1
LY6D
C7ORF73
FOXD4
MAST1
CR1
UCHL3
NNT
MYL12A
PLXNA3
GAREML
SZRD1
ATL1
CAPN10
TMSB15B
PDE4A
MIR210
MYO10
RECK
AATK-AS1
MAP4K5
JARID2
CORO1B
MAP2K2
CORO1A
GNE
TCP10L2
NR1D2
ANKRD11
LYPD6
LYPD5
LOC338797
LOC100508120
LOC284889
LPCAT1
PPY
PIAS1
ACY3
ZBTB7A
ZBTB7B
LOC284998
METTL12
VWA1
MIDN
SNAPC3
ARID3C
CRABP2
RHPN2
OAZ1
PDK1
KANK1
MYLIP
CYB5D1
HES7
BCL3
FLJ45079
ABHD17A
PLK1
AKT2
LDLRAD4
PCDHGB6
NKX2-3
NKX2-6
ZNF77
ENOSF1
RREB1
MIR4516
STUB1
RBPJ
RXFP4
WHSC1L1
PDE7A
ARHGAP21
RTBDN
PTBP1
CENPP
BLNK
OPRL1
SAFB
RANGAP1
CCIN
CSNK1G2
UMODL1
AFTPH
C9ORF72
PMS1
PMS2
ELFN2
HK2
HYAL1
ZADH2
C1ORF174
HYAL3
C19ORF26
L3MBTL4
TBX6
WDR26
PP7080
FOXK2
TBRG1
HOXC5
HOXC6
UBE2L6
FZD10-AS1
DEK
LPPR3
SSU72
LPPR1
KREMEN2
RHBDL1
DPEP3
C17ORF99
CHD4
HAUS8
SNORA7A
PVRL2
SAMD1
ANKRD18B
NEUROG1
MPDZ
DKFZP686I15217
ARPC2
IFT74
GYS1
RHOH
ELP6
ACO1
CAPG
ANKRD29
TRIM41
PRDM16
TMEM64
CDC27
PCID2
LOC100127983
PDZD4
ELOVL2
SPOCK1
RNF126
MIR4666A
MATK
HIST3H2A
GAMT
VBP1
SMCHD1
GRASP
PCED1A
LINC00494
LOC100271836
ATP5D
MIR4797
RAB8A
TMED3
GNL3L
ZNF622
ZNF623
TMEM107
HNRNPL
SRD5A1
TES
DLC1
LOC100507175
NKD2
PRUNE
LOC441242
SLC13A3
PAQR5
UNC13B
MPV17L2
ACHE
ZNF518A
EMILIN2
PFKL
VIPAS39
PLGRKT
PAIP1
RGS19
NXT1
RNF144B
NKX3-2
ZNF131
ANKRD33B
CIC
RPS15
SPG7
TMSB4X
EID1
VCAN
SLC33A1
DCAF12
AMZ2P1
R3HDM4
JMJD8
HIST1H2AC
RAB37
RAB31
GRHL3
PPP1R2P9
CPNE7
BRPF1
N4BP2
LDHD
LDHB
LRP10
LRP12
RRAGA
KIAA1432
LRRC56
DENND1C
EIF3G
SNRPG
PACS2
NFIC
NFIB
RCC2
PTPRS
PEMT
BBS1
RUVBL2
RPL32
PCDH7
PTPRM
MYOZ1
FOLR2
SNAI3-AS1
