# Supplementary material for: Identifying Network Perturbation in Cancer
Source: PLoS Comput Biol. 2016 May 4;12(5):e1004888. doi: 10.1371/journal.pcbi.1004888 (PMC4856318; doi:10.1371/journal.pcbi.1004888)
Supplement: S1 File — (ZIP) [file pcbi.1004888.s001.zip › files/tf_data/CD34_5k/ZEB1.csv]

KHSRP
REM2
PROCA1
AGA
DET1
ZNF709
KIAA0907
ZSWIM4
ZC3H10
RNF114
CRBN
SPTLC2
ZC3H14
TMEM59
KDM2A
TMEM54
ABCD4
FOXQ1
SP9
LOC100505666
ZNF41
GRINA
CRB3
CRB2
OPA1
G2E3
ERI3
LMO4
SPPL2A
CTBP1
NTHL1
SPPL2B
ORAI1
DENND4C
IQSEC1
SWAP70
IQSEC2
VPREB1
BACH2
LOC100132111
LOC100652772
PSMG4
GMDS
TIPRL
WSB2
TTL
FBXL19
FBXL18
SCARNA16
H19
GATAD2B
GRN
RPS6KA1
RPS6KA4
TP53I11
SFT2D1
PSMD10
SIGMAR1
FRAT2
GIT2
FOXC1
LRPAP1
SMAD7
FOXM1
FZD10-AS1
BCAR3
ELMSAN1
MIR3193
FAM71E1
DRAP1
ZSCAN12P1
SH2B1
MOB2
OLIG2
PQLC2
RAB11FIP3
IRF5
CCDC116
CCDC114
CCDC111
METTL23
METTL20
CXXC5
CDC45
CRTAP
AGGF1
CUEDC1
C2CD2
HMGB1
CHP2
SPNS1
SLFN12L
BIN3
JRKL
RGS20
ARHGEF16
MIR4531
DPYD
LOC100289495
CDCA2
CLIP2
CLIP1
CDCA7
ETNK1
LINC00278
KISS1R
FBXW4P1
CA11
DMTN
ATG4A
FPGS
MIR760
PHOX2B
UPK2
CDH23
NAP1L1
WDR73
FAM193B
DYNLL1-AS1
SIDT1
CCRL2
BRK1
PRPF6
ASB2
MTMR9LP
MR1
RELT
LOC100506385
ESRP2
CNPY4
LINC00303
MRPL34
MRPL35
LEFTY2
RINT1
LOC283710
KHNYN
PDE8A
SYPL1
RCOR3
AVPR2
NRXN2
ZNF846
RFX3
ELK3
YDJC
RNF103
DBP
UQCRFS1
FOXP1
PAPLN
MSL1
IL10RB
COPS3
ZNF592
ZNF593
PINK1
MXD4
ZNF609
AXDND1
CAMTA2
KXD1
CEP70
FAM135B
GCA
TARS2
OSTM1
NUDT1
TK2
COL16A1
CKLF
KLC2
GJA3
PRR7-AS1
CALML4
TRIM9
COX19
TMEM211
TMEM217
CREM
MEF2D
TP53BP1
MSLN
SEZ6L
FBXL22
COX17
TMC6
EPHX3
EPHX4
ANKRD13A
AIDA
TMC8
CD300LG
CD300LF
CSMD1
MALAT1
RASAL2-AS1
ZNF804A
TPM4
TRADD
FBXW9
UTP18
FBXW4
LOC653653
LETMD1
SEPHS1
FAM159A
FOXL2
PCIF1
TSEN54
C16ORF54
PPAN
BABAM1
ISY1
SH3PXD2B
TNFSF4
SVIL
TATDN2
KTN1
ACVR2A
TCEB2
TCEB1
AGRP
AP3S2
CLGN
ZMAT2
SLC26A4-AS1
MIR3545
OTUB1
POMZP3
MIR3940
RPS14P3
ST3GAL4
RUFY2
FCGR2A
CPLX1
AP2A1
VASP
PBX3
CYP7B1
BCL6
MIR4521
SPAST
COL5A3
SLC16A3
SLC16A6
FAM71F2
PTCH1
DYNLL1
SND1
PTGS2
KHDC1
ZNF321P
POLR3E
POLR3H
CACNA1I
DCK
GSDMB
DLGAP4
PSD4
CUL5
ATP6V0D1
CACNA1S
WDR65
BMP8A
R3HDM4
CDH22
PRMT1
CDH24
CLCN6
PER2
BRD8
RRN3P2
BRD4
CARHSP1
KAT8
DOLPP1
DNAJA4
ORMDL1
MIR150
MIR623
MIR621
GALR3
LINC00338
LINC00337
SLBP
PNRC2
DNAJC28
C11ORF21
GAB2
KAT2B
HIF1A
NTSR1
ARHGAP4
NDRG2
CMIP
ZSCAN2
THEM6
SRSF7
USP49
PPM1B
PPM1A
MSMP
PPM1N
MZB1
PPM1J
DNAJB13
TMEM79
CANX
C6ORF25
MADCAM1
TMEM70
CISD1
MRPL4
PAX3
PTPN3
PTH2
PTPN7
ZNF616
CBX3P2
NANOS3
SUZ12P1
PSD
MOK
CAMKK2
NPTXR
HIST2H3C
HAPLN2
BAG4
MYO1F
MYO1E
MSRB1
LOC100505738
ADAMTS13
PLCE1
SLC39A1
VDAC3
VDAC1
MIR24-2
MEOX1
CSDC2
DHX58
HOXA13
CBLN3
SLC22A18AS
HIST2H2AA3
HIST2H2AA4
SLC6A16
CAPN2
CPSF3L
ERCC3
KIAA1324
SRM
IGSF22
CS
RMND5B
ENKD1
RPSA
SFRP5
SNORD19
RALGAPA1
TAPBP
ADRB3
NMB
EREG
FAM136A
MIR4289
C15ORF27
MIR4642
MIR4739
LOC100294145
MPDU1
LPGAT1
ANGEL1
ALDH1A3
EIF1B
PRICKLE4
LYPD3
CALCOCO1
CALCOCO2
RPL26
UNCX
GSN-AS1
LOC100133669
PIEZO1
PIGO
HPN
PIGZ
TMEM72-AS1
DLEC1
GABARAPL3
LOC151484
ATP6V0E2-AS1
MYLIP
TM2D1
FXYD5
LOC100289561
MT1IP
MAFA
CDK2AP2
MAFG
PLVAP
FASTK
SMAP2
MIR4516
LOC100506115
NTRK1
NTRK3
ARHGAP27
ZSCAN25
PPP1R16B
URI1
ZSCAN20
ZSCAN21
AOX2P
TDRD3
MRPS6
CD27
IFI30
C3ORF33
ABHD8
C3ORF37
C3ORF36
RBP7
ABHD2
UBR1
NUCB2
SOCS7
TWF2
SOCS3
TMA16
GPR4
ARPC1B
ARPC1A
ACSL1
ATP6V1G2-DDX39B
PACSIN3
ZNF890P
MTIF3
CCNO
PTOV1
RASSF2
RASSF5
RASSF4
RASSF7
PANX3
USHBP1
MRP63
CHD9
MIR141
MIR140
MIR632
ERMAP
SCT
TSC1
DIRC3
TTC5
TTC1
C11ORF35
CDC25B
RNF44
BSDC1
ZNF821
TMEM242
WFDC1
C1ORF145
AKR7A2
ACO2
SUV420H1
SUV420H2
PRDM16
AMPH
PLSCR3
PRDM10
FAM47E
PRODH
CASKIN2
CASKIN1
AIFM3
LRRC10B
AGO3
MCPH1
C14ORF169
FAM86JP
ZNF625
CACNB1
HIST2H2AC
GPN3
GPN1
PCM1
EBF3
LOC407835
SIAH1
FAM49B
NTRK3-AS1
ZFP36L1
ZFP36L2
FHOD1
ITFG3
ZNF154
EMILIN1
TACC3
ACKR5
ZNF135
HIVEP2
KIF20A
MKI67
TEX38
RPS3
ZNF317
ZNF319
JUNB
PNMA1
RPL3L
GNAT1
C6ORF223
C6ORF226
P2RX4
P2RX7
NTMT1
HADHB
HADHA
CRY1
CRY2
ACOT11
SH3KBP1
PGRMC2
PPAN-P2RY11
HOOK2
GTF2H1
GPR132
TMPRSS4
TMPRSS6
LRRC59
PCDH8
PCDH9
NICN1
TAB2
RPL35
GRIN2D
DKC1
TBC1D10A
TMCO4
FRRS1L
MOCS1
CCDC140
SMG5
SMG6
LHX5
SAMD10
COMMD1
C15ORF39
GRWD1
LOC113230
LOC729506
MIR3960
NPR1
IGF1R
LHB
SLC45A3
OSBPL9
CEP112
OSBPL6
R3HCC1L
MIR4781
AKAP7
DBNL
AKAP2
GTF2F2
ZNF833P
RAPGEF6
LOC100506100
STARD9
STARD3
CAPZB
CD1D
NOVA2
NUAK2
ANO1
TANGO6
FLJ31356
IMPAD1
FZD10
CHKA
TMEM132B
HCG25
BMS1
WDR45
ANKS3
DGCR6L
H3F3A
GRM4
GTF2I
C19ORF38
FUNDC1
SENP3
CHUK
RHOV
CUX1
PPARD
BRF2
BRF1
ING1
ING2
DNAJC4
RING1
CYP4F12
DCUN1D3
TTC36
SORT1
GFPT1
EFCAB4A
INA
WDR83OS
GUSBP11
TPI1P2
NRN1
C5ORF20
ITPR2
ANKRD36
C1ORF159
ANKRD33
SNORA64
GLS
RHOA
SNORA62
FLJ10038
NR2F6
RIMS4
LIMD1
RIMS1
FLJ43663
ATOH8
MYRF
BEGAIN
PRRC1
AK1
TBCD
TBCC
AK5
PBRM1
AP1S1
AP5B1
FAM131A
SLC7A7
GATA2
FAM109B
FAM131C
AFAP1
EIF2S3
EIF2S2
CDK19
GFI1B
SHC2
LOC100652739
GPR126
ST7
KLF3
BIN2
PAN3-AS1
SLC24A6
UNQ6494
NLGN4X
NCR1
FAM216A
TRIP10
TRIP12
KCNAB2
DEDD
ENDOD1
MIR4530
LOC646762
MAP3K10
MAP3K13
ADNP2
CTNNBIP1
MIA-RAB4B
PPP3CC
EEPD1
ROPN1L-AS1
DEXI
MIR4756
SFTPC
IPMK
IKBKB
OSBPL1A
LRRC45
IKBKG
IKBKE
LOC284648
CLSTN1
UBXN11
GNL3
RARG
LINC00273
B3GNT9
FGFBP3
TMEM105
TEX22
DYRK1A
NOL12
CCNL1
WT1
CDKN2A
BAZ1A
NMT2
EDEM1
SNAI2
PTGES2
SLC2A4
SYT5
SYT7
LOC653486
FAM24B
CCL2
BCKDK
CEP104
CTBP1-AS2
AP2B1
SAP30
NBL1
GAD1
EN2
COA4
ANGPT2
ANGPT1
PPP1R14B
PPP1R14A
OXT
GTF2IRD2
C3ORF14
C22ORF31
MIR3190
MIR3191
ICMT
TNFRSF1A
ATP6V0A2
VPS51
TBC1D4
STXBP1
RCOR1
INF2
PTPRCAP
GSG1L
S1PR5
CFLAR
AMDHD2
ENY2
HAS1
MIR185
ENO1
ENO2
ENO3
ZNF808
ZNF805
FAM65C
LRRFIP1
SLC22A18
SLC22A16
GRIK1
IRS2
OIP5-AS1
CDK1
CDK9
SKOR2
HAPLN3
C6ORF15
OXLD1
PTK7
FAM188A
MSH2
MGLL
PRKAA1
SPECC1
CYP17A1
LIMS1
SEMA6D
CD320
CNIH2
INPPL1
RGL3
SUN1
ADCK2
RTBDN
NARFL
DNAJC13
NFKBIL1
PACSIN1
ASF1B
PACSIN2
MATN2
DHH
ATP10D
PRKCD
CES3
PADI2
ANO1-AS2
LMNA
CKLF-CMTM1
HIST2H2AB
ATP6V0E2
MIR181A2HG
NRM
CCL15-CCL14
FAM195A
TYMS
ZNF790
LOC100505695
ADD3
ACTG1
FKBP11
MIR5584
FBXO11
TRIM13
PPP1R7
CNGB1
FAM153C
IER3IP1
GSTA4
ERBB3
ATPAF1
CTSK
MIR4744
PEX26
CTSD
CCDC78
PASK
SH2D2A
C16ORF92
CHERP
RPL13
SETD5
RPL19
SETD7
CTSW
LGALS17A
XAF1
C17ORF89
LOC100133612
CSHL1
SURF4
CHURC1-FNTB
MSANTD1
MSANTD3
CXORF58
CXORF56
DAXX
AP2S1
PCNXL2
AFF1
PTOV1-AS1
CARD8
NKAIN2
PDCL3
VGF
LBX1
MAP1S
UBA1
PHF20
UBE2I
LINC00207
SETD5-AS1
UBE2A
CDHR2
CDHR5
AGFG1
DPF1
VSTM2L
LIPT1
SEC14L2
SEC14L1
LOC283335
DACT1
SPATA31C2
LOC148709
MASTL
RAB22A
LINC00114
VCPIP1
ZIM2
ACSS1
COMT
MAST2
GPR65
MAST4
CD180
WAS
GPR68
TARDBP
KIAA1967
WNT1
SZRD1
C1ORF216
IL6
STX10
PALLD
FIS1
IL3
PTPRG-AS1
UBE2C
COLGALT1
RUNDC3A
DTX1
BIRC7
JARID2
HIST2H2BC
C1ORF174
HIST2H2BE
C1ORF172
RAB5A
PAN3
MDFI
LOC100508120
RSBN1L-AS1
DMC1
PI16
SLC46A1
CPT1A
SLC44A2
ANXA7
ANXA9
GLTSCR1
MIR550A3
RAMP3
SQSTM1
SAMHD1
PCAT6
CA5BP1
TENC1
MRO
ISY1-RAB43
TMEM167B
AHCY
UFD1L
LOC100506801
HBM
KCNK7
TIMP2
TIMP1
TTC7B
ISL2
MUC22
EPO
IL21R-AS1
ATP9A
HIBADH
RREB1
FAM24B-CUZD1
ABCA11P
CCDC102A
CCDC88A
PPT2
NDUFB10
GSE1
MICAL3
ZNF784
GPR108
GOT1
RNF126P1
C1ORF194
RNASE7
VWA9
PSORS1C1
TMF1
EMC10
MIR5088
KCNN3
PMS1
BRAT1
CWC15
FBXL8
CCDC82
MST1R
PKIB
DDX6
SERPING1
TLR6
ZNF566
ZNF562
ZNF217
MIR4779
FOXK2
CCDC63
SLC7A6
ACRBP
SLC7A5
ZNF219
INO80
C16ORF87
C16ORF86
EP400
CLTB
ADRBK1
DPEP3
MRPL43
DKFZP434K028
UBE3C
SLC5A10
NR5A2
UBXN1
DLX3
PGM1
LMX1B
SLC26A4
GTF2H5
MMD2
MIR4312
TPTEP1
GET4
BCAN
TCEANC2
SEC23B
CR1L
SDC3
TNFAIP2
C15ORF62
C15ORF65
IPO7
ACTR5
LIN54
ACTR3
LIN52
WBSCR27
SMCHD1
SORCS2
MIR940
TNPO2
TNPO3
NR6A1
GP1BA
SYVN1
RAPGEFL1
MAPK7
MAPK8
DUSP2
NKD2
LYL1
RBL1
PYGO2
FOSL2
FADS3
MIR4420
CCL15
C8ORF48
SYNGR1
C8ORF44
HCG11
STAT5B
PITPNM1
TBC1D13
TBC1D16
TBC1D17
PTGES2-AS1
KCTD7
KCTD9
MIR27A
HSPA1B
ADAM15
TOLLIP-AS1
FAM83F
MIR101-1
DGKZ
IDH3G
PLOD3
DGKQ
LOC388282
VKORC1L1
RAB4B-EGLN2
DGKH
MIR200C
CREB3L4
LIX1L
USP12
ALDH6A1
SNRPN
NR2E1
NDEL1
SNRPC
SSBP3
PACS1
PACS2
PCSK1N
RNF167
MXI1
TXNDC12
DGCR14
AHNAK2
ZDHHC14
FABP5P3
ESPN
ZDHHC12
PRKAG2
HIPK1
KRT222
UBAC2
ANP32A
SEMA4B
SEMA4C
DUSP26
FAM208A
AMZ2
OR12D3
PRIM2
ARHGEF10
ZNF688
ZNF689
TRIQK
GIP
CRTAC1
LOC100507217
IQCE
STRBP
MBTD1
DDX46
ANGPTL6
RHBDD2
KLC1
ZNF774
GPR113
LGR6
MMP11
MGC45800
CDKN1C
CDKN1A
LOC388849
SNORD35B
LRRN1
TSTD1
SNORD68
PPP1R15A
MGC12916
APOO
MIR2861
RSBN1L
TRPT1
GDF11
TMEM125
FOXJ2
KIF9
KIF7
MIR4761
TMEM129
SLFNL1-AS1
VEGFA
HIST2H3A
PLN
PPP1R18
MIR219-1
SLC39A7
CABP5
FBXO36
SIRPB2
FBXO31
NAB2
P2RX6P
TSC2
HINT2
CUTA
NEURL1B
STRIP1
SLC25A51
IFI44L
S100A6
LONRF2
KIAA0226
ALG12
MIR4785
ARID5B
NTN1
LOC100129726
RBM6
RBM4
RBM3
ARL8A
EMID1
WT1-AS
WDR82
WDR83
LINC00486
LINC00483
SIM2
PFN1
RAI1
SKA3
CXCR4
SCIMP
NDUFC2
TLDC1
ADAT3
MRS2
ZNF114
E2F5
ARSG
MIR365A
OGT
ARMCX3
MAGEF1
ANK3
MGAT4B
EEF2
MYF6
MIA
GABPB1-AS1
LINC00957
LINC00954
TNRC6B
VPS9D1
NDUFC2-KCTD14
ARHGEF2
ARHGEF3
ARHGEF1
MKLN1
EEFSEC
OSBPL5
CDH5
IFITM1
EIF2B5
LIPE
CENPJ
RAB5B
SENP3-EIF4A1
EIF2B2
HAGHL
DFFB
PEX11B
SSH2
PROM1
LINC00229
CCDC40
CENPQ
SLC41A1
SLC41A3
MARK2P9
SCARB1
MFSD5
PLEKHA4
IPP
PLEKHA7
HGFAC
GATAD1
WNT7A
C11ORF83
ZNF699
STARD13
RRAD
OTOP3
HDC
TRIB1
TRIB2
TRIB3
DHX30
LAMB3
NEK6
CABIN1
U2AF1
CSRNP1
CEP63
C1ORF51
C1ORF50
LOC100130417
RNPS1
C12ORF68
ZSCAN10
C9ORF96
GLTPD1
KLRG2
EPOR
MGA
DNAH1
FBXL19-AS1
MYBPC2
RPL7L1
MIMT1
SNORA6
NUDCD3
NUDCD1
LAG3
TRPC1
STBD1
MPLKIP
RPL41
C17ORF75
LOC100128885
FAM167B
CDKL1
ZNF343
LOC100287015
USF1
ZNF347
FBXO24
TBX19
VGLL4
CADM1
KRTAP5-6
RALGDS
GNRHR2
ARHGEF3-AS1
AGAP3
DLL4
GXYLT2
NUDT19
TSPO
LOC284751
SLC23A1
GDPD1
CRHR2
PHF15
TGFB3
PHF12
FBRSL1
PRSS2
CDADC1
SLC5A5
ECE1
LGI3
F13A1
ARHGAP44
RAVER1
ETS2
NDUFS3
UCN
YWHAG
FCRL6
YWHAE
ZBTB2
PCMTD1
LOC100630923
ZBTB5
RP9
PPT2-EGFL8
TECPR2
TXLNA
LOC643201
SYNGAP1
MIR22HG
MGAT5
MIR3649
TBKBP1
LOC100507547
TBC1D22B
LINC00167
FEZ2
ROCK2
CSTF2
POU2F3
RAB4B
SATB1
RAB4A
AMICA1
PODXL
WDR13
FLJ45079
IL27
NAALADL1
STK19
IL12RB1
FMNL3
CBFA2T3
ENSA
MAPRE3
C19ORF33
C7ORF31
TPSD1
ALDH1A2
SNORA10
IRF2BPL
SNORA12
TNIP2
ACOT7
ACOT4
LIMA1
EIF1B-AS1
SECTM1
RBBP5
RUNX2
PGGT1B
RUNX1
GUCY1B2
ZBTB22
HPCA
ZBTB21
ZBTB26
DOCK9
APBB1IP
GRIA3
ADORA3
SKAP1
DOCK6
KIF26A
DOCK5
SEPT9
CC2D1B
XRCC5
SEPT3
SMURF1
SLC9A5
SEC1P
C8ORF44-SGK3
PLEKHB1
SLC23A2
RBM33
CDK5R2
C11ORF95
C11ORF91
TFR2
PLCB3
EPHB4
PARP4
RALGPS1
PARP1
F2RL3
RSL1D1
TP53INP2
SCUBE1
TOLLIP
ATP6V1G2
LAMTOR1
LCMT1
SMIM10
C2CD4D
TGFB1
LOC100505636
INSIG1
TBX2
JMJD6
BHMT
GOLGA1
UBALD1
FHL3
TYRO3
DHTKD1
FTH1
ITPRIPL2
C13ORF35
KIAA1751
SLFN13
ZNF788
PRRT1
MIR5093
RUSC1
COL21A1
GPSM3
PPIA
SARS2
LOC729966
DIP2B
CORO1B
CORO1C
MID2
ABCF1
WASF2
SMARCA4
NPAS1
ZCCHC3
OTUB2
ZCCHC6
HS3ST3B1
ZNHIT1
LBX1-AS1
FAM47E-STBD1
PPP6R2
PPP6R1
THTPA
ARHGAP40
ARID3A
CASP3
ABHD14A-ACY1
PURA
EIF4A3
SNORD15B
SNORD15A
BCL3
HECTD3
C18ORF56
LOC100652824
MAN2B1
PLK1
SETD1A
GLG1
LYRM1
MIR3675
MIR3677
MIR3676
S100A11
NKX2-3
S100A13
FAM110D
MIR4458
LINC00620
ST7-AS1
AHCYL2
ZP3
GRK5
ANAPC13
IP6K2
TPPP2
CAPN3
IP6K1
CAPN1
NRADDP
SPAG8
ZNF222
SPAG7
ALOX5
CHTOP
CCIN
SERPINB9
MOSPD3
RAE1
KLHL8
CX3CR1
HYAL2
GSK3B
NFS1
UBB
ATP8B4
KDELR2
KDELR3
LIPE-AS1
KDELR1
ANKRD32
SIGLECL1
MAMDC2
DPPA4
SPRYD7
DPRXP4
NPRL3
MIR223
KBTBD4
PILRA
PCBP4
AKT1S1
HTR2C
ODF3
SIRT1
C1QL3
C1QL4
SIRT5
SIRT4
RHNO1
CHRM1
SERAC1
TRIM47
TRIM44
GBAS
SLC5A3
NECAB2
GNAS-AS1
RASA4CP
SPIB
NRD1
KDM5B
ESAM
SLC32A1
STAMBP
C11ORF48
GNAI2
PBX4
ZNF746
ZKSCAN8
GPR148
CYTH4
TYSND1
CITED2
FGF11
AGTRAP
KLHL36
RUSC1-AS1
FGF14
MTHFR
FMN1
COL9A2
MIR4526
DTNB
MPV17L2
POMC
TNFRSF13C
TRPS1
SEMA3F
EMP3
WWOX
KIF21B
RPS11
ZNF253
ZNF256
C17ORF59
LATS1
LEPRE1
SWSAP1
IL10RB-AS1
SLC35E1
TSSC4
LOC202181
UBAC2-AS1
ZNF410
KCNJ16
PLCL2
MAP7D3
NAGA
MIR22
NAGK
RASA2
FAM86B1
IMMT
PTPRF
PTPRE
PTPRD
PTPRA
G3BP2
CARTPT
PTPRH
PGAP2
UBL3
STK16
IFNAR2
FKBP5
CPZ
SRSF10
FKBP2
RNF26
LIME1
IRAK2
PVRL4
UNKL
WDR5
DUSP7
MIR4466
APOBEC3A
MIR3662
MIR4667
LMTK3
LINC00634
LITAF
ATF7IP2
PRR14
LAT
LMO2
TNFSF13
APOBEC3F
HMGN2
DTL
AK7
MIR23A
HES6
APOBEC3C
UROD
IFIT5
IFNL1
PANK4
SOX11
SOX13
SOX15
TIMM10
MAP1LC3B
PDLIM4
C7ORF10
NFASC
KRTAP5-AS1
GDI2
CBY1
MCCC1
CALM3
TNK2
ZDHHC2
MGC39372
TFAP4
PDE6A
GPX4
EFCAB5
SNORD105
PRDM8
HES5
KRT19
TMEM88
TLE3
LOC100335030
KLHL29
FNTA
TAF10
SLC4A1
TNFRSF10D
GSC2
KCMF1
ASPG
HIC1
ASPH
LOC254896
ADD3-AS1
PARVG
BROX
SLC25A41
PLAC8
C19ORF18
SYNJ2-IT1
RXRB
LOC399815
GLO1
UBE2V1
ENO1-AS1
C16ORF46
TAF1B
CMBL
WDR61
ZNF737
ZNF738
CDC27
ABCA5
TMEM8A
RFT1
TMEM151A
KTN1-AS1
IGSF9
KCNC3
TMEM253
PSMD3
C1ORF86
MOB1B
EPS15
PPFIA4
VRK3
RTDR1
HSD17B8
SLCO5A1
PPP5D1
HSD17B6
ZNF641
MIR5189
ITGB3
LTBP4
BANP
RTN2
COPS7B
NAF1
ATP4A
ATP4B
H3F3AP4
RTN4RL1
IER2
CMTM4
LSMD1
MIR4692
ZFPM1
REXO1
PKP3
REXO4
PATZ1
NUDT22
RASAL2
SLC25A11
DOM3Z
TEPP
LOC101059948
FGR
FAM173A
IMP3
TMUB1
MIR3907
LOC148696
ATP1B1
SCGB1C1
ARAP1
TESK1
STK17A
ANKRD20A5P
ARID1B
MCIDAS
FCER2
C1QB
VIM
YEATS2
ENTPD1-AS1
RNF111
LOC254099
CXORF31
SPTY2D1
TCTA
CRELD2
USP3-AS1
SNX9
ABL1
NOS3
PPFIBP2
MIR3613
ARL4C
ITGB4
YPEL5
LINC00605
CCDC124
YPEL1
CCDC121
CCNE1
FTSJ2
ZIK1
ITPKA
CLDN9
STK24
GCC2
PRR24
CLDN5
PRSS12
GBX2
MRAS
RNF215
DAP3
SERPIND1
EIF4B
HOTTIP
PAAF1
ERVK13-1
CD97
FAM78A
TUBB
CLUL1
SNX20
CD74
MUT
MIR4655
ZNF207
GPER
ZFHX3
CBX6
CBX4
MDC1
FKSG29
FASTKD5
MIR203
CYB5D1
WDR24
CCPG1
FAM86DP
LYST
DUSP8
LYSMD3
ATP6V0C
KLHL13
KLHL18
C6ORF62
ASCL5
APOBEC3A_B
COL5A1
KAT2A
ACADSB
TRIM65
TRIM67
LOC728752
PRCC
ZFP36
SNORD37
LENG9
NRF1
NAGPA
USP3
MFI2-AS1
MRPS17
FAM86C1
GABPB1
MRPS12
C11ORF68
MRPS10
BBC3
ZNF200
ZNF720
CEBPA
CEBPG
SHPK
CEBPE
GABARAPL2
PRR7
DVL2
DVL1
TNNI3
KDM4D
AEN
INTS3
INTS2
INTS7
SNURF
ZC3H7A
LOC100507373
TPP1
TPP2
LSM7
ABHD14A
LSM1
MFSD7
ABHD14B
CYBA
HMHA1
FAM227A
CTNS
SNORD105B
LOC283922
BAI2
SRSF3
MEAF6
TLX1
TLX2
SELRC1
SSR4
CLEC4GP1
TCTEX1D2
CACNG4
ZNF653
HSF4
EPB41L4B
MYL4
APOC3
SLC30A1
CERS2
USB1
BHLHE40
MPP2
RORC
RORA
FAM110A
ZFPM2
GP9
MAGI1
ZNF473
RNF135
PRPSAP1
ST7-OT4
C10ORF2
SLC25A23
MDM4
MAGIX
HPS5
DKFZP779M0652
ZNF276
BST2
HDAC11
HDAC10
IFT43
YME1L1
FRS3
LOC100288181
EXOC3L4
PNMAL2
FAM13B
TNFRSF18
EMX2OS
MAML1
PPP4R1L
ENTHD2
PIK3IP1
B4GALT3
LOC729930
ZFAND2B
B4GALT4
B4GALT7
ROMO1
OXGR1
TUBB3
IKZF5
FAN1
MIR4488
GPR89B
APOLD1
RFX1
SPACA4
ASPSCR1
CCDC137
GALK1
SH3BGRL2
STK33
GLB1L
PHF5A
NXNL2
SYN3
POLR2J3
LOC100134368
LCLAT1
TINAGL1
CD7
ROPN1L
CCR9
BCAS3
SNX15
FBXL15
SNX13
TMEM243
CHRNB1
CD86
MARK3
SLC8A3
MARCKSL1
LY6E
RABGEF1
EFNA1
SMTN
EFCAB11
EBNA1BP2
NEUROD2
NEUROD1
NEAT1
ISOC2
SGK1
GALNT11
MIR3136
URM1
[truncated: 184 more rows]
