# Supplementary material for: Identifying Network Perturbation in Cancer
Source: PLoS Comput Biol. 2016 May 4;12(5):e1004888. doi: 10.1371/journal.pcbi.1004888 (PMC4856318; doi:10.1371/journal.pcbi.1004888)
Supplement: S1 File — (ZIP) [file pcbi.1004888.s001.zip › files/tf_data/CD34_5k/ZNF263.csv]

TLCD2
MOV10
ESPN
IQCB1
CPD
THBS3
DUSP22
PMM1
SLC50A1
HSF4
PPP3R1
OARD1
OLIG2
SH3RF3-AS1
PTGER1
GABARAP
AQPEP
SV2A
IRX4
KDM2B
IRX1
IRX2
ASH1L-AS1
PCSK1
LOC100505666
FLJ35024
CAPZA2
ZNF682
MUC2
BCAT2
POLR3GL
PIDD
AAED1
IQCG
OPA1
GATA2
OSBPL5
MIR4744
MIR4665
LINC00229
COL7A1
WDTC1
CLEC2B
PARP10
ANGPTL4
ZNF778
KIAA1161
SPPL2B
IL7R
NUDT8
LGR6
ANO9
MGC45800
CDKN1C
NRSN1
ANO6
SNORD35B
KIAA1279
DENND4C
FZD10
SNORD68
APOA2
C5ORF38
CHCHD2
HCG27
HCG26
SOX12
APOM
SOX14
KCNMA1
SCAF11
LOC100287177
PSMG4
OR1I1
JAK3
WSB2
GRM4
GHDC
TSPYL4
TSPYL5
ZFP28
UCK2
COG2
DSP
HOXB5
CNTFR
LOC439994
ITGAX
GZMA
C17ORF66
ZDHHC9
GPX4
EFCAB5
PTPRVP
HES3
FAM134B
FOXC1
ATXN1
SOAT2
NRN1
RCAN1
TLE2
KLHL29
AP3M2
C7ORF55-LUC7L2
MKRN1
MUS81
MIR4312
FZD10-AS1
SNORA67
DCTN4
MIR4710
GIMAP1-GIMAP5
TVP23C-CDRT4
RBM11
PARVB
MECR
BSG
RIMS3
PRDM16
UGDH-AS1
JARID2
ENOPH1
RXRA
LEPR
MGC57346
ABCD1
LOC100130275
NOL4
NOL7
SLC27A1
NUTM2A-AS1
NOL3
FLJ46906
CMBL
EDA
RALY
ARID5A
FAM20C
RELL1
CCDC111
KRTCAP2
FAM89B
TUBGCP6
TMEM151A
FOXQ1
CTTN
IGSF8
IGSF9
TMEM259
TOM1
FLAD1
CPEB2
KIAA2026
MIR1236
ZNF780B
LPIN2
PLEKHA8P1
MIR4432
ESYT1
LOC283856
TLE4
BTBD9
DYNLRB1
PIP5KL1
NUMBL
KISS1R
ITGB7
KIAA1737
LUC7L2
SLC24A4
RSF1
KIF18B
RRN3
ABR
SH3GLB2
VMA21
MIR760
LCP2
MEX3D
TBL1X
GPT2
THAP9
MAPKBP1
LOC646762
PRCD
TFEB
WHAMMP2
TPSD1
CAMK2N1
GCSH
FAM126A
PCK2
LINC00959
SYTL1
MIR4690
ABLIM2
SIDT1
LOC100505806
SPRED2
SFMBT1
MARCH6
DAB2
CLSTN1
MIR4520A
EIF3J
MIR4520B
PEA15
B3GNT8
C7ORF55
EAF2
AMPD2
HMG20A
PIP4K2B
IFITM2
STAMBP
ITPR3
PLBD2
IFITM5
TMC8
C9ORF171
NOMO3
DFFB
RPL35A
ARRDC4
MIR4462
DKFZP686K1684
SSH2
EDEM1
SNORD123
FAM120AOS
HRC
SNORD124
PTTG1IP
SOCS2-AS1
FCGRT
SLC2A1
RFX3
CXORF38
IBA57
EID2
SYNPO2
TRIP6
DBP
ACTB
SLC9B2
TCTA
DMRT1
DMRT2
PARP15
VLDLR
RRAD
ZNF691
YTHDF3
SRRM2-AS1
CEP104
ZNF598
ARL4C
ZNF607
YPEL3
ADAMTSL5
LINC00235
RAB44
MIR130A
EN1
SNORD96A
CEACAM7
TRAF3IP2
C19ORF53
BUB3
ARID2
NUDT6
MAGEB2
IGFBP6
MIR5187
GAS2L1
ZNF300
BCAR1
BCAR3
HNRNPDL
ZNF775
C17ORF75
SEMA5A
CD97
MIR550A3
NUBP2
SARDH
MYBPC2
MCM3
WDYHV1
ALOX15P1
NXPH4
EPHX1
TMC6
HDAC4
KIAA1468
RFC5
RPLP2
MIR548C
EIF2B2
FABP6
MIR615
STXBP2
OXSR1
CBX8
MXD3
PODN
C3ORF80
NUP62
GAS2L3
GAS2L2
C6ORF1
S1PR1
CDT1
TPM2
TRADD
FANCF
HSPA12A
SIPA1
RAB13
LOC646719
SLC2A1-AS1
TRIO
CLIC2
SH3RF3
FGD3
UGDH
PRR5-ARHGAP8
PODXL2
AIM1
GNB2
TXN2
PTCHD2
TSEN54
MIR548Z
SNORA52
TAOK1
LOC100506639
DICER1-AS1
LRRC34
STX7
EPDR1
BASP1
SLC23A2
LOC100132707
CDC20B
CRHR1
RAP2B
SVIL
UVSSA
LOC100507351
ERCC2
CRNDE
ERCC5
FAM220A
NFYA
FAM13C
NR1D1
SOX1
ODC1
IQGAP3
GBAP1
SERTAD2
SERTAD3
XXYLT1
BIK
SUN2
ATG16L2
PRR5
TOR1A
PEG10
NFKBIL1
YWHAG
OGFR
KCND1
ST3GAL2
ASCL1
RAC2
KRT77
LSM4
FCRLA
LSM7
MS4A6A
HRASLS5
PADI3
AP2A1
HIST1H3H
SNORA74A
TBKBP1
CYP7B1
RGS16
MIR4523
NSUN5
WDR74
EGR3
ATP6V1C2
C21ORF59
ARHGEF40
FLVCR2
SOX13
PMAIP1
ACTG1
KCNQ1DN
CD33
LRRC16A
MIR4751
LURAP1L
APOC1
TOMM6
SNRNP200
GPS2
PPP1R3D
EML2
CACNA1A
GADD45B
IDUA
IRF2BP1
INHBE
GP6
LINC00523
MC1R
HLA-DPB2
ZMYND8
SHC2
TRIM24
LRRC6
CDH24
CCDC78
KCNAB2
RNF216P1
PER2
TNIP1
SCARNA9
RPL13
THAP9-AS1
EMILIN2
SMUG1
NME6
ORMDL1
KIF27
MIR150
MYLK
LOC100132356
SPEN
SNHG4
NKAP
RUNX1
KIN
BST2
DKFZP434L187
MYO5B
UBL3
CLSPN
GNAO1
LOC654841
HSPG2
GAPDH
DOCK5
LARGE
LINC00938
ARHGAP9
MATR3
SLC25A16
HOXB-AS3
SEPT7
TNFRSF18
LY86
DAXX
FAM196A
MAML3
MFF
TWSG1
SEC1P
TNRC18
SNORA80B
PNPLA4
TRPM4
PJA2
NPPA
C20ORF96
POM121
GFOD1
LINC00620
DHRS11
EPN1
TUBB3
EPN3
PAX6
MIR4488
PTPN3
PTPN7
GIMAP1
YTHDF3-AS1
LRBA
TNFRSF1A
JMJD7-PLA2G4B
AAMDC
SLURP1
CTAGE7P
CAMKK2
ATP6V1G2
LOC100130992
AGTR1
MLIP-IT1
ITSN2
BAG6
ZNF233
MSRB3
MSRB2
ING4
ALS2CR12
ADAMTS12
TBX6
FBXO5
TDRD12
KRT8
SLC12A5
STAT3
JMJD7
KRT81
LOC643837
SS18L2
PDE3B
LINC00115
PSMA1
PHF23
C3
PENK
RPS27
NDN
ACSS1
EFNA4
CD68
TPD52L2
SALL3
OSBP2
SNORD10
C14ORF37
SFRP4
CAPN15
GNAS
TP53I11
FAM174B
FAM136A
LOC285696
CDH11
MIR4326
PCDH8
CDH18
CCDC74A
ROGDI
TTF1
FOXO3
MPDU1
IRX5
PEX10
SEL1L3
GCNT4
TIMM17A
WASF2
TFAP2A
FAS
MLLT3
NIPBL
LPCAT3
RGS3
DLGAP1-AS1
LINC00982
MIR153-1
POU3F3
HPX
PEAK1
C8ORF58
PIGN
HAGHL
GTPBP4
AP4E1
PPP6R2
UBE2R2
NFATC2IP
TMBIM6
CATSPERG
IPPK
ZNF804B
MIDN
NVL
SAMHD1
CASP3
RBP1
SRRM2
PCP2
CCDC176
ITGAE
CRIP3
CMPK1
KCNN3
KRT18
LOC441009
CD300LG
T
ASB13
TEX264
TRIM46
PKMYT1
OC90
SETD1A
LDLRAD4
ATP9A
LEPROT
NKX2-3
TATDN2
PLIN3
PHYHIP
GSN
EIF3J-AS1
SLC39A13
SMAP2
RBPJ
GRK5
GNB2L1
TPPP3
PAFAH1B2
COMMD7
RNASEL
ENTPD5
EHBP1L1
MTX1
SCAMP1
HK2
TESPA1
DLEC1
NKRF
C3ORF37
KLHL3
TSPAN4
PMS1
NXN
OTUD6B
FBXL8
KCTD10
SOCS1
FLJ37453
DPY19L2P3
LINC00114
EIF4G1
SOCS2
FBXL5
UBD
ATP6V1G2-DDX39B
L3MBTL4
C19ORF24
NIT1
GLIS3
ACTA2
HLA-G
HOXC6
SPSB3
OAS3
CTIF
C16ORF11
RIBC2
TERT
ATP5C1
HIVEP3
CYGB
PREX2
UBE3B
C17ORF96
MAMLD1
LINC00322
LINC00324
NR5A2
RALGDS
RNF220
UBXN6
GPRC5B
ZBTB34
DLX2
LZTS1
MIR4252
TMEM170A
SMC1B
LOC286467
RASL11A
FAS-AS1
CBR3-AS1
KAZN
C11ORF31
TTC8
C1ORF148
HIST1H2BC
HIST1H2BL
POLR2L
RHOA
KIF3B
PAK6
EPHB4
CES1
ETV3
XAF1
PRDM11
POU4F2
RBFOX2
CASKIN2
YIF1A
NUP155
TVP23C
LRRC10B
BTBD3
BTBD2
EHD4
TOMM40L
CFL1
RAD23A
ITGA8
FAM120A
IDS
GPNMB
PIK3AP1
MAPK11
FAM217B
FAM86JP
LOC100271836
LINC00662
GPR144
FCER1G
SNX29P2
SGCE
ADAMTS10
TEF
ZNF623
CLUHP3
MGAT5B
FGF13
C1ORF74
IL4I1
TES
FGF17
GREM1
LRRC8E
ABHD16B
ASH1L
PFDN2
ELN
TSKS
HOXC5
ANKRD34A
FERMT3
C1ORF95
DTNB
MPV17L2
CHRNA3
SNORD95
SYNE3
PROX1
BCAP31
YTHDC2
DICER1
ATCAY
ZNF525
DPM3
MTF2
PICK1
MIR449C
PRKACA
ZNF131
ZNF804A
HIVEP1
MMP24-AS1
HMX1
RPS11
HMX2
HDHD3
SPG7
TMSB4X
LOC100288162
MIR4475
ITPKB-IT1
OGFR-AS1
LATS1
HIST1H2AI
RIPK4
BMP6
C17ORF51
GNAT2
HIST1H2AC
AMOT
FHL1
C9ORF24
UBQLN1
BHLHE22
ADRBK1
DOK2
DNASE2
GLI1
DAP
LOC401463
USP6NL
DKFZP434H168
C19ORF77
LINC00881
ULK1
DGKD
LIX1L
PTGIS
PTGIR
USP10
MCOLN1
TCERG1L
USP14
ZNRF2P2
C10ORF54
MIR22
SSBP3
NFIC
LOC339807
BBS2
GNA12
ATF5
PTPRM
SPATA5
