# Supplementary material for: Identifying Network Perturbation in Cancer
Source: PLoS Comput Biol. 2016 May 4;12(5):e1004888. doi: 10.1371/journal.pcbi.1004888 (PMC4856318; doi:10.1371/journal.pcbi.1004888)
Supplement: S1 File — (ZIP) [file pcbi.1004888.s001.zip › files/tf_data/GM12878_15k_enh/ATF3.csv]

UBE2Q1
TRAPPC2L
STK19
NCBP2
HRSP12
CTC1
STK16
POGLUT1
ARFRP1
SRSF11
TMEM232
NAA60
FDXR
LOC100130987
ATPIF1
GAPVD1
COMMD8
OTUD7B
DLG4
BLOC1S1
BOD1
NACC1
APBB3
MRPL54
LTB4R2
NOB1
LOC653712
NAPA
SPTLC1
FGF8
ZC3H18
PRPSAP2
CASP8AP2
YAF2
UNKL
WDR6
B3GALT6
OSGEP
DIAPH1
SLC25A22
LCN12
MYBL2
GEMIN8
IQCC
SPPL3
LOC100507564
IQCG
SMARCD2
NEAT1
C1QTNF9B-AS1
CEP85
ZNF767
TRAPPC8
UBE4A
TTI2
LINC00634
LAMTOR5-AS1
MAX
TRAPPC3
MBTD1
TRAPPC5
SNAP29
MITD1
LMLN
ZGPAT
POP1
POP7
POP4
LAT
N4BP1
NTHL1
ZNF775
YBX1
TUBE1
NOP9
C12ORF73
HMGN2
HINFP
C19ORF47
RRP1B
PNISR
ATP6V1H
SNORD35B
ITGA7
SEPT7P2
SNORD66
DENND4B
UROD
SIRT7
STIP1
CAPN10
ZNF664-FAM101A
ZZZ3
SOX18
PANK3
WDR43
ZBTB40
MTHFSD
UBFD1
LOC400958
DNAH12
TUBA1C
RNASEK-C17ORF49
MRFAP1L1
EFTUD2
FAF1
TBC1D20
UPF2
H3F3B
NLRX1
KLRAP1
FBXL18
GDF15
ZNF517
ZNF514
CCDC51
TMEM127
C10ORF111
DIMT1
ZNF225
SPRTN
SENP8
TPRN
HOXB3
DNASE1L2
HOXB6
BYSL
HOXB4
CCNT2
PSME3
SDF4
C2ORF49
ANAPC1
ATP5I
ANAPC2
ZEB1
FTL
C2ORF43
TTC30A
NOC4L
PDAP1
PAFAH2
DNAJC8
SAMD10
ERLIN2
ZNRF2
IL5
DZANK1
MIR106B
SOCS4
SGOL1
EMC8
WDFY2
UTP20
EMC3
HEXIM1
ZNF296
EIF4A1
ATXN3
FAM134A
ZNF292
TMEM88
ABHD17B
LOC442075
SPHK2
SNIP1
GLA
SMAD7
OTUD3
KLHL28
AP3M2
SNORD46
NDUFAF5
LTB4R
TAF10
MTIF2
NDUFAF3
FKTN
SNORA64
IGF2R
TSC2
LOC100506713
DCTN4
PVRIG2P
NDUFV3
SNORD20
MLST8
NCOA5
UNC79
TFPT
SERF2
CIRBP-AS1
DNALI1
RBM17
ELL3
MECR
AP3D1
BSG
NUGGC
FLJ43663
KIAA0513
TUG1
FLJ30679
CCNYL1
MIR636
SCAF1
TRMT44
ASNA1
CATSPERD
WDR60
C5ORF51
ANKRD17
RIOK3
IL2RB
CUL7
SLC25A46
GTF2IRD1P1
MIR4738
RLF
GEMIN7
LEO1
HSPE1
RAB7L1
C14ORF166B
PRELID1
CDIP1
FAM89B
TMEM151B
TUBGCP6
WDR81
MORC2
WDR7
PLEK
IPO11
PIGG
TMEM258
ARL8B
PSMD6
CLPTM1L
SLC38A7
BAX
PRR7-AS1
SPNS1
PTBP1
ANKRD46
KIAA2026
PDDC1
AP1S2
SCAP
MIR1236
MIR1234
CAMLG
CPSF1
GCHFR
FRG1
NUP153
QKI
RGS20
CCNA2
RBM42
LOC100652736
CDK12
RDH5
MIEN1
DYM
TMEM55B
ELOVL5
GZF1
CDCA4
CDCA5
FIP1L1
CDCA8
PFAS
AASDH
SCAF11
RNMT
TTLL4
LTBP3
C19ORF24
FAM189B
DDX11L2
HERPUD1
E4F1
BUD31
MIR550A1
TCF7
PDE12
MEX3D
TTBK1
GPKOW
FLJ31306
CIDECP
NAF1
RAB21
LACTB2
SLC35F6
THAP4
THAP5
THAP6
PNP
SNORD34
C9ORF50
OSBPL8
TPT1-AS1
ATG3
CNOT7
MBD6
NCL
PET100
MGAT4B
WDR70
WDR75
WDR74
EEF2
TGM1
MIR4750
TGM4
TMEM71
ATP5J2
RAD18
HPS5
HPS4
HPS1
RCBTB1
USP28
SLC25A16
SNHG11
MARCH9
MARCH8
SLC25A10
DNTTIP1
LOC100272217
ADAMTS6
ASTL
TP53
RGS5
GK
EIF3B
ATP5J2-PTCD1
ZCCHC9
DHRS1
C7ORF55
KDM6B
C7ORF55-LUC7L2
C7ORF50
MKLN1
CACUL1
DYRK1A
RELB
DYRK1B
ZNF268
NOL10
LPCAT3
MRPL36
CDKN2C
CENPM
TBCCD1
PLBD2
MRPL30
ASNSD1
LIPJ
LINC00630
CCDC150
TPR
CNOT2
CENPW
THOC1
KIFC2
BLOC1S1-RDH5
CENPP
DLG2
PPP1R3E
ZC3H11A
KIF15
LRRIQ4
VPS9D1-AS1
KPNB1
LOC654841
UBA52
UBTD1
C6ORF52
ALAD
C1D
DBP
ZCCHC4
LINC00638
TMEM42
KIAA1143
RECQL4
MIR940
RCCD1
MSL1
GTPBP10
FUBP3
ALG1
KHDRBS1
NUBPL
ZAR1L
RRAS
FAM73A
YTHDF1
EXOSC9
MED6
ZNF597
PEX14
TCEANC
MTDH
AP2B1
ZNHIT6
COPZ1
KLC4
CCDC125
WDHD1
BMF
SUB1
OSCAR
ADAR
U2AF2
FTSJD1
DDX54
SSU72
ATRIP
STK25
SSSCA1-AS1
SF3A2
SF3A3
ARHGAP12
MGEA5
TNKS2
CNPPD1
PHKG2
CLDN6
GATC
ORAI2
RAB8B
MIR33B
MDC1
TPT1
NCBP2-AS2
MED28
MIR26B
TCTE3
MRAP
SMYD4
ATMIN
ZNF26
B4GALT2
EIF4E
LOC100506054
SH3BP5
SARM1
MIR3192
EGLN2
HSPBAP1
ERVK13-1
PMS2P1
IRF9
ARL2-SNX15
DOPEY1
COX18
NEIL1
KAT5
MIR4657
KDM3B
SRRD
VPS51
CLK3
ALKBH2
ZNF507
MDN1
TMEM131
FAM168B
HDAC4
PI4KA
ANKRD13A
RPLP2
MAPRE2
RFC1
TEX10
LYRM7
LOC100129917
DIEXF
STXBP2
TIGD5
DNAJB5
MIR611
TIGD6
LRRC3C
C18ORF8
APOBR
BET1
MIR647
FASTKD1
SNORA5A
SNORA5C
SNORA5B
C1QBP
RPS6KB2
CYB5D1
FBXW9
AMDHD2
CYB5D2
RAB3GAP2
MTERFD1
HYPK
RRP9
KDM6A
RANBP6
SUGP2
FBXW5
FBXW7
ATP6V0B
MGC2752
KLHL12
PRR22
UTP15
ZFP36L1
CSTB
CEP250
U2SURP
MRPS18C
TMEM147
ENO1
AGAP2
MED27
MERTK
UNG
RAB24
UNK
SRD5A1
TAOK3
CIAO1
MIR671
NDOR1
EXO1
MIR4797
ACOX3
PIP5K1A
LRRC34
STX4
DDX51
OIP5-AS1
SLC23A3
SMEK1
RAD52
NSMCE2
CDK7
CDK8
RANBP2
EXOC8
MRRF
AURKAPS1
POLA1
ARMCX4
MIR3189
PRDX6
SYNRG
PLOD1
FAM220A
SNORD33
MRPS17
UCKL1
ZMAT2
TLR8-AS1
HOXB-AS3
NR1D1
NR1D2
CASP9
ODC1
UBN1
CD320
GBAP1
MIR4639
HDGFRP2
SNHG16
NPTN
MIR93
ARAP1
MIR564
ATG16L1
ASMTL-AS1
ZNF721
ADCK1
DNAJC16
HSPD1
MIR3940
ADPGK
MED15
ACBD7
OST4
SEPT2
DNAJC19
ZBTB1
ZGLP1
LIAS
GFER
SSNA1
XPNPEP3
DIRC2
PSME2
HCG27
THOP1
SYNGAP1
PANK2
MIR22HG
LOC100128770
TUBA4B
MIR1227
HIST2H2AB
AP4M1
C8ORF69
SEC11C
DPH3
MFF
SLC16A1
VPS16
LCA5
VPS11
C1ORF189
SAE1
SSR3
TWISTNB
BOLA1
KAT6A
FAM210A
KCNIP2-AS1
BPTF
LAMP1
KIAA1704
SNORA21
NDUFB6
RAD9A
PIDD
RAD17
CD37
POLR3F
MYL5
PPIL4
RAPGEF1
IL27
S100PBP
TCAM1P
RANBP10
CWC25
TMED10
TOMM7
GPS2
SNORA52
DCK
SPG21
LOC100130075
BHLHE40
TRUB1
GSDMB
C9ORF43
MAP3K7
PLA2G6
STAP2
CLN3
PET112
NUP214
ECD
ATP6V0D1
FAM149B1
MAPRE1
TIMM13
ATPAF2
FLCN
BRCA2
KIAA1009
SCARF1
DLG1-AS1
PNKP
PRMT3
BZRAP1
SNORA10
CCDC78
PPP1R37
SETD8
CHERP
OMA1
C16ORF91
MDM2
TARBP2
MDM4
RPL19
DNAJA3
INPP5B
TRPM7
ORMDL3
PLD2
RBBP6
RBBP5
C19ORF38
UTP18
GDF11
MIR148A
SIRT1
HDAC10
FLJ30403
MIR148B
ZBTB24
ATP9B
RRP1
HELQ
DDI2
ZMYND10
SNORA71D
SKAP2
MED20
CNOT1
MIR3917
CAMTA1
FRS3
TFIP11
CRTC1
FAHD1
MIP
GLYR1
ZNF436
XRCC2
HSPE1-MOB4
XPOT
HNRNPF
AP2S1
SUMF1
MAML2
ABCF2
UBAP2L
SRSF2
EGR2
SEC1P
TSR3
AFF4
NDUFS7
VPS37B
VPS37A
TRIAP1
CYTH3
PNPLA2
DNAJB11
PLEKHB2
CAPN10-AS1
C1ORF148
C15ORF57
CDK4
NUDT9
NARF
AOC2
TRPM2
ZFAND2A
WDR4
BECN1
MYO9A
KIAA0196
ZNF140
CENPBD1
PARP6
CDK11A
CDK11B
HOXB7
RPUSD4
PDP1
PTPRU
EIF3K
ATG14
GBA
RPUSD2
TBC1D13
REV1
GIMAP5
PWP1
APTX
BRE
PHF23
LMNB2
EHMT2
SNORA80B
UBE2M
METTL25
MIR4647
SLC3A2
ACAD9
HYOU1
XAB2
ZNF331
APOPT1
LOC284023
ATP6V1G1
GLB1L
GNAL
PHF7
MIR324
TOP3A
LAMTOR1
SGTA
C12ORF56
PTDSS1
C12ORF52
MIS18A
EARS2
BAG5
TRAPPC10
KLHDC4
NAGPA
TBL3
DOHH
GRN
ZNF34
MAD2L1
ARRB2
SNORD1A
SNORD1B
SNORD1C
SNRPE
DNAAF1
KIAA0391
HARS
SNORD82
UVSSA
EHMT1
SNX15
DRAM2
C19ORF43
VPS41
STAT1
CHRNB2
GMFB
BMP2K
UTP11L
NAPA-AS1
FHL3
TMEM203
ZFPL1
MCCC1
PLCD3
RABEP1
TMEM208
C2
NUFIP1
CHPF2
MORF4L1
CNPY2
GALT
NDUFA7
MIR4321
CD63
THRAP3
DOT1L
DCDC2B
ZNF263
RPL13AP5
RPS28
CD68
CREBRF
LMNB1
GPR62
FAM21B
CS
CHMP1B
EFCAB14
PRORSD1P
BLOC1S4
SNORD10
C9ORF37
CDS2
C1ORF213
TDG
C17ORF49
FARSA
FAM21A
TMTC3
HIVEP1
PPIG
SIGMAR1
VTRNA1-1
MAP4K1
GNS
UBE2B
CUTA
LONP1
DTX3
GPAM
NS3BP
TCF23
SNORA48
SPATA25
SMCR8
PINX1
USP9X
DDIT3
LRRC23
MPDU1
KIAA1033
ANGPTL6
PEX10
RB1CC1
PEX12
ANKRD12
DCLRE1C
LRRC29
EIF1B
PIAS4
KLF10
SESN1
KLF16
BRI3
LOC100379224
NUF2
UVRAG
RPL23
MLLT3
NUP188
GAN
RNPS1
GLT8D2
SLC16A13
ATG5
GAA
DPP7
MPND
KMT2A
CALHM1
GIT2
TLCD2
ZBTB7B
SNORA75
PKN2
C1ORF35
SNHG17
DEXI
DFFA
PIGP
IL11RA
AP4E1
RCHY1
HECTD3
LINC00652
CAHM
DUSP15
RNF139
KHSRP
MAFG-AS1
RMND1
SQSTM1
SIK3
MZF1
TMEM230
EMC7
DNPH1
RPA1
OAZ3
ANKRA2
PURB
REC8
PDK2
SECISBP2
NDUFS6
NAA40
WBP2
ULK3
SEC61A1
ILF3
ZNF512B
NADK
DHDDS
CDKL3
ZNF789
PPP2R3B
C2CD4A
LSM12
QTRT1
HEXA-AS1
TRMT61B
DOLPP1
ZNF79
MIR378D2
SCO2
MIR3677
PHKB
ZNF76
RBM15B
GIGYF1
TMEM199
DVL2
ZNF143
SLC39A11
AHCYL2
DKFZP434I0714
MIR4453
CCT4
GOLGA1
KHK
COX8C
BDP1
EDN1
NARFL
RNASEK
ZNF664
LRRC37B
DNAJC13
KIAA1715
SOCS5
BRICD5
C21ORF2
SCAMP3
LOC100129961
PRRC2C
ENPP7
P4HB
HCFC1R1
CSNK1G2
SNORD35A
LOC100289361
C6ORF211
FAM206A
HDAC5
C1ORF109
CTDP1
UNC13D
EPRS
IP6K1
UBR4
ZNF444
NFAT5
C12ORF49
WDR53
SRPR
PCNA-AS1
MUS81
FOXC2
ACSL3
SUPV3L1
SOCS2
FBXL5
SNORD55
FANCD2
ZZEF1
BRMS1
FAM179B
XRN2
MCM7
AATF
ELP5
EIF4G1
RNF40
RPS2
C16ORF89
C7ORF25
RFX7
STMN1
APBA3
RPL8
AKAP10
RPL6
GSK3A
RASSF2
ZNF219
SNORA31
G6PC3
C16ORF13
MIR4717
C19ORF70
VMO1
ST13
SLC25A33
PGS1
ARID4A
MAPKAPK5
LOC645513
ING4
TMEM115
TMEM116
MIR4723
IPMK
AMH
KLHDC9
SNORA67
LRRK1
TRAP1
PLEKHJ1
SNORA60
FZR1
HAUS5
SLC25A32
UBE3D
GADD45B
SLMAP
SLC35A5
PILRB
AKT1S1
PVRL4
CTNNBL1
FLJ31813
UBXN6
RPS8
SNORA39
MIR3928
TMEM170A
SLC6A16
TTC1
GRB7
TTC3
PLD6
SNORD32A
GALNS
DNAJC30
PGBD4
PRC1-AS1
TMEM241
HSF2BP
PAK1IP1
SNORD104
APC
MAFG
SNORA76
WFDC3
GBAS
MEGF9
MIR3912
SNX12
OXNAD1
SSSCA1
OLFML2A
ETV2
SRCIN1
FNDC3A
PEX7
JMJD6
GLOD4
LRRC14
MAP7D1
TNFAIP3
C15ORF62
PPP1R12C
AP3B1
C9ORF3
LPXN
CASKIN1
AIFM2
BTBD7
VPS72
TBCEL
LOC100270804
PARP3
CTDNEP1
TMEM106C
RAD23A
C17ORF62
FOSB
MTHFR
MED9
ARHGEF7
C11ORF48
UBXN1
RBKS
ATP5O
MAPK12
PSMB2
SLC35A4
CWF19L1
MLX
LMBR1
TNPO2
ZNF746
CCDC103
TMED1
RPL13A
POLDIP2
CACNB1
RPL9
MRPS31
TBC1D5
TEF
NEURL2
TRPC4AP
NEURL4
MIR25
TRMT1
PDCD6
MIR4745
AGTRAP
HNRNPD
WDR62
LRRC37A3
DUSP2
SEL1L
BCL2L2-PABPN1
LYL1
EHBP1L1
SHPK
WRAP53
STX5
CNBD2
PRPF6
LOC101559451
ANLN
BCL2L2
TCEAL1
GGA2
GTF2H1
ARFGEF2
TSNAXIP1
ADO
SUDS3
KIAA2013
TGFBRAP1
ESF1
DPH5
SLC8A2
ITFG1
ATXN1L
METTL1
MIR1322
WDR90
XKR9
CTDSP1
FAM195B
LINC00263
MED1
FDX1L
DHPS
OTUD1
PSMB6
PHF20L1
ZNF133
TIMM22
PSMB1
RNH1
CIC
FBXO45
RPS11
KCTD5
ACBD4
ZNF318
ARL2
C17ORF59
OVOL1
CACYBP
ACACA
CACTIN
RIN1
MSC
ZNF862
FAM83E
STX18-AS1
FAM122A
RAB35
SNORD37
ZBED6
SSR1
HAGH
SNORD38B
SNORD38A
STAT3
GABARAP
MIR3146
DHX35
CTU2
PRKRIP1
FOXRED1
RPIA
COPE
SLC35E1
NPRL2
VPS13C
SRA1
MIR4727
PABPN1
FNIP1
RMDN3
RRAGC
UBAP2
GTF2H3
TXNL1
CEP290
ACAP1
AP5Z1
EFNA2
PTPDC1
ANKAR
CCDC124
SNF8
USP14
ARMC9
ILF3-AS1
MIR22
NPM3
REPIN1
PCDH8
HIST2H2BE
RNF166
C17ORF98
RPL36
TBC1D10C
BZRAP1-AS1
TIRAP
PDCD6IP
PGP
GRIN2C
GPR65
EIF2S2
GNA13
ZNF316
MIR142
LOC100506392
TPD52L2
BCL6B
IFITM10
ATF1
KLHL22
