# Supplementary material for: Identifying Network Perturbation in Cancer
Source: PLoS Comput Biol. 2016 May 4;12(5):e1004888. doi: 10.1371/journal.pcbi.1004888 (PMC4856318; doi:10.1371/journal.pcbi.1004888)
Supplement: S1 File — (ZIP) [file pcbi.1004888.s001.zip › files/tf_data/GM12878_15k_enh/BCL3.csv]

HIST1H4B
C5ORF63
NCBP2
NELFB
HSPA8
PROCA1
LAPTM5
B2M
CD226
HIST1H4F
ITPKA
KIAA0907
LOC100130476
PPP4C
GPR183
PIK3CD
PIK3CG
ZC3H10
ZSWIM6
SPN
RNF111
LOC100506548
ZSWIM8
C2CD2
LOC441204
PPP2R2D
LOC399715
TRAPPC8
MIR128-1
PARP16
PARP15
TRAPPC5
CLEC2D
SPPL2B
NSL1
EVL
EVC
ITGA4
RIT1
ITGA7
EDC3
DENND4A
DENND4B
DENND4C
C17ORF49
TYK2
XPO5
XPO7
XPO6
LOC400958
BACH1
LOC100652772
GRAP2
FBXL14
PSMG3
FBXL18
SCARNA16
PRSS55
CNOT10
KANSL1-AS1
XPOT
MPV17
DNASE1L3
ANAPC2
ZEB1
RPS6KA1
SFT2D3
SFT2D1
CCDC85B
ITGAL
TMEM198B
ZNF296
ITGAE
FAM134A
ZNF292
MIR4322
GHRH
GHRL
LIN37
SMAD3
NDUFAF5
NDUFAF4
NPHP1
MTIF3
MTIF2
NDUFAF3
NPHP4
MIR4717
IGF2R
MIR4713
LOC100506713
FLJ16341
CYFIP2
CKS1B
ELMSAN1
LOC100130557
LOC653160
TCEA2
IL3RA
SH2B3
TRMT44
IRF7
SAR1B
PQLC1
RAB11FIP1
WDR90
IRF5
CCDC116
CCDC114
DCAKD
CCDC113
CXXC5
CXXC4
MGRN1
CARKD
NRN1L
IFIH1
IRF8
CUEDC1
EEF1A1
UNK
SPNS1
CHAF1A
BIN2
FRG1
XXYLT1-AS2
RGS20
MIR4530
LOC100289495
RDH5
CLIP2
CDCA4
CDCA5
DCLRE1A
EIF1B
CD48
UXS1
CD44
CD47
UBL7-AS1
CD40
MIR766
MANBAL
WDR24
RAB21
TCL1A
RAB24
THAP9
ANKFY1
HLA-DMB
WDR74
CFP
DYNLL1-AS1
SYTL3
PPP2R3B
MIR3140
VIMP
MIR492
CHI3L2
MIR497
ASB2
ASTL
HDAC7
SIX5
GSTTP2
LINC00309
RELB
HDGF
PIP4K2A
PRX
PIP4K2B
RAB42
MRPL34
PTRH2
CLEC17A
RFFL
LPCAT1
UBE2R2
MRPL39
FAM69B
FAM69A
LOC283710
EGOT
THOC1
PDE8A
DBI
RAB27A
HTT-AS1
KIAA0930
RFX5
LOC100133957
NRXN3
RABGAP1L
RHBDL1
ELK1
SMPD1
ETV3L
PAK1
TMEM42
RECQL4
DPEP3
MAZ
ADNP
FOXP4
DCP2
SERINC4
COPS6
COPS4
YTHDF2
MED1
LOC115110
ZNF594
FLJ41278
ZNF598
CEP95
SUB1
CBX3
FILIP1
VEZF1
SDF2L1
PPP1R9B
FAM177B
TCF7
IGF1
DPYSL2
TCF3
ZBTB12
NUDT1
GCK
B4GALT2
STK32C
ABTB1
PMS2P1
DHX40
COX18
PFN1
NUBP1
CREM
MEF2D
KDM3B
SHISA8
NOP9
ANKRD13D
WRAP53
AMPD3
RPLP2
EIF2B4
TMC8
TXNIP
LRRC3C
MCTP1
C18ORF8
TMEM150A
MMP12
TMEM14A
C6ORF203
TPM4
SH3D21
PRPF40A
ENKUR
FBXW9
ECE1
FAM21B
MRGPRX3
SIPA1
FBXW2
MIR548K
FUT8-AS1
LOC646719
ETFA
CLIC4
NOP2
SH3RF1
SEPHS2
TET3
CELSR3
SSX2IP
YKT6
MIR4708
DDX19A
ZNRD1-AS1
ATXN2L
BUD13
MFSD10
LRFN4
PPAN
LRRC32
LRRC36
LY6G5B
LINC-ROR
MIR4427
ISY1
FAM166A
HLA-DPA1
FER1L5
ST6GAL1
PCBD2
PRDX5
PRDX1
ZMAT2
TSNAX-DISC1
TSTD1
SMARCA2
MIR181D
MIR181C
MIR4638
MIR4639
MIR93
MMRN2
MIR4633
FYN
ZNF8
ERO1LB
ST3GAL3
ST3GAL6
NINJ1
NINJ2
PDIA3P
VCP
RPL7A
SKIL
PBX4
PBX2
SNORA74A
PRR7-AS1
MIR4521
MIR4522
SLC16A1
SLC16A5
NSUN6
WIBG
FAM71F1
HAVCR2
BOLA3-AS1
PPP1R18
CMKLR1
PAGR1
MSH5-SAPCD1
CD36
CD37
TXNDC9
RBM4B
POLR3B
S100PBP
TXNDC5
GPS1
GPAM
DCK
LOC100130075
GSDMB
GSDMD
MIR4513
CUL9
EIF4ENIF1
WDR61
WSB1
TRIM25
CREB3
CREB1
SLC25A4
KSR1
TRPT1
SLC15A4
DNAJA3
SIPA1L1
ORMDL3
LOC339822
FCER2
MIR627
MYCBP
TRIM52
C7ORF43
LINC00339
GLT1D1
C7ORF49
CSF2RB
PMS2CL
SLBP
PNRC2
GBA
DNAJC27
RRAS2
GAPDH
C11ORF24
LINC00938
SNORA81
IFNGR1
ZFP90
ZFP91
ARHGAP4
CMIP
AEN
ABCF3
SRSF2
LOC100131655
EGR3
MZB1
GSAP
VIL1
RNF135
DNAJB14
CX3CL1
GID4
CISD3
DALRD3
PRKAB2
TSHZ1
GID8
CDK11A
CDK11B
PAX5
ZNF580
MRPL4
ZNF582
TIPARP
PTPN3
PTPN2
GCFC2
PTPN7
PTPN6
METTL25
DDR2
ACAD9
NRF1
BAG6
MYO1G
RPS7
RPS6
ADAMTS13
RPS2
SNORD1B
SNORD1C
RPL36AL
MIR24-2
CD79A
EIF1AD
ATXN1L
MIR4659A
MIR4659B
LY6G6C
ZER1
PPAPDC1B
NAPA-AS1
AKAP8L
CYB561A3
ATAT1
SLC6A16
SRC
TSSK4
SNORD50A
FBXO43
C9ORF16
DCDC2B
SRI
FBXO48
SRL
SRM
SERGEF
CS
CP
MIR5004
RMND5B
AKIRIN2
C6ORF211
TDG
HP07349
AGPAT2
AGPAT1
CSNK2B
C15ORF27
TMPO
CAMK1D
VARS
MIR4280
LOC729683
HILPDA
LRRC27
DEXI
MPDU1
NIP7
MIR4734
GCDH
PEX16
TIMM17B
MIR106B
TIMM17A
GCNT1
RPL24
RGS5
LPCAT3
SLC16A13
RGS3
ELK2AP
CALHM1
PIGG
MIR548Z
PIGO
PIGR
SNHG16
PIGV
MIR548C
PIGX
TMEM72-AS1
RMND1
PPP1CA
LOC151484
OAZ2
RAD54L
LOC257396
LNPEP
SEC61A2
WBP4
DOLK
SNAPC4
PUF60
FAM71B
POLD4
CALML6
TOB1-AS1
SLC39A13
SMAP2
RBPJ
SLC34A1
ARHGAP22
PTP4A2
ZSCAN25
ZSCAN20
BLNK
TDRD9
DDIT4
CD22
TDRD7
IFI30
KCNMB2
MIR3177
MIR3175
MIR3178
NKIRAS2
NKIRAS1
TWF2
PCNA-AS1
MUS81
DR1
EIF4G2
EEF1D
GPR4
WDR59
ATP6V1G2-DDX39B
C19ORF26
C19ORF24
MAF1
NDUFAF1
CCR6
RPL8
RPL6
RASSF2
RASSF5
HIAT1
TRIM34
HCST
DBIL5P
LUC7L
CYGB
CHD4
CHD7
MIR142
MIR141
MIR636
MIR631
SNORA7B
LINC00327
BHLHA15
PRKCE
RHOV
MAN1A1
RNF40
POLR2E
TMPRSS13
RHOH
ANKRD23
DYNC1LI2
SNORA78
SNORA76
RHOA
RHOG
RHOF
ETHE1
ANKRD28
TMEM66
KDSR
FAM47E
MPI
AIFM2
AIFM1
AGO3
KDM1A
ZSCAN30
LMAN2
ARF6
C14ORF169
LMNA
NCOR1
BTG2
BRD2
CLHC1
NFKB1
NFKB2
LOC407835
RAP2B
SIAH2
TRIM37
TMPO-AS1
ZFP36L1
GGA1
GGA3
HIST1H1A
ITFG2
TACC1
TACC3
GJC2
TMEM238
PSMB9
PSMB8
TMEM230
HIVEP2
LPXN
ZNF318
JUNB
PIFO
JUND
MIR3680-2
PNMA1
DUSP22
HIST1H2AH
HIST1H2AE
P2RX5
RMI1
STX18-AS1
SNORD22
SNORD25
SNORD24
SNORD27
SNORD26
SNORD29
SNORD28
ESCO1
KCNK1
CTU2
SNORD2
NACC2
ADRM1
SH3KBP1
TRAF1
TRAF3
TRAF4
PPAN-P2RY11
HOOK2
GTF2H1
TMPRSS3
MIR221
RTF1
TVP23A
CACNG1
FOXN3
PCDH8
NICN1
RPL36
RPL37
TAB1
RPL35
PMVK
LTA
GNA15
GNA13
EMG1
CHD8
ATF4
TBC1D10C
PPCS
PRKAR1A
TAP1
TAP2
INVS
TMCO2
IL6ST
CCDC146
TM7SF3
EEF2K
BLOC1S5
SMG6
BLOC1S3
DLG4
BLOC1S1
CDC73
COMMD2
COMMD1
SMG9
METTL12
WEE1
MIR3960
C2ORF91
B3GALT4
LOC100289511
SLC38A2
MDFIC
PCBP1
BCAT1
TACO1
OSBPL3
APLF
AKAP1
VPS9D1-AS1
TUBB4A
MIR4505
AKAP8
TEX2
ARHGAP17
FMNL3
ZSCAN12
STARD4
YBX2
CD1C
LOC100132891
RRP1B
ADARB2
LOC283194
CELF2
TP73
MIR3189
MIR3188
C14ORF2
TMEM132A
ATP2C1
WDR46
CETN3
C19ORF35
ANKS3
TNFRSF8
TNFRSF9
TBC1D24
GTF2I
C19ORF38
NR1H3
ALPK1
AGAP11
ATP1A1
SENP7
SENP3
C11ORF30
CUX1
SNORA14A
LOC100506392
ING4
ING5
DSE
ING1
GSTO2
MB
DNAJC4
DNAJC7
RING1
TTC33
SNORD43
TTC31
WDFY4
EML3
FLJ21408
PTPRVP
PARK7
TMEM95
RRP15
MIR191
C9ORF43
MIR195
RAP1A
MKRN2
ZNF837
SNORA64
MAP3K5
SNORA60
SNORA61
SNORA63
NCOA3
NCOA1
TPRKB
CIRBP-AS1
DDB2
ELL2
RNF151
RIF1
GSG2
TBPL1
FRMPD2
SLC27A4
DHFRL1
IL2RB
TPCN1
C20ORF24
IL2RG
MSGN1
APOBEC3G
IL21R
TBCB
SPAG16
LOC100130348
PBRM1
EBI3
PRKD2
TRPC4AP
NCKAP1L
AP5B1
KRBA2
LARP1B
CHMP4A
BAX
LOC100129269
PLCG1
HAND1
SH2D3C
MIR1236
GIPR
LARS2
EIF2S3
MIR2909
PMPCA
CDK12
MIR548AR
CDK17
MIR548AN
GZF1
KLF1
TMEM222
TMEM223
PSMC2
PIP5KL1
KLF9
N4BP2
PTEN
FAM189B
MDC1
NCR2
SLC24A1
GANC
KCNAB2
MTERFD2
TLR8-AS1
SNORD37
MIR4439
CTSZ
SNORD30
SNORD31
EEA1
SLC1A4
TGM1
GRHPR
TGM4
MIR4754
MIR4758
IKBKB
MARCH7
MARCH6
MIR1244-3
MIR1244-2
MIR1244-1
LOC284648
MARCH9
ENTHD2
ENTHD1
IFNLR1
B3GNT7
EIF3L
IKZF2
SLX1A
SNORD12B
SLX1B
EIF3G
FGFBP3
TEX22
ARMC12
LOC100128682
NABP1
CCNL1
TSC22D1
TSC22D2
C9ORF173
SMARCAL1
FCHSD2
GUK1
NMT1
EDEM1
SNAI3
WRAP73
INPP5E
SLC2A8
UBA52
FAM172BP
PLAGL2
CCL3
NFATC3
SYF2
CCL4
CCL5
LOC283214
NCSTN
EXOSC8
MTDH
EXOSC5
MADD
GGACT
CYB561
NID1
TACSTD2
SSC5D
TCTE3
GPR146
MANSC1
LOC256880
LOC728875
MIR3190
MIR3191
SDSL
LOC100507501
MIR1914
FBRS
DEPDC5
VPS52
ALKBH2
RALA
ISX
HYAL2
AFMID
RCOR3
TIGD2
ATR
MIR612
ZSWIM8-AS1
INF2
SSSCA1-AS1
PTPRCAP
CYP1B1
C6ORF1
S1PR1
YME1L1
DNAJB4
CFLAR
IFI16
KDM6A
NOP14-AS1
HMSD
GPN1
THAP1
HNRNPA0
MRPS18B
RUNX1-IT1
ENO1
NUP160
ENO3
PDF
SNORA52
SNORA55
NPAT
SNORA57
TAOK3
CHAMP1
LIME1
FAM65A
ACOX3
GRIK4
TNFRSF14
NRARP
PNP
LPAR2
CDK9
MIR222
C1ORF234
LPAR5
PTK2
SYNRG
MGLL
MSH5
SF3B3
LIMS1
VAV3-AS1
OR14I1
SEMA6C
SEMA6A
RERE
ATG16L1
RGL2
MDM4
HSPD1
ARHGDIB
ARHGDIA
LOC100130357
LY86
FEM1B
DNAJC18
LOC100505624
MIR877
SUPT16H
ATP10D
PRKCD
PDSS2
HIST1H3C
CES2
METTL21A
HIST1H3E
FFAR3
MLX
FFAR1
AGTPBP1
DDX23
ZNF155
PFKFB3
ACKR3
SCRIB
GPR137
RPL32P3
GPR132
ATP6V1C1
C1ORF186
ADD1
FKBP11
VPS37C
FBXO10
MIR5581
PIDD
PPP4R2
PPIL4
CCDC107
LOC100507600
MAP3K8
MAP3K9
TUSC2
CCDC94
CCDC97
SNORD47
RNPEPL1
SNORD44
RAD54L2
ZNF576
H2BFXP
TRPV3
TRPV2
FAM131A
GALNT5
CTSC
SH3GLB1
PASK
PPP1R37
RPL15
TMEM109
TMEM101
SETD6
LGALS17A
C17ORF89
NME1
NME2
INPP5K
C17ORF85
SPEN
ZCWPW1
SURF6
FLJ30403
EME2
MIR5700
HELQ
ZGPAT
JRK
PAIP2
MATR3
SNORD119
TIMM8A
AHNAK
AFF3
AFF1
PNPLA2
PNPLA8
C15ORF53
CARD6
RPL13P5
CLUH
ACSF3
ERP27
MAN2A2
UBA6
ATG12
FRMD8
UBA3
UBA1
LOC100507463
PWP2
CCM2
PHF20
PHF23
C21ORF90
UBE2K
NAA15
TP53
MEF2BNB-MEF2B
MOGS
ST8SIA4
PTCD2
SHQ1
NRROS
HLTF
AGFG1
SGK223
MIR7-1
SEC14L1
ILK
ADIRF
EHMT1-IT1
PTAFR
UPF2
SRGN
CEND1
LOC389247
MRPL49
MIR497HG
BCAP29
MTG1
CNPY4
VCPIP1
NMNAT1
NDUFA6
UBE2I
NDUFA2
DNAJB11
MIR661
FLT3LG
ADAM22
TNFRSF1B
INE1
SP140L
KIAA1967
TBL1XR1
RRP36
IL10
RPL3L
IL16
STX11
STX10
IL4
IL5
GPAA1
STX16
STX18
MIR219-1
ZPBP2
LILRB1
COLGALT2
SAT1
SNORA44
SNORA45
CUTA
IL23A
SPDYE5
BIRC6
JARID2
BIRC2
SNORA48
IL23R
NOXA1
ANKRD17
SPTBN4
ANKRD12
ANKRD10
RAB30-AS1
EBAG9
RNF170
KLF16
TLN1
RSBN1L-AS1
DSTNP2
MEA1
CEP68
ANXA6
CEP63
MIR26B
MIR550A1
MCM3
MCM2
DUSP16
FAM53B
DUSP10
SQSTM1
EPC2
PRPF19
GSTCD
REV3L
GGNBP2
NDUFS6
ISY1-RAB43
SP100
CTRL
PARL
THAP9-AS1
ZFYVE9
CHMP2A
DHX16
MDS2
MS4A7
MS4A1
CCDC102A
DNTT
ZNF148
RXFP3
LIPT1
MAGOH
MPEG1
DDX3X
RNASE4
VWA8
C1ORF127
VWA7
SAFB
LY9
LOC100507194
KCNN4
KCNN3
SEMA7A
C12ORF42
H2AFZ
DDX5
TLR1
BRMS1
BTBD19
TLR8
H2AFJ
STMN1
FOXK2
CCDC62
NFKBIB
TYSND1
TRAK1
NFKBIA
NFKBID
NFKBIZ
LOC100505478
C8ORF76
TOMM22
ARID4A
LRRC61
KIAA0101
TMEM116
TMEM117
C17ORF99
SNORD36C
KANSL1L
STYXL1
AMER2
SNORD36B
SLC35A4
LOC653712
SLC35A2
FLJ31813
UBXN7
AP4M1
LOC646329
CXORF65
SNORD101
SNORD100
HIST1H2BF
ABCB10
SNORD105
SNORD104
HIST1H2BB
FGF8
SART3
IQCH-AS1
MTFR2
HIST1H2BO
MIR4316
HIST1H2BJ
SLC25A42
CD300A
TNFAIP8
DNMBP
ECI1
FAM105B
IPO4
ACTR3
FAM122A
FBF1
LOC100133315
CARS2
MIR940
CNR1
CNR2
POLDIP3
MIR4799
TSPEAR-AS1
MAPK6
R3HCC1
LOC606724
DUSP1
DUSP2
GABPB2
WTAP
MIR1278
ELN
PYGO2
LRRC8B
MIR4420
LOC100507173
ADTRP
MIR4426
STX16-NPEPL1
SPERT
BLOC1S5-TXNDC5
MTF2
STAT1
PITPNM1
TBC1D13
MAK16
KCTD5
KCTD4
SNORA16A
MIR27A
HSPA1A
PXN-AS1
GPR56
GPR55
CARNS1
LOC730227
CPNE8
C1ORF200
PXK
RAB4B-EGLN2
RFTN1
MIR200C
DGKA
SNORA33
SNORA31
ESF1
SNORA39
USP12
ALDH6A1
SSBP2
NPM2
FAM63A
SBNO2
MYOZ1
GFI1
UNC45A
UNC45B
MAST3
PDPK1
SCFD1
IFFO1
SYNPO
PRKAG1
SCG5
POGLUT1
ANP32E
ANP32B
SEMA4B
SEMA4D
LEMD2
HSBP1L1
BYSL
CD180
NCAN
KIR3DX1
C1ORF52
SUPT5H
LOC731424
NAPA
TYW3
MIR1204
IL19
ARHGEF18
ZNF687
IQCC
IQCD
MUC17
RPSAP9
TTI2
LST1
HM13-AS1
MITD1
NPB
ANGPTL6
LOC652276
NPW
GPR114
KLC4
STK38L
ZNF770
ZNF771
C12ORF73
RASGRP4
C12ORF77
C12ORF79
CDKN1A
UBE2D3
SNORD65
C2ORF68
SP1
BAZ2A
C9ORF69
TPT1
CHCHD1
TANK
CHCHD4
MIR2861
FARSA
UBXN2A
ARID2
ZNF513
GDF15
ZNF516
ZNF517
FOXJ3
CCDC59
LHX2
PPP1R11
PPP1R10
BLK
VEGFB
HCK
SLC39A4
PSCA
PSIP1
C17ORF66
SLC35B1
SLC35B2
FLOT1
FLOT2
HARS2
DTX4
MIR3529
SNORD74
LOC646862
AP3M1
REL
AKAP11
CDC42SE1
SNORA43
NEDD9
P2RY11
CDC37
ZFX-AS1
SEC22C
LONRF1
ROGDI
EIF5
SPIB
MIR4540
ALDH3A1
CDCA7L
SCAF8
TMEM63B
ARID5B
ARID5A
NTN3
LOC100129722
MEF2BNB
KLHL7-AS1
LOC285740
ATAD2B
LMOD1
MORC3
SPCS1
ARL8B
GPD2
C18ORF32
EMID1
MIR3654
WDR81
AP1S2
WDR83
NDE1
PYGM
NUBP2
MRPL42P5
TRIM8
MIR4437
VPS28
SSUH2
ESYT1
CXCR3
PEA15
JAG1
SCIMP
PAN2
LOC390660
COA1
MREG
ADAT3
ADAT2
KLF10
MIR647
RNU86
EXOC3
E2F3
SLX1A-SULT1A3
ACBD5
MGAT4B
PPP1R13L
FUT8
SNORA22
SNORA26
SNORA28
TMC6
MIR4482-1
TIGIT
IZUMO4
TMEM184A
LOC100128233
USP22
VPS9D1
HYOU1
ARHGEF7
DYNLT1
ARHGEF3
ARHGEF1
PXT1
PA2G4P4
MEF2C
CENPM
SENP3-EIF4A1
LDB1
SEC24A
SSH3
SSH1
KPTN
PYY
SLC41A2
MIF4GD
UCKL1
LOC100131564
PLEKHA4
MRPL40
CYLD
HCRTR1
TRIP4
C11ORF83
PCNA
STARD13
RRAD
EMR2
ZNF692
ZNF696
MALAT1
ZBED6CL
MIR4668
LAMB4
NEK6
NEK4
BMF
CABIN1
U2AF2
NEK8
DDX55
MIR330
GATM
CDC42BPG
ZNF768
FAM129C
MIR339
GATC
DHPS
RNPS1
C12ORF65
ALYREF
TIFA
SNORD72
MIR937
SNORD76
SNORD77
ZNF23
SNORD75
BLVRB
SNORD78
SNORD79
C9ORF91
DNAH1
MTHFD1
SH3TC1
SNORA9
MYBPC2
ZNF821
MGC45922
SNORA3
SNORA4
TMEM130
TMEM134
GPR15
SNRPA1
GPBP1
ADSL
MPLKIP
INTS12
TIMMDC1
TNFSF14
MAFG-AS1
USF2
USF1
KIAA0430
MACC1
RALGDS
POGK
THYN1
AIM2
NUDT13
LOC644656
AGAP3
NUTM1
UROS
UHRF2
RC3H1
MNT
STX5
SLC23A1
KEAP1
SLC23A3
LOC100288123
SLAMF7
SLAMF1
KIAA1683
PHF11
PHF12
EEF1G
DNAJC27-AS1
LOH12CR2
MEGF8
CCNB1IP1
GTF2A2
F13A1
IL18BP
YWHAZ
RIPK1
RAVER1
ARHGAP42
MTMR10
REC8
EVC2
NOD2
FCRL1
AP1B1
EZR-AS1
ZBTB1
KRI1
SSNA1
NR4A2
NR4A3
CD27-AS1
SYNGAP1
ABCC4
MGAT3
MIR22HG
MGAT5
HRASLS2
CASC4
PXMP4
MIR4449
SLC20A1
VPS18
ABI2
FIBP
VPS11
NKTR
POU2F2
GLCCI1
BPTF
ACADVL
RAB4B
NDUFB9
NDUFB7
AMICA1
AGER
FCHO1
MIR658
IL27
KIF2C
STK19
SNORD12
CEP135
IL12RB1
C1ORF228
LOC728431
CBFA2T3
IRF2BP2
CLN3
ZC3HAV1
CLINT1
JAK2
HCG9
VRK2
LINC00944
SNORA17
WNK1
SNORA10
WNK4
USP39
TNIP1
ACTL10
USP30
USP32
MIR4469
TOR1AIP2
CCL22
LIMA1
RNF187
MAATS1
MFI2-AS1
RUNX3
RAB44
SNHG6
SNHG1
SARNP
FRA10AC1
RNF214
SNHG9
RNF213
ZBTB25
MED29
RRP1
MIR146A
MED21
MED23
SKAP1
SAAL1
KLLN
SEPT9
XRCC6
KANSL3
KANSL1
SLC9A1
CLDND1
MEIS2
TRIAP1
TFRC
JMJD1C
SNORD36A
FAM98B
RIC8A
PLCB3
ARHGEF33
DNAJC5B
SEC13
EPN1
PARP2
GIMAP8
PAPD5
REV1
LMNB1
DENND2D
MRPS28
RWDD1
MRPS26
MRPS27
ATP6V1G2
MIR326
MIR324
PHF2
CCDC88B
PHF1
NADK
C12ORF57
SMIM15
LOC100505636
NAMPT
ZNF34
TBX6
PRORSD1P
SNORD87
KCNA2
SNORD81
SNORD80
SLC10A2
JMJD6
DNAJC9-AS1
ZHX2
JMJD8
UBALD1
VARS2
ARL5B
AGAP2
ERN1
UGGT1
RPS28
PLA2G2D
PLA2G2F
UCHL5
RAD51C
RAD51B
MEMO1
NT5DC1
MIR92B
HSD11B1L
ATL1
PRRT2
GATAD2A
GPSM3
ATXN10
HMGXB4
SLC5A6
NECAP2
HYI
CORO1C
PRELID1
ADPGK
PRSS8
HSH2D
TTPAL
GDNF-AS1
MLLT6
VWA9
MLLT1
VPS33A
ZCCHC4
ZNHIT2
AP4E1
GTPBP1
SURF2
PPP6R1
FCGBP
P2RX5-TAX1BP3
LZIC
ZNF3
UPP1
RAMP2-AS1
ZC3H12C
CASP8
PURA
WDR83OS
BCL3
HECTD1
ADPRHL2
MAN2B1
POR
LYPLA2
CLMN
LZTFL1
SETD1A
SETD1B
MIR3677
MIR3676
MIR3679
NUSAP1
STUB1
GRK4
ANAPC11
ANAPC13
MIR4457
CEMP1
TTYH2
DLEU1
MYB
NECAB3
NRADDP
STK11IP
SEPT12
ENTPD6
SPAG8
NUF2
SPAG6
KLHL29
P4HB
SPAG5
KLHL7
SNAPC1
SNAPC5
UCN
GPR25
NFAT5
FUT11
FUT10
CX3CR1
TNFRSF10B
MAGED1
SLC4A7
GSK3B
ATP8B3
ANKRD37
EXD3
UBC
ELP5
ANKRD54
MAMDC4
MAP3K7CL
AKR1A1
ZADH2
DPRXP4
KLHDC4
WDR27
PLXNB2
KBTBD4
KBTBD2
ASXL1
TCTN3
ZBTB4
C12ORF10
HDDC3
ZBTB38
PILRB
TMEM189-UBE2V1
PCBP2
CDC6
SRP14
LOC285696
NEUROG2
ZBTB32
ZBTB37
SIRT2
SIRT1
SIRT4
TMEM91
SGTA
PLEC
ZKSCAN8
LRMP
BSCL2
C10ORF10
PEX3
FSD2
CCDC102B
RBM27
RBM25
WNT5B
MIR132
NCF2
MYL12B
CLDN18
CROCCP2
TLR10
C10ORF105
HN1L
GNAI2
ATP5E
MTHFD2L
NDUFA12
MRPS31
TBC1D5
MRPS33
ZEB1-AS1
LOC100630918
HLA-B
LOC728175
ABHD16B
POMP
PFDN6
LOC441242
ZGLP1
LOC100505622
TRIM13
VAMP2
SNORD99
SNORD97
TNFRSF13B
TNFRSF13C
SNORD93
DEGS1
HIRA
RIN1
STOML2
STOML1
TPRA1
EMP3
PILRA
RPS10
RPS15
DESI1
LEKR1
C17ORF59
LATS1
DCAF10
RRM2
SLX1B-SULT1A4
SLC16A6
ZMIZ2
UBASH3A
TXN
CD14
TSR3
BHLHE23
LSM10
LSM11
UBE2G1
MIR5087
IL10RB-AS1
SLC35E1
TSSC4
SLC35E3
C12ORF45
TSSC1
TYMP
NR3C1
IGFLR1
DPY19L4
RRAGC
PIM1
MIR4687
KIAA1430
KIAA1432
TNF
TAPBPL
[truncated: 731 more rows]
