# Supplementary material for: Identifying Network Perturbation in Cancer
Source: PLoS Comput Biol. 2016 May 4;12(5):e1004888. doi: 10.1371/journal.pcbi.1004888 (PMC4856318; doi:10.1371/journal.pcbi.1004888)
Supplement: S1 File — (ZIP) [file pcbi.1004888.s001.zip › files/tf_data/GM12878_15k_enh/BCLAF1.csv]

HIST1H4B
HIST1H4G
HIST1H4F
HIST1H4E
HSPA4
NELFB
HIST1H4J
HIST1H4I
HSPA8
TYW1B
ARFRP1
PDCD10
RNF10
C6ORF120
C1ORF112
KIAA0907
PIK3CA
HIST1H4D
STK25
ZC3H10
ZSWIM6
CRBN
C12ORF45
SCLY
TMEM53
LOC145783
DHX8
C2CD5
FAM98B
CRB3
ZNF48
LOC399715
TRAPPC9
PTRH2
ZNF672
PRRG2
PARP16
TRAPPC3
PARP15
TRAPPC4
ANP32E
PHKG1
RAD54L2
NSL1
ORAI2
ATP2A1
ATP2A2
ORAI3
HACL1
NOP2
ITGA7
MFSD11
GTF3C2
CXORF40B
DENND4A
DENND4B
CAPN10
PHLDA1
SCARNA13
XPO5
XPO6
LOC400958
GRAP2
FBXL14
PSMG3
FBXL19
FBXL18
KANSL1-AS1
XPOT
TPRN
ABHD14A
GATAD2B
ANAPC5
ITGAX
SFT2D2
PSMD11
ITGAV
PSMD12
SNORD45C
SNORD45B
SNORD45A
ITGAL
GIT2
TMEM199
ZNF296
SSMEM1
MANSC1
GANAB
GHRH
SESN1
LIN37
SMAD7
SMAD3
NDUFAF5
NDUFAF4
NDUFAF6
NDUFAF1
MTIF2
NDUFAF3
MIOS
LOC100506713
GDAP2
ATE1
MRPL52
PRADC1
SNORD18A
SULT1A4
SNORD18C
SNORD18B
TCEA2
SULT1A3
NOL9
SH2B3
PRKAR1B
SH2B1
C12ORF10
SAR1B
NOL3
IRF5
CCDC116
CCDC114
CCDC115
CCDC113
FGL2
LEO1
METTL20
WNT2B
ATP1A1
CXXC4
MGRN1
COMTD1
LOC100289019
AGGF1
CUEDC2
ACTR10
EEF1A1
PYURF
ARHGEF12
FYCO1
RBMXL1
RAB2B
SRBD1
FIZ1
SYCE1L
FRG1
MIR4530
RDH5
CDCA3
YLPM1
CDCA5
APBB1IP
CDC37L1
NOLC1
UBL7-AS1
RSF1
ATG4B
ALKBH7
C3ORF58
EIF4E2
THAP4
PNP
SYBU
WDR70
CHID1
WDR75
WDR74
HLA-DMA
DYNLL1-AS1
ATOX1
SYTL3
AHCTF1
SPRED1
RIBC1
SIDT2
BRK1
PES1
MIR492
CHI3L2
GTF2A1
MLLT3
PRPF4
PRPF6
ASB2
ASTL
MTMR9LP
GSTA4
PLEKHH3
MR1
C7ORF55
GSTTP2
LINC00309
HDAC8
HDGF
PIP4K2A
PRX
PIP4K2B
AAGAB
ARL14EP
DPY30
RFFL
MRPL39
FAM69A
TBL3
THOC1
PDE8A
THOC5
RCOR3
HTT-AS1
RFX7
RABGAP1L
RFX3
MYCBP2
YDJC
PXN-AS1
TMEM44
TMEM179B
PAK1
STRADB
KLLN
ADNP
ZNHIT2
COPS2
SERINC4
DBF4B
COPS6
COPS4
COPS5
ZNF593
MED4
NPB
PDE11A
LOC643723
CEP95
ZNF607
ANGPTL6
CBX3
MXD1
CEP70
SDF2L1
CCDC90B
FAM135A
TARS2
DPYSL2
NUDT1
NUDT3
NUDT5
SKP2
ZNF775
DHX40
MEF2C
LINC00657
MEF2D
KDM3B
ZNF114
KDM3A
SHISA8
LCORL
TRIM7
NIF3L1
MDN1
ZNF337
WRAP53
FAM168A
WISP3
EIF2B4
RPLP0
B4GALT4
FBXW11
ZNF207
MALAT1
NUP62
LRRC49
C6ORF203
SH3D21
FAM177B
FAM21C
FAM21B
FAM21A
THYN1
UGP2
LOC646719
VWA8-AS1
DPAGT1
NUP107
SEPHS2
TET3
KIAA0020
SLC39A4
MIR4709
ZNRD1-AS1
API5
BUD13
MIR191
LRFN4
PPAN
LY6G5B
RAB14
TCP1
ISY1
FAM166A
NAA50
ATP6V0B
FER1L5
PCBD2
TCEB2
TCEB1
PRDX2
ZMAT2
TSNAX-DISC1
MYBL1
OTUB1
STX18
C9ORF169
MIR4639
CCDC168
ZNF3
TIPIN
FYN
GMPR2
TOR1B
OST4
ST3GAL2
LOC100652999
NINJ2
VCP
SKIL
AP2A2
PBX2
PRR7-AS1
MIR4521
SPAST
DPH7
SLC16A1
NSUN3
SMG7-AS1
NSUN4
CEP135
MAN2A2
SEC61A2
BOLA3-AS1
CMKLR1
MON1A
ZSCAN31
MSH5-SAPCD1
DYNLL1
GLUD1P3
MAMSTR
TXNDC9
POLR3G
POLR3E
POLR3B
POLR3A
UNK
CALM3
LOC100130075
DNMT1
GSDMD
NDC1
CUL9
CYP51A1
TUT1
CIZ1
CUL2
A1BG
WEE2-AS1
RNF207
CLCN3
CLMN
CREB3
CREB1
PRMT5
INO80B-WBP1
C10ORF76
NDUFAF4P1
KSR1
COIL
BRD2
PTPN18
FAM65A
FCER2
RBM48
MIR155
PTPN11
ARCN1
KAT7
GALR2
NKAP
C7ORF49
MRPL24
SLBP
MRPL21
CREBL2
GBA
DNAJC25
DNAJC24
DNAJC21
VPS36
ZSCAN9
ARHGAP9
SNORA84
CMIP
HSPE1-MOB4
ARHGAP1
IARS2
ABCF1
EGR2
MZB1
USP40
TMEM79
DNAJB11
PPP6C
MADCAM1
CX3CL1
RNF139
DALRD3
CLNS1A
PRKAB1
ZNF581
ZNF580
MRPL4
TIPARP
MRPL3
ZNF589
PTPN6
GINS4
PPP1R10
DDR2
MAP3K5
PSD
LRCH4
GRK6
SPAG1
EPG5
HSPH1
AGBL5
BAG6
BLK
YBEY
MYO1G
MYO1D
RTKN
CTDP1
RPS7
RPS6
ADAMTS13
ALG10B
RPS3
RPS2
SNORD1B
SLC39A1
VDAC1
DENND6B
RPS8
EIF1AD
LOC100652758
ATXN1L
DEF6
PGBD1
GMFG
MIR4659B
LY6G6C
ZER1
CBLN3
UTP11L
PSMA3
TMEM203
CYB561A3
TMEM206
NHLRC3
TMEM208
ATAT1
SRC
FBXO46
KIAA1324
FBXO43
SNORD50B
SH3BP5L
SRM
GALE
GUCD1
ZSCAN25
DET1
MIR5001
MIR5004
FSCN2
RMND5B
SNORD16
SNORD10
AKIRIN2
RPSA
EIF2AK3
TDG
SNORD19
TAPBP
SCARNA12
AGPAT5
SCARNA16
AGPAT1
SCARNA14
SCARNA18
CSNK2B
TMPO
MCM3AP
VARS
LMLN
MIR4738
LRRC23
MPDU1
KIAA1033
PEX13
PEX14
LRRC29
MIR4736
EIF1B
MIR106B
RPL29
SPAG8
CALCOCO1
RPL27
RPL26
RPL21
MEIG1
RPL22
RGS5
RGS3
LOC100133669
SLC35B4
PPIG
APMAP
PIGL
PIGO
TMEM194B
PIGV
PIGX
PIGY
PIGZ
KIAA1143
HPD
ANKLE1
RAB30
TBC1D4
SRRM1
BBIP1
SRRM3
CCDC174
OAZ3
LNPEP
WBP2
WBP1
VEZT
HAVCR2
MTBP
MIR193A
SRP9
FAM71B
KIAA0141
POLD4
SLC39A13
MIR4513
SLC39A11
MIR4514
MIR4519
HIF1AN
RSBN1
DENND3
ARHGAP22
SLC34A3
PTP4A2
ARHGDIB
ZSCAN26
C21ORF49
TDRD9
DDIT4
TDRD3
IFI35
TDRD7
LOC100289361
MIR3175
UBR3
NUCB2
NKIRAS2
NKIRAS1
TWF2
PCNA-AS1
MUS81
DR1
MAF1
ARPC1A
PPP2CB
ATP6V1G2-DDX39B
C19ORF26
C19ORF24
C19ORF25
CYTIP
CCNH
CCNI
ANXA2R
TRIM33
TBRG1
RPL5
LY86
RPL3
G6PC3
USHBP1
VMO1
THAP10
FAM200A
RSAD1
CHD1
LRRK1
CHD9
CHD8
MIR141
MNT
MIR632
NPC2
LINC00324
LSM5
MFSD3
TTC4
RAB3GAP2
BHLHA15
MRPL17
CDC25C
MRPL19
RHOQ
TTC9
BSDC1
RNF41
WARS
POLR2E
ZNF821
C1ORF148
ZNF827
POLR2C
SNORA78
SNORA76
RHOA
POLR2I
SUV420H1
POLR2K
TMEM67
KDSR
TMEM69
TMEM68
MBD5
RER1
IL17RE
KDM1A
GRPEL2
GAMT
HIST1H3E
MAPK14
FAM227B
PAXBP1
NCOR1
FCER1G
RPL8
BTG1
OGFOD2
ZNF627
REPS1
ZNF621
ZNF622
ZNF623
RASSF1
LOC100131289
GPN3
NBN
CLHC1
PCM1
TES
LOC407835
RAP2B
RAP2C
ASH1L
RAP2A
TMPO-AS1
ZFP36L1
GGA1
LOC100507250
PLCD3
TSNAXIP1
ZNF518A
PHLPP1
HIST1H1A
HIST1H1B
ITFG3
EMILIN1
VIPAS39
DAPP1
JDP2
TMEM238
PSMB7
PSMB6
BRE
PSMB3
TMEM230
HIVEP2
HDHD1
LOC650368
LPXN
ZNF318
C1ORF234
JUNB
RPL3L
HIST1H2AI
HIST1H2AH
HIST1H2AE
HIST1H2AD
P2RX3
P2RX5
HIST1H2AC
STX18-AS1
SNORD21
SNORD24
BCL2L13
SSR1
PRPF19
ESCO2
ESCO1
KCNK1
RPS19BP1
SNORD6
SNORD7
BMS1P4
ZNF555
MMD2
ACOT13
ADRM1
VPS13B
TRAF1
TRAF3
RMDN2
MIR4723
TRAF6
MIR4721
GTF2H3
AP4M1
GTF2H4
LOC100506207
RTF1
LRRC59
MCU
REPIN1
KIAA0226
RPL26L1
RPL38
RPL36
RPL37
TAB1
RPL35
TARBP2
EMG1
MIR142
ZSCAN12P1
ATF7
CD274
ATF1
SDHD
PRKAR1A
IFFO1
DNLZ
TAP2
BUB1B
MIR631
CCDC146
NOL7
EEF2K
SMG7
SMG6
DLG4
OARD1
CDC73
COMMD2
COMMD1
SMG9
SMG8
PPP2R4
METTL18
FAM114A2
MOB4
METTL12
LMBRD2
METTL10
TEX22
METTL14
B3GALT4
SLC38A6
SLC38A1
CAMK2D
MDFIC
BCAT2
TMEM9B
RIOK1
TMEM184A
LOC648987
OSBPL7
ARID5A
AKAP3
CAGE1
HCN3
MIR4505
AKAP8
SNRNP27
ZSCAN10
ZSCAN12
MIR19B1
SAP25
ZSCAN16
ANO8
ANO9
LOC100132891
LOC730183
CELF2
HSP90B1
POLR1C
KRR1
TP73
MIR3188
C14ORF2
TMEM132A
HCG27
WDR43
PIKFYVE
GTF2B
AHSA1
CTNNB1
TNFRSF8
JAK3
ARPC2
CCL22
DPY19L4
C19ORF38
NR1H2
NR1H3
ALPK1
MAPK1IP1L
METTL25
C14ORF80
DST
SENP1
BRF2
DCDC1
ING1
DNAJC4
DNAJC7
DZANK1
DNAJC2
TTC33
TTC32
CD14
RHOH
TTC37
WDFY1
GOSR2
P2RX5-TAX1BP3
GOSR1
TFB2M
ECHDC1
RRP15
NRN1L
TPI1P2
PPP1R16B
TRAPPC2P1
DYNC1LI2
RALBP1
ASH2L
C7ORF55-LUC7L2
ZNF830
MKRN2
SNORA68
ANKRD32
SNORA64
SNORA66
SNORA67
SNORA60
SNORA61
SNORA62
CDIPT
NCOA7
TMEM9B-AS1
RHOG
SNORA72
CPEB4
DDB2
DDB1
RNF157
KIF21B
RIF1
GSG2
TBPL1
RTTN
FRMPD2
SLC27A5
DHFRL1
PRAM1
SPNS1
ZNF639
ZFYVE20
SCARF1
SLC17A7
GEMIN7
MIR19A
LOC100130348
HSPE1
CDK5RAP2
CHAF1A
CDK5RAP1
TRPC4AP
SRL
FAM131A
CHMP4A
BAX
MCRS1
ZNF496
PLCG1
ZNF205
FAM47E
ZNF491
MIR1236
MIR1234
ERH
EIF2S3
TOB1
SLC37A4
CDK13
RAB7L1
MIR548AR
DDX18
KLF7
KLF1
NDNL2
TMEM222
TMEM223
PSMC2
PSMC4
ARFIP1
HEATR2
PTEN
FAM189B
ZNF304
KIF18A
NCR2
SLC24A1
GANC
TRIP11
MTERFD2
TLR8-AS1
BTRC
PPP1R35
NUP37
MAP3K12
ZNF546
ZNF540
SLC1A4
FUCA1
C16ORF93
TGM1
GRHPR
IDI1
MARCH5
LRRC40
IKBKG
LRRC47
LRRC46
MIR1244-3
MIR1244-2
MIR1244-1
LOC284648
MICB
ENTHD1
GNL3
IFNLR1
EIF3M
TSFM
EIF3A
SLX1B
B3GNT9
EIF3F
EIF3G
SETD5
SNHG9
RARS
MIPEP
MTMR9
MKKS
DYRK1B
NOL11
GINM1
LOC100128682
NOL12
CCNL1
TSC22D4
CCDC152
FCHSD2
CCDC151
EDEM3
IVNS1ABP
CSTF2T
UBTD2
ECHS1
TIAL1
TAS1R1
C15ORF40
MESDC2
SYF2
TNFAIP8L1
FUBP1
EXOSC8
EXOSC6
AP2B1
EXOSC4
GFER
C21ORF67
EXO1
MIR5194
EXO5
ATRIP
PPP1R14B
UBP1
SSC5D
ACY1
C3ORF18
LOC728875
MIR3191
MIR3192
LOC100507501
MIR1914
MIR766
SRRT
DEPDC5
VPS52
ALKBH5
AFMID
SLC25A4
SCYL3
TIGD1
ATR
TIGD4
TIGD6
ISG20L2
ZSWIM8-AS1
SET
CYP1B1
S1PR2
HFE2
DNAJB4
FANCG
AMDHD1
AMDHD2
FANCA
ENY2
FANCM
MIR18A
CA5A
GSPT2
TRMT1
U2SURP
MRPS18B
ENO3
S100PBP
CARF
SNORA57
TAOK3
MYL5
LIME1
LRRFIP2
CDK1
TRAPPC6B
CDK5
LOC728613
SLX1A-SULT1A3
PTK6
RABGAP1
SRRD
MSH4
MSH5
SF3B2
ITGB3BP
LIMS1
GAL3ST3
ACCS
SEMA6A
RERE
CNIH2
NSMCE4A
ATG16L2
DDHD2
HSPD1
DNAJC12
NFKBIL1
EIF5A
FEM1B
EIF2S1
FEM1A
COPA
MIR4668
PRKCE
HIST1H3B
HIST1H3C
HIST1H3F
HIST1H3G
HIST1H3D
LMAN2
HIST1H3J
FFAR3
HIST1H3H
FFAR1
HIST2H2AB
HIST2H2AC
DDX23
SEC11C
HLA-DMB
PFKFB3
SCRIB
GPR137
ZNF791
GPR132
WDR76
C1ORF186
ACTG1
VPS37C
MIR5586
MIR5581
TACO1
FBXO15
PPIL1
TPI1
PPIL3
PPIL6
CWC27
FBXL5
LINC00894
CCDC94
C9ORF41
TRUB2
CCDC97
SNORD47
RNPEPL1
SNORD44
ZNF570
ZNF571
PET117
ZNF576
ZNF579
LUC7L3
TRPV2
ATPAF2
CCDC77
IARS
TBXAS1
PEX26
CTSA
IDH1
CTSC
RNF216P1
KIAA1551
PPP1R37
RPL15
TMEM109
RPL11
OMA1
TMEM102
TMEM101
SAV1
TMEM107
LRRC73
PCYT1A
NME6
B4GALT2
NME1
NME2
NME3
C7ORF10
ZAR1L
C17ORF85
ZCWPW1
PRSS27
CNBD2
ZNF37A
EME1
MIPEPP3
EME2
TACC3
HELQ
EMB
JRK
LOC100506639
SNORD119
SNORD117
FGF14-AS2
SNORD111
DAXX
AP2S1
CDC16
AHNAK
AFF3
VPS37B
AFF1
CARD8
CAPN10-AS1
ALDH16A1
UNC50
CARD6
ERP27
CCM2
PDP2
UBA5
FRMD8
CCP110
LOC100507463
ASB6
PHKA2
PHF20
PHF23
UBE2H
NAA15
TP53
PALB2
UBE2B
PTCD2
DSCR3
SIX4
UBE2Z
UBE2T
UBE2W
TOP3B
FARS2
ASNA1
LIPT1
SEC14L2
SEC14L1
RPL18A
ILK
RPS15A
PTAFR
SNORD43
MRPL49
RRNAD1
SIK2
PNO1
MASTL
MTG1
NMNAT1
RPS19
NDUFA4
TEX30
NDUFA2
THRAP3
WAC
RABEPK
PLEKHM3
GPR62
VPS4A
ADAM22
GMEB2
FAIM
CD180
KIAA1967
LATS1
IL16
STX10
IL4
FIS1
GPAA1
STX16
ZMIZ2
COLGALT2
SNORA44
SNORA45
CUTA
SNORA40
CUTC
C16ORF80
EIF1
AIP
EIF6
PDCD6
IL23R
HIST2H2BE
AEBP2
NOXA1
TXNL4A
GNN
HIST1H2AG
KLF13
RAB30-AS1
KLF16
SNORD46
MIR26A2
DPP8
DPP9
CLEC17A
HIST1H2AB
PCNA
SLC44A1
CPT1C
ZBTB7B
MIR26B
COQ10A
PCNP
MCM3
MCM2
DUSP16
DUSP10
DUSP12
POGK
PCAT6
NOC3L
HBP1
HIAT1
REV3L
HINT1
SECISBP2
NDUFS6
ISY1-RAB43
COQ5
TMEM167B
LOC100506804
SNORD38A
COQ3
M6PR
PARL
KIAA0586
SNORA16A
CHMP2A
DHX16
KIFAP3
MS4A7
ZNF141
ZNF140
CCDC102A
DENND2D
ZNF148
CCDC88B
LOC153684
SNORD5
ZNF787
MAP3K14-AS1
ZNF784
GOT2
ZNF789
KIFC1
MAGOH
MPEG1
DDX3X
RNASE4
VWA8
VWA9
VWA7
RANGAP1
ZNF366
DCP2
LSG1
KCNN3
LOC654841
C9ORF72
SEMA7A
HNRNPLL
FBXL8
NACC1
BRSK1
CCR1
DAPK3
SNORD54
SNORD55
DDX5
TLR1
BRMS1
ZNF569
RNF6
RNF5
ZNF561
NCAPG2
FOXK2
STMN3
ZNF212
SLC7A6
SLC7A7
NFKBIA
INO80
NFKBID
NFKBIZ
DPY19L3
CLTA
LOC100505478
TOMM22
TRAF4
ARID4B
RHBDL1
TMEM115
TMEM116
DPEP3
SNORD36C
HAUS8
HAUS6
PLAC8
SCAF11
PRRT3-AS1
HAUS1
SLC35A4
HOOK2
LOC388553
SLC35A1
SLC35A3
FLJ31813
UBXN6
SDAD1
TFEB
TAF12
ZNF805
SNORD101
HIST1H2BE
HIST1H2BF
HIST1H2BG
SNORD105
SNORD104
HIST1H2BB
DBP
HIST1H2BL
MTFR1
MTFR2
HIST1H2BO
HIST1H2BH
ACTB
HIST1H2BJ
HIST1H2BK
SLC25A40
SLC25A45
VAV2
TNFAIP1
STRADA
NUP153
ECI1
TOX4
NUP155
ACTR8
IPO7
IPO4
TVP23B
WBSCR22
MTG2
RPL35A
CARS2
FYTTD1
TNPO2
TNPO1
POLDIP3
POLDIP2
CNKSR1
GCN1L1
FLJ38576
MIR3684
PPP1R12A
PPP1R12C
LOC606724
ABCC11
DUSP2
GABPB2
WTAP
LYL1
RBL1
STYXL1
PAQR4
METTL9
LOC100507173
GPBP1L1
PPOX
STX16-NPEPL1
WDR92
SYNGR3
METTL3
SYNGR4
METTL6
STAT1
NXT2
MSTO2P
PITPNM1
TBC1D13
XYLB
KCTD2
PTGES2-AS1
ZNF594
KCTD5
PRPH2
KCTD9
HSPA1A
GPR56
GPR55
ADAM17
CACTIN
ACAD11
FAM83E
FAM83D
DGKZ
C14ORF142
ZC3HC1
C1ORF200
C12ORF42
PXK
RAB4B-EGLN2
RFTN1
GTPBP2
USP6NL
SNORA33
SNORA32
ESF1
SNORA37
CNP
SNORA39
SNORA38
NEK4
APOLD1
USP15
SSBP1
SNRPC
RPL10A
NPM2
FAM63A
INTS6-AS1
GFI1
PEMT
NEK1
UNC45A
UNC45B
ZBTB41
UPF3A
MIR661
ZBTB45
FLT3LG
SCFD1
ZDHHC14
FABP5P3
PCSK7
POGLUT1
P4HA1
UBAC2
LEMD2
DMAP1
OTUD7B
BOD1
MRPL55
MRPL51
NAPA
PRIM2
SP110
NUP205
ZNF768
ZNF688
FGF14-IT1
ALOXE3
SF3A3
LOC100505545
PIK3C2B
SERP1
IQCG
IQCD
IQCH
ZNF767
MYL12A
TTI2
LST1
DDX41
ZNF175
MITD1
DDX46
ZGPAT
GADD45GIP1
POP7
ZNF778
LOC652276
SRSF11
GPR114
KLC4
STK38L
ZNF770
ZNF771
MMP14
RASGRP3
C12ORF73
FKBP2
DSTYK
C12ORF79
CDKN1A
PDS5B
SNORD65
IGF1
SNORD60
TPK1
C9ORF69
SNORD69
ZNF180
CHCHD2
CYP11A1
TANK
BUB3
CHCHD5
MST1
UBXN2A
ARID2
TRPT1
VTA1
ZNF517
PUS7L
SMG5
TMEM127
FOXJ3
ZNF224
ZNF225
CCDC57
FAM133B
CCDC59
KCNQ5
TMEM128
NCAPD2
PPP1R11
SLC39A9
VEGFA
FAM199X
VEGFB
PPP1R18
SLC39A3
NUFIP2
SLC39A5
SNORD72
PSIP1
BLOC1S1
C17ORF67
LEKR1
TCN2
SLC35B1
ZNF425
ZNF350
FBXO31
FLOT2
EMC1
HARS2
ATXN2
ATXN3
EMC4
SNORD74
MIR4309
REL
CDC42SE1
CFLAR
SNORA43
NEDD8
SLC25A51
SNORD79
IL23A
SYNGR2
P2RY11
PYROXD1
ZFX-AS1
BRWD3
MIR155HG
SEC22C
EIF5
SPIB
LTA
TNKS1BP1
SNORA48
SLX1A
SCAF8
SNX11
APBA3
LOC100129722
ABT1
ATAD2B
ZBED5-AS1
RBM4
SCAF1
MIR3607
ARL8B
GPD2
C18ORF32
EMID1
MIR3656
MIR3655
MIR3654
MIR3652
MIR3651
WDR83
WDR3
AARS2
SMARCC1
NUBP2
VPS25
ATP13A1
MIR4437
VPS29
SSUH2
ESYT1
RNF5P1
SRFBP1
ATP6V0CP3
SCIMP
NDUFC1
TLDC1
QRICH1
IL2RB
ADAT3
ADAT2
MIR647
RNU86
OGT
ZNFX1
CEPT1
ACBD3
COX16
ACBD5
ACBD4
PPP1R13L
SNORA20
SNORA21
RAD17
SNORA25
SNORA27
ATP5J2
SNORA29
MIF
TIGIT
IZUMO4
LOC100128233
USP21
ADAMTS4
DDX39B
ARHGEF7
ANKRD13A
DYNLT1
ARHGEF1
PXT1
RPL23AP53
RNF208
EEFSEC
PA2G4P4
CENPL
DFFA
LDB1
SEC24A
SEC24C
SEC24B
CENPW
CENPP
PYY
MIR423
VPS9D1-AS1
LOC100131564
MRPL40
EID3
MRPL44
HCRTR1
GATAD1
MRPL48
CCND3
C11ORF82
C11ORF83
ERAP2
STARD13
MIR1278
SEC62
ZNF696
RRAS
DHX33
CRADD
NEK6
ZNF169
RUVBL1
CABIN1
RUVBL2
OSCAR
U2AF2
NEK8
DDX55
HSBP1L1
ARHGAP15
SF3A1
FAM129C
MRPS31P5
ZNF764
GPR160
SAMD10
SNORD58A
SNORD58C
GATC
ZNF184
ZZZ3
C12ORF65
INTS12
C1ORF35
ALYREF
RNASEH2B-AS1
ZNF25
MIR937
C9ORF116
ZNF26
SNORD76
SNORD77
ZNF23
SNORD75
SNORD78
MIR1304
MIR1301
JTB
DNAH1
MTHFD1
TBP
SNORA9
SNORA8
LOC286190
SNORA1
SNORA3
YBX2
SNORA6
NUDCD1
ADSS
TMEM134
TMEM138
GPR15
SNRPA1
HMGN4
SAMD4B
MPLKIP
RPL41
ETF1
TIMMDC1
INTS10
C17ORF75
FAM167A
CDKL3
FBXO22
LOC100287015
FBXO24
MCM8
VGLL4
RANBP2
FGD6
MACC1
MRGPRX3
GNRHR2
AMBRA1
AIM2
NUDT13
NUDT17
NUTM1
ZW10
TSPO
FAM43A
IFI6
CSPP1
RSRC2
STX5
STX6
SLC23A1
KEAP1
GDPD1
RPS3A
MYO9B
SLAMF7
TGFB1
LOC400684
PHF12
LOH12CR2
CCNB1IP1
ECE1
UIMC1
RALGDS
YWHAZ
DRG2
HDGFRP2
ARHGAP42
PUS7
REC8
NDUFS3
AURKA
AURKB
NOD2
EZR-AS1
C18ORF21
MAP3K7CL
C18ORF25
ZBTB4
NR4A2
NR4A3
NDUFS7
DUS1L
PDF
MGAT1
MGAT2
MGAT3
PXMP2
GNB2
PXMP4
SLC20A2
CHST12
VPS16
CSTF1
FIBP
PDE6G
CUL4A
NKTR
MYEOV2
BOLA1
BOLA3
PITPNC1
KCNIP2-AS1
BPTF
RAB4B
NDUFB8
NDUFB7
AMICA1
AGER
CAPRIN2
KIAA1919
CAPRIN1
KIF2A
KIF2C
STK19
TBC1D23
SNORD12
IRF2BPL
LOC728431
ZC3HAV1
CLINT1
H3F3B
ANKRD46
ANKRD40
C7ORF31
ATXN2L
SNORA17
CSRP2BP
SNORA10
WNK4
TNIP1
HEXA-AS1
VTRNA1-2
USP30
RFNG
SCARNA5
SCARNA2
SCARNA1
USP37
TOR1AIP2
PLD6
ADCY7
MORN1
RNF185
PHB
MAATS1
RBBP5
RPL23AP64
RUNX3
SNHG7
SNHG6
RAB42
MIR3155A
ZBTB22
RNF214
RNF216
LZTR1
RNF213
ZACN
MIR146B
C2CD2L
MIR146A
RRP8
RRP9
ADORA3
MED22
MED26
SAAL1
SEPT9
CCDC163P
ZFYVE1
SEPT1
XRCC4
SEPT2
KANSL3
TRAM1
KANSL1
SLC9A1
MFF
SUPT7L
ZNF76
CLDND1
TRIAP1
RBM34
TFRC
TROVE2
JMJD1C
NARF
SNORD36A
RIC8B
RIC8A
PLCB3
PARP9
DNAJC25-GNG10
DNAJC5B
SEC13
[truncated: 1,109 more rows]
