# Supplementary material for: Identifying Network Perturbation in Cancer
Source: PLoS Comput Biol. 2016 May 4;12(5):e1004888. doi: 10.1371/journal.pcbi.1004888 (PMC4856318; doi:10.1371/journal.pcbi.1004888)
Supplement: S1 File — (ZIP) [file pcbi.1004888.s001.zip › files/tf_data/GM12878_15k_enh/BHLHE40.csv]

UBE2Q1
PGM2L1
NYX
UBE2Q2
RNF11
HIST1H4E
HIST1H4D
LOC100130872
HIST1H4J
HSPA9
HSPA8
PROCA1
LOC728024
NELFE
LAPTM5
B2M
PDCD11
ATPIF1
SQLE
SLC50A1
NCBP1
SNORD29
KIAA0907
ESPN
GPR180
PIK3CA
PPP4C
GPR183
ZNF706
PTPLB
NELFB
ZSWIM6
CRBN
ZC3H15
FSCN1
SPN
RNF111
MEI1
ZC3H18
KDM2B
ZSWIM8
TMEM53
LOC145783
DHX8
C2CD2
LOC441204
OSGEP
LOC100505666
C2CD5
MCM3AP-AS1
XPC
SP1
MUC1
CRB3
SPPL3
GOLIM4
NUP50
TAGLN
DLGAP1-AS1
NAPSB
CEP85
MYL12B
TRAPPC9
TRAPPC8
TMEM63A
SAPCD2
HNRNPDL
ZKSCAN2
PARP16
MAX
TRAPPC3
PARP15
CLEC2D
BNIP3L
ERI1
FUS
ANP32E
NTHL1
SPPL2B
MAL
NOP9
ORAI2
PLEKHF2
C6ORF211
PNISR
ITGA4
ITGA7
MFSD11
GTF3C2
DENND4A
DENND4B
C17ORF49
TYK2
UFSP2
XPO1
SCARNA13
XPO5
CSDE1
LILRB1
XPO6
LOC400958
BACH1
DGAT2
LOC100652772
TTK
RUSC1
LSR
FBXL14
TMEM260
FBXL18
RRN3P1
GHDC
TRAM1
CNOT10
KANSL1-AS1
SCARNA15
PRSS53
UNC79
FLJ33630
DNASE1L3
FAM212B
OTUD7B
C2ORF49
AAR2
ANAPC2
ZEB1
C2ORF43
SLC12A9
ITGAX
RPS6KA1
SNRPB2
RPS6KA4
BCL2A1
SFT2D3
SFT2D2
SFT2D1
TOP1
PPTC7
FRAT1
LOC285484
ITGAL
UTP23
GIT2
SERBP1
TMEM199
RTFDC1
ZNF296
FAM134C
ZKSCAN5
FAM134A
ZNF292
ZNF700
NUP133
GHRL
LIN37
SMAD7
SMAD2
SMAD3
NDUFAF5
NDUFAF4
NDUFAF6
FOXM1
MTIF2
NDUFAF3
MIOS
MIR4716
LOC100506714
IGF2R
LOC100506713
URB2
UBAP2L
MRPL54
PCOLCE-AS1
ZC3H10
RGS14
CKS1B
ARF5
ARF4
DNALI1
ZSWIM7
ELMSAN1
AP3D1
DIP2B
MRPL51
SZT2
MIR30C1
SULT1A4
MYLK4
ENOPH1
TCEA2
SULT1A3
C4ORF47
NOL8
PRKAR1B
SH2B1
RDM1
SAR1B
MOB4
SRPK2
RAB11FIP2
RAB11FIP1
RALY
FAM156A
CCDC116
MIR19B1
RLF
SCO2
CCDC113
CCDC110
METTL20
METTL25
CXXC4
CDC45
SMC3
MGRN1
COMTD1
LOC100289019
AGGF1
IPO13
STT3A
CPEB4
EEF1A2
RBBP5
CPEB2
SPNS1
SLFN12L
CHAF1A
PDDC1
MIR17
GCHFR
FRG1
RGS20
RHEBL1
MIR4530
LOC100289495
RDH5
MIR4734
CLIP2
CLIP4
CDCA8
PEX16
GRINA
EIF1B
MCM10
CD48
MYL6
CD44
CD47
EIF1
LINC00094
MIR766
FGFR1OP
VMA21
MIR760
LOC100505545
SASH3
C3ORF58
THAP2
THAP3
THAP4
THAP5
THAP6
CFI
RAB28
PNP
CALR
SLC39A8
KLHDC10
ACTR1A
CALCOCO1
CHID1
SPG11
HLA-DMB
WDR74
CFP
HLA-DMA
CD74
QTRTD1
SYTL3
PABPC1
TERC
NUF2
NQO2
SPRED1
SPRED2
VIMP
SFMBT1
MIR492
CHI3L2
RCBTB1
ADM5
PRPF6
ASB2
LOC100272217
ASTL
ASB7
RGS5
MTMR9LP
RAB40C
CLOCK
PLEKHH3
MR1
C7ORF55
GSTTP2
LINC00309
C7ORF50
RELB
RELA
HDGF
HMG20A
PIP4K2B
MRPL36
MRPL37
MRPL34
CLEC17A
RGS3
UBE2R2
LEFTY1
RRS1
EME1
FAM69A
RINT1
LOC283710
EGOT
ARRDC2
THOC2
THOC1
TMEM161B
PDE8A
DBI
C1ORF127
NUDT9P1
HTT-AS1
DIEXF
TMEM219
CCNG2
RFX1
RABGAP1L
RFX3
FABP5
C6ORF52
MIR3142
DBP
TAF5L
UQCRC2
PAK1
STRADB
TMEM42
NUP88
FAM122B
FAM122C
RCCD1
MSL1
MSL2
DCP2
COPS2
KHDRBS1
COPS4
COPS5
ZNF592
ZNF593
YTHDF1
C12ORF45
LOC115110
MED4
VPS9D1-AS1
FLJ41278
MED8
PARP11
C15ORF62
LOC643723
CEP95
HIVEP1
MXD4
ZBTB32
SUB1
UNC45A
CBX3
ZNF608
PKD1
LCN15
AXDND1
ACVR2B
CAMTA2
FOSL2
CAMTA1
SDF2L1
PPP1R9B
TMEM45A
TCF4
TCF7
IGF1
DPYSL2
CYS1
NCBP2-AS2
NUDT1
NUDT2
NUDT3
BOP1
ARGLU1
HNRNPA1L2
STK32C
ABTB2
PROZ
PMS2P1
PMS2P3
PMS2P4
CALML6
CALML4
MEF2C
BTD
PFN2
PFN3
PFN4
CREM
MEF2D
KDM3B
FNIP1
TRIM3
KDM3A
TRIM5
COX16
ANKRD13D
SNORA5B
FAM168B
POTEKP
PRKAA1
ANKRD13A
AMPD3
RPLP2
EIF2B4
AIDA
SC5D
TEX10
B4GALT4
RASGRP1
MAGT1
TXNIP
DNAJB4
MCTP1
C18ORF8
MCTP2
WDR26
MLF2
NUP62
TMEM14B
CFLAR
ZBTB11-AS1
SH3D21
PRPF40A
B4GALT7
FAM177B
CIB1
FAM21C
FAM21B
UTP15
C4B_2
CAMKMT
FBXW2
HPD
FBXW4
FUT8-AS1
FBXW7
VWA8-AS1
TRIO
MTMR14
MTMR12
MTMR10
SMNDC1
SEPHS2
TET3
TET2
CELSR3
TPRG1L
ENTPD1-AS1
UBE2D3
TMEM145
TMEM143
MIR4709
TMEM140
C12ORF50
ZNRD1-AS1
ATXN2L
BUD13
MFSD10
LRFN4
DLST
LRRC32
LRRC34
SUN1
LY6G5B
LINC-ROR
PPAT
IDH1-AS1
ISY1
HLA-DPA1
FAM117A
FAM117B
SNORD88C
ABHD14A-ACY1
NDST2
VMP1
FER1L5
AAMDC
KTN1
ST6GAL1
PRDX6
CHPF2
PRDX2
AGRP
SNORA36A
AGRN
AP3S1
NR1D1
NR1D2
SMARCA4
MIR4638
NIN
NPTN
ZNF3
MMRN2
SDCBP2
MIR4633
FYN
ZNF8
ERO1LB
MIR3940
TOR1A
MIR3945
MYLK-AS1
OST4
EPM2AIP1
ST3GAL2
LOC100652999
RUFY1
NINJ2
GALNS
VCP
RCOR3
OLA1
SKIL
AP2A2
CYTH3
MRPS18C
PBX2
SNORA74A
XPO4
ZDHHC14
HTATIP2
PRR7-AS1
MYH7B
MIR4521
DPH6
SLC16A1
NSUN5
NSUN4
RNF34
CEP135
ARHGAP30
DCAF7
PICALM
BCKDHA
PTCH1
ZSCAN32
PAGR1
MSH5-SAPCD1
ZFX
DYNLL1
SND1
CKB
ZFR
RAD9A
RRP7A
MAMSTR
UQCRQ
TXNDC9
RBM4B
POLR3E
POLR3B
POLR3C
UQCRH
POLR3A
B3GAT3
MIR718
BMI1
IGF2BP3
CPPED1
GPS1
GPS2
GPAM
DCK
SPG21
LOC100130075
SNORA55
GSDMD
LINC00426
NPAT
HIST1H4I
CUL9
CYP51A1
TUT1
MBNL1
ATP6V0D1
CUL7
CUL2
WDR65
FLCN
BMP8B
PNKP
HMGCL
TRIM25
PRMT1
TSPYL2
SLC25A5
PER2
PER1
C10ORF76
HMGCR
KSR1
SLC15A3
TRPT1
BRD2
BRD3
DNAJA3
GIMAP8
PTPN18
ZNF295-AS1
FCER2
RBM48
MIR155
CKAP5
ZFAND5
ARCN1
TRIM52
SETD1B
GLT1D1
RAD51C
ZFAND3
CSF2RB
MRPL24
SLBP
MRPL21
MRPL20
PNRC2
GBA
DNAJC27
HSPG2
GPR18
GAB3
HIF1A
MIR19A
SLC31A1
FOXJ3
IFNGR1
ZFP91
ARHGAP4
RICTOR
HSPE1-MOB4
ARHGAP1
SUCO
ZSCAN2
THEM6
IARS2
USP49
USP48
ABCF1
SRSF2
EGR2
EGR3
MZB1
EGR1
SRSF9
TNK2
RGS19
TMEM79
DNAJB11
HLA-DQB1
PTTG1IP
DNAJB14
RNF138
TMEM71
GGNBP1
CISD3
CISD1
CLNS1A
CDK6
SIKE1
TMEM129
TSHZ1
MIR4513
TMEM128
ZNF581
MRPL4
C14ORF159
TIPARP
RPUSD1
RPUSD2
MRPL1
PTPN3
PTPN2
GCFC2
ZFAT
PTPN7
PTPN6
PPP1R11
TPBG
ATOX1
BTF3
SLC3A2
RNF145
DDR1
PDIA3
LRCH4
C10ORF99
MS4A14
PTDSS1
AGBL5
BAG6
MTRF1L
MYO1G
ANAPC10
RPS6
ADAMTS13
IGIP
RPS3
RPS2
SLC39A1
RPL36AL
MIR4457
CD79B
RPS9
RPS8
CLCC1
ADI1
LOC100652758
ATXN1L
DEF6
GMFG
ZNF385A
LY6G6C
GMFB
PPAPDC1B
LY6G6F
UTP11L
AKAP8L
SLFN5
SLC7A6OS
CHST7
TMEM206
PSMA5
NARR
MEX3C
BNIP3
ATAT1
SLC6A16
GALT
HMGCS1
ZNF326
KIAA1324
TSSK3
C9ORF16
FAM214A
FAM214B
SRI
RPL13AP5
SH3BP5L
SRM
TCF19
GUCD1
FAM220A
GALC
MIR5001
MIR5004
RMND5A
RMND5B
NRBF2
ENKD1
SNORD17
SNORD10
LOC399715
RPSA
RPS6KC1
TDG
SNORD19
TAPBP
ATAD5
BNIP1
AGPAT3
SCARNA16
MYO19
SCARNA14
RFWD2
RILPL2
CSNK2B
BLOC1S3
C15ORF27
TMPO
CAMK1D
MIR4285
HILPDA
SMCR8
MIR4738
TMEM156
ZNF674-AS1
LRRC23
MPDU1
C5ORF45
PEX12
PEX14
ANGEL1
SMCR7
SEL1L3
MIR106B
MANBAL
GCNT1
RPL24
RPL27
RPL26
FRAT2
RPL22
ATG3
SLC35B2
SNORA61
RGS1
SLC16A13
LPCAT1
LOC100133669
CCR10
GIT1
PIGA
APMAP
PEAK1
CD27
PIEZO1
SNHG17
MIR548Z
PIGO
TMEM194A
PIGS
PIGV
PIGW
CATSPERD
CATSPERG
TMEM72-AS1
RMND1
ANKLE1
KLHL6
ANKLE2
FSD1L
PPP1CA
SRRM1
NAB1
LOC151484
SNORA11B
OAZ1
C2ORF81
RAD54L
PDK2
EBP
LNPEP
NAB2
DEDD2
ASMTL-AS1
SEC61A2
WBP4
TM2D2
ADCK5
SH2B3
MIR193B
SRP9
ZFAND6
PUF60
FAM71B
WDR5B
EIF3H
PRR7
MAFF
MAFG
SLC39A13
SMAP2
SLC39A11
ALLC
AKIRIN1
MIR4517
MIR4519
HIF1AN
RBPJ
MED12
RSBN1
DENND3
ARHGAP22
DVL1
ARHGAP27
PTP4A3
PTP4A2
CREBRF
MTX3
ZSCAN20
C21ORF49
BLNK
TDRD9
DDIT3
DDIT4
TDRD3
CD22
MIR3202-1
IFI35
TDRD7
MRPS2
IFI30
LOC100289361
WDR54
AP3M2
MYSM1
MIR3175
ATG2A
MIR3178
UBR5
KRAS
SOCS5
NKIRAS1
TWF2
PCNA-AS1
SOCS2
ACSL3
EIF4G1
GPR4
WDR59
ADAM9
LOC402160
ATP6V1G2-DDX39B
CHTF8
C19ORF24
MAF1
NDUFAF1
CYTIP
GFPT1
GOLGA8A
EEF1D
VPS72
KPNA5
TRIM39
REL
ANXA2R
TRIM33
PCM1
BCL2L2-PABPN1
RASSF5
RPL3
G6PC3
TMEM120A
CD151
LOC283693
VMO1
HCST
DBIL5P
CCHCR1
LUC7L
NEK11
CHD3
JMY
MIR638
CHD6
SCD
MIR141
MIR636
INVS
PKLR
MIR632
GATA3-AS1
LINC00324
RNF20
LINC00327
C19ORF26
FLYWCH2
TPP2
REPIN1
TTC1
GRB7
BHLHA15
PIKFYVE
MRPL18
MCFD2
RHOQ
RNF44
RNF43
LOC100507602
RNF41
RNF40
ANKRD27
RHOH
ANKRD23
DAG1
SNORA78
EEF1B2
POLR2L
RHOA
ITPR1
RHOG
POLR2H
ANKRD28
TMEM66
KDSR
TMEM64
USMG5
PRDM10
USP54
FAM47E
TMEM68
MTTP
SKIDA1
AIFM2
BATF3
ASCC1
AIFM1
IL17RB
AGO3
HIST1H3G
KDM1A
GRPEL2
GAMT
PUM1
METTL21A
MIR93
FAM120B
LMAN2
ANKRD50
MIR103A2
MAPK14
HMHA1
LRRC27
C14ORF169
TGFBR3L
SMC6
PAXBP1
NCOR2
BTG1
HIST2H2AB
CACNB1
TEC
TEF
LOC100131289
GPN3
CLHC1
PTOV1
SNORD105B
LOC407835
RAP2B
RAP2C
ASH1L
RAP2A
SIAH1
ZSWIM3
TBRG4
ZFP36L1
ZFP36L2
EID3
CTRB2
GGA3
GGA2
PLCD3
ZER1
PHLPP1
HIST1H1A
FHOD1
ANKZF1
B3GALNT2
SOS1
USHBP1
MIR148A
TACC2
DAPP1
GJC2
PIAS1
PSMB9
PSMB8
STAMBPL1
ZNF131
MIR378F
TMEM231
PSMB2
HIVEP2
TMEM232
EOGT
LPXN
TUG1
ZNF318
ZNF319
CLK3
JUNB
UROS
JUND
MIR3680-2
PNMA1
RPL3L
LOC285696
ANKHD1
HIST1H2AE
HIST1H2AD
HIST1H2AG
C6ORF226
HIST1H2AC
STX18-AS1
SNORD20
SNORD23
SNORD22
SNORD25
SNORD24
SNORD27
SNORD26
PRPF19
SNORD28
HADHA
HIGD1A
KCNK1
MLH1
LTN1
CTU2
MAN1B1
NACC2
VPS13D
NACC1
ADRM1
SH3KBP1
FAM179B
SIN3A
LOC401980
TRAF2
TRAF3
TRAF4
TRAF5
PRRC2C
RMDN1
GTF2H3
AP4M1
VTI1B
SMIM12
LRRC56
RTF1
ILF3-AS1
TMEM168
LRRC58
COX7A2L
PCDH8
SCAF4
RPL38
RPL36
TAB1
RPL35
PMVK
LMNA
TARBP2
PIF1
GNA15
GNA13
EMG1
MIR142
ATF7
TBC1D10C
MIR637
ATF3
ATF2
SMARCC2
SMARCC1
TDP2
CHTF18
TMCO4
FKBP14
IL6ST
MOCS3
CCDC146
ZCCHC4
TM7SF3
NOL7
HSF4
EEF2K
COMMD8
SMG6
SMG1
DLG4
OARD1
CDC73
COMMD6
PCBP4
MIB2
COMMD5
UPP1
TOR3A
FAM114A2
PQLC1
PCBP2
RNU86
MIR5587
C2ORF91
SLC38A5
ZMYM3
SLC38A7
ZMYM6
SLC38A2
CAMK2D
SLC45A4
PCBP1
BCAT1
PAN2
OSBPL8
STK3
STK4
IFRD1
MACROD1
OSBPL3
ATF7IP
TMEM9B
UBE4B
UBE4A
KAZALD1
AKAP1
UCKL1
CD3EAP
TUBB4B
TUBB4A
MIR4505
MIR4651
OSER1-AS1
SNRNP25
ARHGAP15
FMNL3
MED14
ZSCAN12
YBX1
STARD7
SAP25
CAPZB
CCDC115
CD1C
LOC100132891
RRP1B
ANO6
RLN3
CELF2
HSP90B1
POLR1D
POLR1E
MIR3189
MIR3188
GPR137C
RAB3GAP2
STIP1
TMEM132A
CHKA
CHKB
CHIC2
WDR41
HCG27
HCG26
WDR46
DNAH12
NAIF1
GTF2B
CDC25C
TBC1D20
TNFRSF8
H3F3B
TBC1D24
CCL20
NR1H3
ALPK1
SNORA14B
MAPK1IP1L
ATP1A1
C14ORF80
DNAJC30
PHRF1
USP1
SENP1
CUX1
PPARD
TOMM5
ING5
ARPC4
ING1
FSIP1
ING3
GSTO2
DNAJC8
ZNF354B
MAGOHB
MXD3
DNAJC2
DNAJC3
TTC33
BHLHE40
TTC31
WDFY4
TTC37
WDFY1
FLJ21408
PTPRVP
EFCAB4A
PARK7
WDR83OS
ACP5
TPI1P2
TRAPPC2P1
SDCCAG8
SNIP1
GLA
RNPEPL1
ANKRD37
SNORA68
ZNF837
ZNF839
ZMYND12
MAP3K5
SNORA60
SNORA75
SNORA62
CDIPT
NCOA3
ACO2
ITPRIP
TMEM18
KCND2
RHOF
NXPE3
FAM227B
EEF1A1
ELL3
LIMD1
SNORA70
NUGGC
FLJ43663
RIF1
GSG2
ZNF84
SS18
CMIP
FRMPD2
SLC27A5
HCRT
STARD3NL
MIR644B
SREK1
ZNF639
ZFYVE20
RAB33A
TPCN1
SCARF1
IL2RG
MSGN1
APOBEC3G
IL21R
LMO4
TBCB
TBCA
GEMIN5
MDH1B
ALOX5AP
LOC100130348
SETDB2
HSPE1
PBRM1
CD55
CDIP1
SMARCAD1
EBI3
MIR3652
KRBA1
SRL
KRBA2
HLA-B
CHMP4A
WDR83
CCDC126
BAX
GEN1
PLCG1
MAZ
ZNF491
ZNF490
MIR1237
RRP8
MIR1234
EIF2S1
EIF2S3
MIR4745
HERPUD2
HERPUD1
CDK19
LPIN2
PPIAP30
PMPCA
TOB2
CDK13
RAB7L1
CDK16
DDX18
MIR548AN
KLF6
TMEM55B
GZF1
KLF1
NDNL2
PSMC2
PSMC3
PSMC4
TRA2A
N4BP3
ARFIP2
HEATR2
PAN3-AS1
PTEN
ACAP2
FAM189B
MDC1
KIF18A
PGD
SLC24A1
CHKB-AS1
HTATSF1P2
SH3GLB2
RNF126
TRIP10
CSRP1
MEX3D
MEX3B
IL17RE
MTERFD1
MGC2752
RPL14
LACTB2
TLR8-AS1
SETD8
GIN1
EIF2B5
TFG
BTRC
SNORD33
SNORD30
SNORD31
MAP3K11
MAP3K12
MIR5047
DDA1
SLC1A4
SLC1A5
ZNF549
APITD1-CORT
RPL11
TGM1
GRHPR
MIR4750
TGM4
LOC646903
GRPEL1
YIPF5
IDI1
IPMK
SLC7A5P2
KLF9
LRRC41
MARCH6
IKBKG
MMP23A
FKBP1A-SDCBP2
MIR1244-3
MIR1244-2
MIR1244-1
TMEM175
MARCH9
MARCH8
HLA-E
UBXN11
GNL3
GNL1
EIF3K
B3GNT1
SNORD12C
SNORD12B
EIF3B
SLX1B
B3GNT9
RPL19
SETD5
RARS
FGFBP3
CACUL1
ARMC10
ARMC12
MIR5696
NOL11
GINM1
LOC100128682
NABP1
CCNL1
CDKN2C
SMG7
MRPL46
CDKN2D
TSC22D1
TSC22D2
TSC22D4
C9ORF173
SMARCAL1
CCDC153
FCHSD2
MTFP1
GUK1
CCDC157
M6PR
SNAI3
WRAP73
SDE2
TLR10
PRKRA
SLC2A8
ATP6V0CP3
SLC2A5
NME3
UBA52
UBTD1
PLAGL2
STAT1
C15ORF40
CD2BP2
RPL37A
SYF2
MAPK12
CCL4
PCED1B
RSG1
FUBP3
FUBP1
MAP2K4P1
FAM73A
FAM73B
EXOSC9
PAK1IP1
BCKDK
CCAR1
VPS13A-AS1
MTDH
EXOSC6
EXOSC4
EXOSC5
GTF2E1
MADD
GGACT
TULP3
TCP11L2
FOXA3
VPRBP
GNAI3
NID1
ATP5E
COA4
LOC149950
COA6
AATF
C20ORF112
AMMECR1
KIAA0895L
PDIK1L
SART3
PTPN23
ACY1
ANAPC5
RSF1
HDAC10
LOC728875
MIR3190
MIR3191
MRPL42P5
ZNF382
LOC100507506
LOC100507501
MIR1914
SRRT
TBC1D30
GTPBP10
DEPDC1
ATP6V0A1
DEPDC5
ALKBH7
ALKBH4
ALKBH2
TOR2A
RALA
ALKBH1
ZNF627
BRE-AS1
EHMT2
TIGD1
C2CD4A
TIGD2
ATR
ADHFE1
MIR611
TIGD6
PDE11A
RPL36A-HNRNPH2
INF2
SSSCA1-AS1
LSM5
OSTM1
DNAJB9
SET
CYP1B1
SNHG12
SNORA5A
S1PR2
SNORA5C
KIAA1958
OXSM
S1PR4
FANCF
AMDHD2
FANCC
FANCB
HYPK
INO80E
LOC100630918
FANCM
DOT1L
SUGP2
GORASP1
MIR18A
PATL1
SLC2A1-AS1
ENTPD3-AS1
NOP14-AS1
ATG14
RAB21
MORC2-AS1
HNRNPA1
BAG3
U2SURP
MRPS18B
FIGNL1
RUNX1-IT1
ENO1
SIRT7
ENO3
LOC728175
SNORA51
S100PBP
SNORA52
ZNF800
SYCP3
TAOK2
SNORA56
NR2C1
CHAMP1
RAB26
SLC22A18
TNFRSF17
ACOX1
TNFRSF14
TRAPPC6A
TRAPPC6B
CRTC2
CDK4
NSMCE2
CDK7
KIAA1715
CDK9
CBX3P2
C1ORF234
LPAR5
PTK2
UBE3A
APEH
GRSF1
RABGAP1
SYNRG
SRRD
SF3B1
MSH5
MSH6
SPECC1
LIMS1
VAV3-AS1
ODC1
SEMA6A
RERE
CNIH2
PIK3R1
ATG16L1
ATG16L2
DDHD2
ADCK3
DNAJC16
HSPD1
DNAJC14
ARHGDIB
DNAJC13
MTX1
ARHGDIA
LOC100130357
NANP
LY86
NFXL1
PACSIN2
PRKCI
KCTD21-AS1
COPA
MIR877
PRKCB
PRKCE
MPST
RER1
SGSM2
HIST1H3D
HIST1H3E
FFAR2
FFAR3
UCP2
FFAR1
AGTPBP1
MDP1
PM20D2
DDX23
SEC11C
DDX20
MIR181A2HG
ZNF157
NRM
NRL
FAM195B
PFKFB3
FAM195A
PFKFB4
ACKR2
ACKR3
SCRIB
C1ORF189
TYMP
CTRB1
TWISTNB
GPR132
C1ORF186
PPP1R13L
FBXO18
FKBP15
WWP2
UBE2J1
AFF3
FBXO10
FAM3C
MIR5581
PIDD
PPP4R2
CHSY1
PPIL1
AFF1
PPIL6
CWC27
ZNF10
TMED10
MIRLET7F1
MAP3K8
PPP1R3D
TUSC2
PNPLA2
SNORD43
C9ORF41
PRPF31
CCDC97
SNORD46
CLK2P
PET117
PET112
GDPGP1
TPGS1
NUP210
SETDB1
TRPV3
LUC7L2
ZNF207
MIR4744
SHC1
DEGS1
MIR4749
IDH1
POR
CCDC78
KCNAB2
PPP1R37
PPP1R36
TMEM109
PRR14L
CHERP
C16ORF90
C16ORF91
FAM173A
TMEM101
FLJ44313
RPL18
SETD4
CTSW
INPP5A
COIL
SEMA3G
PES1
SYK
C17ORF80
ZAR1L
CDKN2AIP
PTCD1
SPEN
ZCWPW1
HIAT1
TRPM2
FKBP1A
CNBD2
SURF6
FLJ30403
MIPEPP3
CSRP2BP
EFEMP2
TACC3
HELQ
CXORF56
GAS7
PAIP2
LOC100506639
MATR3
GLYR1
TIMM8A
SNORD110
SPG20
DAXX
STIL
PCNXL4
CDC16
AHNAK
DCTD
VPS37C
VPS37B
VPS37A
ECH1
CARD8
RRM2B
SMPD1
C15ORF57
SH3BP2
PNPLA8
SAE1
CLUH
STK40
GFOD1
ERP27
LBX2
FAM43A
RNF144A
KATNAL1
CCM2
UBA6
PDP1
PDP2
UBA2
UBA3
CCP110
UBA1
LOC100507463
FRMD6
PHKA2
PKNOX1
PHF23
NAA16
C21ORF91
UBE2K
NAA15
DSCR9
FAM162A
TAGAP
GNAS
UBE2A
PSMB3
MOGS
ARHGEF9
C12ORF4
ATG12
UBE2F
FAM89B
LOC147646
SHQ1
NRROS
WNT10A
DDB1
FRMD8
UBE2S
RPAIN
AGFG2
UBE2T
ZNF384
ASNA1
LIPT1
ARHGEF2
SEC14L1
RPL18A
ILK
RPS15A
FOXO3
EHMT1-IT1
PTAFR
UPF2
CEND1
PCF11
SIK1
ZNF316
SIK3
SIK2
ZFP69B
BMP2K
RAD23B
MTG1
TEX33
LOC100506810
RABEP1
PDCD4-AS1
NMNAT1
LEKR1
RPL36A
PPCDC
NDUFA4
NDUFA3
THRAP3
CYB561
BCL11A
ACSS1
NDUFA9
MIR661
FLT3LG
VPS4B
EEFSEC
INE2
TP53
INE1
SLC43A3
SLC43A2
GPR68
TARDBP
PRKRIP1
IL19
DOPEY1
TBL1XR1
RRP36
MTERF
IL10
GSTM2
GSTM4
IL16
PRX
PPP1R15A
STX10
IL4
IL5
AFF4
ZNF155
STX18
FGD6
ZPBP2
CDHR2
HIST1H2AH
COLGALT2
SNORA47
SNORA44
CUTA
IL23A
SNORA41
PTCD2
HIST1H2AJ
JARID2
BIRC2
SNORA48
PTCD3
MOSPD3
PINX1
OXR1
IL23R
HIST2H2BE
AEBP2
NOXA1
ANKRD17
MMAB
MEIG1
ANKRD12
P2RX3
ZNF814
KLF13
KLF12
KLF11
KLF10
KLF16
REEP3
P2RX5
SNORD100
CBR1
BCLAF1
MIR26A2
[truncated: 2,841 more rows]
