# Supplementary material for: Identifying Network Perturbation in Cancer
Source: PLoS Comput Biol. 2016 May 4;12(5):e1004888. doi: 10.1371/journal.pcbi.1004888 (PMC4856318; doi:10.1371/journal.pcbi.1004888)
Supplement: S1 File — (ZIP) [file pcbi.1004888.s001.zip › files/tf_data/GM12878_15k_enh/CDP.csv]

RNF14
RNF10
RNF11
REM2
MZT2A
ZNF700
ZNF706
ZC3H13
RNF115
SPN
RNF111
GRIN1
LOC441204
NSRP1
SP1
SP2
SP4
RAB40B
KLLN
NSL1
UGCG
MYO3B
ATP2A3
ITGA4
ITGA7
CXORF40A
CXORF40B
DENND4A
DENND4B
DENND4C
SWAP70
C17ORF49
UFSP2
ZNF37BP
FBXL13
FBXL12
FBXL14
FBXL17
FBXL19
FBXL18
GHDC
FAM212A
CHST7
ITGAX
BCL2A1
ITGAV
GPSM3
ITGAL
TRERF1
SMAD4
SMAD7
GOLPH3L
SMAD1
SMAD2
MUS81
FLJ16341
PLRG1
CKS1B
GATM-AS1
MIR3620
TCEA2
TCEA1
CCDC114
RLF
CCDC113
ATP1A1
MGRN1
IPO11
IPO13
CPEB4
CPEB2
SRBD1
ZNF780A
FRG1
RHEBL1
IFT80
MIR4530
LOC100289495
GRINA
KISS1R
MCM10
LOC284865
PNP
PNN
CFP
FBXO4
SIDT1
SIDT2
SIX5
LINC00309
HMG20A
GLT8D2
TRAPPC9
SYNJ2
MRO
TIGD1
RFX7
NRXN3
RFX1
RFX3
TMEM179B
ETV3L
UQCRC2
XPNPEP3
RETSAT
KHDRBS1
KHDRBS3
DPYSL2
NCBP2-AS2
BOP1
PMS2P1
PMS2P3
PMS2P4
PRR7-AS1
KDM3B
ZNF114
KDM3A
NOP9
TMC6
APIP
EIF2B4
GTPBP2
TMC8
PRKAR2A
TXNIP
QPRT
RSPH9
TMEM14B
TMEM14A
RSPH1
LOC646719
CLIC4
NLGN2
LRSAM1
NUP107
TMEM143
TMEM140
LRFN4
SOWAHC
HLA-DPA1
FAM32A
KIAA1191
FER1L5
ZNF559
ZMAT3
ZMAT2
NSMF
NR1D1
ITGB1BP1
ZNF3
TIPIN
RPS14P3
MYLK-AS1
RAC2
VCP
AP2A1
PBX2
NSUN4
NSUN6
TUBG1
PTCH1
TIMM44
PAGR1
ERGIC1
B3GAT3
CALM2
TTC30A
SPG21
LOC100130075
GSDMB
GSDMD
DLGAP5
MBNL1
MBNL3
C19ORF12
A1BG
OIP5
CLCN3
CLCN6
BRD1
BRD2
DNAJA2
PTPN18
PTPN11
C7ORF49
CSF2RB
MRPL24
MRPL23
STX16-NPEPL1
GAB2
LOC100506844
SNORA81
SRSF7
SRSF1
CHD1L
SRSF3
SRSF2
MZB1
SRSF8
RNF135
DNAJB14
RNF138
CISD2
CISD3
CLNS1A
TSHZ1
ZNF581
ZNF580
C14ORF159
TIPARP
ZNF584
ASUN
PSD
CAMKK2
MTRF1L
MYO1G
MYO1D
MYO1A
RPL36AL
CHMP5
PGBD3
PGBD1
LY6G6C
LY6G6D
LY6G6F
ATAT1
SRC
NEMF
SRF
ZNF320
SRL
SRR
LGALS3
LGALS2
LGALS1
AKIRIN2
EIF2AK3
TDG
FAM136A
PLAUR
C1QTNF9B-AS1
LRRC25
LRRC23
MPDU1
LRRC29
TIMM17B
TIMM17A
GCNT1
GCNT2
LPCAT4
PIGC
PIGL
PIGM
PIGN
TMEM194A
ILKAP
PIGV
PIGW
PIGY
PIGZ
TMEM72-AS1
RMND1
ANKLE1
DLEC1
CCDC171
CCDC173
CCDC174
PDK1
PDK4
LNPEP
SEC61A2
TM2D1
TM2D2
ZFAND3
ZFAND1
PLVAP
SLC39A13
SLC39A10
MIR4515
MIR4514
MIR4517
MIR4519
EIF1AX
RSBN1
EIF1AD
ARHGAP22
ARHGAP25
C21ORF49
DDIT3
DDIT4
NKRF
PMF1-BGLAP
AFTPH
GPR4
DNAJC18
FOXM1
FEM1A
RASSF1
RASSF3
RASSF5
RASSF4
FTCDNL1
VMO1
LPPR2
DBIL5P
CHD1
CHD3
CHD2
MIR639
CHD4
CHD9
MIR142
MIR141
MIR636
MIR631
GATA3-AS1
LINC00327
TTC4
RAB3GAP2
BHLHA15
RAB3GAP1
ATP10D
TTC9
CAPS
DYNC1LI1
EFHC1
CAPG
TPRKB
ETHE1
ABCG1
HIST1H3F
MCPH1
KDM1A
QRSL1
FCER1G
BTG2
BTG1
AKAP17A
ZFP36L1
ZFP36L2
GGA1
GGA3
TSNAXIP1
ADH5
C9ORF16
PSMB9
PSMB8
PSMB7
ZNF131
PSMB3
PSMB1
TMA7
HDHD2
KLHDC9
RMI1
SNORD23
SNORD24
KCNK4
KCNK6
MLH3
KCNK1
MLH1
NACC2
VPS13D
NACC1
SH3KBP1
VPS13C
MIR4726
MIR4723
CRYZ
MIR4721
NUP160
EVI2B
FOXN2
REPIN1
PMVK
GNA15
GNA12
ZSCAN12P1
SH2B3
TAP1
TAP2
IL6ST
SAR1B
OGDH
WEE2
WEE1
BCAT1
LINC00441
AKAP1
AKAP2
AKAP9
CCDC115
LOC283194
LOC730183
HSP90B1
MIR3189
MIR3188
FAM64A
TMEM132A
CETN3
NAIF1
H3F3C
H3F3B
H3F3A
CCL20
C19ORF38
ALPK1
ALPK2
UCK2
PHRF1
CUX1
DNAJC8
DNAJC9
CAMSAP2
DNAJC5
DNAJC7
DNAJC1
DNAJC3
PTPRVP
RALBP1
RAP1A
C7ORF55-LUC7L2
SNORA68
ZNF837
SNORA65
MIR16-2
SNORA60
SNORA62
SNORA63
ACAT1
LIMD2
LIMD1
RNF151
RNF157
LDLR
IFITM4P
IL2RA
IL2RB
ZFYVE20
ZFYVE27
SLC17A9
TPCN2
RAB33B
SLC17A7
SETDB2
SWI5
CHAF1A
CDK5RAP1
CHMP4A
CHMP4C
BAD
PRKCDBP
SLC37A1
TOB1
PMPCB
PMPCA
TOB2
MIR548AV
CDK16
CDK17
MIR548AN
ST7
GZF1
PIP5KL1
GPR128
MTERFD2
MTERFD1
CTSZ
RND1
PPP3CA
LRRC41
LRRC47
LRRC48
LOC284648
B3GNT7
FNDC8
B3GNT9
GINM1
DAAM1
HLA-DRB1
CCDC153
CCDC151
YIF1B
CCDC159
WRAP73
CXCL9
PCED1B
SAP30
TCP11L2
C20ORF112
MANSC1
MIR1914
FLJ30403
ATP6V0A1
MIR181A1HG
MRPS31
ATM
SMPD4
SMPD1
LOC100289230
MIR611
RPL36A-HNRNPH2
ATP5A1
HYPK
TTC26
DOT1L
PATL1
ENO3
CITED2
SYCP2
NPAT
TAOK3
PTK6
RABGAP1
SEL1L
RCSD1
GAL3ST2
ODC1
ATG16L2
ARHGDIB
NANS
MIR877
EBF1
FFAR3
LMNA
UCP3
MDP1
DDX23
DDX21
DDX20
ZNF157
DDX25
ZNF155
C1ORF189
ZNF91
ZNF93
C1ORF186
FKBP14
UBE2J1
TBX21
FBXO11
FBXO16
FBXO15
GGPS1
MIRLET7F1
SNORD48
SNORD47
RNPEPL1
CLK2P
MARCKS
GDPGP1
SNORD42B
MIR4741
SNORD42A
MIR4744
PEX26
MIR4748
CCDC78
TMEM109
SNORD4B
TMEM101
TMEM104
C17ORF80
SPEN
FKBP1A
CXORF58
PAIP2
LOC100506639
PAIP1
KIAA0195
DAXX
AHNAK
C15ORF57
C15ORF53
PDCL3
LBX2
LOC151475
CCM2
FRMD8
CCP110
IMMP1L
SPICE1
DSCR9
GNAS
PTCD2
DSCR3
PTCD1
HLTF
AGFG2
AGFG1
ASNA1
RPL18A
EHMT1-IT1
CEND1
VPS45
TMCC1
CNPY4
NMNAT1
RPL36A
PPCDC
EPB41L2
EPB41L5
ACSS1
PLEKHM3
GMEB2
SLC43A2
DCAF13
C1ORF210
SZRD1
CDHR2
SNORA45
SNORA42
SNORA40
HIST2H2BE
ARPC4-TTLL3
C17ORF59
KLF10
RNF170
KLF16
LOC100508120
GBE1
NRROS
PCNA
SLC44A1
SLC44A2
ZBTB7A
ZBTB7B
MIR26B
PCNP
PCNT
PCNX
SAMHD1
TENC1
NDUFS2
SHOX2
NDUFS6
ISY1-RAB43
NDUFS8
COQ4
LOC100506804
LOC441009
ZRANB2
ATP9B
DENND2D
WWC3
RABAC1
LIPT1
WHSC1L1
LOC145474
GPR107
GPR108
BRICD5
C21ORF2
UBE2G1
STK4-AS1
ZNF367
H2AFV
H2AFX
RNF8
RNF4
RNF5
H2AFJ
NCAPG2
C10ORF105
CLTA
LOC100505478
CLTC
LRRC61
NGLY1
ADRBK2
DPEP3
NMD3
LOC388553
EPM2A
FAS-AS1
RECQL
ABCE1
SIK2
MAP7D1
ACTR3
RECQL4
LOC100133315
ADNP
CNR1
C21ORF119
IL10RB
POLDIP3
POLDIP2
GTDC1
LOC606724
TGS1
ANKS1A
PPOX
SPERT
ACTRT3
TINF2
PITPNM1
MIR671
LOC100506325
CPNE8
CPNE3
CPNE1
RAB4B-EGLN2
AAK1
GDE1
SNRPA
SNRPG
BIRC2
ZDHHC12
ZDHHC19
HIPK3
HIPK2
HIPK1
DUSP22
LEMD3
LEMD2
NAPB
NAPA
LOC100507217
DDX49
TC2N
DDX41
DDX42
DDX47
LMLN
ZGPAT
PLTP
ATMIN
CDKN1B
CDKN1A
UBE2D2
UBE2D3
SNORD65
SETBP1
SNORD63
SAMSN1
SNORD69
APOM
FAM104A
FOXJ2
CCDC53
SNORD91B
SNORD91A
CCDC58
CCDC59
MIR4766
MIR4767
PAXIP1
STX18
NUFIP2
PREPL
FBXO36
SLC35B2
FBXO31
FBXO33
FBXO38
MBOAT1
MBOAT4
HINT2
SLC25A53
UNC79
CDC37
ALAS1
S100A9
ZFX-AS1
BIRC6
PTTG1
S100A2
LONRF1
AIP
APBA3
SPIN2B
CLLU1OS
ATP11B
MORC2
ARL2-SNX15
MRPL42P5
CCNA2
C8ORF59
ATP13A1
ATP13A2
SSUH2
RNF5P1
SKA2
PRKRA
LRRIQ4
DDRGK1
ADAT3
E2F3
C1ORF234
ACBD5
PPP1R13L
EEF2
LOC100996455
SNORA22
BRI3BP
SNORA25
SNORA26
SNORA28
RPGR
TIGIT
IZUMO4
FAM168B
URB2
URB1
IFITM3
IFITM1
IFITM5
EIF2B2
DFFA
DFFB
REV3L
SEC24A
SEC24C
LOC100131094
PYY
MIR423
MRPL43
MRPL41
MRPL40
MRPL47
MRPL46
MRPL44
MRPL49
MRPL48
SAMD12
ZNF699
ATP5J2
ZNF691
ITGB2-AS1
ARFGAP2
TRIM39-RPP21
ARFGAP1
LAMB4
NEK6
MPHOSPH8
NEK4
COPZ2
RUVBL1
NEK1
U2AF2
NEK8
GPR161
COQ10B
CCDC6
MIR933
SHF
MGA
MTHFD2
TBP
NSD1
PITPNA-AS1
NUDCD2
NUDCD1
C10ORF128
IFI27L1
EID2B
ADSL
WDHD1
MPLKIP
AZI2
LOC100287015
ZNF436
ABRACL
ZNF345
ZNF432
LOC100288637
HN1L
NUTM1
NUDT19
RSRC1
RSRC2
STX5
STX4
STX6
RPS3A
LAGE3
ECE1
ARHGAP42
CLIC1
NOP56
EVC2
AURKA
AURKB
GNPTG
CDC42EP3
TXLNA
HRASLS2
WFIKKN2
ABI3
PITPNC1
KCNIP2-AS1
ACADVL
RAB4B
LOC148413
IL27
KIF2A
KIF2C
IL12RB1
LOC728431
ATP6AP2
ENSA
CLINT1
C4B
ACTL10
ACOT8
RBBP9
RBBP8
KIF27
MAATS1
RBBP5
RBBP4
JKAMP
SARNP
MIR3155A
SKAP1
RAB30
XRCC1
HOXB-AS3
HOXB-AS1
MFN1
NARS
NARR
TFRC
NARF
C20ORF96
DNAJC25-GNG10
MIER1
RALGPS1
PAPD7
PAPD5
AMN1
YTHDF3-AS1
LMNB2
LMNB1
LRBA
MRPS28
MRPS27
MRPS23
PPP2R5D
PPP2R5E
RXFP3
LCMT1
NAMPT
PRORSD1P
SNORD87
SNORD86
SNORD84
KCNA2
SNORD81
SNORD80
JMJD6
ZHX2
ZHX3
SLFN12
SLFN13
APPL2
PLA2G2D
PLA2G2F
MEMO1
LOC100506548
CAPN14
CAPN10
SIGMAR1
CYFIP2
MPRIP
KYNU
CHORDC1
MLLT6
UVRAG
MLLT3
SYNJ1
PHOSPHO2
GLT8D1
COPG1
ZNHIT3
OSR2
GTPBP4
GTPBP1
NFATC2IP
EPM2AIP1
OR7G3
BCL3
BCL2
TMEM89
KLHL24
PLK3
CLMN
C8ORF76
LYRM1
LYRM7
LYRM4
OAS2
TTYH2
CSNK1G2
SERPINB8
FAM206A
SERPINB1
FAM76B
PCGF2
CX3CR1
LTB4R
MAGED1
MAGED2
LINC00854
ATP8B3
ROBO1
EXD1
LIPE-AS1
ELP4
ELP3
ELP2
NUDT16L1
FH
SPRYD3
SPRYD4
SPRYD7
LY75-CD302
MIR222
MIR223
MIR221
ASXL1
POLK
ASXL2
HDDC3
TMEM9B
NEUROG2
GBA2
ZBTB32
KLHL36
TMEM91
SGTA
PEX1
PEX5
PEX7
PEX6
ATP5J
ATP5I
GNAI2
GNAI3
ATP5D
LOC154449
KATNBL1
MPZL1
AFMID
HLA-C
C16ORF80
LOC728175
TRAK1
POMP
PFDN4
PFDN6
WRAP53
GAGE12J
FBN3
HIRA
RIN1
PDE4DIP
WWOX
RPS12
RPS11
RPS10
RPS16
SMG7-AS1
RPS19
RIPK1
LATS1
FAM149A
SLC9A3R1
LOC401463
TSSC4
TSSC1
RRAGD
FBF1
PTPRU
ACTN4
CLP1
CMKLR1
EZR
PTPRC
TUFM
PVRIG
DTWD1
IFT27
LOC731424
PRRT3-AS1
CPD
GAPVD1
CMC1
N6AMT1
FAM172A
UBXN7
LINC00634
BIVM-ERCC5
LOC646329
RMRP
LOC284551
RAB6A
MX1
RC3H1
RC3H2
IFIT5
MAP1LC3B
PIM2
GDI2
GDI1
ARL5A
ARL5B
SNORD101
TFAP4
HIST1H2BE
CALM1
WDR34
WDR37
LOC100507584
CAHM
EIF4A1
EIF4A2
ABHD17A
TLE2
SNORA24
TLE4
LINC00857
AUNIP
MIR4312
PROB1
PKLR
SERF2
TM9SF4
TM9SF3
TM9SF2
NAT9
C5ORF51
FAIM3
TMEM259
KCNC3
MFSD6L
CPSF4
CPSF3
MAD1L1
ACAA2
ACAA1
ELOVL5
SIPA1L1
TTLL5
TTLL6
TTLL1
TMEM51-AS1
TTLL3
APC2
SLC35F5
LRWD1
SLC35F2
MBD5
MBD6
MBD1
MBD3
MBD2
LMAN1L
CMTM6
FAM126A
TRMT112
COL11A2
TSPAN10
REXO1
REXO4
SLC25A19
SLC25A15
SLC25A11
SLC25A10
LMCD1
NDUFA10
NDUFA11
CCDC12
CCDC18
TMUB2
ZFP91-CNTF
DNAJA1
SYNCRIP
FAM65B
VIM
GNG7
GNG2
MIR627
ENTPD1-AS1
NOA1
PDXK
ALG2
FUZ
PDXP
ARIH2
MIR4670
CCNE1
FIG4
CLDN6
TP63
SMYD4
SMYD1
IRF3
IRF1
IRF7
IRF5
IRF4
IRF9
FAM78B
LY75
SNX29
SNX22
SNX20
SNX25
GPER
PLA2G4C
TECR
C3ORF83
ZBTB11
LOC90784
ZBTB14
ZBTB18
TMEM150A
TMEM150B
MTO1
LINC00467
DDX19A
DDX19B
LINC00460
LYSMD1
LYSMD4
KLHL18
SPATA33
APOBEC3A_B
MTOR
UNK
MIR20A
OMG
ITK
CNBD2
NRF1
IGIP
LOC100133985
C11ORF68
IER3
HIP1
SNHG15
SERTAD1
SNHG17
SNHG16
SNHG11
ARAP2
ARAP1
MIR642A
ERCC6-PGBD3
CYBB
CYBA
CEACAM16
CIDEC
PPM1B
MSMP
AZIN1
LCA5
ZNF655
TCTEX1D4
CRLF2
HSF4
PRPF4B
N4BP2L1
RAPGEF6
N4BP2L2
RAPGEF1
RLN3
MIR1293
MIR1292
ZNF383
ZNF382
C1RL
MIR1296
PARK7
MST1P2
ZNF473
DMTF1
MDM2
MDM4
SNRPD2
SNRPD1
GRK6
SFI1
LOC100132354
MIR5196
KPNA6
KPNA5
KPNA4
KPNA3
MIR5193
RBM26-AS1
IFT43
SYNGR2
FRS3
MIR92A1
TNFRSF17
TNFRSF14
CRK
TNFRSF18
TNFRSF19
GLDC
RTN4IP1
SNORA80B
B4GALT3
B4GALT2
B4GALT4
B4GALT7
SGOL1
C9ORF116
TNFRSF1B
LGMN
FAM174B
FAM174A
FBL
VMAC
DOHH
ARNTL2
EHMT1
EHMT2
FOSL1
C20ORF196
C20ORF195
MARK3
CCDC11
CD63
CD69
TPD52L2
EFCAB11
EFCAB13
EFCAB12
WDR13
WDR16
WDR18
PPP2R1A
USP9X
WASL
BCL9L
CGGBP1
MAD2L1BP
IDH3A
HSPB1
PKN3
PKN2
RHOBTB2
RHOBTB3
C1ORF100
C1ORF101
FAM43A
C1ORF109
MIR567
MIR563
NGDN
ERBB2IP
LOC100379224
HEXA-AS1
LDLRAD4
PBXIP1
LIG4
LIG3
ISCU
EHBP1L1
FNTA
LOC100505702
UMODL1
ADORA2A-AS1
ZKSCAN5
ZKSCAN4
ZKSCAN8
DCP1B
SLC25A32
SLC25A39
TUBA1C
TMEM187
TMEM186
FAM102B
MIR3921
MIR3922
HCAR3
TAF6
TAF5
TAF3
TAF1
G6PD
HMOX1
LOC100507634
TAF8
TSPAN33
ELMO2
ALAD
CCNG2
C4ORF33
C8ORF31
CSNK1A1
SMIM7
AKAP8L
MIR4657
PDCD6
TCF25
PDCD4
LOC285033
PDCD1
PRUNE
HDLBP
PBLD
ERP44
ARFGEF1
ARFGEF2
SERPINF2
PGPEP1
SREBF2
LINC00263
SREBF1
LINC00264
CIC
RAB39B
RAB39A
SSRP1
TMEM27
CIT
TAF6L
LRP10
LRP12
MIR484
MPHOSPH10
DOC2GP
SEC22A
BBS1
LOC339807
KIAA1984
MIR30E
AGL
NIPA2
HCG17
AGA
PDCD10
PDCD11
FLJ12825
CRKL
LOC100130476
PIK3CA
PPP4C
GPR183
PIK3CG
ZSWIM6
ZSWIM3
ZSWIM8
POLR3GL
PIK3C3
TRIM69
LOC399715
MIR128-1
PRRG2
WHSC1
PARP14
PARP15
ERI2
PARP10
MAK
EVC
EDC3
ZNF451
JAM2
BACH1
GMDS
LSR
PRSS55
AGPAT1
PRSS53
RPS6KA1
SNRPB2
RPS6KA5
PISD
PSMD11
UTP23
TMEM198B
RTFDC1
VAPA
GALNT5
LOC100506714
CTH
LOC100506713
LOC100506710
PCOLCE-AS1
ARF1
PRADC1
TRMT44
MOB4
LRRC27
RAB11FIP1
METTL23
METTL20
METTL25
IFIH1
HMGB2
HMGB1
CHP1
ARL10
RAB2B
ARL15
ARL14
ARL16
LOC550112
MIR3714
NADKD1
GCHFR
CLIP2
CLIP4
MNDA
MIR4736
EIF1B
CD48
CD44
CD47
CD40
LINC00094
VMA21
CETN4P
RAB21
RAB24
RAB25
PIK3C2B
RAB28
CALR
CALU
WDR78
ACTR1A
WDR74
WDR77
LINC00893
LINC00894
SFMBT1
SFMBT2
PRPF6
TPCN1
PCF11
GSTTP2
ZFP64
PIP4K2A
ZPBP2
C5ORF15
ARL14EP
RFFL
ARRDC5
PPP2R5A
EGOT
ARRDC2
FAM120AOS
C1ORF127
C1ORF123
KIAA0930
RABGAP1L
ELK1
KCNG2
NUBPL
LOC115110
CEP97
CEP95
SUB1
CBX3
RGMB-AS1
LCN12
TRAF3IP3
ARID2
ZBTB17
GLYCTK
NUBP2
TRIM8
PFN3
PFN4
CREM
TMEM214
PIGT
TRIM3
GAS2
GAS5
COX16
COX17
ANKRD13D
POTEKP
KIAA1468
AIDA
MIR5010
MCTP1
MCTP2
BET1
NUP62
TPM3
CCPG1
SIPA1
FBXW4
FBXW5
KIAA1683
TAX1BP1
ETFB
SH3RF1
TJP3
PPAN
BBIP1
LOC100132707
SNORD88B
SNORD88C
SRRM5
CHPF2
NFYC
SMARCA2
MIR181D
MIR181C
SMARCA5
C9ORF69
MIR93
MIR4632
FYN
MIR3945
TOR1B
OST4
CCT6A
RUFY1
RUFY3
OSTC
NLE1
RPL7A
SKIL
DPH2
SPAST
DPH7
WIBG
SPDYE7P
CKB
GPAM
LINC00426
NDC1
THRA
TAF4B
CUL9
EIF4ENIF1
CUL3
TRIM24
TRIM25
CREB5
CDH23
TRIM22
TRIM23
PER2
PER1
PNKD
GDF15
ZNF295-AS1
FCER2
ZNF514
AES
PNRC2
GBA
DNAJC25
DNAJC24
GAPDH
C11ORF24
LINC00938
ARHGAP9
ARHGAP4
ICOSLG
LINC00935
ARHGAP1
AEN
KIF9
ZFP36
TMEM79
PRLH
OGG1
TMEM70
MIR4513
CCT6P1
MRPL4
RPUSD2
MRPL1
ZFAT
ZNF611
SLC3A2
MS4A14
BAG2
BAG6
BAG5
KMO
CTDP1
LRRC37A3
CD79B
MEOX1
CD79A
SLC34A1
ATXN1L
GMFG
GMFB
CYB561A3
CPSF3L
SNORD50A
SNORD50B
FSCN2
FSCN1
MYL12B
MYL12A
RPS6KC1
TMPO
CAMK1D
MIR4280
MIR4285
SMCR8
SEL1L3
CALCOCO1
NAP1L4
RGS3
LOC100133669
PEAK1
SERTAD2
MIR548Z
C9ORF156
SERTAD3
MIR548C
KIAA1143
RDH12
KANK1
NAB2
DEDD2
MGARP
WDR5B
CDK2AP2
PFKM
HSP90AB1
PTP4A1
PTP4A2
ZSCAN20
TDRD3
CD22
TDRD1
IFI35
CD27
MRPS2
IFI30
ABHD8
NKIRAS2
NKIRAS1
TWF2
MBTPS1
EIF4G3
FTSJD2
FTSJD1
BCL2L2-PABPN1
HOXC4
USHBP1
HCST
FAM200A
TMEM245
DIRC2
FAM207A
GATSL3
POLR2A
POLR2B
POLR2M
POLR2L
THOP1
POLR2K
TLK1
AGO4
DDA1
GAMT
CCDC109B
FAM120B
FZD3
ASH1L
HIST1H1T
LOC101559451
USO1
PLCD3
PLCD1
HIST1H1E
TGFBRAP1
HIST1H1B
ANKZF1
SOS1
TACC1
TACC2
TACC3
TMEM238
KIF20B
TMEM230
LPXN
CAB39
RPL3L
ANKHD1
GNAT2
STX18-AS1
BCL2L13
ESCO1
ZNF557
ZNF552
ZNF550
ADRM1
SIN3A
ATP5C1
OR2AT4
GTF2H1
TVP23A
MIR638
PCDH8
RPL36
RPL37
RPL35
MIR635
ATF5
ATF7
ATF6
ATF1
MIR637
ATF3
ATF2
SMARCC1
PPAP2A
BUB1B
TMCO3
TMCO6
GPI
ANKIB1
EEF2K
BLOC1S5
BLOC1S4
BLOC1S3
BLOC1S2
LHX9
TOR3A
MIR3960
B3GALT4
SLC38A1
SLC38A2
MDFIC
STK3
STK4
MIR4781
HCN3
SNRNP25
YBX1
YBX2
HNRNPUL2-BSCL2
STIP1
NKG7
PIKFYVE
ANKS3
TNFRSF8
TNFRSF9
TBC1D24
TNFRSF4
SENP7
SENP6
SENP3
SENP2
SENP1
ZNF384
ING5
ING1
POC1B
TMPRSS13
WDFY4
WDFY2
WDFY1
FLJ21408
P2RX5-TAX1BP3
ECHDC1
MIR191
TPI1P2
MIR195
SLC2A11
FSBP
ANKRD39
NCOA3
NCOA1
NCOA6
NCOA7
TMEM9B-AS1
NCOA5
FAM194A
NT5C3B
LCOR
MECR
RIF1
GSG2
DHFRL1
SLC27A1
STARD3NL
ERO1L
ZNF638
AK3
AK2
TBCC
TBCA
MIR19A
SARS
GEN1
ERF
ZNF493
CBLL1
ZNF491
SH2D3C
MIR1236
ERH
PARM1
HERPUD1
TMEM55B
NDNL2
TRA2A
MDC1
NCR2
SLC24A1
STARD4-AS1
BRMS1L
MEX3C
ENDOD1
DEXI
IDI1
MIR1244-3
MIR1244-2
MIR1244-1
UBXN11
IFNLR1
SNORD12C
SNORD12B
MTMR9
MTMR6
MTMR4
MTMR2
TSC22D1
TSC22D3
TSC22D2
C9ORF173
FCHSD2
SNORD126
UBA52
CNFN
FAM172BP
MESDC1
MESDC2
EXOSC8
EXOSC9
BCKDK
EXOSC6
EXOSC5
TULP2
TULP3
TACSTD2
DLGAP1-AS1
DLGAP1-AS5
KIN
BST2
LOC256880
LOC100507506
LOC100507501
DEPDC7
DEPDC5
SCYL1
STXBP3
SSSCA1-AS1
SKP1
S1PR2
S1PR1
S1PR4
CFLAR
FANCE
FANCC
FANCM
HNRNPA3
HNRNPA0
C1ORF162
TAPT1-AS1
DMXL1
MIF
ARSB
GOLT1B
CDK1
TRAPPC6B
CDK4
CDK9
LPAR5
CEP57
LIMS1
VAV3-AS1
RERE
RGL1
RGL2
NARFL
MTX2
NFKBIL1
LOC100130357
AMD1
PRKCH
PRKCE
HIST1H3B
HIST1H3C
SGSM3
SGSM2
HIST1H3D
HIST1H3E
[truncated: 3,823 more rows]
