# Supplementary material for: Identifying Network Perturbation in Cancer
Source: PLoS Comput Biol. 2016 May 4;12(5):e1004888. doi: 10.1371/journal.pcbi.1004888 (PMC4856318; doi:10.1371/journal.pcbi.1004888)
Supplement: S1 File — (ZIP) [file pcbi.1004888.s001.zip › files/tf_data/GM12878_15k_enh/CEBPB.csv]

HIST1H4B
HIST1H4A
AGL
HIST1H4G
RNF11
HIST1H4E
HIST1H4D
LOC100130872
HIST1H4J
HIST1H4I
HIST1H4H
PROCA1
NELFE
LAPTM5
B2M
ATPIF1
HIST1H4F
C1ORF112
KIAA0907
PIK3CA
GPR183
PTPLB
ZC3H10
ZSWIM6
RNF111
ZSWIM8
DANCR
MGC15885
NSRP1
CRB3
LOC286177
RPSA
PARP16
PARP15
CLEC2D
ERI1
NSL1
EVL
ITGA4
DENND4A
DENND4C
APOA2
XPO1
LOC400958
FBXL14
FBXL17
FBXL19
KSR1
KANSL1-AS1
DNASE1L3
FAM212B
GART
CHST7
ITGAX
ATAD5
ITGAL
UTP23
GIT2
SSMEM1
ITGAE
GANAB
GHRH
SESN2
GHRL
LIN37
NDUFAF5
NPHP1
ELMSAN1
MRPL52
SULT1A4
PRIM2
SULT1A3
IL3RA
BFAR
MOB4
DCAKD
CCDC113
FGL2
LEO1
METTL20
SPHK2
CUEDC1
FRRS1
FRG1
NFX1
MIR4530
CDCA3
YLPM1
CDCA4
CLIP4
MIR4736
TIMM17B
UXS1
CD44
CD47
MIR766
THAP1
TBL1X
PNN
MLF1IP
HLA-DMB
WDR74
WDR76
TRIM13
SYTL3
SIDT1
MIR492
CHI3L2
PRPF6
ASB2
ASTL
MTMR9LP
ATP5SL
C7ORF55
GSTTP2
LINC00309
ZMPSTE24
RFFL
FAM69A
EGOT
DBI
RAB27A
HTT-AS1
RABGAP1L
RFX3
C6ORF52
DBP
FOXP4
COPS2
PPOX
MED1
FLJ41278
CEP95
SUB1
AXDND1
TRAF3IP3
CCDC90B
TCF7
IGF1
DPYSL2
NUDT1
STK32C
MEF2C
CREM
MEF2D
TRIM3
KDM3A
SHISA8
TRIM7
ACTA2
ANKRD13A
AMPD3
MIR548C
TMSB10
MALAT1
LRRC3C
MMP12
TPM3
PRPF40A
FAM177B
C4B_2
UTP18
MTMR10
SEPHS2
KIAA0020
ATXN2L
CST6
LRRC32
LRRC36
LY6G5B
LINC-ROR
SOWAHD
SNORD60
ST6GAL1
CHPF2
TSNAX-DISC1
MIR181D
MIR181C
FYN
ERO1LB
MIR3945
OST4
NINJ2
MED23
MIR4521
KATNB1
SMG7-AS1
WIBG
HIST1H4K
ENO4
CMKLR1
ZSCAN31
CD36
POLR3E
S100PBP
CALM1
LINC00426
TUT1
MBNL1
WEE2-AS1
PRMT3
PRMT5
INO80B-WBP1
FBXL18
SLC15A4
DNAJA3
ORMDL3
FCER2
MIR155
PTPN11
TTC17
GLT1D1
CSF2RB
PMS2CL
PNRC2
GBA
SP140
C11ORF24
SNORA81
ZFP91
ICOSLG
ARHGAP1
PRDM2
IARS2
EGR3
MZB1
TMEM79
DNAJB14
DALRD3
PRKAB1
ZNF581
MRPL4
TIPARP
PTPN3
PTPN6
ATOX1
SLC3A2
AGBL5
BAG6
KMO
RTKN
RPS7
CYBRD1
DENND3
ATXN1L
MIR4659A
MIR4659B
PPAPDC1B
PSMA3
PSMA6
ANAPC7
ATAT1
SNORD50A
FBXO43
SNORD50B
DCDC2B
SRI
GALC
CP
SNORD10
LOC399715
SNORD12
HP07349
CSNK2B
TMPO
MRPS11
LRRC27
MPDU1
NIP7
PEX13
PEX12
LRRC28
CDC37L1
GCNT1
ENTPD1
PCYOX1
CALCOCO1
RPL27
RPL26
RGS5
SLC16A13
RGS3
LOC100133669
CALHM1
PIGL
LOXL3
PIGU
PIGW
PIGX
KIAA1143
ANKLE2
SRRM2
RDH10
RDH12
LNPEP
WBP1
SEC61A2
WBP4
MIR193A
NDUFAF4P1
FAM71B
WDR5B
CREBL2
SLC39A13
SMAP2
HIF1AN
EIF1AD
PTP4A2
BLNK
CD22
IFI35
CD27
ABHD4
EIF4G2
ATP6V1G2-DDX39B
DNAJC19
CCNI
ANXA2R
RASSF5
TRIM34
MPG
JMY
MIR142
MIR141
INVS
MIR3128
ABHD13
TTC1
BHLHA15
CDC25A
ARPC5
ARPC4
ZNF827
POLR2B
SNORA76
AKR7A2
RHOG
POLR2K
ANKRD28
HIST1H3B
FAM47E
HIST1H3E
NCOR1
GPN2
LOC407835
AKAP17A
SIAH2
HIST1H1T
GGA3
HIST1H1A
SOS1
MEIG1
ZNF484
ZNF485
PSMB9
PSMB8
HIVEP1
HDHD1
LPXN
ZNF318
JUND
HIST1H2AM
LOC285696
HIST1H2AE
HIST1H2AD
P2RX5
HIST1H2AC
HIST1H2AB
SNORD21
SNORD23
SNORD22
SNORD25
SNORD27
SNORD26
PRPF19
SNORD28
TYMP
KCNK2
SNORD6
SNORD5
SNORD2
VPS13B
TRAF1
TRAF3
TRAF7
NUP160
TMPRSS3
ILF3-AS1
FOXN3
RPL35
PMVK
EMG1
ATF5
TAP2
CAP1
CCDC147
TM7SF3
SMG5
SMG7
SMG6
COMMD2
SMG9
FAM114A1
METTL12
MIR3960
C2ORF91
B3GALT4
NPR1
SLC38A6
SLC38A1
SRFBP1
MDFIC
BCAT1
LOC648987
MIR4505
SAP25
YBX2
LOC100132891
ANO6
HSP90B1
MIR3189
TMEM132A
HCG27
SLC30A6
NAIF1
JAK2
GTF2I
C19ORF38
NR1H3
ALPK2
C14ORF80
BRF2
PDAP1
DNAJC8
MB
RING1
TTC31
WDFY1
P2RX5-TAX1BP3
RRP15
MIR191
ACP2
C7ORF55-LUC7L2
FSBP
SNORA66
SNORA67
SNORA60
SNORA62
SNORA63
NCOA3
NCOA1
ITPRIP
NCOA7
LCOR
RNF157
ABCG1
GSG2
FRMPD2
SLC27A5
STARD3NL
IL2RB
TPCN1
C20ORF24
LMO2
IL21R
GEMIN7
MDH1B
MIR3654
LOC100130348
CDK5RAP1
KRBA2
PLCG1
CBLL1
ZNF490
PARM1
HERPUD1
CDK13
MIR548AR
NDNL2
TMEM222
ARFIP2
HLA-DRA
KLHDC7B
NUP35
TMEM109
SNORD30
NCLN
MIR4751
IPMK
ENTHD2
UBXN11
GNL3
B3GNT1
SLX1A
SNORD12B
SLX1B
B3GNT8
EIF3F
MTMR9
MKKS
LOC100128682
NABP1
CDKN2C
CDCA5
FCHSD2
CCRN4L
SNAI3
WRAP73
MUTYH
PRKRA
SLC2A8
SLC2A5
CCL3
SYF2
CCL4
LOC283214
FAM73A
MTDH
AP2B1
DNASE2B
LOC256880
LOC728875
MIR3191
MPZL1
VPS52
ATR
MIR612
MIR611
DBF4B
SSSCA1-AS1
SET
S1PR2
HFE2
OXSM
DNAJB4
CFLAR
IFI16
HNRNPA0
HNRNPA1
U2SURP
MRPS18B
RUNX1-IT1
ENO3
ZNF808
PDF
NPAT
SNORA57
LIME1
ACOX1
GRIK4
RNF149
CDK1
CDK9
SLX1A-SULT1A3
LPAR5
PTK2
LIMS1
RCSD1
SEMA6A
RERE
ARHGDIB
NFKBIL1
LOC100130357
LY86
DNAJC18
PACSIN2
PRKCB
MS4A6A
HIST1H3C
HIST1H3F
HIST1H3D
LMAN2
HIST1H3J
FFAR3
HIST1H3H
FFAR1
PFKFB3
FAM195A
ACKR3
GPR137
GPR132
HLA-DMA
C1ORF186
ADD1
AFF3
MIR5581
FBXO17
PPIL3
SPIDR
MAP3K8
SNORD47
SNORD44
ZNF579
TPGS1
TRPV2
CTSA
CTSZ
TMEM101
TMEM107
MIR5696
PCYT1A
NME7
SYK
C17ORF80
FLJ30403
SNORD117
AHNAK
DCTD
VPS37C
RRM2B
CARD6
LBX2
KCNK1
UBA3
LOC100507463
PHF23
NAA15
UBE2M
MOGS
NRROS
UBE2T
SGK223
EHMT1-IT1
PTAFR
UPF2
PNO1
MTG1
NMNAT1
NDUFA4
GPR65
FLT3LG
ADAM22
GMEB1
IL19
TBL1XR1
IL10
IL16
STX11
FARSB
IL4
FIS1
STX16
MIR219-1
ZPBP2
HIST1H2AH
COLGALT2
SNORA42
SNORA43
IL23A
CUTC
TTF2
SNORA48
C1ORF177
CMAHP
KLF12
EBAG9
ZC3H12D
DPP9
PCNP
DUSP10
CLK2P
SNORD29
GSTCD
NDUFS4
NDUFS6
COQ5
ILF3
ILF2
ELOF1
THAP9-AS1
CHMP2A
MS4A1
CTU2
ZNF142
CCDC102A
DENND2D
RXFP3
RXFP4
ZNF786
MPEG1
RNASE4
PYY
KCNN4
KCNN3
TSSC4
ISLR
DDX5
TLR1
TLR6
PEX16
SIN3A
FOXK2
SLC7A7
NFKBIA
NFKBIE
NFKBIZ
TMEM116
UBE3B
PIM1
HAUS1
SLC35A2
UBXN7
FAF1
HIST1H2BD
SNORD100
HIST1H2BF
HIST1H2BG
SNORD104
HIST1H2BB
HIST1H2BL
HIST1H2BM
HIST1H2BN
HIST1H2BO
HIST1H2BJ
HIST1H2BK
LIN54
ACTR3
RPL35A
FYTTD1
CNR1
RMDN2-AS1
POLDIP3
MARS2
MAPK6
PPP1R12B
LOC606724
SGPP2
DUSP2
GABPB2
ATP8A1
METTL9
ADTRP
C8ORF46
WDR90
ACTRT3
NXT2
KCTD2
KCTD4
PRPH2
MIR671
GPR56
GPR55
FAM83E
FAM83D
DGKZ
LOC730227
HMBOX1
C1ORF200
PXK
RFTN1
MIR200C
DGKA
DGKD
SNORA33
SNORA32
SNORA30
SNORA39
USP15
SSBP1
PACS1
SNRPE
ZBTB45
ZDHHC13
IQCB1
HIPK3
POGLUT1
ANP32E
DUSP22
KIR3DX1
AMZ2
SUPT5H
NAPA
MRPL53
SP110
ZNF688
KIAA1967
ALOXE3
IQCC
IQCG
IQCD
IQCH
TTI2
LST1
MBTD1
MITD1
LMLN
LOC63930
STK38L
MMP14
C12ORF76
C12ORF77
C12ORF79
CDKN1A
UBE2D3
SETBP1
TPK1
CHCHD1
STX10
MIR2861
UBXN2A
ARID2
GDF15
EEF2K
PAXIP1
PPP1R11
BLK
RTTN
SLC35B2
ZNF350
FLOT2
MBOAT7
REL
HINT1
NEDD8
NEDD9
SLC25A51
SNORD79
SNORA40
LOC100506499
P2RY12
SFR1
JTB
MIR155HG
ROM1
BIRC3
LTA
LASP1
TP73
ABT1
ATAD2B
LAPTM4A
GALK2
ALOX5AP
MIR3652
WDR83
NDE1
MRPL42P5
VPS25
MIR4437
SSUH2
ESYT1
CXCR3
LRRIQ3
ATP6V0CP3
SCIMP
PAN2
TLDC1
COA1
BMI1
ADAT3
ADAT2
ARSG
E2F2
EXOC5
OGT
ZNFX1
COX16
PPP1R13L
SNORA25
SNORA26
LINC00950
SAV1
IZUMO4
LOC100128233
USP21
ARHGEF7
DYNLT1
ARHGEF3
COTL1
IFITM3
REV3L
SEC24A
MIR425
SLC41A2
MIR423
PLEKHA4
MRPL44
HCRTR1
ACTB
STARD10
STARD13
SRRM2-AS1
LAMB4
NEK6
BMF
CABIN1
U2AF2
NEK8
SF3A3
MIR339
TNKS2
SNORD72
SNORD76
SNORD77
SNORD74
SNORD75
SNORD78
MIR1304
KLRG2
DNAH1
SNORA8
SNORA1
SNORA4
SNORA6
MPLKIP
INTS12
FAM167A
C19ORF47
LOC100287015
ABRACL
FBXO24
MACC1
RALGDS
FGD3
AIM2
TMEM9
NUTM1
UHRF2
FAM43A
HHLA2
CSPP1
STX5
SLC23A1
SLAMF7
UIMC1
ARHGAP42
REC8
EVC2
AURKA
NOD2
MAP3K7CL
MAT2A
ZBTB4
NR4A3
TECPR2
SYNGAP1
MGAT1
CASC5
C8ORF69
CCNB2
MIR4449
VAMP2
MIR4443
CSTF1
GLCCI1
NDUFB8
NDUFB6
KIAA1919
KIF2C
IRF2BP2
CLN3
TNFRSF8
HCG9
BRCA1
AUP1
SNORA18
VRK2
LINC00944
SNORA17
WNK4
SCARNA4
TOR1AIP2
CCDC88B
MAATS1
RUNX3
SNHG7
RUNX1
SNHG1
MIR3155A
RNF213
ZBTB25
APBB1IP
RRP8
ADORA3
SEPT9
SEPT2
KANSL1
SLC9A1
SUPT7L
CLDND1
NARR
NARF
FAM98B
PARP9
DNAJC5B
GIMAP8
PAPD7
PAPD5
ANG
CD274
RHBDF1
ATP6V1G2
LAMTOR1
NADK
C12ORF57
LOC100505636
SNORD84
KCNA2
SNORD81
SNORD80
FTH1
RPS24
PLA2G2D
PLA2G2F
RAD51C
LOC100506548
CAPN10
ZNF408
CCDC85B
MIR4322
SNTB2
DNAJC2
MDH1
HSH2D
DCLRE1C
WASF1
TERC
VPS33A
DCP2
ZNHIT6
GTPBP1
NIF3L1
PPP6R1
LZIC
UPP1
BPNT1
RAMP2-AS1
CASP8
PURA
LSG1
ADPRHL2
MAN2B1
LZTFL1
CCDC28B
LYRM2
SETD1B
LYRM7
STX16-NPEPL1
MIR3679
S100A13
TRMT13
ST7-AS1
ANAPC15
GRK4
MIR4457
TTYH2
DLEU1
LRRC37A
SPAG8
NUF2
KLHL29
SPAG5
SPAG1
SNAPC3
SNAPC1
KLHL2
GPR25
NFAT5
PCGF3
CX3CR1
TAF12
EXD2
UBC
ELP5
ELP3
POC5
FH
AKR1A1
KLHDC4
MIR222
MIR223
MIR221
CDV3
ASXL1
PCBP2
DCTN4
SRP14
BRMS1
ZBTB32
MIR3676
ZBTB37
SIRT1
SIRT4
SPERT
PAK1IP1
TRIM41
PEX3
FSD2
RBM23
WNT5B
HNRNPA1P10
NCF2
RFWD2
CLDN15
CROCCP2
TLR10
ZNF740
AURKAIP1
TBC1D1
MRPS31
TRMT5
LOC100630918
PHIP
LIMD1-AS1
ABHD16B
LOC100505622
SNORD97
TNFRSF13B
DEGS1
RIN1
AMOT
RPS12
RPS19
RPS18
SLX1B-SULT1A4
PUSL1
UBASH3A
AVL9
BHLHE23
LSM11
UBE2G1
MIR5087
IL10RB-AS1
SLC35E1
KCTD20
C12ORF42
C12ORF45
RFXANK
IGFLR1
MIR4688
NEDD8-MDP1
GLIPR1
ZFPL1
MIR4687
SART3
KIAA1432
TNF
TAPBPL
MYNN
MIR21
PRPF38B
TMEM39A
G3BP1
PVRIG
INTS6-AS1
PGAP2
LOC731424
POLG2
CPD
IFNAR2
RNF25
SRSF10
OSTCP1
GABARAP
DMPK
IFNA13
APRT
MIR4462
OCSTAMP
L2HGDH
MIR4668
RMRP
TNFSF11
HMGN4
TNFSF14
C19ORF48
RC3H1
IFIT1
CRYBA4
PANK1
CCT8
RWDD2B
MIR3064
C4A
C4B
LINC00528
ETF1
C7ORF10
HEATR5A
IGJ
UBALD2
SNORD101
LRR1
LOC100130075
EFCAB9
WDR33
TTC39C
HES1
PDE6H
WDPCP
TMEM88
TESPA1
POLG
TNFRSF10B
LINC00854
TAF10
TRIM55
POLI
CDC7
COX5B
CIITA
LOC254896
TM9SF3
SIT1
MIR1248
RXRB
VTI1B
GRAMD1C
C11ORF54
FAIM3
GPR150
TRIOBP
LSP1
SSTR3
TMEM151B
TMEM259
TMEM258
SH2D3C
TMEM252
MYOT
LOC257358
MAD1L1
SELPLG
APOBR
ZFP91-CNTF
LOC100131060
APOL3
MIR5188
NOS2
ITGB2
MIR5187
ABR
IRF2BPL
KRT19P2
APC2
COPS7A
LOC100287042
KIF13B
MBD3
CYB561D1
COL11A2
SLC25A19
SLC25A11
USP33
CCDC12
TSNAX
SIPA1L1
STK17B
STK17A
SYNCRIP
LOC100506746
CLECL1
TSEN15
C16ORF13
GNG7
GNG5
YIPF2
NOA1
SPON2
SPTAN1
TEFM
CCDC126
ASMT
PLXDC1
ORAI2
C19ORF52
WDR87
MLLT11
DLAT
EIF4E
CCDC107
IRF4
IRF9
TUBB
SNX29
SNX20
HDAC2
HDAC5
MIR4799
SH3BP2
CBX3
NLRP6
FASTKD3
NLRP3
FILIP1
ZBTB18
MED21
TNFSF9
RAB13
RAB12
RAB15
RAB14
KLHL12
PAF1
TRIM69
UNG
JOSD1
IGF2BP3
PDCD4
NAT10
ITK
ZFP36
RAD52
SRCAP
NAGPA
UQCR11
USP3
USP4
C6ORF100
LOC100133985
C11ORF68
BBC3
SNORD31
SNHG17
CMIP
SNHG11
ARAP2
RAD54B
KLKP1
DVL2
MIR574
GIN1
TMEM248
INTS5
LSM5
INTS9
PSME2
FAM207A
MFSD7
FBXL22
LOC643770
MEAF6
TLX2
ZNF655
TCTEX1D4
PMAIP1
CRLF3
SLC9A8
GRHPR
N4BP2L1
RAPGEF6
N4BP2L2
TCAM1P
ATP2C1
SNRNP200
BHLHE40
RORA
COX20
MST1P2
ADM2
PRPSAP2
MIR4802
BZRAP1
LOC100288079
HIF1A-AS2
SLC25A23
MIR5047
MDM2
MDM4
MAN1A1
CNN2
MIR5194
MIR5192
LOC152225
C1ORF127
SYNGR2
SNORA71D
IFNA6
TNFRSF17
NOP16
CRK
EIF5B
EIF5A
WDR11-AS1
GLDC
LOC100507600
RTN4IP1
FNDC3B
EIF3H
MAN2A2
TUBB1
MB21D1
CCDC135
MIR4645
MIR4647
CCDC138
SNORD12C
LCK
GGNBP2
MKNK2
EIF3D
ODF3B
C19ORF69
CCR1
CCR5
CCR8
KIAA0101
KIAA0100
GCSAM
DRAM1
STAT6
STAT3
STAT1
CD83
C20ORF194
SLC12A3
CD69
CD68
TPD52L2
LOC644961
HNRNPLL
TYW3
ZNRD1
NEAT1
ARPC5L
PDE4A
NOL12
STIM1
CDH17
SPATA25
DFNB59
SON
GAN
MALT1
KMT2B
KMT2E
PSMC3IP
SUCLG2
C11ORF73
RHOBTB2
INO80B
C1ORF106
THG1L
TIA1
SLC2A4RG
MIR567
ZNF512B
LOC100507346
MSMO1
FAM213B
MIR3198-1
LRPPRC
MTF2
HEXA-AS1
ZNF79
SCO2
LIG4
MYO1G
KHK
GOLGA4
MYCBP2
SCAMP4
EHBP1L1
FNTA
SCAMP1
ENPP2
ENPP3
RAB30-AS1
UMODL1
TSPAN5
KCTD10
PPIP5K2
ZKSCAN8
SLAIN1
ESF1
C2ORF76
DQX1
PSENEN
MAPKAPK2
PIK3R5
PIK3R1
FAM102B
DENND5B
HEXIM2
STT3A
ACAP3
ASMTL
TAF6
AP1G1
HMOX1
BUD31
TUBA8
TOMM40L
C8ORF31
C8ORF37
IKZF3
MIR4493
TICAM1
TMED2
TMED1
CCDC106
HNRNPL
SACM1L
TCF25
IL4I1
HNRNPF
SREK1IP1
RCC1
ARL6IP5
ACBD6
RGS16
RGS14
PLGRKT
ID3
SREBF2
MGME1
CD52
UTP3
CD55
SCP2
CRYAA
ELF1
BTN2A1
SEC31A
RAB34
MIR3143
MIR3142
TATDN3
BRPF1
DOK1
MIR3150B
WDR92
MIR484
PLEKHG2
SEC22B
LOC100129195
SELO
BZRAP1-AS1
SPATA3
