# Supplementary material for: Identifying Network Perturbation in Cancer
Source: PLoS Comput Biol. 2016 May 4;12(5):e1004888. doi: 10.1371/journal.pcbi.1004888 (PMC4856318; doi:10.1371/journal.pcbi.1004888)
Supplement: S1 File — (ZIP) [file pcbi.1004888.s001.zip › files/tf_data/GM12878_15k_enh/CHD1.csv]

HIST1H4B
HIST1H4A
AGL
HIST1H4G
HIST1H4F
HIST1H4E
HIST1H4D
HIST1H4K
HIST1H4J
HSPA9
HSPA8
AGA
NELFE
LAPTM5
B2M
MIR16-2
ZNF709
HSPA5
CBX3
LOC100130476
PPP4C
GPR183
ZNF706
GBP4
PTPLB
NELFB
RNF115
SPTLC1
MEI1
ABCD2
ZSWIM8
HIST1H4I
LOC145783
ZNF45
OSGEP
BCCIP
SP3
CRB3
PCSK7
MYL12B
TRAPPC9
ZNF672
PRRG2
POGLUT1
WHSC1
TRAPPC3
PARP15
LOC401463
TUBA1B
CTBP1
MAK
SPPL2B
ALDH3A2
PNMA1
MFSD11
GTF3C2
DENND4A
PRRT2
DUSP22
UFSP2
CSK
LOC400958
BACH1
DGAT2
ZFAS1
FBXL14
FBXL17
FBXL18
KCNIP2
SCARNA16
ASB16-AS1
WAPAL
FLJ33630
DNASE1L3
GART
ANAPC2
ZEB1
GARS
RPS6KA1
BCL2A1
ATAD5
ITGAV
GPSM3
SNORD45C
SNORD45B
SNORD45A
ITGAL
GIT2
ZNF296
SSMEM1
FAM134A
ZNF292
SESN1
SESN2
GHRL
LIN37
SMAD7
MUS81
MTIF3
MTIF2
NDUFAF3
CTH
MIR4712
ZC3H10
CKS1B
ARF5
CRBN
ELMSAN1
AP3D1
GATM-AS1
AIG1
SZT2
GET4
MIR30C1
SNORD18A
SNORD18C
ENOPH1
TCEA2
TCEA1
C4ORF47
C4ORF46
LOC100506810
NOL7
NOL6
SRPK1
NOL3
SRPK2
IRF5
FAM156A
MIR19B1
RLF
DCAKD
METTL23
METTL20
ATP1A1
CDC45
MGRN1
NRN1L
SPHK2
MED31
IPO13
HMGB2
MIR1204
FYCO1
SYCE1L
BIN3
XXYLT1-AS2
RGS20
IFT80
MIR4530
CDCA3
CDCA4
CDCA5
TIMM17B
CD47
LEPR
FPGT
FLJ31306
PDLIM1
RAB25
THAP6
THAP7
RAB28
PNP
CALR
MIR3153
TPT1-AS1
SYBU
CHID1
SPG11
HLA-DMB
WDR74
HLA-DMA
CD74
AAAS
SYTL3
AHCTF1
TERC
NQO2
RIBC1
SFMBT1
SFMBT2
CHI3L2
MIR497
PRPF6
ASB2
ASTL
ASB7
SIX4
ZCCHC9
CNPY4
ZMPSTE24
MRPL36
MRPL37
MRPL35
MRPL32
MRPL30
ARL14EP
CLEC17A
LEFTY1
FAM69B
RINT1
TBL2
EGOT
CHFR
TMEM161B
SMDT1
RAB27A
LSMD1
C1ORF123
KIF15
RFX1
RFX3
PXN-AS1
DBP
TMEM179B
ABCE1
UQCRC2
PARP14
CCL3
HAAO
RECQL4
TRAPPC2
MSL1
MSL2
SERINC5
SAA4
COPS5
PPOX
MED1
LOC115110
STAG1
LOC643723
CEP95
SUB1
NDC80
ZNF608
CCDC90B
TCF4
IGF1
DPYSL2
TCF3
NCBP2-AS2
NUDT1
ACLY
EPS8L2
CLN8
GLYCTK
MEF2C
MEF2A
TMEM217
CREM
MEF2D
KDM3B
TMEM219
GAS5
ALOX15P1
TRIM7
NUTF2
BTLA
FAM168B
WRAP53
ANKRD13A
PKLR
TEX14
EIF2B4
AIDA
EIF2B2
TEX10
C18ORF8
MCTP2
TMEM69
MLF2
NUP62
TPM3
PRPF40A
ETF1
CIB3
CIB1
UTP15
C4B_2
PTMA
UTP18
CDKN1A
LOC646719
FBXW7
KIAA1683
CLIC4
MTMR14
LRSAM1
SEPHS2
CELSR3
UBE2D3
TMEM145
KIF11
MIR4709
TTC26
TJP2
DLST
LY6G5B
TCP1
PPAT
ZNF33B
HLA-DPA1
SNORD88A
SNORD88B
SNORD88C
FER1L5
KTN1
ST6GAL1
PCBD2
TCEB2
PRDX5
PRDX2
NFYC
NFYA
AP3S1
ZMAT5
TSTD1
NR1D1
MYBL2
RABL3
MIR4638
CCDC168
MIR93
MMRN2
SDCBP2
FYN
ZNF252P
ERO1LB
TOR1A
RPS14P3
MIR186
NINJ2
PDIA3P
SKIL
AP2A2
PBX2
SNORA74A
DPH6
ENO1
SLC16A1
SLC16A3
SMG7-AS1
NSUN4
NSUN6
WIBG
DCAF6
PTCH1
C21ORF58
ZSCAN31
MSH5-SAPCD1
SND1
RAD9B
UQCRQ
CMC1
PIBF1
POLR3B
POLR3C
UQCRH
POLR3K
MIR15B
GPS2
CMC2
CALM2
CALM3
SPG21
LOC100130075
SNORA55
CACNA1G
CUL9
CYP51A1
TUT1
MBNL1
CUL2
WDR65
FLCN
WEE2-AS1
TRIM28
TMEM260
PNKP
R3HDM4
CREB5
PRMT1
CREB3
SLC25A6
TRIM23
PER2
C10ORF76
KSR1
SLC15A3
TRPT1
BRD2
KAT8
PTPN18
ZNF295-AS1
FCER2
MIR627
PTPN11
PQBP1
MASP2
KAT7
GALR2
LINC00339
C7ORF49
MRPL24
SLBP
CREBL2
PNRC2
GBA
RRAS2
GAB2
GAPDH
HIF1A
LINC00938
SNORA81
SNORA84
ZFP91
SEC16A
ICOSLG
HSPE1-MOB4
SUCO
LINC00936
SRSF1
USP48
ABCF1
CDK1
EGR3
PPM1M
EGR1
USP42
ZYX
DNAJB14
PJA2
DALRD3
CISD1
PRKAB1
TSHZ1
MIR4513
PAX5
PTPN9
MRPL1
PAXIP1
PTPN6
MIR4514
TPBG
ASUN
ATOX1
SLC3A2
MAP3K5
C10ORF99
TNFRSF1B
PTDSS1
BAG6
BAG4
MYO1G
SAP25
RPS7
RPS5
IGIP
ARRB2
RPS2
SNORD1B
SNORD1C
RPL36AL
MIR24-2
CHMP5
CLCC1
EIF1AD
PGBD3
PGBD1
MIR4659A
LY6G6C
LY6G6D
CBLN3
LY6G6F
BNIP1
AKAP8L
CYB561A3
PSMA7
PSMA4
USP1
C2
ATAT1
GALT
TSSK4
COL4A3BP
MGLL
DCDC2B
SRI
SH3BP5L
SRM
GUCD1
GALC
LGALS3
LGALS2
FSCN3
RMND5A
RMND5B
ENKD1
SNORD16
SNORD17
SNORD10
AKIRIN2
RPSA
EIF2AK3
RPS6KC1
SNORD19
TAPBP
AGPAT5
HP07349
AGPAT2
AGPAT1
CSNK2B
TMPO
MIR4738
TMEM156
LRRC23
PSMD13
MPDU1
MIR4736
CDC37L1
MIR106B
FRAT1
FRAT2
RPL23
RPL22
TGOLN2
RGS5
SLC35B2
SOX4
SLC16A13
PLAG1
MPND
APMAP
CALHM1
PIGO
EMC3
PIGV
MIR548C
HPD
PPP1CB
ELAC2
BBIP1
RDH12
KANK1
WBP2
ATXN1
ATG16L2
FAM178A
WBP4
TMEM109
MIR193B
ZFAND5
ZFAND3
WDR5B
KIAA0141
PLIN2
CANX
MAFG
SLC39A13
SMAP2
MIR4515
AKIRIN1
HIF1AN
RBPJ
HSP90AB1
MED13
PTP4A2
C21ORF49
BLNK
TWF1
TDRD3
IFI35
COL19A1
MIR451B
MIR3175
UBR3
ABHD4
SOCS5
NKIRAS2
NKIRAS1
ACYP1
PCNA-AS1
KIAA0586
MAF1
EEF1D
MBTPS1
ATP6V1G2-DDX39B
GRB7
EIF4G2
NDUFAF1
CCNI
TMED5
TRIM38
ANXA2R
RPL9
TRIM33
TRIM32
RASSF3
TRIM34
FEN1
LUC7L
CHD1
CHD3
CHD2
MIR639
LRRK1
WISP3
MIR141
MIR636
MIR631
CAP1
SNORA7A
ABHD13
ZNF585A
NPC2
INTS9
RAB3GAP2
MRPL15
MRPL17
CDC25C
TTC9
STRIP2
RNF41
ARPC4
POLR2E
DCUN1D2
ZNF821
POLR2A
ZNF827
SNORA78
SNORA76
SNORA75
RHOG
RHOF
SNORA70
FAM47E
KLHL42
ERCC6L2
CASKIN1
IL17RE
AIFM1
EBF1
ITGB7
FAM120A
ARF6
HIST1H3J
TGFBR3L
PAXBP1
HIST1H3H
NCOR1
FCER1G
ZNF628
BTG1
CACNB1
CIDEC
RASSF1
NEURL4
GPN2
CLHC1
PTOV1
NFKB2
RPL4
RAP2B
ASH1L
RAP2A
SIAH2
LOC101559451
GGA3
USO1
PLCD3
HIST1H1D
ADO
HIST1H1A
HIST1H1B
NUP210L
ADH5
TACC1
TACC3
TMEM238
PSMB9
PSMB8
STAMBPL1
ZNF131
BRE
PSMB3
TMEM230
PSMB1
KIF20A
LPXN
TEX33
JUNB
JUND
HIST1H2AM
HIST1H2AL
RPL3L
HIST1H2AI
LOC285696
HIST1H2AK
ANKHD1
HIST1H2AE
HIST1H2AD
P2RX3
GNAT2
C6ORF226
P2RX7
STX18-AS1
SNORD20
SNORD22
SNORD25
SNORD24
SNORD27
SNORD26
KCNK4
SNORD28
ESCO1
HADHA
HIGD1A
GPR137
KCNK2
LTN1
SNORD6
BMS1P4
SNORD5
SNORD2
NACC2
NACC1
FAM179B
SIN3A
TRAF1
SNORD18B
TRAF4
DKFZP434I0714
SCAF11
HOOK2
AP4M1
JMY
RTF1
ILF3-AS1
TMEM168
EVI2B
ABCC10
REPIN1
RPL36
TAB2
RPL35
RPL32
PIF1
GNA15
EMG1
MIR142
ZSCAN12P1
ATF7
CD274
TBC1D10B
PPCS
NOL8
TAP1
TAP2
ZCCHC17
INVS
AP1M1
USP9X
MOCS3
ANKIB1
PPIP5K2
MIR632
ACTG1
EEF2K
SMG7
SAMD15
OARD1
COMMD6
MIB1
MIB2
LOC285074
FAM114A1
MOB4
MIR3960
LOC729852
B3GALT4
NPR1
B3GALT6
SLC38A1
SLC38A2
CAMK2D
SLC38A9
BCAT1
PAN2
TMEM63B
IFRD1
LOC648987
UBE4A
SEP15
HCN3
MIR4505
EIF2A
LOC100506100
ZSCAN12
FAM20B
STARD4
YBX2
CCDC115
LOC100132891
HSP90B1
MIR3189
MIR3188
SPATA17
TMEM132A
HCG27
WDR46
WDR48
CETN3
MIR1908
NAIF1
FPGT-TNNI3K
JAK2
JAK3
C9ORF72
GTF2I
DPY19L4
ZNF207
NR1H3
ALPK1
MAPK1IP1L
CXXC5
C14ORF80
RNF43
HOXB1
PHRF1
PPP1R3D
DSE
DCDC1
ING1
FSIP1
POC1A
DNAJC8
CSNK1A1
DNAJC7
RING1
BHLHE40
TTC31
WDFY4
WDFY1
C1ORF148
PTPRVP
ECHDC1
C5ORF28
MIR195
ACP2
GLA
RAP1B
PRKDC
MKRN2
SNORA68
SNORA69
ZNF837
FSBP
SNORA64
SNORA65
SNORA67
SNORA62
SNORA63
NCOA3
TMEM18
CPEB4
TRIM41
NUGGC
RIF1
ADCK4
SS18
PEX2
MAD2L1BP
ST7L
JSRP1
CPEB2
CAPZA1
TBCK
GTF2IRD1P1
GEMIN7
MIR19A
MIR3654
HSPE1
PBRM1
CDK5RAP1
MIR3652
KIF9-AS1
KRBA2
NARG2
LOC100129269
BAD
MAZ
CBLL1
SH2D3C
MIR1236
SHC1
DDX17
TOB1
DDX10
TOB2
CDK13
CDK16
CDK17
KLF7
KLF6
TMEM55B
ST7
GZF1
TMEM223
N4BP1
N4BP2
PAN3-AS1
NFX1
MDC1
KIF18A
NCR2
GANC
MMP28
TRIP10
SEC61B
MTERFD2
MTERFD1
MGC2752
PPP1R37
TLR8-AS1
SRD5A3-AS1
SNORD37
SNORD34
TP53TG1
SNORD33
SNORD30
SNORD31
MAP3K10
MAP3K11
PRR14L
SLC1A4
SLC1A5
ZNF548
TGM1
MIR4751
MIR4750
PRC1-AS1
MIR4754
IPMK
LRRC41
MMP23A
MIR1244-3
MIR1244-2
MIR1244-1
LOC284648
MARCH9
MICB
MICA
RNF5P1
GNL1
MIR4520B
EIF3L
RARG
SLX1A
TMEM107
EIF3B
SLX1B
B3GNT9
SETD4
MKKS
MTMR4
NABP2
GINM1
NABP1
CDKN2C
TSC22D2
C9ORF173
SMARCAL1
FCHSD2
MTFP1
CCRN4L
LEAP2
NMT1
WRAP73
SDE2
PTGES3
UBTD1
MESDC1
MESDC2
SYF2
CCL4
NDUFC1
EXOSC8
USF1
EXOSC6
EXOSC4
EXOSC5
MADD
SAP30
ST20-MTHFS
TCP11L2
ZNF277
UBP1
PDIK1L
MANSC4
MANSC1
LOC256880
LOC100506054
MIR3190
MIR3191
LOC100507506
TNFRSF1A
SDSL
MIR1914
FBRS
ANKRD40
DEPDC5
VPS52
VPS51
VPS54
PSMB11
BRE-AS1
TBC1D4
TIGD5
LOC100289230
TIGD6
ZSWIM8-AS1
SSSCA1-AS1
DNAJB9
SET
S1PR1
VKORC1
CFLAR
AMDHD2
CCND3
HYPK
TTC25
FANCM
DOT1L
MIR18A
SUGP1
ENTPD3-AS1
HMSD
HNRNPA3
MIR185
U2SURP
MRPS18B
MRPS18C
TAPT1-AS1
RPN2
ENO3
CITED2
SNORA51
PDF
SNORA52
SYCP2
NPAT
TAOK2
CHAMP1
LIME1
FAM65A
SLC25A19
ACOX1
GRIK5
TRAPPC6A
TRAPPC6B
CDK6
THAP9
CDK9
EXOC8
LPAR5
CEP57
CEP55
MSH4
MSH5
MYLK-AS1
OR14I1
SEMA6C
CNIH2
INPPL1
ASMTL-AS1
RGL2
HSPD1
DNAJC14
NFKBIL1
ARHGDIA
LOC100130357
EPRS
LY86
ASF1A
ASF1B
PRKCI
KCTD21-AS1
MIR877
LIAS
PNN
PRKCE
ZFP36L1
HIST1H3B
HIST1H3C
HIST1H3F
HIST1H3G
HIST1H3D
HIST1H3E
KRIT1
LMNA
HIST1H3I
HIST2H2AB
PM20D2
ZNF157
NRL
PFKFB3
ACKR2
C1ORF189
TYMP
GPR132
SAC3D1
FKBP14
UBE2J1
FKBP11
MIR5587
PIDD
FBXO15
PPIL3
PKD2L2
GGPS1
CWC27
CWC25
TOMM6
SNORD48
TRUB2
SNORD47
RNPEPL1
PARD6A
SNORD44
ZNF570
ZNF571
ZNF574
SNORA29
LUC7L3
LUC7L2
CCDC77
IARS
MIR4745
MIR4749
CTSC
CCDC78
KCNAB2
RPL14
TOMM34
C16ORF95
PWP1
C16ORF91
SETD5
RPL19
PCYT1A
UCKL1-AS1
INPP5B
NME7
SEMA3G
NME3
LOC100507053
C17ORF80
ZAR1L
SPEN
ZCWPW1
SURF6
MSANTD2
ZMYND10
AKNA
CXORF56
PAIP2
SNORD119
SNORD117
SNORD110
SNORD111
DAXX
AP2S1
PCNXL3
DCTD
VPS37C
VPS37B
AFF1
PNPLA2
RRM2B
C15ORF53
CARD6
CLUH
PINLYP
ERP27
CCM2
UBA6
UBA5
FRMD8
UBA3
UBA1
LOC100507463
FRMD6
PHKA2
PHF20
C21ORF91
DSCR9
FAM162A
SETD5-AS1
GNAS
UBE2A
MOGS
ST8SIA4
PTCD2
PTCD3
HIVEP1
LOC147646
GNAL
ASNA1
MIR7-1
LSM2
SEC14L1
RPL18A
ARHGAP18
RPS15A
PTAFR
BTBD18
UPF2
SRGN
BTBD10
MRPL49
PHTF1
RBM8A
MIR497HG
MASTL
BMP2K
PKNOX1
ZNF318
RAB22A
PDCD4-AS1
NDUFA6
RABEPK
GPR65
GPR62
VPS4B
FAIM
INE1
WAS
TARDBP
PRKRIP1
C1ORF213
IL16
STX10
IL4
RIPK2
GPAA1
STX16
ZMIZ2
MIR219-1
PIP4K2B
PALB2
HIST1H2AH
COLGALT2
MMEL1
SNORA42
FOXD2-AS1
SNORA40
SNORA41
CDHR4
HIST1H2AJ
JARID2
EIF5
SNORA48
PINX1
OXR1
CENPL
ATP11A
GNE
CMAHP
SPTBN4
ANKRD12
HIST1H2AG
SPTBN1
KLF13
KLF12
GDF9
ZC3H12C
KLF16
CBR4
CBR1
PRMT10
DPP9
HIST1H2AC
CORO7
CPT1C
CEP68
ANXA4
ZBTB7B
ANXA6
CEP63
PDCD4
MIR26B
COQ10A
MCM7
IK
MCM2
DUSP10
DUSP13
DUSP12
SQSTM1
RNFT1
EPC1
NDUFS1
NDUFS2
PEX11B
SECISBP2
NDUFS6
ESCO2
TMEM167B
COQ7
LOC441009
TBL3
CHMP2A
DHX16
MLH1
LEPROT
NUP43
ZNF140
ZNF143
CCDC102A
DENND2D
RXFP4
NDUFB11
MIR3158-1
LOC153684
SYCE2
MAP3K14-AS1
PHC2
LYN
RNASEL
BRICD5
SOD2
RNASE4
SOD1
STK4-AS1
ZNF367
MIR5088
KCNN3
ANKHD1-EIF4EBP3
TRAF3IP2-AS1
SEMA7A
C9ORF78
FBXL8
ACOT13
MIR3913-1
ROBO1
SNORD51
SNORD52
SNORD54
SNORD56
SNORD57
DDX5
TLR1
LOC100506713
VPS13C
RNF6
ZNF565
TLR9
H2AFJ
ZNF217
MIR4779
ZKSCAN2
MIR4727
CCDC69
INO80
C16ORF86
NFKBIZ
PPP1R21
LMAN2
TFAM
KIAA0101
TMEM116
MRPL43
ULK4
HAUS8
PLAC8
AMER2
TRAF7
TAF13
HAUS1
KDM4A-AS1
SLC35A5
LOC653712
UBXN6
GTF2H1
EID3
SNX17
FAF1
EID1
ZSCAN2
HIST1H2BD
SNORD100
SLC26A2
HIST1H2BG
RECQL
SNORD104
SLC26A6
HIST1H2BC
HIST1H2BL
HIST1H2BM
COL6A4P1
HIST1H2BO
HIST1H2BH
HIST1H2BI
HIST1H2BJ
HIST1H2BK
OLFML2A
MAVS
TNFAIP8
PLEKHA8
SDC4
KIAA1432
STRADA
NUP153
TOX2
IPO4
LIN54
ACTR3
GPANK1
KANSL1-AS1
FLJ31104
CARS2
FYTTD1
MTG1
KIAA1614
ADNP
TNPO2
TNPO1
NR6A1
POLDIP3
SGCA
RASA1
SYVN1
MAPK1
MAPK6
DUSP4
LOC606724
FOXN3
DUSP1
DUSP2
GABPB2
LYL1
RBL1
ELL
ATP8A1
TOMM70A
TGS1
SEC62
BCOR
FADS1
FADS2
HEY1
MIR4420
GPBP1L1
MIR4426
WWTR1
SPERT
SYNGR3
WDR90
MIR320A
ACTRT3
STAT5B
STAT5A
RPL37
CDIPT-AS1
TBC1D17
KCTD2
PMVK
MIR27A
HSPA1B
HSPA1A
GPR56
GPR55
FAM83E
HSPA1L
IDH3A
LOC730227
PLOD3
CPNE1
C1ORF200
RAB4B-EGLN2
RFTN1
CAPN10
MIR200A
MIR200C
MIR200B
SNORA33
SNORA32
SNORA31
SNORA30
GRIN2D
SNORA38
USP11
USP15
SSBP1
SNRPA
FAM63A
SBNO1
HIST1H2AB
RNF166
NEK1
UNC45A
UCP2
ZBTB41
MAST3
ATF3
ATF2
DUS4L
MIR30E
FLJ13224
PRKAG2
DAND5
CPSF4L
AP5S1
HIPK1
ANP32E
UBAC2
DDX54
TYK2
CRY2
BOD1
TAZ
GPATCH2
C1ORF50
MRPL51
NAPA
SP110
FOXN3-AS1
SLC35E2B
ARHGEF12
LARP4
ALOXE3
LOC100507217
IQCC
SERP1
NAPEPLD
IQCE
IQCD
IQCH
CNDP2
PPP1R9B
LST1
DDX41
MBTD1
MITD1
SNORA80B
ANGPTL6
GADD45GIP1
RHBDD3
ZNF775
KLC4
FBXW11
ELAVL1
HINFP
KCNIP2-AS1
DSTYK
C12ORF79
LSM14A
SNORD35A
SNORD35B
SNORD65
SNORD61
BAZ2A
TST
C9ORF69
SNORD69
CHCHD2
CHCHD1
CHCHD7
MIR2861
APOM
FARSA
PAICS
UBXN2A
ZNF513
GDF15
TMEM127
ST3GAL6-AS1
TMEM123
CCDC58
KCNQ5
TMEM129
ZC2HC1C
NCAPD2
ZC2HC1A
PPP1R10
SMG6
MIR612
BLK
SLC39A1
NUFIP2
SLC39A5
SLC39A7
C17ORF62
PSIP1
SAMD10
ASTN2
CABP1
LOC283710
EMC9
ZNF425
FLOT1
SNORD59B
SNORD59A
NAB1
EPDR1
MIR3529
LOC646862
SMG9
OTUD5
OTUD4
MBOAT7
REL
MBOAT4
HINT3
NEDD8
SCLT1
SNORD79
IL23A
SMC3
P2RY11
CDC37
ZFX-AS1
EIF1
SFR1
LNP1
MIR155HG
LOC254128
MANF
LONRF1
ROM1
BIRC3
BIRC2
KIAA0226
LTA
GRIPAP1
TNKS1BP1
LASP1
CDCA7L
ALG13
RIOK2
RIOK1
ARID5A
LOC100129726
INSR
TP73
KLHL7-AS1
ATAD2B
ZBED5-AS1
HIST2H2BE
ARL8A
C18ORF32
MIR301A
SIPA1
MIR3655
WDR87
WDR81
MIR3651
NDE1
DIP2A-IT1
SMARCC1
NUBP2
ATP13A1
VPS29
ESYT1
CXCR3
SKA2
PGP
CXCR4
PRKRA
SCIMP
HS6ST1
RCHY1
RNASEH1
RAB30-AS1
TLDC1
BMI1
ADAT3
E4F1
SEPSECS
MIR647
MIR641
DMXL1
EXOC7
MIR365A
TRIM5
SLX1A-SULT1A3
ARMCX4
ARMCX3
SNORD29
ACBD7
ACBD6
MGAT4B
PPP1R13L
BZW1
SNORA20
SNORA21
RAD17
SNORA25
SNORA26
SNORA27
SNORA28
GABPB1-AS1
TIGIT
IZUMO4
TNNC1
TNRC6A
EED
MIP
USP25
USP22
USP21
ADAMTS4
ARHGEF7
DYNLT1
ARHGEF3
ARHGEF1
MKLN1
AMPD2
RNF207
PA2G4P4
IFITM3
IFITM1
HPCAL1
CENPJ
IFITM5
SENP3-EIF4A1
CENPE
LIPJ
HAGHL
LDB1
SEC24A
SEC24C
SEC24B
RNF19B
PAFAH1B3
PAFAH1B2
MIR425
PDXDC1
MIR423
MIR429
LOC100131564
PLEKHA4
MRPL40
CYLD
MRPL46
MRPL44
TRIP6
ACTB
MRPL48
C11ORF80
TUBB4A
C11ORF82
C11ORF83
STARD13
ZNF692
NMRK1
ARFGAP2
ZBED6CL
SHISA8
RUVBL2
ADAR
U2AF2
C11ORF35
LOC202781
NEK8
MIR330
CDC42BPG
ZNF768
FAM129C
MIR339
SNORD58A
SNORD58C
SNORD58B
ZNF184
C12ORF61
C12ORF60
ZNF181
ZZZ3
C12ORF65
QPRT
COQ10B
TIFA
SNORD72
TMEM63A
SNORD70
SNORD76
SNORD77
SNORD74
SNORD75
SNORD78
MIR1304
JTB
NASP
TBP
MCM5
SNORA9
SNORA8
LOC286190
RPL7L1
MGC45922
SNORA1
SNORA4
SNORA6
LYRM1
LOC143666
CCDC47
GPR15
GPBP1
HMGN4
C17ORF100
C17ORF75
FAM167A
FAM222B
CDKL3
LOC391322
ZNF436
RANBP9
FBXO24
KIAA0430
MACC1
RALGDS
PUS7
AMBRA1
CEP250
GNB2
TXN2
NUDT13
LOC644656
AGAP3
NUTM1
TAPT1
FAM43A
IFI6
CSPP1
STX5
KEAP1
SLC23A3
RPS3A
MYO9B
ZBTB8OS
TGFB1
PHF12
PHF19
LOH12CR2
EZH2
SLC5A5
F13A1
UIMC1
YWHAZ
HDGFRP2
XXYLT1
RAVER1
NOP56
EVC2
PCBP1-AS1
C17ORF49
AURKB
NOD2
EZR-AS1
PANK1
ZBTB1
PCMTD1
MAT2A
GNPTG
CDC42EP3
KIAA0020
NDUFS7
PANK3
SYNGAP1
MGAT1
MIR22HG
CASC4
AIM2
CHST11
CCNB2
CTU2
LINC00167
AGAP2
UFD1L
CUL4A
RHOH
BOLA1
POU2F1
BPTF
RAB4B
NDUFB8
GNPTAB
SLC6A9
AGER
NDUFB1
KIF2C
CAV1
C1ORF220
SUGT1
SNORD12
TPD52
LOC728431
CBFA2T3
CBFA2T2
IRF2BP2
STAP2
CLN3
ZC3HAV1
CLINT1
H3F3C
H3F3B
AUP1
THAP8
ANKRD42
WNK1
SNORA10
SNORA13
KIAA0753
TNIP1
HEXA-AS1
LINC00886
ACOT7
SCARNA4
USP34
SCARNA2
TOR1AIP2
RBBP9
ADCY7
MORN2
LIMA1
ST20
RBBP6
RBBP4
RUNX3
SARNP
MIR3155A
ZBTB22
RNF214
SNHG9
ZBTB25
ZACN
RRP1
MIR146A
RRP9
MED22
MED25
DOCK4
DEAF1
KLLN
SEPT9
RAB30
XRCC1
SEPT6
XRCC5
PITPNB
KANSL3
KANSL1
UBAP2L
LIM2
ZNF76
CLDND1
MEIS2
NARR
TMSB4X
YARS
TROVE2
NARF
RBM39
RBM38
RIC8B
FAM98A
PLCB3
PARP9
SENP3
F2RL3
TIPARP-AS1
GIMAP8
PAPD7
PCDHGA1
LOC286059
YTHDF3-AS1
BTK
ANG
ALDH4A1
LRBA
AAMDC
MRPS24
CDC14B
RHBDF2
C1ORF43
ATP6V1G2
SPATA6L
CEP19
PPP2R5B
SMIM13
C12ORF57
LCMT2
C12ORF52
SMIM14
LOC100505636
TCHP
NAMPT
MOB3C
[truncated: 1,045 more rows]
