# Supplementary material for: Identifying Network Perturbation in Cancer
Source: PLoS Comput Biol. 2016 May 4;12(5):e1004888. doi: 10.1371/journal.pcbi.1004888 (PMC4856318; doi:10.1371/journal.pcbi.1004888)
Supplement: S1 File — (ZIP) [file pcbi.1004888.s001.zip › files/tf_data/GM12878_15k_enh/CHD2.csv]

UBE2Q1
RNF11
REM2
MZT2A
PMM2
PMM1
C6ORF120
ZNF709
ZNF701
ZC3H10
ZC3H13
RNF115
ZC3H15
SPN
RNF111
ZC3H18
DHX8
LOC441204
NSRP1
XPC
SP1
GRINA
SP3
SP4
SPPL3
GOLIM4
RAB40C
RAB40B
KLLN
B2M
SPPL2B
NSL1
UGCG
ATP2A2
RIT1
DENND4A
DENND4B
DENND4C
CAPN10
UFSP1
UFSP2
LOC100652772
FBXL12
TIPRL
CYP27B1
FBXL16
FBXL19
FBXL18
KANSL1-AS1
TPRN
FAM212B
FAM212A
CHST7
ITGAX
BCL2A1
MTFR1
ITGAV
SIGMAR1
ITGAL
FAM134C
FAM134A
TRERF1
SMAD4
SMAD7
GOLPH3L
AFTPH
SMAD3
MUS81
LOC100506054
CYFIP2
CKS1B
ERICH1
TCEA2
TCEA1
ABCD1
CCDC116
CCDC114
CCDC115
CCDC113
CCDC111
LEO1
ATP1A1
MGRN1
SPHK2
IPO11
IPO13
CPEB4
CPEB3
CPEB2
RBMXL1
ZNF44
FRG1
IFT80
TP53TG1
LOC100289495
SP2
KISS1R
MCM10
ATG4C
ATG4A
PNP
ANKFY1
PNN
AAAS
HAMP
SIDT2
SIX4
SIX5
MR1
LINC00309
COPG2
HMG20A
HMG20B
AAGAB
CHFR
SMDT1
TIGD1
NUDT9P1
NRXN2
RFX3
YDJC
TMEM179B
UQCRC2
RETSAT
ZNF57
GGCT
TARS2
DPYSL2
NCBP2-AS2
CYP1B1
CKLF
PMS2P4
PRR7-AS1
KDM3B
KDM3A
NIF3L1
NOP9
TMC6
APIP
TMC2
EIF2B4
EIF2B5
EIF2B2
MAGT1
TXNIP
QPRT
MLF2
TMEM14B
TMEM14A
CFLAR
RSPH1
LOC646719
PHACTR4
CLIC4
NLGN2
LRSAM1
NUP107
KIAA0020
TMEM147
HNRNPAB
TMEM145
TMEM143
MIR4709
MIR4707
API5
LRFN4
SECISBP2L
SOWAHC
SOWAHD
HLA-DPA1
FAM32A
KIAA1191
FER1L5
ENTPD3-AS1
ZMAT2
TSNAX-DISC1
MYBL1
NR1D1
MYBL2
ITGB1BP1
ZNF3
PHLDA1
ZNF8
RPS14P3
MYLK-AS1
MORC2-AS1
OGFR
RAC3
SBDS
VCL
VCP
AP2A1
PBX4
PBX2
NSUN3
NSUN6
TUBG2
PTCH1
TIMM44
TUFM
ERGIC2
MAMSTR
ERGIC1
MIR3165
PDF
B3GAT3
LOC728537
CALM2
CALM3
TTC30B
LOC100130075
GSDMB
GSDMD
MBNL2
C19ORF12
C19ORF10
OIP5
CLCN3
CLCN2
CLCN5
INO80B-WBP1
BRD8
BRD9
BRD2
DNAJA2
DNAJA3
PTPN18
PTPN11
MYCBP
C7ORF43
AKT3
LYAR
LYRM7
C7ORF49
CSF2RB
MRPL24
MRPL27
MRPL21
MRPL20
SEH1L
MRPL22
STX16-NPEPL1
MRPL28
LOC100506844
SNORA81
SNORA84
ZNF850
SRSF5
SRSF7
CHD1L
SRSF3
SRSF2
LOC100131655
MZB1
SRSF9
DNAJB11
HLA-DQB1
DNAJB14
RNF138
RNF139
CISD2
CISD3
CISD1
SUPT20H
GID8
NOSIP
ZNF581
ZNF580
ZNF583
ZNF582
TIPARP
ZNF584
ZNF587
ZNF586
ASUN
PSD
CAMKK2
ARHGAP5-AS1
MYO1G
CHMP3
RPL36AL
LOC100652758
PGBD3
PGBD1
ZNF674-AS1
LY6G6C
LY6G6D
LY6G6F
ATAT1
ZNF324
TSSK4
ZNF326
SRF
ZNF320
ZNF322
FAM214A
SRI
SRL
SRM
LGALS3
LGALS1
AKIRIN2
AKIRIN1
EIF2AK1
EIF2AK3
EIF2AK2
TDG
MYO19
HILPDA
LRRC27
KIAA1524
LRRC23
MPDU1
KIAA1033
LPGAT1
LRRC29
LRRC28
TIMM17A
GCNT1
SNORD45A
LPCAT1
MID1IP1
PIGA
PIGK
PIGL
PIGN
PIGO
PIGP
PIGQ
PIGV
PIGW
TMEM72-AS1
RMND1
ANKLE1
ANKLE2
ELAC2
SRRM1
SRRM3
CCDC173
CCDC174
PDK2
LNPEP
SEC61A1
SEC61A2
TM2D2
TM2D3
OGFRL1
PUF60
ZFAND4
ZFAND3
CEP128
MIR4513
SLC39A11
MIR4517
MIR4519
RSBN1
EIF1AD
ARHGAP22
ARHGAP21
C21ORF49
SLC20A1
DDIT3
DDIT4
FAM76B
RBFA
NKRF
MIR451B
SMAD2
MYSM1
ATG2A
ATG2B
MLYCD
DR1
SWT1
FOXM1
DNAJC19
C14ORF93
RASSF1
PTOV1
RASSF2
RASSF5
RASSF7
LPPR2
RSAD2
RSAD1
CHD1
CHD3
CHD2
MIR639
CHD4
MIR142
MIR141
MIR636
MIR632
NPC2
TTC1
BHLHA15
PIKFYVE
ATP10D
CAPS
DAG1
EFHC1
CAPG
TPRKB
ELP5
ETHE1
ABCG1
PRDM15
PLSCR3
PRDM10
PRDM11
MPI
POLRMT
MPZ
SGSM2
KDM1A
HIST1H3J
RBM14-RBM4
QRSL1
FCER1G
DNALI1
HELLS
AKAP17A
FAM49B
ZFP36L1
ZFP36L2
GGA1
GGA3
LOC100507250
TSNAXIP1
GJC2
ZNF138
PRKACA
PSMB9
PSMB8
ZNF132
PSMB4
PSMB3
PSMB2
PSMB1
PFKFB2
LMBR1L
TMA7
HDHD3
SZT2
TBC1D31
RMI1
RMI2
CORO7
SNORD21
SNORD20
SNORD23
SNORD22
SNORD25
SNORD24
SNORD27
SNORD26
KCNK4
SNORD28
KCNK6
MLH3
KCNK1
MLH1
LTN1
NACC2
ACOT13
VPS13C
VPS13B
MIR4727
MIR4723
PPAN-P2RY11
SCAF11
TMEM160
TMEM168
EVI2B
FOXN2
REPIN1
PMVK
GRIN2C
GNA15
GNA12
KLHDC8B
GNA11
SH2B3
TAP1
TAP2
PRKAR1B
IL6ST
C15ORF39
LMBRD2
WEE1
LOC100289511
SRFBP1
BCAT2
BCAT1
GTF2F1
AKAP1
SEP15
AKAP9
EIF2A
OSER1-AS1
RLF
NFU1
LOC730183
TMEM170A
HSP90B1
KRR1
MIR3189
MIR3188
FAM64A
TMEM132A
PEG10
NAIF1
H3F3B
ALPK1
MAU2
UCK1
PHRF1
SGTA
FSIP1
DNAJC8
DNAJC9
DNAJC4
DNAJC7
DNAJC1
DNAJC2
DNAJC3
C9ORF41
GOSR2
PTPRVP
GOSR1
RRP15
RALBP1
RAP1A
C7ORF55-LUC7L2
SNORA68
ZNF837
ZNF839
SNORA65
SNORA66
MIR16-2
SNORA60
SNORA63
LRIF1
RNF151
NUGGC
CTF1
MECP2
TBPL1
IL2RA
ZFYVE21
RAB33A
TPCN1
IL2RG
SLC17A7
SPAG16
MDH1B
TRPV3
CHAF1A
CDK5RAP1
AP5B1
CHMP4A
CHMP4B
BAD
CDK19
TOB1
PMPCB
PMPCA
TOB2
CDK12
CDK13
CDK16
MIR548AN
GZF1
ZNF304
ZNF302
BFSP1
P2RY8
FAM216A
MMP28
SEC61G
MTERFD2
TFG
HVCN1
RND1
PPP3CA
PPP3CB
LOC646903
LRRC45
LRRC47
LRRC46
LOC284648
B3GNT7
FNDC8
B3GNT1
TSFM
B3GNT8
TEX22
PWWP2A
GINM1
TBCCD1
DAAM1
HLA-DRB1
CCDC153
CCDC151
GUK1
CCDC157
YIF1A
CCDC159
WRAP73
SOCS2-AS1
MTCH2
TIAL1
FUBP1
NCSTN
CWC27
C21ORF67
MANSC1
ICMT
MIR1914
EME1
FCF1
MIR181A1HG
TBC1D5
ATR
MIR612
MIR611
BRIP1
PDE11A
RPL36A-HNRNPH2
SASH3
AAMP
HYPK
TTC25
TTC26
DOT1L
PATL2
PATL1
CARS
ENO1
ENO3
ENO4
LOC728175
CARF
TAOK1
TAOK3
ACOX1
OIP5-AS1
NSMCE1
LOC728613
MIR3153
PTK6
RABGAP1
SEL1L
RCSD1
GAL3ST3
ATG16L1
ARHGDIB
NANP
NANS
KCTD21-AS1
MIR877
ENDOG
AP2S1
CES2
FFAR3
LMNA
FFAR1
MDP1
DDX23
ZNF157
DDX25
DDX24
C1ORF189
ZNF91
ZNF92
ZNF93
C1ORF186
FLVCR2
FBXO18
UBE2J1
UBE2J2
FKBP11
FBXO11
TACO1
FBXO15
GGPS1
MIRLET7F1
MIR1322
SNORD43
TRUB1
TRUB2
SNORD47
PARD6B
PARD6A
SNORD44
PLA2G6
MARCKS
ATPAF2
MIR4741
ATPAF1
MIR4744
MIR4745
PEX26
CCDC71
MIR4749
GALNT5
CCDC78
CGRRF1
TMEM109
SNORD4B
TMEM101
TMEM107
TMEM104
C17ORF89
C17ORF80
C17ORF85
SPEN
ZCWPW1
CXORF56
PAIP2
TIMM8B
DAXX
AHNAK
C15ORF57
CCM2
FRMD8
CCP110
IMMP1L
DSCR9
GNAS
C12ORF4
C12ORF5
DSCR3
GNAL
HLTF
AGFG2
ASNA1
RPS12
RPL18A
EHMT1-IT1
BCAP29
CNPY4
RPL36A
PPCDC
EPB41L2
TMEM156
PLEKHM3
VPS4A
VPS4B
GMEB2
SLC43A2
CNTNAP1
RRP36
C1ORF213
PPP1R15A
GPAA1
CDHR2
SNORA45
SNORA42
SNORA40
C16ORF80
LOC100130691
ROGDI
SNORA48
INSR
HIST2H2BE
SPTBN4
ZNF814
KLF13
ARPC4-TTLL3
KLF10
KLF16
FLJ20021
PCNA
SLC44A1
ZBTB7A
ZBTB7B
MSI2
MIR26B
PCNP
UBE2R2
ENGASE
RPA1
RPA2
NDUFS2
NDUFS3
COQ9
NDUFS6
ISY1-RAB43
NDUFS8
LOC100506804
COQ6
LOC441009
ILF3
ZRANB3
LSM12
CHMP2A
ATP9B
HBZ
FAM24B-CUZD1
DENND2D
RABAC1
LIPT1
WHSC1L1
PHC2
GPR108
BRICD5
C21ORF2
TRMT10C
ZNF367
EMC10
LOC654841
LOC401463
FAM218A
H2AFV
H2AFX
LOC100216545
RNF6
RNF7
RNF4
RNF5
H2AFJ
NCAPG2
C10ORF105
MIR5680
RFX1
HDAC7
CLTA
NGLY1
ADRBK1
ADRBK2
NMD3
NLRX1
LOC653712
ISCA2
FAM118A
CD300A
SIK2
MAP7D1
ACTR8
ACTR5
ACTR3
ACTR2
RECQL5
WBSCR22
RECQL4
LOC100133315
IL10RA
CNR1
MSL2
POLDIP3
POLDIP2
LOC606724
ANKS1A
YTHDF3
YTHDF2
GLB1
ACTRT3
PITPNM1
CDIPT-AS1
ZNF597
MIR671
ADAM17
ADAM19
LOC100506325
CPNE8
CPNE3
CPNE1
RAB4B-EGLN2
DNMT3A
U2AF1L4
GDE1
SNRPB
SNRPA
SNRPF
SNRPG
SNRPE
PARPBP
RGS9BP
UCP2
GPR62
ZDHHC14
ZDHHC16
ZDHHC13
ZDHHC12
PCSK7
HIPK2
DUSP22
ESPL1
NAPB
NAPA
YAF2
RBM14
LARP7
LOC100507217
RPSAP9
DDX49
ZNF174
TMEM45A
DDX42
DDX47
LMLN
LOC63930
PLTP
ELAVL1
CDKN1B
CDKN1A
UBE2D2
UBE2D3
UBE2D1
SNORD65
SNORD61
SNORD60
SNORD63
SNORD69
SNORD68
SAP130
APOE
FARSB
APOM
BLZF1
CCDC51
TMEM127
MIR4769
SNORD91B
CCDC57
CCDC59
TMEM129
TMEM128
MIR4765
STX18
NUFIP2
PAXBP1-AS1
VPRBP
PREPL
C17ORF66
C17ORF67
CABP1
FBXO34
FBXO36
SLC35B2
FBXO30
SLC35B4
FBXO33
FBXO38
MBOAT2
MBOAT7
MBOAT4
SPSB3
HINT1
HINT2
HINT3
IL23A
DTX3
CDC37
S100A9
ZFX-AS1
FICD
BRWD3
BRWD1
S100A2
LONRF1
BIRC3
BIRC2
LOC100134868
APBA3
C1ORF174
EFHB
MORC2
UNKL
CHKB-CPT1B
CMAHP
GPATCH2L
WRB
RB1CC1
MRPL42P5
CCNA2
ZNF559
ATP13A1
GNN
VPS29
SSUH2
FAM60A
RNF5P1
SKA3
SKA2
CBWD5
CBWD3
MEF2D
ADAT1
ADAT3
ADAT2
TTBK2
PLEKHO1
E2F5
E2F4
E2F3
E2F2
E2F1
C1ORF234
E2F8
ACBD3
ACBD7
PPP1R13B
ACBD5
ACBD4
PPP1R13L
SNORA20
SNORA21
SNORA22
SNORA24
SNORA25
SNORA26
SNORA27
SNORA28
SNORA29
TIGIT
IZUMO4
PYCR2
WNT10A
FAM168A
GNG13
RPLP2
URB2
IFITM3
IFITM1
IFITM5
TMC8
DFFA
REV3L
SEC24A
SEC24C
SEC24B
RNF19B
RNF19A
SAMD15
PYCRL
MRPL43
SNORA2B
MRPL40
MRPL47
MRPL45
MRPL44
TRIP6
TRIP4
MRPL48
SAMD12
ZNF699
ZNF691
ZNF692
ZNF697
ZNF696
ARFGAP1
ATP7A
LAMB4
ATP7B
COPZ1
MPHOSPH8
NEK4
COPZ2
RUVBL1
NEK1
U2AF1
U2AF2
NEK8
SNORD58A
SNORD58C
SNORD58B
DHPS
ZZZ3
C1ORF35
ASTN2
SHB
RSPH9
CCDC6
MIR933
MGA
MTHFD2
MTHFD1
TBP
NSD1
PITPNA-AS1
NUDCD2
NUDCD3
NUDCD1
ADSS
C10ORF128
IFI27L1
EID2B
GMNN
WDHD1
TIMMDC1
ZNF343
LOC100287015
ZNF436
ZNF431
ZNF346
ZNF345
RALGDS
NUDT13
NUDT16
NUTM1
NUDT18
NUDT19
STX5
STX4
STX6
LOC400684
KIAA0232
RNFT2
ECE2
ECE1
DRG1
ARHGAP42
CLIC1
EVC2
PCBP1-AS1
AURKA
AURKB
CDC42EP3
TXLNB
TXLNA
HRASLS2
ABI2
ABI1
NKTR
PITPNC1
KCNIP2-AS1
ACADVL
RAB4B
LOC148413
MIR659
MIR658
IL27
KIF2A
KIF2C
ATP6AP1
ATP6AP2
ENSA
BRCA1
BRCA2
DMAP1
ACOT8
RBBP9
ADCY7
KIF24
MAATS1
RBBP7
KIF23
KIF22
JKAMP
MIR3155B
SARNP
MIR3155A
NR3C1
FAM208A
DDI2
FAM208B
PTPLAD1
XRCC1
XRCC3
XRCC2
XRCC4
PDLIM1
MEIS2
NARS
NARR
TFRC
NARF
GSPT2
GSPT1
DNAJC25-GNG10
MIER1
RALGPS1
RSL1D1
PAPD7
PAPD5
LMNB2
LMNB1
MRPS26
MRPS27
MRPS25
MRPS23
PPP2R5D
PPP2R5E
PPP2R5A
PPP2R5B
PPP2R5C
LCMT1
LCMT2
NAMPT
LOC100129858
PRORSD1P
SNORD87
KCNA7
SNORD84
SNORD82
SNORD81
SNORD80
MIR3158-1
JMJD6
DNAJC9-AS1
ZHX2
JMJD8
FTL
SLFN14
SLFN13
APPL1
PLA2G2D
PLA2G2F
MEMO1
LOC100506548
ERLIN2
CAPN15
C17ORF49
ZMAT5
COX7B
COX7C
NECAP1
NECAP2
MPRIP
MLLT6
UVRAG
MLLT1
NUP188
SYNJ1
GLT8D2
ZNHIT3
ZNHIT2
ZNHIT6
GTPBP1
GTPBP3
NFATC2IP
BPNT1
ABHD14A-ACY1
EPM2AIP1
OR7G3
BCL3
BCL2
TMEM89
TMEM88
PLK1
PLK3
CLMN
PLK4
C8ORF76
LYRM2
MIR378D2
LYRM4
CAPNS1
KIAA0391
OAS1
CWC15
TTYH2
TLE2
CSNK1G1
SERPINB1
TAF13
FAM76A
PCGF2
PCGF5
CX3CR1
TAF12
TAF11
EXD3
EXD2
EXD1
LIPE-AS1
ELP4
ELP3
TRIM55
SPRYD3
SPRYD4
KLHDC9
LY75-CD302
FBXL6
SHBG
LOC100652999
UBAP2
ASXL1
ZBTB38
LINC00441
NEUROG2
ZBTB33
ZBTB32
SMC1A
TMEM91
TMEM97
TMEM95
TRIM46
GBAS
TRIM41
PEX1
PEX3
PEX5
PEX6
NRD1
ACD
C11ORF48
ATP5H
ME2
ATP5B
GNAI2
GNAI3
ATP5E
ATP5D
GPR146
MPZL3
MPZL1
AURKAIP1
HLA-L
AFMID
HLA-C
HLA-B
CITED2
PFDN2
PFDN4
PFDN6
MTHFR
PHF21A
C16ORF87
HIRA
RIN1
RPS13
CLPX
RPS11
RPS10
RPS16
RPS15
RPS14
SMG7-AS1
RPS19
RPS18
LATS1
DDOST
FOXD2-AS1
SLC9A3R1
ZNF419
ZNF418
ZNF417
ZNF416
TSSC4
TSSC1
RRAGA
RRAGC
SSSCA1
FBF1
RASA1
ACTN3
PTPRU
GTPBP2
CLP1
EZR
PAGR1
PTPRA
AMER1
PVRIG
DTWD1
IFT27
IFT20
LOC731424
CPD
GAPVD1
CYP46A1
CMC1
DMPK
RNASEH1
ABLIM1
OCSTAMP
UBXN7
LINC00634
LINC00638
BIVM-ERCC5
LOC284551
HMGN5
HMGN4
HMGN1
ATP6V1E1
CMC2
MX2
RAB6A
MX1
RC3H2
MIR3064
EFTUD2
ISG15
TRIM13
MAP1LC3B
GDI2
GDI1
ARL5A
ARL5B
SNORD101
TMEM8B
ERLIN1
TFAP4
HIST1H2BE
SPG20
APITD1
WDR37
SNORD102
WDR33
CAHM
EIF4A1
EIF4A3
EIF4A2
ABHD17B
TLE3
PAG1
NAPEPLD
TLE4
LINC00857
AUNIP
NUDT16L1
CACNA1G
CDC6
PKLR
TMEM259
CRYZL1
TFPT
SERF2
LOC254896
TM9SF1
ADD3-AS1
NAT9
NAT1
C5ORF51
FAIM3
MEPCE
MFSD6L
CCBL2
COX5B
KCNC3
TMEM256
TMEM252
TMEM251
KIAA2026
CPSF1
LOC257358
MAD1L1
ACAA1
HTT
ZFP91-CNTF
SIPA1L3
TTLL5
TTLL6
LTBP3
ARIH1
SUFU
APC2
LRWD1
SLC35F2
MBD5
MBD6
MBD1
CMTM3
CMTM1
FAM126A
FAM126B
TRMT112
MPC2
COL11A2
MPC1
TSPAN10
REXO1
C17ORF62
REXO4
SLC25A19
KIAA1429
SLC25A11
SLC25A10
LMCD1
SLC17A9
CCDC15
EAF2
CCDC11
CCDC12
CCDC18
CCDC19
TMUB1
TMUB2
DNAJA1
SYNCRIP
GNG7
GNG5
GNG2
MIR627
MMAA
MMAB
NOA1
ALG9
FUS
ALG2
ALG3
FUZ
PDXP
COX6B1
RNGTT
FUK
MIR4674
TTLL3
CCNE2
RAB11B
GCC1
CLDN6
LINC00339
SMYD4
SMYD5
RTN2
IRF3
IRF2
RDM1
IRF5
IRF9
IRF8
FAM78B
LY75
SNX29
CLK1
CLK2
CLK3
CLK4
SNX27
GPER
SGCA
C3ORF83
ZBTB11
LOC90784
ZBTB18
TMEM150A
TMEM150B
DDX19A
DDX19B
LINC00460
LYSMD3
KLHL12
LYSMD4
SPATA33
TRIM68
TRIM69
MTOR
UNG
UNK
TRIM65
ITK
CNBD2
NRF1
IGIP
LOC100133985
C11ORF68
PRCD
HIP1
FAM192A
SNHG15
SERTAD1
SNHG17
SERTAD3
SNHG11
PYGO2
ARAP1
BID
LOC100130451
LOC100130987
GIN1
RAB24
CYBA
LMAN1L
CDC123
ZNF460
DHCR24
ZNF461
PPM1A
LCA5
MCU
TCTEX1D4
CRLF2
CRLF3
N4BP2L1
RAPGEF6
RAPGEF1
RLN3
MIR1293
ZNF384
ZNF383
C1RL
PARK7
NXPE3
MST1P2
ZNF473
DMTF1
MIR4420
DYNLL1-AS1
MDM1
MDM2
SNRPD2
SNRPD1
SFI1
LOC100132352
LOC100132356
TPTE2
MIR5194
KPNA4
MIR5192
MIR5193
RBM26-AS1
WDR90
IFT46
FRS3
MIR92A1
TNFRSF17
TNFRSF14
CRK
SPG21
GLDC
RTN4IP1
B4GALT3
B4GALT2
B4GALT7
SGOL1
SGOL2
C9ORF116
TNFRSF1B
LGMN
LOC284023
POLR2J4
VMAC
DOHH
EHMT1
ADIPOR2
C20ORF195
MARK3
RPPH1
NDUFA11
CD63
CD69
CD68
TPD52L2
EFCAB11
EFCAB12
EFCAB14
ISOC2
ACTR3B
WDR19
PSCA
LMF2
USP9X
ZMYND15
ZMYND10
NOC4L
ZMYND19
CGGBP1
MAD2L1BP
HSPB6
DGKZ
PKN1
PKN3
PKN2
RHOBTB2
INO80E
INO80B
INO80C
C1ORF101
C1ORF106
C1ORF109
MIR564
MIR563
NGDN
ERBB2IP
LOC100379224
NDUFA6-AS1
LDLRAD4
PBXIP1
RFTN1
LIG4
LIG1
LIG3
APEH
IREB2
ISCU
EHBP1L1
FNTA
UMODL1
KCTD11
KCTD10
KCTD16
KCTD18
ADORA2A-AS1
ZKSCAN2
ZKSCAN5
ZKSCAN4
ZKSCAN8
UFL1
ARRB1
KIAA1407
FNBP4
SLC25A37
SLC25A36
DCP1B
DCP1A
LOC645513
SLC25A39
TUBA1B
TMEM187
TMEM186
FAM102B
FAM102A
PGBD4
ENTPD1-AS1
PALB2
CTPS2
TAF7
ZNF324B
TAF3
TAF1
G6PD
HMOX1
LOC100507634
TAF8
TSPAN31
DDAH2
POMT2
AIF1
ALAD
ZER1
CCNG1
CCNG2
C4ORF33
CLTCL1
NPLOC4
C8ORF31
C8ORF37
SMIM7
SMIM6
MIR4658
LGALS14
MIR4657
AP2M1
PDCD4
PDCD2
PDCD1
PRUNE
LOC100128164
HDLBP
ERP44
ARFGEF2
SERPINF2
VPS26A
VPS26B
SREBF2
SREBF1
LINC00265
MXI1
CIC
TXNDC16
RAB39A
SRC
SSRP1
TMEM27
NEMF
IL12A
CIT
TATDN1
LOC100506083
TATDN2
ADNP
RPIA
INTS10
MTA2
LRP12
BICD2
BICD1
SEC22C
SEC22B
SEC22A
LOC339807
KIAA1984
AGL
AGA
PDCD10
PDCD11
ATPIF1
GPR180
PIK3CA
PPP4C
ZSWIM4
ZSWIM6
ZSWIM1
ZSWIM3
TMEM57
SCLY
ZSWIM8
TMEM53
DIMT1
IQCB1
POLR3GL
SNORD10
PIK3C3
LOC399715
ZNF675
ZNF672
PRRG2
PARP16
WHSC1
PARP14
PARP15
PARP10
ZNF678
ACLY
EVL
ALDH3A2
EDC3
BACH1
SNORD36A
LSS
WAPAL
PRSS53
MPV17
MIR320E
ANAPC1
ANAPC2
ANAPC5
RPS6KA1
RPS6KA5
PSMD11
PSMD10
PSMD13
PSMD12
UTP23
TMEM198B
RTFDC1
SMYD1
PCDH1
VAPA
GALNT4
NPHP4
LOC100506714
CTH
LOC100506713
PCOLCE-AS1
ARF3
ARF5
PRADC1
MYLK4
TRMT44
IRF7
PQLC2
MOB4
FOXO3
RAB11FIP1
LRRC25
METTL23
METTL20
METTL25
FASTK
NRN1L
IFIH1
HMGB3
HMGB2
HMGB1
FYCO1
SPNS1
ARL10
RAB2B
ARL15
ARL14
MIR4730
MIR4733
MIR4734
CLIP2
PEX16
DHRS7B
EIF1B
CD48
CD44
CD47
CD46
LINC00094
PSMD5-AS1
FPGS
CETN4P
SNX20
EIF4E2
TBL1X
RAB25
CALR
WDR78
FAR1
ACTR1B
ACTR1A
WDR70
WDR73
WDR75
WDR74
WDR77
PPP2R3B
NTAN1
RIBC1
PRPF8
PRPF4
PRPF6
PCF11
GSTTP2
PIP4K2A
ZFP62
PIP4K2C
PIP4K2B
DOLPP1
ARL14EP
RFFL
ARRDC5
EGOT
ARRDC3
FKBP2
FAM120AOS
RAB27A
C1ORF123
KIAA0930
CSAD
RABGAP1L
ELK1
PAK4
PAK1
STRADB
FAM122A
LOC115110
CEP97
CEP95
SUB1
ATXN7L3
LCN12
ARID2
FASTKD5
TMEM194A
ZNF772
GLYCTK
CALML6
CALML4
NUBP2
PFN1
PFN2
PFN3
PFN4
CREM
TMEM214
COX11
TRIM3
TMEM218
COX14
ANKRD13D
ANKRD13B
ANKRD13C
KIAA1468
TMSB10
MCTP1
MCTP2
BET1
C12ORF76
TPM3
ETF1
FBXW9
CCPG1
SIPA1
FBXW2
FBXW5
FBXW7
KIAA1683
TGFBR1
ETFB
SMNDC1
SSX2IP
YKT6
NDOR1
PPAN
TTN-AS1
BABAM1
LOC100132707
SNORD88B
SNORD88C
CHPF2
LYSMD1
AGRN
NFYA
SMARCA2
MIR181D
MIR181C
RABL3
MIR4638
MIR4639
MIR93
PACRGL
FYN
MIR3940
TOR1A
MIR3945
MIR3944
OST4
CCT6A
STRADA
RUFY1
[truncated: 5,190 more rows]
