# Supplementary material for: Identifying Network Perturbation in Cancer
Source: PLoS Comput Biol. 2016 May 4;12(5):e1004888. doi: 10.1371/journal.pcbi.1004888 (PMC4856318; doi:10.1371/journal.pcbi.1004888)
Supplement: S1 File — (ZIP) [file pcbi.1004888.s001.zip › files/tf_data/GM12878_15k_enh/CTCF.csv]

UBE2Q1
RNF14
NYX
HIST1H4G
C5ORF63
HIST1H4E
HSPA2
NELFB
HIST1H4J
HIST1H4I
NELFA
TYW1B
DET1
B2M
CD226
MZT2A
MZT2B
LGALS2
FTSJ1
ZNF709
KIAA0907
ESPN
LOC100130476
PIK3CA
PPP4C
ZNF700
ELF2
CAMK4
ZC3H13
CRBN
SPTLC2
ZC3H14
DRAP1
ABCD1
ZC3H18
ZSWIM8
TMEM53
C2CD3
MGC15885
PCSK1
C2CD5
NUP98
PROCA1
MUC1
SP4
CRB3
ZNF48
ADPGK-AS1
CEP85
TRAPPC9
TRAPPC8
ZNF674
TM2D3
COL7A1
PARP16
WHSC1
TRAPPC3
MIR92B
ERI2
RNASEH2B-AS1
BAK1
ACLY
NTHL1
ATXN2L
NOP9
EVL
PNISR
EVC
ARL6IP6
MFSD11
GTF3C2
CXORF40B
DENND4B
CAPN10
APOA2
TAP2
XPO5
CSK
XPO7
LOC400958
BACH1
DGAT2
WDR26
RUSC1
TIPRL
FBXL14
TMEM260
TTL
FBXL19
FBXL18
KCNIP2
SGTA
TRAM1
KANSL1-AS1
MYO19
PRSS53
FLJ33630
DNASE1L3
ABHD14A
FAM212A
LARP7
ANAPC2
ZEB1
CHST7
RPS6KA1
MIR4666A
SFT2D3
TP53I13
ATAD1
PSMD13
HIBCH
TMEM192
MIR921
UTP23
TMEM198B
MRPL53
MINPP1
FAM134C
ZNF701
GHRH
SESN1
SESN2
VAV2
LIN37
SMAD7
AFTPH
NDUFAF4
NDUFAF6
NDUFAF3
NPHP4
LOC100506713
MCM3AP
C16ORF62
ABHD14B
CYFIP2
CKS1B
EXOG
FBXO36
HYI
ELMSAN1
GATM-AS1
FAM213B
MRPL52
SULT1A4
MYLK4
ENOPH1
TCEA2
SULT1A3
PRND
NOL9
C4ORF46
SH2B1
NOL7
LINC00673
NOL3
RAB11FIP3
AGAP11
WNT10A
FAM156A
CCDC116
CCDC114
RLF
CCDC113
CCDC111
SENP1
LEO1
METTL20
CXXC5
ZBTB38
MYL6B
MGRN1
CDC40
MIR3939
LOC100289019
DHX8
IFIH1
IPO13
CHP1
ARHGEF12
CPEB3
MED4-AS1
ARL10
RAB2B
SLFN12L
CHAF1A
ARL14
LOC550112
MIR3714
NADKD1
GCHFR
FRG1
RGS20
MIR4530
UBTF
CLIP2
YLPM1
CDCA8
PTK2
GRINA
SEL1L3
MCM10
MND1
PPP2R2A
UBL7-AS1
CD40
TNFAIP8L2-SCNM1
MANBAL
FGFR1OP
MIR760
GCNT1
NIPAL1
THAP2
RAB23
RAB24
RAB25
PIK3C2B
THAP9
ANKFY1
TPT1-AS1
WDR78
RPS29
FAR1
ACTR1B
ACTR1A
SYBU
WDR70
CHID1
SPG11
HLA-DMB
STAM2
CFP
HLA-DMA
AAAS
TRIM14
HAMP
NQO2
BTN2A3P
SFMBT1
CHI3L2
MIR497
CYP4F3
PRPF4
PRPF6
ASB2
ASTL
CHAD
MTMR9LP
RAB40C
ASB8
CLOCK
ZNF487P
ATP5SL
RELT
C7ORF55
C7ORF50
RELB
ZFP64
ZFP62
ZPBP2
MRPL34
MRPL35
CLEC17A
RFFL
ZFAND2A
MRPL38
MRPL39
ARRDC5
RINT1
TBL2
TBL3
ARRDC3
THOC2
RFC2
THOC5
ZNF672
SMDT1
TIGD1
DIEXF
APP
RFX7
ZNF844
NRXN2
RHBDL1
YDJC
LOC388553
MAX
DBP
MIR545
CD300A
PARP14
TMEM42
RECQL4
MSL1
MSL3
TRAPPC5
SAA4
COPS6
COPS5
CLDN15
ZNF593
LOC115110
ZNF597
MED4
C14ORF142
LOC643723
CEP95
ZDHHC18
ZNF607
PTEN
NDC80
ANKRD39
LCN15
CAMTA2
MXD1
LCN12
KXD1
CEP70
SDF2L1
CCDC90B
NUDT8
TCF7
IGF1
DPYSL2
TCF3
NCBP2-AS2
ARID2
GCK
NUDT3
WNK4
C5ORF45
TK2
COL16A1
CKLF
PIGP
ABTB2
ZNF775
PANK2
PMS2P1
GLYCTK
PRR7-AS1
CALML4
MEF2C
SHISA5
PFN3
CREM
STIM2
MEF2D
KDM3B
TMEM219
COX14
LCORL
BTK
MDN1
ANKRD13D
FAM168B
TMC2
ZNF331
RPLP2
EIF2B4
RPLP0
EIF2B2
TEX10
TMSB10
PPA2
PPA1
LRRC3C
C18ORF8
BRAP
ADAP1
ECD
TMEM14A
C6ORF203
IDE
RSPH3
FKBP9
SH3D21
TRADD
CIB3
CCPG1
MGC72080
TMBIM1
MRGPRX3
SIPA1
HPD
FBXW5
TGFBR3
TRIO
LETMD1
NLGN2
SH3RF1
SEPHS1
TPMT
CELSR3
ARAP1
KIF11
PCIF1
GPSM3
RPS4X
API5
PPAN
LRRC34
YOD1
C15ORF65
SECISBP2L
TTN-AS1
IDH1-AS1
DIDO1
ISY1
BBIP1
HLA-DPA1
LOC100132707
C12ORF57
ATP6V0B
MAD2L1
ST6GAL1
PCBD2
PRDX5
AGRN
MIR4426
SVIP
NR1D1
RABL5
MIR181C
MIR4638
MIR4639
TSTD3
ZNF3
MMRN2
MIR4633
SGK196
CDKN2A
KLHL18
PHLDA3
MYLK-AS1
OST4
HNRNPA0
OGFR
EDN1
RAC2
LOC100652999
ANGPTL6
RUFY1
RUFY3
RUFY2
GALNS
PDIA3P
NLE1
CHCHD1
SKIL
MED23
AP2A2
VASP
PBX2
SNORA74A
SNORA74B
FAM111A
DPH2
MIR4521
SPAST
DPH7
BNIP3L
SLC16A3
SMG7-AS1
NSUN4
CEP135
TUBG1
WIBG
BOLA3-AS1
WIPF2
WIPF1
WBP4
C21ORF58
TADA2B
TUFM
MSH5-SAPCD1
C18ORF54
DYNLL1
MIR142
RRP7A
KHDC1
UQCRQ
TXNDC9
POLR3G
RBM4B
POLR3E
POLR3B
C3ORF43
UQCRH
POLR3A
GPS1
GPS2
LOC728537
CALM2
LOC100130075
RNU6-28P
CACNA1E
CACNA1G
CUL9
INIP
PSD4
WDR62
ABCA17P
WDR60
CIZ1
C19ORF12
LSS
WEE2-AS1
BMP8B
CLCN3
CLCN2
CREB5
PSMG3
CREB3
TRIM22
PRMT5
PER2
PER1
PNKD
BRD8
HMGCR
GMFB
COIL
BRD7
BRD2
CARHSP1
KAT8
PIH1D2
PTPN18
RBM45
RBM47
RBM48
KIF5A
MIR150
KAT5
MASP2
RP9P
TTC13
C7ORF49
MRPL24
PRDM1
MRPL20
PNRC2
GBA
STX16-NPEPL1
KAT2B
DNAJC21
MIR3679
ARHGAP9
SNORA84
ZFP91
KIAA0922
LINC00935
LINC00936
THEM6
IARS2
NOB1
CHD1L
SRSF3
MSMP
USP45
EGR3
MZB1
EGR1
SRSF9
ZFP36
USP42
TMEM79
VIL1
ENOSF1
DNAJB14
RPL10A
TCF12
BCR
CISD3
DALRD3
PRKAB2
PRKAB1
SMEK2
GID8
MIR4513
PAX5
ZNF580
PTPN9
TIPARP
ZNF584
MRPL1
ZNF589
SCRN2
GCFC2
ZFAT
PTPN7
PTPN6
ZNF814
ZNF611
ZNF613
TPBG
ATOX1
BTF3
SLC3A2
MORN5
NANOS3
DDR1
PSD
MOK
CAMKK2
MMACHC
RBCK1
VEGFA
MOG
AGBL5
BAG1
AGBL3
BLK
YBEY
KMO
MYO1D
MYO1A
LRRC37A6P
ADAMTS13
ALG10B
ARRB2
LRRC37A3
SNORD1B
SNORD1C
CHCHD10
RPL36AL
CD79B
CHMP5
ADPRM
SLC34A1
LOC100652758
DEF6
CTPS1
ZNF674-AS1
ZNF385A
LY6G6C
LY6G6D
CBLN3
LY6G6F
BNIP1
NAPA-AS1
TMEM201
RABGAP1
FAM160B1
KRTAP19-8
ATAT1
SLC6A16
TSSK6
SRC
NEMF
BLOC1S5
KIAA1324
TSSK3
FBXO43
ZNF322
USP4
DCDC2B
SRI
SH3BP5L
SRM
SORD
GALE
PRKAA1
PRC1-AS1
CS
MIR5001
LGALS1
MIR5004
FSCN2
RMND5B
ENKD1
MIR4316
SNORD17
C9ORF37
SNORD19
AGPAT6
AGPAT5
JAGN1
SCARNA16
WAPAL
FAM136A
HLCS
OCRL
C15ORF27
CAMK1D
VARS
PSMD11
LOC729683
MIR4285
TMEM156
LRRC23
LRRC20
PEX10
LPGAT1
MAPK1IP1L
MIR4736
EIF1B
FBXO34
PRICKLE3
RPL29
SPAG8
NAP1L1
RPL27
RPL26
LOC285484
RPL22
SLC16A14
RGS6
SLC35B2
LPCAT3
SLC16A13
RGS3
LOC100133669
COG1
FBXO31
ELK2AP
PIGC
CD27
PIEZO1
PIGL
SERTAD2
PIGO
TMEM194A
SNHG16
WRAP53
PIGW
CEBPG
PIGZ
CATSPERG
TMEM72-AS1
MIR548K
KLHL6
ANKLE2
FSD1L
PPP1CA
SRRM1
CCDC171
SRRM3
LOC100133445
C2ORF81
KLKP1
PDK2
WBP2
NAB2
VEZT
ALPL
FXYD7
FXYD4
RGL2
SH2B3
MIR193B
SRP9
ATG2A
PUF60
CREBL2
FAM71A
MAFA
CDK2AP1
ZYX
MAFG
EIF3J-AS1
SLC39A13
SMAP2
ALLC
SLC39A14
HIF1AN
RBPJ
MED12
HSP90AB1
ARHGAP22
MED13
ARHGAP27
ZSCAN29
PTP4A3
PTP4A2
ZSCAN25
C21ORF49
LOC100130987
TDRD9
HHAT
DDIT4
TDRD3
MIR3202-1
IFI35
TDRD7
MRPS2
IFI30
C3ORF33
NKRF
ABHD8
SMAD2
MYSM1
MIR3175
UBR3
UBR2
PISD
ABHD4
NKIRAS2
NKIRAS1
TWF2
SOCS1
PCNA-AS1
SOCS3
MUS81
MAF1
EEF1D
SOCS2
MBOAT1
WDR59
EGFL7
CCNF
NKX1-2
C19ORF26
GRB7
CYTIP
MIR5708
PPP2CB
ANXA2R
RPL9
HR
PCM1
PTPMT1
RPL5
RASSF5
TRIM35
HOXC6
CD151
VMO1
LPPR2
LOC730101
THAP10
THAP11
LUC7L
RSAD2
RSAD1
CHD2
CHD4
CHD7
PLEKHJ1
WISP3
MIR141
MIR631
SNORA7B
SNORA7A
MIR632
ZNF585A
LOC100507373
NPC1
ATP6V1G2-DDX39B
LINC00327
TGFB1I1
FLYWCH2
MFSD3
FLYWCH1
MRPL10
MRPL11
MRPL12
AGO1
TTC3
MRPL17
ARPC3
CDC25B
RHOQ
RNF44
ZNF639
RNF41
PSME3
POLR2D
ZNF821
ANKRD23
IFIT1B
POLR2C
SNORA78
ITPR2
POLR2L
RHOA
ZNF829
POLR2I
RHOF
POLR2K
SNORA70
TMEM65
TMEM64
USMG5
PLSCR3
TMEM60
FAM47E
BRPF3
ITM2C
LOC338799
CASKIN2
AIFM2
ASCC1
UQCRC1
RNF123
IL17RB
DDA1
AGO2
KDM1A
GAMT
METTL21A
ITGB7
LMAN2
MAPK14
HIST1H3J
MAPK11
MAPK12
TGFBR3L
OPN4
PAXBP1
NCOR2
NCOR1
FZD3
RPL8
BDH2
RUFY4
TEC
ZNF620
RPL6
LOC100131289
GPN3
NBN
RPL7
NFKB2
PHYH
RASSF3
APAF1
RAP2C
BCL2L2-PABPN1
PPP2R5A
SIAH2
NSA2
TBRG4
FLJ44511
TMPO-AS1
ZFP36L1
ZFP36L2
GGA1
GGA3
USO1
RASSF7
ADA
TMEM151B
PHLPP1
HIST1H1A
HIST1H1B
FHOD3
B3GALNT2
SOS1
FTCDNL1
VIPAS39
PSMB9
PSMB8
PSMB7
PSMB6
TMEM237
PSMB4
KIF20B
TMEM230
ANKRD46
HDHD1
TMA7
LPXN
ZNF319
CAB39
JUND
LCA5
HIST1H2AM
RPL3L
OVOL1
HIST1H2AJ
HIST1H2AE
HIST1H2AD
HIST1H2AG
KLHDC4
SNORD21
SNORD22
SNORD25
SNORD27
SNORD26
KCNK4
PRPF18
ESCO1
SNORA16A
MLH1
ZNF555
ZNF551
NACC2
VPS13D
MMD2
NACC1
ADRM1
SH3KBP1
VPS13C
SIN3A
TRAF1
MIR3689D1
TRAF3
RMDN3
CRYZ
MIR4721
HOOK2
NUP160
LOC100505695
SMIM12
ESD
TCTEX1D2
DENND1C
LRRC59
ABCC10
COX7A2L
PCDH8
KIAA0226
RPL26L1
RPL38
RPL36
TAB1
RPL35
RPL32
TARBP2
TARBP1
MYOZ3
EMG1
ABHD15
SDHA
SH2B2
ATF6
TBC1D10C
SDHD
ATF3
ATF2
TAP1
SMARCC1
MOV10
SAC3D1
AP1M1
TMCO6
CCDC147
CCDC142
ANKIB1
KBTBD8
CCDC148
EEF2K
DLG3
SAMD15
BLOC1S3
DLG4
OARD1
CDC73
COMMD2
COMMD6
PCBP4
FAM114A1
GRWD1
MIR374A
PQLC1
B3GALTL
MIR3960
ZMYM2
NPR1
B3GALT6
FBXO11
SLC38A2
MIR5581
PIDD
STK4
IFRD2
GMIP
TMEM184A
LOC648987
OSBPL7
UBE4B
DPY19L1
KAZALD1
AKAP1
UCKL1
TUBB4B
TUBB4A
MIR4505
MRPL41
ATXN1
MYL5
ZSCAN10
ZSCAN12
STARD6
MIR19B1
SIRT3
CCDC115
ANO9
LOC100132891
TNFRSF13B
ANO6
CELF1
EHD4
C22ORF29
POLR1D
MIR3188
GPR137C
TMEM132A
PEG10
HCG25
WDR41
HCG27
WDR46
PIKFYVE
MIR1908
TNFRSF8
H3F3B
TBC1D24
NR1H2
NR1H3
ALPK1
TOMM6
FUNDC1
C14ORF80
HIST1H2BL
HOXB3
DST
HOXB1
SENP3
TP53I3
CUX1
PPARD
SNORD48
ING5
DSE
ING1
ING2
GSTO2
CSNK1A1
MB
DNAJC4
DNAJC7
RING1
TTC33
BHLHE40
CD14
TTC37
WDFY1
C1ORF148
PTPRVP
EFCAB4A
PARK7
MIR191
C5ORF28
MAP3K1
DYNC1LI2
ACP2
GLA
SLC2A11
C7ORF55-LUC7L2
RHOC
DYRK3
ZNF839
SNORA66
SNORA60
SNORA61
SNORA62
CDIPT
NCOA2
NCOA3
ITPRIP
NCOA4
PHAX
RHOG
NT5C3A
GIMAP1-GIMAP5
ANKH
REM2
POU6F1
CISH
LCOR
MECR
LIMD1
POLR2J
RNF157
KIF21B
P4HTM
RIF1
CTF1
GSG2
MARVELD2
MCAM
IFITM4P
FRMPD2
SLC27A5
JSRP1
DHFRL1
NUTM2A-AS1
LRIG2
CAPZA2
AK9
ZNF638
C20ORF27
SCARF1
RAB33B
AK3
NUP210
APOBEC3G
SLC17A7
GEMIN7
GEMIN4
APOBEC3B
MIR19A
MIR301B
CDK5RAP3
LUC7L2
TTC7B
NCKAP1L
KIF9-AS1
KRBA2
DHFR
CHMP4A
VPREB3
MCRS1
LRRK1
BAD
FAM131C
TMEM69
ZNF491
SH2D3C
MIR1237
MIR1234
EIF2S1
PARM1
CFL1P1
PMPCB
PMPCA
DDX18
KLF7
ST5
GZF1
MTRNR2L2
SRP54
FCGRT
N4BP1
TRA2A
GPR128
N4BP2
ARFIP1
ESAM
MDC1
NCR2
SLC24A1
P2RY8
MMP28
TRIP10
PASK
IL17RE
MEX3A
MGC2752
TLR8-AS1
RPL15
MPZ
MUSTN1
HVCN1
SNORD33
SNORD30
SNORD31
MIR5047
SLC1A4
FUCA1
FLJ37201
GRHPR
TGM4
IDI1
CAPN1
MARCH5
MARCH7
DCTPP1
IKBKG
MARCH3
LRRC46
MIR1244-3
TMEM185B
MIR1244-1
LOC284648
MARCH9
MARCH8
MICA
UBXN11
RARA
EIF3J
B3GNT7
FNDC8
RARG
TSFM
DHRS7
SLX1B
B3GNT8
B3GNT9
EIF3F
DHRS1
RARS
PWWP2B
ANKRD36B
ARMC12
MTMR4
NOL11
GINM1
CDKN2C
CCNL2
PIR-FIGF
TSC22D1
TSC22D3
C9ORF173
CCDC153
FCHSD2
CCDC151
CCRN4L
TPR
NMT1
CACYBP
CCDC159
HOMER3
INPP5E
SOCS2-AS1
C11ORF1
ATP6V0CP3
TAS1R1
C15ORF40
NFATC1
NFATC3
SYF2
TNFAIP8L2
FGD6
LOC283214
FUBP1
EXOSC8
BCKDK
CEP104
EXOSC3
EXOSC6
EXOSC5
GFER
GGACT
TOPORS-AS1
RBBP5
NUBP1
CYB561
EXO1
CSTB
CEACAM1
ATRIP
NID1
CD44
DLGAP1-AS1
RRBP1
PPP1R14B
QRICH1
ENG
NCAPH
MANSC4
NCAPG
ACY1
MANSC1
LOC256880
ZNF582-AS1
MIR3191
LOC100507501
MIR1914
MIPEPP3
PCDH12
FBRS
RARRES2
TBC1D1
VPS52
ALKBH4
ALKBH2
TOR2A
ZNF627
IFT43
REPS1
CDKN2B-AS1
FAM76A
RCOR3
SMPD4
STXBP3
TIGD2
ADHFE1
TIGD6
PPOX
PDE11A
RPL36A-HNRNPH2
SSSCA1-AS1
FAM207A
PTPRCAP
TTBK1
CYP1B1
SNORA5A
DNAJB2
SNORA5C
SNORA5B
VKORC1
CFLAR
AMDHD2
MIR564
HYPK
TTC25
FANCM
TTC27
FANCI
SUGP1
PCNA
CA5A
NOP14-AS1
HMSD
C3ORF58
MIR186
MIR185
E2F5
MRPS18C
RUNX1-IT1
ENO1
ELMOD2
ZNF808
LINC00909
SNORA52
SNORA55
NPAT
TAOK2
TAOK3
CIAO1
NR2C1
LLGL2
MIR365A
FAM65A
LOC100288181
GSPT1
TRAPPC6A
CRTC2
CDK4
CDK5
CDK6
CDK9
C1ORF234
RNF146
OXLD1
SAMD1
PTK6
CEP57
SYNRG
MGLL
MSH5
FAM220A
OR14I1
ODC1
ACCS
SEMA6A
CNIH2
NSMCE4A
BRWD1-AS1
PKI55
RGL1
ATG16L1
ATG16L2
ADCK5
DNAJC16
NARFL
NFKBIL1
ARHGDIA
XPR1
ASF1A
ASF1B
FEM1A
KCTD21-AS1
ENDOG
PRKCD
LOC100505622
MS4A6A
CES2
SGSM3
SGSM2
HIST1H3D
HIST1H3E
KRIT1
LMNA
CKLF-CMTM1
HIST2H2AB
WDR73
MDP1
DDX23
DDX21
ZNF157
PFKFB3
PFKFB2
PFKFB4
ACKR3
GPR137
VTI1A
RPL32P3
TWISTNB
GPR132
PLCD3
FLVCR2
WWP2
ACTG1
RAB3IP
TBX21
FAM3A
MIR5587
FAM3C
FBXO16
RPN2
RAD17
ATF7IP
PPIL1
PPIL2
PPIL4
AFF1
PPIL6
CWC27
LOC100507600
OCIAD2
TOMM7
PPP1R3D
PPP1R3B
CCDC94
MAP3K3
CCDC96
CCDC97
DEAF1
RNPEPL1
CCDC92
MAP3K5
MARCKS
ZNF576
PET112
GDPGP1
TPGS1
LOC100132078
SETDB2
TRPV2
SNORD42B
ZNF207
IARS
KIAA1009
TBXAS1
PEX26
SMCO4
CTSA
IDH1
SH3GLB1
CCDC78
KCNAB2
PPP1R37
PPP1R36
PPP1R35
RPL11
OMA1
SNORD4B
FGFR4
SETD2
TMEM107
B4GALT3
C16ORF98
PCYT1A
UCKL1-AS1
PSRC1
INPP5D
NME1
NME2
NME3
SYK
LOC100133612
TIGIT
C17ORF85
ZCWPW1
PRSS27
PRSS22
LXN
LOC100996455
FLJ30403
TACC2
EMD
LOC100132529
CXORF58
CXORF56
MIR3689A
EPB41
LOC100506639
PAIP1
MATR3
SNORD117
SUDS3
LOC100288069
DCTD
MIR148B
VPS37A
PNPLA2
CARD8
PNPLA7
ARMC1
ALDH16A1
C15ORF53
RPL13P5
SAE1
GFOD1
LBX2
LOC151475
PHKA2
UBA6
ATG12
UBA5
FRMD8
CCP110
UBA1
LOC100507463
ASB6
DECR1
PHF23
ABCA10
SH3BGRL3
CALML6
TP53
UBE2O
MIR3609
UBE2A
PSMB3
CDHR2
PTCD2
PDP2
UBE2F
FTH1P3
NRROS
SIX5
AGFG1
FARS2
VSTM2L
ASNA1
PLEKHH3
SEC14L1
RPS15A
PSMD12
RNU6-33P
ADIRF
BTBD19
CEND1
NLRX1
MRPL49
VPS45
IL17C
SIK1
CTDNEP1
MIR497HG
BCAP29
MASTL
C9ORF116
ZFPL1
RABEP1
NMNAT1
PRX
RPL36A
CCDC22
MIR4640
RABEPK
NAA15
GPR62
VPS4A
ADAM22
FAIM
INE1
SLC43A2
PRKRIP1
RIPK1
TAGAP
GSTM1
GSTM2
SZRD1
IL16
HMG20A
STX10
SNRPG
STX16
MIR219-1
ZNF250
DTX4
SNORA47
SNORA44
MMEL1
SNORA42
CUTA
IL23A
CUTC
CDHR4
GPRIN1
JARID2
EIF5
SNORA48
INSR
HPCAL1
RBMS3
TRA2B
CMAHP
RB1CC1
MEIG1
DAD1
SPTBN1
ANKRD11
PAN3
PAN2
GDF9
ZC3H12C
KLF16
PUSL1
MIR26A2
DPP8
DPP9
NUTM2D
LIPH
DSTNP2
DPP3
SUOX
MIR574
CPT1A
CPT1C
ANXA5
ANXA4
ANXA7
ANXA6
ANXA9
C2ORF78
C1ORF35
GLTSCR1
COQ10A
MIR550A1
PCNP
IK
MCM3
MCM2
ARHGAP23
PCNX
DUSP16
DUSP11
DUSP10
DUSP13
DUSP12
SQSTM1
CSH2
LCN8
DNPH1
NOC3L
GGNBP1
POGZ
HADHB
REC8
PEX11B
GGNBP2
ISY1-RAB43
POLR2J3
LOC441009
ILF2
SLC9B2
TIMP2
ZRANB2
ELOF1
WARS2
PARL
FAM132A
ZBED3-AS1
PIBF1
ZFYVE9
DHX16
ATP9B
KIFAP3
MS4A7
RREB1
DENND2D
RABAC1
CCDC88C
RXFP4
WHSC1L1
NDUFB10
ZNF783
MICAL1
LOC153684
TSACC
CGREF1
ZNF786
ZNF785
ZNF784
GPR108
KIFC1
RNASEL
RPP40
C21ORF2
UBE2G1
RAB27A
FAM221A
FAM221B
IL10RB-AS1
DCP2
KCNN4
KCNN3
LOC654841
LOC401463
TRAF3IP2-AS1
RBM15B
HNRNPLL
MIR3913-1
CCDC83
SNORD52
MST1R
CCDC84
DDX5
DDX6
TLR1
TLR6
DAPK1
LOC286467
RNF7
TLR8
TLR9
H2AFJ
SLC19A1
ZNF217
NCAPG2
MIR4779
CCR6
MIR5680
ZNF212
SLC7A6
POM121L9P
MIR4777
NFKBIA
CCDC69
NR3C1
SLC7A1
EP400
ATXN7L3
CLTB
ZNF34
ADRBK1
TMEM116
DPEP3
FAM161B
C17ORF99
TRAF6
HAUS8
HAUS7
RMDN1
PRRT3-AS1
HAUS3
UBE3D
MIAT
TEX40
GCSAM
SLC35A2
UBXN4
EID3
SNX17
TFEB
FAF1
ASIC4
VWA9
FAF2
CXORF65
HIST1H2BE
HIST1H2BF
ABCB10
SNORD105
SLC26A6
TMEM44
SLC26A8
RRNAD1
COL6A4P1
HIST1H2BH
TMEM179B
HIST1H2BK
SSSCA1
OLFML2A
HLA-F-AS1
TNFAIP8
DNMBP
VAV1
SDC1
SIK2
SDC4
TNFAIP3
CDC20
C15ORF62
ECI1
HTT
KCP
NUP155
ELOVL1
XPNPEP3
LIN52
BEST4
MCOLN2
CARS2
ILF3-AS1
FYTTD1
GPKOW
IL10RA
CNR1
RMDN2-AS1
NAA20
SGCE
ZNF57
CNKSR1
SGCA
FLJ38576
MAPK1
MIR3684
FOXN2
DUSP4
LOC606724
REPIN1
DUSP1
SGPP1
GABPB2
LRRC8D
ZRANB2-AS2
LYL1
RBL1
PYGO2
STYXL1
ANKRD34A
DAZAP2
MIR200C
FERMT3
C22ORF15
FADS1
FADS2
LEAP2
ZMYM6NB
VPS35
VPS36
TPTE2
SPERT
BLOC1S5-TXNDC5
WDR90
METTL5
MORF4L2
NXT1
PITPNM1
C6ORF147
XYLB
MAK16
NDUFA6
PTGES2-AS1
ZNF594
KCTD5
LRRC25
PRPH2
MIR27A
MNF1
HSPA1A
ADAM15
GPR55
ADAM19
CARNS1
FAM83D
DGKZ
LOC730227
SLC18B1
CPNE3
ATP7A
CMPK2
CPNE7
PXK
SLC38A10
DGKH
PXN
USP6NL
DGKA
DGKD
ICK
NEK6
SNORA31
DNMT3A
SNORA37
GRIN2D
TPGS2
SNORA39
PSME2
COMT
USP12
ATF5
MPND
ATF4
SSBP1
SNRPC
ANKRD61
SSBP4
SNRPE
FAM63A
SBNO2
RNLS
GFI1
MIR548C
MXI1
NEK1
UNC45A
RLTPR
TBC1D10B
NEDD4L
BHLHA9
ZBTB44
[truncated: 2,089 more rows]
