# Supplementary material for: Identifying Network Perturbation in Cancer
Source: PLoS Comput Biol. 2016 May 4;12(5):e1004888. doi: 10.1371/journal.pcbi.1004888 (PMC4856318; doi:10.1371/journal.pcbi.1004888)
Supplement: S1 File — (ZIP) [file pcbi.1004888.s001.zip › files/tf_data/GM12878_15k_enh/E2F4.csv]

UBE2Q1
HIST1H4B
HIST1H4A
KHSRP
HIST1H4G
FHIT
HIST1H4E
HIST1H4D
HIST1H4K
HIST1H4J
HIST1H4I
HSPA8
PROCA1
MZT2A
MZT2B
AGK
SQLE
HIST1H4F
C1ORF112
ZNF709
KIAA0907
PPP3R1
DERL1
GPR180
ZNF701
CCL3
FIG4
PTPLB
NELFB
RNF115
NET1
MEI1
TMEM57
TMEM53
C2CD3
DIMT1
OSGEP
JRKL
C2CD5
XPC
SP1
MUC1
SP4
ZNF48
CEP89
NUP50
OPA1
CEP85
TRAPPC9
TMEM63A
SAPCD2
COL7A1
PARP16
WHSC1
TRAPPC3
TRAPPC2
ERI2
NSL1
UGCG
HACL1
ITGA7
GTF3C2
DENND4A
DOLPP1
PREB
DUSP22
UFSP2
XPO1
SCARNA13
XPO5
ZNF37BP
TTK
FBXL13
LSR
CYP27B1
TMEM260
FBXL19
MYO19
TPRN
DNASE1L2
FAM212B
FAM212A
ARID3C
GART
ANAPC2
ZEB1
PPID
RPS6KA5
ATAD5
GPSM2
PSMD11
TOP1
ATAD2
SNORD45C
SNORD45B
SNORD45A
SERBP1
SNORD111B
MRPL53
SSMEM1
METTL2B
GANAB
SESN1
SMAD4
SMAD5
VAPA
MUS81
NDUFAF7
FOXM1
NDUFAF3
NPHP4
MIR4717
LOC100506714
CTH
MIR4712
NUSAP1
ZC3H10
ARF6
DNALI1
MIR553
ZNF76
PRADC1
SNORD18A
MYLK4
SNORD18B
C4ORF47
NOL8
LOC100130275
RDM1
SMCR8
MIR19B1
DCAKD
METTL20
METTL25
CDC45
SMEK1
MGRN1
COMTD1
MIR3939
LOC100289019
DHX8
IFIH1
IPO11
IPO13
HMGB3
HMGB2
HMGB1
ZNF45
ZNF44
CHAF1A
SYCE1L
NADKD1
BIN3
GCHFR
FRG1
NFX1
RGS20
IFT80
MIR4530
RDH5
MIR4734
CDCA3
CDCA7
CDCA4
CDCA5
FIP1L1
CDCA8
MIR4736
MCM10
MND1
NOLC1
CA11
FGFR1OP
SMC4
VMA21
CYB5RL
RAB24
THAP5
THAP8
PNP
ANKFY1
MIR3153
CYB5B
WDR78
FAR1
ACTR1B
PNN
MLF1IP
SPG11
EWSR1
ZNF724P
WDR76
TRIM11
AAAS
AHCTF1
NTAN1
NQO2
SPRED2
MIR492
CHI3L2
MIR497
GTF2A1
MLLT3
ASTL
PSMB11
FADS2
PLEKHH3
ATP5SL
C7ORF55
CNPY4
LLPH
HDGF
PIP4K2B
MRPL37
MRPL35
MRPL32
RFFL
MRPL38
LEFTY1
ARRDC5
SHOX2
ARRDC1
THOC2
FKBP2
FAM120AOS
PDE8A
ZNF672
SMDT1
TIGD1
WDTC1
ZNF844
RFX1
ZNF846
RFX3
PXN-AS1
MIR940
PAK4
TIGD5
STRADA
UQCRC1
RECQL5
RECQL4
FAM122B
GTSE1
RETSAT
MSL2
DCP2
CRY1
KHDRBS1
COPS5
YTHDF3
YTHDF2
YTHDF1
LOC115110
C14ORF142
PARPBP
MXD3
RGMB-AS1
FDFT1
FAM135A
DPYSL2
TCF3
NUDT1
NUDT2
NUDT6
TK2
CKLF
PPP5C
CALML6
COX18
MEF2A
KDM3B
GAS5
LCORL
NIF3L1
MDN1
ANKRD13D
HIST1H4C
KIAA1468
TEX14
EIF2B4
AIDA
TEX10
CATSPERD
ZNF207
MAGT1
LRRC3C
ELAVL1
NAA50
NUP62
C6ORF203
TPM3
PRPF40A
UTP15
FLJ37035
AAMP
KIAA1683
TGFBR1
ETFB
NLGN2
CLIC1
KIAA0020
UPP1
YKT6
ENY2
TMEM145
C16ORF59
TMEM143
MIR4707
ATXN2L
NDOR1
EDC3
PPAN
YOD1
LY6G5B
TCP1
PPAT
ZNF33B
MIR18A
SNORD88A
FAM117B
SNORD88C
XAB2
FER1L5
DCXR
TCEB1
PRDX2
NFYA
AP3S1
MYBL1
PITX3
SMARCA2
RABL5
OTUB1
CCDC168
ZNF3
TIPIN
MIR3940
MYLK-AS1
EBP
OST4
CCT6A
OGFR
EPM2AIP1
CHCHD2
RAC3
C12ORF57
OSTC
VCP
LOC100129518
AP2A1
PBX2
PBX3
TJAP1
DPH3
MYH7B
MIR4521
DPH7
SLC16A1
NSUN6
BCKDHB
DCAF6
BOLA3-AS1
PTCH1
C21ORF58
PAGR1
MSH5-SAPCD1
RAD9A
KHDC1
TXNDC9
CMC1
RBM4B
POLR3C
POLR3K
MIR15B
GPS1
GPS2
LOC728537
LOC100130075
SNORA55
GSDMB
GSDMD
THRA
CUL9
CYP51A1
TUT1
GLO1
PLK3
CUL3
OIP5
PNKP
PRMT2
TRIM26
TONSL
CREB3
R3HDM1
TRIM23
PNKD
BRD8
BRD9
GNPAT
BRD2
CARHSP1
KAT8
CCDC28B
RBM42
ORMDL2
ORMDL3
ORMDL1
KIF5B
KAT5
CCDC28A
LYAR
TTC12
MRPL24
MRPL27
SLBP
MRPL21
PNRC2
GBA
DNAJC25
DNAJC24
GAPDH
DNAJC21
SLC31A1
SNORA81
SNORA84
ZFP91
ARHGAP4
ICOSLG
SUCO
AEN
THEM6
PPM1D
ABCF3
PPM1B
ABCF1
SRSF2
MZB1
USP42
TMEM79
DNAJB11
PPP6C
CDK2AP2
DNAJB14
TMEM70
LENG1
CHEK2
CHEK1
CISD2
CISD3
DALRD3
CISD1
TMEM129
GID8
TMEM128
TIPARP
RPUSD1
MIR4515
PTPN6
GINS2
GINS1
GINS4
SLC3A2
NEU1
GRK6
SPAG1
AGBL5
BAG6
MTRF1L
MYO1G
RTKN
RPS3
CHMP3
RPL36AL
RPS9
UTP11L
TMEM203
PSMA6
TMEM205
PSMA5
TMEM208
C2
VPRBP
ZNF101
FBXO45
HMGCS1
TSSK4
ZNF326
SNORD50A
FBXO43
FBXO42
DCDC2B
SRI
FBXO48
SH3BP5L
GUCD1
MIR5001
SNORD16
SNORD17
AKIRIN2
RPSA
EIF2AK3
SNORD19
TAPBP
AGPAT5
AGPAT1
SCARNA14
C5ORF54
SCARNA18
CSNK2B
TMPO
C11ORF68
PEX19
MIR4738
MPDU1
PSMD12
PEX14
GCDH
LRRC28
EIF1B
RPL27
RPL26
NAP1L4
FRAT2
RPL23
RGS5
LPCAT3
SLC16A13
PRRC2A
PIGA
PIGG
PIEZO2
PIGK
ZNF891
PIGN
PIGO
TMEM194A
TMEM194B
ILKAP
P2RY11
WRAP53
PIGX
KIAA1143
ANKLE1
RAD54B
CCDC171
LOC151484
SNHG12
ABHD8
C2ORF81
RDH10
WBP2
WBP1
EMC4
DEDD2
ASMTL-AS1
TM2D2
RGL2
MTBP
METTL2A
ZFAND3
CANX
CEP128
ALLC
MIR4517
HSPD1
RSBN1
EIF1AD
PTP4A2
C21ORF49
ABCB6
NKIRAS2
MIR3202-1
IFI35
FAM76A
LOC100289361
MIR451B
ATG2A
TOB1-AS1
C3ORF38
NUCB2
SOCS4
NKIRAS1
ABCB8
WDR53
SRPR
PCNA-AS1
MBTPS1
MAF1
EEF1D
SWT1
CCNF
TERF1
CHTF8
C19ORF24
EEF1G
NDUFAF1
TRIM39
TRIM38
RASSF1
PTPMT1
TRIM37
MBLAC1
G6PC2
RAB5A
USHBP1
LPPR2
HCST
DBIL5P
CCHCR1
THAP10
ADAM9
RSAD2
RSAD1
FAM200B
ATP5C1
MIR639
PLEKHJ1
MIR142
MIR141
MIR636
GID4
MIR632
LOC100507373
TMEM245
TSC1
LENEP
FLYWCH1
HMBS
MRPL15
MRPL18
PSME2
CDC25A
RNF44
C11ORF30
RNF41
CAPS
POLR2E
ZNF823
DCUN1D2
DCUN1D3
C1ORF148
ZNF827
POLR2B
POLR2M
POLR2L
EFHC1
POLR2I
PBK
PLSCR3
RMDN2-AS1
USP51
GTF3A
ASCC2
AGO1
DDA1
METTL21B
GAMT
MIR93
SMC5
CKS1B
MAPK14
PAXBP1
HIST1H3H
CKLF-CMTM1
BTG2
FAHD1
ZNF625
HR
SNORD105B
RPL4
APAF1
RAP2B
HELLS
RAP2A
TMPO-AS1
DDX21
ZFP36L2
GGA3
LOC100507250
PLCD3
TMEM120A
HIST1H1A
FHOD1
ANKZF1
SOS1
MIR148A
MEIG1
TACC3
GJC2
CHPF2
PIAS1
DDX12P
PIAS4
PSMB8
ZNF131
ZNF132
PSMB3
TMEM230
HIVEP2
MKI67
TMA7
LPXN
ZNF317
JUNB
JUND
HIST1H2AM
HIST1H2AL
HIST1H2AI
HIST1H2AH
HIST1H2AK
HIST1H2AJ
HIST1H2AE
HIST1H2AD
P2RX3
TBC1D31
RMI1
P2RX7
STX18-AS1
SNORD20
THAP11
SNORD25
SNORD27
SNORD26
HADHB
SNORD28
ESCO1
SNORA16A
MLH1
LTN1
SNORD7
SNORD2
NACC2
ACOT13
VPS13A
SNORD18C
VPS13C
SIN3A
TRAF2
RMDN3
PPAN-P2RY11
SCAF11
SNORA75
AP4M1
TMEM160
KBTBD4
RTF1
FOXN2
PTGES2-AS1
PMVK
GRIN2C
PIF1
GNA13
EMG1
ATF7
ATF6
TBC1D10C
SDHD
SHARPIN
ATF2
TAP1
TAP2
ZCCHC17
BUB1B
SUMO1
SUMO2
TMCO6
CCDC147
CCDC146
PPWD1
CCDC148
SMG5
SMG7
DLG2
OARD1
SMG9
TOR3A
LANCL1
LMBRD2
WEE1
HIST1H3F
LOC729852
METTL15
B3GALT4
NPR1
SLC38A1
CAMK2D
PCBP1
OSBPL9
IFRD1
OSBPL3
UBE4B
KAZALD1
VPS9D1-AS1
TUBB4B
LOC100506100
POLH
SNRNP25
STARD9
ZSCAN12
STARD6
STARD7
ARHGAP19
PTRHD1
ANO8
ANO9
NFU1
ODF2
RAB7A
CELF1
C22ORF29
KRR1
POLR1E
MIR3188
GPR137C
FAM64A
STIP1
C14ORF1
CHKB
WDR46
WDR48
MIR1908
NAIF1
CDC25C
ANKS3
TNFRSF8
H3F3B
LRRC29
C19ORF38
ALPK1
MAPK1IP1L
TOMM7
SENP3
MAP3K8
TMEM170A
C5ORF30
MIR4784
SNORD48
DCDC1
ING1
ING2
CENPBD1
CSNK1A1
DNAJC7
RING1
TTC33
TTC32
CD14
WDFY2
POLR2A
PARK7
ECHDC1
WDR83OS
MIR191
LOC442075
ASH2L
SNIP1
C5ORF24
C7ORF55-LUC7L2
ANKRD32
SNORD44
SNORA60
SNORA61
SNORA62
SNORA63
ITPRIP
RPL23A
FLJ10038
RHOG
POLR2K
INTS4
EEF1A1
DDB2
BSG
NUGGC
RIF1
CTF1
ZNF83
GSG2
CEP41
ZNF85
SS18
IFITM4P
SLC27A5
HMX2
STARD3NL
ZFYVE21
ZFYVE20
TBCK
TPCN1
GEMIN2
AK2
SLC17A7
LMO4
TBCA
APOBEC3B
MIR19A
MIR3654
LOC100130348
CDK5RAP2
MMD
CDK5RAP1
MIR3652
SNORD42B
KRBA2
GEN1
FAM109B
ERF
MAZ
MIR1236
LARS2
PRR15L
ERAL1
SHC1
DDX17
TOB1
DDX10
TOB2
CDK13
MIR548AR
RNPEPL1
TMEM55B
ZBTB49
GZF1
KLF1
MTRNR2L2
PSMC3
N4BP3
HEATR1
MDC1
KIF18A
KIF18B
FAM216A
TRIP10
BRMS1L
SEC61B
MEX3C
MGC2752
MIR4999
SETD8
SNORD30
SNORD31
MAP3K11
C16ORF95
NCL
RNF121
SLC1A5
APITD1-CORT
RPL11
FLJ37201
MIR4751
MIR4750
PRC1-AS1
IMMP2L
RAB33A
IPMK
FAM60A
DHTKD1
LRRC42
LRRC45
LRRC49
MIR1244-2
MIR1244-1
C2ORF69
UBXN11
RARA
DNTTIP2
MIR4520B
FNDC8
TSFM
TMEM107
EIF3B
B3GNT8
EIF3E
EIF3F
FGFBP3
PWWP2A
ARMC10
MTMR6
ARMC12
TMEM104
NABP2
GINM1
CCNL1
CDKN2C
TBCCD1
CDKN2D
DAAM1
C9ORF171
C9ORF173
FCHSD2
CCDC151
GUK1
EDEM3
NMT1
CCDC159
WRAP73
CSTF2T
TRAIP
UBA52
CNFN
TIAL1
PLAGL2
C15ORF41
FAM24B
ARPC5L
MESDC1
MESDC2
SYF2
CCL4
NDUFC1
FUBP1
EXOSC6
HCCS
TULP2
TULP3
EXO1
EXO5
ATRIP
ZC3H18
UBP1
RHNO1
FARP2
SSC5D
KRT18P55
MANSC1
LOC256880
MIR3191
SDSL
FBRS
DEPDC1
DEPDC5
ALKBH6
VPS52
VPS51
ALKBH2
EEF1E1
CDKAL1
TRNAU1AP
TMEM126B
SCYL2
RCOR3
STXBP2
ATR
MIR611
PDE11A
DNAJB9
SKP2
DNAJB1
ERCC6L
VKORC1
ZEB1-AS1
FANCG
FANCC
FANCB
FANCA
HNRNPAB
KDM6A
FANCM
FANCL
PATL2
DIDO1
TTC23
SLC2A1-AS1
EXOC2
CA5A
HNRNPA3
HNRNPA0
HNRNPA1
RCL1
ENO1
ENO3
SNORA51
SNORA53
SYCP2
NPAT
TAOK2
CIAO1
CHAMP1
EXOC4
GOLT1B
GRIK5
NRARP
OIP5-AS1
CDK1
TRAPPC6B
CBX3P2
CALR
CEP57
MSH3
MSH4
MSH5
SPECC1
CNIH2
BRWD1-AS1
RGL1
ATG16L1
ATG16L2
ADCK5
ADCK3
DNAJC17
NARFL
CTXN2
MTX1
ARHGDIA
KCTD21-AS1
MIR877
MGAT4B
ZFP36L1
HIST1H3B
HIST1H3C
METTL21D
RER1
HIST1H3G
HIST1H3D
HIST1H3E
HIST1H3J
PCNXL3
UCP2
MIR1227
AGTPBP1
HIST2H2AC
PM20D2
DDX23
SEC11C
DDX25
DDX24
PFKFB2
PFKFB4
TYMP
TWISTNB
FKBP15
RPN2
FBXO15
PPIL1
PPIL2
PPIL3
PPIL4
PKD2L2
CWC27
MIRLET7F1
PPP1R3F
PPP1R7
PPP1R3D
C9ORF40
C9ORF41
C9ORF43
SNORD47
MAP3K7
PARD6A
MAP3K5
PLA2G6
ATP5J2
MARCKS
ZNF574
NUP214
TPGS1
SNORD93
NUP210
SETDB2
LUC7L2
ATPAF2
CCDC77
SNORD42A
MIR4745
CCDC78
PASK
PPP1R37
RPL15
TMEM109
PRR14L
CHERP
SNORD4B
SNORD4A
SETD5
SETD6
NME4
NME6
DZIP3
NME2
NME3
MIR3676
ZAR1L
C17ORF85
SPEN
ZCWPW1
B4GALT7
TACC1
MIPEPP3
EMD
ZFYVE26
CLSPN
MATR3
SNORD119
TIMM8A
SNORD110
SNORD111
DAXX
STIL
CDC16
PINLYP
PNPLA8
CLUH
PSMB9
KIAA0196
ERP29
CCM2
SFPQ
LOC100507463
PHF20
PHF23
C21ORF91
NAA15
UBE2M
KIF20B
UBE2C
ST8SIA4
CDHR4
UBE2F
LOC147646
SHQ1
PSMB1
HLTF
TOP3A
UBE2T
ASNA1
MIR7-1
SEC14L1
RPS15A
IMMP1L
BTBD19
LOC389247
BTBD10
PCF11
CTDNEP1
SIK2
PNO1
BMP2K
APOLD1
NDUFA4
RABEPK
WBP11
MIR661
UAP1L1
TP53
HNRNPK
MAEA
SNRK
SZRD1
FARSB
FARSA
SPAG5-AS1
STX16
STX18
MIR219-1
ZMPSTE24
CDHR2
DCAF16
COLGALT2
SNORA44
SNORA42
SNORA41
C16ORF80
C12ORF4
TTF2
BIRC2
EIF6
PDCD6
PINX1
HIST2H2BE
NOXA1
ANKRD17
GNN
HIST1H2AG
SPTBN1
ZNF814
LOC100131347
KLF16
CBR4
DPP8
POLE4
RMI2
WDR62
HIST1H2AB
PCNA
CEP68
STK36
MIR20A
CEP63
PDCD4
MIR26B
MNS1
DFFA
MCM7
PCNP
IK
SNORD22
MCM3
PCNT
DUSP15
FAM53C
SQSTM1
SAMHD1
AGFG2
NOC3L
RNFT1
HSPB11
GSTCD
REV3L
SECISBP2
ESCO2
COQ5
TMEM167A
COQ6
UFD1L
COQ2
PARS2
MRGBP
THAP9-AS1
EPO
CHMP2A
PI4K2B
ATP9B
PATZ1
DHX15
HIBADH
NUP43
FAM24B-CUZD1
NHLRC2
ZNF142
BCS1L
ZNF146
LIPT1
RXFP4
COX8A
GPR108
LYN
LMAN1
BRICD5
C21ORF2
SAFB
FAM221A
ZNF367
CDC6
LSG1
QTRT1
DOHH
HNRNPLL
CWC15
H2AFV
BRSK1
SNORD51
SNORD52
PYCRL
SNORD54
SNORD56
SNORD57
CDC7
LOC100506713
ZNF567
RNF4
STMN1
KATNBL1
NFKBIB
ZWINT
ZNF219
C16ORF86
CLTA
HSPBAP1
CLTC
MIS12
ADRBK1
DPEP3
NMD3
C17ORF98
PLAC8
HAUS4
TRAF7
PRRT3-AS1
HAUS3
UBE3D
GTF2H3
LOC388553
EID3
FAF1
FLJ37644
HIST1H2BD
HIST1H2BF
HIST1H2BG
SNORD105
HIST1H2BB
DBP
HIST1H2BL
HIST1H2BM
MTFR2
HIST1H2BO
HIST1H2BH
APLF
HIST1H2BJ
HIST1H2BK
SLC25A40
OLFML2A
HLA-F-AS1
CDC26
TAF11
MIR497HG
CDC23
TNFAIP3
CDC20
C15ORF62
FAM105B
NUP155
ACTR8
IPO4
LIN54
LIN52
LRRC57
RANGRF
FOXP3
FBF1
LOC100133315
CARS2
FAM122C
CWF19L1
MSL1
TNPO2
TNPO1
NR6A1
GCN1L1
MAPK6
PPP1R12A
PPP1R12B
COPS3
DUSP2
GABPB2
LRRC8A
RBL1
ELL
GEMIN8P4
COPS6
RDX
FADS1
ANKS1A
VPS35
PPOX
WDR91
HCG17
METTL4
SYNGR4
PITPNM1
TBC1D15
RPL35
NUMA1
KCTD9
MIR671
HSPA1B
ADAM17
CACTIN
ELOVL6
HSPA1L
MED9
HCFC1
CMPK2
C1ORF200
PDZD11
DNASE2
FOXRED1
LOC374443
MIR200C
NCKAP5L
DNMT3A
SNORA39
SNORA38
USP12
U2AF1L4
USP15
SNRPA
NPM1
SSBP4
FAM63A
SBNO2
SBNO1
BRAP
RNF167
RBM17
RHCE
RNF168
TMEM27
TBC1D10B
UPF3B
ZBTB45
GPR62
MYO7B
ZDHHC17
SCFD2
CRKL
ZDHHC12
CTC1
FAM222B
DAND5
POGLUT1
ANP32E
UBAC2
CSRNP2
FDXR
TYK2
AKR1B1
SUPT5H
ALMS1
BTAF1
MIRLET7D
ESPL1
MRPL51
PRIM2
YAF2
CMTM1
ZNF688
WDR70
SF3A2
HSP90B2P
LARP7
ZNF682
ZNF687
IQCC
FXR2
IQCG
IQCD
TNKS2
TTI1
ZNF175
DDX42
LMLN
ANGPTL6
GADD45GIP1
POP7
RHBDD3
SRSF11
NPW
GPR113
CTCF
ACTA2
C12ORF73
C12ORF75
PAQR4
SYNE4
LSM14B
JOSD2
PDS5A
UBE2D3
SNORD35B
PDS5B
SNORD65
C12ORF60
SNORD60
TPK1
SNORD69
HSCB
CHCHD3
APOE
BUB3
STX10
PAICS
UBXN2A
ARID2
ZNF513
TRPT1
GCK
CCDC51
TMEM127
TSPYL2
CCDC59
MIR4766
BLOC1S5
NCAPD2
SLC39A8
MMACHC
SLC39A3
RTTN
SLC39A5
SLC39A7
C17ORF62
PSIP1
MIR106B
EMC9
SLC35B4
FLOT2
EMC3
SNORD76
EMC1
FLNA
NAB2
SMC5-AS1
MIR3529
DHCR24
CLCC1
OTUD3
PELP1
MBOAT7
AKAP11
SPSB3
CDC42SE1
HINT1
HINT3
NEDD8
NEDD1
SMC3
SMC2
NEDD4
METTL18
SMC6
FAM185A
SFR1
PTTG1
SLCO4A1
MIR378F
SEC22C
STYX
ROM1
EIF5
SCAF4
TNKS1BP1
SNORA48
CDCA7L
LRP4-AS1
C1ORF174
NAA35
LOC100129726
NTN3
TP73
ABT1
RPS10P7
ATAD2B
EFHB
RBM4
SCAF1
CHKB-CPT1B
C18ORF32
DHX40
MIR301A
MIR3655
MIR301B
WDR81
MIR3651
TXNL4A
NDE1
DIP2A-IT1
PGD
CCNA2
ATP13A1
MIR4437
VPS29
ESYT1
IMPDH2
SKA2
EVPLL
PGP
CXCR4
PAN3
QRICH1
ADAT1
ADAT3
ADAT2
E4F1
COX10
MIR641
CRBN
MIR643
E2F7
CA9
E2F3
E2F2
E2F1
EXOC5
FBXL20
C1ORF234
CEPT1
E2F8
SNORD29
ACBD6
ACBD4
TMEM198B
SNORA20
SNORA21
LINC00959
BRI3BP
TUSC2
CRAMP1L
SNORA28
SNORA29
RAD18
MIF
TIGIT
NUDCD1
IZUMO4
TNRC6B
TNRC6A
FGF14-AS2
DDX39A
GMCL1
MKLN1
C5ORF22
DMC1
CENPO
CENPM
CENPL
CENPK
RAB5C
SENP3-EIF4A1
CENPF
CENPE
HERC1
CENPB
PEX11B
CENPW
CENPQ
MIR425
MIF4GD
CYLD
MRPL46
PLEKHA3
MRPL49
MRPL48
PROS1
RRAS
CPT1B
TRIM39-RPP21
ATP7A
DHX35
DHX37
MPHOSPH8
NEK2
MIR130B
NEK8
DDX55
MT1L
MTR
FAM129C
ZNF764
ZNF766
DHPS
BUB1
RNPS1
C12ORF65
ZNF182
C1ORF35
NUPR1
ALYREF
GLTSCR1
ZNF24
SNORD70
CNGA4
SNORD77
SNORD74
SNORD75
SNORD78
SNORD79
MIR1301
MIR550A1
NASP
GAS2L3
MCM6
TBP
DNAH8
MCM5
DOPEY1
SNORA9
MGC45922
WDYHV1
SNORA4
SNORA6
NUDCD2
TNKS
LOC143666
ADSS
TMEM134
RPS6KB1
TCERG1
GPR15
CCDC41
GPBP1
IFI27L1
EID2B
GMNN
ATP6V1A
WDHD1
RPL41
INTS12
C17ORF75
LOC100128885
TRIM33
MYH9
ENO1-AS1
ZNF341
ZNF346
RANBP1
RANBP3
ZNF430
KIAA0430
MRGPRX3
C1ORF101
AIM1
GNB2
HN1L
AGAP3
MERTK
ZW10
UHRF1
CSPP1
RSRC2
STX4
SLC23A1
PUM1
MYO9B
SCARNA9L
ZBTB8OS
LOC100288181
POLA1
PHF12
PHF19
LOH12CR2
EZH1
FGD6
TRMT2A
CCNB1IP1
ECE1
PRSS8
GBAP1
DRG1
RAVER1
PITHD1
NDUFS1
NAA40
YWHAQ
REC8
PCBP1-AS1
SHPK
AURKB
ZBTB1
KRI1
ATAD3A
ZBTB4
NR4A2
NR4A1
CD27-AS1
CDC42EP4
SYNGAP1
MGAT1
MIR22HG
TMEM68
CASC5
PXMP2
PXMP4
COQ7
CHST11
VAMP2
MIR4443
CSTF1
CSTF3
LOC100289092
BOLA1
M6PR
PITPNC1
POU2F1
AGER
FAM213B
C17ORF61-PLSCR3
CCNT2
KIF2A
KIF2C
CREBZF
SNORD12
C1ORF228
LOC728431
STAP1
QPCTL
BRCA1
ANKRD46
DMAP1
VRK3
VRK2
SNORA15
WNK1
ANKRD49
SNORA13
MEFV
ACOT7
TRMT61B
SCARNA1
USP37
TOR1AIP2
MORN1
MORN3
KIF24
RNF187
RPL39L
RBBP6
RBBP5
KIF22
SNHG5
SNHG6
RAB42
SARNP
NUCKS1
ZBTB22
GBF1
ZBTB25
DOCK8
FAM208A
DOCK2
MED20
PTPLAD1
MED25
MED27
SAAL1
CC2D1A
XRCC1
XRCC3
XRCC5
TRAPPC6A
KANSL3
UNK
KANSL1
LIM2
SEC1P
NMRAL1
MEIS2
NARR
GALT
TROVE2
NARF
RBM39
RIC8B
PLCB3
DNAJC25-GNG10
ZNF140
LOC93622
PHRF1
PTPDC1
PARP3
TP53INP1
PAPD7
SNORD88B
YTHDF3-AS1
LMNB2
LMNB1
ESR2
CAAP1
CST6
CD274
MRPS25
CDC14B
CDC14A
MELK
PPP2R5E
CEP19
PHF2
PPP2R5A
PPP2R5B
PHF1
MSMO1
SMIM12
SH3YL1
SMIM14
DSN1
LOC100129858
TBX6
FBXO5
SNORD87
KCNA7
SH3GL1
SNORD82
SNORD81
SNORD80
SPACA5B
JMJD6
ANKMY1
CSTF3-AS1
SS18L2
UBALD1
FHL3
PRDX5
GOLGA5
SUV420H2
ACACA
ZNF785
RPS20
SLFN14
SLFN11
RPS28
RPS29
APPL1
UCHL5
ZNF789
DNAJC9
MIR3610
CTDSPL2
ATL1
PRRT2
MIR5092
[truncated: 974 more rows]
