# Supplementary material for: Identifying Network Perturbation in Cancer
Source: PLoS Comput Biol. 2016 May 4;12(5):e1004888. doi: 10.1371/journal.pcbi.1004888 (PMC4856318; doi:10.1371/journal.pcbi.1004888)
Supplement: S1 File — (ZIP) [file pcbi.1004888.s001.zip › files/tf_data/GM12878_15k_enh/EGR1.csv]

UBE2Q1
UBE2Q2
RNF10
RNF11
RNF13
REM2
MZT2A
MZT2B
PMM2
PMM1
C6ORF120
ZNF709
ZC3H10
ZC3H13
RNF115
ZC3H14
SPN
RNF111
ZC3H18
GRIN1
DHX8
DHX9
LOC441204
XPC
SP1
GRINA
SP3
SP4
SPPL3
GOLIM4
OPA3
RAB40C
COL7A1
KLLN
SPPL2B
NSL1
UGCG
ATP2A1
ATP2A2
ITGA4
ITGA7
CXORF40A
CXORF40B
DENND4A
DENND4B
DENND4C
CAPN10
PHLDA1
PHLDA3
UFSP2
FBXL13
FBXL12
TIPRL
FBXL14
FBXL17
FAM169A
FBXL18
KANSL1-AS1
TPRN
GRN
ITGAX
HLCS
ITGAV
PREP
ITGAL
FAM134C
TRERF1
SMAD7
SMAD1
SMAD2
SMAD3
MUS81
LOC100506054
IGF2R
FLJ16341
CYFIP2
ERICH1
TCEA2
TCEA1
ABCD1
BFAR
CCDC116
CCDC114
RLF
CCDC113
CCDC110
CCDC111
ATP1A1
MGRN1
SPHK2
IPO11
CUEDC2
IPO13
CPEB2
SRBD1
FRG1
C2CD5
MIR4530
LOC100289495
SP2
KISS1R
NUP93
ATG4C
ATG4B
ATG4A
CFI
PNP
ANKFY1
TPT1-AS1
PNN
CFP
DYNLL1-AS1
HAMP
SIDT2
SIX4
SIX5
MR1
CNPY4
HMG20A
HMG20B
SHOX2
SYPL1
RFX1
RFX3
IBA57
TMEM179B
UQCRC2
XPNPEP1
UQCRC1
ADNP
KHDRBS1
TARS2
DPYSL2
NCBP2-AS2
SET
BOP1
CYP1B1
CKLF
PMS2P4
PRR7-AS1
KDM3B
KDM3A
HSD17B10
NIF3L1
TMC6
APIP
EIF2B4
NFATC2IP
TMC8
LOC100129973
RSPH9
TMEM14B
LURAP1
LOC646719
CLIC4
NLGN2
LRSAM1
LARP4B
TMEM147
TMEM145
TMEM143
MIR4709
MIR4700
API5
SOWAHC
FAM32A
FER1L5
ENTPD3-AS1
ZMAT3
ZMAT2
TSNAX-DISC1
MYBL1
NR1D1
NR1D2
MYBL2
ZNF3
ZNF8
ZNF664-FAM101A
RPS14P3
MYLK-AS1
TSC22D1-AS1
OGFR
RAC2
RAC1
VCP
CPLX3
AP2A2
PBX4
PBX2
PBX3
NSUN3
NSUN2
NSUN5
NSUN6
PTCH1
PAGR1
RAD9A
RRP7A
RRP7B
PDF
B3GAT3
CPPED1
LOC728537
CALM2
SPG21
CALM1
GSDMA
GSDMB
GSDMD
DLGAP4
DLGAP5
C19ORF12
HRH3
CLCN3
CLCN2
CLCN6
FBXL19
INO80B-WBP1
BRD8
BRD9
BRD7
BRD1
BRD2
BRD3
DNAJA3
DNAJA1
PTPN12
PTPN11
C7ORF43
AKT3
LYAR
LYRM7
C7ORF49
CSF2RB
MRPL24
MRPL21
MRPL20
MRPL23
LYRM4
GAB3
LOC100506844
SNORA81
ZSCAN9
SNORA84
SRSF6
SRSF1
CHD1L
SRSF3
MSMP
LOC100131655
MZB1
VIL1
DNAJB14
RNF139
GID4
CISD3
CLNS1A
SUPT20H
TSHZ1
GID8
ZNF581
ZNF580
TIPARP
ZNF584
ZNF589
MIR4688
ASUN
MAP3K5
PSD
CAMKK2
CAMKK1
MTRF1L
ARHGAP5-AS1
MYO1G
MYO1D
MYO1C
RPL36AL
DENND6B
CHMP6
LOC100652758
PGBD2
PGBD3
PGBD1
SULT6B1
LY6G6C
ZER1
PPAPDC1B
FAM188A
FAM160B1
ATAT1
TSSK6
LOC100506469
TSSK4
FAM214A
FAM214B
SRL
SRM
SRR
FAM220A
LGALS1
AKIRIN2
AKIRIN1
EIF2AK3
EIF2AK2
TDG
HP07349
MYO19
FAM136A
MIR210
TRNT1
LMLN
HILPDA
LRRC27
LRRC25
LRRC24
MPDU1
LRRC20
LRRC29
TIMM17B
TIMM17A
GCNT1
LPCAT4
LPCAT3
LPCAT1
PIGG
PIGM
PIGO
PIGP
PIGQ
TMEM194B
ILKAP
WRAP53
PIGW
PIGX
PIGY
PIGZ
TMEM72-AS1
ELAC1
ANKLE1
ANKLE2
INPPL1
SRRM1
CCDC171
SRRM3
CCDC174
CCDC176
PDK1
SUN2
PDK2
EBP
LNPEP
SEC61A1
SEC61A2
TM2D3
MIR193A
MIR193B
ZFAND6
PUF60
ZFAND4
ZFAND3
SLC39A13
MIR4513
MIR4515
MIR4514
MIR4517
MIR4519
RSBN1
EIF1AD
ARHGAP22
ARHGAP21
ARHGAP27
MTX3
C21ORF49
DDIT3
DDIT4
MTX1
LOC284889
RBFA
NKRF
PMF1-BGLAP
ATG2A
ATG2B
KIAA0586
DR1
SWT1
FOXM1
RASSF1
PTOV1
PTPMT1
RASSF2
RASSF5
RASSF4
RASSF7
VMO1
LPPR2
DBIL5P
CHD1
MIR639
CHD4
CHD9
MIR142
MIR141
MIR636
MIR631
CAP1
MIR632
NPC2
NPC1
LINC00324
LINC00327
TTC4
RAB3GAP2
IL4R
BHLHA15
RAB3GAP1
CAPS
DYNC1LI1
DYNC1LI2
TPRKB
ETHE1
MPG
PRDM15
PRDM10
MPI
CHKB-AS1
RER1
MPZ
SGSM2
KDM1A
GRPEL2
HIST1H3J
HIST1H3I
BTG2
BTG1
SRD5A1
ZFP36L1
ZFP36L2
GGA1
GGA3
GGA2
LOC100507250
TSNAXIP1
FHOD1
PKD2
PKD1
C9ORF16
GJC2
PFKFB1
PRKACA
PSMB9
PRKACB
PSMB7
ZNF131
ZNF133
PSMB3
PSMB2
HDHD1
TALDO1
SPRYD7
DPRXP4
TBC1D31
RMI1
RMI2
CORO7
SNORD21
SNORD20
SNORD24
KCNK4
KCNK6
CRY1
MLH1
NACC2
VPS13D
NACC1
SH3KBP1
VPS13C
MIR4726
MIR4723
KIAA0556
MIR4721
TMEM164
FOXN2
REPIN1
NICN1
PMVK
GNA15
KLHDC8B
GRIN2D
GNA11
SH2B2
PRKAR1A
TAP1
TAP2
PRKAR1B
IL6ST
DBN1
SAR1B
CDC73
C15ORF39
LMBRD2
WEE1
LOC100289511
SRFBP1
BCAT2
BCAT1
LINC00441
MACROD1
ZBTB33
DBNL
SEP15
AKAP8
EIF2A
TMEM170B
RRP1B
LOC730183
RAB7A
HSP90B1
KRR1
MIR3189
MIR3188
FAM64A
TMEM132A
PEG10
CETN3
NAIF1
DIO1
H3F3A
C19ORF38
CCL27
ALPK1
MAU2
PHRF1
MAP3K8
CUX1
BRF2
BRF1
DNAJC8
CSNK1A1
CAMSAP2
DNAJC5
CAMSAP1
DNAJC2
GOSR2
PTPRVP
GOSR1
RRP15
C7ORF55-LUC7L2
SNORA68
ZNF839
SNORA65
SNORA66
SNORA67
SNORA60
SNORA61
SNORA62
SNORA63
LRIF1
PHAX
LIMD2
LIMD1
RNF151
NUGGC
CTF1
TBPL1
IFITM4P
ZFYVE21
ZFYVE20
ZFYVE27
TPCN1
RAB33B
SLC17A7
UBFD1
TRPV3
CDK5RAP2
CDK5RAP3
TRPV2
PDDC1
AP5B1
CHMP4A
CHMP4C
BAX
BAD
CDK19
TOB1
SLC37A4
TOB2
CDK12
CDK13
CDK16
MIR548AN
NEO1
GZF1
PIP5KL1
ZNF302
BFSP1
FAM216A
MMP28
SEC61B
MTERFD2
MTERFD1
CTSZ
NCL
PPP3CA
PPP3CB
LOC646903
MMP23A
LRRC46
LRRC49
LOC284648
B3GNT7
FNDC8
B3GNT1
B3GNT2
TSFM
B3GNT8
B3GNT9
TEX22
TBCCD1
HLA-DRB5
CCDC152
CCDC153
CCDC150
CCDC151
GUK1
CCDC159
WRAP73
PCED1A
FUBP3
CTBP1-AS2
CWC27
YJEFN3
SAP30
TCP11L2
CNTROB
MANSC4
MANSC1
MIR1914
FCF1
ATP6V0A1
TBC1D4
ATM
SMPD4
ATR
LOC100289230
PDE11A
ATP5A1
AAMP
HYPK
UCKL1-AS1
TTC25
DOT1L
PATL2
TTC23
CARS
ENO1
ENO2
ENO3
CITED2
SYCP2
NPAT
TAOK2
CNOT6L
LLGL2
ACOX1
OIP5-AS1
NSMCE2
CBX3P2
PTK2
PTK6
RABGAP1
ITGB3BP
RCSD1
GAL3ST3
ODC1
BCDIN3D-AS1
ARHGDIB
NANP
KCTD21-AS1
MIR877
AP2S1
CES2
EBF1
FFAR3
LMNA
FFAR1
MDP1
DDX21
DDX20
ZNF157
DDX24
C1ORF189
LOC100505695
C1ORF186
SAC3D1
FKBP14
UBE2J2
FBXO10
FAM3C
FBXO16
FBXO17
FBXO15
GGPS1
MIRLET7F1
SNORD48
SNORD43
TRUB2
SNORD47
RNPEPL1
PARD6A
SNORD44
PLA2G6
MARCKS
GDPGP1
ERBB2
CCDC77
ATPAF1
MIR1244-2
MIR4745
PEX26
MIR4749
CCDC78
CGRRF1
TMEM109
HIST3H2BB
SNORD4B
SNORD4A
TMEM107
TMEM104
BRK1
C17ORF85
SPEN
ZCWPW1
MANEAL
LOC100506639
PAIP1
TIMM8A
TIMM8B
CDC16
AHNAK
UNC50
LBX2
LOC151475
CCM2
CCP110
FRMD6
PKNOX1
GNAS
C12ORF4
PTCD3
DSCR3
PTCD1
GNAL
MMP24-AS1
AGFG1
ASNA1
RPS12
RPL18A
EHMT1-IT1
CEND1
VPS45
BCAP29
TMCC1
MAF1
NMNAT1
NAA16
EPB41L2
EPB41L5
PLEKHM3
VPS4A
VPS4B
GMEB2
SLC43A3
SLC43A1
C17ORF59
SETD5-AS1
RRP36
SZRD1
OR1F1
PPP1R15A
PPP1R15B
GPAA1
PALB2
SNORA44
SNORA45
SNORA42
SNORA43
SNORA40
SPDYE5
SPDYE6
SNORA48
INSR
HIST2H2BE
SPTBN4
ZNF816
SPTBN1
LOC100131347
KLF12
KLF10
RNF170
KLF16
TFAP2E
LOC100508120
FLJ20021
FGGY
PCNA
SLC44A1
SLC44A2
ZBTB7A
ZBTB7B
MSI2
MIR26B
PCNP
PCNT
PCNX
CD99P1
ENGASE
PCAT6
RPA1
C1D
TENC1
NDUFS2
NDUFS3
NDUFS6
NDUFS7
COQ5
COQ4
LOC100506804
LOC441009
ILF3
ZRANB3
ZRANB2
CHMP2B
CHMP2A
ATP9B
RREB1
FAM24B-CUZD1
DENND2D
WWC3
RABAC1
LIPT1
WHSC1L1
MICAL1
PHC3
GPR108
SMDT1
BRICD5
STK4-AS1
SAFB
EMC10
LOC654841
MGMT
HTT-AS1
H2AFZ
TMEM189-UBE2V1
RNF6
RNF7
RNF4
H2AFJ
NCAPG2
C10ORF105
MIR5680
PPP1R21
CLTC
CLTB
TMEM59L
LRRC61
NGLY1
DPEP3
TEX40
LOC653712
MSANTD3-TMEFF1
ISCA1
ISCA2
FAM118A
SIK3
SIK2
MAP7D1
ACTR8
ACTR6
ACTR5
XPNPEP3
ACTR3
MALSU1
GPANK1
WBSCR22
RECQL4
LOC100133315
IL10RA
CNR1
CNR2
MSL2
POLDIP3
MIR3684
GTDC1
LOC606724
C22ORF15
ANKS1A
YTHDF2
SPERT
GLB1
ACTRT3
PITPNM1
CDIPT-AS1
GTSF1
MIR671
ADAM15
ADAM17
LOC730227
CPNE8
CPNE3
CPNE1
CPNE7
U2AF1L4
GDE1
SNRPA
SNRPG
SNRPE
FLJ37453
ZDHHC14
ZDHHC17
ZDHHC16
ZDHHC13
ZDHHC12
PRKAG1
PRKAG2
ZDHHC19
ZDHHC18
HIPK3
HIPK2
HIPK4
DUSP22
LEMD2
NAPA
YAF2
RBM14
RPSAP9
DDX49
DDX41
DDX42
DDX47
DDX46
ZGPAT
ATMIN
ELAVL1
CDKN1B
CDKN1A
UBE2D3
SNORD65
SNORD66
SNORD61
SNORD60
SNORD63
SNORD69
APOE
FARSB
APOM
CCDC51
FOXJ2
MIR4769
SNORD91B
CCDC57
CCDC58
CCDC59
USP27X-AS1
TMEM129
TMEM128
PAXIP1
NUFIP2
MIR219-1
VPRBP
C17ORF62
C17ORF66
C17ORF67
SLC35B1
FBXO36
SLC35B2
FBXO30
FBXO31
USE1
FBXO38
ATP5L2
PELP1
MBOAT7
MBOAT4
SPSB2
HINT2
HINT3
SLC25A53
SLC25A51
UNC79
CDC37
ALAS1
BRWD3
BRWD1
KIAA0513
SEC22C
AIP
CDCA7L
APBA3
SPIN2B
EFHB
MORC2
UNKL
CHKB-CPT1B
GPATCH2L
ANKRD17
VPS25
ATP13A1
GNN
VPS28
FAM60A
PRKRA
LRRIQ4
IL2RB
ADAT3
ADAT2
TTBK2
PLEKHO1
E2F6
E2F5
E2F4
E2F3
C1ORF234
MAGEF1
ACBD7
PPP1R13B
ACBD5
PPP1R13L
EEF2
SNORA20
TUSC5
SNORA24
SNORA25
SNORA26
SNORA27
SNORA28
SNORA29
IZUMO4
PYCR1
CTBS
FAM168A
GNG10
RPLP2
URB2
IFITM3
HPCAL1
EIF2B2
DFFA
REV3L
SEC24A
SEC24C
RNF19B
RNF19A
MIR425
PYCRL
MRPL43
MRPL40
MRPL45
MRPL44
TRIP6
MRPL49
ZNF699
POM121C
ZNF692
ITGB2-AS1
ZNF696
ARFGAP2
TRIM39-RPP21
ATP7A
SAMD13
ATP7B
NEK6
NEK4
COPZ2
BMF
NEK1
U2AF1
U2AF2
NEK8
NEK9
SNORD58A
SNORD58C
SNORD58B
DHPS
ZZZ3
MIR937
MLF2
CCDC7
CCDC9
KIAA1586
MTHFD1
TBP
NSD1
IFI27L1
EID2B
WDHD1
MPLKIP
TIMMDC1
SLX4
GAS2L3
AZI2
LOC100287015
ZNF436
ABRACL
RALGDS
NUDT13
NUTM1
FRMD6-AS1
STX8
IFI6
RSRC2
STX5
STX4
STX6
LAGE3
LOC400684
KIAA0232
LGI4
TRMT2A
ECE2
ECE1
DRG2
DRG1
ARHGAP42
NUP107
EVC2
AURKA
AURKB
AP1B1
SPTY2D1-AS1
CDC42EP3
HEIH
ABI2
LINC00167
TBC1D22A
TESC
NKTR
PITPNC1
KCNIP2-AS1
GTF3C2
LOC148413
PKDCC
KIF2A
KIF2C
IL12RB1
LOC728431
ENSA
BRCA1
ZNRD1-AS1
BRCA2
C4B
ACOT7
ADCY7
ADCY3
KIF24
RBBP7
RBBP5
KIF22
JKAMP
RAB44
RAB42
RAB43
MIR3155A
ZACN
FAM208A
DDI2
FAM208B
SKAP2
PTPLAD1
HOXB-AS3
XRCC3
XRCC2
PITPNB
SMURF1
TCP1
NARR
TFRC
NARF
GSPT2
GSPT1
DNAJC25-GNG10
MIER1
MIER3
RSL1D1
PAPD7
LMNB2
LMNB1
LRBA
MRPS28
MRPS26
CD274
MRPS24
MRPS23
MRPS21
PPP2R5D
PPP2R5A
PPP2R5B
PPP2R5C
LCMT1
YY1
PPCS
NAMPT
LOC100129858
PRORSD1P
SNORD87
KCNA7
NPHP3-AS1
SNORD84
KCNA2
SNORD82
SNORD81
SNORD80
ZNF783
JMJD6
JMJD4
JMJD8
CCDC38
ACACA
FOXD2
ZDHHC3
SLFN13
APPL1
APPL2
MEMO1
LOC100506548
ERLIN2
CAPN15
C17ORF49
ZMAT5
COX7B
SIGMAR1
NECAP2
NS3BP
MPRIP
GUSBP2
THUMPD1
MLLT4
MLLT6
UVRAG
NUP188
SYNJ1
GLT8D2
ZNHIT3
ZNHIT2
ZNHIT1
LOC100652736
OSR2
GTPBP4
GTPBP1
GTPBP2
BPNT1
BEND3
ABHD14A-ACY1
EPM2AIP1
BCL3
BCL2
CLMN
C8ORF76
LYRM1
MIR378D2
LYRM5
LRFN4
CAPNS1
ZP3
TLE2
STK11IP
CSNK1G1
FAM76B
FAM76A
PCGF2
PCGF5
MAGED1
TAF11
NFS1
ATP8B2
CLIC1
EXD3
EXD2
EXD1
ELP5
ELP2
PP7080
CCDC87
FH
SLC25A5-AS1
KLHDC9
LY75-CD302
KLHDC2
SHBG
LOC100652999
MIR222
MIR223
MIR221
ASXL1
ASXL2
HDDC3
ZBTB39
ZBTB38
TMEM9B
NEUROG2
GBA2
TRIM52
ZBTB34
ZBTB37
SMC1A
TMEM99
TMEM91
SGTB
TMEM95
TRIM46
GBAS
TRIM41
PEX1
PEX3
PEX2
PEX5
PEX6
ESAM
ACD
C11ORF48
ATP5I
ATP5H
ATP5O
GNAI2
ATP5E
ATP5D
GPR146
KATNBL1
MPZL1
AURKAIP1
AFMID
HLA-B
LOC728175
PFDN2
PFDN4
PFDN6
MTHFR
PHF21A
SLC7A1
HIRA
RIN1
PDE4DIP
WWOX
TOMM20
RPS13
CLPX
RPS11
RPS10
RPS16
RPS15
RPS14
SLC16A5
RPS19
RPS18
RIPK1
LATS2
LATS1
FOXD2-AS1
PUSL1
SRCIN1
SLC9A3R1
ZNF418
ZNF417
TSSC4
ZNF414
TSSC1
RRAGA
SSSCA1
MCOLN2
RASA1
ACTN3
PTPRU
ACTN4
CLP1
CMKLR1
EZR
PTPRA
AMER1
PVRIG
DTWD2
IFT27
IFT20
PRRT3-AS1
CPD
GAPVD1
DMPK
TAF1B
RNASEH1
FAM172A
LINC00637
LINC00634
LINC00638
RMRP
HMGN5
HMGN4
HMGN2
HMGN1
MX2
RAB6A
RC3H2
CRIPT
IFIT3
IFIT1
MIR3064
EFTUD2
MAP1LC3B
BRCC3
GDI2
ARL5B
SNORD101
TMEM8B
ERLIN1
TFAP4
HIST1H2BE
APITD1
WDR37
SNORD102
WDR33
EIF4A1
EIF4A3
EIF4A2
ABHD17A
ABHD17B
GIGYF1
GIGYF2
TLE3
PAG1
SARNP
AUNIP
ZNF816-ZNF321P
HGSNAT
NUDT16L1
ZFP69B
PROB1
PKLR
TMEM259
CRYZL1
SERF2
TM9SF1
TM9SF2
ADD3-AS1
NAT9
C5ORF55
C5ORF51
FAIM3
MEPCE
SDC1
MFSD6L
A1BG
CCBL1
COX5A
COX5B
KCNC3
TMEM252
TMEM251
C1ORF86
KIAA2026
CPSF7
CPSF6
CPSF4
CPSF3
LOC257358
MAD1L1
ACAA2
ACAA1
HTT
APOBR
ZFP91-CNTF
TTLL6
LTBP3
ARIH2
ARIH1
EPS15
APC2
SLC35F5
SLC35F6
LRWD1
MBD5
MBD4
MBD6
MBD1
MBD3
CMTM3
FAM126B
TRMT112
MPC2
COL11A2
MPC1
TSPAN10
TSPAN17
REXO1
REXO4
SLC25A19
SLC25A17
KIAA1429
SLC25A12
SLC25A11
SLC25A10
SLC17A9
EAF1
LAD1
CCDC11
CCDC12
CCDC13
CCDC18
CCDC19
TMUB1
TMUB2
ZNF646
SYNCRIP
ZNF280C
VIM
GNG7
GNG5
GNG2
MMAA
ALG8
ALG9
FUS
MIR5188
ALG2
ALG3
ALG6
ALG5
PDXP
COX6B1
COX6B2
MIR4674
KIAA1324L
GALR2
CCNE1
RAB11A
FIG4
RAB11B
GCC2
GCC1
CLDN6
SMYD4
RTN2
IRF3
IRF2
IRF1
RDM1
IRF5
IRF8
FAM78A
NADKD1
LY75
SNX29
CLK1
SNX20
CLK3
CLK4
SNX27
SPATA5L1
GPER
SGCA
PANX1
C3ORF83
LOC90784
ZBTB14
ZBTB18
MIR202
TMEM150A
TMEM150B
DDX19A
DDX19B
KLHL10
KLHL12
KLHL18
MRPL28
TRIM69
MTOR
UNG
TRIM61
UNK
TRIM65
ITK
CNBD2
NRF1
NAGPA
IGIP
LOC100133985
C11ORF68
HIP1
FAM192A
SNHG15
SERTAD1
SNHG17
SERTAD3
SNHG11
ARAP2
ARAP1
SNHG12
BID
PYGO2
GIN1
RAB24
MIR642B
MIR642A
CYBA
LMAN1L
HMHA1
CDC123
CEACAM16
ZNF460
DHCR24
PRCP
PPM1A
MEAF6
NOTCH1
ZNF655
ZNF652
HSF1
CRLF3
CRLF1
PRPF4B
N4BP2L1
N4BP2L2
RAPGEF1
LOC441461
MIR1292
POC1A
POC1B
ZNF354B
PARK7
DNAJB11
RORA
NXPE3
MST1P2
DMTF1
MDM4
SNRPD2
SNRPD1
SFI1
LOC100132352
MIR5196
KPNA5
MIR5192
MIR5193
KPNA1
GABPA
RBM26-AS1
SYNGR3
SYNGR2
IFT46
NOP14-AS1
FRS3
HCG11
MIR92A1
GOLT1B
TNFRSF14
CRK
SLC25A15
TNFRSF18
PPP4R1L
TOR1B
SNORA80B
B4GALT3
B4GALT2
B4GALT5
B4GALT4
B4GALT7
B4GALT6
DHRS13
SGOL2
C9ORF116
MAP1LC3B2
LGMN
FAM174B
TBC1D17
POLR2J4
SOGA1
POLR2J3
VMAC
DOHH
GCFC2
EHMT1
EHMT2
ADIPOR2
CCDC15
MARK4
C20ORF195
FOSL2
NDUFA10
IGBP1
CD63
NDUFA12
NDUFA13
CD69
CD68
TPD52L2
EFCAB11
EFCAB13
EFCAB12
EFCAB14
ISOC2
ISOC1
CCDC120
WDR13
SRP68
WDR16
WDR19
WDR18
LMF2
LMF1
TIMM9
USP9X
ZMYND12
WASL
NOC4L
C10ORF25
ZMYND19
CGGBP1
MIR101-1
MAD2L1BP
HSPB6
URGCP-MRPS24
HSPB1
PKN1
PKN3
PKN2
RHOBTB2
INO80E
INO80B
INO80C
FAM43A
MIR564
LOC100630923
ERBB2IP
NDUFA6-AS1
MIR4449
LIG4
LIG1
LIG3
APEH
IREB2
ISCU
EHBP1L1
FNTA
FNTB
UMODL1
KCTD10
KCTD16
DPY19L2P2
KCTD18
ZKSCAN1
ZKSCAN3
ZKSCAN2
ZKSCAN5
ZKSCAN4
ZKSCAN7
ZKSCAN8
UFL1
H6PD
SLC25A35
SLC25A36
DCP1B
DCP1A
SLC25A32
LOC645513
SLC25A39
TUBA1C
TMEM180
TMEM187
TMEM186
TMEM189
FAM102B
MIR3928
FAM102A
ENTPD1-AS1
CTPS2
TAF4
TAF3
TAF2
G6PD
ALDH6A1
LOC100507634
TAF8
TSPAN33
ALAD
CCNG2
PDXK
C4ORF33
C8ORF33
NPLOC4
C8ORF31
FNIP1
SMIM7
MIR4658
SMIM4
MIR4657
SMIM8
MIR4653
MIR4651
AP2M1
PDCD6
PSMA6
PDCD5
PDCD1
PRUNE
LOC100128164
HDLBP
ERP44
ARFGEF1
ARFGEF2
SERPINF2
PLEKHA8P1
VPS26A
VPS26B
PGPEP1
LINC00263
SREBF1
LINC00265
CIC
KARS
RAB39A
SRC
SSRP1
TXNDC11
NEMF
IL12A
TAF6L
TATDN1
LOC100506083
DAK
DAP
MTA2
LRP10
GPC1
MIR486
BICD2
BICD1
DOC2GP
BBS9
SEC22A
BBS1
LOC339807
BBS4
AGL
NIPA2
NIPA1
HCG17
SCFD2
PDCD10
PDCD11
ATPIF1
SLC50A1
FLJ12825
ESPN
GPR180
PIK3CA
PPP4C
GPR183
PIK3CD
ZSWIM4
ZSWIM7
ZSWIM1
TMEM59
PRND
TMEM57
SCLY
ZSWIM8
DIMT1
POLR3GL
SNORD10
PIK3C3
ZNF672
ZNF671
PARP16
WHSC1
PARP14
PARP15
PARP10
PARP11
ACLY
MAK
EVL
ALDH3A2
EVC
EDC3
ZNF451
BACH2
BACH1
LSR
WSB1
KCNIP2
PRSS55
PRSS53
MIR320E
ANAPC2
ANAPC5
RPS6KA1
RPS6KA2
RPS6KA4
RPS6KA5
PSMD11
PSMD13
PSMD12
UTP23
TMEM198B
RTFDC1
MINPP1
SMYD1
GANAB
VAPA
MKI67IP
NPHP1
NPHP4
LOC100506713
LOC100506710
PCOLCE-AS1
ARF3
ARF5
PRADC1
MYLK4
IRF7
MOB4
RAB11FIP3
RAB11FIP1
METTL22
METTL25
NRN1L
ACTR10
HMGB2
KIAA1033
CHP1
FYCO1
SPNS1
RAB2B
ARL15
MIR3714
GCHFR
PEX14
CLIP2
ETNK1
CLIP4
PEX16
CDC37L1
MND1
CD44
LINC00094
PSMD5-AS1
FPGT
FGFR1OP
VMA21
CLK2
RAB20
RAB21
RAB23
TBL1X
RAB25
RAB26
RAB28
CALR
WDR78
ACTR1B
ACTR1A
WDR70
WDR73
SNX25
WDR75
WDR74
LINC00893
NTAN1
SFMBT1
SFMBT2
PRPF4
PRPF6
ZNF487P
GSTTP2
ZFP69
PIP4K2A
PIP4K2B
ARL14EP
RFFL
ARRDC5
ARRDC1
ARRDC2
FKBP2
ZFHX2
C1ORF127
C1ORF122
RABGAP1L
ELK1
PAK4
MIR545
STRADA
SH3BP1
FAM122B
FAM122C
LOC115110
CEP95
SUB1
ATXN7L3
CBX2
AXDND1
LCN12
TRAF3IP3
CEP70
[truncated: 5,345 more rows]
