# Supplementary material for: Identifying Network Perturbation in Cancer
Source: PLoS Comput Biol. 2016 May 4;12(5):e1004888. doi: 10.1371/journal.pcbi.1004888 (PMC4856318; doi:10.1371/journal.pcbi.1004888)
Supplement: S1 File — (ZIP) [file pcbi.1004888.s001.zip › files/tf_data/GM12878_15k_enh/ELF1.csv]

UBE2Q1
UBE2Q2
RNF10
RNF11
RNF13
REM2
MZT2A
MZT2B
PMM2
PMM1
C6ORF120
ZNF709
ZNF878
CAMK1
ZNF701
ZNF707
ZNF706
ZC3H10
ZC3H13
RNF115
ZC3H14
SPN
RNF111
ZC3H18
GRIN1
DHX8
LOC441204
TCOF1
NUP98
XPC
SP1
GRINA
SP3
SP4
SPPL3
GOLIM4
OPA3
RAB40C
COL7A1
KLLN
B2M
SPPL2B
NSL1
UGCG
ATP2A1
ATP2A3
NOP2
ITGA4
RIT1
ITGA7
CXORF40A
CXORF40B
DENND4A
DENND4B
DENND4C
C17ORF49
UFSP1
ZNF664-FAM101A
UFSP2
ZNF37BP
MRPL28
FBXL13
FBXL12
TIPRL
CYP27B1
FBXL17
FBXL19
FBXL18
GHDC
KANSL1-AS1
TPRN
FAM212B
FAM212A
COL4A4
COL4A3
GRN
CHST2
ITGAX
HLCS
ITGAV
COX7C
ITGAL
ITGAM
FAM134C
FAM134A
TRERF1
LRPAP1
SMAD7
GOLPH3L
SMAD1
AFTPH
SMAD3
MUS81
LOC100506054
IGF2R
FLJ16341
NECAP2
CKS1B
GATM-AS1
ERICH1
MIR3620
CUTC
TCEA2
ABCD1
BFAR
CCDC116
CCDC117
CCDC114
RLF
CCDC113
CCDC111
LEO1
ATP1A1
MGRN1
ADHFE1
SPHK2
IPO11
CUEDC2
IPO13
AIM1
CPEB4
CPEB3
CPEB2
ZNF44
ZNF780A
ZNF780B
FRG1
ZNF41
IFT80
IFT81
LOC100289495
KISS1R
MCM10
LOC284865
ATG4C
ATG4B
ATG4A
CFI
PNP
ANKFY1
TPT1-AS1
HKR1
PNN
DYNLL1-AS1
HAMP
SIDT2
SIX4
SIX5
MR1
CNPY4
HMG20A
HMG20B
GLT8D2
SHOX2
CHFR
SYPL1
TIGD1
NUDT9P1
RFX5
RFX7
NRXN2
RFX3
YDJC
TMEM179B
ETV3L
UQCRC2
XPNPEP3
GGCX
RETSAT
ZNF57
GGCT
MSL3P1
TARS2
DPYSL2
NCBP2-AS2
BOP1
CYP1B1
CYP2R1
CKLF
PMS2P3
PMS2P4
PRR7-AS1
KDM3B
ZNF114
KDM3A
PPP6R3
NOP9
TMC6
TMC2
EIF2B4
EIF2B5
TMC8
MAGT1
TXNIP
QPRT
RSPH9
TMEM14C
TMEM14B
RSPH1
LURAP1
CEPT1
CLIC4
NLGN2
LRSAM1
CLIC1
KIAA0020
TMEM147
HNRNPAB
TMEM145
TMEM143
MIR4709
MIR4707
API5
SOWAHC
HLA-DPA1
FAM32A
KIAA1191
FER1L5
ZNF559
ENTPD3-AS1
ZMAT3
ZMAT2
TSNAX-DISC1
MYBL1
NR1D1
NR1D2
MYBL2
ITGB1BP1
ZNF7
ZNF3
TIPIN
PHLDA1
ZNF8
PHLDA3
RPS14P3
MYLK-AS1
OGFR
RAC2
RAC3
RAC1
SBDS
VCP
AP2A1
AP2A2
PBX4
PBX2
PBX3
TMOD2
NSUN3
NSUN4
NSUN6
TARS
PAGR1
RAD9B
RAD9A
MAMSTR
ERGIC1
MIR3165
PDF
CPPED1
LOC728537
CALM2
CALM3
TTC30B
LOC100130075
RNU6-28P
GSDMA
GSDMB
GSDMD
DLGAP4
MBNL2
C19ORF12
FBXL14
CLCN3
CLCN2
CLCN6
INO80B-WBP1
BRD9
BRD7
BRD2
DNAJA2
DNAJA3
PTPN18
PTPN12
PTPN11
MYCBP
C7ORF43
AKT3
LYAR
MIR378D2
C7ORF49
MRPL24
CSF2RA
MRPL21
AGAP11
MRPL22
STX16-NPEPL1
GAB2
GAB3
LOC100506844
SNORA81
ZSCAN9
SNORA84
ZNF850
NDRG3
CSRP1
ZSCAN2
SRSF5
CHD1L
SRSF3
MSMP
LOC100131655
MZB1
SRSF9
MAP3K7
VIL1
PCTP
DNAJB14
RNF138
RNF139
GID4
CISD3
CISD1
CLNS1A
SUPT20H
TSHZ1
GID8
CHML
ZNF581
ZNF580
ZNF583
ZNF582
TIPARP
ZNF584
ZNF586
ZNF589
MAP3K5
PSD
CAMKK2
CAMKK1
MTRF1L
MYO1G
MYO1C
RPL36AL
DENND6B
CHMP5
DENND6A
LOC100652758
PGBD3
CTPS1
PGBD1
ZNF674-AS1
SULT6B1
LY6G6C
LY6G6D
PPAPDC1B
LY6G6F
FAM188A
FAM160B1
ATAT1
TSSK6
ZNF324
TSSK4
ZNF326
ZNF320
FAM214A
FAM214B
SRL
SRM
SRR
FAM220A
LGALS3
LGALS2
LGALS1
AKIRIN2
AKIRIN1
EIF2AK3
TDG
EIF2AK4
HN1
MYO19
TRNT1
LMLN
HILPDA
LRRC27
LRRC25
LRRC24
LRRC23
MPDU1
KIAA1033
LRRC29
LRRC28
TIMM17B
TIMM17A
GCNT1
SNORD45A
LPCAT4
ELL
LPCAT3
LPCAT1
MID1IP1
PIGF
PIGH
PIGL
PIGN
PIGO
TMEM194A
PIGQ
PIGS
WRAP53
PIGW
PIGX
PIGY
TMEM72-AS1
RMND1
ANKLE1
SNAPC3
TAX1BP3
ANKLE2
ELAC2
SRRM1
CCDC171
SRRM3
CCDC173
CCDC174
CCDC176
PDK2
EBP
LNPEP
SEC61A1
SEC61A2
TM2D3
MIR193A
MIR193B
ZFAND6
PUF60
ZFAND3
PLVAP
CEP128
SLC39A10
MIR4515
MIR4514
MIR4517
MIR4519
EIF1AX
FNBP4
EIF1AD
ARHGAP22
ARHGAP27
SAP18
DDIT3
DDIT4
NFKBIL1
RBFA
FAM76A
MIR451A
NKRF
MIR451B
SMAD2
ATG2A
ATG2B
MLYCD
BMP4
KIAA0586
DR1
SWT1
TERF2
TERF1
DNAJC18
FOXM1
DNAJC19
GOLGA8A
GOLGA8B
C14ORF93
RASSF1
PTOV1
PTPMT1
RASSF2
RASSF5
RASSF4
RASSF7
VMO1
NHP2
LPPR2
RSAD2
RSAD1
CHD1
NFS1
CHD3
MIR639
MIR638
CHD7
CHD6
CHD9
CHD8
MIR141
MIR636
MIR631
CAP1
MIR144
NPC2
NPC1
GATA3-AS1
LINC00324
LINC00327
TTC4
TTC1
BHLHA15
PIKFYVE
PRKCE
TTC9
TTC8
CAPS
DAG1
DYNC1LI2
EFHC1
CAPG
TPRKB
LIPE-AS1
ETHE1
MPG
PLSCR3
PRDM10
PRDM11
MPI
POLRMT
RER1
MPZ
SGSM2
MCPH1
KDM1A
GRPEL2
KRIT1
TRABD2B
QRSL1
FCER1G
HIST1H3I
BTG3
BTG2
BTG1
DNALI1
SLA2
SRD5A1
AKAP17A
ZFP36L1
ZFP36L2
GGA1
GGA3
GGA2
LOC100507250
TSNAXIP1
PKD2
C9ORF16
GJC2
PFKFB1
SPRYD3
PRKACA
PSMB9
PSMB8
PSMB7
ZNF131
ZNF132
PSMB4
ZNF134
PSMB2
PSMB1
PFKFB2
HDHD1
TMA7
HDHD3
SPG7
TBC1D31
RMI1
RMI2
CORO7
SNORD21
SNORD20
SNORD23
SNORD22
SNORD25
SNORD24
SNORD27
SNORD26
KCNK4
SNORD28
MLH3
CRY1
MLH1
LTN1
NACC2
VPS13D
ACOT13
VPS13A
VPS13B
MIR4726
MIR4727
MIR4723
KIAA0556
SCAF11
NUP160
TMEM160
TMEM164
FOXN2
REPIN1
NICN1
PMVK
GRIN2C
GNA15
GNA12
KLHDC8B
GRIN2D
SH2B2
PRKAR1A
TAP1
TAP2
MIR3610
PRKAR1B
IL6ST
PPIP5K2
OGDH
CDC73
R3HDM1
C15ORF39
WEE2
WEE1
LOC100289511
SRFBP1
BCAT2
BCAT1
LINC00441
MACROD1
GBA2
AKAP1
AKAP2
SEP15
AKAP8
PPIL2
EIF2A
KBTBD7
PHPT1
KLHL36
CCDC115
ODF2
RRP1B
LOC730183
RAB7A
HSP90B1
KRR1
MIR3189
MIR3188
FAM64A
TMEM132A
CETN3
NAIF1
C19ORF35
DIO1
CCL22
C19ORF38
CCL27
ALPK1
MAU2
UCK1
PHRF1
TP53I3
CUX1
LUZP1
BRF2
CYSTM1
BRF1
FSIP1
DNAJC8
CSNK1A1
DNAJC4
DNAJC5
CAMSAP1
DNAJC1
DNAJC2
GOSR2
PTPRVP
GOSR1
RRP15
C9ORF43
RALBP1
C7ORF55-LUC7L2
SNORA68
SNORA69
ZNF837
ZNF839
SNORA65
SNORA66
MIR16-2
SNORA60
SNORA61
SNORA62
SNORA63
LRIF1
PHAX
ACAT1
ACAT2
LIMD2
LIMD1
RNF151
NUGGC
CTF1
PEX3
IFITM4P
IL2RA
ZFYVE21
ZFYVE20
RAB33A
TPCN1
RAB33B
SLC17A5
SLC17A7
MDH1B
TRPV3
CDK5RAP2
CHAF1A
CDK5RAP1
PDDC1
ITCH
CHMP4A
BAX
BAD
CDK19
TOB1
PMPCB
PMPCA
CDK12
CDK13
CDK16
CDK17
MIR548AN
ST5
GZF1
AASDH
PIP5KL1
ZNF304
ZNF302
BFSP1
FAM216A
MMP28
SEC61G
P2RY1
MTERFD2
MTERFD1
TFG
HVCN1
TOMM34
RND1
NCL
CTNNBIP1
PPP3CC
TCAIM
RPL12
LRRC41
LRRC42
LRRC45
LRRC47
LRRC46
LRRC49
LOC284648
B3GNT7
FNDC8
B3GNT1
B3GNT2
TSFM
GPATCH2
B3GNT8
B3GNT9
TEX22
GINM1
TBCCD1
CCDC152
CCDC153
CCDC151
GUK1
YIF1A
CCDC159
WRAP73
TUFT1
TLR10
MTCH2
CXCL9
TIAL1
PCED1A
FUBP3
FUBP1
CEP104
CTBP1-AS2
CWC27
YJEFN3
SAP30
TCP11L1
TCP11L2
CNTROB
C20ORF112
MANSC4
MANSC1
ICMT
MIR1914
FLJ30403
FCF1
TBC1D4
SMPD4
ATR
MIR612
MIR611
PDE11A
ATP5A1
HFE2
SASH3
AAMP
HYPK
TTC25
DOT1L
PATL2
PATL1
CARS
U2SURP
ENO1
ENO3
CITED2
CARF
NPAT
TAOK2
TAOK3
LLGL2
SLC22A18
ACOX3
ACOX1
NSMCE1
LOC728613
CBX3P2
PTK2
PTK6
RABGAP1
ABHD16A
PRKAA1
ITGB3BP
PFDN2
RCSD1
SORBS3
GAL3ST2
ODC1
ATG16L2
BCDIN3D-AS1
MTHFS
NANP
MATN1
KCTD21-AS1
MIR877
ENDOG
AP2S1
CES2
EBF1
FFAR2
FFAR3
LMNA
FFAR1
BDH2
ENDOU
DDX23
DDX21
DDX20
ZNF157
DDX25
DDX24
TSNAX
C1ORF189
RPL32P3
ZNF92
C1ORF186
SAC3D1
FLVCR1
DCTD
UBE2J2
FKBP11
FAM3A
FBXO10
FAM3C
FBXO16
FBXO17
FBXO15
MIRLET7F1
SNORD48
SNORD43
TRUB1
TRUB2
SNORD47
RNPEPL1
PARD6A
SNORD44
PLA2G6
GDPGP1
ERBB2
CCDC77
ATPAF1
MIR4744
MIR4745
MIR4746
CCDC71
MIR4749
CCDC78
CGRRF1
TMEM109
SNORD4B
SNORD4A
TMEM107
TMEM104
C17ORF89
C17ORF80
C17ORF85
SPEN
ZCWPW1
FKBP1A
MANEAL
CXORF56
CXORF57
STOML2
LOC100506639
PAIP1
TIMM8A
TIMM8B
DAXX
CDC16
AHNAK
NT5E
C15ORF57
UNC50
PDCL3
LBX2
LOC151475
CCM2
MAP1S
FRMD8
CCP110
IMMP1L
FRMD6
PKNOX1
DSCR9
MEF2BNB-MEF2B
GNAS
MED13L
PTCD2
PTCD3
DSCR3
PTCD1
GNAL
HLTF
ZHX1-C8ORF76
AGFG1
DPF2
ASNA1
RPS12
RPL18A
EHMT1-IT1
CEND1
RRNAD1
TMCC1
NMNAT1
PPCDC
EPB41L2
EPB41L5
ACSS1
PLEKHM1
PLEKHM3
VPS4A
GMEB2
GMEB1
SLC43A3
SLC43A2
C17ORF59
MAGEH1
RRP36
DCAF12
C1ORF213
OR1F1
PPP1R15B
GPAA1
PALB2
SNORA47
SNORA44
SNORA45
SNORA42
SNORA43
SNORA40
SNORA41
SPDYE5
LOC100130691
ROGDI
SNORA48
INSR
HIST2H2BE
SPTBN1
ZNF814
KLF13
ARPC4-TTLL3
KLF10
KLF16
LOC100508120
FGGY
PCNA
SLC44A1
ZBTB7A
ZBTB7B
MSI2
MIR26B
PCNP
PCNT
PCNX
CD99P1
C14ORF119
DNPH1
RPA1
C1D
TENC1
NDUFS1
NDUFS2
NDUFS3
NDUFS5
NDUFS6
ISY1-RAB43
COQ5
COQ4
LOC100506804
COQ6
LOC441009
COQ3
ZRANB3
ZRANB2
FAM132A
CHMP2B
CHMP2A
ATP9B
HBZ
RREB1
FAM24B-CUZD1
DENND2D
RABAC1
MIR7-1
INPP4A
GPR107
GPR108
C16ORF86
LOC100131094
SMDT1
BRICD5
C21ORF2
TRMT10C
STK4-AS1
ZNF362
SAFB
ZNF367
LOC654841
FAM218A
HTT-AS1
H2AFV
KCTD21
FTSJ3
PRPF40B
H2AFX
H2AFY
TMEM189-UBE2V1
RNF6
RNF4
RNF5
H2AFJ
NCAPG2
C10ORF105
MIR5680
ZNF844
RFX1
HDAC7
CLTA
NGLY1
ADRBK1
ADRBK2
DPEP3
NMD3
TEX40
LOC653712
MSANTD3-TMEFF1
USP27X
ISCA2
FAM118A
FAM118B
RECQL
SIK3
SIK2
KIAA1432
ACTR8
ACTR6
ACTR3
MALSU1
RECQL5
GPANK1
RECQL4
LOC100133315
IL10RA
CNR1
C21ORF119
GNL3L
POLDIP3
POLDIP2
HM13
MIR3684
LOC606724
TGS1
C22ORF15
ANKS1A
YTHDF3
YTHDF2
ACTRT3
PITPNM1
CDIPT-AS1
GTSF1
MIR671
ADAM15
ADAM17
LOC730227
CPNE8
SNRPB2
CPNE3
CPNE1
RAB4B-EGLN2
PYCARD
DNMT3A
AAK1
GDE1
SNRPA
SNRPG
SNRPE
RGS9BP
ZNF790-AS1
GPR62
ZDHHC14
ZDHHC17
ZDHHC16
ZDHHC13
PRKAG1
PRKAG2
ZDHHC18
HIPK3
HIPK2
DUSP22
LEMD3
LEMD2
NCAN
AP3B1
ESPL1
NAPB
NAPA
YAF2
MAEA
LARP7
LOC100507217
RPSAP9
DDX49
DDX41
TMEM45A
DDX42
DDX47
DDX46
ZGPAT
ATMIN
ELAVL1
CDKN1B
CDKN1A
UBE2D3
UBE2D1
SNORD65
SNORD66
SNORD61
SNORD60
SNORD63
SNORD69
SNORD68
SAP130
APOE
FARSB
APOO
APOM
CCDC51
FOXJ2
MIR4769
SNORD91B
SNORD91A
CCDC58
CCDC59
MIR4766
MIR4767
PAXIP1
STX18
NUFIP2
MIR219-1
VPRBP
RPL13AP5
C17ORF66
C17ORF67
CABP4
LOC654433
FBXO34
FBXO36
SLC35B2
FBXO31
FBXO33
FBXO38
SAT1
PELP1
MBOAT1
MBOAT7
MBOAT4
SPSB3
SPSB2
HINT1
HINT2
SLC25A53
SLC25A51
BPGM
UNC79
DTX3
CDC34
CDC37
ALAS1
ZFX-AS1
FICD
BIRC6
BRWD3
BRWD1
KIAA0513
LONRF1
BIRC3
STAG3L4
BIRC2
APBA3
C1ORF174
SPIN2B
EFHB
MORC2
MORC3
ARL2-SNX15
CMAHP
GPATCH2L
WDR3
RS1
CCNA2
C8ORF59
ATP13A1
GNN
VPS28
DYNC1I2
FAM60A
RNF5P1
RAI1
ANKRD10
PRKRA
LRRIQ4
DDRGK1
ADAT1
ADAT3
ADAT2
TTBK2
TTBK1
E2F7
E2F6
E2F5
E2F4
E2F3
E2F2
C1ORF234
C1ORF233
E2F8
ACBD3
ACBD7
PPP1R13B
ACBD5
ACBD4
PPP1R13L
EEF2
SNORA20
TUSC5
SNORA22
SNORA24
SNORA25
SNORA26
SNORA27
SNORA28
SNORA29
TIGIT
IZUMO4
PYCR1
WNT10A
FAM168A
GNG13
RPLP2
URB2
URB1
LIPA
IFITM1
HPCAL1
IFITM5
EIF2B2
LIPJ
DFFA
REV3L
SEC24A
SEC24C
SEC24B
RNF19B
RNF19A
SAMD15
PYCRL
MIR429
MRPL43
IPP
MRPL40
MRPL47
MRPL46
MRPL44
TRIP6
MRPL49
MRPL48
ZNF699
POM121C
ATP5J2
ZNF691
ZNF692
ITGB2-AS1
ZNF696
TRIM39-RPP21
ARFGAP1
UNC93B1
ATP7A
LAMB4
ATP7B
NEK6
MPHOSPH8
NEK4
COPZ2
RUVBL1
NEK1
U2AF2
NEK8
NEK9
SNORD58A
SNORD58C
SNORD58B
DHPS
ZZZ3
C1ORF35
MIR937
MLF2
CCDC6
CCDC7
CCDC9
KIAA1586
MTHFD1
TBP
PITPNA-AS1
NUDCD2
NUDCD3
NUDCD1
ADSS
C10ORF128
IFI27L1
EID2B
GMNN
ADSL
WDHD1
TIMMDC1
SLX4
GAS2L3
HR
ZNF343
LOC100287015
ZNF436
ZNF431
ZNF345
ZNF432
ZNF438
XRRA1
RALGDS
NUDT13
NUTM1
NUDT18
NUDT19
RSRC2
STX5
STX4
STX6
RPS3A
LAGE3
LOC400684
KIAA0232
RNFT2
CDADC1
ECE2
ECE1
DRG1
ARHGAP42
LARP4B
NOP56
EVC2
PCBP1-AS1
AURKA
AURKB
AP1B1
SPTY2D1-AS1
PHYKPL
GNPTG
CDC42EP3
CDC42EP4
BMF
HEIH
LOC728730
ABI2
LINC00167
TESC
LOC648987
NKTR
OTP
PITPNC1
KCNIP2-AS1
ACADVL
RAB4B
RAB4A
LOC148413
MIR659
MIR658
IL27
KIF2A
KIF2C
IL12RB1
LOC728431
ATP6AP2
ENSA
CLINT1
BRCA1
ZNRD1-AS1
BRCA2
LAMTOR1
ACTL10
ACOT7
RBBP9
ADCY7
ADCY3
KIF24
KIF27
MAATS1
RBBP7
RBBP6
RBBP5
KIF22
JKAMP
RAB44
MIR3155B
SARNP
MIR3155A
ZACN
FAM208A
DDI2
FAM208B
PTPLAD2
PTPLAD1
RAB30
XRCC1
HOXB-AS3
XRCC2
XRCC4
DPCD
SMURF1
LINC-ROR
NARS
NARR
TFRC
NARF
C20ORF96
TFR2
DNAJC25-GNG10
MIER1
RSL1D1
PAPD7
PAPD5
YTHDF3-AS1
LMNB2
LMNB1
CAAP1
TOLLIP
MRPS26
MRPS27
MRPS25
MRPS23
PPP2R5D
PPP2R5E
PPP2R5A
PPP2R5B
PPP2R5C
LCMT1
YY1
NAMPT
LOC100129858
PRORSD1P
SNORD87
KCNA7
NPHP3-AS1
SNORD84
KCNA2
SNORD82
SNORD81
SNORD80
JMJD6
DNAJC9-AS1
ZHX2
JMJD8
ZHX1
CCDC38
ACACA
SLFN14
FOXD2
CCDC34
SLFN13
APPL1
APPL2
ZNF789
MEMO1
LOC100506548
TFAP4
ZNF200
CAPN15
CAPN10
ZMAT5
COX7B
SIGMAR1
SARS2
NECAP1
CYFIP2
HYI
NS3BP
MPRIP
GUSBP2
KYNU
LHPP
MLLT6
UVRAG
MLLT1
MLLT3
NUP188
SYNJ1
PHOSPHO2
GLT8D1
ZNHIT3
ZNHIT2
ZNHIT6
LOC100652736
OSR2
GTPBP1
GTPBP3
NFATC2IP
BPNT1
EIF4A1
ABHD14A-ACY1
EPM2AIP1
OR7G3
BCL3
BCL2
TMEM89
KLHL24
PLK1
NPEPL1
PLK4
LYRM2
LYRM1
LYRM7
LRFN4
KLHL21
LYRM9
POLQ
ZP3
KIAA0391
OAS3
OAS2
IP6K1
TTYH2
MTM1
TLE6
CSNK1G2
CSNK1G1
PCGF1
FAM76B
PCGF3
PCGF2
CX3CR1
PCGF6
MAGED1
MAGED2
TAF11
ATP8B3
ATP8B2
EXD3
EXD2
EXD1
ELP5
ELP3
ELP2
ASPHD2
PP7080
DEK
SLC25A5-AS1
LY75-CD302
FBXL6
SHBG
ST3GAL6
UBAP2
UBAP1
ASXL1
ASXL2
HDDC3
ZBTB38
TMEM9B
NEUROG2
ZBTB33
OSER1-AS1
ZBTB34
ZBTB37
SMC1A
TMEM99
KLHL32
TMEM91
SGTB
TMEM95
EIF1B
TRIM46
GBAS
TRIM41
PEX1
TBPL1
PEX5
NRD1
ESAM
LOC100270804
ACD
C11ORF48
ATP5I
ATP5H
ATP5O
ME2
GNAI2
GNAI3
ATP5E
ATP5D
ZNF213
MPZL1
AURKAIP1
AFMID
HLA-C
SLC7A7
LOC728175
PFDN1
MCFD2
DAGLB
PFDN6
MTHFR
ZNF219
SLC7A1
HIRA
RIN1
RIN3
RPS13
CLPX
RPS11
RPS10
RPS16
RPS15
RPS14
SMG7-AS1
RPS19
RPS18
LOC100128164
RIPK1
LATS2
LATS1
RIPK2
PDCL
FOXD2-AS1
PUSL1
SRCIN1
SLC9A3R1
LOC100287036
ZNF419
ZNF418
ZNF417
ZNF416
TSSC4
TSSC1
RRAGC
SSSCA1
MCOLN1
FBF1
RASA1
ACTN3
PTPRU
GTPBP2
ACTN4
CLP1
CMKLR1
EZR
MON1A
C11ORF58
PTPRA
UBE3C
PVRIG
DTWD1
HAUS5
IFT20
ARHGAP19-SLIT1
LOC731424
CPD
GAPVD1
CYP46A1
CMC1
DMPK
RNASEH1
MON2
OCSTAMP
GPR155
LINC00634
LINC00638
BIVM-ERCC5
RMRP
LOC284551
HMGN5
HMGN4
HMGN2
HMGN1
GSTZ1
CMC2
RAB6A
RC3H2
CRIPT
MIR3064
EFTUD2
EFTUD1
TRIM13
ATAD3B
MAP1LC3B
BRCC3
GDI2
ARL5A
ARL5B
SNORD101
TMEM8B
ERLIN1
ERLIN2
HIST1H2BE
CALM1
APITD1
WDR34
WDR37
HIST1H2BG
CAHM
IL15RA
EIF4A3
EIF4A2
ABHD17A
ABHD17B
GIGYF1
GIGYF2
TLE3
TLE2
NAPEPLD
TLE4
LINC00857
AUNIP
HGSNAT
NUDT16L1
PLP2
ZFP69B
PROB1
PKLR
CRYZL1
TFPT
SERF2
LOC254896
TM9SF1
TM9SF3
TM9SF2
ADD3-AS1
LOC100129361
NAT9
NAT1
C5ORF55
C5ORF51
HENMT1
FAIM3
MEPCE
SDC1
MFSD6L
A1BG
CCBL1
COX5A
TMEM259
TMEM258
TMEM256
TMEM252
TMEM251
C1ORF86
KIAA2026
CPSF7
CPSF6
CPSF4
CPSF2
CPSF1
LOC257358
MAD1L1
ACAA1
APOBR
ZFP91-CNTF
SIPA1L3
TTLL6
LTBP3
TMEM51-AS1
TTLL3
RNPC3
PSIMCT-1
SUFU
APC2
CRAT
SLC35F6
LRWD1
MBD5
MBD6
MBD1
MBD3
SUPV3L1
LMAN1L
CMTM1
TRMT112
MPC2
COL11A2
MPC1
TSPAN10
REXO1
C17ORF62
REXO4
SLC25A19
SLC15A3
SLC25A16
KIAA1429
SLC25A14
SLC25A12
SLC25A11
SLC25A10
SLC17A9
CCDC15
EAF2
NDUFA10
CCDC11
CCDC12
NDUFA13
CCDC18
CCDC19
TMUB1
TMUB2
ZNF646
DNAJA1
SYNCRIP
ZNF280D
CXORF38
GNG5
GNG2
GNG3
MIR155
MMAA
NOA1
ALG8
ALG9
FUS
ALG2
ALG3
FUZ
ALG5
SMARCE1
PDXP
TTLL1
FUK
MIR4674
ARIH1
MIR4673
CCNE2
CCNE1
RAB11A
RAB11B
GCC2
GCC1
CLDN6
RAB8B
TTC13
RTN2
IRF3
IRF2
IRF1
RDM1
IRF5
IRF4
IRF9
FAM78A
FAM78B
LY75
SNX29
SNX22
CLK1
SNX20
SNX27
SNX25
GPER
PLA2G4C
SGCA
PANX1
C3ORF83
ZBTB11
LOC90784
ZBTB14
ZBTB18
TMEM150A
TMEM150B
MTO1
LINC00467
DDX19A
DDX19B
LYSMD3
KLHL11
LYSMD1
LYSMD4
KLHL18
SPATA33
SPATA32
TRIM68
TRIM69
MTOR
UNG
TRIM61
UNK
TRIM65
ITK
CNBD2
NRF1
ADIPOR1
NAGPA
IGIP
LOC100133985
C11ORF68
LRRC8A
HIP1
FAM192A
SNHG15
SERTAD1
SNHG17
SERTAD3
SNHG11
SETMAR
ARAP1
SNHG12
BID
LOC100130451
SPATA17
LOC100130987
FAM229B
GIN1
PTCHD3P1
MIR642B
MIR642A
CYBA
CMTM3
HMHA1
CIDEC
ABCF2
PRCP
PPM1A
MEAF6
SRSF2
AZIN1
LCA5
ZNF655
TCTEX1D2
MCU
ZNF652
HSF1
CRLF3
NISCH
PRPF4B
N4BP2L1
RAPGEF6
N4BP2L2
RAPGEF1
LOC441461
MIR1292
ZNF383
POC1A
C1RL
[truncated: 7,037 more rows]
