# Supplementary material for: Identifying Network Perturbation in Cancer
Source: PLoS Comput Biol. 2016 May 4;12(5):e1004888. doi: 10.1371/journal.pcbi.1004888 (PMC4856318; doi:10.1371/journal.pcbi.1004888)
Supplement: S1 File — (ZIP) [file pcbi.1004888.s001.zip › files/tf_data/GM12878_15k_enh/ELK1.csv]

UBE2Q1
HIST1H4B
HIST1H4A
AGL
HIST1H4G
C5ORF63
NCBP2
HSPA4
NIPA2
HIST1H4I
HIST1H4H
TYW1B
LOC728024
NELFE
ARFRP1
LGALS2
PDCD10
PDCD11
SLC50A1
C6ORF120
C1ORF112
FAM188A
KIAA0907
HIST1H4E
C14ORF142
GPR180
PIK3CA
PPP4C
HIST1H4D
ZNF707
FIG4
PTPLB
ZSWIM4
ZC3H10
ZC3H13
RNF115
SPTLC1
MEI1
LOC100130275
ABCD3
LOC100506548
ZSWIM8
REM2
LOC145783
C2CD3
PPHLN1
ZNF45
HSPA8
TCOF1
JRKL
C2CD5
XPC
SP1
GRINA
SP3
ZNF48
CEP89
NUP50
PIK3C3
MYL12B
TRAPPC9
TRAPPC8
TMOD4
ZNF672
PRRG2
PARP16
PARP15
ERI2
KTI12
ANP32E
ACLY
NTHL1
NSL1
UGCG
ALDH3A2
NOP2
ITGA7
MFSD11
GTF3C2
GTF3C1
MFSD12
DENND4A
DENND4B
C17ORF49
DUSP22
XPO1
CSDE1
XPO7
TTK
FBXL13
FBXL12
TIPRL
FBXL17
PSMG3
FBXL19
FBXL18
RRN3P1
GHDC
CNOT10
XPOT
TPRN
DNASE1L2
OTUD7B
SPAG8
ANAPC2
ZEB1
C2ORF43
RPS6KA1
ATAD5
SFT2D1
ATAD1
PSMD10
ATAD2
LOC285484
MYL6
UTP23
TMEM199
MINPP1
SSMEM1
ZNF701
MANSC1
SESN1
SESN2
GHRL
SMAD5
LIN37
PXMP2
AFTPH
NDUFAF4
MTIF3
MTIF2
NDUFAF3
NPHP4
MIR4717
MIR4326
LOC100506714
MIR4712
MRPL54
GDAP1
CKS1B
ARF5
ARF4
DNALI1
ATE1
ELMSAN1
AP3D1
SZT2
WDR27
SULT1A4
MYLK4
ZSWIM3
SULT1A3
TCEA1
ZSCAN12P1
PRKAR1A
PRKAR1B
TRMT44
SAR1A
NOL7
AIMP1
MOB4
WDR90
ERVK13-1
CCDC116
CCDC117
MIR19B1
CCDC115
DCAKD
CCDC113
TMEM53
CLPTM1
CXXC5
SRRT
CDC45
HSD52
MGRN1
LST1
CARKD
MYLPF
NRN1L
SPHK2
ZNF597
NUDT21
RNASET2
IPO13
HMGB2
LRRC73
PYURF
CHP1
RBBP5
FYCO1
SPNS1
ARL10
RAB2B
SRBD1
SYCE1L
ARL16
ZNF780A
MIR4733
FRG1
RGS20
MIR4530
LOC100289495
RDH5
PEX14
CDCA3
CDCA7
CDCA5
HOMER1
FIP1L1
MIR4736
CDC37L1
MCM10
CD48
CLK2
CD44
NOLC1
CD46
UBL7-AS1
RSF1
ATG4C
MLF2
ATG4A
VPS52
ALKBH4
BCAR3
C3ORF58
EIF4E2
THAP4
THAP5
CFI
THAP9
YRDC
MIR3153
SERP1
TPT1-AS1
WDR78
ACTR1B
CALCOCO1
MLF1IP
SPG11
WDR75
WDR74
HLA-DMA
QTRTD1
AHCTF1
PPP2R3C
FAM173A
NQO2
SPRED2
VIMP
CHI3L2
LOC100379224
ARL2BP
PRPF4
PRPF6
ASB2
ASB3
LOC100272217
ASB1
ASTL
PI4KA
RGS5
MTMR9LP
ATP5SL
C7ORF55
GPER
CNPY4
RFC4
RELA
HDGF
PRX
ZMPSTE24
AAGAB
C8ORF44
MRPL35
PTRH2
ARL14EP
DPY30
RFFL
MRPL39
ADCY7
CHFR
VPS9D1-AS1
TMEM161B
THOC5
DBI
TIGD1
ZNF671
MANBA
KIF15
CSAD
ZNF846
RFX3
SH3BP1
TRAPPC1
ELK1
NT5DC2
DBP
TMEM179B
TAF5L
TIGD4
RECQL5
RENBP
MAZ
RETSAT
ZNHIT2
COPS2
SERINC4
SERINC1
COPS5
YTHDF2
MED1
LOC115110
MED7
ZNF594
MED8
LMLN
FBXO9
DYNC1I2
CEP95
PTEN
AXDND1
KXD1
RHBDD2
SDF2L1
PPP1R9B
FAM135A
TCF7
POP5
TCF3
NCBP2-AS2
TMED5
NUDT1
GCK
NUDT5
NUDT6
KLC2
HNRNPA1L2
ABTB2
PMS2P3
CALML6
STK38L
NUBP2
PFN1
MEF2A
CREM
TMEM214
KDM3B
COX11
TRIM3
TMEM218
GAS5
ALOX15P1
COX16
COX17
MDN1
ZNF337
ANKRD13D
ZNF335
ANKRD13C
GPR15
FAM168A
PKLR
AMPD2
EIF2B4
AIDA
EIF2B2
TEX10
ZRANB2-AS2
MALAT1
LRRC3C
C18ORF8
ELAVL1
TMEM150A
RSPH9
CFLAR
RSPH1
TPM3
SNRPA1
PRPF40A
RPS6KB2
ETF1
FBXW9
STT3B
CYB5D2
UTP15
C4B_2
FLJ37035
HPD
KIAA1875
LOC646719
FBXW7
VWA8-AS1
ANKLE1
CLIC4
DPAGT1
NLGN2
MTMR12
LRSAM1
UGDH
TET3
TRAPPC12
KIAA0020
TPRG1L
YKT6
UBE2D3
TMEM147
C16ORF58
FAM154B
TMEM143
PCIF1
C16ORF54
ZNRD1-AS1
ATXN2L
NDOR1
BUD13
MFSD10
PPAN
ZNF91
LY6G5B
PPAT
SOWAHD
MIR18A
ISY1
SNORD88A
FAM32A
SNORD88C
XAB2
MAD2L1
SNORD63
CHPF2
PRDX2
CEP57L1
NFYC
NFYA
AP3S1
TSNAX-DISC1
MYBL1
UPF3A
RABL5
ITGB1BP1
C9ORF169
PHOSPHO2-KLHL23
ZNF3
TIPIN
SDCBP2
ZNF252P
CSTB
TOR1A
RPS14P3
MYLK-AS1
OST4
LEPROTL1
EPM2AIP1
LOC100507283
LOC100652999
ANGPTL6
RARG
PDIA3P
RPL7A
RAP1B
MRPS18C
PBX2
DPH3
MIR4521
SPAST
SLC16A1
NSUN3
SMG7-AS1
NSUN6
ARHGAP30
WIBG
SPDYE7P
MED22
BOD1L1
TARS
MON1A
ZSCAN31
MSH5-SAPCD1
DYNLL1
SND1
GLUD1P3
UNG
KHDC1
UQCRQ
TXNDC9
POLR3G
USP48
POLR3B
POLR3C
UQCRH
S100PBP
CWF19L2
POLR3H
MTBP
MIR3136
GPS2
LOC728537
TTC30A
SPG21
CALM1
GSDMB
NDC1
MIR20A
CUL9
INIP
PSD4
TUT1
CDNF
ATP6V0D1
WDR65
WEE2-AS1
TMEM260
BMP8B
PNKP
CLCN2
TRIM26
TRIM27
CREB3
CLCN6
MED27
PER2
INO80B-WBP1
C10ORF76
GNPAT
CHAMP1
TRPT1
BRD2
KAT8
PTPN18
ORMDL3
ZNF295-AS1
FCER2
RBM48
PTPN11
PQBP1
MYCBP
KAT7
C7ORF43
SETD1B
LINC00339
LINC00338
ZFAND3
DHX38
C7ORF49
MRPL24
SLBP
MRPL21
MRPL20
GBA
DNAJC25
SP140
TMEM127
DNAJC21
GRIK5
SLC31A1
FOXJ3
ZSCAN9
ARHGAP9
ZFP91
ARHGAP4
SEC16A
ICOSLG
LINC00935
ARHGAP1
SRSF5
SRSF4
IARS2
ABCF3
CHD1L
ABCF1
SRSF2
EGR2
EGR3
MZB1
EGR1
SRSF9
SHOC2
USP42
TMEM79
VIL1
ZYX
TMEM70
HKR1
PJA2
CHEK2
SEC22B
CHEK1
GID4
DALRD3
VPS36
UMPS
PRKAB1
GID8
CDK11A
CDK11B
TMEM128
ZNF581
ZNF580
ZNF583
ZNF582
TIPARP
ZNF584
ZNF586
GCFC2
MIR4765
PTPN6
GINS2
GINS3
ZNF613
ATOX1
BTF3
SLC3A2
MIR4657
AHCYL2
UEVLD
LRCH4
ANAPC15
ITFG1
MBD3L3
AGBL5
MIR4453
BAG6
BAG4
YBEY
MYO1G
TEX264
MYO1C
RTKN
CTDP1
RPS7
RPS6
ADAMTS13
ALG10B
ARRB2
RPS2
RPL36AL
MIR24-2
RPS9
ADPRM
CLCC1
EIF1AD
PGBD4
SLC52A2
DEF6
PGBD1
ANAPC5
LY6G6C
ZER1
SNRNP35
UTP11L
PHB2
TMEM203
CYB561A3
TMEM205
PSMA5
TMEM208
ATAT1
MSH2
LRWD1
TSSK6
CPSF3L
TSSK4
FBXO46
KIAA1324
ZNF320
FBXO43
FBXO42
KIAA1328
SRI
RPL13AP5
SH3BP5L
GALE
GUCD1
PRC1-AS1
MIR5001
MIR5004
FSCN2
RMND5B
SNORD17
SNORD10
LOC399715
AKIRIN1
NUP54
EIF2AK1
EIF2AK3
TDG
SCARNA13
SCARNA12
BNIP1
LOC100288842
SCARNA16
AGPAT1
SCARNA14
FAM136A
SCARNA18
CSNK2B
LEAP2
MCM3AP
VARS
PAIP2
LOC729683
SMCR8
MIR4738
LOC100270746
LRRC23
MPDU1
PEX10
PEX13
PEX12
ANGEL2
ANGEL1
PEX16
EIF1B
MIR106B
TIMM17A
RPL29
RPL28
C2ORF76
RPL24
RPL27
RPL26
NAP1L4
SLC35B3
RPL22
MAPKAP1
ATG3
ZNF425
RGS9
EYA3
PHYHIP
APMAP
PIGC
FLOT2
PIGG
PIGH
LOC400752
PIGL
PIGN
PIGO
TMEM194A
LINC00657
PIGU
PIGV
PIGW
CATSPERD
PIGY
SPAG1
TMEM72-AS1
RMND1
TAX1BP1
SNAPC3
OSGEP
ANKLE2
PPP1CB
INPPL1
SRRM1
BBIP1
CCDC173
CCDC174
ABHD8
RAD54L
LOC257396
WBP2
WBP1
NAB2
DEDD2
ASMTL-AS1
RFXANK
WBP4
TM2D3
LOC100289561
WAPAL
MIR193A
ARCN1
NDUFAF4P1
PUF60
FAM71B
WDR5B
KIAA0141
OGG1
SLC39A13
SMAP2
MIR4515
NUP133
HSPD1
MIR4519
HIF1AN
MED12
DENND3
ARHGAP22
SLC34A3
PTP4A2
ZSCAN25
ZSCAN26
YY1AP1
ZSCAN20
ZSCAN21
ZSCAN22
BLNK
TDRD9
DDIT3
DNAJC10
TDRD1
IFI35
TDRD7
MRPS2
IFI30
LOC100289361
FUT10
MYLIP
MIR3175
UBR3
TOB1-AS1
ATG2B
UBR4
TWF1
NKIRAS2
NKIRAS1
HEMK1
PCNA-AS1
TMA16
MUS81
DR1
MAF1
EEF1D
PPP2CB
SWT1
ATP6V1G2-DDX39B
C19ORF26
GRB7
EIF4G2
NDUFAF1
CYTIP
AMD1
CCNI
VPS72
RPL8
RPL9
RASSF1
PCM1
PTPMT1
TBRG4
TRIM35
TMEM120A
USHBP1
LOC283693
VMO1
FEN1
LPPR2
INTS7
THAP10
THAP11
FAM200A
NEK11
RSAD1
FAM200B
ATP5C1
ARL6IP4
MIR638
MIR142
MIR141
MIR636
INVS
CAP1
SNORA7A
ABHD13
ZNF585A
ZNF585B
NGRN
LSM5
TGFB1I1
PTS
FLYWCH1
MRPL10
HMBS
MRPL12
TTC1
C19ORF24
ARPC3
MRPL19
LACE1
TTC9
RNF41
ARPC4
ZNF821
C1ORF148
DCUN1D5
POLR2C
POLR2B
POLR2M
POLR2L
EFHC1
ACO2
TPRKB
RHOF
POLR2K
SNORA70
MPG
USMG5
PLSCR3
TMEM60
TMEM69
TMEM68
GTF3A
ERCC6L2
HIST1H3A
CASKIN2
CASKIN1
POLRMT
IL17RE
CCNK
AGO1
IL17RA
HIST1H3G
KDM1A
GRPEL2
MIR93
FAM120B
HIST1H3E
HIST1H3J
L3MBTL2
SMC6
PAXBP1
SHKBP1
NCOR1
FCER1G
OGFOD1
BTG2
CACNB1
TEC
ZNF622
ZNF623
RPL6
NEURL4
CLHC1
PTOV1
SRD5A1
C12ORF10
RAP2B
RAP2C
RAP2A
LOC101559451
GGA1
CLPTM1L
LOC100507250
PLCD3
TSNAXIP1
ADO
PHLPP1
HIST1H1A
ITFG3
B3GALNT2
EMILIN1
TACC1
VIPAS39
TACC3
GJC2
TMEM238
PSMB9
PSMB8
PSMB7
ZNF131
DECR1
PSMB4
PSMB3
HIVEP1
PSMB1
SSU72
HDHD1
TMA7
LPXN
HDHD2
ZNF319
JUNB
JUND
HIST1H2AM
HIST1H2AH
HIST1H2AE
HIST1H2AD
P2RX3
GNAT2
C6ORF226
RMI1
RMI2
CORO7
SNORD23
SNORD24
BCL2L13
LAMB2P1
ESCO2
ESCO1
MLH3
SNORA16A
MLH1
SNORD7
CTU1
ZNF552
ZNF551
NACC2
VTI1A
NACC1
OXLD1
FAM179B
VPS13B
MIR4727
RMDN2
MIR4723
PPAN-P2RY11
RMDN1
GTF2H3
AP4M1
NCDN
ALS2
GTF2H4
KBTBD4
RTF1
FOXN2
FOXN3
RPL26L1
RPL38
RPL36
RPL37
RPL34
RPL35
RPL32
LMNA
TARBP2
PIF1
GNA15
KLHDC8B
EMG1
ATF4
SDHC
CD274
TBC1D10C
SDHD
SHARPIN
ATF2
IFFO1
SMARCC1
BUB1B
MNT
SH2B1
FKBP14
SNORA7B
MOCS3
MOCS2
ANKIB1
PPIP5K2
SLC33A1
EEF2K
BLOC1S5
BLOC1S4
SDF2
OARD1
COMMD2
COMMD6
SMG8
MIB2
COMMD5
METTL18
METTL12
METTL10
CDKN2AIP
METTL14
METTL15
B3GALT4
NPR1
B3GALT6
SLC38A6
SRFBP1
PCBP1
SLC38A9
BCAT2
PIDD
TMEM9B
C3ORF18
OSBPL9
STK4
IFRD1
OSBPL2
TMEM184A
DEPDC1B
RSU1
OSBPL7
UBE4B
UBE4A
KAZALD1
DBNL
ARID5A
UCKL1
FLYWCH2
HCN3
TEX2
SNRNP27
ZSCAN12
CCDC114
SAP25
ZSCAN16
SMC1A
ANO8
ODF2
CELF2
HSP90B1
POLR1A
POLR1C
POLR1E
MIR3189
MIR3188
GPR137C
ZNF268
DPY19L3
HCG27
WDR43
WDR44
WDR46
WIZ
WDR48
DNAH12
NAPEPLD
RBL2
NAIF1
BCDIN3D
CDC25C
TNFRSF8
H3F3B
LRRC29
ARPC2
DPY19L4
NR1H2
NR1H3
SNORA14B
MAPK1IP1L
METTL25
C14ORF80
SENP7
DST
CHUK
SENP1
CERS5
BRF2
CYSTM1
RNF40
CSGALNACT2
ING1
ING2
GSTO2
PDAP1
DNAJC8
DNAJC9
DNAJC4
DNAJC7
DNAJC1
DNAJC2
C9ORF40
TTC31
RHOH
WDFY2
WDFY1
GOSR2
ANKRD23
PRPF31
ECHDC1
RRP15
MIR191
TPI1P2
TRAPPC2P1
LOC442075
SDCCAG8
AGGF1
SNIP1
SDCCAG3
MAP3K7
MKRN1
MKRN2
SNORA68
ZNF839
SNORA65
SNORA67
SNORA60
SNORA61
NCOA3
ITPRIP
NCOA7
TMEM9B-AS1
PHAX
FLJ10038
TMEM18
SNORA72
CPEB4
MINOS1
ANKRD28
SETX
NUGGC
FLJ43663
RIF1
TMEM66
CEP44
ZNF81
PET112
PEX3
ZNF84
MCAT
ST7L
HCRT
EMID1
PRAM1
SREK1
GEMIN8
ZFYVE20
TBCK
TPCN1
GTF2IRD1P1
IL2RG
AK3
LMO2
SLC17A7
TBCC
GEMIN7
LOC440600
WASL
MIR19A
LOC100130348
CDK5RAP2
SARS
CDK5RAP1
MIR3652
ATPAF2
RASA4CP
KRBA1
WDR82
KRBA2
CHMP4A
CHMP4B
NARG2
GEN1
ZNF493
RMDN2-AS1
SH2D3C
MIR1236
LARS2
ERH
EIF2S3
CFL1P1
HERPUD2
HERPUD1
CDK19
TOB1
LOC100652736
CDK12
CDK13
DDX18
KLF7
GZF1
G3BP2
TMEM222
TMEM223
PSMC2
PSMC3
N4BP1
PIP5KL1
N4BP3
HEATR6
ARFIP1
ARFIP2
HEATR2
PAN3-AS1
HEATR1
FAM189B
MDC1
KIF18A
REST
SLC24A1
STARD4-AS1
SFSWAP
CCDC78
TRIP10
SEC61G
TRIP12
DEDD
MGC2752
SLC25A22
MIR4999
RPL15
MPZ
TFG
C9ORF50
SH2D2A
NCLN
MAP3K11
MAP3K12
ZNF546
MAP3K14
DDA1
PET100
CTNNBIP1
APITD1-CORT
RPL11
FLJ37201
GRHPR
MIR4750
MIR4757
OMA1
IDI1
LRRC41
TMEM151B
IKBKG
LRRC47
LRRC46
LRRC49
MIR1244-2
MIR1244-1
TMEM175
SETD3
RARA
EIF3I
GNL1
EIF3K
EIF3L
B3GNT2
SLX1A
SNORD12B
CLDN15
B3GNT8
EIF3F
EIF3G
RARS
FGFBP3
MTMR9
CACUL1
ARMC10
MTMR6
MKKS
MTMR4
NOL11
NOL10
NOL12
CCNL1
CDKN2C
SMG7
C9ORF171
PSRC1
MIR4645
CCDC150
MTFP1
GUK1
EDEM3
NMT1
DEXI
CCDC159
WRAP73
NME1
SDE2
MUTYH
C11ORF1
PTGES3
SLC2A5
CSTF2T
TRAIP
UBA52
FAM172BP
BRWD1-AS1
MAPK1
TAS1R3
C15ORF41
CD2BP2
SNF8
NFATC3
SYF2
TNFAIP8L2
TNFAIP8L1
FUBP3
NAT14
NCSTN
CEP104
EXOSC3
EXOSC6
AP2B1
EXOSC4
GFER
YJEFN3
ST20-MTHFS
TCP11L2
EXO1
CNTROB
ATRIP
ZC3H18
MIR5192
UPF1
SSC5D
TCTE3
KIAA0895L
TNFAIP8L2-SCNM1
LOC100506054
MIR3190
MIR3191
MIR3192
RALY
EME1
FCF1
MPZL1
SNHG12
FBRS
DEPDC7
DEPDC5
VPS53
ALKBH7
VPS51
ALKBH5
ALKBH2
RALA
ALKBH1
TRNAU1AP
TMEM126A
SCYL3
SCAMP3
RCOR3
STXBP3
TIGD2
TIGD5
ADHFE1
MIR611
ISG20L2
PDE11A
DNAJB9
SNORA5A
S1PR2
SNORA5C
SNORA5B
FLJ31306
FANCF
CCND3
TTC25
FANCM
DOT1L
DIDO1
CA5A
NOP14-AS1
THAP1
MIR186
HNRNPA0
MRPS18B
FIGNL1
ENO1
ELMOD3
ENO3
LOC728175
SNORA51
PDF
SNORA52
NPAT
SNORA57
TAOK3
CIAO1
GNB2L1
LLGL2
LIME1
FAM65A
NOP10
ACOX3
RPL32P3
HMBOX1
TFIP11
CDK1
TRAPPC6B
CDK5
LOC728613
PNP
CDK9
C1ORF234
LPAR5
LOC100294362
SF3B5
RABGAP1
PNPT1
CEP55
MSH5
SF3B3
SF3B2
ITGB3BP
LIMS1
RCSD1
DCLRE1C
GAL3ST3
SEMA6C
ACCS
RERE
CNIH2
ELAC1
ELAC2
ATG16L1
ADCK4
RGL2
RIPK1
DNAJC17
DNAJC14
NARFL
NFKBIL1
ARHGDIA
TIMM8B
NFXL1
ASF1B
FEM1A
KCTD21-AS1
MIR877
LIAS
COPE
DHX8
PNN
HIST1H3C
CES2
RER1
SGSM2
HIST1H3D
LMAN2
KRIT1
PCNXL3
KDM8
ENDOV
DDX23
SEC11C
DDX20
DDX25
FAM195B
HLA-DMB
PFKFB3
FAM195A
PFKFB4
SCRIB
C1ORF189
GPR137
ZNF790
ZNF791
TWISTNB
GPR132
WDR76
C1ORF186
FBXO18
ACTG1
BFAR
WWP1
FAM3A
MIR5587
MIR5586
MIR5581
TACO1
CHSY1
PPIL1
TPI1
PPIL3
PPIL4
GGPS1
CWC27
CWC25
CWC22
TMED10
MIRLET7F1
MIR1322
SNORA26
PNPLA2
CCDC94
KIAA2013
TRUB2
C9ORF43
SNORD47
RNPEPL1
PARD6A
CLK2P
ZNF570
ZNF574
NTAN1
NUP214
ZNF579
TPGS1
SETDB1
TRPV3
LUC7L2
ERBB2
CCDC77
ZNF202
SHC1
PEX26
CCDC71
MIR4749
ERLEC1
CTSC
KCNAB3
PPP1R37
SETD8
PPP1R35
PRR14L
RPL10
CHERP
RPL12
RPL13
TMEM102
TMEM101
SETD5
SETD4
TMEM104
PCYT1A
NME6
NME7
ADH5
NME2
NME3
MIR3676
C17ORF80
ZAR1L
C17ORF85
LOC646626
ZCWPW1
PRSS22
FKBP1A
CNBD2
FLJ30403
MEIG1
MSANTD2
EME2
EMD
CNST
LOC100132529
HELQ
ZMYND10
AKNA
EPB41
LOC100506639
GSKIP
SNORD119
RBAK
SNORD117
SNORD110
SNORD111
STIL
CDC16
VPS37C
MIR148B
AFF1
ECH1
CARD8
CAPN10-AS1
ALDH16A1
UNC50
CARD6
STK40
ERP27
LBX2
CCM2
UBA6
STAMBPL1
UBA2
KIF1B
MINOS1-NBL1
TMEM234
PHF20
PHF23
UBE2I
C21ORF91
NAA15
TP53
FAM162A
TAGAP
KIF20B
MOGS
UBE2B
C12ORF4
UBE2F
FAM89B
LOC147646
SHQ1
GNAL
KIF20A
TOP3A
TOP3B
ZNF259
CCP110
MIR7-1
SEC14L1
UBA1
RPL18A
ILK
RPS15A
PTAFR
UPF2
GNG13
LOC389247
PHTF2
ZNF316
CTDNEP1
SIK2
PDCD6IP
ZNF317
MASTL
BMP2K
KIAA0753
WBP1L
VCPIP1
PDCD4-AS1
NMNAT1
LEKR1
NDUFA6
CCDC134
NDUFA5
EPB41L5
NDUFA3
THRAP3
CYB561
WAC
RABEPK
WBP11
PLEKHM3
GPR62
VPS4A
GPR61
ASXL2
FAIM
INE1
WAS
SLC43A2
MAEA
IL19
GALK2
RRP36
IL10
C1ORF213
IL16
STX10
FARSA
IL5
GPAA1
STX16
ZMIZ2
MIR219-1
PIP4K2B
PALB2
COLGALT2
CENPO
SNORA44
ST8SIA4
SNORA42
CUTA
SNORA41
SPDYE5
SPDYE6
TTF2
BIRC2
EIF6
TTF1
COX6A1
PINX1
ZNF384
MIR4721
NOXA1
ANKRD17
RB1CC1
PTCD1
ANKRD12
ZNF814
KLF13
GDF9
KLF16
CBR4
TM9SF1
CBR1
SNORD46
DPP8
DPP9
P2RX6
MEA1
SLC44A1
ZBTB7A
STK36
CEP63
MIR26B
DFFA
MCM7
PCNP
SASS6
DUSP10
DUSP13
MCM8
POGK
SNORD44
NOC3L
RNFT2
RNFT1
LCK
POGZ
NDUFS1
GSTCD
REV3L
COQ9
SECISBP2
NDUFS6
NDUFS7
COQ5
TMEM167B
TMEM167A
AHCY
UFD1L
COQ3
ILF2
DHDDS
ZRANB2
ELOF1
PARN
PARL
KIAA0586
EPO
CHMP2A
DHX16
ATP9B
CSNK1G2
ZFYVE1
ZNF141
NHLRC2
ZNF143
ZNF142
C16ORF80
DENND2D
CCDC88A
CCDC88B
RXFP4
MIR3158-1
SYCE2
ZNF787
COX8A
ZNF784
GOT2
LYN
KIFC1
C16ORF86
PFAS
BRICD5
C21ORF2
RNASE4
VWA8
VWA9
TMF1
MIR5087
LY9
ZNF367
RABGGTA
LSG1
KCNN3
LOC654841
C9ORF72
TRAF3IP2-AS1
RBM15B
IP6K2
CWC15
OTUD6B
H2AFV
BRSK1
MIR3913-1
SCAND2P
SNORD51
PKIG
SNORD54
SNORD55
PKIB
FBXL6
ATR
LOC100506713
ZNF569
ZNF566
RNF4
SIN3A
ZNF562
H2AFJ
SLC19A1
NCAPG2
MIR4779
KATNBL1
NFKBIB
SLC7A7
MIR4777
CCDC69
INO80
NFKBID
RFX1
SNX12
B4GALNT4
TRAPPC2
CLTA
RNH1
PGS1
MIS12
ARID4B
RHBDL1
TMEM115
FAM161A
KIAA0100
NMD3
RRAGC
HAUS6
PLAC8
SCAF11
UBE3D
SLC35A4
HOOK2
PXN-AS1
SLC35A2
UBXN6
MYD88
UBXN1
SNX17
FAF1
FAF2
CXORF65
PGM2
PGM3
HIST1H2BD
SNORD100
HIST1H2BF
HIST1H2BG
SNORD105
HIST1H2BB
HIST1H2BC
MMD2
ADIPOR2
MTFR2
HIST1H2BO
HIST1H2BH
ACTB
HIST1H2BJ
VPS41
TCEANC2
OLFML2A
CD300A
STAT1
SLC25A46
GLOD4
MAP7D1
CARS
CDC20
NUP153
TOX4
FAM105B
ACTR8
ACTR6
IPO4
SZRD1
ACTR3
ACTR2
TVP23B
GPANK1
MTG2
RPL35A
CARS2
MIR940
DIABLO
FYTTD1
CWF19L1
ADNP
TP63
NAA20
NR6A1
RRH
POLDIP3
POLDIP2
CNKSR1
GCN1L1
RASA1
FLJ38576
LINC00114
MAPK6
ABCC10
DUSP5
DUSP4
LOC606724
ABCC11
DUSP1
DUSP2
GABPB2
LRRC8A
RBL1
PYGO2
COPS6
ANKRD34A
PAQR4
FERMT3
C22ORF15
BCOR
NICN1
ANKS1A
CRNKL1
RAD51AP1
METTL9
MIR4422
XRCC6BP1
GPBP1L1
PPOX
WWTR1
BLOC1S5-TXNDC5
METTL3
MIR320A
ACTRT3
[truncated: 2,234 more rows]
