# Supplementary material for: Identifying Network Perturbation in Cancer
Source: PLoS Comput Biol. 2016 May 4;12(5):e1004888. doi: 10.1371/journal.pcbi.1004888 (PMC4856318; doi:10.1371/journal.pcbi.1004888)
Supplement: S1 File — (ZIP) [file pcbi.1004888.s001.zip › files/tf_data/GM12878_15k_enh/EZH2.csv]

SATB1
CRLF1
LTB4R2
INVS
REM2
SSH1
NQO2
MIR5580
DOLPP1
MIR3676
MIR3679
ASB2
LHX2
KIAA0907
CCDC102A
RARG
LHX9
NFE2L1
RORA
MIR4457
C7ORF55
STAP2
PLEKHB2
PTCH1
MYCBP2
NAPA
IRX5
ATP6V0D1
PA2G4P4
PIP4K2A
CDCA7
MPEG1
ARHGEF12
OSGEP
PGP
SLC38A2
CLCN3
P4HB
BZRAP1
LY9
PRMT5
ZFP91-CNTF
RINT1
ARRDC3
SERPINB1
WRAP73
SKIDA1
BMP4
CLECL1
TAF12
PARP16
KIF5A
TSEN15
ZADH2
ARHGAP15
MIR155
ENTPD1-AS1
ACTB
FLJ30403
LRRC32
ELMO3
NOP9
ERAP1
RPL37A
DSTYK
UPF2
HSP90B1
USHBP1
MIR152
TRIB2
ZFP91
TMEM59L
ARID4A
KLHDC4
MTDH
MAPKAPK2
CRYBA4
COPZ2
LILRB1
NEK1
EGR2
EGR1
AFF3
CYP26B1
AHSA1
STK25
YARS
JMJD1C
FBXL18
SAMD9
FAM102B
C20ORF96
PDLIM7
BHLHA15
SIRT4
DNAJC5B
HEATR5B
TSHZ1
FAM212B
KIAA0895L
MAN2A1
TIPARP-AS1
GIMAP8
MLLT10
FGF8
LOC728875
COX7A2
MIR4645
TAGAP
IRF4
SLC3A2
AAK1
FAM103A1
RHBDF2
SHQ1
PRDM1
LPXN
PIK3CA
HES1
RPS2P32
WNT10A
WNT3A
AGBL5
FAM168B
JAZF1
AP3M2
C7ORF55-LUC7L2
KIF14
LTB4R
LOC100506343
PTAFR
TAF15
CBX8
POLN
NCOA7
CIITA
TBC1D5
FAM177B
PSMA6
BEAN1
FLNC
DUSP4
LOC401397
PRR11
MACC1
LONRF1
PUS7
FAM71E2
TET2
ZFP36L1
CD69
AIM2
E2F4
USO1
SH2B3
MPV17L2
GALC
PSIP1
IGF2BP3
NUDT19
RAD51C
NAT10
FOXO3
LOC399715
FAM65A
HHLA2
VIPAS39
BCL2A1
STX5
EMX1
LINC-ROR
STX12
BABAM1
CXXC5
PDE4A
PTPN3
PRKD3
COLGALT2
EXOC3L1
AP5B1
MIR4280
LEKR1
MGC15885
CRYAA
MIR301A
BRICD5
MIR3652
TAL1
HLA-DQA1
SOX5
TMEM190
CMIP
GCNT1
TP53TG1
MIR4437
MIR548AR
SELPLG
CEP97
RGS5
TMEM55B
LOC100130987
UBE2G1
ZCCHC3
MSX1
EXTL2
ATP6V0A1
MPND
CEP68
RFFL
ITGB7
LINC00886
LOC100288079
E4F1
C11ORF73
METTL21D
CREB5
MMP28
RBM23
FLJ31306
DUSP12
ANKLE1
SBNO2
VAMP2
MIR4521
LOC100507173
SAP30BP
PNP
BZRAP1-AS1
PRCD
PSAT1
MAP3K14
ATF3
NDUFS6
CALCOCO1
OTP
NFIX
WDR74
TGIF1
RFT1
