# Supplementary material for: Identifying Network Perturbation in Cancer
Source: PLoS Comput Biol. 2016 May 4;12(5):e1004888. doi: 10.1371/journal.pcbi.1004888 (PMC4856318; doi:10.1371/journal.pcbi.1004888)
Supplement: S1 File — (ZIP) [file pcbi.1004888.s001.zip › files/tf_data/GM12878_15k_enh/FOS.csv]

UBE2Q1
HIST1H4B
HIST1H4A
HIST1H4G
FHIT
HIST1H4E
HIST1H4D
HIST1H4K
HIST1H4J
HIST1H4I
HIST1H4H
TYW1B
LOC728024
LAPTM5
B2M
ATPIF1
HSPA5
GPR180
NR0B2
DERL2
RAD51B
ZSWIM4
NELFB
ZSWIM6
RAB11B
SPTLC2
ZSWIM1
ZSWIM3
TMEM57
KDM2B
ZSWIM8
TMEM53
DANCR
CBLB
HSPA8
ZNF43
MCM3AP-AS1
SP1
SP2
SP3
NUP93
POLR3GL
ZNF48
CEP89
SPPL3
GOLIM4
SNORD10
CEP85
ZNF675
ZNF672
ZNF678
PHKG1
HACL1
KIAA1279
MFSD11
MFSD12
GTF3C5
APOA2
XPO1
SCARNA13
TTK
LSS
ASB16-AS1
WAPAL
TPRN
FAM212B
GART
ANAPC2
ANAPC5
C2ORF42
RPS6KA5
PPTC7
TCIRG1
PPIA
TMEM198B
FAM134A
ZNF292
SESN2
LIN37
GOLPH3L
SMAD2
SC5D
FOXM1
NDUFAF3
NPHP4
CTH
LOC100506713
PCOLCE-AS1
CKS1B
FAHD1
HYI
AP3D1
ERICH1
TUG1
PRADC1
CHTF18
NOL6
FOXO3
FAM156A
CCDC114
DCAKD
METTL23
CDC45
MGRN1
SPHK2
STT3A
HMGB2
HMGB1
NADSYN1
SPNS1
OSGEP
CHAF1A
SYCE1L
RGS20
TP53TG1
RDH5
CDCA2
CDCA3
CDCA8
SMCR7
MCM10
CA11
PRICKLE3
CETN4P
FLJ31306
ZNF44
CYB5RL
RAB24
THAP5
THAP8
THAP9
CALR
MIR3153
CALU
CYB5B
RALB
WDR78
FAR1
ACTR1B
ACTR1A
PNN
ATP6V0E1
HLA-DMB
ZNF724P
HLA-DMA
TRIM11
CD74
DYNLL1-AS1
BTN2A3P
PRPF8
RCBTB1
RAB40C
PLEKHH3
PCF11
GSTTP2
C7ORF50
PRX
HMG20B
MRPL37
MRPL34
MRPL35
ARRDC5
FAM120AOS
RFX5
NRXN2
YDJC
ELK1
MTRR
PAK4
DBP
TMEM42
NUP88
RECQL4
RCCD1
MSL3
COPS3
COPS4
GGCT
PPOX
MED1
LOC115110
MED7
MXD3
ZNF608
MXD1
CAMTA1
KXD1
NLK
PPP1R9B
TMEM45A
GCA
TARS2
TCF3
NUDT2
B4GALT2
EPS8L1
CYP2R1
EZH2
ABTB2
ZNF775
PMS2P4
ARL2-SNX15
NUBP2
BTD
PFN4
TP53BP1
KDM3A
FBXL20
MDN1
KIAA1468
EIF2B2
ZNF195
TXNIP
C12ORF75
MLF2
TMEM14C
TMEM14A
PRPF40A
ETF1
ALDH3A2
WDR25
FAM21C
FAM21B
FAM21A
FBXW5
NLGN2
MTMR12
CLIC1
SEPHS2
SSX2IP
TMEM143
MIR4709
BBX
ITGA7
NDOR1
TCP1
BABAM1
HLA-DPA1
LOC100132707
FAM117B
XAB2
PRDX6
TCEB1
ZMAT2
PITX3
SMARCA2
OTUB1
RABL3
MIR4639
NPTN
MIR93
FYN
ZNF8
MIR3940
CCT6A
ST3GAL3
CHCHD2
LOC100652999
RUFY1
VCL
VCP
LOC100129518
AP2A1
CYTH2
DPH2
FGD5-AS1
SLC16A1
KATNB1
VEZT
ARHGAP33
BCKDHB
C21ORF58
ZSCAN32
MON1B
MSH5-SAPCD1
ERV3-1
DYNLL1
SND1
RAD9A
UNG
MAMSTR
POLR3A
POLR3K
LOC728537
CALM3
SPG21
CALM1
THRA
CUL9
DLGAP5
TUT1
CDNF
ATP6V0D1
C19ORF10
PNKP
PRMT3
PRMT1
R3HDM1
PRMT5
PER2
PER1
PNKD
BRD8
HMGCR
BRD2
PIH1D2
RBM42
ORMDL2
RBM48
PQBP1
MASP2
CSF2RB
PNRC2
GBA
IRS1
SNORA84
ZFP91
ARHGAP4
LINC00935
SUCO
ZSCAN2
SRSF6
PPM1B
PPM1A
CDK1
EGR2
EGR1
TMEM79
HCP5
HLA-DQB1
OGG1
DNAJB14
TMEM70
PJA2
CHEK2
CCT6P1
RPUSD4
MRPL4
RPUSD1
RPUSD2
RPUSD3
GINS2
GINS4
TPRG1L
ANAPC15
AGBL5
KMO
RPS5
ARRB2
SLC39A1
RPL36AL
DENND6A
LOC100652758
GMFG
UTP11L
AKAP8L
TMEM205
PSMA5
ZNF107
ATAT1
SYNRG
CPSF3L
MCCC2
C17ORF62
SH3BP5L
SRM
EXPH5
RMND5A
TRAFD1
C6ORF211
EIF2AK3
TDG
TAPBP
AGPAT5
AGPAT1
SCARNA18
TMPO
SMCR8
FOXO1
MPDU1
GCDH
LRRC28
HIST4H4
NAP1L4
ATG3
LPCAT3
SLC16A13
PLAG1
PIGA
PIGN
TMEM194A
RMND1
ANKLE1
SRRM1
OAZ1
RAD54L
MIR4779
PDK2
EBP
RDH12
RDH13
WBP2
WBP1
DEDD2
ADCK4
TM2D2
SRP9
ZFAND6
ZFAND4
POLD4
CDK2AP2
MAFG
MIR4517
ARHGAP21
CREBRF
ZSCAN20
MLYCD
DDIT3
ABHD8
MYLIP
MED19
ATG2A
NUCB2
SOCS5
HEMK1
SRPR
PCNA-AS1
MIR4309
MAF1
EEF1D
ADAM9
CCNF
C19ORF26
C19ORF24
EIF4G2
FEM1A
VPS72
NDUFAF2
KCNQ1OT1
RASSF7
G6PC2
USHBP1
VMO1
LPPR2
MIR639
MIR638
CHD8
MIR637
CAP1
NPC2
FLYWCH2
TROAP
RCN2
C11ORF35
CDC25A
RNF44
RNF41
RNF40
POLR2E
ZNF823
POLR2G
ANKRD24
DCUN1D4
SNORA76
SNORA75
POLR2I
SUV420H2
ANKRD28
PLSCR3
PRDM10
PRDM11
HIST1H3A
AIFM2
CCNK
DDA1
GRPEL1
VBP1
HIST1H3E
LRRC27
C14ORF166
SHKBP1
QRSL1
FZD2
FZD3
ZNF628
ZNF626
NEURL2
NFKB2
TES
ZNF76
RAP2B
RAP2A
HIST1H1T
ZFP36L1
PLCD3
TMEM120A
HIST1H1A
HIST1H1B
ANKZF1
ITFG2
MEIG1
ZNF138
PRKACA
C1ORF228
PSMB6
PSMB3
TMEM230
MKI67
LMBR1L
LOC650368
LPXN
HIST1H2AM
HIST1H2AL
HIST1H2AI
HIST1H2AH
HIST1H2AK
ANKHD1
HIST1H2AE
HIST1H2AD
HIST1H2AG
SWSAP1
RMI2
HIST1H2AB
SNORD20
BCL2L13
ESCO2
MLH3
MLH1
LTN1
SNORD7
ZNF555
ZNF552
SSR4
ADRM1
SIN3A
LOC401980
TRAF2
TRAF7
AP4M1
HOOK1
TMEM160
LRRC56
ILF3-AS1
FOXN2
SAP30L-AS1
GRIN2C
PIF1
GNA12
ATF4
ATF7
TBC1D10C
TBC1D10B
SHARPIN
IFFO1
ZCCHC17
IL6ST
CCDC146
PPWD1
MORF4L2-AS1
CCDC148
SMG5
COMMD8
SDF4
BLOC1S3
DLG4
OARD1
COMMD4
C15ORF39
METTL13
LOC729852
ZMYM2
NPR1
B3GALT6
ZMYM5
CAMK2D
OSBPL9
OSBPL2
TMEM184C
SOX4
SEP15
TUBB4B
AKAP8
LOC100506100
SNRNP25
ARHGAP12
YBX1
STARD7
STARD4
ARHGAP19
ANO8
HSP90B1
POLR1D
TANGO2
GPR137C
FAM64A
STIP1
CHKB
HCG25
HCG26
WDR45
CETN3
NAIF1
CDC25C
ANKS3
H3F3B
C14ORF80
HOXB6
HOXB7
SAMM50
DSE
ING1
ING3
GSTO2
ANKRD27
DNAJC8
VASH2
RING1
DNAJC3
RBM14-RBM4
CD14
ANKRD23
WDR83OS
C5ORF22
GLA
SNORA68
ZNF837
GLS
ANKRD39
LRIF1
CIRBP-AS1
ACAT1
ELL3
CEP44
MECP2
ZNF85
FSD2
JSRP1
STARD3NL
ZFYVE21
TPCN1
AK2
TMEM60
TBCC
HSPE1
ARL15
MIR3652
ATPAF2
NCKAP1L
HLA-B
BAX
ERF
ZNF493
LARS2
PRR15L
MIR4745
HERPUD1
CDK19
TOB1
RBM27
CDK12
CDK16
KLF7
KLF6
TMEM55B
GZF1
KLF1
HLTF
SNHG10
PGD
KIF18B
TRIP10
MEX3C
MIR4999
PPP1R36
SNORD37
SNORD34
SNORD33
MAP3K11
MAP3K12
NCL
PET100
ZNF548
FRYL
TGM4
IDI1
DHTKD1
DCTPP1
MIR1244-3
MIR1244-2
MIR1244-1
MARCH9
ENTHD2
EIF3L
B3GNT1
RPL18
EIF3F
SETD5
WDR37
MTMR4
NABP2
CDKN2C
TBCCD1
CDKN2D
HLA-DRB1
C9ORF173
BAZ1B
EDEM3
YIF1A
CNN1
CCDC159
SNORD126
SLC2A8
SAP30L
CNFN
TAS1R3
TNFAIP8L1
FAM73B
ATP5B
EXOSC1
GTF2E1
TULP2
TULP3
RRBP1
SLC46A3
UBP1
INCENP
SSC5D
KRT18P55
C3ORF18
LOC256880
OGFOD1
FBRS
DEPDC1
ALKBH6
ALKBH5
ALKBH2
EEF1E1
MIR181A1HG
ATM
STXBP2
STXBP5
BRIP1
DNAJB1
DNAJB5
FANCF
AMDHD2
AAMP
HYPK
HNRNPAB
FANCM
DOT1L
TTC23
ENTPD3-AS1
PPRC1
MIR185
HNRNPA1
RCL1
MRPS18B
MRPS18C
RUNX1-IT1
ENO1
RPN2
DMXL1
NPAT
EXOC4
GRIK5
OIP5-AS1
TRAPPC6A
TRAPPC6B
CDK4
NSMCE2
PNP
OXLD1
SF3B5
CEP57
MSH2
MSH5
E2F8
RERE
BRWD1-AS1
ELAC2
SUN2
ASMTL-AS1
SUN1
ADCK3
HSPD1
DNAJC13
ASF1B
PACSIN2
EDF1
COPE
SUPT16H
MGAT4B
AEN
HIST1H3B
HIST1H3C
PRKCZ
HIST1H3F
HIST1H3G
HIST1H3D
LMAN2
HIST1H3J
HIST1H3H
HIST1H3I
HIST2H2AB
HIST2H2AC
DDX23
ZNF157
DDX24
SAE1
ZNF91
ZNF92
ZNF93
ZNF799
FBXO18
ADD1
FBXO11
FBXO16
LINC00959
PPIL2
GGPS1
UNK
MIRLET7F1
PPP1R3F
PPP1R7
SNORD48
TUSC2
CCDC94
MAP3K3
PLA2G6
ATP5J2
ZNF574
KIAA0319L
CCDC77
IARS
KIAA1009
SHC1
CTSA
SH3GLB2
PASK
RPL14
SETD8
C16ORF95
HIST3H2BB
SETD3
FLJ44313
TMEM107
C17ORF89
NME3
LOC100132215
MSANTD4
MIR148B
HELQ
EPB41
GLYR1
KIAA0195
ZNF826P
STIL
PCNXL3
AFF4
C15ORF57
CANX
STK40
HOMEZ
PDP2
IMMP1L
UBE2I
SETD5-AS1
UBE2C
ARHGEF9
SFPQ
UBE2F
LOC147646
SIX5
UBE2S
AGFG2
UBE2T
ASNA1
MIR7-1
RPL18A
RPS15A
BTBD18
HARS
PHTF2
WBP1L
PDCD4-AS1
MORF4L2
THRAP3
WBP11
GPR62
WAS
MAEA
C17ORF59
C1ORF213
FARSA
MIR219-1
CDHR2
PDCL
GNS
UBE2B
CUTA
BPGM
HIST1H2AJ
ROGDI
EIF5
SNORA48
MOSPD3
OXR1
HIST2H2BE
ANKRD16
TXNL4B
ANKRD12
EVPLL
ANKRD11
PAN2
EBAG9
RMI1
P2RX7
SUOX
DPP7
PCNA
CPT1C
CEP68
ZBTB7B
MNS1
MCM7
MCM6
MCM5
MCM3
MCM2
DUSP10
ENGASE
SQSTM1
TOP3A
RPA1
RNFT2
HBP1
NDUFS2
SECISBP2
NDUFS8
TMEM167A
UFD1L
ILF3
ILF2
ZRANB3
PARS2
TMEM183A
PI4K2A
HIBADH
ZNF141
DGCR8
ABCA11P
COX8A
GPR108
RNASEK
BRICD5
RNASE4
ZNF367
BIVM
ANKHD1-EIF4EBP3
PMS2
IP6K2
PMEL
H2AFV
SCAND2P
SNORD52
H2AFX
H2AFZ
DDX6
TMEM189-UBE2V1
BRMS1
RNF6
RNF4
RNF5
SLC19A2
H2AFJ
CCDC66
STMN1
FOXK2
ZNF213
HLA-L
HLA-C
ZWINT
HLA-A
HLA-F
HLA-E
RFX1
CLTA
ARID4A
ARID4B
TMEM116
FAM161A
AMER1
KDM4A-AS1
SLC35A5
PXN-AS1
FLJ31813
UBXN6
TOP2B
TOP2A
ISCA2
FAF1
HIST1H2BD
HIST1H2BF
HIST1H2BG
RECQL
SNORD104
HIST1H2BB
APC
HIST1H2BL
MTFR1
MTFR2
HIST1H2BO
HIST1H2BH
HIST1H2BI
HIST1H2BJ
HIST1H2BK
SLC25A42
SGCA
SNX11
CDC23
CDC20
SHBG
MIR4666A
LIN52
WBSCR27
FOXP3
TMX2
FLJ31104
CARS2
FYTTD1
TNPO2
CNR2
ZNF57
GCN1L1
SYVN1
CLUHP3
PPP1R12B
DUSP7
MAPK9
LRRC8D
SHPK
ZNF695
STAG3L4
VPS35
VPS36
MTF1
SYNGR4
NXT1
PITPNM1
TBC1D17
ZNF597
KCTD2
KCTD7
KCTD9
HSPA1B
FAM83E
HSPA1L
LOC100506325
TARBP2
HAGH
RAB4B-EGLN2
FOXRED1
CABLES2
COPZ1
HIST1H2AC
LIX1L
ALDH6A1
USP11
NEK2
SNRPA
SNRPF
SBNO2
HSPA14
MXI1
RHCE
TXNDC16
RGS9BP
SDHD
UCP2
ZNF790-AS1
IFITM10
ZDHHC16
ZDHHC13
ZDHHC12
ANP32E
ANP32A
FDXR
TYK2
RETN
EFCAB14
MRPL51
NAPA
FOXN3-AS1
RBM14
ZNF688
ZNF689
ARHGEF15
HSP90B2P
ALOXE3
ZNF680
ZNF681
ZNF687
LOC100507217
FXR2
IQCG
IQCD
SDF2L1
ISOC2
DDX49
TTI2
WDTC1
LOC100133957
ZNF174
FDFT1
LMLN
RGMB-AS1
POP5
ZNF776
GPR114
ZNF772
C12ORF73
ELAVL1
HINFP
FKBP3
SNORD35A
SNORD35B
SNORD65
SNORD61
SNORD60
BAZ2A
SAP130
HSCB
CHCHD3
CYP11A1
CHCHD7
RNASEK-C17ORF49
ZNF519
RSBN1L
NF2
EEF2K
FOXJ2
TSPYL2
ZC2HC1C
NCAPD2
BLM
PPP1R10
GLO1
SMG1
SLC39A2
SLC39A5
RPL13AP5
BLOC1S1
MIR106B
EMC9
FBXO31
SNORD59B
SNORD59A
ATXN3
NAB2
MIR3529
LOC646862
OTUD5
AP3M2
PELP1
MBOAT2
AKAP13
SPSB3
HINT1
HINT2
HMBS
STRIP2
IL23A
FICD
MIR378F
TTF2
KIAA0226
ALG11
ALG12
LRP4-AS1
CNOT3
BANF2
ZBED5-AS1
LMOD1
MORC2
RBM4
CHKB-CPT1B
SLC38A7
CAT
MIR301A
MIR3655
MIR301B
WDR81
MIR3651
DIP2A-IT1
HLA-DRA
CCNA2
ATP13A1
GNN
NUDC
RNF5P1
SKA2
PGP
TMEM217
TLDC1
QRICH1
E4F1
KLF10
TTBK2
E2F7
E2F4
E2F3
E2F1
ARMCX4
RBMX
PROSC
ACBD4
EEF2
FUT8
SNORA20
SNORA22
SNORA26
CRAMP1L
SNORA28
SNORA29
SF1
MIR4482-1
PTK2B
TNRC6B
PYCR2
PYCR1
HYOU1
COTL1
EEFSEC
IFITM3
CENPM
CENPK
RAB5B
CENPF
CENPA
LDB1
KIFC2
LOC100131094
PYCRL
SNORA2B
CYLD
TRIP4
PLEKHA8
ERAP1
STARD13
ZNF691
PROS1
CPT1B
DHX35
ATP7B
MPHOSPH9
MPHOSPH8
COPZ2
RUVBL1
CABIN1
RUVBL2
OSCAR
DDX50
ANXA6
MIR130B
PKN1
ZNF764
DHPS
BUB1
ZZZ3
C12ORF65
ECSIT
MIR1306
GLTPD1
DNAH1
MTHFD2
DNAH8
IK
BBS10
BBS12
SAP25
ZNF507
ZNF506
NUDCD2
NUDCD3
TCERG1
LAG3
LOC100129917
CNBP
IFI27L1
GMNN
HMGN3
SAMD4B
MRE11A
LOC100128885
MYH9
CDKL3
FAM53C
ZNF341
ZNF436
ZNF431
ZNF430
FBXO24
FGD6
HN1L
LOC644656
NUDT16
NUDT18
UHRF1
LOC284751
CNNM3
CNNM2
PIP5K1A
STX4
STX6
SLC23A3
ZBTB8OS
CKAP2L
PHF14
DNAJC27-AS1
MEGF9
CCNB1IP1
ECE1
MEGF6
UBN1
GBAP1
HDGFRP2
YWHAQ
REC8
AURKB
ANP32A-IT1
ZBTB3
RP2
KRI1
ZBTB5
MAT2B
NBR2
TECPR1
ZBTB9
NBR1
SYNGAP1
MGAT2
MIR22HG
PXMP4
COQ7
TRIM35
C8ORF69
CCNB2
MIR4449
TBC1D22B
MIR4442
CSTF1
AGAP2
VPS11
TAF1
NKTR
BOLA1
CKAP5
GLCCI1
TRAPPC2L
RAB4B
NDUFB3
SIVA1
FCHO1
LOC148413
MIR658
C17ORF61-PLSCR3
FMNL3
ATP6AP1
ATP6AP2
CLN6
CLN3
ENSA
JAK3
BRCA1
VRK3
SNORA15
ANKRD49
USP39
HEXA-AS1
ACOT8
SHMT1
MORN4
PLD6
PLD2
KIF24
RNF181
PPFIBP1
RBBP4
RUNX1
MIR3155B
SARNP
NUCKS1
ZBTB22
ZBTB20
GBF1
CAPS
MED29
MED28
ARL13B
SKAP2
RRP9
HRAS
XRCC3
SEPT2
KANSL2
KANSL1
LIM2
SEC1P
RBM15B
LOC344967
UGP2
NARF
RBM39
FAM98C
PHRF1
RALGPS1
ZNF143
PTPDC1
PARP3
TP53INP1
FAM117A
YTHDF3-AS1
RWDD4
ANG
ALDH4A1
GSTT1
WARS
ATP6V1G1
LAMTOR4
PPP2R5E
RPSAP58
MIR324
PPP2R5A
PPP2R5B
MSMO1
C12ORF52
LOC100129858
FBXO5
CTNND1
C9ORF85
SH3GL1
SNORD82
TMEM38A
LOC391322
UBALD1
FHL3
MCCC1
RPS24
ZNF785
SLFN14
TIMM17A
SLFN12
APPL1
NT5DC2
ZNF789
HNRNPUL2-BSCL2
C17ORF49
RUSC1
GATAD2B
GATAD2A
VTRNA1-3
VTRNA1-2
VTRNA1-1
SLC5A5
DIP2A
AIMP2
BAHD1
MPRIP
MYLPF
DCLRE1C
PIN4
WASF2
UVRAG
MLLT1
FAU
NUP188
VPS33A
PDE6G
DCP2
GTPBP1
PPP6R3
GTPBP3
NFATC2IP
TMBIM6
UPP1
SNRNP48
PURG
EPM2AIP1
ATF6B
TMEM89
GLRX5
QTRT1
DOLPP1
LRFN1
LYRM7
TTC9C
NOSIP
AHCYL2
GRK6
DDX39A
HNRNPLL
SNRNP40
FLII
IP6K1
NECAB3
RALGAPA2
SEPT12
ENTPD7
SPAG8
P4HB
CSNK1G3
FAM76B
FAM76A
PCGF2
PNLDC1
PTMA
HYAL2
GSK3B
UBB
UBC
LIPE-AS1
ELP4
SPC25
SPC24
ANKRD54
MAMDC4
POC5
FH
SPRYD3
FAM221B
RAC3
LOC730101
SNORA67
ZKSCAN3
KBTBD8
SBDS
PCBP2
DCTN4
PTMS
ZBTB32
SIRT2
TMEM170A
GALNS
MED30
TMEM97
SGTA
PEX1
ZNF564
PEX7
PEX6
ZNF563
HIST1H2BM
NRD1
RBM23
ASPM
ZNF682
HNRNPA1P10
HIST3H2A
RFWD3
FNBP4
STAMBP
ATP5H
CCDC61
GNAI2
ATP5E
MPZL1
MRPS34
AFMID
MRPS30
NFKBIB
LOC339874
KDM6A
TYSND1
LIMD1-AS1
AGTRAP
RUSC1-AS1
VAMP1
SEL1L
LOC441242
SNUPN
UNC13D
MPV17L2
KIAA2018
SNORD97
SYNE4
HNRNPUL2
HNRNPUL1
ZNF526
RIN1
MIR4443
SLC25A36
AMOT
RPS11
ZNF250
ZNF253
ARL2
CCDC25
ZNF254
CNTNAP1
DCAF11
DDOST
RRM2
DCAF15
MIS12
APOE
CDKN3
TSR3
SBDSP1
LSM12
TMEM183B
C12ORF49
LOC100289092
ZNF419
MIR5088
ZNF416
DAPK3
IGFLR1
PIM3
RRAGC
RASSF2
NAGA
MIR22
MIR25
ATOX1
ACTN3
SNORD49B
SNORD49A
TIMM44
CREB3L2
G3BP1
CREB3L4
INTS6-AS1
TLCD2
PGAP2
ARHGAP19-SLIT1
STK11
FKBP5
RARS2
NAA60
FKBP8
ENO1-AS1
NOB1
MANF
LMCD1-AS1
MVK
DIAPH3
WIPI1
IL2RB
ATG9B
ZFYVE26
SUV39H1
LINC00634
CCND3
GM2A
ATF7IP2
PRR11
PRR14
LAT
BIVM-ERCC5
TCF19
HSD17B12
C19ORF43
C19ORF44
HMGN1
C19ORF47
LMO4
ATP6V1H
PANK2
RWDD2B
CCT7
SNORD32A
SNX33
MAP1LC3B
HMMR
PCYOX1L
TICRR
AKTIP
GDI2
GDI1
FTL
UBALD2
TMX2-CTNND1
ZDHHC5
ZDHHC9
SLC26A2
ZC3H6
ZNF211
GPX4
PDE6D
C17ORF76-AS1
IL11RA
HES1
EFCAB6
EIF4A1
KLHL25
TMEM88
ABHD17B
SLC26A6
TLE3
TLE2
CROT
HIST1H2BC
TLE6
TLE4
SLC4A7
TAF10
NUDT16L1
TRIM55
POLM
HIST1H2BN
CDC6
PKLR
STAP2
CRYZL1
TFPT
SERF2
RBM10
RBM15
TM9SF2
GGN
TPRA1
OSCP1
ARVCF
RXRB
WDR62
CCNYL1
MVD
CNEP1R1
SIGMAR1
RNF26
RNF20
C5ORF51
ZNF737
TRIOBP
UBIAD1
ZNF738
ABCA7
TMEM8B
TMEM151B
NBEAL2
TMEM151A
MGC16142
C2CD2L
PSMD4
FLAD1
MFSD6L
LMCD1
APOBR
ILVBL
CNOT1
DYNLRB1
MARCH8
DCAF7
TTLL5
RTN4
TNKS
KPNB1
HGS
MIR5187
SPATA5L1
SUFU
COPS7B
BACE1
NCK1
TOB2
ACTR2
MBD6
FAM228B
SUPV3L1
ZNF394
FAM126A
FAM126B
COL11A2
MPC1
TGDS
MIR4691
HPS5
PKP4
HPS1
SLC25A19
NUDT21
HSD17B8
LBR
NFE2L1
ATP5J2-PTCD1
ZNF267
NDUFA11
CCDC12
IMP3
RBBP9
CEP192
ZFP91-CNTF
UTP14C
BLOC1S1-RDH5
CNOT6
MMAB
YIPF4
DDAH2
CRELD2
LCN12
KAT5
MIR3618
MIR152
PDXP
COX6B1
TCEANC
MIR4479
YPEL5
SLC11A2
TIRAP
KHSRP
MKL1
ZIK1
ITPKC
DERL3
CNPPD1
PRR22
PLXDC1
PNPO
C19ORF55
C19ORF54
SMYD4
IBTK
EIF4E
BCAR3
IRF3
HSPBAP1
CD97
IRF8
TUBB
NADKD1
NEIL1
CLK3
HDAC1
CD70
HDAC4
CIRBP
NOXO1
TMEM161A
KIF14
DIEXF
TECR
OXSR1
CBX8
CBX5
MXD4
ATXN7L3
CBX1
FASTKD3
ZBTB18
CYB5D1
TMEM150B
TRAPPC11
MTHFR
FASN
DDX19B
ASL
ATP6V0B
KLHL12
CKS2
PAF1
TRIM68
TRIM69
MTOR
LAMP1
PEX2
JOSD1
NAT14
MIR210HG
KIF1B
LENG1
NEU1
ERCC8
NAGPA
USP1
ERCC2
USP5
ERICH1-AS1
MRPS12
RNF34
SPIRE2
HIP1
FAM192A
RNF31
ZNF720
SERTAD3
CEBPG
PYGO2
ARAP1
ZNF726
KLKP1
HSPE1-MOB4
DVL2
KDM4B
KDM4A
ABCB6
ADNP2
ABCB8
LMAN2L
INTS3
CCHCR1
ZC3H7A
INTS4
LOC100507373
TPP2
DIRC2
UBE2F-SCLY
THOP1
CYBA
MIRLET7A1
MZT1
G6PC3
DHCR24
DCBLD2
LOC643770
LCA5
SELRC1
SSR3
GOLGB1
NCDN
CTTNBP2NL
PHKG2
TOMM40
LOC158960
CASP8AP2
MLEC
PRC1-AS1
SLC30A1
BHLHE40
DNAJB11
NR1D2
MAGI3
ADM5
ZNF473
KLHDC10
LOC440600
HLA-DPB1
ZMYND8
LAS1L
PRPSAP2
MIR4800
RGS14
SLC25A25
MDM1
SLC25A28
MDM4
SNRPD3
SNRPD2
VPS26B
ZNF273
KPNA4
KPNA2
LRRC45
CHAC1
KIAA1841
MIR3916
MIR3917
MIR3912
GOLT1B
TNFRSF14
CRTC2
SUMF2
SUMF1
MAML1
MICB
RTN4IP1
MIER1
FNDC3A
B4GALT3
TRPM7
THADA
LOC100128822
PGK1
EHBP1
C19ORF40
SGOL1
PARP2
HS2ST1
CCDC137
CCDC130
GALK1
MIR4647
TFDP2
CD52
VMAC
LCLAT1
ZNF586
LOC100506343
KIAA0101
BCAS3
IFT27
CEP164
SNX15
STAT3
SNX12
SEC23B
CHRNB2
RPL13A
MPND
[truncated: 181 more rows]
