# Supplementary material for: Identifying Network Perturbation in Cancer
Source: PLoS Comput Biol. 2016 May 4;12(5):e1004888. doi: 10.1371/journal.pcbi.1004888 (PMC4856318; doi:10.1371/journal.pcbi.1004888)
Supplement: S1 File — (ZIP) [file pcbi.1004888.s001.zip › files/tf_data/GM12878_15k_enh/GABPA.csv]

UBE2Q1
POLL
AGL
C5ORF63
HIST1H4E
HSPA4
HIST1H4K
HIST1H4J
HIST1H4I
HSPA8
TYW1B
LOC728024
NELFE
ATXN10
ARFRP1
MZT2B
LGALS2
PDCD10
PDCD11
PMM1
SLC50A1
HIST1H4F
C1ORF112
ZNF709
KIAA0907
HSPA5
C14ORF142
GPR180
NR0B2
PPP4C
HIST1H4D
ZNF707
ITPKC
PTPLB
HRSP12
ZC3H13
RNF115
ZC3H14
TMEM59
ABCD1
LOC100130275
SCLY
ZSWIM8
TMEM53
C2CD3
CBLB
ZNF45
OSGEP
ZNF43
JRKL
ZNF41
SCNN1D
XPC
SP1
SP2
SP3
PPP2R2C
ZNF48
CEP89
GOLIM4
USP48
OPA3
ZNF205-AS1
SNORD10
PIK3C3
CEP85
CFL1P1
LOC399715
TRAPPC9
PTRH2
TMOD4
ZNF672
PRRG2
ZKSCAN2
PARP16
TRAPPC3
TRAPPC2
TRAPPC4
KTI12
ZNF678
ANP32E
PHKG1
ORC4
CTBP1
NTHL1
NSL1
ATP2A1
ATP2A2
ALDH3A2
PNISR
NOP2
ITGA7
MFSD11
GTF3C2
CXORF40B
MFSD12
DENND4B
GTF3C4
IQSEC1
C19ORF57
C17ORF49
UFSP1
UFSP2
LOC100507283
SCARNA13
ZNF451
XPO5
C19ORF55
XPO7
XPO6
DGAT1
LOC400958
TTK
FBXL13
FBXL12
TIPRL
FBXL14
FBXL17
PSMG3
FBXL19
FBXL18
RRN3P1
CNOT11
GHDC
GAR1
MTERF
ASB16-AS1
XPOT
PRSS53
TPRN
FLJ33630
MPV17
PPIG
COL4A4
MLLT10
ANAPC2
ANAPC5
C2ORF43
SLC12A9
EXT1
RPS6KA1
RPS6KA3
RPS6KA5
ATAD5
SFT2D1
IL5
ATAD1
PSMD10
PSMD13
PSMD12
TCIRG1
TADA3
MIR3064
UTP23
GIT2
SERBP1
TMEM199
MINPP1
SSMEM1
FOXC2
FAM134A
C3ORF18
GANAB
SMAD4
LIN37
AFTPH
SMAD3
NDUFAF4
NDUFAF7
MTIF3
MTIF2
NDUFAF3
NPHP4
MIOS
NECAP1
LOC100506714
LOC100506713
LOC100506710
GDAP2
GDAP1
ZC3H10
CKS1B
ARF5
ARF4
DNALI1
FBXO36
ATE1
KIAA1731
MRPL50
AP3D1
SZT2
PRADC1
SNORD18A
SULT1A4
MYLK4
ZSWIM3
SULT1A3
FLJ30679
SUGT1P3
C4ORF47
C4ORF46
PRKAR1B
TRMT44
RNASEH2A
NOL7
NOL6
MOB4
SMCR8
NIPSNAP1
MIR1914
FAM156A
CCDC116
CCDC117
RLF
DCAKD
LRRC24
PRKDC
CLPTM1
SRRT
CDC45
ZBTB38
MGRN1
CDC40
CARKD
MIR4434
LOC100289019
AGGF1
ATL3
IPO11
IPO13
STT3A
CPEB4
LRRC73
PYURF
ARHGEF12
CPEB3
CPEB2
SPNS1
RAB2B
SRBD1
KIAA0125
SYCE1L
MIR4730
TCOF1
ZNF780B
TSNARE1
BIN3
FRG1
RGS20
MIR4530
EEA1
RDH5
ARHGAP4
BRIX1
KIF4A
MIR4734
CDCA2
CDCA3
YLPM1
LRRC29
CDCA5
HOMER1
FIP1L1
CDCA8
MIR4736
DHRS7B
EIF1B
MCM10
DEPDC4
EFHC1
CD46
UBL7-AS1
RSF1
ATG4C
ATG4B
PRICKLE3
FPGS
PIK3CA
ALKBH7
CLDN25
PPP2R5E
SASH3
WDR24
BCAR3
THAP1
THAP2
THAP3
THAP4
RAB25
THAP6
CFI
THAP9
YRDC
MIR3153
ASAH2B
TPT1-AS1
C6ORF106
WDR78
ASXL2
HNRNPUL2
ACTR1A
CALCOCO1
WDR70
WDR74
ZNF724P
WDR76
TRIM11
AAAS
LINC00896
AHCTF1
NTAN1
ALG5
FAM58A
SIDT2
BRK1
PES1
MIR497
COX7C
ARL2BP
PRPF4
PRPF6
ASB2
ASB3
LOC100272217
ASB1
ASTL
MTMR9LP
RAB40C
CLOCK
ATP5SL
C7ORF55
THEMIS2
C7ORF50
RFC4
SYNJ1
RELA
HDGF
ZFP62
ZMPSTE24
MRPL34
MRPL35
TRAPPC8
ARL14EP
DPY30
PRKAB1
MRPL39
ARRDC5
TBL3
ARRDC2
CHFR
ZFHX2
PDE8A
THOC5
HNRNPDL
TIGD1
C1ORF122
TTI1
KIF15
ZNF841
CCNG2
RFX7
SYS1-DBNDD2
CSAD
ZNF846
RFX3
TRAPPC1
YDJC
PXN-AS1
C6ORF52
NT5DC2
DBP
TMEM179B
TAF5L
PAK1
STRADB
XPNPEP3
RECQL5
RECQL4
MIR940
ADNP
MSL2
MSL3
SERINC5
SERINC4
SERINC1
COPS4
ASTE1
YTHDF3
PPOX
YTHDF1
LOC115110
MED7
GTSF1
MED8
NPB
FBXO9
PDE11A
CEP95
ASMT
GATAD2A
PARPBP
CBX3
METTL3
RGMB-AS1
VEZF1
CAMTA1
NLK
CCDC90B
MCRS1
TARS2
DPYSL2
POP5
TCF3
NCBP2-AS2
HHLA3
NUDT1
GCK
NUDT3
EHD3
NUDT6
B4GALT2
ACLY
EPS8L2
CYP2R1
CKLF
KLC2
HNRNPA1L2
LARS
ZBTB34
ABTB2
RUNX3
KLC4
PMS2P3
PMS2P4
PRR7-AS1
STK38L
COX18
BTD
MEF2A
CREM
EIF4A2
MEF2D
KDM3B
TRIM3
TMEM218
COX14
LCORL
COX16
MDN1
ZNF337
ANKRD13D
KIAA1958
FAM168B
ANKRD13C
FAM168A
AMPD2
EIF2B4
AIDA
TMC8
TEX10
OXSM
MAGT1
RPL32P3
C18ORF8
ELAVL1
CYB5D1
RSPH9
TERC
ICAM2
AMDHD1
IPPK
RSPH1
TPM3
SNRPA1
TRADD
RPS6KB2
ETF1
FBXW9
CYB5D2
FAM21C
UTP15
C4B_2
ZNF92
FLJ37035
HPD
LOC646719
FBXW7
VWA8-AS1
ARID3A
DPAGT1
NLGN2
LRSAM1
LARP4B
UGDH
TRAPPC12
KIAA0020
UPP1
YKT6
UBE2D3
TMEM147
C16ORF58
C16ORF59
SLC39A4
RPF1
PCIF1
DDX19A
C16ORF52
MIR4707
CCDC57
ETAA1
ZNRD1-AS1
ATXN2L
NDOR1
BUD13
MFSD10
DLST
GTF3C1
LY6G5B
MFN1
PPAT
ISY1
FAM166A
SMC1A
SNORD88A
FAM32A
SNORD88C
XAB2
C12ORF57
MAD2L2
ATP6V0B
FER1L5
GTF3C5
TCEB2
PRDX5
ENTPD3-AS1
SNORA36A
NFYA
AP3S1
TSNAX-DISC1
TSTD1
MYBL1
PITX3
SMARCA2
RABL5
ITGB1BP1
C9ORF169
PHOSPHO2-KLHL23
ZNF2
ZNF3
PURB
SDCBP2
SIN3A
FYN
MIR4444-1
EIF4E
ZNF252P
KLHL18
MIR3940
TOR1A
RPS14P3
MYLK-AS1
OST4
LEPROTL1
EPM2AIP1
CHCHD2
COPS2
RAC3
RAC1
SBDS
GALNS
MIR4657
U2SURP
VCP
OLA1
AP2A1
BAZ1B
AP2A2
VASP
PBX2
SNORA74A
DPH2
DPH3
CHCHD4
FGD5-AS1
SLC16A3
SMG7-AS1
NSUN4
RNF34
NSUN6
WIBG
SPDYE7P
DCAF7
LINC00240
WIPF2
PTCH1
MON1A
ZSCAN31
MSH5-SAPCD1
DYNLL1
GLUD1P3
MASP2
KHDC1
UQCRQ
TXNDC9
RBM4B
POLR3E
POLR3B
POLR3C
UQCRH
POLR3A
GPS2
NAT14
SYMPK
CALM3
TTC30B
LOC100130075
RNU6-28P
CARF
GSDMB
STAU1
GSDMD
NEK1
NDC1
CACNA1G
CUL9
INIP
PSD4
TUT1
CDNF
ATP6V0D1
CUL7
C19ORF12
WDR65
WEE2-AS1
UBXN2A
BMP8B
PNKP
SLC25A3
CLCN2
TRIM26
TRIM27
PRMT6
R3HDM1
CLDN15
TRIM23
IRF7
PER2
INO80B-WBP1
PNKD
BRD8
BRD9
GNPAT
CHAMP1
TRPT1
BRD2
KAT8
C8ORF76
RBM42
PTPN18
RBM45
ORMDL1
RBM48
PTPN12
PTPN11
LYRM1
MYCBP
KAT7
TRIM52
C7ORF43
NKAP
LYAR
ZNF514
LINC00339
CD2BP2
C7ORF49
C10ORF2
MRPL24
SLBP
MRPL21
MRPL20
PNRC2
GBA
DNAJC25
DNAJC24
GAB3
DNAJC21
GRIK5
LINC00938
SNORA81
ARHGAP9
ZFP91
C1ORF131
SEC16A
HSPE1-MOB4
ARHGAP1
SRSF5
SRSF4
ABCF3
PPM1B
ABCF1
SRSF2
USP45
LZTS2
MZB1
EGR1
SRSF9
ADCY3
USP42
TMEM79
DNAJB11
PPP6C
OGG1
DNAJB14
TMEM70
RNF139
ADAD2
CHEK2
CDK5
CISD3
DALRD3
CLNS1A
LOC728613
SLC39A13
SIKE1
SMEK2
GID8
CDK11A
CDK11B
CCT6P1
RPUSD4
ZNF580
ZNF583
TIPARP
RPUSD1
ZNF587
ZNF586
SCRN3
SCRN2
GCFC2
ZFAT
PTPN6
GINS2
GINS3
ATOX1
BTF3
SLC3A2
RNF145
AHCYL2
IFT81
PSD
LRCH4
GRK6
ITFG1
EIF4EBP1
MBD3L1
MBD3L3
USP8
AGBL5
BAG1
BAG6
BAG4
BAG5
ANAPC11
RTKN
CTDP1
RPS7
RPS6
ADAMTS13
ALG10B
RPS3
RPS2
SLC39A1
RPL36AL
MIR24-2
ADPRM
CNTD1
LOC100652758
SLC52A2
ATXN1L
DEF6
LSM10
GMFG
SULT6B1
LY6G6C
ZER1
SNRNP35
UTP11L
GRSF1
TMEM203
CYB561A3
PSMA5
TMEM208
ZNF107
SLC39A7
ATAT1
SLC6A16
CEMP1
FBXO45
CPSF3L
TSSK4
CEP55
KIAA1324
ZNF320
FBXO43
FBXO42
FAM214A
FBXO48
SH3BP5L
SRM
GALE
GUCD1
MSH6
KARS
APOPT1
DET1
MIR5001
MIR5003
FSCN3
RMND5B
ENKD1
ERICH1-AS1
SNORD16
NUP50
TRAFD1
AKIRIN2
RPSA
G2E3
TSTA3
EIF2AK3
RPS6KC1
TDG
SNORD19
CKS2
RALGAPA1
TAPBP
SCARNA12
LOC100288842
SCARNA16
AGPAT1
C11ORF73
SCARNA18
TRNT1
CSNK2B
LEAP2
MCM3AP
PSMD11
LOC729683
LMLN
C1QTNF9B-AS1
MIR4738
LRRC25
LOC100270746
MPDU1
KIAA1033
NIP7
PEX10
PEX13
C16ORF46
PEX14
ANGEL1
PEX16
AP3B1
TIMM17A
RPL28
PDCD7
RPL24
RPL27
LRWD1
RPL21
MEIG1
RPL23
RGS5
LPCAT4
ZNF425
SLC16A13
RGS3
RGS9
GDI2
ZNF721
APMAP
CALHM1
FLOT2
PIGF
PEAK1
LOC400752
TMEM198B
PIGL
PIGM
PIGO
TMEM194A
PIGQ
LINC00657
PIGV
MIR548C
CATSPERD
PIGY
KIAA1143
C9ORF89
RMND1
ANKLE1
MIR4647
FAM154B
INPPL1
PPP1CA
BBIP1
SRRM3
CCDC173
CCDC174
ABHD8
C2ORF81
RGL1
C7ORF60
KANK2
LNPEP
WBP2
WBP1
EMC4
DEDD2
SEC61A1
TIMM10B
DOLK
RGL2
LOC100289561
MTBP
MIR193A
METTL2A
NDUFAF4P1
C7ORF61
PUF60
ZFAND4
WDR5B
KIAA0141
EIF3H
PFKP
TOB1-AS1
CANX
EIF3J-AS1
DVL2
SMAP2
SLC39A11
MIR4515
MIR4517
HSPD1
MIR4519
HINT1
RBPJ
LOC646862
RSBN1
EIF1AD
ARHGAP22
SLC34A3
ZSCAN29
CREBRF
ZSCAN25
ZSCAN26
ZSCAN21
LOC100130987
PCGF1
TDRD9
DDIT3
BET1L
MIR3202-1
IFI35
SEPT2
MRPS2
IFI30
MIR451A
LOC100289361
C6ORF211
SMAD2
CEBPZ
UBR3
UBR2
UBR1
ATG2B
ABHD4
UBR4
MLYCD
NKIRAS2
NKIRAS1
WDR54
WDR53
SRPR
PCNA-AS1
MUS81
DR1
MAF1
EIF4G1
PPP2CB
CCNY
WDR59
TERF1
CHTF8
C19ORF24
HYAL2
NDUFAF1
PACSIN2
CCNH
ARPC1A
VPS72
INTS3
TRIM39
RPL8
RIPK2
RASSF1
TBRG1
PTPMT1
LY86
RPL3
RASSF7
G6PC2
USHBP1
LOC283693
VMO1
SSU72
HCST
INTS7
THAP10
THAP11
FAM200A
RSAD2
RSAD1
TMEM249
CHD1
MIR638
PLEKHJ1
MIR142
MIR141
MIR636
INVS
CAP1
SNORA7A
ABHD13
ZNF585A
ATP6V1G2-DDX39B
LINC00324
NGRN
RBMX2
TGFB1I1
PTS
TPP2
FLYWCH1
MRPL10
HMBS
MRPL12
TTC1
CDC25C
ARPC2
RNF44
RNF41
ARPC4
POLR2E
POLR2D
POLR2G
DCUN1D3
C1ORF148
ZNF827
SNORA78
POLR2M
POLR2L
WFDC3
ACO2
TPRKB
SNORA72
POLR2K
SNORA70
TMEM66
TMEM64
USMG5
TMEM60
FANCD2OS
FAM47E
MPI
MTTP
CASKIN2
LPXN
SKIDA1
POLRMT
IL17RE
GOLGA8B
MPZ
RNF121
HIST1H3G
GPR137
GRPEL2
CIR1
METTL21A
POT1
FAM227B
L3MBTL2
TGFBR3L
SMC6
SHKBP1
NCOR1
SNORD15A
FCER1G
MIR1227
AVEN
ZNF629
IQUB
ZNF625
ZNF626
LRRC37A6P
ZNF622
ZNF623
TRIM33
LOC100131289
MTFR1L
GPN1
PCM1
SRD5A1
TES
RASSF3
APAF1
PSME4
RAP2C
ASH1L
AKAP17A
POLB
RASA4CP
ZFP36L1
ECD
GGA1
CLPTM1L
FUT10
LOC100507250
TRIM35
PTTG1
TSNAXIP1
ADO
ZNF518A
TGFBRAP1
ITFG3
B3GALNT2
EMILIN1
TACC2
TACC3
GJC2
ZNF138
AKR1A1
PRKACA
TMEM238
C11ORF24
PRKACB
TMEM234
ZNF132
PSMB4
KIF20B
TMEM230
PSMB1
TMEM232
TEX38
TMA7
ZNF316
SPG7
ZNF319
JUNB
JUND
HIST1H2AL
RPL3L
HIST1H2AH
TMEM99
ANKHD1
HIST1H2AD
HIST1H2AG
GNAT2
C6ORF226
SWSAP1
CYBA
STX18-AS1
SNORD21
SNORD20
SNORD23
SNORD24
BCL2L13
NTMT1
LAMB2P1
ESCO2
ESCO1
MLH3
ITPA
MLH1
NEK11
CTU2
STPG2
ZNF555
SNORD2
ZNF551
NACC2
GOLGB1
ACOT13
OXLD1
SNORD18C
FAM179B
VPS13B
TRAF1
TRAF2
TRAF3
RMDN2
RMDN3
TRAF6
KBTBD6
GTF2H3
TXLNG
AP4M1
NCDN
GTF2H4
TMEM160
KBTBD4
LRRC56
RTF1
ILF3-AS1
ZCCHC6
LRRC58
SNORD91A
ABCC11
PCDH8
CPOX
RPL26L1
RPL36
RPL37
RPL34
SAP30L-AS1
RPL32
RPL30
GNA12
KLHDC8B
EMG1
CHD8
SDHA
ZSCAN12P1
CD274
TBC1D10C
SDHD
SHARPIN
ATF2
IFFO1
SMARCC1
CHTF18
BUB1B
C9ORF163
SH2B1
PRPF8
SNORA7B
MOCS3
CCDC146
PPWD1
ANKIB1
PPIP5K2
MIR144
SAR1B
HSF4
EEF2K
DLG3
SAMD15
BLOC1S2
OARD1
CDC73
COMMD2
SMG8
MIB2
COMMD5
C15ORF39
METTL18
FAM114A2
PQLC1
METTL12
METTL13
METTL10
MIR3960
METTL14
B3GALT4
B3GALT6
FBXO11
ARID1A
WDTC1
SLC38A2
SRFBP1
PCBP1
SLC38A9
BCAT2
TACO1
TMEM9B
OSBPL8
STK4
IFRD1
MACROD1
OSBPL2
TMEM184A
DEPDC1B
RSU1
OSBPL7
UBE4B
UBE4A
DBNL
AKAP1
VPS9D1-AS1
FLYWCH2
HCN3
AKAP8
EIF2A
LOC100506100
SNRNP27
ARHGAP12
ACOX1
ZSCAN10
YBX1
STARD7
SAP25
ZSCAN16
CAAP1
CAPZB
CCDC115
ANO8
ANO9
LOC100132891
LOC730183
RAB7A
HSP90B1
C22ORF29
POLR1C
IMPAD1
POLR1E
MIR3189
C14ORF2
RAB3GAP2
STIP1
C22ORF23
TMEM132A
DUS1L
WDR43
WDR45
WDR46
WDR48
DNAH12
NAIF1
MRPL18
METTL20
TNFRSF8
TNFRSF9
C5ORF34
CDK2AP2
GTF2I
DPY19L4
ZNF207
CCL27
NR1H3
SNORA14B
MAPK1IP1L
C14ORF80
SENP7
CD164
SENP3
CHUK
SENP1
SAMM50
OCIAD1
LRRC28
BRF2
ING5
BRF1
CSGALNACT2
ING1
FSIP1
GSTO2
PDAP1
DNAJC9
SNHG4
DNAJC4
WDR27
DNAJC7
MAGOHB
DNAJC1
DNAJC2
TTC33
SNORD43
TTC31
ANKRD24
WDFY2
WDFY1
EML3
GOSR2
PAK1IP1
MTMR4
GOSR1
ADRM1
TRUB2
ECHDC1
RRP15
NRN1L
TPI1P2
TRAPPC2P1
MIR195
SDCCAG8
SPHK2
C5ORF22
SNORD47
SDCCAG3
SPOPL
ZNF830
MKRN2
SNORA68
ANKRD32
SNORA64
SNORA65
SNORA66
SNORA67
SNORA60
SNORA75
SNORA62
SNORA63
LRIF1
TMEM71
LINC00921
TMEM9B-AS1
PHAX
FLJ10038
POLR2I
CCDC104
CLCN6
CIRBP-AS1
ACAT2
DNM1L
SUV420H2
ELL2
DDB1
SETX
NUGGC
MST1P2
CTF1
CEP44
ZNF81
PET112
ZNF569
MCAM
ZNF84
SS18
MED17
MCAT
ST7L
SLC27A4
KIF11
PRAM1
RAB30
MIR644B
TSGA10
GEMIN8
ZFYVE20
ZFYVE27
SLC17A9
GTF2IRD1P1
IL11RA
AK3
AK2
SLC17A7
GEMIN6
GEMIN7
GEMIN4
LOC440600
WASL
UBFD1
SLFN12L
LOC100130348
LUC7L3
HSPE1
CDK5RAP2
SARS
SMARCAD1
PRKD2
MIR3652
CCND3
ERBB2
NCKAP1L
KRBA1
KIF9-AS1
AP5B1
KRBA2
ARL16
MIR324
GEN1
ZNF497
ZNF496
ERF
ATPAF1
ZNF493
TMEM69
SH2D3C
MIR1236
TMEM68
EIF2S1
EIF2S3
SHC1
HERPUD2
SLC37A1
PMPCB
PMPCA
RBM27
CDK13
DDX18
RS1
GZF1
TMEM223
PSMC2
PSMC3
N4BP1
PIP5KL1
PSMC6
HEATR6
ARFIP1
HEATR2
MCTS1
PAN3-AS1
HEATR1
FAM189B
ZNF304
KIF18A
ZNF302
REST
SLC24A1
GANC
LOC100506548
SFSWAP
SH3GLB2
TRIP10
TRIP11
TRIP12
TRIP13
SEC61B
DEDD
PLEKHB2
MGC2752
SLC25A22
MIR4999
RPL15
GIN1
AGO1
TFG
FAM86C2P
NUP35
SH2D2A
NUP37
NCLN
LOC100289495
ZNF547
MAP3K13
NCL
DDA1
ZNF543
PPP3CA
FUCA1
C16ORF93
FLJ37201
LIN7C
MIR4750
DEXI
RPL12
MIR4754
IDI1
MYCBP2
C16ORF91
LRRC41
MARCH6
LRRC45
IKBKG
MMP23A
LRRC46
LRRC49
MIR1244-2
MIR1244-1
TMEM175
MARCH9
SETD3
RFWD3
GNL3
EIF3I
GNL1
C2ORF68
EIF3L
UBQLN4
TSFM
GPATCH2
EIF3B
FNBP4
B3GNT8
B3GNT9
EIF3F
EIF3G
SETD5
SNHG9
RARS
FGFBP3
TEX22
DYRK1A
MTMR6
ARMC12
TMEM104
NOL11
NOL10
CCNL1
CDKN2C
SMG7
PCYT2
C9ORF171
PSRC1
C9ORF173
CCDC152
CCDC150
MTFP1
GUK1
EDEM3
NMT1
YIF1A
SNAI3
WRAP73
NABP2
NTPCR
OSBPL11
C11ORF1
INPP5F
RINL
SAP30L
HIGD2B
CSTF2T
ECHS1
UBA52
CNFN
FAM172BP
PLAGL2
MAPK1
TAS1R3
C15ORF40
ARPC5L
MESDC1
LOC100132352
SYF2
TNFAIP8L1
KISS1R
FUBP3
FAM73B
BCKDK
CEP104
VANGL1
CTBP1-AS2
AP2B1
EXOSC4
EXOSC5
HCCS
MADD
YJEFN3
TOPORS-AS1
ST20-MTHFS
RBBP5
CYB561
EXO1
CNTROB
ATRIP
ZC3H18
MIR5192
DLGAP1-AS5
UBP1
INCENP
COA6
SSC5D
BST2
TCTE3
KIAA0895L
PTPN23
MANSC1
LOC256880
LOC728875
LOC100506054
MIR3190
RALY
EME1
FCF1
OGFOD2
PCDH12
FBRS
CDC37L1
ATP6V0A2
DEPDC5
VPS53
SRRD
ALKBH4
ALKBH2
TOR2A
ALKBH1
TRNAU1AP
TMEM126A
PSMB11
BRE-AS1
ATM
SCYL2
SCYL3
RCOR3
STXBP2
STXBP5
ADHFE1
MIR611
TIGD6
ISG20L2
ZSWIM8-AS1
TBC1D7
PTPRCAP
DNAJB9
SKP2
OTUD4
SNORA5A
S1PR2
SNORA5C
SNORA5B
VKORC1
DNAJB6
DNAJB5
INTS6-AS1
FANCG
GPATCH11
UBIAD1
AAMP
WDPCP
ENY2
TTC25
FANCM
DOT1L
SUGP2
DIDO1
TTC23
CA5A
NOP14-AS1
MIR186
HNRNPA0
HNRNPA1
LOC81691
MRPS18B
SNORD77
ENO1
ENO3
MIR3912
C1ORF74
PDF
SNORA53
SNORA52
ZNF800
NPAT
SNORA57
SNORA56
MYL5
GNB2L1
LLGL2
LIME1
LRRFIP2
NOP10
ACOX3
THAP7
TFIP11
RNF149
TRAPPC6A
TRAPPC6B
NSMCE1
CDK6
PNP
CDK9
CBX3P2
CALR
LOC100294362
FAM86HP
PTK6
SF3B5
RABGAP1
IGF2BP2
VPS52
MGLL
MSH5
SF3B3
SF3B2
ITGB3BP
PFDN2
RCSD1
GAL3ST3
E2F8
ODC1
CD320
NSMCE4A
ELAC1
ELAC2
DDHD1
VPS51
ADCK4
ADCK5
CD2AP
SUPT3H
DNAJC16
DNAJC17
DNAJC14
NARFL
NFKBIL1
ARHGDIA
LOC100130357
NANS
TIMM8B
NFXL1
ASF1B
AMD1
EDF1
KCTD21-AS1
LOC100505624
MIR877
COPE
DHX8
PNN
PRKCE
SDHAF2
PDSS2
HIST1H3B
CES2
RER1
SGSM2
HIST1H3D
LMAN2
KRIT1
PCNXL3
MLX
CKLF-CMTM1
HIST2H2AB
CDPF1
DDX23
TOE1
DDX21
DDX20
ZNF157
NRM
DDX24
FAM195B
LOC100271832
FAM195A
GGA3
ACKR3
SCRIB
C1ORF189
TYMP
ZNF790
ZNF91
ZNF792
GPR132
ZNF780A
IL17RA
FBXO18
WWP2
UBE2J2
FKBP11
MIR5587
MIR5586
PIDD
LOC100507602
PPIL1
TPI1
PPIL3
PPIL4
PPIL6
CWC27
CWC25
CWC22
EPC2
MIRLET7F1
SPIDR
PPP1R3D
SNORA26
PNPLA2
C9ORF40
CCDC96
TRIM16
DEAF1
MAP3K7
CLK2P
ZNF570
ATP5J2
ZNF573
ZNF574
PPP2R3C
NUP214
ZNF579
TPGS1
TRPV3
LUC7L2
ATPAF2
CCDC77
ZNF205
ZNF202
MIR4745
PEX26
CCDC71
IDH1
RNF216P1
CCDC78
KCNAB2
RPL14
SETD8
PPP1R35
PRR14L
CHERP
GPATCH8
RPL13
TMEM259
TMEM102
TMEM101
SETD2
TMEM107
RPL19
CTSW
PCYT1A
VIMP
NME6
NME7
ADH5
NME2
NME3
MIR3676
LOC100507053
C17ORF80
INPP5K
ZAR1L
ZCWPW1
PRSS27
B4GALT7
PRSS22
FKBP1A
MSANTD4
CNBD2
SURF6
FLJ30403
VIPAS39
MSANTD2
EME2
CNST
HELQ
PPP1R10
RIN1
CXORF56
PRR22
RNH1
PAIP2
LOC100506639
GSKIP
MATR3
SNORD119
RBAK
SNORD117
TIMM8A
SNORD111
DAXX
STIL
CDC16
RBM7
AFF4
VPS37C
VPS37B
ECH1
CARD8
CAPN10-AS1
PNPLA4
ALDH16A1
SH3BP2
UNC50
CARD6
RPL13P5
LYPLA1
STK40
LBX2
ERP29
PRKAR1A
UBA6
ATG13
UBA2
CCP110
PSMB6
ASB6
CCM2
BRE
PHF23
NAA15
TP53
SETD5-AS1
MIR3609
UBE2A
ZNF134
MOGS
UBE2B
PTCD2
C12ORF5
DSCR3
UBE2F
SIX4
UBA5
ZNF136
SIX5
GNAL
TOP3A
TOP3B
ZNF259
ASNA1
[truncated: 3,112 more rows]
