# Supplementary material for: Identifying Network Perturbation in Cancer
Source: PLoS Comput Biol. 2016 May 4;12(5):e1004888. doi: 10.1371/journal.pcbi.1004888 (PMC4856318; doi:10.1371/journal.pcbi.1004888)
Supplement: S1 File — (ZIP) [file pcbi.1004888.s001.zip › files/tf_data/GM12878_15k_enh/MAX.csv]

UBE2Q1
UBE2Q2
C6ORF120
MZT2A
PMM2
ZNF709
ZNF706
ZC3H10
ZC3H13
RNF115
ZC3H15
ZC3H18
GRIN1
DHX8
LOC441204
NUP98
SP1
GRINA
SP4
SPPL3
GOLIM4
RAB40C
KLLN
SPPL2B
NSL1
UGCG
ATP2A2
ITGA4
RIT1
ITGA7
DENND4B
DENND4C
CAPN10
PHLDA1
UFSP2
FBXL13
FBXL12
CYP27B1
FBXL17
FBXL18
GHDC
KANSL1-AS1
TPRN
FAM212B
GRN
BCL2A1
ITGAL
FAM134C
FAM134A
TRERF1
SMAD7
SMAD2
SMAD3
MUS81
IGF2R
CYFIP2
GATM-AS1
MIR3620
TCEA2
COX4I1
CCDC116
CCDC114
RLF
CCDC113
LEO1
ATP1A1
MGRN1
SPHK2
IPO11
IPO13
CPEB2
RBMXL1
ZNF780A
MIR4530
ATG4B
CFI
PNP
ANKFY1
TPT1-AS1
PNN
ATP6V0E1
AAAS
HAMP
SIDT2
SIX4
SIX5
MR1
CNPY4
HMG20B
TRAPPC9
SYNJ2
SHOX2
CHFR
SMDT1
TIGD1
NUDT9P1
RFX1
RFX3
APC
UQCRC2
TIGD4
GTSE1
ADNP
ZNF57
KHDRBS1
DPYSL2
NCBP2-AS2
PMS2P4
ARL2-SNX15
KDM3B
ZNF114
KDM3A
TMC6
APIP
EIF2B4
EIF2B5
TMC8
MAGT1
TXNIP
QPRT
MLF2
TMEM14C
TMEM14B
CFLAR
LOC646719
CLIC4
LRSAM1
CLIC1
TMEM147
HNRNPAB
TMEM145
TMEM143
MIR4707
PKIB
LRFN4
SOWAHC
SOWAHD
FAM32A
KIAA1191
VMP1
FER1L5
ZMAT2
ZMAT5
MYBL1
NR1D1
NR1D2
MYBL2
ZNF7
ZNF3
ZNF8
RPS14P3
MORC2-AS1
OGFR
RAC3
SBDS
PBX4
MRPS18C
PBX2
PBX3
NSUN5
PTCH1
TIMM44
PAGR1
RAD9A
MIR3165
S100PBP
B3GAT3
CPPED1
UXT
LOC728537
CALM2
TTC30A
SPG21
LOC100130075
GSDMD
DLGAP4
C19ORF12
A1BG
CLCN3
CLCN2
CLCN5
BRD8
BRD9
BRD4
BRD1
BRD2
DNAJA2
DNAJA3
PTPN18
PTPN11
MYCBP
GALR2
AKT3
LYAR
MRPL24
MRPL27
MRPL21
SEH1L
MRPL22
STX16-NPEPL1
GAB2
GAB3
LOC100506844
SNORA81
ZSCAN9
SNORA84
SRSF6
SRSF1
CHD1L
SRSF3
TRAPPC6A
MZB1
SRSF9
MAP3K7
VIL1
DNAJB14
RNF138
GID4
CISD3
CISD1
SUPT20H
TSHZ1
GID8
ZNF581
ZNF580
C14ORF159
TIPARP
ZNF584
ZNF589
ASUN
PSD
CAMKK2
MYO1G
MYO1C
CHMP3
RPL36AL
DENND6B
CHMP5
DENND6A
LOC100652758
PGBD2
PGBD3
PGBD1
SULT6B1
LY6G6C
LY6G6D
LY6G6F
ATAT1
SRC
TSSK4
ZNF326
TSSK3
FAM214A
FAM214B
SRI
SRM
LGALS3
AKIRIN2
TDG
HP07349
FAM136A
HILPDA
LRRC27
LRRC25
LRRC24
LRRC23
MPDU1
KIAA1033
LPGAT1
LRRC29
LRRC28
TIMM17A
SNORD45A
ELL
LPCAT1
PIGA
PIGO
PIGP
PIGR
PIGS
ILKAP
PIGV
PIGW
PIGZ
RMND1
ANKLE1
ANKLE2
SRRM1
CCDC171
SRRM3
SRRM2
CCDC174
PDK2
LNPEP
PECR
TM2D3
MIR193B
ZFAND6
PUF60
ZFAND3
CEP128
SLC39A10
SLC39A11
MIR4515
SLC39A14
MIR4519
RSBN1
EIF1AD
ARHGAP21
ARHGAP27
SAP18
MTX3
C21ORF49
DDIT3
DDIT4
MTX1
RBFA
PCGF3
MIR451A
NKRF
MIR451B
ATG2B
MLYCD
DR1
FEM1B
FOXM1
GOLGA8A
C14ORF93
RASSF1
PTPMT1
RASSF2
RASSF5
RASSF4
FTCDNL1
VMO1
LPPR2
DBIL5P
CHD1
CHD3
MIR639
CHD4
MIR142
MIR141
MIR636
CAP1
MIR144
NPC1
RAB3GAP2
BHLHA15
PIKFYVE
ATP10D
CAPS
DAG1
ELP5
ETHE1
MPG
PRDM15
PRDM10
MPI
POLRMT
RER1
HIST1H3G
KDM1A
KDM1B
HIST1H3H
DNALI1
C10ORF88
SRD5A1
FAM49B
ZFP36L1
ZFP36L2
GGA1
GGA3
GGA2
LOC100507250
FHOD1
ADH5
GJC2
PSMB9
PSMB8
ZNF131
ZNF132
ZNF133
PSMB3
PSMB2
PSMB1
PFKFB2
HDHD1
TMA7
SPG7
PNMA1
RMI1
RMI2
CORO7
SNORD21
SNORD20
SNORD23
SNORD22
SNORD25
SNORD24
SNORD27
SNORD26
KCNK4
SNORD28
KCNK6
MLH3
CRY2
LTN1
NACC2
VPS13D
ACOT13
VPS13C
MIR4727
SNORD18B
MIR4723
PPAN-P2RY11
SCAF11
TMEM165
TMEM164
TMEM169
FOXN2
REPIN1
GRIN2C
GNA13
GRIN2D
SH2B3
TAP1
TAP2
IL6ST
CDC73
R3HDM1
UPP1
LMBRD2
WEE1
LOC100289511
BCAT2
MACROD1
AKAP1
SEP15
AKAP9
OSER1-AS1
KBTBD7
PHPT1
CCDC115
RRP1B
TMEM170A
HSP90B1
MIR3189
MIR3188
FAM64A
TMEM132A
NAIF1
H3F3C
H3F3B
H3F3A
CCL22
CCL25
C19ORF38
ALPK1
TMEM91
UCK2
TP53I3
CUX1
CYSTM1
SGTA
DNAJC8
DNAJC9
DNAJC4
DNAJC7
DNAJC1
DNAJC2
DNAJC3
GOSR2
PTPRVP
GOSR1
RAP1B
RAP1A
C7ORF55-LUC7L2
SNORA68
SNORA69
ZNF837
SNORA64
SNORA65
SNORA66
SNORA67
SNORA60
SNORA61
SNORA62
SNORA63
ACAT2
LIMD2
LIMD1
RNF151
NUGGC
CTF1
IL2RB
RAB33A
SLC17A9
SLC17A7
MDH1B
SETDB2
PDDC1
AP5B1
CHMP4A
BAX
BAD
CDK19
TOB1
PMPCA
TOB2
CDK13
CDK16
MIR548AN
GZF1
AASDH
PIP5KL1
P2RY8
MMP28
SEC61B
MTERFD2
MTERFD1
TP53TG1
TOMM34
NCL
PPP3CA
LOC646903
LRRC42
LRRC45
LRRC47
LRRC46
LOC284648
B3GNT7
FNDC8
B3GNT1
B3GNT2
TSFM
GPATCH2
B3GNT8
B3GNT9
PWWP2A
GINM1
GUK1
CCDC154
YIF1A
TIAL1
FUBP3
FUBP1
CEP104
CTBP1-AS2
SAP30
C21ORF67
MANSC1
MIR1914
EME1
ATP6V0A1
TBC1D1
TBC1D4
ATR
LOC100289230
MIR611
SMPD2
PDE11A
ATP5A1
AAMP
HYPK
TTC25
TTC26
DOT1L
TTC23
CARS
U2SURP
ENO1
ENO3
SYCP2
NPAT
TAOK2
TAOK3
LLGL2
ACOX1
OIP5-AS1
NSMCE2
CBX3P2
PTK6
PRKAA1
GAL3ST3
ODC1
ATG16L2
ARHGDIA
NANS
MATN1
KCTD21-AS1
MIR877
ENDOG
EBF1
FFAR3
UCP2
FFAR1
MDP1
DDX23
DDX21
DDX25
C1ORF189
ZNF93
C1ORF186
SAC3D1
FKBP14
FKBP15
UBE2J1
UBE2J2
FKBP11
FBXO10
FAM3C
FBXO15
C17ORF59
GGPS1
MIRLET7F1
SNORD48
TRUB2
SNORD47
PARD6B
PARD6A
SNORD44
PLA2G6
MARCKS
GDPGP1
ATPAF2
CCDC77
ATPAF1
MIR4745
CCDC78
TMEM109
HIST3H2BB
TMEM102
TMEM101
TMEM107
TMEM104
C17ORF89
C17ORF80
C17ORF85
SPEN
ZCWPW1
CXORF58
PAIP2
TIMM8A
STK40
DAXX
CDC16
AHNAK
C15ORF57
LBX2
LOC151475
CCM2
FRMD8
CCP110
IMMP1L
PKNOX1
GNAS
MED13L
PTCD2
GNAL
HLTF
ZHX1-C8ORF76
AGFG2
ASNA1
RPS12
EHMT1-IT1
VPS45
RRNAD1
NMNAT1
NAA16
EPB41L5
ACSS1
PLEKHM3
VPS4A
VPS4B
GMEB2
SLC43A2
SLC43A1
DCAF13
SETD5-AS1
RRP36
C1ORF213
PPP1R15B
GPAA1
CDHR2
SNORA47
SNORA44
SNORA45
SNORA42
SNORA43
SNORA40
SNORA41
SPDYE5
LOC100130691
SNORA48
INSR
HIST2H2BE
SPTBN4
KLF12
KLF11
KLF10
KLF16
NRROS
PCNA
SLC44A1
ZBTB7A
ZBTB7B
MIR26B
PCNP
PCNT
PCAT6
DNPH1
RPA1
RPA2
NDUFS1
REC8
NDUFS3
COQ9
NDUFS6
ISY1-RAB43
COQ4
COQ7
LOC441009
ILF3
ZRANB3
FAM132A
CHMP2A
ATP9B
HBZ
RREB1
FAM24B-CUZD1
DENND2D
MIR7-1
WHSC1L1
PHC3
PHC2
BRICD5
C21ORF2
TRMT10C
SAFB
ZNF367
LOC654841
H2AFV
SLC35E3
H2AFX
H2AFZ
TMEM189-UBE2V1
RNF8
RNF4
RNF5
H2AFJ
NCAPG2
C10ORF105
HDAC7
CLTA
CLTC
NGLY1
ADRBK2
DPEP3
NMD3
LOC653712
FAM118B
RECQL
CD300A
SIK3
MAP7D1
ACTR8
ACTR3
RECQL5
LOC100133315
IL10RA
CNR1
C21ORF119
MSL2
POLDIP3
POLDIP2
MIR3684
LOC606724
TGS1
ANKS1A
YTHDF3
YTHDF2
ACTRT3
TINF2
PITPNM1
MIR671
ADAM17
LOC730227
CPNE8
HAGH
CPNE1
CPNE7
DNMT3A
U2AF1L4
SNRPA
SNRPG
SNRPE
ZDHHC16
PRKAG1
HIPK2
HIPK1
DUSP22
LEMD3
LEMD2
NAPB
NAPA
YAF2
LARP7
LOC100507217
RPSAP9
DDX41
ZNF175
DDX42
LMLN
ZGPAT
ATMIN
CDKN1B
CDKN1A
UBE2D2
UBE2D3
SNORD65
SNORD66
SNORD60
SNORD63
SNORD69
SNORD68
APOE
FARSB
APOM
CCDC51
TMEM127
FOXJ3
SNORD91B
CCDC57
CCDC58
CCDC59
MIR4766
MIR4767
MIR4765
STX18
NUFIP2
NUFIP1
RPL13AP5
C17ORF66
C17ORF67
CABP1
SLC35B1
FBXO36
SLC35B2
FBXO31
FBXO38
PELP1
MBOAT2
MBOAT7
MBOAT4
SPSB3
HINT1
SLC25A51
UNC79
DTX3
CDC37
ZFX-AS1
BIRC6
BRWD1
KIAA0513
SEC22C
LONRF1
BIRC2
APBA3
EFHB
MORC2
MORC3
ANKRD17
ATP13A1
GNN
VPS29
RNF5P1
SKA2
PRKRA
LRRIQ4
DDRGK1
ADAT3
ADAT2
TTBK2
TTBK1
E2F5
E2F3
E2F2
C1ORF234
E2F8
ACBD3
ACBD7
ACBD5
ACBD4
PPP1R13L
SNORA20
SNORA21
SNORA22
SNORA24
SNORA25
SNORA26
SNORA27
SNORA28
SNORA29
TIGIT
IZUMO4
PYCR1
GNG10
GNG13
TEX14
URB2
IFITM3
IFITM1
HPCAL1
IFITM5
LIPJ
DFFA
REV3L
SEC24A
SEC24C
LOC100131094
MIR425
MRPL43
SNORA2B
MRPL40
MRPL47
MRPL45
MRPL44
TRIP6
TRIP4
MRPL48
POM121C
ZNF692
ITGB2-AS1
ZNF696
ARFGAP2
ARFGAP3
TRIM39-RPP21
UNC93B1
ATP7A
SAMD13
COPZ1
NEK7
COPZ2
RUVBL1
NEK1
U2AF1
U2AF2
NEK8
SNORD58A
SNORD58C
SNORD58B
DHPS
ZZZ3
C1ORF35
MIR937
RSPH9
CCDC6
MIR933
CCDC9
TBP
NSD1
PITPNA-AS1
NUDCD2
NUDCD3
NUDCD1
C10ORF128
IFI27L1
WDHD1
MPLKIP
TIMMDC1
SLX4
GAS2L3
ZNF343
ZNF341
ZNF436
ZNF346
ZNF345
ZNF438
RALGDS
NUDT13
NUTM1
RSRC2
STX5
STX4
STX6
RPS3A
LOC400684
KIAA0232
PCP2
CDADC1
ECE2
ARHGAP42
PCBP1-AS1
AURKA
AURKB
TXLNG
CDC42EP4
AP1AR
ABI2
TBC1D22A
NKTR
PITPNC1
ACADVL
RAB4A
IL27
KIF2A
KIF2C
CAV1
IL12RB1
LOC728431
BRCA1
BRCA2
ACOT7
RBBP9
RBBP8
RBBP6
KIF23
KIF22
JKAMP
MIR3155B
NUCKS1
ZACN
FAM208A
DDI2
FAM208B
SKAP2
SKAP1
HOXB-AS3
HOXB-AS1
PITPNA
PDLIM1
MEIS2
NARS
NARR
NARF
C20ORF96
GSPT1
MIER1
MIER2
RSL1D1
PAPD7
PAPD5
AMN1
YTHDF3-AS1
LMNB2
LMNB1
LRBA
TOLLIP
MRPS27
MRPS23
MRPS21
PPP2R5A
PPP2R5B
NAMPT
LOC100129858
PRORSD1P
SNORD87
SNORD86
SNORD84
SNORD82
SNORD81
SNORD80
JMJD6
DNAJC9-AS1
ZHX2
JMJD8
ZHX1
FTL
CNNM2
SLFN14
SLFN13
APPL1
APPL2
PLA2G2D
PLA2G2F
ZNF789
MEMO1
LOC100506548
ERLIN2
CAPN15
C17ORF49
SIGMAR1
NECAP2
NS3BP
THUMPD3
MLLT6
UVRAG
MLLT1
MLLT3
NUP188
SYNJ1
GLT8D2
GLT8D1
COPG1
ZNHIT3
ZNHIT2
LY9
GTPBP4
GTPBP1
GTPBP2
GTPBP8
BPNT1
ABHD14A-ACY1
BCL3
KLHL24
PLK3
PLK4
LYRM7
LYRM4
CAPNS1
ZP3
KIAA0391
TTYH2
MTM1
NAPEPLD
CSNK1G2
CSNK1G1
FAM76B
FAM76A
PCGF2
PCGF5
LINC00854
ATP8B2
DTYMK
EXD1
CCDC82
LIPE-AS1
PP7080
KLHDC9
LY75-CD302
FBXL6
KLHDC2
KLHDC1
UBAP2
ASXL2
ZBTB38
ZBTB32
ZBTB34
ZBTB37
SMC1A
AGAP11
SGTB
TMEM97
TMEM95
GBAS
TRIM41
PEX1
PEX3
NRD1
LOC100270804
ACD
C11ORF48
ATP5B
GNAI2
ATP5D
LOC154449
KATNBL1
MPZL1
HLA-L
AFMID
CITED2
MCFD2
PFDN2
PFDN5
PFDN4
PFDN6
MTHFR
DTNB
C16ORF87
HIRA
RIN1
RPS13
CLPX
RPS11
RPS10
RPS16
RPS14
LATS1
FOXD2-AS1
PUSL1
ZNF418
TSSC4
ZNF414
TSSC1
RRAGD
RRAGA
RRAGC
RRAGB
SSSCA1
GGT6
FBF1
RASA1
ACTN3
PTPRU
CLP1
EZR
PTPRE
STYXL1
DTWD2
AMER2
DTWD1
IFT20
CPD
GAPVD1
CYP46A1
CMC1
DMPK
RNASEH1
LINC00634
LINC00638
BIVM-ERCC5
RMRP
HMGN4
RAB6A
RC3H2
CRIPT
MIR3064
EFTUD2
EFTUD1
ISG15
MAP1LC3B
PIM2
GDI2
GDI1
ARL5A
ARL5B
SNORD101
ERLIN1
TFAP4
CALM1
APITD1
WDR34
WDR37
WDR33
CAHM
EIF4A1
EIF4A3
EIF4A2
ABHD17A
ABHD17B
GIGYF1
GIGYF2
TLE3
TLE2
TLE6
TLE4
LINC00857
AUNIP
MTFR1
PLP2
ZFP69B
PROB1
PKLR
TFPT
SERF2
TM9SF2
NAT9
NAT6
C5ORF51
HENMT1
FAIM3
MEPCE
CCBL1
CCBL2
KCNC3
C1ORF86
KIAA2026
CPSF1
MAD1L1
APOBR
ZFP91-CNTF
SIPA1L3
LTBP3
ARIH1
SUFU
APC2
SLC35F6
LRWD1
MBD5
MBD6
MBD1
MBD3
SUPV3L1
LMAN1L
CMTM1
FAM126B
TRMT112
MPC2
COL11A2
MPC1
REXO1
REXO4
SLC25A19
COIL
KIAA1429
SLC25A14
SLC25A13
SLC25A12
SLC25A11
SLC25A10
LMCD1
CCDC15
EAF2
CCDC12
CCDC18
TMUB1
SYNCRIP
ZNF280D
ZNF280C
MIR627
MMAA
NOA1
ALG9
FUS
ALG2
ALG3
FUZ
PDXP
COX6B1
STAM
KIAA1324L
CCNE2
CCNE1
RAB11B
CLDN6
LINC00339
SMYD4
MIR5187
IRF3
IRF2
IRF1
RDM1
IRF5
IRF4
IRF9
FAM78B
LY75
SNX22
CLK1
CLK2
CLK3
SPATA5L1
SGCA
PANX1
FECH
C3ORF83
ZBTB11
ZBTB14
TMEM150A
MTO1
DDX19A
DDX19B
KLHL11
KLHL12
KLHL17
KLHL18
SPATA33
TRIM69
MTOR
UNG
UNK
MIR20A
TRIT1
ITK
CNBD2
NRF1
IGIP
C11ORF65
FAM192A
SNHG15
SNHG17
SERTAD3
SNHG11
PYGO2
ARAP1
SNHG12
BID
LOC100130987
HEMK1
RAB24
MIR642A
ERCC6-PGBD3
CYBA
HMHA1
CYB561D2
PPM1B
PPM1A
MEAF6
AZIN1
LCA5
ZNF655
TCTEX1D4
HSF1
HSF4
PRPF4B
N4BP2L1
RAPGEF6
MIR1292
ZNF383
POC1A
C1RL
PARK7
DNAJB11
RORA
NXPE3
MST1P2
ZNF473
MIR4420
TELO2
MDM2
SNRPD3
SNRPD2
SNRPD1
SFI1
LOC100132352
MIR5196
KPNA5
KPNA4
MIR5192
GABPA
RBM26-AS1
IFT43
SYNGR2
NOP14-AS1
FRS3
HCG11
MIR92A1
TNFRSF14
CRK
TNFRSF18
TNFRSF19
PPP4R1L
RTN4IP1
SNORA80B
B4GALT1
SPG20
B4GALT3
B4GALT2
B4GALT4
B4GALT7
DHRS13
SGOL1
C9ORF116
MAP1LC3B2
TNFRSF1B
FAM174B
FAM174A
LOC284023
SOGA1
VMAC
DOHH
LOC100506343
EHMT2
ADIPOR2
C20ORF196
FOSL2
CD63
CD69
CD68
TPD52L2
EFCAB11
EFCAB13
ISOC2
WDR11
WDR19
WDR18
LMF2
PPP2R1B
USP9X
ZMYND15
ZMYND10
NOC4L
CGGBP1
MIR101-1
MAD2L1BP
WNT2B
PKN1
PKN3
PKN2
HSPB9
RHOBTB2
RHOBTB3
INO80E
C1ORF101
FAM43A
C1ORF109
MIR564
MIR563
ERBB2IP
LOC100379224
AGBL5
NDUFA6-AS1
LDLRAD4
LIG4
LIG3
APEH
IREB2
ISCU
EHBP1L1
FNTA
FNTB
UMODL1
DPY19L2P2
ZKSCAN1
ZKSCAN2
ZKSCAN5
ZKSCAN4
ZKSCAN8
KIAA1407
FNBP4
SLC25A36
SLC25A30
SLC25A33
SLC25A32
SLC25A39
SLC25A38
TUBA1C
TMEM180
TMEM186
TMEM189
MIR3928
FAM102A
PGBD4
ENTPD1-AS1
CTPS2
ZNF324B
TAF5
TAF3
TAF2
PCID2
HMOX1
TAF9
TAF8
POMT2
AGPS
ALAD
ZER1
FOSB
CCNG1
CCNG2
PDXK
C4ORF33
C8ORF37
FNIP1
SMIM7
PSMA3
MIR4653
MIR4651
PSMA6
PDCD4
TCF23
HDLBP
ARFGEF2
VPS26B
SREBF1
LINC00264
OXCT2
CIC
RAB39A
SSRP1
NEMF
ZNF320
TAF6L
TATDN1
LOC100506083
TATDN3
TATDN2
MTA2
LRP12
MIR484
BICD2
BICD1
DOC2GP
BBS9
SEC22A
BBS1
HCG17
ATPIF1
FLJ12825
GPR180
PIK3CA
PPP4C
ZSWIM7
ZSWIM3
ZSWIM8
TMEM53
DIMT1
IQCB1
POLR3GL
PIK3C3
LOC399715
PRRG2
WHSC1
PARP14
PARP15
ACLY
ALDH3A2
MGST3
EDC4
BACH1
SNORD36A
LSR
WSB1
AGPAT1
MPV17
MIR320E
ANAPC1
ANAPC2
RPS6KA5
PSMD11
PSMD12
UTP23
RTFDC1
MINPP1
NPHP1
NPHP4
LOC100506714
LOC100506713
LOC100506710
PCOLCE-AS1
ARF1
ARF6
ARF4
PRADC1
MYLK4
TRMT44
IRF7
MOB4
RAB11FIP3
RAB11FIP2
RAB11FIP1
FOXO1
METTL20
METTL25
MYL6B
NRN1L
HMGB2
HMGB1
CHP1
FYCO1
SPNS1
ARL10
PEX10
NADKD1
GCHFR
CLIP2
CLIP4
PEX16
EIF1B
LINC00094
FGFR1OP
VMA21
SNX20
RAB21
RAB23
TBL1X
RAB25
FXR1
CALR
WDR78
FAR1
ACTR1B
ACTR1A
WDR70
WDR73
SNX25
WDR74
WDR77
WDR76
PPP2R3B
NTAN1
NQO2
SFMBT1
SFMBT2
PRPF3
PRPF6
TPCN1
ZNF487P
GSTTP2
ZFP64
PIP4K2B
ARL14EP
RFFL
LEFTY1
ARRDC5
ARRDC2
ARRDC3
FKBP2
FAM120AOS
RAB27A
ELK1
STRADA
SH3BP1
FAM122B
FAM122C
LOC115110
NPB
CEP95
MFSD2A
LCN12
ZBTB12
ARID2
FASTKD5
TMEM194A
CALML6
CALML4
NUBP2
PFN1
PFN2
PFN3
TMEM217
CREM
TRIM3
SHISA8
COX17
ANKRD13D
ANKRD13B
WRAP53
ANKRD13A
AIDA
TMSB10
PPA1
WDR26
BET1
NUP62
C12ORF76
TPM3
ETF1
WDR25
FAM21C
FAM21B
FAM21A
SIPA1
TAGLN
FBXW4
FBXW5
FBXW7
KIAA1683
TAX1BP1
ETFB
TPM3P9
SMNDC1
TPMT
YKT6
PCIF1
NDOR1
PPAN
PPAT
SNORD88A
SNORD88B
SNORD88C
CCDC173
DCXR
CHPF2
AGRN
NFYB
RABL6
SMARCA4
RABL3
MIR93
PACRGL
MIR3940
TOR1A
MIR3944
OST4
LOC100129518
CYTH3
CYTH4
DPH3
MYH7B
DPH5
DPH6
WIBG
CKB
TM2D2
GPAM
DCK
LINC00426
TRIM65
CUL9
INIP
EIF4ENIF1
CUL7
PNKP
TRIM25
TRIM26
TRIM27
CREB3
CREB1
TRIM23
PER1
GNPAT
TRPT1
FCER2
ZFAND5
GDF11
PPDPF
PNRC2
GBA
SP140
GAPDH
DNAJC21
LINC00938
ARHGAP9
ARHGAP4
ICOSLG
LINC00935
TMEM79
PRLH
PPP6C
AATF
SLC39A13
HSPA4L
MIR4513
CCT6P1
RPUSD4
MRPL4
MRPL2
RPUSD1
RPUSD2
ZFAT
MRPL9
SLC3A2
MOK
EIF4EBP3
BAG6
YBEY
KMO
MSRB1
RTKN
CTDP1
LRRC37A3
CD79A
ATXN1L
GMFG
GMFB
CBLN3
UTP11L
CYB561A3
SNORD50A
SNORD50B
FSCN2
MYL12B
MYL12A
TMPO
CAMK1D
SMCR8
SMCR7
SEL1L3
CALCOCO1
NAP1L4
RGS5
RGS3
RGS9
APMAP
LINC00657
LINC00652
MIR548C
CATSPERD
KIAA1143
C2ORF81
RDH10
RDH12
KANK1
NAB2
DEDD2
WDR5B
MIR574
HSP90AB1
PTP4A2
TDRD3
MIR3202-2
IFI35
MRPS2
IFI30
ABHD8
OTUD1
ABHD5
TWF1
NKIRAS2
NKIRAS1
WDR54
WDR53
SOCS3
MBTPS1
EIF4G2
EIF4G1
GRB7
BCL2L2-PABPN1
HOXC4
CD151
CCHCR1
FAM200A
FAM200B
LSM7
FAM207A
POLR2E
SPI1
C1ORF148
POLR2C
POLR2B
POLR2L
TMEM243
POLR2K
ASCC3
BATF3
AGO1
DDA1
GAMT
FAM120A
MAPK14
FZD2
CACNB1
RTN2
RASSF3
ASH1L
LOC101559451
USO1
PLCD3
HIST1H1D
ZNF518A
HIST1H1A
ANKZF1
ITFG3
B3GALNT2
SOS1
TACC1
TACC2
TACC3
TMEM234
TMEM230
TMEM232
MKI67
LPXN
CAB39
RPL3L
ANKHD1
GNAT2
C6ORF226
STX18-AS1
BCL2L13
ESCO2
ESCO1
SNORA16A
NUP43
CTU2
ZNF552
ZNF550
ADRM1
SIN3A
GTF2H3
GTF2H1
GTF2H4
ILF3-AS1
KAT6A
MIR638
RPL36
RPL34
SAP30L-AS1
RPL32
RPL31
TARBP2
ATF4
ATF7
ATF6
ATF1
MIR637
ATF3
ATF2
SMARCC1
TMCO4
GPI
PPWD1
ANKIB1
MIR632
EEF2K
LHX2
SDF4
BLOC1S3
BLOC1S1
MIB2
TOR3A
MIR3960
SLC38A5
TMEM63A
B3GALT6
SLC38A1
SLC38A2
SLC38A9
STK4
LOC648987
UBE4B
UBE4A
HCN3
HCN2
SNRNP25
YBX1
YBX2
MED10
[truncated: 4,284 more rows]
