# Supplementary material for: Identifying Network Perturbation in Cancer
Source: PLoS Comput Biol. 2016 May 4;12(5):e1004888. doi: 10.1371/journal.pcbi.1004888 (PMC4856318; doi:10.1371/journal.pcbi.1004888)
Supplement: S1 File — (ZIP) [file pcbi.1004888.s001.zip › files/tf_data/GM12878_15k_enh/MAZ.csv]

UBE2Q1
EXO1
RNF11
REM2
MZT2A
PMM2
PMM1
C6ORF120
ZNF878
CAMK1
ZNF706
ZC3H10
RNF115
SPN
ZC3H18
GRIN1
DHX8
LOC441204
TCOF1
SP1
GRINA
SP3
SP4
SPPL3
GOLIM4
RAB40C
RAB40B
KLLN
B2M
SPPL2B
NSL1
UGCG
ATP2A2
ATP2A3
NOP2
RIT1
ITGA7
CXORF40A
CXORF40B
DENND4A
DENND4B
DENND4C
CAPN10
UFSP1
PHLDA3
FBXL13
FBXL12
FBXL14
FBXL17
FBXL16
FBXL19
GHDC
KANSL1-AS1
TPRN
GRN
CHST2
ITGAX
BCL2A1
HLCS
ITGAV
PREP
ITGAL
FAM134C
FAM134A
TRERF1
SMAD4
SMAD7
GOLPH3L
AFTPH
SMAD3
MUS81
ST3GAL6
IGF2R
ABHD14B
FLJ16341
SLC36A4
CKS1B
GATM-AS1
MIR3620
SPTLC1
TCEA2
ABCD1
BFAR
CCDC116
CCDC117
CCDC114
CCDC115
CCDC113
CCDC111
ATP1A1
MGRN1
SPHK2
IPO11
CUEDC2
IPO13
CPEB4
CPEB2
RBMXL1
SRBD1
ZNF780A
FRG1
IFT80
MIR4530
SP2
KISS1R
MCM10
NUP93
THUMPD2
PNP
ANKFY1
TPT1-AS1
PNN
ATP6V0E1
DYNLL1-AS1
HAMP
SIDT2
SIX4
SIX5
MR1
LINC00309
COPG2
HMG20B
SHOX2
CHFR
SYPL1
TIGD1
NUDT9P1
RFX7
NRXN2
RFX3
YDJC
TMEM179B
UQCRC2
ADHFE1
GTSE1
ADNP
ZNF57
KHDRBS1
DPYSL2
NCBP2-AS2
BOP1
CKLF
PMS2P3
PMS2P4
ARL2-SNX15
KDM3B
ZNF114
KDM3A
HSD17B10
PPP6R3
NOP9
TMC6
EIF2B4
EIF2B5
EIF2B2
LOC100129973
PRKAR2A
TXNIP
QPRT
RSPH9
TMEM14B
RSPH1
LOC646719
CLIC4
NLGN2
LRSAM1
LARP4B
KIAA0020
TMEM147
TMEM145
TMEM143
API5
SECISBP2L
SOWAHC
SOWAHD
FER1L5
TSNAX-DISC1
MYBL1
NR1D1
NR1D2
MYBL2
ITGB1BP1
ZNF7
ZNF3
ZNF8
ZNF664-FAM101A
RPS14P3
MYLK-AS1
OGFR
RAC2
RAC3
RAC1
VCL
VCP
AP2A1
PBX4
PBX2
PBX3
NSUN2
NSUN4
NSUN6
TUBG2
PTCH1
TUFM
RAD9B
ERGIC3
MAMSTR
MIR3165
PDF
CPPED1
LOC728537
CALM3
SPG21
LOC100130075
GSDMB
GSDMD
DLGAP4
DLGAP5
MBNL2
C19ORF12
CYP27B1
CLCN3
CLCN2
CLCN6
CLCN5
HIST1H4H
INO80B-WBP1
BRD8
BRD7
BRD1
BRD2
BRD3
DNAJA3
PTPN18
LRRFIP2
PTPN12
PTPN11
MYCBP
C7ORF43
SETD1B
LYAR
MIR378D2
C7ORF49
CSF2RB
MRPL24
DMD
MRPL20
MRPL22
STX16-NPEPL1
GAB2
MRPL28
LOC100506844
SNORA81
SRSF5
SRSF6
SRSF1
CHD1L
SRSF3
MSMP
LOC100131655
MZB1
SRSF9
VIL1
DNAJB14
RNF138
GID4
CISD3
CISD1
CLNS1A
SUPT20H
TSHZ1
GID8
CHML
ZNF581
ZNF580
ZNF583
C14ORF159
TIPARP
ZNF584
ZNF586
ZNF589
MAP3K5
PSD
CAMKK2
CAMKK1
MTRF1L
ARHGAP5-AS1
MYO1G
MYO1D
MYO1C
RPL36AL
DENND6B
CHMP5
DENND6A
PGBD4
PGBD3
PGBD1
LY6G6C
LY6G6D
PPAPDC1B
LY6G6F
FAM160B1
FAM160B2
ATAT1
TSSK6
SRC
NEMF
ZNF326
TSSK2
TSSK3
ZNF322
FAM214A
FAM214B
SRI
ZNF329
SRL
SRM
SRR
FAM220A
LGALS2
LGALS1
LOC399715
AKIRIN1
EIF2AK1
EIF2AK3
TDG
HP07349
MYO19
FAM136A
TRNT1
LMLN
HILPDA
LRRC27
LRRC25
LRRC24
LRRC23
MPDU1
LRRC20
LPGAT1
LRRC29
LRRC28
TIMM17A
GCNT1
SNORD45A
LPCAT4
ELL
LPCAT1
MID1IP1
PIGA
PIGG
PIGK
PIGL
PIGN
PIGO
PIGP
PIGQ
PIGR
PIGS
WRAP53
PIGX
TMEM72-AS1
RMND1
ANKLE1
DLEC1
TAX1BP3
CCDC171
SRRM3
CCDC173
CCDC174
CCDC176
SUN2
PDK3
PDK2
EBP
LNPEP
SEC61A1
SEC61A2
TM2D2
TM2D3
MIR193A
MIR193B
ZFAND6
PUF60
ZFAND4
ZFAND3
ZFAND1
CEP128
MIR4513
SLC39A11
MIR4515
MIR4514
MIR4519
EIF1AX
EIF1AD
ARHGAP22
ARHGAP21
ARHGAP27
C21ORF49
DDIT3
DDIT4
NFKBIL1
RBFA
FAM76A
NKRF
MIR451B
SMAD2
MYSM1
ATG2A
ATG2B
KIAA0586
DR1
RLIM
ASF1A
FOXM1
DNAJC19
C14ORF93
RASSF1
PTOV1
PTPMT1
RASSF2
RASSF5
RASSF4
RASSF7
FTCDNL1
VMO1
LPPR2
DBIL5P
CHD1
NFS1
CHD3
CHD2
MIR639
CHD4
CHD7
CHD9
CHD8
MIR141
MIR636
MIR631
CAP1
MIR632
NPC1
LINC00327
TTC1
BHLHA15
RAB3GAP1
PRKCE
TTC9
TTC8
CAPS
DYNC1LI1
DYNC1LI2
CHDH
EFHC1
CAPG
LIPE-AS1
ETHE1
MPG
PLSCR3
PRDM10
PRDM11
MPI
CHKB-AS1
MPZ
SGSM2
MCPH1
KDM1A
KDM1B
HIST1H3J
HIST1H3H
QRSL1
FCER1G
HIST1H3I
BTG3
BTG2
BTG1
DNALI1
SRD5A1
HELLS
ZFP36L1
ZFP36L2
GGA1
GGA3
GGA2
LOC100507250
TSNAXIP1
FHOD1
FHOD3
GJC2
PRKACA
PSMB9
PSMB8
PSMB7
ZNF131
ZNF132
PSMB4
PSMB3
PSMB1
PFKFB2
TMA7
SPG7
MANEA
RMI1
RMI2
CORO7
SNORD21
SNORD20
SNORD23
SNORD24
KCNK4
KCNK6
CRY1
MLH1
LTN1
NACC2
VPS13D
ACOT13
VPS13A
VPS13C
VPS13B
MIR4726
MIR4727
MIR4723
CRYZ
SCAF11
TMEM164
TMEM168
EVI2B
FOXN2
FOXN3
NICN1
PMVK
GRIN2C
GNA15
GNA12
KLHDC8B
GRIN2D
IL3RA
PRKAR1A
TAP1
TAP2
IL6ST
SBF1
DBN1
OGDH
CDC73
C15ORF39
WEE2
WEE1
LOC100289511
SRFBP1
BCAT2
BCAT1
TMEM9B
MACROD1
DBNL
AKAP1
SEP15
AKAP8
AKAP9
EIF2A
PHPT1
RLF
ODF2
LOC730183
RAB7A
HSP90B1
MIR3189
MIR3188
TMEM132A
NAIF1
DIO1
C19ORF38
CCL27
ALPK1
MAU2
UCK1
PHRF1
PRPF39
CUX1
BRF2
BRF1
DNAJC8
DNAJC9
CAMSAP2
DNAJC5
CAMSAP1
DNAJC1
DNAJC2
C9ORF41
PTPRVP
GOSR1
RRP15
RALBP1
SNORA68
ZNF837
ZNF836
ZNF839
SNORA65
SNORA66
MIR16-2
SNORA60
SNORA61
CUEDC1
FAM91A1
ACAT2
LIMD2
LIMD1
RNF151
NUGGC
CTF1
MECP2
PEX3
IL2RB
ZFYVE20
RAB33A
TPCN1
TPCN2
RAB33B
SLC17A5
SLC17A7
TRPV3
CDK5RAP2
CHAF1A
TRPV2
AP5B1
CHMP4A
CHMP4C
BAD
PRKCDBP
CDK19
TOB1
DLG1-AS1
PMPCA
TOB2
MIR548AV
CDK13
CDK16
MIR548AN
GZF1
PIP5KL1
PTEN
BFSP1
P2RY8
FAM216A
SEC61B
MTERFD2
TFG
TP53TG1
TOMM34
RND1
RND2
NCL
CTNNBIP1
PPP3CA
PPP3CC
TCAIM
LOC646903
LRRC42
LRRC45
MMP23A
LRRC46
LRRC49
LOC284648
B3GNT7
FNDC8
B3GNT1
B3GNT2
TSFM
B3GNT8
B3GNT9
TEX22
PWWP2A
GINM1
TBCCD1
DAAM1
CCDC153
CCDC151
GUK1
YIF1A
CCDC159
WRAP73
TIAL1
PCED1A
CEP104
CTBP1-AS2
CWC27
YJEFN3
SAP30
TCP11L2
CNTROB
C20ORF112
MANSC1
ICMT
MIR1914
RGP1
TBC1D1
MRPS31
ATM
SMPD4
ATR
HAAO
ZSWIM8-AS1
RPL36A-HNRNPH2
ATP5A1
SASH3
AAMP
HYPK
TTC25
DOT1L
PATL1
CARS
ENO1
ENO2
ENO3
CITED2
SYCP2
TAOK1
TAOK2
TAOK3
CNOT6L
LLGL2
ACOX1
LOC728613
CBX3P2
MIR3153
PTK6
RABGAP1
ABHD16A
ITGB3BP
RCSD1
GAL3ST3
ODC1
ATG16L1
ATG16L2
BCDIN3D-AS1
ARHGDIA
MATN1
KCTD21-AS1
MIR877
ENDOG
AP2S1
FFAR3
LMNA
FFAR1
ENDOV
MDP1
BDH1
DDX23
ZNF157
DDX25
C1ORF189
LOC100505695
C1ORF186
SAC3D1
FKBP14
DCTD
UBE2J2
FKBP11
TBX21
FAM3A
FBXO10
FAM3C
FBXO16
TACO1
FBXO15
GGPS1
MIRLET7F1
SNORD48
SNORD43
TRUB2
SNORD47
PARD6B
PARD6A
SNORD44
MARCKS
GDPGP1
ATPAF2
MIR4741
ATPAF1
MIR4745
MIR4749
CCDC78
CGRRF1
TMEM109
SNORD4B
SNORD4A
TMEM107
TMEM104
C17ORF80
C17ORF85
SPEN
ZCWPW1
CXORF58
CXORF56
CXORF57
STOML2
PAIP1
TIMM8A
KIAA0195
DAXX
CDC16
AHNAK
C15ORF57
UNC50
ZNF720
LBX2
LOC151475
CCM2
FRMD8
CCP110
IMMP1L
PKNOX1
DSCR9
MEF2BNB-MEF2B
GNAS
C12ORF4
C12ORF5
DSCR3
GNAL
ZHX1-C8ORF76
AGFG2
ASNA1
RPS12
RPL18A
EHMT1-IT1
CEND1
RRNAD1
BCAP29
TMCC1
CNPY4
NMNAT1
RPL36A
NAA16
EPB41L2
EPB41L5
ACSS1
PLEKHM3
VPS4A
GMEB2
SLC43A3
SLC43A2
SLC43A1
C17ORF59
UBE2O
RRP36
SZRD1
PPP1R15B
GPAA1
CDHR2
SNORA47
SNORA44
SNORA45
SNORA42
SNORA43
SNORA41
GPRIN1
SNORA48
INSR
HIST2H2BE
SPTBN4
SPTBN1
LOC100131347
ARPC4-TTLL3
KLF10
RNF170
KLF16
LOC100508120
FLJ20021
FGGY
PCNA
SLC44A1
SLC44A2
ZBTB7A
ZBTB7B
MSI2
MIR26B
PCNP
PCNT
PCNX
SAMHD1
C1D
TENC1
NDUFS1
REC8
NDUFS3
COQ9
NDUFS6
ISY1-RAB43
COQ5
COQ4
LOC100506804
LOC441009
ILF3
IMP4
CHMP2A
ATP9B
DENND2D
RABAC1
MIR7-1
INPP4A
GPR107
GPR108
SMDT1
BRICD5
C21ORF2
STK4-AS1
SAFB
ZNF367
EMC10
H2AFX
LOC100216545
TMEM189-UBE2V1
RNF7
RNF4
RNF5
H2AFJ
NCAPG2
C10ORF105
PPP1R26
CLTA
PPP1R21
CLTC
CLTB
NGLY1
ADRBK1
ADRBK2
DPEP3
NMD3
TEX40
PXN-AS1
USP27X
FAM118A
FAM118B
RECQL
SIK3
SIK2
KIAA1432
ACTR8
ACTR6
ACTR5
ACTR3
ACTR2
RECQL5
GPANK1
RECQL4
FBF1
IL10RA
CNR1
CNR2
MSL2
POLDIP3
POLDIP2
HM13
MIR3684
ALDH18A1
PTPRU
C22ORF15
ANKS1A
PPOX
GLB1
ACTRT3
CLP1
PITPNM1
CDIPT-AS1
RPL12
MIR671
ADAM17
ADAM19
LOC730227
CPNE8
SNRPB2
CPNE3
CPNE1
RAB4B-EGLN2
DNMT3A
AAK1
SNRPA
SNRPG
RGS9BP
GPR62
ZDHHC14
ZDHHC16
ZDHHC12
PRKAG1
PRKAG2
PCSK7
HIPK2
DUSP22
LEMD3
LEMD2
ESPL1
NAPB
NAPA
YAF2
RBM14
LARP7
LOC100507217
RPSAP9
APOBEC3A_B
DDX49
DDX41
DDX42
DDX47
DDX46
ZGPAT
PLTP
ATMIN
ELAVL1
CDKN1B
CDKN1A
UBE2D3
UBE2D1
SNORD66
SNORD61
SNORD60
SNORD69
SNORD68
SAP130
APOE
FARSB
APOM
FAM104A
CCDC51
TMEM127
MIR4769
SNORD91B
SNORD91A
CCDC58
CCDC59
MIR4766
PAXIP1
STX18
PAXBP1-AS1
PREPL
C17ORF66
C17ORF67
CABP4
CABP1
FBXO34
FBXO36
SLC35B2
FBXO30
FBXO31
FBXO33
GNS
ATP5L2
PELP1
MBOAT2
MBOAT7
MBOAT4
SPSB2
HINT1
HINT2
SLC25A53
SLC25A51
BPGM
UNC79
DTX3
CDC34
CDC37
ALAS1
ZFX-AS1
PTTG1
BRWD1
KIAA0513
LONRF1
EIF5
CDCA7L
APBA3
C1ORF174
EFHB
UNKL
PRR7-AS1
GPATCH2L
RB1CC1
MRPL42P5
C8ORF58
ATP13A1
GNN
VPS28
VPS29
SSUH2
RNF5P1
RAI1
SKA3
ANKRD10
PRKRA
ADAT3
ADAT2
TTBK2
PLEKHO1
E2F7
E2F6
E2F5
E2F4
E2F3
C1ORF234
E2F8
ACBD3
ACBD7
ACBD5
ACBD4
ABLIM1
PPP1R13L
EEF2
SNORA20
TUSC5
SNORA24
SNORA26
SNORA28
SNORA29
TIGIT
IZUMO4
FAM168B
PYCR1
WNT10A
FAM168A
GNG10
RPLP2
URB2
IFITM3
IFITM1
HPCAL1
IFITM5
TMC8
LIPJ
DFFA
SEC24D
REV3L
SEC24C
SEC24B
RNF19B
RNF19A
SAMD15
PYCRL
MIR429
MRPL43
SNORA2B
MRPL40
MRPL47
MRPL46
MRPL45
MRPL44
TRIP6
MRPL49
MRPL48
SAMD12
ZNF692
ITGB2-AS1
ZNF696
ARFGAP2
TRIM39-RPP21
ARFGAP1
UNC93B1
ATP7A
ATP7B
COPZ1
MPHOSPH8
COPZ2
BMF
NEK1
U2AF1
U2AF2
NEK8
SNORD58A
SNORD58C
SNORD58B
ZZZ3
C1ORF35
MIR937
SHB
MLF2
CCDC6
MIR933
CCDC9
MIR939
TBP
NSD1
NUDCD2
NUDCD1
IFI27L1
EID2B
GMNN
SAMD4B
MPLKIP
TIMMDC1
SLX4
AZI2
ZNF341
ZNF436
ZNF345
ZNF438
XRRA1
RALGDS
NUDT13
NUDT16
NUTM1
FRMD6-AS1
IFI6
RSRC2
STX5
STX4
STX6
RPS3A
LOC400684
KIAA0232
RNFT2
LGI4
MTMR14
TRMT2A
ECE2
ECE1
TRMT2B
DRG2
DRG1
ARHGAP42
CLIC1
PCBP1-AS1
AURKB
AP1B1
SPTY2D1-AS1
PHYKPL
GNPTG
CDC42EP3
TXLNB
CDC42EP4
HEIH
FEZ1
LINC00167
TESC
NKTR
PITPNC1
KCNIP2-AS1
ACADVL
RAB4B
LOC148413
MIR658
IL27
KIF2C
IL12RB1
ATP6AP1
ENSA
CLINT1
BRCA1
BRCA2
C4B
ACOT7
RBBP9
ADCY7
ADCY3
MAATS1
RBBP7
RBBP6
RBBP5
KIF22
RAB44
RAB42
SARNP
NUCKS1
ZACN
FAM208A
DDI2
FAM208B
PTPLAD1
RAB30
XRCC1
HOXB-AS3
XRCC2
PITPNA
DPCD
MEIS2
NARS
NARR
TFRC
NARF
GSPT2
GSPT1
DNAJC25-GNG10
MIER1
RALGPS1
RSL1D1
PAPD7
PAPD5
AMN1
YTHDF3-AS1
LMNB2
LMNB1
LRBA
TOLLIP
MRPS26
MRPS27
MRPS24
MRPS22
MRPS23
PPP2R5D
PPP2R5E
PPP2R5A
PPP2R5B
PPP2R5C
LCMT2
PRORSD1P
SNORD87
SNORD86
NPHP3-AS1
SNORD84
KCNA2
SNORD82
SNORD81
SNORD80
ZNF783
JMJD6
DNAJC9-AS1
ZHX2
JMJD8
ZHX1
SLFN14
PAFAH2
APPL2
MEMO1
LOC100506548
TFAP4
CAPN15
C17ORF49
ZMAT5
SIGMAR1
CYFIP2
NS3BP
MPRIP
THUMPD3
KYNU
MLLT6
UVRAG
MLLT1
MLLT3
NUP188
SYNJ1
GLT8D2
SYNJ2
ZNHIT3
ZNHIT2
LOC100652736
LY9
GTPBP4
GTPBP1
GTPBP3
GTPBP2
BPNT1
ABHD14A-ACY1
PARP10
OR7G3
BCL3
BCL2
TMEM89
PLK3
CLMN
PLK4
LYRM1
LYRM7
LRFN4
KLHL21
ZP3
KIAA0391
IP6K1
TTYH2
TLE2
STK11IP
MTM1
TLE6
CSNK1G2
PCGF1
SMO
PCGF3
PCGF2
CX3CR1
PCGF6
MAGED1
MAGED2
POLE
ATP8B3
ATP8B2
EXD3
EXD2
EXD1
CCDC82
ELP5
ELP4
ELP3
ELP2
ASPHD2
TRIM55
DEK
SLC25A5-AS1
KLHDC9
LY75-CD302
FBXL6
KLHDC2
SHBG
KLHDC1
UBAP2
UBAP1
GAS5
ASXL1
RNASET2
ASXL2
HDDC3
TLR1
LINC00441
GBA2
ZBTB32
ZBTB34
ZBTB37
SMC1A
KLHL32
TMEM91
TMEM95
TRIM46
TRIM44
GBAS
TRIM41
PEX1
TBPL1
PEX5
PEX6
NRD1
ESAM
ACD
ATP5S
C11ORF48
ATP5I
ATP5H
ME1
GNAI2
GNAI3
ATP5E
ATP5D
GPR146
KATNBL1
MPZL1
AURKAIP1
AFMID
SLC7A6
TRAK2
LOC728175
MCFD2
PFDN2
PFDN4
PFDN6
MTHFR
PHF21A
SLC7A1
HIRA
RIN1
RIN3
PDE4DIP
RPS13
CLPX
RPS11
RPS10
RPS16
RPS15
RPS14
SMG7-AS1
RPS19
RPS18
RIPK1
LATS2
LATS1
DDOST
FOXD2-AS1
PUSL1
SRCIN1
FAM149A
SLC9A3R1
ZNF419
ZNF418
TSSC4
ZNF414
TSSC1
RRAGD
RRAGC
RRAGB
SSSCA1
MCOLN1
MCOLN2
RASA1
ACTN3
ACTN1
ACTN4
TINF2
EZR
PTPRE
C11ORF58
PAGR1
PTPRA
AMER1
PVRIG
DTWD1
IFT27
IFT20
ARHGAP19-SLIT1
PRRT3-AS1
CPD
GAPVD1
CYP46A1
CMC1
DMPK
RNASEH1
RRP7A
MON2
RRP7B
OCSTAMP
LINC00637
LINC00634
LINC00638
BIVM-ERCC5
LOC646329
RMRP
LOC284551
HMGN5
HMGN4
HMGN2
HMGN1
GSTZ1
CMC2
MX2
RAB6A
RC3H2
IFIT5
MIR3064
EFTUD2
ATAD3B
MAP1LC3B
BRCC3
LOC100289230
GDI2
GDI1
CBY1
ARL5B
SNORD101
TMEM8B
ERLIN1
ERLIN2
SNORD100
SPG20
PSAP
APITD1
WDR37
TAF12
WDR33
CAHM
EIF4A1
EIF4A3
EIF4A2
ABHD17A
ABHD17B
GIGYF1
GIGYF2
TLE3
PAG1
NAPEPLD
FAM206A
TLE4
LINC00857
AUNIP
HGSNAT
NUDT16L1
PLP2
ZFP69B
CDC7
PKLR
TMEM259
CRYZL1
TFPT
SERF2
TM9SF4
TM9SF1
TM9SF2
ADD3-AS1
NAT9
NAT1
C5ORF51
FAIM3
MEPCE
SDC1
A1BG
CCBL2
COX5A
COX5B
KCNC3
TMEM256
TMEM254
TMEM252
TMEM251
C1ORF86
KIAA2026
CPSF6
CPSF3
CPSF2
CPSF1
LOC257358
ACAA1
HTT
APOBR
ZFP91-CNTF
SIPA1L3
TTLL5
TTLL6
TTLL1
TMEM51-AS1
ARIH1
EPS15
SUFU
APC2
SLC35F6
LRWD1
SLC35F2
MBD5
MBD6
MBD1
MBD3
SUPV3L1
LMAN1L
CMTM1
FAM126A
FAM126B
TRMT112
MPC2
COL11A2
MPC1
TSPAN10
TSPAN17
REXO1
C17ORF62
REXO4
SLC25A19
SLC15A3
SLC25A16
KIAA1429
SLC25A11
SLC25A10
LMCD1
SLC17A9
CCDC15
EAF2
LAD1
CCDC11
CCDC12
CCDC13
CCDC18
TMUB1
TMUB2
DNAJA1
SYNCRIP
GNG7
CXORF38
GNG2
ENTPD1-AS1
ALG9
FUS
MIR5188
ALG2
ALG3
FUZ
ALG5
SMARCE1
PDXP
LTBP3
ARIH2
MIR4674
KIAA1324L
GALR2
CCNE2
CCNE1
RAB11A
RAB11B
CLDN6
PARP9
LINC00339
SMYD4
RTN2
SMYD3
IRF3
IRF2
IRF1
RDM1
IRF5
IRF4
IRF9
FAM78A
FAM78B
LY75
SNX29
LUZP1
CLK1
SNX20
CLK3
CLK4
SNX27
SNX25
GPER
SGCA
MRPL21
PANX2
FECH
U2AF1L4
C3ORF83
ZBTB11
LOC90784
ZBTB14
ZBTB18
TMEM150A
TMEM150B
LINC00467
DDX19B
LYSMD3
KLHL11
ACVR2B
LYSMD4
SPATA33
TRIM69
MTOR
UNG
TRIM61
UNK
TRIM65
TRIT1
ITK
CNBD2
NRF1
IGIP
LOC100133985
C11ORF68
C11ORF65
HIP1
FAM192A
SNHG15
SERTAD1
SNHG17
SNHG16
SNHG11
RBL2
ARAP1
SNHG12
BID
LOC100130451
PYGO2
LOC100130987
GIN1
RAB24
MBD2
MIR642A
CYBA
CMTM3
HMHA1
CYB561D2
DHCR24
PPM1A
SRSF2
AZIN1
LCA5
ZNF655
MCU
ZNF652
HSF1
FGFRL1
CRLF2
HSF4
PRPF4B
N4BP2L1
RAPGEF6
RAPGEF1
MIR1292
ZNF383
ZNF382
C1RL
PARK7
DNAJB11
RORA
NXPE3
MST1P2
ZNF473
DMTF1
GUSB
MIR4420
MDM2
SNRPD2
SNRPD1
SLTM
SFI1
LOC100132352
MIR5196
MIR5194
KPNA4
MIR5192
KPNA2
GABPA
RBM26-AS1
WDR91
IFT43
SYNGR2
IFT46
FRS3
HCG11
MIR92A1
TNFRSF17
TNFRSF14
CRK
SLC25A15
TNFRSF18
TNFRSF19
PPP4R1L
SNORA80B
B4GALT1
B4GALT3
B4GALT5
B4GALT7
B4GALT6
DHRS13
C9ORF116
TNFRSF1B
LGMN
ZNF582
POLR2J4
TBC1D15
SOGA1
VMAC
DOHH
EHMT1
EHMT2
ADIPOR2
ADIPOR1
FOSL1
C20ORF196
C20ORF195
FOSL2
NDUFA10
RPPH1
NDUFA11
MNF1
CD63
CD69
CD68
TPD52L2
EFCAB11
EFCAB12
EFCAB14
ISOC2
ISOC1
WDR16
WDR19
WDR18
LMF2
LMF1
TIMM9
USP9X
ZMYND15
WASL
ZMYND10
ZMYND11
BCL9L
ZMYND19
CGGBP1
LOC100131067
MIR101-1
MAD2L1BP
HSPB6
DGKZ
PKN1
PKN3
PKN2
HSPB9
RHOBTB2
RHOBTB3
IMPDH1
INO80E
INO80B
C1ORF101
FAM43A
C1ORF109
MIR564
MIR563
HDAC7
ERBB2IP
LOC100379224
AGBL5
NDUFA6-AS1
LDLRAD4
PBXIP1
MIR4449
LIG4
CSNK1E
LIG1
BDP1
IREB2
ISCU
EHBP1L1
FNTA
LOC100505702
UMODL1
KCTD13
CRCP
KCTD10
DPY19L2P2
KCTD18
ADORA2A-AS1
ZKSCAN3
ZKSCAN2
ZKSCAN5
ZKSCAN4
ZKSCAN7
ZKSCAN8
H6PD
FNBP4
SLC25A36
DCP1B
SLC25A32
SLC25A39
TUBA1C
TUBA1B
TMEM180
TMEM187
TMEM186
TMEM189
FAM102B
MIR3928
FAM102A
MIR3925
CTPS2
TAF7
TAF6
TAF5
TAF3
TAF2
TAF1
G6PD
HMOX1
USP10
LOC100507634
HMOX2
TSPAN31
DDAH2
POMT2
AIF1
ALAD
ZER1
CCNG1
CCNG2
PDXK
C4ORF33
CLTCL1
NPLOC4
C8ORF31
C8ORF37
FNIP1
CSNK1A1
SMIM7
MIR4658
PSMA3
MIR4657
SMIM8
MIR4653
MIR4651
AP2M1
PDCD6
PSMA6
PDCD4
PDCD5
LOC285033
PDCD1
PRUNE
ERP44
ARFGEF1
ARFGEF2
SERPINF2
PLEKHA8P1
VPS26A
PGPEP1
SREBF2
SREBF1
LINC00265
MXI1
RHCE
CIC
KARS
RAB39A
SSRP1
TMEM27
TSSK4
IL12A
COX6B1
TAF6L
FBXO42
TATDN3
TATDN2
RPIA
MTA1
MTA2
MTA3
LRP12
[truncated: 6,150 more rows]
