# Supplementary material for: Identifying Network Perturbation in Cancer
Source: PLoS Comput Biol. 2016 May 4;12(5):e1004888. doi: 10.1371/journal.pcbi.1004888 (PMC4856318; doi:10.1371/journal.pcbi.1004888)
Supplement: S1 File — (ZIP) [file pcbi.1004888.s001.zip › files/tf_data/GM12878_15k_enh/MEF2A.csv]

UBE2Q1
HIST1H4B
HIST1H4E
HIST1H4D
LOC100130872
HIST1H4J
HIST1H4I
HSPA8
TYW1B
LAPTM5
ARFRP1
CD226
MZT2A
GFM1
ATPIF1
ALDH6A1
C1ORF112
KIAA0907
LOC100130476
GPR183
PIK3CG
NELFB
ZSWIM6
CRBN
MEMO1
RNF111
KDM2A
ABCD2
TMEM53
DANCR
DHX8
LOC441204
PCSK1
NSRP1
SCNN1D
SP1
SP2
NUP93
CRB3
CRB2
ADPGK-AS1
SGSM2
RAB40B
LOC399715
PTRH2
COL7A1
PARP16
TRAPPC3
PARP15
ERI2
TRAPPC4
BAK1
MTMR10
ANP32E
CLDN6
CTBP1
MAK
RAD54L2
NSL1
ORAI2
EVL
ITGA4
ITGA7
GTF3C3
GTF3C2
DENND4A
EDC4
DENND4C
CAPN10
SEMA4B
APOA2
LILRB4
XPO5
CSK
XPO7
LOC400958
BACH1
RUSC1
FBXL14
PSMG3
FBXL19
KSR1
PRSS55
ACTG1P4
KANSL1-AS1
MYO19
LOC100132735
DNASE1L3
LOC338817
ZEB1
CHST7
ITGAX
RPS6KA1
SNRPB2
BCL2A1
ATAD5
SFT2D1
PSMD11
ITGAV
VTRNA1-2
SNORD45C
SNORD45B
SNORD45A
ITGAL
GIT1
GIT2
SERBP1
TMEM199
RTFDC1
ZNF296
FAM134C
ZNF292
GANAB
GHRH
CTR9
SESN2
LIN37
SMAD3
NDUFAF5
KIAA0586
NPHP1
NDUFAF6
NDUFAF1
MTIF2
GALNT5
MIR4713
ZC3H10
ARF3
FLJ16341
CYFIP2
ARF4
ELMSAN1
AP3D1
FCER2
DIP2B
KLHL29
ILDR1
GLTP
MYLK4
SULT1A3
PRND
ZSCAN12P1
SH2B3
TRMT44
IRF7
SAR1B
MOB4
SRPK2
LRRC27
RAB11FIP1
IRF5
CORO1C
CCDC117
CCDC114
RLF
DCAKD
CCDC113
CCDC110
FGL2
LEO1
METTL20
WNT2B
METTL25
CXXC4
TSTD1
LOC145783
CDC40
NRN1L
IRF8
IPO11
CUEDC2
EEF1A1
CHP1
DIMT1
CPEB3
SPNS1
RAB2B
GGNBP1
CHAF1A
ARL14
MIR3714
BRF2
GCHFR
FRG1
XXYLT1-AS2
MIR4530
LOC100289495
RDH5
CDCA3
LRRC29
CLIP4
MNDA
FIP1L1
LRRC28
SEL1L3
ANKRD9
MCM10
CD48
MND1
CD44
CD47
CA11
MIR766
FPGT
FPGS
GCNT1
LOC100505545
ALKBH4
THAP1
TBL1X
RAB25
TPT1-AS1
PNN
MLF1IP
HLA-DMB
WDR74
TRIM13
SYTL3
PPP2R3B
SPRED2
MIR492
CHI3L2
HDAC5
ARL2BP
ASB2
ASB3
ASTL
ASB7
MTMR9LP
PLEKHH3
MR1
C7ORF55
LINC00309
PIP4K2A
PRX
ZPBP2
AAGAB
MRPL34
C5ORF15
ARL14EP
CLEC17A
RFFL
MRPL39
B4GALT3
FAM69A
SHOX2
LOC283710
EGOT
ARRDC3
THOC1
PDE8A
THOC5
DBI
C1ORF127
HTT-AS1
KIAA0930
RFX5
RFX7
NRXN3
RFX1
RABGAP1L
RHBDL1
MYCBP2
C6ORF52
DBP
TMEM179B
STRADB
UQCRC1
CLUAP1
HMHB1
TRAPPC2
FANCD2
FOXP4
DCP2
COPS2
SERINC4
COPS6
COPS4
COPS5
YTHDF2
MED1
MITD1
MED4
FLJ41278
C14ORF142
CEP95
MYCL
C16ORF78
SUB1
CBX3
ZNF608
FILIP1
TMC1
CAMTA1
TRAF3IP3
CCDC90B
FAM135A
TCF4
TCF7
TARS2
DPYSL2
TCF3
NCBP2-AS2
NUDT1
SCMH1
RAB15
FASTKD3
STK32C
PMS2P1
PMS2P3
PRR7-AS1
MEF2C
PFN3
TMEM217
CREM
STIM2
MEF2D
KDM3B
KDM3A
SHISA8
S1PR1
TRIM7
MDN1
NOP9
ANKRD13D
ANKRD13B
POTEKP
HIST1H4C
ANKRD13A
AMPD3
RPLP2
EIF2B4
AIDA
PPA2
TXNIP
LRRC3C
TMEM150A
ECD
ICAM2
TMEM14A
RSPH1
WDR24
RPS6KB2
FAM177B
FBXW9
FAM21B
FAM21A
SIPA1
UTP18
FBXW5
FBXW7
LRSAM1
NUP107
SEPHS2
TET3
TPMT
MIR4708
TMEM140
SLMO1
ZNRD1-AS1
ATXN2L
CST6
LRRC32
LY6G5B
LINC-ROR
TTN-AS1
BABAM1
MIR4427
FAM9C
F2RL3
SNORD88A
SNORD88B
SNORD88C
LOC151484
METTL1
FER1L5
DENND4B
ST6GAL1
PCBD2
TCEB1
LYSMD1
AGRP
AGRN
ZMAT3
ZMAT2
SAMSN1
PITX3
SMARCA2
MIR181D
SMARCA4
OTUB2
MIR4638
MIR4639
ZNF3
TIPIN
CAMP
FYN
ZNF8
RRS1
TOR1A
PHLDA3
MIR3676
OST4
ST3GAL1
CHCHD3
RUFY1
NINJ2
PDIA3P
JPX
RPL7A
SKIL
MED23
VASP
PBX2
SNORA74A
LILRB1
MIR4522
DPH7
NSUN3
NSUN5
NSUN4
CEP135
WIBG
DCAF7
DCAF6
DCAF5
BOLA3-AS1
PTCH1
CMKLR1
ZSCAN31
ZSCAN30
DYNLL1
GLUD1P3
UNG
CD36
UQCRQ
TXNDC9
POLR3G
RBM4B
POLR3E
POLR3B
C3ORF43
UQCRH
LOC401127
TXNDC5
LOC728537
CALM3
LOC100130075
GSDMB
GSDMD
NEK1
SYCP3
GRAP2
CUL9
TUT1
MBNL1
ATP6V0D1
WDR61
WSB1
WEE2-AS1
SNORD79
CLCN3
PRMT3
CREB3
CD101
CREB1
PRMT5
INO80B-WBP1
C10ORF76
NDUFAF4P1
BRD2
LIME1
DNAJA3
ORMDL3
RBM47
MIR155
KAT5
MIR152
KAT7
TRIM52
GALR2
CCDC28A
RP9P
GLT1D1
C7ORF49
MRPL24
SLBP
MRPL21
MRPL20
PNRC2
GBA
DNAJC24
GAB2
C11ORF24
SLC31A1
ZSCAN9
IFNGR1
ZFP91
C1ORF131
CMIP
SRSF5
IARS2
THEM4
ABCF3
SRSF3
SRSF2
LOC100131655
EGR3
PPM1M
KIF9
SRSF9
SHOC2
USP42
TMEM79
DNAJB11
OR4D11
HLA-DQB1
MADCAM1
TMEM70
C2ORF76
CISD3
CLNS1A
PRKAB1
GID8
MIR4513
ZNF581
ZNF580
MRPL4
TIPARP
RPUSD2
ZNF589
GCFC2
ZFAT
PTPN6
DDR2
MAP3K5
DDR1
PSD
LRCH4
EIF4EBP3
LRCH3
MS4A14
AGBL5
MIR4453
BAG6
BLK
KMO
RTKN
CTDP1
RPS7
RPS6
ADAMTS13
ALG10B
RPS2
RPL36AL
CYBRD1
MIR24-2
RPS8
SLC52A1
EIF1AD
ATXN1L
DEF6
GMFG
SULT6B1
DEF8
ZER1
DNAJB2
AKAP8L
PSMA1
SLC7A6OS
TMEM206
RABGAP1
TMEM208
LOC401397
ATAT1
SLC6A16
TSSK6
SRC
NEMF
KIAA1324
SNORD50B
MSH4
SRI
SRM
SRR
GALC
MIR5001
CP
CC2D2B
GPBP1L1
CRLF2
SNORD10
AKIRIN2
C6ORF211
TDG
SNORD19
SCARNA12
MRPS14
HP07349
SCARNA16
AGPAT1
SCARNA14
RCSD1
RILPL2
CSNK2B
C15ORF27
CAMK1D
MIR4280
LOC729683
MIR4285
FOXO3
MIR5700
TMEM156
LRRC23
MPDU1
PEX13
PEX12
PEX14
ANGEL1
PEX16
AP3B1
FBXO34
MANBAL
RPL29
SPAG8
PCYOX1
NAP1L1
RPL27
NUF2
RPL21
RPL23
RGS5
SLC35B2
RGS1
SLC16A13
RGS3
LOC100133669
FLOT1
PIGC
CALHM1
FBXO32
CD27-AS1
PIGL
SERTAD2
PIGO
TMEM194A
PIGR
LINC00657
IFI30
PIGV
MIR548C
KIAA1143
RMND1
ANKLE1
MIR4647
RAD54B
SRRM1
BBIP1
SRRM3
SNHG12
CCDC174
OAZ3
C2ORF81
LNPEP
WBP2
WBP1
VEZT
HAVCR2
PECR
SUN1
PTPLAD1
SRP9
FAM71B
FAM71A
EIF3J-AS1
SLC39A13
SMAP2
MIR4515
NUP133
MIR4519
HIF1AN
RBPJ
MIR574
RSBN1
DENND3
ARHGAP22
HSDL2
PTP4A3
PTP4A2
ZSCAN25
PPP1R16B
ZSCAN20
ZSCAN22
BLNK
TDRD9
DDIT4
CD22
IFI35
TDRD7
RIIAD1
MED18
ABHD8
MIR451B
MYLIP
UBR2
TOB1-AS1
NUCB1
UBR5
KRAS
NKIRAS2
NKIRAS1
TWF2
ADAM2
PCNA-AS1
MAF1
WDR59
ATP6V1G2-DDX39B
C19ORF26
C19ORF24
EIF4G2
CYTIP
CCR6
TRIM38
ANXA2R
RPL9
TRIM33
MBOAT4
RASSF5
G6PC3
USHBP1
HCST
CCHCR1
LUC7L
FAM200B
CHD3
JMY
MIR639
LRRK1
PLEKHJ1
MIR142
MIR141
MIR636
INVS
LOC100507373
LINC00324
LINC00327
SCT
TTC4
MRPL12
BHLHA15
MRPL17
CDC25C
RHOQ
POLR2E
RHOH
ZNF827
POLR2C
POLR2M
SNORA76
RHOA
ITPR1
RHOG
RHOF
ANKRD28
ABCG1
TLK1
TMEM60
FAM47E
TMEM68
ERCC6L2
MTTP
CHKB-AS1
ASCC1
AIFM1
AGO1
DDA1
AGO2
KDM1A
GAMT
HIST1H3D
MIR103A2
FFAR2
C14ORF169
PAXBP1
LMNA
NCOR1
MIR1227
BTG2
OGFOD2
CACNB1
ZNF627
REPS1
ZNF622
RPL6
LOC100131289
GPN2
GPN1
NFKB1
NFKB2
LOC407835
RAP2B
AKAP17A
SIAH2
HIST1H1T
TMPO-AS1
ZFP36L1
GGA1
CLPTM1L
LOC100507250
PLCD3
HIST1H1D
TMEM151B
ZNF518A
HIST1H1A
SOS1
MIR148A
MEIG1
TACC3
JDP2
ZNF485
PRKACA
TMEM238
PSMB9
PSMB7
TMEM231
HIVEP1
HIVEP2
FAS
TMA7
LPXN
ZNF318
ZNF319
CAB39
PIFO
JUND
LCA5
HIST1H2AM
LOC254128
HIST1H2AI
HIST1H2AH
HIST1H2AE
HIST1H2AD
HIST1H2AG
C6ORF226
RMI1
HIST1H2AC
STX18-AS1
SNORD21
SNORD23
SNORD22
SNORD25
SNORD24
SNORD27
SNORD26
PRPF19
ESCO2
ESCO1
KCNK1
SNORD6
SNORD5
SULT1A4
VPS13D
VPS13C
TRAF1
MIR3689D1
TRAF3
RMDN2
RMDN3
DKFZP434I0714
MIR4721
HOOK2
NUP160
TMPRSS3
GTF2H4
ADPRM
MIR221
ADHFE1
RTF1
TVP23A
ILF3-AS1
CDV3
EVI2B
FOXN2
FOXN3
KIAA0226
NICN1
RPL38
TAB3
RPL37
RPL34
RPL35
PMVK
TARBP2
GNA15
CTTNBP2NL
EMG1
IL3RA
CD274
ATF3
ATF2
TAP2
BUB1B
TMCO1
TMCO2
USP9X
IL6ST
CCDC147
CCDC141
TM7SF3
NOL7
UBE2J1
EEF2K
BLOC1S5
SMG6
ADD1
BLOC1S1
CDC73
COMMD2
COMMD1
COMMD6
SMG8
FAM114A1
METTL18
METTL12
WEE1
MIR3960
C2ORF91
NPR1
CTNNAL1
SLC38A2
SRFBP1
MDFIC
SLC38A9
BCAT1
TACO1
OSBPL9
TMEM184A
TEX9
AKAP1
UCKL1
TUBB4B
TUBB4A
MIR4505
RAPGEF6
POLH
SNRNP25
FMNL3
ARHGAP10
DHRS1
ZSCAN10
ZSCAN12
YBX1
MIR19B1
SAP25
YBX2
TP53INP1
CD1C
LOC100132891
ADARB2
RLN3
CELF3
CELF2
HSP90B1
SLC30A5
POLR1C
KRR1
TP73
C14ORF2
KBTBD6
STIP1
CCDC111
TMEM132A
HCG27
ATP2C1
YARS
WDR46
DNAH12
NAIF1
FPGT-TNNI3K
ANKS3
TNFRSF8
GTF2I
DPY19L4
C19ORF38
NR1H2
NR1H3
ALPK1
ALPK2
CXXC5
NMRAL1
DST
CD164
PHRF1
SENP2
SENP1
WDR54
ING4
DSE
DCDC1
ING2
CENPBD1
DNAJC8
MB
DNAJC7
DNAJC2
TTC33
WDR53
TTC31
WDFY4
WDFY2
WDFY1
GOSR2
FLJ21408
P2RX5-TAX1BP3
GOSR1
TFB2M
RRP15
ACP5
LOC442075
SDCCAG3
SLC2A11
RNPEPL1
FSBP
SNORA64
SNORA65
SNORA66
SNORA67
SNORA60
SNORA61
CUEDC1
NCOA3
NCOA1
ITPRIP
NCOA7
TPRKB
TMEM18
FAM227B
CISH
CPEB4
ELL3
ELL2
BSCL2
RNF157
FLJ43663
KIF21B
CTF1
GSG2
TBPL1
ZNF85
MCAT
SLC27A5
STARD3NL
IL2RB
ZFYVE20
TPCN1
SCARF1
AK3
SLC17A5
LMO2
IL21R
GEMIN7
SPAG16
APOBEC3B
MIR19A
LOC100130348
PBRM1
CDK5RAP2
ARL15
CDK5RAP1
EBI3
MIR3652
MYC
PLEK
AP5B1
CHMP4A
BAX
GEN1
PLCG1
MAZ
TMEM69
SH2D3C
MIR1236
MIR1234
PRR15L
PARM1
HERPUD1
TOB1
SLC37A4
TOB2
MIR548AV
CDK13
MLX
MIR548AR
CDK17
CDK14
KLF7
KLF6
NDNL2
TMEM223
PSMC2
PSMC3
TRA2A
NFX1
MDC1
KIF18A
NCR2
SLC24A1
LOC100506548
FAM216A
CCDC153
KLHDC7B
MTERFD2
TLR8-AS1
SNORD37
BTRC
TMEM109
SNORD30
SNORD31
MAP3K14
SLC1A4
PPP3CA
FUCA1
TGM1
GRHPR
DEXI
IPMK
IKBKB
MARCH7
IKBKG
MIR1244-3
TMEM185B
MIR1244-1
LOC284648
MARCH9
MICB
ENTHD1
UBXN11
EIF3H
IFNLR1
SETD2
TSFM
SNORD12B
SLX1B
B3GNT8
EIF3F
EIF3G
RARS
MIPEP
ANKRD36B
MTMR9
ARMC12
LRRC73
NOL11
GINM1
LOC100128682
NABP1
CCNL1
CDKN2C
CCNL2
BARD1
TSC22D3
CDCA5
C9ORF173
HOMER1
FCHSD2
LEAP2
NMT1
EDEM1
SNAI3
WRAP73
SNORD126
SDE2
TLR10
SLC2A8
PTGES3
SELT
SLC2A5
CXCL9
PLAGL2
CD2BP2
NFATC3
SYF2
CCL4
CCL5
PPFIBP2
GPR155
FAM73A
EXOSC8
EXOSC9
USF1
MTDH
CTBP1-AS2
AP2B1
EXOSC4
EXOSC5
GFER
YJEFN3
C21ORF67
MIR5194
ATRIP
NID1
SNORD96A
TACSTD2
SNORD76
QRICH1
MIR5191
LY86-AS1
PDIK1L
SART3
MANSC1
LOC728875
MIR3190
MIR1910
MIR1914
SRRT
PCDH12
CDC37L1
ATP6V0A1
VPS52
VPS51
ALKBH5
ALKBH2
TOR2A
CDKAL1
ALKBH1
NAT10
TRNAU1AP
TBC1D4
SCYL3
MRPS30
TIGD1
TIGD2
ATR
HAAO
DBF4B
ISG20L2
SSSCA1-AS1
OR4D9
TTBK1
CYP1B1
C6ORF1
DNAJB1
HFE2
OXSM
DNAJB4
CFLAR
AMDHD2
AAMP
HYPK
LOC100630918
DOT1L
MIR18A
CA5A
HMSD
CARS
HNRNPA0
MRPS18B
FIGNL1
RUNX1-IT1
TAPT1-AS1
ELMOD3
ENO3
CITED2
S100PBP
SNORA52
NPAT
SNORA57
TAOK3
CHAMP1
FAM65B
FAM65A
NOP10
ACOX3
OIP5-AS1
NSMCE2
LPAR2
CDK9
MIR222
C1ORF234
PTK2
PTK6
PHB2
CEP57
NOP16
MGLL
SF3B3
SF3B2
LIMS1
VAV3-AS1
HMGCL
GAL3ST3
OR14I1
SEMA6A
RERE
ELAC1
INPPL1
PKI55
ATG16L1
RGL2
DNAJC16
HSPD1
DNAJC12
NFKBIL1
LOC100130357
LY86
DNAJC18
KCTD21-AS1
SUPT16H
PRKCB
PRKCE
CES2
HIST1H3G
METTL21A
LMAN2
HIST1H3J
FFAR3
HIST1H3H
FFAR1
HIST2H2AB
HIST2H2AC
MDP1
ZNF157
PFKFB3
GGA3
ACKR3
SCRIB
TYMP
ZNF791
GPR132
C1ORF185
C1ORF186
SAC3D1
FKBP14
WWP2
ACTG1
UBE2J2
TBX21
CDKN2AIP
FAM3C
FBXO17
ATF7IP
PPIL1
TPI1
PPIL3
PKD2L2
PPIL6
CCDC107
CWC27
CWC25
MAP3K8
SNORD48
PPP1R3B
TRUB2
C9ORF43
SNORD47
SNORD46
SNORD44
ZNF570
PET117
PET112
NUP214
ZNF579
LOC100132078
LUC7L3
LUC7L2
KIAA0319L
ZNF205
MIR4745
PEX26
SMCO4
CTSB
CTSC
CGRRF1
PPP1R37
RPL15
TOMM34
RPL11
C16ORF90
ERC2-IT1
TMEM101
FLJ44313
GPATCH3
TMEM105
SETD6
LGALS17A
NME6
NME1
NME2
SYK
STRIP1
C17ORF85
SPEN
PRSS27
TACC1
ZFAND2A
FLJ30403
MIPEPP3
CSRP2BP
HELQ
CXORF56
LOC100506639
SNORD50A
MATR3
SNORD119
SNORD117
FGF14-AS2
SNORD111
AP2S1
KIAA0196
AHNAK
AFF3
VPS37B
AFF1
PNPLA2
RRM2B
CARD6
CLUH
GFOD2
PINLYP
ERP27
LOC151475
RNF144A
CCM2
PDP2
ATG13
UBA3
CCP110
LOC100507463
PWP1
PHF23
C21ORF91
NAA15
TP53
UBE2A
MOGS
ST8SIA4
PTCD2
ATG12
UBE2F
SIX4
NRROS
HLTF
RPAIN
AGFG2
AGFG1
ASNA1
SGK223
LIPT1
DYNLT1
SEC14L1
ATP5SL
EHMT1-IT1
PTAFR
UPF2
SRGN
IL1A
SIK1
LSM3
SIK2
MFSD11
MASTL
MTG1
RAB22A
VCPIP1
GPR82
NMNAT1
MORF4L1
PPCDC
NDUFA4
EPB41L2
EPB41L5
RABEPK
ZBTB9
PLEKHM3
FLT3LG
VPS4A
VPS4B
ADAM22
MIR4645
MIR4723
CD180
PRKRIP1
IL19
GALK2
IL10
C1ORF213
IL15
IL16
STX11
STX10
IL4
PPP1R15B
GPAA1
STX16
STX18
PALB2
LOC285696
DTX4
LOC284632
SNORA44
SNORA43
SNORA40
CDHR4
BIRC3
AIP
EIF6
CDHR5
IL23R
HIST2H2BE
GNE
CMAHP
ANKRD17
RB1CC1
PTCD1
GNN
P2RX3
ANKRD11
RAB30-AS1
GDF9
EBAG9
KLF16
LOC147646
P2RX5
MIR26A2
DPP8
DPP9
P2RX7
CORO7
NT5C2
SLC44A1
CEP68
MIR20A
ANXA6
CEP63
C2ORF78
PDCD4
MIR26B
MIR550A1
PCNP
MCM2
LAT
DUSP16
DUSP11
DUSP10
DUSP13
DUSP12
SQSTM1
CLK2P
DNPH1
NOC3L
EPC1
SNORD29
REC8
NDUFS3
GGNBP2
NDUFS6
PRPF18
TMEM167B
TOP3B
SNORD38A
ILF3
SP100
ELOF1
TRMT61B
HECTD1
CHMP2A
DHX16
MDS2
MS4A7
MS4A1
NHLRC2
MUM1
CCDC102A
DNTT
ZNF146
ZNF148
RXFP3
MIR7-1
WHSC1L1
LOC153684
CTU1
MIR1287
ZNF786
ZNF785
GPR107
LYN
RNF19A
RNASEL
PFAS
MPEG1
LOC595101
RAB27A
VWA7
STK4-AS1
AP1G1
ZNF366
LSG1
KCNN3
LOC654841
KCNN1
C9ORF72
SEMA7A
KCTD20
C12ORF42
BRSK1
CCR1
CCDC83
SNORD52
MIR423
SNORD54
SNORD55
DDX6
TLR1
TLR6
ZNF569
UPF1
TLR8
NUP205
SLC19A1
FOXK2
DFNB59
MIR4727
NFKBIB
MIR4774
NFKBIA
CCDC69
NR3C1
NFKBID
NFKBIZ
TMEM119
EP400
LOC100505478
CLTC
CLTB
TRAF4
NGLY1
TMEM115
TMEM116
DPEP3
TRAF6
STYXL1
AMER2
RMDN1
UBE3D
SLC35A5
SLC35A3
FLJ31813
UBXN6
UBXN7
UBXN1
LOC646329
SNX17
EPM2A
NACA
FAF1
JUN
SNORD101
SNORD100
HIST1H2BF
ABCB10
SNORD105
SNORD104
HIST1H2BL
HIST1H2BM
HIST1H2BO
HIST1H2BH
HIST1H2BI
HIST1H2BJ
KIAA1430
SGCA
TNFAIP8
MAP7D1
TNFAIP3
C15ORF62
TOX4
IPO9
IPO4
XPNPEP3
ACTR3
LRRC57
CHRNB2
SMCHD1
LOC100133315
RHOD
FYTTD1
CWF19L1
LMBR1
TNPO2
RMDN2-AS1
NAA20
POLDIP3
POLDIP2
MIR4799
MAPK1
MIR3684
GTDC1
DUSP5
LOC606724
DRAXIN
DUSP2
WTAP
MIR1278
ELN
ICAM1
GEMIN8P4
TOMM70A
C22ORF15
ZNF697
MIR4420
LOC100507173
ADTRP
VPS36
TPTE2
C8ORF46
BLOC1S5-TXNDC5
MTF2
HCG11
RPL36
PITPNM1
TOR4A
MAK16
TBC1D14
ZNF594
KCTD5
KCTD4
SRMS
PRPH2
MIR27A
SCAF11
GPR56
GPR55
ZBED5
DGKZ
LOC730227
AMOT
C1ORF200
PXK
RAB4B-EGLN2
RFTN1
KIAA0825
USP6NL
CYSLTR1
DGKD
SNORA33
SNORA32
SNORA31
ESF1
SNORA39
USP12
GORAB
APOLD1
USP15
SSBP1
RUVBL1
SSBP2
SNRPE
SBNO2
MYOZ1
USPL1
RNF166
RBM17
PARPBP
UNC45A
UNC45B
ZBTB45
MIR3605
FABP5P3
SCFD2
SYNPO
PPP3R1
PRKAG1
CTC1
FAM222B
ZDHHC18
CXXC11
P4HA1
SEMA4A
TYK2
DDX55
LEMD3
DMAP1
BYSL
OTUD7B
KIR3DX1
SUPT5H
CTAGE5
LOC731424
SLC39A10
NAPA
PRIM2
SP110
SLC9C1
MIR1207
MIR1204
FGF14-IT1
SF3A2
KIAA1967
ALOXE3
LCN12
ZNF687
LOC100507217
IQCD
IQCH
TBL1XR1
PPP1R9B
TTI2
LST1
ZNF175
SYAP1
DDX47
DDX46
ANGPTL6
POP7
RHBDD3
LOC652276
ATMIN
GPR114
STK38L
ZNF770
ZNF771
RASGRP3
C12ORF73
OSTCP1
C12ORF76
C12ORF77
DSTYK
C12ORF79
CDKN1A
UBE2D3
PDS5B
SNORD65
IGF1
MEI1
TPK1
BAZ2A
SNORD69
ZZZ3
APOF
PPP1R15A
CYP11A1
TANK
CHCHD5
MIR2861
APOM
FARSA
LOC100287177
OVCA2
UBXN2A
ARID2
TRPT1
ZNF517
GDF11
SMG5
FOXJ3
SNORD91B
SNORD91A
FAM133B
CCDC59
KCNQ5
LHX2
PAXIP1
PPP1R11
TYW3
MIR612
PLXNB1
FAM199X
SLC39A1
SLC39A2
SLC39A3
RTTN
KIF3A
DLG4
C17ORF62
RHEB
C17ORF66
CNGA1
SLC35B1
EMC9
ZNF425
ZNF350
FBXO31
FLOT2
FBXO33
EMC3
ATXN7
NAB1
NAB2
SNORD74
SMG9
OTUD4
AP3M1
AP3M2
MIR4308
MIR4309
REL
AKAP11
HTRA4
CDC42SE1
AP1AR
HINT1
NEDD9
CYP1B1-AS1
MIR1304
IL23A
LOC100129617
P2RY11
P2RY12
CDC37
ALAS1
ZFX-AS1
PTTG1
MIR155HG
ANKRD16
ZNF48
ARHGEF12
LONRF1
SMCP
SPIB
LTA
TNKS1BP1
SNORA48
SLX1A
LASP1
SCAF8
MIR4784
RIOK1
ARID5B
ARID5A
LTV1
NAA35
DDHD2
LOC100129722
GPNMB
LOC285740
ATAD2B
ZBED5-AS1
MORC3
MAP2K5
SCAF1
ARL8B
GPD2
EMID1
MIR3656
WDR87
WDR81
NOC4L
NDE1
RS1
AARS2
SMARCC1
GPR61
CCNA2
SNORA8
MIR4437
MIR4434
SSUH2
ESYT1
CXCR3
NUBP1
CXCR4
MIRLET7I
ATP6V0CP3
SCIMP
HS6ST1
NDUFC1
CBWD2
PAN2
TLDC1
TLDC2
COA1
MREG
ADAT3
ADAT2
IL34
IL32
MIR647
DMXL2
EXOC3
LOC257358
OGT
SLX1A-SULT1A3
CEPT1
STK3
COX16
ACBD5
MGAT4B
ARHGEF18
PPP1R13L
FUT8
SNORA21
SNORA25
SNORA26
SNORA27
GSTA4
RPGR
LINC00950
SAV1
SNORD28
TIGIT
TMEM131
[truncated: 1,603 more rows]
