# Supplementary material for: Identifying Network Perturbation in Cancer
Source: PLoS Comput Biol. 2016 May 4;12(5):e1004888. doi: 10.1371/journal.pcbi.1004888 (PMC4856318; doi:10.1371/journal.pcbi.1004888)
Supplement: S1 File — (ZIP) [file pcbi.1004888.s001.zip › files/tf_data/GM12878_15k_enh/MYC.csv]

UBE2Q1
AGL
HIST1H4K
HSPA9
PROCA1
LOC728024
NELFE
ARFRP1
FGFR1OP2
SQLE
C1ORF112
CBX3
NR0B2
PPP4C
NELFB
ZSWIM7
MEMO1
ZSWIM8
DIMT1
OSGEP
NUP98
SP1
MUC1
PPP2R2A
GOLIM4
NUP50
RAB40C
TRAPPC9
HNRNPDL
POGLUT1
WHSC1
MAZ
TRAPPC4
SPPL2B
NSL1
MFSD11
MGST3
MFSD12
GTF3C6
GTF3C4
CAPN10
VPREB3
LOC400958
DGAT2
CYP27B1
PSMG2
PSMG3
KANSL1-AS1
FLJ33630
DNASE1L2
C2ORF49
MLLT10
ANAPC1
ANAPC2
ANAPC7
SFT2D2
HLCS
ITGAV
PSMD12
SNORD45C
SNORD45B
SNORD45A
ITGAL
GIT1
SERBP1
TMEM199
ZNF296
FAM134C
FAM134A
GANAB
TRERF1
C4ORF29
SMAD2
NDUFAF5
KIAA0586
NPHP1
FOXM1
NPHP4
MIR4717
LOC100506714
MIR4712
LOC100506710
MCM3AP
NUSAP1
GDAP2
PCOLCE-AS1
ZC3H10
ARF4
ELMSAN1
GATM-AS1
COX18
PRADC1
SNORD18A
SULT1A4
MYLK4
ENOPH1
SULT1A3
NOL8
PRKAR1B
SH2B1
PAAF1
NOL7
AIMP1
MOB4
RAB11FIP3
SMCR8
RALY
CCDC116
MIR19B1
CCDC115
DCAKD
METTL25
SMEK1
MGRN1
FASTK
LOC100289019
SPHK2
IPO11
ACTR10
EEF1A1
LOC441204
CPEB2
RAB2A
FIZ1
SRD5A3-AS1
CDCA3
CDCA5
FIP1L1
CDCA8
SP2
HIST4H4
FPGS
ALKBH7
THAP2
TBL1X
RAB25
CFI
THAP8
THAP9
MIR3153
FAR1
WDR70
SYTL3
PPP2R3B
RPL21
RIBC1
PES1
PRPF6
ASTL
SIX5
PLEKHH3
MR1
ZNF587B
ZFP69
RFC4
RELA
PRX
ZPBP2
MRPL36
MRPL34
MRPL35
MIR3146
MRPL38
MRPL39
ARRDC5
RINT1
LOC283710
ARRDC1
CHFR
THOC1
RFC2
PDE8A
THOC5
C1ORF122
RFX3
PXN-AS1
C6ORF52
MTRR
DBP
TAF5L
TMEM43
XPNPEP3
NUP88
MIR940
IL10RA
FOXP4
ZNF57
COPS6
COPS5
PPOX
YTHDF1
ZNF598
CEP95
PARPBP
ATXN7L3
CAMTA2
SDF2L1
FDFT1
TARS2
DLD
ARID2
NUDT5
TK2
LOC100288069
SKP2
EPS8L2
GLYCTK
PRR7-AS1
NUBP2
PFN1
PFN4
HOOK2
DDRGK1
KDM3A
SHISA8
ATP5A1
BTK
MDN1
TMC6
SNORA5B
ANKRD13B
ZNF331
RPLP2
EIF2B5
TMC8
ZNF207
PPA1
MALAT1
WDR26
NUP62
TMEM14B
PRPF40A
ENKUR
STT3B
C4B_2
HPD
FBXW7
VWA8-AS1
DPAGT1
LRSAM1
UGDH
SEPHS2
TET3
MTO1
RABL2A
UBE2D3
ZNRD1-AS1
ATXN2L
GTF3C2
LRFN4
PPAN
LRRC34
YOD1
PPAT
MIR18A
SNORD88A
SNORD88B
SNORD88C
FER1L5
PRDX5
PRDX4
SNORA36A
SNORD77
AP3S1
TSNAX-DISC1
OTUB1
CCDC168
MIR93
MMRN2
SDCBP2
MIR3940
RPS14P3
HNRNPA0
ST3GAL3
ST3GAL2
LOC100652999
ANGPTL6
GALNS
OLA1
PBX3
MYH7B
DPH6
DPH7
SLC16A5
NSUN4
SLC16A6
DCAF7
BCKDHA
MON1A
PAGR1
CKB
RAD9B
RAD9A
TXNDC9
POLR3G
POLR3B
POLR3A
B3GAT3
GPS1
GPS2
LOC728537
CALM2
CALM3
SPG21
LOC100130075
CARF
GSDMD
MIR20A
CUL9
CYP51A1
TUT1
TAOK3
PLK3
WDR65
WEE2-AS1
R3HDM4
SLC25A6
PER2
PNKD
CHAMP1
BRD2
PTPN18
REPIN1
ORMDL1
MIR155
PTPN11
MASP2
LYAR
ZNF514
TTC13
LINC00337
LOC606724
SLBP
MRPL21
MRPL20
MRPL22
LYRM4
GAB3
DNAJC21
SNORA81
ARHGAP9
SNORA84
C1ORF131
KIAA0922
HSPE1-MOB4
ARHGAP1
ABCF1
EGR2
EGR3
MZB1
ZFP36
LOC100130705
PPP6C
TTC9C
RNF138
CNBD2
DALRD3
CLNS1A
NSMCE2
TSHZ1
GID8
CCT6P1
ZNF581
ZNF580
C14ORF159
TIPARP
GCFC2
PTPN7
PTPN6
SLC39A8
MIR4517
ATOX1
SLC3A2
RNF145
LRCH4
LRCH3
PTDSS1
PTDSS2
BAG5
MYO1G
CTDP1
ADAMTS13
ARRB2
RPS2
SNORD1B
SNORD1C
RPL36AL
MIR4457
CHMP5
DENND6A
LOC100652758
LSM10
MIR4659A
TNK2
UTP11L
AKAP8L
ATAT1
SLC6A16
GALT
CPSF3L
TSSK4
ZNF326
KIAA1324
SNORD50B
PREPL
SRL
SRM
GUCD1
MIR5003
MIR5004
FSCN2
RMND5B
SNORD16
SNORD17
SNORD10
RPSA
SNORD19
SCARNA13
SCARNA12
SCARNA17
SCARNA16
SCARNA15
SCARNA14
SCARNA18
CAMK1D
VARS
LRRC27
MIR4738
ENTPD4
TOP1
MPDU1
LRRC20
NIP7
PEX10
MIR4734
MIR4736
SLC35B1
TIMM17A
CALCOCO1
NAP1L4
FRAT2
RPL22
RGS5
ZNF425
SLC16A13
RGS3
CALHM2
PIGL
ZNF891
PIGO
PIGP
TMEM194B
WRAP53
MIR548C
CATSPERD
TAGLN
PPP1CB
SRRM1
EMC7
SNORA11B
OAZ3
CCDC176
RDH10
ATG16L2
DOLK
TM2D3
MTBP
MIR193B
PUF60
WDR5B
CDK2AP2
MAFG
EIF3J-AS1
SLC39A13
ALLC
SLC39A14
MIR4519
RBPJ
EIF1AD
PTP4A2
C21ORF49
MTX1
IFI35
IFI30
MIR451B
UBR3
UBR5
ACYP1
NKIRAS1
GIN1
SRPR
NDUFAF1
DR1
ARPC1A
CHTF8
C19ORF24
MTIF3
AMD1
EEF1D
TRIM39
ANXA2R
RPL9
RASSF1
FASN
RPL3
G6PC3
CD151
LOC283693
VMO1
DBIL5P
CHD3
MIR638
SCD
MIR141
MIR636
MIR3128
SNORA7A
MIR632
ZNF585B
TGFB1I1
FLYWCH1
MRPL11
TTC3
MRPL18
RNF44
DNAJC30
RNF41
POLR2E
POLR2G
DCUN1D3
DYNC1LI2
SNORA78
ITPR3
RHOA
THOP1
POLR2I
SNORA72
ANKRD28
MPG
PRDM15
USMG5
PRDM10
CCDC6
TMEM68
MTTP
CASKIN2
CASKIN1
AIFM2
IL17RE
AGO3
SGSM2
GAMT
HIST1H3E
FAM227B
TGFBR3L
PAXBP1
LMNA
NCOR1
ZNF628
OGFOD2
CACNB1
ZNF621
CIDEC
RPL6
GPN3
GPN1
TMEM30A
LOC101559451
ZFP36L2
GGA3
FUT10
LOC100507250
ZNF518A
TGFBRAP1
ANKZF1
ITFG3
TACC3
PIAS3
PSMB9
PSMB8
ZNF131
PSMB3
TMEM230
TMEM232
TEX38
LOC650368
LPXN
JUNB
JUND
RPL3L
HIST1H2AH
ANKHD1
GNAT2
RMI1
CORO7
SNORD21
SNORD20
SNORD22
SNORD25
SNORD24
SNORD27
SNORD26
PRPF19
SNORD28
ESCO1
HADHA
SNORA16A
MLH1
CTU2
SNORD5
ZNF552
NACC2
NACC1
SNORD18C
SIN3A
SNORD18B
TRAF4
MIR4723
PPAN-P2RY11
TRAF7
GTF2H3
AP4M1
GTF2H4
TMEM165
RTF1
TCTEX1D2
ILF3-AS1
LRRC58
ABCC10
COX7A2L
RPL37
TAB1
RPL35
RPL32
TARBP2
PIF1
EMG1
MIR142
ATF4
ATF1
ATF3
IFFO1
DNLZ
TAP2
ZCCHC17
TMCO4
EEF2K
SMG7
SDF4
BLOC1S3
DLG4
SAMD10
CDC73
LHX9
COMMD6
METTL12
WEE1
B3GALT4
SLC38A6
SLC38A1
ZMYM5
CAMK2D
OSBPL9
IFRD2
TMEM184A
UBE2Q2
UBE4A
AKAP1
CD3EAP
TUBB4B
PPIL2
EIF2A
POLH
SNRNP25
SAP25
YBX2
PHPT1
CAPZB
ANO8
ANO9
RRP1B
HSP90B1
PLEC
FAM64A
STIP1
TMEM132A
DUS1L
WDR43
BHLHA15
LOC100505676
C19ORF35
JAK2
H3F3B
TBC1D24
C19ORF38
NR1H3
MIRLET7F1
AGAP11
CXXC5
NMRAL1
C6ORF89
SAMM50
RPS8
ING5
GSTO2
PDAP1
DNAJC9
DZANK1
TTC33
SNORD43
TTC31
WDFY4
WDFY2
GOSR2
GFPT1
PTPRVP
ECHDC1
MIR191
C5ORF28
SNORD47
SNORD46
TNRC6C-AS1
SNORA68
ZNF837
KIAA0947
SNORA65
SNORA66
SNORD44
SNORA60
SNORA61
SNORA62
SNORA63
TMEM11
NCOA7
FLJ10038
SUV420H1
POU6F1
LIMD2
LIMD1
RNF151
FLJ43663
RIF1
CTF1
PAFAH2
TMPPE
TBPL1
SLC27A5
MIR644B
SREK1
ZNF639
TBCK
SLC17A9
RAB33B
IL21R
GPD2
TBCB
GEMIN5
MIR19A
LOC100130348
HSPE1
PBRM1
CDIP1
MIR3652
ATPAF2
KRBA2
LARP1B
CHMP4A
BAX
ZNF496
ATPAF1
MIR1237
PRR15L
EIF2S3
MIR4745
HERPUD1
EIF4G1
SLC37A4
RBM27
OVCH1-AS1
DDX18
TMEM55B
GZF1
KLF1
TMEM223
PSMC2
PSMC4
TRA2A
KLF9
ARFIP1
HEATR2
PTEN
FAM189B
KIF18A
GANC
SFSWAP
KLHDC7B
TRIP11
MEX3B
MTERFD1
MGC2752
LACTB2
MIR4999
SNORD37
SNORD34
C9ORF50
SNORD33
SNORD30
SNORD31
EME1
MAP3K12
ZNF540
SLC1A5
APITD1-CORT
TGM1
GRHPR
PRC1-AS1
IDI1
IPMK
LRRC40
IKBKG
LRRC47
MIR1244-3
MIR1244-2
MIR1244-1
LOC284648
MARCH9
ENTHD2
EIF3H
GNL1
EIF3K
FNDC8
SNORD12C
SNORD12B
EIF3B
SLX1B
DHRS1
ARMC12
TMEM104
NOL10
NOL12
CCNL1
CDKN2C
CCNL2
CDKN2D
TSC22D1
C9ORF173
SMARCAL1
FCHSD2
BAZ1B
EDEM2
NMT1
SNAI3
METTL21B
SDE2
OSBPL11
C11ORF1
SLC2A8
HIGD2A
UBA52
UBTD1
TIAL1
TAS1R3
C15ORF40
VPS13A-AS1
CTBP1-AS2
EXOSC5
GFER
TULP3
COA6
TCTE3
MANSC4
MANSC1
MIR3191
MIR3192
MIR1914
SRRT
FBRS
VPS52
CSRP2BP
ATM
RCOR3
RCOR1
TIGD5
ADHFE1
MIR611
TIGD6
SET
CYP1B1
SKP1
SNORA5A
SNORA5C
KIAA1958
OXSM
AAMP
FANCA
NEURL4
FANCM
SUGP2
DIDO1
SLC2A1-AS1
ENTPD3-AS1
CLHC1
MIR186
MORC2-AS1
KDM6B
LOC81691
ENO1
ENO3
MIR3912
SNORA51
S100PBP
SNORA52
SYCP2
NPAT
SNORA57
SNORA56
LLGL2
GRIK5
UGDH-AS1
TRAPPC6A
TRAPPC6B
CDK6
PNP
CBX3P2
C1ORF234
OXLD1
PHB2
MSH4
ITGB3BP
ODC1
ACCS
CD320
BRWD1-AS1
ASMTL-AS1
RGL2
DNAJC14
NFKBIL1
ARHGDIA
NANP
SNORA75
DNAJC19
KCTD21-AS1
LOC100505624
MIR877
LIAS
ZFP36L1
CES2
HIST1H3G
METTL21A
LMAN2
HIST1H3J
FFAR3
UCP2
FFAR1
CDPF1
MDP1
SEC11C
NRL
FAM195A
PFKFB4
SCRIB
C1ORF189
SAE1
TWISTNB
GPR132
USO1
C1ORF186
FBXO18
WWP2
ACTG1
PIDD
PPP4R2
CHSY1
TPI1
SNORA24
SNORA14B
PPP1R3D
PPP1R3B
CCDC94
TRUB2
C9ORF43
DEAF1
RNPEPL1
MAP3K5
ZNF574
ZNF576
TTBK1
KIAA0319L
CCDC77
IARS
SHC1
PPP1R37
RPL15
TMEM109
C16ORF93
C16ORF91
SNORD4B
SNORD4A
SETD5
SETD4
LRRC73
UCKL1-AS1
NME6
SURF2
NME2
NME3
SPEN
ZCWPW1
MANEAL
EME2
CNST
EPB41
COIL
SNORD119
SNORD117
PYCR1
SNORD110
SNORD111
AHNAK
VPS37C
VPS37A
PNPLA2
C15ORF57
CARD6
LYPLA1
STK40
KIAA0196
CCM2
UBA6
PDP2
FRMD8
UBA1
LOC100507463
PWP1
PHF23
UBE2I
TP53
FAM162A
CDHR2
PTCD2
PSMB2
AGFG2
TOP3B
FARS2
ASNA1
MIR7-1
SEC14L1
ILK
ADIRF
BTBD19
UPF2
NSMAF
NDUFA7
NDUFA4
TEX30
ACSS1
GPR62
RNF207
GMEB2
UBE2M
INE1
SLC43A2
GSTM2
IL15
STX11
FARSB
IL4
IL5
STX16
STX18
UBE2C
COLGALT2
SNORA44
SNORA45
CUTA
SNORA40
SNORA41
BIRC6
SNORA48
PINX1
GNE
NOXA1
GNN
SPTBN1
KLF16
APOPT1
CBR1
HPS5
WDR62
STX18-AS1
CPT1A
SLC44A1
CPT1C
ZBTB7B
CEP63
MIR26B
MIR550A1
PCNP
MCM4
MCM2
ZDHHC21
MCM9
MCM8
SQSTM1
CA5BP1
NOC3L
RPA2
SNORD29
REV3L
COQ9
SECISBP2
LOC100506804
LOC441009
ILF3
M6PR
DHDDS
AOC2
PARN
PARL
TRMT61B
SBF2-AS1
CHMP2A
ATP9B
NHLRC3
SNORD6
ZNF142
DENND2D
ZNF146
CCDC88C
COX8C
ZNF785
PHC2
SNORD2
ZNF789
PAFAH1B2
BRICD5
C21ORF2
VWA8
STK4-AS1
LY9
KCNN3
ANKHD1-EIF4EBP3
PMS2
SKIDA1
MIR3913-1
SNORD51
H2AFX
SNORD55
ZADH2
SNORD57
DDX5
CTR9
RNF6
ZNF565
VPS13B
ZNF561
SLC19A1
NIT1
MIR4779
FOXK2
TYSND1
NFKBID
ARID4A
LRRC61
NGLY1
FAM161A
C17ORF99
C17ORF98
PLAC8
MIR4721
PRRT3-AS1
HAUS1
SLC35A5
LOC653712
EHMT1
FAF1
ZNF805
SNORD101
SNORD100
SLC26A2
HIST1H2BG
SNORD105
MTFR1
HIST1H2BN
HIST1H2BO
MRPL49
HIST1H2BJ
SLC25A45
DNMBP
VAV1
CDC26
PAK2
NUP155
LRRC56
IPO4
MIR4666A
BEST4
RPL35A
DIABLO
LMBR1
TNPO2
C21ORF119
MSL2
RRH
GCN1L1
MAPK1
ALDH18A1
ABCC11
DUSP2
WTAP
MIR1278
LYL1
PYGO2
LRRC8B
GEMIN8P4
PGPEP1L
ATP8A1
TGS1
METTL9
SNORD49A
GPBP1L1
MIR4426
MTF1
WDR92
HCG17
MIR320A
GLB1
STAT5B
STAT5A
MSTO2P
PITPNM1
MAK16
ZBED6CL
PTGES2-AS1
KCTD5
AMPD2
C19ORF82
CACTIN
TMEM39A
PLEKHN1
FAM83E
CPNE8
HAGH
CPNE1
CPNE7
PDZD11
PXK
DNASE2
MIR200C
SNORA33
SNORA32
ESF1
SNORA39
SNORA38
USP16
USP15
SSBP1
SSBP4
RNF166
PEMT
TBC1D10C
TMEM27
TXNDC12
UPF3A
HADHB
SHARPIN
ZBTB49
MYO7B
ADAR
FLJ13224
ZDHHC16
CTC1
FAM222B
DAND5
HIPK2
PGAP2
UBAC2
SEMA4D
LEMD2
SUPT5H
RPF2
PPAPDC3
MRPL51
MRPL53
ZNF688
LOC100505549
SERP1
IQCG
IQCD
CNDP2
DDX42
LMLN
ZGPAT
CEP76
RHBDD1
NPW
ZNF775
PLXNA1
ZNF770
ZNF771
C12ORF73
MMP11
LSM14B
UBE2D2
SNORD35A
SNORD35B
SNORD65
SNORD66
SNORD60
SNORD63
SNORD69
SNORD68
ZZZ3
RPL7A
STX10
NCBP2-AS2
MST1
PAICS
OVCA2
UBXN2A
VTA1
ZNF517
GDF11
C10ORF111
SNORD91B
TSPYL2
SNORD91A
CCDC58
CCDC59
ZC2HC1C
NCAPD2
MIR4765
PPP1R11
PPP1R10
SLC39A1
RTTN
SLC39A5
RPL13AP5
IQCH-AS1
MTHFD1L
DPY19L2P2
TCN2
MIR106B
EMC8
FLOT2
FBXO33
EMC2
EMC1
ATXN2
CCDC7
SMC5-AS1
MIR3529
SNORD74
LOC646862
ATP5L2
PELP1
MBOAT7
AKAP10
SPSB3
CDC42SE1
TSC2
HINT1
SNORA43
HMBS
SLC25A51
SNORD79
UNC79
P2RY11
BRWD1
ANKRD16
SEC22C
ROM1
ALG12
ALG13
LRP4-AS1
RIOK1
LOC100129726
MIR17HG
LMOD1
SLC38A5
AEBP2
C18ORF32
CAT
MIR3656
MIR301B
WDR81
MIR3651
SCAP
DIP2A-IT1
MEF2C
VPS29
ESYT1
EVPLL
PGP
ZMYND19
LRRIQ4
COA5
MEF2D
BMI1
ADAT3
ADAT2
E4F1
PDE12
MIR647
MIR641
RNU86
MIR643
E2F5
ARSG
E2F3
MIR365A
OGT
SLX1A-SULT1A3
CA7
ACBD7
ACBD5
MGAT4B
PPP1R13L
FUT8
SNORA20
SNORA21
SNORA22
RAD17
SNORA25
TUSC2
SNORA27
SNORA29
IZUMO4
MIP
USP25
USP21
DYNLT1
PXT1
MKLN1
TEX14
URB2
PA2G4P4
CENPJ
HAGHL
RPL23AP7
LDB1
SEC24A
TERF2IP
PAFAH1B3
LOC100131094
MIR425
GH1
LOC100131564
MRPL43
SNORA2B
CYLD
TRIP6
ACTB
C11ORF83
PCNA
RRAD
ZNF692
ITGB2-AS1
ZNF696
TXNIP
SRRM2-AS1
TRIM39-RPP21
COPZ2
RUVBL1
U2AF1
DDX50
DDX51
DDX56
MIR130B
NEK8
DDX55
ADAL
ZNF768
ZNF767
SNORD58A
SNORD58C
GATC
SUV39H2
RNPS1
C9ORF85
NUPR1
SNORD72
SNORD70
SNORD76
ECSIT
ZNF23
SNORD75
MIR1307
MIR1306
SNORD78
MIR1304
C9ORF91
JTB
MTHFD1
DNAH8
SNORA9
SNORA8
RPL7L1
MGC45922
SNORA1
SNORA3
SNORA4
SNORA6
TMEM131
CCDC47
GMNN
ATP6V1A
WDHD1
RPL41
TTPAL
C17ORF75
FAM167B
CDKL1
TBX10
FBXO24
RANBP1
RANBP2
PUS1
RALGDS
POGK
NUDT13
LOC644656
NUDT17
MERTK
TSPO
TMEM5
STX5
SLC23A1
KEAP1
SLC23A3
SCARNA9L
DSCC1
PHF10
LOC400684
PHF19
LOH12CR2
MEGF8
TRMT2A
ECE2
SLC5A6
UIMC1
ERLIN1
HNRNPUL2
NDUFS1
PCBP1-AS1
AURKA
AURKB
UCN
EZR-AS1
C18ORF21
MAP3K7CL
PCMTD1
MAT2A
ATAD3B
ATAD3A
SSNA1
NR4A2
NR4A3
PDF
MGAT1
MIR22HG
PXMP2
PXMP4
VPS16
THAP5
CSTF1
FIBP
NKTR
PITPNC1
GXYLT1
PCCA
LRRC16A
CAPRIN2
CAPRIN1
SNORD12
FMNL3
CBFA2T3
CLN6
ENSA
JAK3
SNORA18
VRK3
CRYL1
SNORA17
SNORA10
SNORA13
RFNG
USP32
USP37
PLD6
ADCY7
MRRF
ADCY3
RNF187
RBBP5
RPL23AP64
SNHG5
SNHG7
SNHG1
SARNP
MIR3155A
SNHG9
MED29
APBB1IP
RRP8
RRP9
HRAS
MED22
SEPT9
XRCC4
SEPT2
KANSL3
KANSL1
CHCHD1
UBAP2L
SEC1P
JUN
NARS
NARR
PLEKHB2
CDK5R1
RBM38
DGCR8
PARP3
PAPD7
BCS1L
RWDD1
MRPS27
RHBDF1
C1ORF43
PPP2R5D
NVL
PPP2R5A
LAMTOR2
SMIM12
COX10-AS1
C12ORF52
SMIM19
ZNF34
TBX6
FBXO5
PRORSD1P
SNORD86
SNORD84
SNORD82
SNORD81
SNORD80
RHOF
JMJD6
DNAJC9-AS1
ZHX2
CSTF3-AS1
FHL3
AGAP2
TCEB1
MYCBP2
RPS27
RPS25
ITPRIPL1
LOC100506963
RPS28
RPS29
PTBP3
CHMP1A
NT5DC2
DBR1
UCHL3
LOC100506548
MIR92B
ATL3
ZMAT3
HNRNPUL2-BSCL2
PRRT2
ZMAT2
ZDHHC8
ZNF408
ZMAT5
PPID
SIGMAR1
PPIA
GTF2A1
SARS2
NECAP2
DIP2A
ITPK1-AS1
NS3BP
DNAJC1
MIR933
MDH1
MIR17
APITD1
DCLRE1A
DNA2
MLLT6
MLLT1
RNU6ATAC
COPG2
GLT8D2
GLT8D1
ZCCHC7
PDE6G
RANGAP1
GTPBP1
NFATC2IP
SLC7A5P1
SLC18A1
ZNF3
ARID3A
TSEN34
ARID3C
HES3
ABHD14A-ACY1
CASP8
PURG
EPM2AIP1
SNORD15B
SNORD15A
FOXN3
PIBF1
TMEM88
GLRX5
LYPLA2
DOLPP1
LYRM1
SETD1B
MIR3677
STX16-NPEPL1
PHYHIP
ADAD2
PKD1L3
GRK4
ANAPC10
ANAPC13
KIAA0391
CEMP1
TTYH2
COG8
NUF2
P4HB
COG4
SNAPC5
PRKDC
FAM76B
PCGF2
PNLDC1
PTMA
TAF12
HYAL3
NFS1
MSTO1
EXD3
ELP5
ELP2
CCDC87
MAMDC4
POC5
SNORA64
SPRYD4
SNORD56
DPRXP4
KRI1
PLXNB2
UBAP2
SNORA67
ZBTB4
ZBTB38
PCBP4
AKT1S1
PCBP1
TMEM9B
SRP19
ZBTB32
LZTS2
ZBTB37
ZMYM2
TMEM91
SGTB
SGTA
PAK1IP1
GBAS
PLEK
TRIM41
PEX3
P2RX6
RBM26
NRD1
NUP205
MIR132
HIST3H2A
BTN3A2
SLX1A
MUTYH
HNRNPH3
SLC5A5
CIRBP-AS1
SNORD96A
ZNF747
MPZL1
SNORD50A
MRPS34
TBC1D2
MRPS33
PAPOLA
TRMT6
TRMT5
LOC100630918
C16ORF80
CITED2
H2AFJ
POMP
PFDN6
LOC441242
LOC100505625
SNUPN
SNORD99
SNORD95
MIR1322
TNFRSF13C
SNORD93
CAMKMT
ZNF524
RPS12
RPS11
ARL1
ARL3
SLC25A32
CCDC24
CNTNAP1
DCAF11
DCAF17
RRM2
SLX1B-SULT1A4
PUSL1
OSCP1
DDX11-AS1
AVL9
APOE
SNORD38B
SNORD38A
LSM12
BHLHE23
UBQLN4
RAD51-AS1
UBE2G2
UBE2G1
MIR5088
DAPK3
DAPK2
TYMP
DPY19L3
SNORD36A
PIM3
SNORD36C
SNORD36B
TIMM44
NAGA
MIR22
MIR25
DAZAP1
SNORD49B
GTPBP2
SNORD42B
C1QTNF6
C21ORF59
CREB3L4
STYXL1
DTWD1
TLCD2
TLCD1
LTB4R2
POLG2
FKBP5
SRSF11
RARS2
FKBP8
ENO1-AS1
APBB3
PHIP
C11ORF54
PKM
TMEM186
UNKL
SNORD42A
WDR4
DIAPH1
GEMIN8
ZFYVE27
POLR3F
LINC00634
LAMTOR5-AS1
CCND3
CCND2
LAT
C19ORF44
RPS27L
DTL
C19ORF48
RPS27A
LOC100128398
GEMIN7
SFXN4
RAD1
MIR4256
AK4
CD27-AS1
UBFD1
CCT2
CCT3
SOX12
MIR3064
MRFAP1L1
EFTUD2
FAM118A
C4A
C4B
SNX33
HMMR
IRGQ
CHRAC1
RPL19P12
GDI2
FTL
HIST1H2BD
ZDHHC3
DHX40
LRR1
HNRNPA2B1
ZC3H3
CALM1
ZC3H6
GPX1
WDR37
SNORD102
EFCAB9
GPX4
C17ORF76-AS1
IL11RA
HES1
EFCAB7
WDPCP
EIF4A1
ABHD17A
CAPNS1
CELSR3
LETM1
NAPEPLD
LTB4R
POLE
TAF10
NUDT16L1
DCTN1
ZFP69B
TRIM52
NDUFV3
BRIX1
C2CD2L
FAM186A
SERF2
CROCCP2
CMSS1
RBM15
PARVB
TPRA1
NUS1
MVP
MIR1248
MIR1539
SNORA26
NAT6
FAM96B
EIF4ENIF1
NREP
MVD
MVK
HENMT1
FAIM3
MEPCE
TRIOBP
KRTCAP2
ABCA5
GLOD4
A1BG
TMEM151B
NBEAL2
TMEM151A
G6PD
PSMD9
TMEM259
KCNC3
FLAD1
PSMD1
SGMS1
TAF8
ZNF10
ANKRD40
QKI
LRRC37A3
PPFIA3
SELPLG
SLCO5A1
[truncated: 503 more rows]
