# Supplementary material for: Identifying Network Perturbation in Cancer
Source: PLoS Comput Biol. 2016 May 4;12(5):e1004888. doi: 10.1371/journal.pcbi.1004888 (PMC4856318; doi:10.1371/journal.pcbi.1004888)
Supplement: S1 File — (ZIP) [file pcbi.1004888.s001.zip › files/tf_data/GM12878_15k_enh/NFE2.csv]

UBE2Q1
TLCD2
FDXR
ATPIF1
COMMD8
FLJ12825
DLG4
BLOC1S1
RAD51B
NOB1
NAPA
ZC3H18
YAF2
METTL15
ARHGEF12
OSGEP
CAMK2D
CAMTA1
SPPL3
OSBPL8
IQCG
GK
TRAPPC8
VPS9D1-AS1
MAX
MBTD1
LMLN
POP7
LOC652276
LAT
NTHL1
YBX1
C12ORF73
ATP6V1A
HMGN2
C19ORF47
ALDH3A2
PNISR
ATP6V1H
ITGA7
SNORD65
SNORD66
RAB3GAP2
RNASEK-C17ORF49
EFTUD2
OVCA2
TIMM13
SENP8
HOXB3
CD164
HOXB6
HOXB7
HOXB4
BLOC1S3
RNF40
ANAPC5
FTL
MCCC1
DNAJC8
PPTC7
GPX1
UTP20
C17ORF76-AS1
IL11RA
EMC2
ATXN3
FAM134A
ZNF292
ABHD17B
GIGYF1
GLA
OTUD3
KLHL28
C7ORF55-LUC7L2
NDUFAF5
MIR4309
TAF10
FOXM1
AKAP10
AKAP11
IGF2R
TSC2
STT3A
DCTN4
UNC79
SERF2
CIRBP-AS1
RAD51AP1
ELL3
RBM18
NUGGC
TUG1
CCNYL1
C5ORF51
C1QTNF9B-AS1
ZFYVE26
SLC25A46
CDIP1
C19ORF10
MORC2
PVRIG2P
TMEM258
SLC38A7
BAX
SPNS1
WDR81
NDE1
FAM210A
QKI
RGS20
LPIN2
RDH5
DYM
TMEM55B
CDCA4
APOBR
RNMT
RCHY1
HEATR1
FAM189B
MREG
PLA2G4C
PDE12
TTBK1
COPS7A
LACTB2
SLC35F6
TLR8-AS1
THAP5
THAP6
PNP
ARMCX4
ARMCX3
ADNP2
SUPV3L1
ATP6V0E1
WDR75
EEF2
TRIM11
SNORA21
DNAJC16
TGM4
HAMP
ATP5J2
PPP2R3C
HPS5
PES1
SFMBT2
HPS1
RCBTB1
USP28
PRPF3
MARCH9
MARCH8
HYOU1
EIF3B
ATP5J2-PTCD1
EIF3F
C7ORF55
ZNF263
DYRK1A
CDKN2C
DFFA
FAM69A
TFB1M
KIFC2
BLOC1S1-RDH5
CENPP
ZC3H11A
C16ORF13
C6ORF52
APC
UQCRC2
TMEM42
RCCD1
MSL1
KHDRBS1
KAT5
MTM1
FAM73B
LOC115110
CCAR1
TCEANC
MTDH
DHX35
CCDC125
SUB1
TULP3
DDX54
LCN12
ARHGAP12
TNKS2
CNPPD1
PHKG2
DHPS
ZZZ3
BUB3
C19ORF54
BMI1
EIF4E
FNIP1
MCM7
HSPBAP1
PMS2P1
IRF9
DEPDC1
NEIL1
CLK3
ZNF507
NUDCD3
ISX
CD70
AIDA
C10ORF128
LOC100129917
SH3BP5
MIR611
MALAT1
C18ORF8
CDKL3
USF2
AMDHD2
FAM21B
FAM21A
UTP18
FBXW5
ATP6V0B
KLHL12
KIAA0430
PRR22
HYPK
U2SURP
GNB2
TRIM69
AGAP2
LAMP1
CMC2
PIP5K1A
ACOX1
STX4
OIP5-AS1
TRAPPC6A
SLC23A3
RC3H2
NSMCE2
CDK7
FAM117A
DNPH1
AURKAPS1
NAGPA
TBCEL
UVSSA
PRDX6
SYNRG
SF3B1
MEGF9
GTF2A1
SLC5A6
NR1D1
UBN1
GBAP1
HDGFRP2
NPTN
MIR93
KLKP1
ASMTL-AS1
DVL2
MED13
DNAJC13
NCL
GNPTG
SUPT16H
TPP1
DIRC2
PSME2
C6ORF62
SYNGAP1
MIR22HG
MRPS18C
HIST2H2AB
UBAP2L
NRL
VPS16
VPS11
SELRC1
C1ORF189
SAE1
SSR3
PICALM
BOLA1
TRAPPC2L
COL6A4P1
RAD9A
POLR3A
PRC1-AS1
TMED10
SPG21
CLN6
CLN3
WDR62
ATP6V0D1
MAPRE1
MAPRE2
FLCN
BRCA2
KIAA1009
MIR4745
PRPSAP2
PRMT3
CLCN7
SH3GLB2
RPL19
PLD6
B4GALT2
MRRF
SYK
ZAR1L
EME1
MED28
HELQ
GBA
SKAP2
HRAS
MIR3917
MIR3912
TNFRSF14
GSKIP
CC2D1B
GLYR1
HOXB-AS3
LINC00935
IARS2
SUMF1
MFF
AFF4
FNDC3A
TRPM7
MYO9A
SGOL1
PTPDC1
RPUSD4
C14ORF159
TP53INP1
YTHDF3-AS1
LMNB1
ALDH4A1
ACAD9
UBE2B
C12ORF4
NEU1
LOC284023
ATP6V1G1
ATG14
MIR324
TOP3A
LAMTOR1
C12ORF52
ASNA1
UBE2D3
SNORD82
DENND6A
VPS41
SIK3
CHRNB2
GMFB
UTP11L
FHL3
GALT
RPS24
BNIP3L
ZBED6
SLFN14
FAM214A
EFNA2
RNASEK
C6ORF211
TDG
C17ORF49
FARSA
SIGMAR1
GNS
CUTA
HYI
SPATA25
SMCR8
USP9X
HIST2H2BE
TCN2
ANKRD12
PEX14
EIF1B
MIR106B
UVRAG
NUP188
ATG3
THEMIS2
FAM192A
SLC16A13
ATG5
GAA
DPP7
KMT2D
PKN2
PIGP
LINC00652
CAHM
CATSPERD
MAFG-AS1
RMND1
BPNT1
TAF6L
NAA50
SNORA11B
RNFT2
CASP9
MIR564
REC8
PDK2
WBP2
WDR83OS
ILF3
M6PR
DHDDS
DNAH12
HEXA-AS1
MAFG
KDM4C
AHCYL2
STK17B
KIAA0391
CAPN7
COX8C
CREBRF
PTBP1
LOC100131094
ABCB6
KIAA1715
ZNF789
SCAMP3
PRRC2C
ENPP7
RSPRY1
LOC100289361
LOC654841
QTRT1
IP6K1
SOCS5
FAM76B
EIF4G1
FBXL5
C19ORF25
CYTIP
VPS72
C7ORF25
STMN1
RASSF2
HOXC4
G6PC3
LONP1
SLC25A38
TMEM116
UBAP2
C17ORF98
TUBA1C
LOC100506713
SLMAP
SLC35A5
PILRB
LOC653712
FLJ31813
UBXN6
UBXN1
SIRT1
SIRT7
TTC3
FAF1
GALNS
RHNO1
SGTA
SLC26A2
ANKRD24
PAK1IP1
SNORD104
SNORA76
SNORA75
THOP1
C9ORF50
STAT1
PEX7
HMOX1
NRD1
IPO7
BTBD7
RTN4RL1
RAD23A
C11ORF48
TNPO2
SNRNP48
CCDC103
FAHD1
CACNB1
NEURL2
KDM6A
TRMT1
SRD5A1
AGTRAP
RUSC1-AS1
HNRNPF
REEP6
RAP2A
LYL1
SHPK
MTHFR
ZGLP1
UNC13D
BCAS3
ARFGEF2
ANKZF1
MIR148A
WDR90
XKR9
FDX1L
PIAS4
TMEM232
ZNF318
SLC33A1
C17ORF59
SNORD20
SNORD37
THRAP3
BCL2L13
HAGH
TSR3
LSM12
C12ORF49
SNORD7
NACC1
FAM179B
ESF1
RRAGC
DNAH17-AS1
AP4M1
AP5Z1
ALDH6A1
LRRC56
ILF3-AS1
MIR22
SNRPA
MIR25
SNRPE
SBNO1
INTS6-AS1
SNORD49B
SNORD49A
ATF1
PDCD6IP
ZBTB40
GRIN2C
BCL6B
IFITM10
TBC1D10C
