# Supplementary material for: Identifying Network Perturbation in Cancer
Source: PLoS Comput Biol. 2016 May 4;12(5):e1004888. doi: 10.1371/journal.pcbi.1004888 (PMC4856318; doi:10.1371/journal.pcbi.1004888)
Supplement: S1 File — (ZIP) [file pcbi.1004888.s001.zip › files/tf_data/GM12878_15k_enh/NFYA.csv]

HIST1H4B
HIST1H4A
HIST1H4G
FHIT
HIST1H4E
HIST1H4D
HIST1H4K
HIST1H4J
HIST1H4I
LOC728024
LAPTM5
B2M
PDCD11
ATPIF1
LGALS1
HIST1H4F
HSPA5
GPR180
NR0B2
DERL2
ZSWIM4
NELFB
ZSWIM6
RAB11B
SPTLC2
ZSWIM1
ZSWIM3
TMEM57
KDM2B
TMEM53
DANCR
CBLB
OSGEP
SP1
SP2
SP3
POLR3GL
ZNF48
CEP89
GOLIM4
SNORD10
PIK3C3
ZNF675
ZNF672
ZNF671
ZNF678
KIAA1279
MFSD12
GTF3C5
APOA2
TAPBP
TTK
ASB16-AS1
WAPAL
TPRN
GART
ANAPC2
ANAPC5
C2ORF42
RPS6KA5
PPIB
TCIRG1
PPIA
TMEM198B
SESN2
GOLPH3L
FOXM1
NDUFAF3
NDUFAF2
CTH
PCOLCE-AS1
CKS1B
FAHD1
PRADC1
NOL6
FAM156A
CCDC114
DCAKD
CDC45
MGRN1
IRF9
CARKD
HMGB2
HMGB1
CHP1
NADSYN1
RAB2B
ZNF44
CHAF1A
SYCE1L
TRIQK
TP53TG1
CDCA2
CDCA3
CDCA8
SMCR7
DHRS7B
MCM10
HIST4H4
FLJ31306
CYB5RL
RAB24
THAP8
THAP9
CALR
MIR3153
CALU
CYB5B
WDR78
FAR1
ACTR1B
ACTR1A
PNN
HLA-DMB
ZNF724P
HLA-DMA
CD74
DYNLL1-AS1
SIDT2
PRPF8
SIX5
PLEKHH3
PCF11
GSTTP2
C7ORF50
PRX
MRPL37
MRPL34
TBL3
FAM120AOS
RFX5
RFX7
ZNF844
NRXN2
YDJC
PXN-AS1
MTRR
PAK4
DBP
RECQL5
FOXP3
MSL3
COPS4
GGCT
PPOX
ZNF597
MXD3
ZNF608
MXD1
LCN12
KXD1
NLK
TMEM45A
TARS2
TCF3
NUDT2
EPS8L1
CYP2R1
ZNF775
NUBP2
BTD
PFN4
MEF2D
KIAA1468
EIF2B2
MALAT1
TMEM14C
TMEM14A
PRPF40A
ETF1
WDR25
FBXW5
LETMD1
NLGN2
MTMR12
CLIC1
SEPHS2
CELSR3
TMEM143
MIR4709
BBX
NDOR1
TCP1
BABAM1
HLA-DPA1
LOC100132707
FAM117B
XAB2
PRDX5
ZMAT2
PITX3
SMARCA2
OTUB1
RABL3
MIR93
FYN
ZNF8
MIR3940
ENO1-AS1
CCT6A
HNRNPA0
ST3GAL3
CHCHD2
RAC3
RUFY1
LOC100129518
AP2A1
CYTH2
DPH2
DPH3
SLC16A1
KATNB1
ARHGAP33
BCKDHB
C21ORF58
ZSCAN32
MON1B
MSH5-SAPCD1
ERV3-1
DYNLL1
MAMSTR
POLR3K
LOC728537
CALM3
CALM1
ACSM3
THRA
CUL9
TUT1
GLO1
OIP5
PNKP
PRMT1
CREB3
R3HDM1
PRMT5
PER1
PNKD
BRD8
HMGCR
RBM42
ORMDL2
ORMDL1
RBM48
MIR152
CSF2RB
SLBP
GBA
SNORA84
AEN
SRSF6
PPM1A
CDK1
MZB1
CDK2
HCP5
HLA-DQB1
OGG1
DNAJB14
TMEM70
PJA2
CHEK2
CCT6P1
MRPL4
RPUSD2
RPUSD3
PTPN6
ATOX1
TPRG1L
GRK6
MOG
AGBL5
RPS5
RPS2
LOC100652758
NUFIP2
AKAP8L
TMEM205
PSMA5
ZNF101
HMGCS1
NEMF
SRF
MCCC2
C17ORF62
SRL
CS
FAM53C
TRAFD1
RPSA
EIF2AK3
TDG
SCARNA13
AGPAT5
AGPAT1
SCARNA18
TMPO
MPDU1
LRRC28
TIMM17A
ENTPD1
NAP1L4
FAM192A
P4HB
PIGA
PIGN
PIGO
TMEM194A
ZNF416
ANKLE1
OAZ1
PDK2
RDH12
RDH13
WBP1
DEDD2
VEZT
FXYD4
SRP9
ZFAND6
CDK2AP2
MIR4517
ARHGAP22
ZSCAN20
BLNK
TDRD1
ABHD8
MIR451B
MIR3175
NUCB2
HEMK1
SRPR
PCNA-AS1
MBOAT2
EIF4G2
C19ORF24
MAF1
AMD1
CCNK
RPL9
NPHP4
KCNQ1OT1
RASSF7
G6PC2
USHBP1
LPPR2
MIR638
CHD6
CHD8
MIR637
NPC2
FLYWCH2
TROAP
HMBS
RCN2
C11ORF35
CDC25A
DNAJC30
RNF41
CAPS
POLR2E
ZNF823
POLR2G
ANKRD23
SNORA78
SNORA76
SNORA75
ACO2
POLR2I
SUV420H2
LRIG2
PRDM10
PRDM11
SPC25
VPS72
DDA1
GRPEL1
VBP1
LMAN2
C14ORF166
RBM14-RBM4
QRSL1
FZD3
ZNF628
BTG1
ZNF625
LOC407835
RAP2B
RAP2A
GGA2
PLCD3
HIST1H1D
HIST1H1A
HIST1H1C
ANKZF1
ITFG2
MEIG1
TACC3
ZNF138
PRKACA
ZNF132
PSMB3
TMEM230
ZNF136
HIVEP3
LMBR1L
TMA7
HIST1H2AM
HIST1H2AL
RPL3L
HIST1H2AI
HIST1H2AH
HIST1H2AK
ANKHD1
HIST1H2AE
HIST1H2AD
HIST1H2AG
SWSAP1
HIST1H2AC
HIST1H2AB
SNORD20
BCL2L13
ESCO2
ILDR1
MLH3
KCNK1
RPS19BP1
LTN1
SNORD7
ZNF555
ZNF552
SSR4
ADRM1
SIN3A
LOC401980
TRAF2
LOC730101
AP4M1
TMEM160
SAP30L-AS1
GRIN2C
PIF1
GNA12
ATF7
TBC1D10B
SHARPIN
IFFO1
ZCCHC17
IL6ST
PPWD1
MORF4L2-AS1
BLOC1S3
OARD1
C15ORF39
LOC729852
ZMYM2
NPR1
RPS16P5
ZMYM5
OSBPL2
TUBB4B
LOC100506100
SNRNP25
YBX1
STARD7
SAP25
HSP90B1
TANGO2
GPR137C
STIP1
HCG25
HCG26
WDR45
CETN3
NAIF1
CDC25C
JAK3
C14ORF80
HOXB6
SENP2
DSE
ING1
GSTO2
ANKRD27
DNAJC8
VASH2
RING1
CD14
GFPT1
C5ORF22
GLA
SNORA68
ZNF837
SNORA64
SNORA67
ANKRD39
SNORA62
LRIF1
RNF151
CEP44
ZNF85
FSD2
JSRP1
STARD3NL
PLSCR3
ZFYVE21
TPCN1
AK2
TMEM60
LMO4
SLC25A28
MIR3652
KIAA0319L
NCKAP1L
ERF
ZNF493
ERAL1
SHC1
CDK19
TOB1
NRD1
CDK16
KLF6
TMEM55B
HLTF
MDC1
PGD
KIF18B
TRIP10
SEC61G
MGC2752
ZNF564
TLR8-AS1
SNORD37
SNORD34
SNORD33
MAP3K11
MAP3K12
NCL
PET100
FLJ37201
FRYL
PRC1-AS1
IDI1
DHTKD1
LRRC45
MIR1244-3
MIR1244-2
MIR1244-1
MARCH9
MICB
EIF3L
TMEM107
PWWP2A
MTMR4
NABP2
NOL12
CCNL2
HLA-DRB1
C9ORF173
BAZ1B
EDEM3
YIF1A
CCDC159
WRAP73
SNORD126
SLC2A8
SAP30L
CNFN
RPL37A
EXOSC1
GTF2E1
TULP2
TULP3
SHKBP1
ATRIP
RRBP1
SLC46A3
UBP1
INCENP
KRT18P55
C3ORF18
LOC256880
OGFOD1
LOC100507501
FBRS
ALKBH6
ALKBH5
ALKBH2
MIR181A1HG
STXBP2
STXBP5
DNAJB5
FANCF
AAMP
HNRNPAB
FANCM
TTC23
HNRNPA3
MIR185
HNRNPA1
RCL1
RUNX1-IT1
ENO1
RPN2
DMXL1
SNORA53
GRIK5
OIP5-AS1
TRAPPC6A
TRAPPC6B
MIR2110
PNP
OXLD1
SF3B5
CEP57
MSH2
MSH5
RERE
BRWD1-AS1
ELAC2
RGL1
ADCK4
SUN1
ADCK3
DNAJC14
ASF1B
PACSIN2
EDF1
LIAS
COPE
HIST1H3B
HIST1H3C
HIST1H3A
HIST1H3F
HIST1H3G
HIST1H3D
HIST1H3E
HIST1H3J
HIST1H3H
HIST2H2AB
HIST2H2AC
DDX23
ZNF157
DDX24
ZNF91
ZNF92
FBXO18
ADD1
FBXO11
FBXO16
LINC00959
PPIL1
PPIL2
GGPS1
MIRLET7F1
PPP1R3F
PPP1R7
TUSC2
CCDC94
MAP3K3
PLA2G6
ATP5J2
ZNF574
SETDB2
ATPAF2
CCDC77
IARS
MIR4745
CTSA
CTSC
PASK
SETD8
HIST3H2BB
SETD3
FLJ44313
SETD5
C17ORF89
NME3
SPEN
MSANTD4
MIR148B
KIAA0195
STIL
PCNXL3
VPS37C
C15ORF57
CANX
STK40
HOMEZ
PDP2
IMMP1L
UBE2I
UBE2M
FAM162A
KIF20B
UBE2C
DDX39A
PTCD2
SFPQ
LOC147646
UBE2S
AGFG2
UBE2T
ASNA1
MIR7-1
RPS15A
BTBD18
HARS
PHTF2
WBP1L
NDUFA6
WBP11
GPR62
VPS4B
GLCE
MAEA
C17ORF59
C1ORF213
FARSA
MIR219-1
CUTA
BPGM
HIST1H2AJ
ROGDI
EIF5
SNORA48
MOSPD3
OXR1
HIST2H2BE
ANKRD16
GNN
EVPLL
ANKRD11
PAN2
KLF10
CENPI
RMI1
RMI2
SUOX
PCNA
CPT1C
CEP68
TPST1
COQ10B
GLTSCR1
MCM7
MCM6
MCM5
MCM3
PCNT
DUSP10
MCM8
RNFT2
RPA2
NDUFS2
SECISBP2
TMEM167A
UFD1L
ILF2
ZRANB3
PARS2
MLH1
HIBADH
ZNF141
DGCR8
ZNF143
MBIP
COX8A
GPR108
ZNF789
GOT1
BRICD5
RNASE4
ZNF367
ANKHD1-EIF4EBP3
PMS2
IP6K1
H2AFV
SCAND2P
H2AFX
H2AFZ
RNF6
RNF7
RNF5
SLC19A2
H2AFJ
CCDC66
CCDC61
FOXK2
ZNF213
HLA-L
HLA-C
HLA-B
ZNF219
HLA-F
RFX1
IGFLR1
CLTA
MIS12
ARID4B
FAM161A
ULK4
TRAF7
KDM4A-AS1
UBXN6
TOP2B
TOP2A
ISCA2
SNORD32A
ZSCAN2
HIST1H2BD
KIAA1429
HIST1H2BF
HIST1H2BG
SNORD104
SLC26A6
HIST1H2BC
HIST1H2BL
MTFR1
MTFR2
HIST1H2BO
HIST1H2BH
TRIP4
HIST1H2BJ
HIST1H2BK
TCEANC2
SLC25A42
STAT1
CDC23
CDC20
TOX4
MIR4666A
LIN52
NAGA
FLJ31104
CARS2
TNPO2
ZNF57
GCN1L1
SYVN1
CLUHP3
PPP1R12B
LRRC8D
WTAP
SHPK
ANKRD34A
TOMM70A
FADS2
VPS35
MIR4427
VPS36
MTF1
SYNGR4
PITPNM1
TBC1D17
MED7
KCTD2
KCTD7
KCTD9
LOC100506325
TARBP2
RAB4B-EGLN2
FOXRED1
COPZ1
PTPRA
SNORA38
LIX1L
ZNF324B
ALDH6A1
USP11
NEK2
SSBP3
SBNO2
MXI1
RHCE
TXNDC16
RGS9BP
ZDHHC16
ZDHHC12
FAM222B
ANP32E
ANP32A
FDXR
TYK2
RETN
ESPL1
MRPL51
FOXN3-AS1
ZNF688
ZNF689
ARHGEF15
HSP90B2P
ZNF680
ZNF681
ZNF687
LOC100507217
IQCG
IQCD
SDF2L1
DDX49
WDTC1
ZNF174
FDFT1
LMLN
RGMB-AS1
POP5
GPR114
ZNF772
C12ORF73
HINFP
C12ORF79
NAA60
SNORD35A
SNORD35B
SNORD61
SNORD60
BAZ2A
HSCB
CHCHD3
RSBN1L
NF2
CCDC51
FOXJ2
CCDC58
ZC2HC1C
NCAPD2
BLM
SLC39A1
RTTN
SLC39A5
RPL13AP5
MIR106B
EMC9
FBXO31
SNORD59B
SNORD59A
ATXN3
NAB2
MIR3529
LOC646862
AP3M2
MIR4309
AKAP13
AKAP11
SPSB3
HINT1
HINT2
NEDD8
GINS4
STRIP2
IL23A
GBF1
FICD
ROM1
TTF2
ALG12
LRP4-AS1
MIR4781
TP73
BANF2
RPS10P7
ZBED5-AS1
LMOD1
RBM4
CAT
MIR301A
MIR3655
MIR301B
WDR81
MIR3651
WDR89
HLA-DRA
ATP13A1
VPS29
NUDC
ESYT1
RNF5P1
PGP
TLDC1
QRICH1
E4F1
TTBK2
E2F4
E2F3
EXOC4
ARMCX4
RBMX
ACBD4
SNORA6
EEF2
FUT8
SNORA20
SNORA22
SNORA26
SNORA28
SNORA29
SF1
MIR4482-1
TNRC6B
HYOU1
COTL1
EEFSEC
IFITM3
CENPM
CENPL
CENPK
RAB5C
RAB5B
CENPF
CENPA
LDB1
SNORA2B
MRPL47
MRPL49
PLEKHA8
ERAP1
ZNF691
PROS1
MPHOSPH9
MPHOSPH8
COPZ2
RUVBL1
CABIN1
RUVBL2
DDX50
U2AF2
MIR130B
MTR
ZNF764
ZNF763
BUB1
C12ORF65
MNS1
MIR1307
MIR1306
NASP
MTHFD2
DNAH8
IK
PROSC
ZNF506
TNKS
TMEM134
TCERG1
LOC100129917
CNBP
IFI27L1
MRE11A
LOC100128885
MYH9
LOC391322
ZNF341
ZNF436
ZNF431
ZNF430
FBXO24
FGD6
TMEM9
LOC644656
NUDT16
CNNM2
PIP5K1A
STX7
STX6
SLC23A1
CKAP2L
TGFB1
LOC400684
PHF12
DNAJC27-AS1
MEGF9
CCNB1IP1
HBP1
MEGF6
GBAP1
HDGFRP2
YWHAQ
REC8
AURKA
AURKB
ANP32A-IT1
ZBTB3
MAP3K7CL
DNAJC19
ZBTB5
MAT2B
NBR2
ZBTB9
NBR1
SYNGAP1
MGAT2
MIR22HG
PXMP4
COQ7
VAMP1
CCNB2
MIR4449
HN1L
MIR4443
MIR4442
CSTF1
AGAP2
VPS11
LOC100289092
BOLA1
SLFN5
GLCCI1
RAB4B
NDUFB5
SIVA1
FCHO1
LOC148413
MIR658
C17ORF61-PLSCR3
C1ORF228
ATP6AP1
CBFA2T2
STAP2
ENSA
H3F3B
BRCA1
VRK3
SNORA15
ANKRD49
SNORA10
USP39
TNIP1
ACOT8
SHMT1
MORN4
MORN2
KIF24
RNF181
PPFIBP1
RUNX1
SARNP
NUCKS1
ZBTB22
ZBTB20
SNHG9
MED29
ARL13B
RRP9
CAMTA1
XRCC3
XRCC4
KANSL2
LIM2
SEC1P
CLDND1
RBM15B
LOC344967
UGP2
NARF
RBM39
MIER1
RALGPS1
PTPDC1
HOXB7
FAM117A
RWDD4
ANG
ALDH4A1
GSTT1
RWDD1
LAMTOR4
PPP2R5E
RPSAP58
LAMTOR1
LCMT1
C12ORF57
C12ORF52
LOC100129858
FBXO5
SH3GL1
SNORD82
TMEM38A
SS18L2
UBALD1
MCCC1
TCEB1
ZNF785
SLFN14
SLFN12
APPL1
NT5DC2
RAD51B
HNRNPUL2-BSCL2
RUSC1
GATAD2B
GATAD2A
SIGMAR1
VTRNA1-1
SLC5A5
AIMP2
BAHD1
MPRIP
MYLPF
MDH1
PIN1
DCLRE1C
PIN4
WASF2
UVRAG
WDR37
RNU6ATAC
FAU
PDE6G
ZNHIT3
DCP2
TP53BP1
PPP6R3
NFATC2IP
TMBIM6
SNRNP40
SNRNP48
PURG
EPM2AIP1
ATF6B
TMEM89
GLRX5
PLK4
DOLPP1
CCDC28A
LYRM7
MIR3678
TTC9C
NOSIP
ANAPC15
FLII
PMEL
SEPT12
ENTPD7
SPAG8
PRRC2A
SCOC
CAB39L
FAM76B
FAM76A
PCGF2
PNLDC1
CX3CR1
HYAL2
GSK3B
EXD1
UBC
LIPE-AS1
ELP4
RNF40
SPC24
ANKRD54
MAMDC4
POC5
MIR548H4
HIST1H2BB
SPRYD3
FAM221B
LOC100652999
UBAP2
PLXNB1
ZKSCAN3
KBTBD8
PCBP2
DCTN4
TMEM9B
ZBTB32
SIRT2
TMEM170A
P2RX7
MED30
TMEM91
C6ORF89
TMEM97
PEX1
PEX2
PEX6
ZNF563
RBM27
RBM23
HNRNPA1P10
HIST3H2A
RFWD3
FNBP4
ATP5H
DCUN1D4
HNRNPH2
ATP5B
ATP5E
MPZL1
MRPS34
AFMID
MRPS30
TRMT6
NFKBIB
KDM6A
ZWINT
SEL1L
LOC441242
SNUPN
MPV17L2
KIAA2018
SNORD97
SYNE4
HNRNPUL2
HNRNPUL1
ZNF526
STOML2
OXNAD1
RPS11
ZNF253
CCDC25
CNTNAP1
DCAF11
DDOST
RRM2
DCAF15
ARID4A
CDKN3
TMEM183A
TMEM183B
C12ORF49
NKTR
ZNF419
ZNF418
MIR5088
DCAF7
DAPK3
DPY19L3
NEDD8-MDP1
TMX2
MIR22
MIR25
ACTN3
CREB3L2
G3BP1
CREB3L4
TLCD2
PGAP2
RARS2
FKBP3
FKBP8
MVK
MANF
LMCD1-AS1
DIAPH3
WIPI1
ATG9B
ZFYVE26
LINC00634
FKBPL
CCND3
GM2A
ATF7IP2
PRR13
PRR11
PRR14
CSRP1
BIVM-ERCC5
TCF19
HSD17B12
GPR15
C19ORF43
C19ORF44
HSD17B14
CCT8
PANK2
RWDD2B
CCT7
SNX33
MAP1LC3B
PCYOX1L
TICRR
AKTIP
GDI2
GDI1
FTL
UBALD2
TMX2-CTNND1
ZDHHC5
ZDHHC9
SLC26A2
ZC3H6
ZNF211
GPX4
PDE6D
IL11RA
HES1
WDPCP
EIF4A1
KLHL25
TMEM88
MIA3
TLE3
TLE2
CROT
TLE4
PRKCSH
HIST1H2BM
DCTN3
POLM
HIST1H2BN
CDC6
PKLR
ASPM
HIST1H2BI
LOC339874
SAP30BP
RBM14
OSCP1
ARVCF
RXRB
WDR62
MVD
CNEP1R1
RNF26
RNF20
C5ORF51
C16ORF72
UBIAD1
ZNF738
C1GALT1C1
ABCA7
RFT1
TMEM8B
TMEM151A
MGC16142
C2CD2L
PSMD4
FLAD1
MFSD6L
ZNF17
LMCD1
CNOT3
LOC100131060
DYNLRB1
TTLL5
MIR5188
RTN4
KPNB1
HGS
MIR5187
SPATA5L1
SUFU
COPS7B
BACE1
NCK1
TOB2
ACTR2
FAM228B
FAM126A
TRMT112
COL11A2
TGDS
MIR4691
UPRT
SLC25A19
NUDT21
HSD17B8
NFE2L1
ATP5J2-PTCD1
ZNF267
NDUFA11
ZNF263
STAT2
CEP192
ILVBL
CNOT1
PHB
MMAB
YIPF4
DDAH2
CRELD2
MIR3618
PDXP
COX6B1
TCEANC
MIR4479
SLC11A2
TIRAP
KHSRP
MKL1
ZIK1
ITPKC
DERL3
PHKG2
PHKG1
PNPO
C19ORF55
C19ORF54
IBTK
EIF4E
IRF3
CD97
COMTD1
IRF8
TUBB
CLK3
HDAC1
CD70
CIRBP
TMEM161A
OXSR1
CBX8
CBX5
MXD4
ATXN7L3
CBX1
ZBTB11
FASTKD3
ZBTB18
CYB5D1
TMEM150B
TRAPPC11
POLD4
DDX19B
DNMBP
ATP6V0B
LOC100996251
CKS2
PAF1
TRIM68
TRIM69
MTOR
SND1
UNG
MIR4999
IGF2BP3
UNK
OMG
KIF1B
LENG1
ERCC8
USP1
ERCC2
USP5
MRPS12
RNF34
SOX4
RNF31
ZNF720
PYGO2
ARAP1
RND1
RAD54L
KDM4B
KDM4A
MED13
ABCB6
MED19
ABCB8
INTS3
CCHCR1
INTS4
LOC100507373
PSME2
WARS
CYBA
MIRLET7A1
MZT1
DHCR24
DCBLD2
LOC643770
SRSF3
LCA5
SELRC1
SSR3
GOLGB1
NCDN
CTNS
LOC158960
JUN
DNAJB11
MAGI3
ADM5
ZNF473
KLHDC10
LOC440600
HLA-DPB1
ZMYND8
LAS1L
PRPSAP2
MIR4800
RGS14
SLC25A25
MDM1
C2ORF69
ZNF878
VPS26B
KPNA2
HDAC11
CHAC1
KDELC1
PPRC1
GOLT1B
CRTC2
CRK
B9D2
SUMF2
SUMF1
ENTHD2
RTN4IP1
B4GALT3
B4GALT2
THADA
EHBP1
C19ORF40
RPP25L
PARP2
PARP3
APOLD1
CCDC137
CCDC130
GALK1
PHF5A
CD52
VMAC
ZNF586
DARS2
KIAA0101
BCAS3
IFT27
CEP164
SNX15
STAT3
SNX12
SNX11
RPL13A
MPND
ZBED5
CD68
TPD52L2
EFCAB11
EFCAB12
PODNL1
ISOC2
CDS2
CALR3
LOC554206
MAP2K3
FOPNL
TBCCD1
NLRC4
LRCH4
CGGBP1
MRPL18
SON
ATP5G1
HSPB6
KMT2B
KMT2E
PKN1
PSMC3IP
SUCLG2
NUMB
C1ORF109
ZNF862
PPP2R5A
PSAT1
TFCP2
CCDC151
ZNF625-ZNF20
HLA-DQA1
CKAP5
BCL2L1
MSMO1
MIRLET7D
NGDN
NDUFA6-AS1
DHCR7
YY1
PBXIP1
ZNF77
BORA
ITSN1
LINC00568
ZNF669
PTBP1
ENPP4
RSPRY1
ENPP2
TDP1
FDPS
ZNF440
ZNF441
PTMA
ZNF443
ZNF449
EPT1
MEFV
L3MBTL2
KDM5A
PCMT1
KIAA1407
SLC25A35
SLC25A36
DNM2
PIK3R3
ATG9A
IFT122
MIR4258
GYS1
HEXIM1
AP5Z1
STT3B
STT3A
TMEM256
ETV2
TAF1
U2AF1L4
TSPAN31
ELMO2
FAM111B
AASDHPPT
TOMM40L
RAD23A
ACYP1
CCNG1
CCNG2
NFATC3
ABL1
DROSHA
SMIM7
SMIM4
HNRNPR
HNRNPK
HNRNPL
PDCD4
HNRNPC
TSKS
ARL6IP6
ARL6IP1
CEP152
DICER1
PSPH
ID2
SREBF2
LINC00265
C21ORF33
CIC
RAB39A
C7ORF60
SLC33A1
LENEP
STRA13
CACYBP
BTN2A2
SEC31A
HJURP
KIAA1875
MIR3143
CDR2
PEF1
MIR4444-1
ORC6
PDIA4
ORC2
ACAP2
RAB3D
SH3BP5L
RAB3A
ARMC1
SEC22C
LOC339807
AARS
ACTL6A
SNAI3-AS1
