# Supplementary material for: Identifying Network Perturbation in Cancer
Source: PLoS Comput Biol. 2016 May 4;12(5):e1004888. doi: 10.1371/journal.pcbi.1004888 (PMC4856318; doi:10.1371/journal.pcbi.1004888)
Supplement: S1 File — (ZIP) [file pcbi.1004888.s001.zip › files/tf_data/GM12878_15k_enh/NFYB.csv]

UBE2Q1
HIST1H4B
HIST1H4A
KHSRP
HIST1H4G
FHIT
HIST1H4E
HIST1H4D
HIST1H4K
HIST1H4J
HIST1H4I
HSPA8
TYW1B
LOC728024
NELFE
LAPTM5
B2M
SCFD2
TSKS
PDCD10
PDCD11
ATPIF1
SQLE
PRKCZ
ABCC5-AS1
ALDH6A1
ZNF709
ZNF708
KIAA0907
HSPA5
DERL1
LOC100130476
NR0B2
PPP4C
ZNF700
ZNF706
SLC25A6
ZSWIM4
HRSP12
ZSWIM6
ZSWIM7
ZC3H15
ZSWIM1
ZSWIM3
KDM2A
TMEM57
GRIN1
SCLY
ZSWIM8
TMEM53
DANCR
C2CD3
CBLB
DIMT1
ZNF44
ZNF43
LOC100505666
NUP98
XPC
SP1
MUC1
SP3
SP4
PPP2R2C
ZNF48
CEP89
GOLIM4
ZNF646
SNORD10
PIK3C3
CEP85
MYL12B
TRAPPC9
TRAPPC8
ZNF675
LIN52
ZNF672
ZNF671
PARP16
WHSC1
TRAPPC3
PARP15
ZNF678
ANP32E
PHKG1
ACLY
MAK
SPPL2B
MAL
NSL1
UGCG
ATP2A2
HACL1
ANP32A
PEF1
HCP5
KIAA1279
MFSD11
GTF3C1
MFSD12
DENND4A
DENND4B
IQSEC1
C17ORF49
TYK2
XPO1
SCARNA13
PMM1
XPO4
XPO7
XPO6
SEMA4D
BACH1
SNORD36A
LOC100652772
GMDS
TIPRL
HRH3
FBXL17
KSR1
BRMS1L
ASB16-AS1
WAPAL
PRSS53
TPRN
DNASE1L2
DNASE1L3
FAM212B
HMGCS1
LPPR2
MINOS1
C2ORF49
PPIF
FLJ12825
GART
CHST2
ANAPC5
C2ORF43
C2ORF42
ITGAX
RPS6KA1
RPS6KA2
LOC284648
RPS6KA5
BCL2A1
ATAD5
SFT2D2
TP53I13
IL5
PSMD11
PSMD10
TOP1
ATAD2
SNORD45C
SNORD45B
SNORD45A
UTP23
PIK3CA
PHF6
TMEM199
FAM134C
ZKSCAN5
ZNF292
SESN2
SESN3
LIN37
SMAD7
GOLPH3L
SMAD2
CTAGE5
NDUFAF5
SC5D
MIOX
FOXM1
NDUFAF3
NPHP4
CTH
MIR4712
SPERT
ARL6IP1
PCOLCE-AS1
ZC3H10
CKS1B
ARF4
FAHD1
FBXO36
HYI
ELMSAN1
MRPL50
AP3D1
GATM-AS1
UGGT2
ERICH1
C9ORF114
SZT2
ARMC9
PRADC1
SNORD18A
TEC
MYLK4
ENOPH1
IRX5
PRKAR1A
CHTF18
IRF7
NOL6
MOB4
FOXO3
KDM2B
ERVK13-1
FAM156A
CORO1C
FAM20B
CCDC115
ADARB2
KIAA1524
ABHD16B
METTL23
MBD6
METTL20
CLPTM1
ATP1A1
CXXC4
CDC45
SMEK1
ACTL6A
MGRN1
IRF9
CARKD
CDC42
DHX8
IRF8
IPO11
HMGB3
HMGB2
HMGB1
CHP1
NADSYN1
RBMXL1
RAB2B
OSGEP
ARL15
SYCE1L
SNORA38
NADKD1
DDAH2
BIN2
FRG1
RHEBL1
TRIQK
SRD5A3-AS1
TP53TG1
EEA1
RDH5
KIF4A
CDCA2
CLIP2
GCDH
CDCA4
CDCA5
FIP1L1
CDCA8
SMCR7
SP2
SLC12A9
DHRS7B
LOC338799
MCM10
CSK
CD46
UBL7-AS1
RSF1
ATG4C
ATG4B
ATG4A
PRICKLE3
FGFR1OP
POLR3GL
VMA21
MIR760
PEX7
CETN4P
PCDH18
NIPAL1
THAP3
THAP4
THAP5
RAB28
THAP9
CALR
MIR3153
CALU
CYB5B
RALB
WDR78
FAR1
ACTR1B
ACTR1A
PNN
MLF1IP
HLA-DMB
TMEM63A
WDR77
HLA-DMA
TRIM11
RPN1
QTRTD1
SPAG6
TERC
SPRED2
SIDT2
BRK1
PRPF8
CHI3L2
GTF2A1
CD70
MLLT3
ASB2
LOC100272217
ASB7
TPCN1
GK
FADS2
CLOCK
PLEKHH3
MR1
PCF11
HDAC9
GSTTP2
CNPY4
C7ORF50
ZFP69
CIRBP
RELB
HDGF
PRX
PIP4K2C
LPCAT3
HIST3H2BB
MRPL37
MRPL34
MRPL35
MRPL32
TPCN2
C5ORF15
ARL14EP
RFFL
ZFAND2A
LEFTY1
ARRDC5
LOC283710
EGOT
ARRDC3
CHFR
FAM120AOS
THOC6
HNRNPDL
DBI
NUDT9P1
HTT-AS1
RFX5
RFX7
ZNF844
NRXN2
RABGAP1L
RFX3
TRAPPC1
YDJC
ELK1
MIR3142
MTRR
PAK4
DBP
UGP2
TAF5L
UQCRC2
DBT
TMEM42
RECQL5
RECQL4
FAM122B
FAM122C
MSL1
MSL3
COPS3
EXD1
COPS4
GGCT
SAT1
PPOX
MED7
ZNF594
MED8
BAK1
CEP97
CEP95
ZDHHC18
PARPBP
MXD3
ZNF608
MFSD2A
MXD1
CAMTA1
KXD1
CEP70
NLK
B4GALT3
TMEM45A
GCA
DPYSL2
TCF3
NCBP2-AS2
NUDT2
ZBTB11
MASP2
BOP1
SLC5A5
SLC7A1
EPS8L1
CYP2R1
MIR3124
LARS
ABTB2
ZNF775
PPP5C
STX12
PMS2P4
MEF2C
BTD
MEF2A
PFN4
MEF2D
TP53BP1
KDM3A
TRIM5
TRIM4
COX16
COX17
MDN1
ZBTB18
SBDS
HIST1H4C
KIAA1468
AMPD3
RPLP2
EIF2B4
AIDA
EIF2B2
C12ORF73
MAGT1
TXNIP
LRRC3C
ELAVL1
TMEM69
BET1
MLF2
TMEM14C
HINFP
TMEM14A
CFLAR
ALCAM
RSPH1
TPM3
SH3D21
PRPF40A
B4GALT7
ETF1
ALDH3A2
WDR25
LETM1
C4B_2
GPSM2
UTP18
FBXW5
LOC646719
FBXW7
KIAA1683
PHACTR4
TGFBR1
DPAGT1
NLGN2
MTMR12
CLIC1
SMNDC1
SEPHS2
TRAPPC12
CELSR3
SSX2IP
UBE2D3
B4GALT2
TMEM145
C16ORF59
TMEM143
MIR4709
BBX
AGPS
BPNT1
ITGA7
SLMO2
ETAA1
ZNRD1-AS1
TJP3
NDOR1
NPB
METAP1D
RTN4IP1
YOD1
LRRC36
LY6G5B
TCP1
PPAT
ZNF33B
MIR18A
ISY1
ZNF33A
HLA-DPA1
LOC100132707
FAM117B
PATL1
XAB2
KLHL10
GTF3C5
PRDX6
CHPF2
SNORA36A
AGRN
NFYA
ZMAT2
MIR4482-1
TSTD1
MYBL1
PITX3
NR1D2
HIST1H4F
RABL3
MIR4639
NPTN
MIR93
TADA3
PACRGL
SDCBP2
LOC100996251
FYN
MIR106B
ZNF8
ZNF252P
ERO1LB
MIR3940
TOR1A
RPS14P3
MIR3944
EBP
OST4
CCT6A
TMED7-TICAM2
OGFR
EPM2AIP1
ST3GAL3
CHCHD2
RAC2
ST3GAL6
RUFY1
KIAA0020
NINJ2
VCL
OSTC
ILF3-AS1
VCP
OLA1
AP2A1
SKIL
VASP
GMPPB
PBX2
PBX3
FAM111A
DPH2
DPH3
FGD5-AS1
DPH7
SLC16A1
KATNB1
SPAG8
ELMOD3
ARL3
NSUN6
ARHGAP30
WIBG
ELMOD2
BCKDHB
DCAF6
LINC00240
MTOR
DCAF8
CMKLR1
MON1A
TUFM
MSH5-SAPCD1
CD38
APOM
DYNLL1
SND1
CKB
RAD9B
RAD9A
TM2D2
MAMSTR
CD37
MIR3165
CMC1
PIBF1
PSMA6
POLR3A
SLC25A33
POLR3K
POLR3H
GPS1
UXT
LOC728537
CALM2
DCK
DERL2
LOC100130075
PI4K2A
GSDMA
ACSM3
NEK1
THRA
TAF4B
C12ORF5
CUL9
INIP
CYP51A1
TUT1
MBNL1
ATP6V0D1
CUL7
OR1F1
LOC100289092
CUL3
OIP5
BMP8B
PNKP
CLCN3
TRIM26
TRIM27
CREB3
R3HDM1
SLC25A5
SLC25A4
PER2
PER1
PNKD
BRD8
HMGCR
SLC15A3
TRPT1
BRD2
KAT8
SETD1A
RBM42
PTPN18
ORMDL2
KIF1B
ZNF295-AS1
ORMDL1
RBM48
KIF5A
KIF5B
PQBP1
MYCBP
PIH1D1
LINC00339
H2BFXP
LYRM7
C7ORF49
CSF2RB
SLBP
PNRC1
PNRC2
GBA
SRSF3
GAB2
GAB3
HIF1A
IRS1
LINC00938
IFNGR1
SNORA84
ZFP91
ARHGAP4
ZNF839
CMIP
LINC00935
SUCO
LINC00936
THEM6
IARS2
PPM1D
USP49
PPM1B
ABCF1
SRSF2
PPM1N
MZB1
CDK2
USP42
TMEM79
DNAJB11
HLA-DQB1
CANX
DNAJB14
TMEM70
TMEM71
PJA2
CHEK2
CISD2
MIR4458
DALRD3
CISD1
SUPT20H
TMEM129
SMEK2
HSPA4L
ZC2HC1C
FAM222B
MRPL4
ZNF582
TIPARP
RPUSD1
RPUSD2
RPUSD3
PTPN3
PTPN6
PTPN4
GINS2
PPP1R11
ZNF613
GINS1
MIR4517
ATOX1
PPP1R10
MORN5
AHCYL2
PSD
NEU1
TPRG1L
CAMKK2
CAMKK1
MMACHC
RBM27
TIMM44
SPAG1
STAG3L5P
MOG
EPG5
C11ORF65
AGBL5
BAG6
BLK
MTRF1L
ADM2
KMO
MSRB1
LOC100505738
TCTN1
ADAMTS13
ARRB2
RPS2
SLC39A1
RPL36AL
CYBRD1
UAP1L1
C2ORF47
RPS9
CD79A
WDR11-AS1
LOC100652758
ANAPC2
ATXN1L
DHX58
DHX57
LY6G6C
GMFB
ARHGAP21
UTP11L
PSMA2
TMEM201
CYB561A3
TMEM205
PSMA5
TMEM208
ZNF107
BNIP3
ATAT1
SLC6A16
FBXO45
ZNF324
TSSK4
ZNF326
SNORD50A
LSM11
FBXO43
ZNF322
KIAA1328
FAM214B
C17ORF62
SH3BP5L
SRM
SRR
USF1
GUCD1
MSH6
RRM1
GALC
CS
MIR5001
LGALS1
CP
MIR5004
MYC
MRPS17
SNORD16
SNORD17
TRAFD1
AKIRIN2
RPSA
NECAB3
EIF2AK3
TDG
LOC100133985
CKS2
TAPBP
PISD
AGPAT5
SCARNA17
STK11IP
AGPAT1
SCARNA14
SCARNA18
TRNT1
CSNK2B
BLOC1S3
TMPO
MIR4280
LOC729683
ZBTB25
MIR4285
PEX19
DEXI
FOXO1
MPDU1
LRRC20
NIP7
NTPCR
PEX14
LRRC29
PEX16
TIMM17B
TCIRG1
TIMM17A
RPL28
HIP1
RPL27
NAP1L4
TMEM192
ATG3
ATG7
SLC16A13
RGS3
PLAG1
PRRC2A
MID1IP1
PIGA
PIGF
PIEZO2
AP1M1
TMEM198B
PIGN
PIGO
TMEM194A
PIGS
ILKAP
WRAP53
MIR548C
CATSPERG
MIR548K
ANKLE1
RAB30
RAD54B
SNORD50B
SRRM1
CCDC171
CCDC173
OAZ1
RDH14
RGL1
PDK3
PDK2
ATP6V0E2-AS1
RDH12
RDH13
LNPEP
WBP1
NAB2
DEDD2
VEZT
FXYD4
SUN1
MIR193B
ZNF449
SRP9
ATG2A
ZFAND4
ZFAND3
WDR5B
KIAA0141
POLD4
MAFA
TOB1-AS1
OGG1
MAFG
KDM4C
MIR4513
MIR4514
SLC39A14
EIF1AX
DNAJC14
FNBP4
ARHGAP22
SLC34A3
OXNAD1
ABHD4
PTP4A2
CREBRF
ZSCAN20
BLNK
PCGF1
DDIT3
DDIT4
MTX1
MRPS9
CD74
TDRD3
MIR3202-2
TDRD1
IFI35
SEPT2
FAM76A
STRN
ABHD8
MIR451B
MIR3175
KIAA1841
ABHD3
MIR3178
C3ORF38
PA2G4
UBR5
NUCB2
SOCS5
SOCS7
TWF2
WDR53
SRPR
PCNA-AS1
MUS81
PPP2CA
ACSL3
FTSJD1
ADAM8
ADAM9
SNRNP40
CCNF
TERF1
C19ORF26
C19ORF24
MAF1
NDUFAF1
CYTIP
DNAJC19
CCNH
EEF1D
CCNK
TRIM39
TRIM38
SPACA5B
C14ORF93
RASSF1
TRIM32
RPL4
NDUFAF2
RASSF5
RASSF4
TRIM35
G6PC2
CD151
LOC283693
WDR59
MIR623
LOC730101
SWT1
TUBA1B
TMEM249
ARHGAP9
JMY
MIR639
MIR638
PLEKHJ1
ABHD15
MIR141
MIR636
INVS
ZCCHC8
LOC100506713
NPC2
ATP6V1G2-DDX39B
RBMX2
LSM5
PTS
LSM6
FLYWCH1
MRPL10
MRPL11
MRPL15
RCN1
PIKFYVE
CDC25C
C5ORF34
CDC25A
RNF44
DNAJC30
C11ORF30
RNF41
CAPS
POLR2E
ZNF823
POLR2G
ZNF821
ANKRD23
DAG1
POLR2B
ITPR2
SNORA76
RHOA
ACO2
TPRKB
SNORA72
POLR2K
ANKRD28
TMEM66
FAM204A
MCEE
USMG5
LRIG2
PRDM10
TMEM60
FANCD2OS
FAM47E
MTTP
CASKIN1
AIFM2
BATF3
VPS72
AGO1
RNF122
DDA1
MIRLET7A1
GRPEL1
GAMT
VBP1
ZNF627
P2RY10
LMAN2
ARF6
LRRC27
SACS
C14ORF166
UCP2
QRSL1
FZD2
FZD3
OGFOD1
BTG2
BTG1
OGFOD2
ZNF625
ZNF626
RPL9
ZNF622
HIST2H2AC
HR
LOC100131825
GPN3
PCM1
TMEM30A
NFKB2
TES
MIR5088
LOC407835
RAP2B
AKAP17A
FAM49B
HIST1H1T
KCNQ1OT1
TMPO-AS1
ZFP36L1
ZFP36L2
HOXC4
GGA2
USO1
PLCD3
HIST1H1D
HIST1H1E
ZNF518A
TMEM120A
TGFBRAP1
HIST1H1B
HIST1H1C
FHOD1
ANKZF1
PPIL1
ITFG2
SOS1
USHBP1
MIR148A
MEIG1
DAPP1
GJC2
ZNF138
RABGGTA
SPRYD3
PRKACA
TMEM238
PSMB9
PSMB8
EBF1
ZNF131
ZNF132
ZNF133
KIF20B
TMEM230
PSMB1
TMEM232
MKI67
FAM115A
LMBR1L
TMA7
LPXN
TALDO1
ZNF318
JUNB
JUND
CYB5R1
HIST1H2AM
HIST1H2AL
RPL3L
HIST1H2AI
LOC285696
HIST1H2AK
ANKHD1
HIST1H2AE
HIST1H2AD
HIST1H2AG
NOP16
RMI1
HIST1H2AC
HIST1H2AB
SNORD20
SNORD22
SNORD25
SNORD24
SNORD27
SNORD26
PRPF19
ESCO2
KCNK6
ILDR1
HIGD1A
KCNK1
MLH1
NUP43
SNORD6
SNORD7
SNORD5
ZNF552
ZNF551
NACC2
GOLGB1
ACOT13
ADRM1
SH3KBP1
SIN3A
LOC401980
TRAF2
SNORD18B
RMDN3
DKFZP434I0714
MIR4721
AP4M1
LOC100505695
MIR4729
TMEM160
CHD2
TMEM165
RTF1
ALDH1B1
JARID2
EVI2B
FOXN2
NICN1
SAP30L-AS1
TMEM218
RPL30
LMNA
TARBP2
PIF1
GNA12
EMG1
DKC1
ATF4
ATF7
CD274
TBC1D10C
TBC1D10B
ATF3
ATF2
TAP1
C9ORF169
ZCCHC17
PPAP2A
TMCO1
TMCO2
TMCO3
FBXO18
IL6ST
SBF1
PPWD1
TM7SF3
MORF4L2-AS1
CCDC148
NSRP1
CRLF3
EEF2K
BLOC1S6
DLG3
SDF4
SMG1
DLG4
OARD1
RNF138P1
SMG9
COMMD7
MIB2
C15ORF39
TOR3A
ATXN3
NOL3
METTL12
METTL13
WEE1
LOC729506
MIR3960
METTL14
METTL15
SLC38A5
NPR1
B3GALT6
FBXO11
SLC38A1
ZMYM4
ZMYM5
PHTF2
OSBPL9
STK4
IFRD1
OSBPL2
OSBPL3
DEPDC1B
TMEM184C
OSBPL7
MIR3615
UBE4B
ZFP91-CNTF
SOX4
SEP15
FLYWCH2
HCN3
MIR4505
LOC100506100
SNRNP25
STARD9
TPT1-AS1
FMNL3
TROAP
YBX1
STARD7
STARD4
ZSCAN16
CAPZB
ENOX2
ANO8
ANO9
LOC100132891
TNFRSF13B
DCAKD
INTS7
CELF2
HSP90B1
BATF
MIA3
POLR1A
KRR1
POLR1E
MIR3189
MIR3188
GPR137C
GPR137B
STIP1
CHKA
CHKB
NKG7
CHIC2
WDR43
TTC3
SLC30A1
TUBA1C
CETN3
MIR1908
NAIF1
TBC1D23
MRPL18
ANKS3
TNFRSF8
TNFRSF9
H3F3A
TBC1D24
CDK2AP2
ST5
C19ORF38
NR1H2
ALPK1
SNORA14B
UAP1
CXXC5
SPIDR
HOXB2
RNF43
DST
UCK2
SENP3
HOXB7
SENP1
PPARD
SNORD48
LRRC28
PPARA
BRF2
ING5
DSE
RNF34
ING1
ING2
ING3
GSTO2
ANKRD27
DNAJC8
VASH2
DNAJC4
ZNF354B
MAGOHB
DNAJC1
RING1
DNAJC3
RBM14-RBM4
CCDC94
TTC31
ANKRD24
C9ORF41
GFPT1
MIR3939
TFB2M
WDR83OS
AMOT
MIR191
TPI1P2
TRAPPC2P1
SDCCAG8
SPHK2
C5ORF22
GLA
LSR
SNORA78
RBM5
RNPEPL1
ZNF830
SNORA68
ZNF837
SNORA64
SNORA65
SNORA67
SNORA75
SNORA62
TMEM128
RMI2
LRIF1
ZNF829
SPCS2
NCOA4
RHOG
CCDC104
TMEM19
CIRBP-AS1
ACAT1
REM2
NXPE3
CISH
INTS4
DDB2
ELL2
SNORA70
SETX
RNF157
FLJ43663
KIF21B
ABCG1
CEP44
MECP2
TMPPE
ZNF85
ADCK4
TFCP2
PEX2
ADORA2A-AS1
FRMPD2
LRIG3
SLC27A1
STARD3NL
TMEM62
STAG3L5P-PVRIG2P-PILRB
SPNS1
ZFYVE21
ZFYVE20
TBCK
C20ORF27
GTF2IRD1P1
IL11RA
AK2
TBCE
SLC17A7
LMO4
TBCB
APOBEC3B
MIR19A
MIR3654
LOC100130348
SETDB2
SNORD36B
MMD
CDIP1
PPP1R15B
PRKD2
PRKD3
KIAA0319L
NCKAP1L
SRL
EIF4G2
DHFR
GEN1
FAM109B
ERF
MAZ
ZNF493
SH2D3A
ZNF491
SH2D3C
RRP8
ERH
ERAL1
ZNF490
PPP2R5C
HERPUD1
CDK19
LPIN2
FMO4
DDX10
UBE2F-SCLY
CDK13
MLX
CDK16
CDK17
KLF7
KLF6
TMEM55B
GZF1
KLF1
IDH2
MTRNR2L2
GCHFR
N4BP1
N4BP3
RBM23
HEATR6
MIR4800
SNHG10
MCTS1
ACAP2
FAM189B
ZNF304
KIF18A
PGD
SLC24A1
POLRMT
FAM216A
SH3GLB2
TRIP10
SEC61G
TRIP12
P2RY1
MEX3B
MEX3C
LINS
MGC2752
SETD9
AIFM1
TLR8-AS1
SETD8
ENDOD1
SNORD34
MIR4530
BAAT
SH2D2A
SNORD30
SNORD31
MAP3K11
MAP3K12
MAP3K13
NCL
TINF2
PET100
CTNNBIP1
SLC1A4
PPP3CA
ZNF549
ZNF548
FLJ37201
MIR4751
FRYL
TGM4
MIR4754
IDI1
IPMK
UHMK1
DHTKD1
CCDC151
LRRC45
IKBKG
MDM1
MIR1244-3
MIR1244-2
MIR1244-1
TMEM175
MARCH9
MICB
MICA
EIF3H
RNF5P1
GNL1
B3GNT7
EIF3L
EIF3M
B3GNT2
CDCA3
CACUL1
SETD5
BTN3A1
B3GNT8
B3GNT9
EIF3F
MAN1A1
SNHG9
PWWP2A
DYRK1A
MTMR6
MKKS
MTMR4
NABP2
KBTBD8
NABP1
CDKN2C
JAKMIP1
CCNL2
FAM126B
CDKN2D
ANG
DAAM1
HLA-DRB1
C9ORF173
RAB4B-EGLN2
FCHSD2
MTFP1
GUK1
EDEM3
NMT1
EDEM1
CNN1
DUSP10
CCDC159
WRAP73
SNORD126
SDE2
SMG6
C11ORF1
SLC2A8
SAP30L
SLC2A5
TRAIP
PLCG1
UBTD2
ECHS1
UBA52
UBTD1
TIAL1
DIXDC1
PLAGL2
MAPK1
TAS1R3
YIPF4
MESDC1
MESDC2
RPL37A
SYF2
TNFAIP8L1
PCED1B
FUBP3
HNRNPH2
GPR155
FAM73B
BCKDK
EXOSC2
CCAR1
EXOSC1
CHRNB2
C9ORF72
EXOSC5
GTF2E1
MADD
TOPORS-AS1
TULP2
TULP3
RBM15B
VPRBP
SHKBP1
CNTROB
ATRIP
COA4
MIR5192
RRBP1
DLGAP1-AS5
UBP1
INCENP
FARP2
SSC5D
PDIK1L
KRT18P55
HDAC11
C3ORF18
LOC256880
LOC728875
ZNF628
IRF2
CEP350
MIR3191
MIR3192
COPB2
RAPGEF5
LOC100507501
RALY
PCDH12
TBC1D31
DEPDC1
AKR1A1
ATP6V0A2
ALKBH6
VPS51
ALKBH5
ALKBH2
TOR2A
RALA
MIR181A1HG
ISX
TMEM126B
PAOX
SCD
ATM
SCYL2
SCYL3
MRPS30
TIGD1
RCOR1
STXBP2
STXBP5
TEF
LOC90784
BRIP1
ZSWIM8-AS1
RPL36A-HNRNPH2
OSTM1
SET
C6ORF1
DNAJB1
ERCC6L
DNAJB5
FLJ31306
FANCF
LOC100131289
AAMP
HYPK
HNRNPAB
TTC25
FANCM
TTC27
DIDO1
TTC23
SLC2A1-AS1
PCNA
ENTPD3-AS1
MIR3917
THAP1
HNRNPA3
HNRNPA0
HNRNPA1
RCL1
MRPS18A
MRPS18B
MRPS18C
RUNX1-IT1
ENO1
RPN2
ENO3
SNORA51
PDF
SNORA53
SNORA52
NPAT
SNORA57
SNORA56
MIR92A1
ZNF273
CHAMP1
EXOC4
SLC22A18
LOC100288181
SKIV2L2
ACOX1
GRIK5
NRARP
OIP5-AS1
CDK1
TRAPPC6B
MIR2110
MDM2
NSMCE1
SPATA24
CDK7
CDK9
SNORA6
OXLD1
PLEKHF2
PTK6
PHB2
RABGAP1
MSH2
MSH3
MSH4
MSH5
SERGEF
SF3B2
LIMS1
MIR223
GAL3ST3
RBMX
RERE
IFT122
BRWD1-AS1
ELAC2
SUN2
ASMTL-AS1
ADCK5
ADCK3
DNAJC16
HSPD1
BCDIN3D-AS1
NFKBIL1
MGAT4A
NANS
LY86
RLIM
ASF1B
AMD1
EDF1
KCTD21-AS1
LOC100505624
MIR877
LIAS
COPE
MIR563
MTPN
PRKCB
ATP10D
STIL
HIST1H3B
HIST1H3C
HIST1H3A
LMAN1
HIST1H3G
HIST1H3D
HIST1H3E
HIST1H3J
PCNXL3
HIST1H3H
HIST1H3I
HIST2H2AB
CDPF1
DDX23
TOE1
SEC11C
MIR181A2HG
ZNF157
NRL
PFKFB1
PFKFB3
PFKFB2
ACKR2
CCDC28A
C1ORF189
GPR137
ZNF91
ZNF92
ZNF93
WDR76
ZNF799
PCK2
FKBP14
FKBP15
ADD1
WWP1
FAM3C
FBXO16
PIDD
ATF7IP
MIR3610
TSNAXIP1
PPIL2
PSKH1
GGPS1
UNK
TMED10
MIRLET7F1
PPP1R3F
PPP1R7
MAP3K9
PPP1R3B
RHEB
C9ORF40
MAP3K3
MAP3K7
PARD6A
CCDC93
PLA2G6
ATP5J2
MARCKS
ZNF574
ZNF575
SNORA29
NUP214
TPGS1
NUP210
EFNA4
TRPV3
LUC7L2
ERBB2
CCDC77
IARS
SHC1
DLG1-AS1
CTSA
IDH1
CTSC
KIAA1551
PASK
RPL14
PPP1R36
TMEM109
C16ORF95
RPL10
RPL12
RPL13
SNORD4B
SETD3
FLJ44313
TMEM107
SETD4
TMEM104
PCYT1A
INPP5A
PSRC1
C17ORF89
NME3
LOC100133612
RAD54L
THADA
SPEN
LOC100132215
PRSS22
MSANTD4
LXN
SURF6
YWHAZ
VIPAS39
EMD
CNST
LOC100132529
HELQ
ZFYVE26
AKNA
STRIP2
EPB41
LOC100506639
PAIP1
HELB
GLYR1
SNORD117
SUDS3
GCN1L1
SNORD110
KIAA0195
LUZP6
DAXX
AP2S1
ARL2BP
CDC16
AIPL1
ID2
AHNAK
VPS37C
MIR148B
AFF1
AKIP1
PNPLA2
PNPLA7
CAPN10-AS1
C15ORF57
C15ORF53
SAE1
LYPLA1
STK40
PINLYP
ERP27
LBX2
LOC100506844
SGOL1
PDP1
PDP2
FRMD8
UBA3
MINOS1-NBL1
UBA1
LOC100507463
TESK1
PHF20
RASSF7
UBE2I
MIR4799
TP53
FAM162A
TAGAP
RPP25L
MED13L
TMEM231
CDHR2
ST8SIA4
PTCD2
SFPQ
DSCR3
UBE2F
LOC147646
FGGY
SIX5
DDB1
UBE2S
HIVEP3
AGFG2
UBE2T
UBE2W
MB21D1
CCP110
MIR7-1
ASPH
RPL18A
[truncated: 3,090 more rows]
