# Supplementary material for: Identifying Network Perturbation in Cancer
Source: PLoS Comput Biol. 2016 May 4;12(5):e1004888. doi: 10.1371/journal.pcbi.1004888 (PMC4856318; doi:10.1371/journal.pcbi.1004888)
Supplement: S1 File — (ZIP) [file pcbi.1004888.s001.zip › files/tf_data/GM12878_15k_enh/NR2C2.csv]

IFFO1
UBL5
STK19
IFT20
HSPA5
STK11
NELFE
HIPK2
ARFRP1
CCDC146
MFAP3
RARS2
TYW5
ANKIB1
SAMD10
RPF1
PRIM1
MRPL53
SV2A
LOC100130275
SCLY
ZSWIM8
C2CD2
ZNF688
FGF14-IT1
C2CD5
ZNF48
SMARCD2
IQCD
TTI1
FKBPL
DDX42
TRAPPC4
TEX2
ZGPAT
SCNM1
CEP70
LACTB
CTBP1
KLC2
SPPL2B
ARPC5L
ATP6V1A
MMP11
TNFSF14
LOC730183
UROS
RC3H2
HNRNPUL2-BSCL2
VPREB3
WDR13
CCT8
RPL7A
CSK
WDR46
RWDD2B
OVCA2
FBXL12
TNFRSF9
FBXL19
TMED10
CCDC51
ST3GAL6-AS1
SNORD91B
DPCD
SNORD91A
HEATR5A
MIR4766
SAMM50
PPP1R10
C2ORF49
ZMIZ2
SLC39A2
SLC39A4
BMS1P4
DNAJC9
GFM1
PRDM4
FBXO36
TTC37
UTP23
WDPCP
ACP5
ABHD17B
LOC646862
KLHL28
TAF13
LINC00857
NDUFAF6
ANKRD32
MBOAT4
CDC123
POLL
MTFR2
NEDD8
LRIF1
TMEM9B-AS1
FAM186A
SNORA41
DNALI1
LNP1
TUG1
RIF1
OSCP1
SULT1A4
SULT1A3
SPIB
SCAF1
NOL7
RAB11FIP2
TAF1A
ZFYVE20
C20ORF26
FAM156A
TBCD
CCDC111
METTL25
BAZ1B
NBEAL2
MORC2
PSMD9
MGC16142
CHMP4B
PSMD3
MCRS1
MIR3656
MIR1236
CPSF4
ERH
PEX13
PGD
PMPCB
VPS28
CNOT2
CNOT1
DYNLRB1
PSMC5
HSD17B6
TTLL1
ZNF302
RSF1
SLC25A6
TRIP10
TRIP12
TRIP13
EXOC2
THAP1
ARSA
SLX1A-SULT1A3
NUP37
ARSK
ACBD3
MAP3K11
RALA
LMAN1L
VPS54
CGGBP1
LINC00959
GPATCH8
MIR4754
FNBP1
HPS6
NOD2
TNRC6A
RFNG
FGF14-AS2
PRPF4
EIF3H
SLX1A
SLX1B
RPL23AP53
CCDC12
URB2
HDGF
MRPL36
JAKMIP1
CCNL2
MDH1
CLEC17A
SNORD73A
DFFA
SHOX2
SEC24C
THOC2
PYY
CSAD
MRPL43
PXN-AS1
MRPL49
TAF5L
TMEM43
SDR39U1
COPS6
COPS4
RRAS
FAM73A
MED8
SHPRH
NEK2
PARPBP
NEK9
ATRIP
STK25
CAMTA2
ZNF768
LCN12
ZNF764
PPP1R14B
PRR22
BUB3
C19ORF54
NUDT6
BMI1
ECSIT
GALNT4
IRF3
SNX29
SNX20
COX16
ALKBH1
LOC143666
CCDC47
EIF2B4
AIDA
PRPF40A
MGC72080
TIMMDC1
S1PR2
SNRPA1
CDKL3
TBX10
LURAP1
SIPA1
SRP72
CST6
AMBRA1
RAB1B
U2SURP
ASCL4
S100PBP
DUT
MIR210HG
LRRFIP2
KIF1C
RSRC1
RANBP1
PIP5K1A
LY6G5B
RPS3A
PHF12
PRDX5
MRPS16
TRMT2A
PITX3
SLIRP
HNRNPUL2
RAD54L
ASMTL-AS1
PCBP1-AS1
DNAJC14
AURKA
KDM4D
LOC100131691
NFXL1
INTS1
TMEM248
ZBTB6
INTS4
LSM5
LSM7
DUS1L
LOC100505622
APOE
SGSM2
KRIT1
KDM8
MIR1227
PNPLA4
DPH7
CSTF1
CSTF3
GPR137
GOLGB1
NCDN
TOMM40
NDUFB7
MYL5
CYP2W1
TCAM1P
CPPED1
SNRNP200
GPS2
POC1B
CARF
PARK7
CRNKL1
PET117
ANKS3
WDR60
KLHDC10
KIAA0319L
CCDC77
TBXAS1
LAS1L
CCDC71
MIR4748
IDH1
PRMT1
C10ORF2
DICER1-AS1
TRIM23
SETD8
INO80B-WBP1
BRD8
BRD9
ACOT8
PATZ1
TMEM101
SCARNA2
USP37
KAT8
CNN1
MORN2
RBM48
RPL23AP64
PGGT1B
SARNP
MSANTD4
CSRP2BP
MRPL24
MRPL20
AP4B1
TIMM8B
PCNXL3
ABCF1
SUPT7L
PPM1M
PPARGC1B
CCDC59
C11ORF94
RBM38
SURF6
CLUH
CLNS1A
FAN1
BCCIP
MIR4489
SLC39A9
AAMDC
MOGS
UBE2B
MRPS23
PSD
PTCD1
KNOP1
FGF22
LAMTOR1
ATF6B
BAG6
RTKN
RPS15A
RPS5
FBXO7
RAF1
EHMT1
MIR3158-1
DHX57
MASTL
CBLN3
AKAP8L
MARCKSL1
RPS25
ZNF320
RPS21
RNF207
FAIM
ENKD1
RPL34-AS1
RPS6KC1
PRRT3
BOD1L1
TAPBP
SCARNA12
MIR5091
ZDHHC8
STX18
MIR210
PALB2
MIR4321
HMGXB4
CUTC
LOC100130691
ATP11A
C8G
PIN1
DCLRE1B
PEX14
PEX16
RPL27
TTC31
RPL22
FBXO30
GYLTL1B
RWDD1
ZNHIT3
CPT1B
MRPL4
PTAR1
PIGO
C11ORF73
INO80B
FAM154B
HCFC1
CCDC174
NDUFS1
PEX11B
MIR563
TMEM167B
WBP1
ZNF512B
TMOD4
GLRX5
GLRX3
PIH1D2
ZNF77
TTC9C
RREB1
MIR4513
ANAPC15
EIF1AD
KIAA0825
TRAPPC12
ZNF785
GPR108
COG3
MIR3202-2
IFI35
FAM221B
SCARNA13
LOC100289361
CSNK1G1
VPS13D
FAM193B
KRAS
ZNF446
SNORD51
EEF1D
SNORD54
ZADH2
CCDC84
NFS1
CTR9
ZNF567
TLR9
KDM5A
VPS72
ZNF837
MAP3K7CL
C16ORF86
EPT1
OGFR-AS1
AMH
PLXNB1
SNORD36C
PLEKHJ1
THBS3
SNORA7A
HAUS1
PCBP2
PCBP1
TMEM9B
LZTS2
MRPL11
NACA
PIKFYVE
TRIM44
ACO2
PEX1
TMEM66
LEPROTL1
TAF3
POMGNT1
TNFAIP1
CASKIN1
CHKB-AS1
RTN4RL1
MALSU1
RNF121
GPANK1
AGPS
ACD
CSTF3-AS1
LOC100133315
HMHA1
RBKS
IKZF4
MLX
ZNF740
HUS1
TRMT1
LINC00094
LOC606724
WTAP
LYL1
PFDN6
ARL6IP6
COL9A3
INO80
LOC100507250
MLST8
TGFBRAP1
DICER1
SOS1
MIR148A
ZNF529
SYNGR4
PRKACA
BRE
TBC1D14
DCP1B
RPS26
TMA7
RPS14
SCP2
SLX1B-SULT1A4
AVL9
SNORD24
CAND1
LAMB2P1
TSR2
LTN1
UBE2G2
MIR5088
GMPR2
NACC1
MTA1
FAM179B
LRP12
SNORA30
SNORD36A
NEDD8-MDP1
SNORD36B
TXNL1
C6ORF47
SNRPA
SNRPF
SNRPG
NPM2
BRAP
RPL34
RPL35
RPL32
TTC21A
KLHDC8B
EMG1
SPATA2
TBC1D10B
SPATA5
