# Supplementary material for: Identifying Network Perturbation in Cancer
Source: PLoS Comput Biol. 2016 May 4;12(5):e1004888. doi: 10.1371/journal.pcbi.1004888 (PMC4856318; doi:10.1371/journal.pcbi.1004888)
Supplement: S1 File — (ZIP) [file pcbi.1004888.s001.zip › files/tf_data/GM12878_15k_enh/NRF1.csv]

UBE2Q1
RNF14
HIST1H4A
FGFR1OP2
ICK
CCDC77
HSPA4
HIST1H4K
NIPA2
HSPA9
HSPA8
TYW1B
FABP5P3
SCFD2
MZT2A
MZT2B
PDCD10
ATPIF1
GNPTAB
SQLE
SLC50A1
MYPOP
GPR180
NR0B2
PPP4C
ZNF706
DBR1
HRSP12
ZC3H13
CRBN
ZC3H15
ZC3H14
SPTLC1
KDM2A
LOC100130275
ABCD3
ABCD2
ZSWIM8
TMEM53
C2CD3
DIMT1
OSGEP
TCOF1
MCM3AP-AS1
PTOV1
SP1
MUC1
CRB1
POLR3GL
ZNF48
CEP89
SPPL3
SNORD17
L3MBTL3
OPA1
PIK3C3
CEP85
CFL1P1
RUSC1
MYL12B
TRAPPC9
ZNF674
COL7A1
TRAPPC1
WHSC1
TRAPPC3
TRAPPC2
TRAPPC5
PARP10
BAK1
MESDC1
P4HA1
CLDN6
ACLY
NTHL1
SPPL2B
ATP2A1
HACL1
ATL3
EVC
MFSD11
MGST3
GTF3C1
MFSD12
HNRNPUL2-BSCL2
DENND4B
DENND4C
CAPN10
UFSP1
PHLDA3
UFSP2
SCARNA13
XPO5
CSDE1
XPO7
SCARNA12
DGAT1
SEMA4D
ZNF37BP
MTCP1
GMDS
ABCA17P
LSS
FBXL18
ASB16-AS1
XPOT
TPRN
DNASE1L2
SZRD1
IL4
BRWD1-AS1
TFB2M
EPS15L1
ANAPC1
GART
ANAPC2
ZEB1
SLC35D1
ANAPC7
SLC12A9
RPS6KA2
RPS6KA3
RPS6KA5
ATAD5
GPSM2
SFT2D1
ATAD1
TOP1
PPTC7
SNORD45C
SNORD45B
SNORD45A
UTP23
UTP20
PIK3CA
SSMEM1
FOXC2
FAM134A
MANSC1
GANAB
SESN1
SESN2
LRPAP1
SMAD5
LIN37
SMAD7
VAPB
AFTPH
GLCCI1
NDUFAF5
MUS81
MIOX
FOXM1
MTIF2
NDUFAF3
NPHP4
MIR4717
SNTB2
LOC100506714
CTH
MIR4712
LOC100506710
UBAP2L
EXOSC10
NAPG
NUSAP1
PELI1
ZC3H10
ARF1
PLRG1
CKS1B
ARF4
FAHD1
LOC100130557
AP3D1
GATM-AS1
ERICH1
TUG1
MIR3620
PRADC1
MYLK4
ENOPH1
FLJ30679
C4ORF47
C4ORF46
PRKAR1B
ZC3H18
PAAF1
NOL7
SRPK1
PQLC2
MOB4
LRRC27
KDM2B
CCDC116
MIR19B1
MIR3936
METTL22
CLPTM1
ATP1A1
IRF9
MIR3939
DHX8
IPO11
MED31
EEF1A1
NADSYN1
CPEB3
CPEB2
RBMXL1
CHAF1A
PDDC1
MIR4730
LINC00514
GCHFR
PCDH12
RHEBL1
IFT80
TP53TG1
KIF4A
CDCA2
CDCA3
YLPM1
LINC00271
LRRC29
CDCA4
CLIP4
FIP1L1
CDCA8
SMCR7
GRINA
DHRS7B
CSK
UXS1
PPP2R2A
UBL7-AS1
ZNF395
MIR3142
SMEK2
FGFR1OP
VMA21
MIR760
PPP2R5E
CETN4P
SASH3
C3ORF58
PDLIM1
EIF4E2
RAB24
THAP5
RBM19
THAP9
MIR3153
WDR78
ZFAND2B
FAR1
ACTR1B
ACTR1A
SYBU
MLF1IP
CHID1
SPG11
FAM193B
WDR76
QTRTD1
SYTL3
AHCTF1
PPP2R3B
TERC
FAM173A
FAM58A
SIDT2
BRK1
SFMBT1
SFMBT2
FAM160A1
RNU6ATAC
TRNAU1AP
PRPF3
MLLT3
PRPF6
ASB7
MTMR9LP
SIX5
ASB8
CLOCK
PLEKHH3
MR1
RELT
C7ORF55
GSTTP2
CNPY4
RELA
HMG20A
ZMPSTE24
MRPL36
MRPL34
MRPL35
MRPL32
MRPL30
DPY30
ZMYND12
ATG5
UBE2R2
ARRDC5
SHOX2
ARRDC1
ARRDC3
FKBP2
FAM120AOS
PDE8A
DBI
C1ORF123
MANBA
POMT2
KPNA5
CCNG2
RFX7
SYS1-DBNDD2
RFX1
RABGAP1L
C6ORF57
YDJC
IBA57
GYLTL1B
MAX
APC
MIR545
TAF5L
UQCRC2
STRADA
STRADB
UQCRC1
RECQL5
RECQL4
FAM122B
FAM122C
RETSAT
MSL2
MSL3
PGAM1
SERINC1
NUP85
KHDRBS3
COPS5
YTHDF3
PPOX
YTHDF1
C12ORF45
MED6
MITD1
ZNF594
C14ORF142
FBXO9
PDE11A
LOC643723
CEP95
SCAP
PTEN
UNC45A
MXD3
LRRC45
ATXN7L2
GLIPR1L2
AXDND1
LCN12
KXD1
NLK
FAM135A
SLC4A2
NUDT9
DPYSL2
NCBP2-AS2
MED28
NUDT1
NUDT3
NUDT4
SEC22C
NUDT6
BOP1
FASTKD2
RAB15
CKLF
PMS2P1
PMS2P3
GLYCTK
PRR7-AS1
COX18
NUBP1
PFN4
CREM
TMEM214
KDM3B
PIGT
TMEM219
KDM3A
SHISA8
ALOX15P1
COX17
NUTF2
ZNF337
ANKRD13D
ZNF335
FAM168B
TMC2
FAM168A
AMPD2
EIF2B4
AIDA
SC5D
TEX10
OXSM
PRKAR2A
CATSPERD
FBXW11
MAGT1
PPA1
TXNIP
LRRC3C
TIMM10
NAA50
MLF2
NUP62
TMEM14B
TMEM14A
C6ORF203
RPS6KB1
SH3D21
PRPF40A
ENKUR
CIB3
STT3B
CIB1
UTP15
C12ORF79
FLJ37035
UTP18
FBXW5
FBXW7
KIAA1683
PHACTR4
CLIC4
MTMR14
NLGN2
MTMR12
NUP107
TPMT
RABL2A
UBE2D3
TMEM143
TMEM141
BPNT1
UBE2D1
SLMO2
CNOT3
SLMO1
ZNRD1-AS1
ATXN2L
KRTCAP3
NDOR1
MFSD10
NPB
METAP1D
LRRC34
LY6G5B
FUZ
TCP1
PPAT
ZNF33B
MIR18A
ZNF33A
SNORD88A
FAM117B
SNORD88C
XAB2
LYSMD3
FER1L5
ST6GAL1
PRDX6
TCEB1
GTF3C4
ENTPD3-AS1
CEP57L1
SNORA36A
NFYC
ZMAT3
ZMAT2
ZMAT5
C9ORF142
TSTD1
MYBL1
PITX3
MYBL2
CCNI2
SMARCA5
C9ORF169
TSTD3
ZNF3
SLC37A4
SNX19
SDCBP2
MIR4633
CCDC167
SGK196
ZNF8
ZNF252P
MIR3940
TOR1A
ZNF664-FAM101A
RPS14P3
MIR3944
ARSG
RDH10
ZNF559-ZNF177
HNRNPA0
OGFR
EPM2AIP1
DDX42
LOC100652999
ST3GAL4
SBDS
OSTC
NDUFB2-AS1
NBPF15
OLA1
AP2A1
NBPF12
CYTH1
CYTH3
CYTH2
PBX2
SNORA74A
XPO4
LYPLAL1
DPH3
MYH7B
CHCHD4
SPAST
DPH7
SLC16A1
ZKSCAN8
SLC16A7
CEP135
SPDYE7P
BCKDHB
DCAF6
CANT1
BCKDHA
TARS
WIPF2
DCAF8
C21ORF58
ZSCAN32
PAGR1
ZSCAN30
DYNLL1
ZFR
ERGIC3
MAMSTR
MST1
TXNDC9
POLR3G
RBM4B
POLR3E
POLR3B
PSMA6
S100PBP
ASCL4
DAP
TXNDC5
POLR3K
MIR15B
GPS1
LOC728537
CALM2
TTC30A
LOC100130075
PI4K2A
CARF
GSDMB
DNMT1
GSDMD
CACNA1E
TAOK1
DARS
HIST1H4I
MIR4513
CUL9
DLGAP4
LYPLA1
WDR62
GLO1
WDR60
A1BG
FLCN
TRIM28
FAM104B
PNKP
SLC25A3
CLCN2
TRIM26
PRMT1
SLC25A6
CREB1
TRIM23
PER2
PER1
PNKD
C10ORF76
HMGCR
BRD4
CHAMP1
MTPAP
ZNF510
BRD2
KAT8
DNAJA3
DNAJA1
ORMDL2
RBM45
ZNF295-AS1
RBM47
RBM48
KIF5B
ZFAND5
MYCBP
TRIM52
GALR2
SETD1B
LYAR
LINC00339
PPDPF
LINC00337
ZFAND3
C10ORF2
MRPL24
SLBP
MRPL21
PNRC1
GBA
DNAJC25
GAB3
DNAJC21
MIR19A
DTD2
SNORA81
SNORA84
ZFP91
C1ORF131
ARHGAP5
NDRG3
ARHGAP1
SUCO
ZSCAN2
THEM6
IARS2
PPM1D
ABCF3
PPM1B
ABCF1
SRSF2
USP45
MZB1
EGR1
PPM1K
USP42
PDIA5
LOC100130705
DNAJB11
LHFPL1
CDK2AP2
MADCAM1
TMEM70
RNF139
GID4
CISD3
DALRD3
CISD1
LOC728613
SLC39A13
SIKE1
TSHZ1
GID8
CDK11A
CDK11B
CCT6P1
RPUSD4
ZNF583
ZNF582
TIPARP
ZNF584
RPUSD3
ZFAT
PTPN6
ZNF611
ZNF615
ATOX1
BTF3
SLC35B3
PSD
TPRG1L
CAMKK2
LRCH3
PTDSS1
PTDSS2
BAG1
BAG6
MTRF1L
ARHGAP5-AS1
MYO1G
MYO1D
RTKN
CTDP1
RBM12B
ADAMTS13
RPS3
SNORD1A
SNORD1B
SNORD1C
CHMP3
VDAC2
VDAC1
RPS9
CLCC1
CAPN7
LOC100652758
PGBD3
SEC24A
SULT6B1
TNK2
SNRNP35
BNIP1
PSMA2
GRSF1
ST3GAL4-AS1
CYB561A3
TMEM206
PSMA5
TMEM208
BNIP3
ATAT1
SLC6A16
FBXO45
KIF16B
FBXO46
FBXO41
FBXO43
FBXO42
KIAA1328
SF3B1
DCDC2B
SRI
ZNF329
FBXO48
SRL
USF1
SNRPB2
MSH6
MIR5001
LGALS1
ASXL2
FSCN2
RMND5B
ENKD1
BLOC1S4
NUP50
SNORD10
AKIRIN2
AKIRIN1
G2E3
EIF2AK1
RPS6KC1
TDG
SNORD19
TAPBP
AGPAT6
AGPAT5
LIMS1
JAGN1
STK11IP
AGPAT1
C5ORF54
CSNK2B
TMPO
CAMK1D
VARS
PAIP2
LOC100996325
MIR4285
HILPDA
FOXO3
MIR4738
LRRC23
JUNB
LRRC20
ANGPTL6
PEX10
MIR4733
PEX12
ANGEL2
ANGEL1
PEX16
EIF1B
TCIRG1
PRICKLE3
PCYOX1
RNF32
LRWD1
NAP1L4
LOC285484
RPL22
MAPKAP1
ATG3
ATG7
SLC16A13
LPCAT1
RNF31
CCR10
EYA3
GIT1
PIGA
CHTOP
SMARCB1
FLOT2
PEAK1
PIGH
LOC642846
TMEM198B
SNHG17
PIGO
PIGP
C9ORF156
ATP5G3
ILKAP
PIGV
ZUFSP
PIGX
CEBPG
CATSPERG
ZNF322
MIR548K
OSTF1
TAX1BP3
PPP1CB
FSD1L
KLHL7
CCDC171
GOLGA2
CCDC173
CCDC174
CCDC176
OAZ1
C7ORF60
PDK2
ATP6V0E2-AS1
KANK1
RRAGC
WBP2
WBP1
CAHM
DEDD2
SEC61A1
WBP4
TM2D2
TM2D3
LOC100289561
WAPAL
FXYD1
NUMB
RDM1
PXN-AS1
ATG2A
PUF60
FAM71B
WDR5B
PFKP
TOB1-AS1
CANX
MAFG
EIF3J-AS1
SMAP1
SLC39A10
MIR4515
SLC39A14
MED11
MIR4519
HIF1AN
RBPJ
EIF1AX
DNAJC14
DENND3
SMAD4
SLC34A3
DVL1
OXNAD1
ZSCAN29
SAP18
PTP4A2
ABHD5
ZSCAN20
C21ORF49
MED15
TDRD9
DDIT3
DDIT4
MTX1
MRPS9
TDRD3
MRPS6
MIR3202-1
DNAJC11
TDRD7
FAM76A
NKRF
ABHD8
FUT10
VAPA
UBR3
PNLDC1
MIR3178
C3ORF38
HSDL1
ABHD4
URI1
SOCS4
TWF2
WDR53
ACYP1
KIAA0586
PPP2CA
FTSJD2
EIF4G1
MBTPS1
WDR59
ADAM9
OAZ2
RPL34-AS1
CCNF
GRB2
CHTF8
C19ORF24
MAF1
MTIF3
DNAJC19
GOLGA8A
CCNI
GOLGA8B
INTS3
TRIM39
RPL8
KCTD21-AS1
TRIM33
TRIM32
PTPMT1
RPL5
TMEM120B
RASSF4
G6PC3
HOXC6
LOC283693
VMO1
FEN1
DBIL5P
CCHCR1
SWT1
LUC7L
FAM200B
CHD1
CHD3
JMY
MIR639
CHD4
CHD9
SCD
MIR637
MIR636
MIR631
MIR3128
SNORA7A
ABHD13
ZNF585A
LOC100507373
NKX1-2
RBMX2
LINC00327
ERMAP
TGFB1I1
PTS
FLYWCH1
MRPL10
MRPL11
MRPL12
PTCHD3P1
RAB3GAP2
MRPL15
TTC3
MRPL17
MRPL18
ARPC2
RHOQ
UAP1
DNAJC30
C11ORF30
RNF41
RNF40
ANKRD27
DCUN1D1
GATSL3
ANKRD24
C1ORF148
DYNC1LI1
POLR2B
POLR2L
RHOA
PSME1
POLR2I
POLR2H
ETHE1
SNORA70
TMEM67
TMEM65
TMEM64
LRIG2
PRDM10
TMEM60
FAM47E
USP51
ITM2C
CYBA
CASKIN2
CASKIN1
ASCC3
RNF126
IL17RE
AIFM1
RNF123
DDA1
GRPEL1
KDM1B
SLC36A4
PUM1
VBP1
FAM120B
SMC5
LAP3
SMC4
MAPK14
HMHA1
L3MBTL2
TMEM161B
TGFBR3L
SHKBP1
NCOR1
RNU6-28P
FZD3
OGFOD1
BTG1
ZNF624
HIST2H2AB
CACNB1
TEC
POM121C
TEF
CIDEC
RASSF1
GPN3
GPN2
CLHC1
RPL7
TMEM30A
SRD5A1
SNORD105B
MATN1-AS1
APAF1
RAP2B
ASH1L
AKAP17A
SIAH1
FAM49B
TRIM37
EID3
CLPTM1L
USO1
ZNF518B
PHLPP1
HIST1H1A
UQCRB
ATP6V0B
FHOD1
ANKZF1
ITFG3
B3GALNT2
SOS1
TACC1
MEIG1
TACC3
GJC2
PFKFB1
PRKACA
DDX12P
PSMB9
PSMB8
DECR2
ZNF132
PSMB4
TMEM230
PSMB1
HIVEP3
TEX38
HDHD1
TMA7
HDHD3
SPG7
ZNF318
ZNF319
C1ORF234
TEX30
JUND
MADD
RPL3L
LOC285696
ANKHD1
HIST1H2AG
GNAT2
HIST1H2AC
CORO7
SNORD21
SNORD23
THAP11
SNORD25
SNORD24
SNORD27
SNORD26
LAMB2P1
SNORD28
ESCO1
HIGD1A
CRY1
MLH1
NUP43
STPG2
BMS1P4
CTU1
SNORD2
ZNF551
NACC2
MMD2
ACOT13
SIN3B
VPS13C
SIN3A
TRAF2
RMDN2
RMDN3
KIAA0556
RMDN1
GTF2H3
HOOK3
AP4M1
HOOK1
GTF2H5
PLXNB1
LRRC56
TCTEX1D2
ALDH1B1
TMEM168
LRRC58
ABCC10
COX7A2L
SCAF4
RPL26L1
TAB3
RPL34
RPL35
RPL32
TARBP2
TARBP1
KLHDC8B
EMG1
DKC1
SDHA
ZSCAN12P1
BAP1
SDHB
SDHD
LOC100133985
ATF2
TAP1
SMARCC1
MIR3610
INVS
SUMO3
TMCO3
PSPC1
FLVCR1
IL6ST
SBF1
MOCS2
CCDC146
PPWD1
PPIP5K2
HSF4
EEF2K
COMMD8
SDF4
SAMD12
DLG4
OARD1
LHX9
WWP1
COMMD6
MIB1
MIB2
TOR3A
LANCL1
MIR374A
NOL3
METTL12
LMBRD2
LOC729506
MIR3960
POLE4
RIOK2
B3GALT6
ZMYM1
ZMYM6
ZMYM4
SLC38A2
SRFBP1
MIR5581
BCAT2
PTGR2
OSBPL9
STK4
IFRD2
OSBPL2
OSBPL3
TMEM184B
RSU1
OSBPL7
MGAT3
UBE4B
UBE4A
KAZALD1
GTF2F1
AKAP1
UCKL1
TUBB4B
HCN3
EIF2D
AKAP8
AKAP9
EIF2A
LOC100506100
OSER1-AS1
SNRNP25
STARD9
USP35
STARD3
EIF2S2
STARD6
STARD7
STARD4
YBX2
PHPT1
ANO8
ANO9
LOC100132891
CHAD
LOC730183
CELF2
CELF1
POLR1A
KRR1
TP73
MIR3188
GPR137C
STIP1
C14ORF1
TMEM132A
CHKB
SIRT6
CHIC2
WDR41
WDR43
WDR44
WDR45
PIKFYVE
MIR1908
GTF2B
CDC25C
JAK2
H3F3B
TBC1D25
TBC1D24
GTF2I
TAF6
MAPK1IP1L
GPBP1L1
C14ORF80
SENP7
TTC9
DST
HOXB1
SENP3
SENP2
SENP1
SAMM50
MIR4784
MAP3K9
BRF1
ING1
ING2
POC1A
POLR2E
PTPN23
DNAJC8
CSNK1A1
ANKRD26
CAMSAP2
DNAJC5
CAMSAP1
DCUN1D2
RING1
DNAJC3
TTC33
C9ORF40
CD14
ZNF821
TTC37
WDFY2
WDFY1
MAP3K3
GFPT1
SLC18A1
CRTAP
CCDC96
DAG1
MIR191
TPI1P2
C9ORF43
TRAPPC2P1
SDCCAG8
SNORA78
C5ORF24
SPOPL
ANKRD37
SNORA68
CCDC92
ZNF837
SNORA64
SNORA66
MIR16-2
SNORA60
EFHC1
SNORA63
LRIF1
NCOA7
NCOA4
COX20
FLJ10038
TMEM18
TMEM19
NT5C3A
NT5C3B
ACAT2
DNM1L
SUV420H2
MECR
TRIM41
NUGGC
HINFP
MST1P2
SNHG1
RIF1
BBS9
AUH
MECP2
TMPPE
CEP41
MCAM
PROCA1
MCAT
C14ORF178
SLC27A4
KIF11
PRAM1
RAB30
PLSCR3
SREK1
ZNF639
ZNF638
TBCK
TPCN1
SCARF1
MIR3656
AK3
SLC17A5
SLC17A7
TBCB
TBCA
GEMIN5
MDH1B
MIR3654
PLEKHA8P1
PBRM1
SARS
CDK5RAP1
EBI3
AP1S1
KIAA0319L
WDR82
ITCH
EIF4G2
CHMP4A
ARL16
C15ORF65
VPREB3
MCRS1
ZNF497
ZNF496
BAD
ATPAF1
TMEM69
SH2D3C
MIR1237
LOC643401
LARS2
EIF2S1
ERAL1
FAM210A
GTF3A
CDK19
TOB1
PPIAP30
DDX10
DDX11
CDK10
CDK16
KLF7
ST5
ZBTB49
GZF1
MIR4458
NDNL2
TMEM223
PSMC4
PSMC5
ARFIP1
SNHG10
FAM189B
MDC1
KIF18A
ZNF302
BFSP1
POLRMT
CIC
FAM216A
SH3GLB2
RPL10A
TRIP10
C10ORF32-AS3MT
MEX3D
MEX3B
ASCC1
MTERFD1
MGC2752
RPL14
AGO1
TFG
C9ORF50
NUP35
SNORD33
SNORD30
SNORD31
MAP3K11
ZNF547
ZNF546
MAP3K14
CTNNBIP1
PPP3CC
APITD1-CORT
CHERP
TGM1
GRHPR
MIR4750
MIR4757
IMMP2L
MIR4754
NUDC
MYCBP2
IPMK
NCAPG
FAM60A
MARCH5
GAMT
DCTPP1
ZXDC
MIR1244-3
MIR1244-2
MIR1244-1
TMEM175
MARCH9
MICB
EIF3H
GNL2
DNTTIP2
MIR4520B
UBLCP1
SIRT1
SNORD12C
EIF3A
EIF3B
CLDN15
EIF3E
RPL19
SNHG9
TEX22
PWWP2A
DCAF16
MTMR6
MKKS
LRRC73
NABP2
GINM1
NOL12
CCNL1
CDKN2C
JAKMIP1
CCNL2
HNRNPU
CDKN2D
BARD1
TSC22D1
DAAM1
PCYT2
C9ORF171
C9ORF173
CCDC153
FCHSD2
MTFP1
EDEM2
EDEM3
YIF1A
SNRPD3
WRAP73
POLG2
NTPCR
C11ORF1
LRRIQ3
MTCH2
PTGES3
SELT
ECHS1
UBA52
UBTD1
FAM172BP
PLAGL2
HNRNPH1
TAS1R3
C15ORF40
C15ORF41
FAM24B
USP48
NFATC3
SYF2
NDUFC1
LOC644189
NAT14
FAM73A
C17ORF76-AS1
EXOSC9
BCKDK
CEP104
EXOSC2
CCAR1
EXOSC1
EXOSC6
EXOSC5
GFER
SAP30
TOPORS-AS1
TULP3
LINC00235
ZNF271
VPRBP
CNTROB
ATRIP
LOC100505738
ATP5E
DLGAP1-AS1
RRBP1
SLC46A1
SLC25A30
FARP2
MRPL45
SSC5D
NCAPH
TCTE3
KRT18P55
COPB1
HOXB-AS1
C3ORF18
ZNF582-AS1
ICMT
LOC100507501
RALY
CCDC93
TBC1D30
GTPBP10
TBC1D32
DEPDC5
FPGS
ALKBH2
CDKAL1
ZNF627
SMCR7L
SNORA71B
PAOX
SNORA71A
TIGD1
STXBP3
STXBP2
STXBP5
ADHFE1
MIR611
TIGD6
ZSWIM8-AS1
TBC1D7
OSTM1
DNAJB9
SET
COL4A3BP
NCDN
ERCC6L
VKORC1
DNAJB6
DNAJB5
FLJ31306
GPATCH11
FANCE
AAMP
FANCA
TTC25
FANCM
FANCL
SUGP2
DIDO1
PATL1
CA5A
NOP14-AS1
MIR185
HNRNPA1
MRPS18B
MRPS18C
ENO1
ENO3
MIR3912
SNORA51
PDF
SNORA53
SNORA52
ZNF800
NPAT
SNORA57
SNORA56
MIR92A1
LLGL2
MIR505
IRS1
RNF149
CDK1
TRAPPC6B
CRTC2
CDK4
CDK5
NSMCE2
PNP
CDK9
RNF145
ZNFX1
RNF146
SCNN1D
PTK2
UBE3A
PHB2
RABGAP1
MSH2
CEP55
MSH4
FAM220A
SF3B2
LOC388553
AFG3L1P
PRMT2
GAL3ST3
ANAPC10
ODC1
CD320
CNIH2
ARPC1A
MYO7B
RGL1
ATG16L1
ASMTL-AS1
ADCK5
ADCK3
SUPT3H
HSPD1
BCDIN3D-AS1
NARFL
DNAJC13
NFKBIL1
ARHGDIA
NANP
NFXL1
ASF1B
AMD1
SPECC1L-ADORA2A
SNUPN
MIR877
LEPROTL1
PNN
PRKCE
STIL
BRAT1
METTL21D
LMAN1
HIST1H3G
EBF1
HIST1H3E
FFAR3
MLX
SCML1
AGTPBP1
CDPF1
MDP1
PSPH
PDCD6IP
DDX25
FAM195B
PFKFB3
FAM195A
PFKFB4
ACKR2
SCRIB
C1ORF189
GPR137
VTI1A
ZNF791
LOC100505695
LOC100507250
ATP6V1C1
AHNAK
FKBP14
WWP2
ACTG1
UBE2J2
RAB3IP
FAM3A
MIR5587
MIR5586
FBXO16
PIDD
PPP4R2
FBXO15
C7ORF55-LUC7L2
TPI1
PKD2L2
ZNF10
SNORA14B
TOMM7
PPP1R7
PPP1R3D
SNORA26
CCDC94
TRUB1
PRPF31
CCDC97
RNPEPL1
PARD6A
MAP3K5
ZNF570
ZNF571
MARCKS
ZNF576
NUP214
GDPGP1
TPGS1
SETDB1
SETDB2
LUC7L2
ATPAF2
MIR4741
IARS
SHC1
INTS5
MIR4749
IDH1
CTSC
CTSD
CCDC78
PASK
PPP1R37
PRR14L
RPL10
SPRED2
RPL13
SNORD4B
TMEM101
SF1
SETD5
SETD4
TMEM104
INPP5A
NME6
B4GALT2
ITFG1
NME2
PES1
LOC100507053
C17ORF80
ZAR1L
C17ORF85
SPEN
ZCWPW1
B4GALT7
RALGPS1
ZFAND2A
FLJ30403
ZNF529
SNORD48
CNST
LOC100132529
HELQ
ZMYND10
AKNA
ZNF484
CXORF57
WDR33
ERF
EPB41
MATR3
RBAK
SNORD117
TRIP4
TIMM8A
PYCR1
SNORD110
PDCL3
DAXX
AP2S1
PCNXL4
PCNXL3
RBM7
NT5C
DCTD
VPS37C
VPS37A
AKIP1
PNPLA2
RRM2B
ARMC1
DHRS11
ALDH16A1
PNPLA8
SAE1
CLUH
GFOD2
PINLYP
LBX2
ERP29
LOC151475
CCM2
ATG10
UBA2
MINOS1-NBL1
PSMB6
PWP2
PWP1
PHF20
PHF23
NAA16
CENPI
NAA15
UBE2M
FAM162A
MEF2BNB-MEF2B
MOGS
UBE2B
C12ORF4
C12ORF5
DSCR3
UBE2F
LOC147646
FGGY
GNAL
FRMD8
ZHX1-C8ORF76
AGFG2
UBE2T
ASNA1
LIPT1
SEC14L1
TOLLIP
RPL18A
RPS15A
PSMD12
ZNF432
EHMT1-IT1
UPF1
SPICE1
STRAP
HARS
PHTF2
SDHAP1
ALG1
LPXN
CTDNEP1
ZFP69B
MTG2
TMCC1
KIAA0753
CAST
WBP1L
TSEN2
N6AMT2
VCPIP1
PDCD4-AS1
NMNAT1
MORF4L2
MORF4L1
NDUFA6
NDUFA4
CAB39
NDUFA3
HSP90AA1
WAC
RABEPK
NDUFA9
MIR661
UAP1L1
VPS4B
ADAM22
INE2
WAS
CNTNAP1
SNX14
RRP36
FIZ1
C1ORF213
IL16
PRX
STX11
FARSB
FARSA
FIS1
GPAA1
MIR219-1
ZPBP2
PALB2
ZNF250
HIST1H2AH
COLGALT2
GNS
ST8SIA4
CUTA
SPDYE5
PTCD2
MIR5696
GPRIN1
TTF2
BIRC2
SNORA48
PTCD3
PINX1
LEPRE1
KRCC1
ZMYND19
HIST2H2BE
AEBP2
ZNF813
ANKRD17
RB1CC1
SAFB2
DAD1
P2RX3
EVPLL
ANKRD11
KLF13
RAB30-AS1
EBAG9
KLF16
CBR4
CBR1
LOC100508120
DPP8
OGFOD3
APEX2
CLEC17A
[truncated: 2,798 more rows]
