# Supplementary material for: Identifying Network Perturbation in Cancer
Source: PLoS Comput Biol. 2016 May 4;12(5):e1004888. doi: 10.1371/journal.pcbi.1004888 (PMC4856318; doi:10.1371/journal.pcbi.1004888)
Supplement: S1 File — (ZIP) [file pcbi.1004888.s001.zip › files/tf_data/GM12878_15k_enh/P300.csv]

UBE2Q1
HIST1H4A
FGFR1OP2
RNF11
HIST1H4E
HIST1H4D
LOC100130872
HIST1H4J
HIST1H4I
HIST1H4H
NELFE
LAPTM5
PDCD11
ATPIF1
HIST1H4F
ITPKA
KIAA0907
CAMK1
PIK3CA
GPR183
STK25
PIK3CG
NELFB
ZSWIM6
RNF115
RMND5B
SPN
NIPA2
ABCD3
ABCD2
C2CD2
LOC441204
HSPA8
TMEM185B
NUP98
GRINA
RAB40B
LOC399715
TRAPPC9
HIPK3
TMEM63A
MIR128-1
TRAPPC3
PARP15
CLEC2D
ANP32E
MAK
CAPN15
EVL
ALDH3A2
ITGA4
GTF3C2
CXORF40B
DENND4A
DENND4B
DENND4C
C17ORF49
DUSP22
UFSP2
LILRB4
XPO7
LOC400958
BACH1
FBXL13
FBXL12
FBXL14
FBXL17
KSR1
KCNIP2
LOC100129961
CNOT10
ASB16-AS1
MYO19
LOC100132735
DNASE1L2
DNASE1L3
SMTNL1
ZEB1
CHST7
ITGAX
RPS6KA1
RPS6KA5
BCL2A1
SFT2D3
SFT2D1
ATAD1
PSMD13
PPTC7
LOC100130476
LOC285484
ITGAL
ZNF296
SSMEM1
ZKSCAN5
FAM134A
ZNF292
FAM98B
ZNF700
SESN2
GHRL
LIN37
SMAD7
AFTPH
SMAD3
SC5D
NDUFAF6
NDUFAF3
EFCAB7
IGF2R
MIR4713
MIR4712
ZC3H10
ARF6
GALNT2
ELMSAN1
AP3D1
GLTP
ENOPH1
TCEA2
SULT1A3
C4ORF47
SH2B3
LOC100506810
RNASEH2A
MOB4
RAB11FIP1
KDM2B
CCDC114
RLF
ADARB2
CCDC113
FGL2
METTL20
METTL25
CXXC4
MGRN1
CDC42
SPHK2
IFIH1
CUEDC1
CPEB4
MIR1204
FYCO1
SPNS1
RAB2B
OSGEP
FIZ1
ARL14
ZNF780A
HSH2D
RHEBL1
MIR4530
LOC100289495
CDCA2
CDCA4
CLIP4
MNDA
PEX16
CD48
CD44
CD47
LINC00094
MIR766
HIST4H4
SRRD
SASH3
GPR65
THAP4
THAP5
CFI
ZSCAN12P1
PNP
SLC39A8
TPT1-AS1
ECT2
FAR1
WDR70
HLA-DMB
WDR74
CFP
HLA-DMA
CD74
QTRTD1
SYTL3
TERC
NQO2
SPRED2
SIDT2
PES1
MIR492
CHI3L2
ARL2BP
ASB2
ASTL
HDAC7
RGS5
MTMR9LP
MR1
C7ORF55
LINC00309
RELB
PIP4K2A
HMG20A
ZMPSTE24
LOC286177
MRPL34
CLEC17A
UBE2R2
LEFTY1
FAM69B
FAM69A
LOC283710
EGOT
THOC1
ZFHX2
PDE8A
DBI
RAB27A
DGCR6L
HTT-AS1
KIAA0930
RFX5
RFX1
RABGAP1L
RFX3
PXN-AS1
SMPD1
TMEM179B
ETV3L
UQCRC2
PARP14
STRADB
TMEM42
RECQL5
HMHB1
MAZ
ADNP
FOXP4
SERINC4
KHDRBS1
COPS4
COPS5
ZNF592
YTHDF2
YTHDF1
LOC115110
ZNF594
FLJ41278
C14ORF142
ZSWIM8-AS1
LOC643723
SUB1
ZNF608
FILIP1
CAMTA1
TRAF3IP3
CCDC90B
ID3
TCF7
IGF1
DPYSL2
TCF3
NCBP2-AS2
NUDT1
NUDT5
NUDT6
NPFFR1
EPS8L2
PIGP
ZNF775
PMS2P1
PRR7-AS1
MEF2C
MEF2A
NUBP1
CREM
MEF2D
KDM3B
ZNF114
KDM3A
SHISA8
COX16
COX17
ANKRD13D
BTLA
ZNF333
ZNF331
AMPD3
TEX14
EIF2B4
AIDA
TMC8
TEX10
DNAJB6
TMSB10
MALAT1
LRRC3C
MCTP1
C18ORF8
MCTP2
BET1
RSPH9
C12ORF76
HMGB2
RSPH1
TPM3
PRPF40B
FAM177B
CIB3
WDR25
C4B_2
FLJ37035
TAGLN
LOC646719
FBXW7
KIAA1683
CLIC4
MTMR14
CLIC1
SEPHS2
TET3
KIAA0020
TMEM145
TMEM143
GPSM3
SF1
C16ORF54
ZNRD1-AS1
ATXN2L
MAP3K8
PPAN
LRRC32
LRRC34
LRRC36
LY6G5B
TCP1
SOWAHD
MIR4427
ISY1
HLA-DPA1
FAM32A
XAB2
FER1L5
FAM111B
ST6GAL1
TCEB3
PRDX5
NFYA
TSTD1
NR1D2
MIR181D
MIR181C
OTUB2
PHOSPHO2-KLHL23
ZNF3
TIPIN
SDCBP2
FYN
ZNF8
ERO1LB
RPS14P3
OST4
TMED7-TICAM2
ST3GAL6
RUFY1
NINJ1
NINJ2
C12ORF57
PDIA3P
SKIL
VASP
PBX2
MIR4526
LILRB1
DPH6
SLC16A5
NSUN4
CEP135
ARHGAP30
WIBG
DCAF7
PICALM
BOD1L1
DCAF8
CMKLR1
ZSCAN31
MSH5-SAPCD1
CD38
SND1
RAD9A
RRP7A
CD36
CD37
TXNDC9
CMC1
POLR3E
POLR3B
POLR3C
TXNDC5
GPAM
SPG21
LOC100130075
GSDMD
LINC00426
SYCP3
GRAP2
CUL9
EIF4ENIF1
GLO1
WDR61
WSB1
TRIM28
PNKP
CLCN3
CREB5
CREB3
CREB1
TRIM23
PER1
GDF15
SLC15A4
FAM65B
DNAJA3
ORMDL3
ZNF295-AS1
FCER2
MIR155
MIR152
KAT7
LINC00339
GLT1D1
SIRT1
FAM71B
CSF2RB
PMS2CL
SLBP
PNRC2
GBA
GAPDH
C11ORF24
SLC31A1
IFNGR1
ZFP91
KANSL1-AS1
CMIP
LINC00935
ZSCAN2
THEM4
SRSF1
USP48
PPM1A
EGR2
EGR3
MZB1
ZFP36
USP42
PRLH
HLA-DQB1
ANXA11
SMEK1
CISD3
PRKAB2
PRKAB1
HSPA4L
MIR4513
MRPL4
C14ORF159
TIPARP
MRPL1
PTPN3
PTPN2
PTPN7
PTPN6
PPP1R11
DDR2
AHCYL2
PSD
LRCH4
C10ORF99
MS4A14
AGBL5
BAG6
KMO
SAP25
CTDP1
RPS7
ADAMTS13
SNORD1A
SNORD1B
PPP1R18
CHMP3
RPL36AL
CYBRD1
MIR24-2
RPS9
CD79A
DENND3
ATXN1L
CTPS2
GMFG
MIR4659B
DEF8
PPAPDC1B
PSMA2
PSMA3
CYB561A3
TMEM205
DSG2
IFI16
ATAT1
SLC6A16
HMGCS1
NEMF
COL4A3BP
FBXO43
SF3B1
SH3BP5L
SRM
GUCD1
GALC
FAM53C
CP
FSCN1
SNORD17
AKIRIN2
MYL12A
EIF2AK3
TDG
TAPBP
ATAD5
AGPAT3
AGPAT2
AGPAT1
SCARNA14
RCSD1
RILPL2
CSNK2B
C15ORF27
PAIP2
MIR4280
MIR4285
HILPDA
SMCR8
MIR4738
TMEM156
MIR4734
ANGEL1
LRRC28
SEL1L3
TIMM17A
GCNT1
PCYOX1
RPL27
NUF2
RPL23
RPL22
ATG3
SLC35B2
SLC16A13
RGS3
LOC100133669
PRRC2A
APMAP
CALHM1
PIGG
SERTAD2
PIGO
TMEM194A
SERTAD3
PIGV
MIR548C
PIGX
SPAG1
TMEM72-AS1
RMND1
KLHL6
ANKLE2
PPP1CA
BBIP1
LOC151484
CCDC173
CCDC174
ABHD8
PDK2
RDH10
LNPEP
WBP2
NAB2
SEC61A2
WBP4
TM2D2
TM2D3
ZFAND6
ZFAND5
GHRH
ZFAND3
WDR5B
CREBL2
SLC39A13
SMAP2
MIR4514
CEP120
RBPJ
SESN3
MED12
RSBN1
HSP90AB1
SNRNP35
PFKL
PTP4A1
PTP4A2
CREBRF
PPP1R16B
ZSCAN20
C21ORF49
BLNK
DDIT3
DDIT4
TDRD3
CD22
MIR3202-1
IFI35
CD27
COL19A1
IFI30
NKRF
LOC100289361
ATG2A
URI1
NKIRAS2
NKIRAS1
TWF2
ADAM2
PCNA-AS1
KIAA0586
MAF1
MBTPS1
ADAM8
SPG20OS
ATP6V1G2-DDX39B
C19ORF24
CYTIP
CCNI
VPS72
TRIM38
ANXA2R
RASSF1
RASSF2
RASSF5
HOXC6
LPPR2
HCST
RSAD1
CHD1
CHD3
JMY
CHD4
LRRK2
PLEKHJ1
SCD
MIR141
MNT
CAP1
LOC100506713
GATA3-AS1
NGRN
FLYWCH2
MRPL15
TTC3
NEDD9
MRPL18
RHOQ
RNF43
CYP1B1-AS1
ARPC4
POLR2E
RHOH
C1ORF148
MFSD7
POLR2B
RHOA
ACO2
LINC00926
ANKRD28
TMEM66
KDSR
PRDM10
FAM47E
TMEM68
DENND5B
OSER1
CCNK
RNF122
DDA1
KDM1A
METTL21A
MIR103A2
C14ORF169
PAXBP1
NCOR2
MIR1227
BTG2
BTG1
ZNF627
LOC100131289
MDP1
NFKB2
LOC407835
RAP2B
BCL2L2-PABPN1
SIAH1
HIST1H1T
HOXC5
ZFP36L1
ZFP36L2
GGA1
GGA3
TMEM120A
HIST1H1A
B3GALNT2
SOS1
MIR148A
MEIG1
TACC3
ZNF485
PSMB9
PSMB7
DBR1
TMEM230
PSMB1
LPXN
ZNF318
CAB39
JUND
HIST1H2AM
LOC285696
HIST1H2AJ
HIST1H2AE
HIST1H2AD
P2RX5
LY75-CD302
HIST1H2AC
STX18-AS1
SNORD22
SNORD25
SNORD27
SNORD26
PRPF19
SNORD28
HIGD1A
KCNK1
CRY2
SULT1A4
NACC2
ACOT13
ADRM1
SH3KBP1
VPS13C
SIN3A
MIR4727
MIR3689D1
TRAF3
TRAF4
DKFZP434I0714
SCAF11
GTF2H3
NUP160
VTI1B
MIR4729
MIR221
LRRC56
TVP23A
KAT6B
ILF3-AS1
DENND1B
ABCC10
REPIN1
PCDH8
NICN1
RPL36
RPL35
PMVK
LMNA
GRIN2C
GNA15
GNA13
EMG1
MIR142
IL3RA
ATF7
TBC1D10C
ATF3
PRKAR1A
TAP2
BUB1B
INVS
IL6ST
CCDC147
PPWD1
TM7SF3
ABHD13
EEF2K
BLOC1S6
BLOC1S5
SMG6
SMG1
COMMD6
FAM114A1
ZNF585B
WEE1
CDKN2AIP
B3GALT4
NPR1
ZMYM1
SLC38A1
SLC38A2
SRFBP1
MDFIC
PCBP1
BCAT1
OSBPL9
NEUROG2
CHSY1
JAK2
GTF2F1
ARID5A
VPS9D1-AS1
TUBB4B
MIR4505
SNRNP25
ARHGAP15
ARHGAP10
ZSCAN12
STARD4
YBX2
TP53INP1
CD1C
RRP1B
DCAKD
RLN3
CELF2
CELF1
HNRNPUL2-BSCL2
MIR3189
MIR3188
GPR137C
STIP1
TMEM132A
WDR43
BHLHA15
WDR46
PVT1
NAIF1
C19ORF35
CDC25C
H3F3C
H3F3B
TBC1D25
TBC1D24
GTF2I
DPY19L4
ALPK1
MAPK1IP1L
CXXC5
TTC9
DST
CD164
SENP2
SENP1
OCIAD1
ING4
DSE
CENPBD1
DNAJC8
MB
MIR602
DNAJC7
MAGOHB
BHLHE40
WDFY4
WDFY1
FLJ21408
PTPRVP
ZNF827
ACP5
C5ORF28
SDCCAG8
GLA
RAP1A
BCLAF1
ZNF830
NAB1
FSBP
KIAA0947
MAP3K5
SNORA60
EFHC1
LHFPL2
NCOA3
NCOA1
ITPRIP
NCOA7
FLJ10038
TMEM18
FAM194A
EEF1A1
ELL3
ELL2
BSCL2
SETX
RNF157
FLJ43663
ZNF83
CEP44
FRMPD2
SLC27A5
STARD3NL
SREK1
IL2RB
TBCK
TPCN1
GTF2IRD1P1
RAB33B
MSGN1
LMO2
IL21R
TBCC
GEMIN7
GEMIN5
MIR3654
LOC100130348
TRPV3
PBRM1
CHAF1A
EBI3
PRKD2
MIR3652
AP5B1
CHMP4A
NARG2
ERF
CBLL1
ZNF490
C12ORF79
MIR1236
PARM1
DDX17
HERPUD1
CDK19
LPIN2
PMPCA
TOB2
MIR548AV
CDK13
SRRT
CDK16
CDK17
MIR548AN
TMEM55B
GZF1
KLF1
NDNL2
TMEM222
TRA2B
N4BP2
HEATR6
PAN3-AS1
PTEN
MRPL42P5
HTATSF1P2
SFSWAP
MMP28
KLHDC7B
MMP21
DEDD
MGC2752
TLR8-AS1
KLRK1
SNORD37
BTRC
TMEM109
SNORD30
SNORD31
EEA1
PET100
SLC1A4
PPP3CA
SLC1A1
TGM1
GRHPR
MIR4750
TGM4
MIR4756
MIR4758
DHTKD1
DCTPP1
LRRC47
IKBKE
MIR1244-3
MIR1244-2
MIR1244-1
TMEM175
MARCH9
MARCH8
ENTHD1
GNL3
RNF5P1
IFNLR1
B3GNT7
B3GNT1
PEA15
SLX1A
MDM4
EIF3B
SLX1B
MAN1A1
FADD
ARMC10
MTMR6
ARMC12
MTMR4
GINM1
LOC100128682
NABP1
CCNL1
CDKN2C
TSC22D3
CDCA5
C9ORF173
FCHSD2
CCDC151
CCRN4L
CCDC159
WRAP73
SDE2
C11ORF1
SLC2A8
SLC2A7
SLC2A5
CSTF2T
SYK
PLAGL2
MESDC1
MESDC2
NFATC3
NFATC4
CCL4
CCL5
LOC283214
NCSTN
FAM73A
MTDH
EXOSC4
DNASE2B
MADD
TCP11L2
KPNA5
NID1
TACSTD2
DLGAP1-AS1
NOLC1
TCTE3
MANSC1
MIR3194
MIR3190
MIR3191
MIR1910
EME1
LINC00690
FBRS
ATP6V0A1
DEPDC5
VPS52
ALKBH4
TOR2A
RALA
NAT10
TEC
TRNAU1AP
SCYL3
RCOR3
RCOR1
TIGD2
ATR
LOC100289230
TIGD6
PDE11A
SSSCA1-AS1
DNAJB9
CYP1B1
SNORA5A
DNAJB2
SNORA5C
HFE2
OXSM
DNAJB4
CFLAR
AMDHD2
TTC26
DOT1L
GORASP1
PATL1
MIR186
HNRNPA0
KDM6B
MRPS18B
RUNX1-IT1
LIMD1-AS1
ENO3
CITED2
S100PBP
NPAT
TAOK3
CHAMP1
LIME1
FAM65A
NIF3L1
GRIK4
OIP5-AS1
CDK1
C1ORF234
LPAR5
PTK2
PNPT1
MGLL
MSH5
LIMS1
VAV3-AS1
HMGCL
GAL3ST2
OR14I1
SEMA6A
RERE
INPPL1
PKI55
ATG16L1
ADCK4
SUN1
HSPD1
LOC100130357
LY86
RLIM
DNAJC18
AMD1
MATN1
KCTD21-AS1
MIR877
COPE
PRKCE
MS4A6A
HIST1H3A
RER1
HIST1H3G
HIST1H3D
LMAN2
HIST1H3J
FFAR3
UCP2
UCP3
ENDOU
WDR75
PFKFB3
FAM195A
ACKR2
ACKR3
TYMP
ZNF791
TWISTNB
GPR132
C1ORF186
FKBP14
UBE2J1
MIR5587
FBXO17
ATF7IP
PPIL3
PPIL6
GGPS1
RAD17
PANK3
CWC25
MIRLET7F1
PPP1R3E
SNORD48
PPP1R2
CCDC97
RNPEPL1
CLK2P
PET117
SNORA29
NUP210
SETDB1
SETDB2
LUC7L2
CCDC77
MIR4744
DEGS1
FOXN2
PPP1R37
RPL15
SH2D2A
PRR14L
MIR4647
C16ORF91
SETD3
FLJ44313
TMEM107
FNDC3B
MIR5696
PCYT1A
NME1
NME2
CXCL9
ERCC6-PGBD3
SPEN
ZCWPW1
PRSS22
TACC1
FLJ30403
CSRP2BP
DAPP1
AKNA
EPB41
LOC100506639
MATR3
CREB3L4
SNORD111
AP2S1
PCNXL3
AHNAK
DCTD
AFF3
VPS37B
AFF1
CARD8
RRM2B
C15ORF53
CLUH
PDCL3
KIAA0196
ERP27
LOC151475
LOC100507173
CCM2
UBA6
UBA3
UBA1
LOC100507463
GBP4
ASB7
C21ORF91
NAA15
DSCR9
CDHR2
ST8SIA4
C12ORF4
DSCR3
HIVEP1
LOC147646
SHQ1
NRROS
WNT10A
UBE2S
RPAIN
AGFG2
AGFG1
LIPT1
LSM2
SEC14L1
ILK
RPS15A
EHMT1-IT1
PTAFR
UPF2
SRGN
PHTF2
HLA-DRB1
SIK1
SIK3
MTG2
BMP2K
MTG1
TMSB4X
RAB22A
CNPY4
PDCD4-AS1
PPCDC
NDUFA4
JUNB
RABEPK
PLEKHM3
FLT3LG
GPR61
GMEB2
UBE2M
CD180
GPR68
IL19
TBL1XR1
C1ORF210
PPM1M
IL15
IL16
PRX
STX11
STX10
IL4
PPP1R15B
GPAA1
STX16
STX18
ZPBP2
HIST1H2AH
LOC284632
UBE2B
SNORA42
FOXD2-AS1
IL23A
EIF1
TTF2
BIRC2
COX6A1
IL23R
CMAHP
GNN
ANKRD10
KLF13
ARPC4-TTLL3
KLF10
KLF16
CBR4
TMEM37
DPP9
P2RX7
MIR574
PCNA
SLC44A1
CEP68
TPST2
ANXA4
ANXA6
PDCD4
MIR26B
MIR550A1
MCM5
MCM3
MRPL38
HLTF
DUSP12
SQSTM1
BCL2L13
TOP3A
GGNBP1
POGZ
SNORD29
GSTCD
NDUFS3
NDUFS5
NDUFS6
ISY1-RAB43
TMEM167B
COQ7
TSR3
ILF3
LOC100506801
ZRANB2
ELOF1
SEC24B
THAP9-AS1
SBF2-AS1
CHMP2A
DHX16
ATP9B
MS4A8
MDS2
MS4A7
MS4A1
ZNF141
NHLRC2
ZNF142
MUM1
CCDC102A
DENND2D
ZNF146
RXFP3
RXFP4
GSE1
MICAL1
LOC145474
SUSD3
GPR107
LYN
SLC26A11
MPEG1
LOC100271836
BRICD5
TGIF2-C20ORF24
C1ORF127
STK4-AS1
MIR5087
LY9
FAM221B
LOC100507194
LSG1
KCNN3
KCNN2
C12ORF40
SEC23IP
TRAF3IP2-AS1
OR2T2
NACC1
CCR1
SNORD52
PKIG
PKIA
TLR1
TLR6
BTBD19
RNF4
RNF5
ZNF562
H2AFJ
SLC19A1
ZNF211
FOXK2
MIR5680
TRAF1
NFKBIA
CCDC69
NFKBID
MIR4772
NFKBIZ
TMEM119
TRAPPC2
CLTA
LOC100505478
CLTC
TFAM
ARID4B
NGLY1
TMEM116
DPEP3
NMD3
C17ORF98
HAUS8
PLAC8
AMER2
UBE3A
UBE3D
SLC35A5
LOC653712
SLC35A2
POFUT1
UBXN1
LOC646329
TMPRSS3
FAF1
EID1
CXORF65
SNORD101
SNORD100
HIST1H2BF
CLDND1
SNORD105
LOC100506207
HIST1H2BC
SART3
ADIPOR2
COL6A4P1
MIR4316
CMSS1
HIST1H2BK
SLC25A40
ABCE1
TNFAIP8
TNFAIP1
MAP7D1
TNFAIP3
PAK1
ELOVL6
TOX4
TOX2
NUP155
ACTR8
ACTR6
IPO4
XPNPEP3
ACTR3
ZNF674-AS1
FYTTD1
KIAA1614
MYO1G
LMBR1
CNR1
RMDN2-AS1
MSL2
RRH
POLDIP3
MIR3689C
GCN1L1
MAPK1
MAPK6
MAPK7
GTDC1
DUSP4
LOC606724
FOXN3
DUSP1
SGPP1
DUSP2
LYL1
COPS6
ATP8A1
ANKRD34A
C22ORF15
NUBPL
BCOR
BCAP31
MIR4420
RPS10-NUDT3
XRCC6BP1
ADTRP
VPS36
C8ORF46
BLOC1S5-TXNDC5
SYNGR2
HCG11
ACTRT3
PITPNM1
KCTD2
NDUFA7
LRRC25
MIR27A
HSPA1B
HSPA1A
EPB41L2
GPR56
GPR55
ADAM17
CD63
CARNS1
HSPA1L
DGKZ
HCFC1
C1ORF200
LOC388282
LAMB4
RAB4B-EGLN2
RFTN1
CAPN10
MIR200C
DGKA
SNORA33
SNORA31
SNORA30
SNORA37
PTPRA
SNORA39
SNORA38
ZNF324B
AAK1
USP11
USP15
SSBP3
SSBP2
PACS1
PACS2
SBNO2
USPL1
GFI1
NEK1
RGL2
TXNDC12
ZBTB41
UPF3A
MIR661
ZBTB45
TLCD2
FABP5P3
SYNPO
CRKL
ADAM22
FFAR1
CPSF4L
POGLUT1
CXXC11
SMARCC1
FDXR
SEMA4A
TYK2
MT1L
BYSL
INE1
KIR3DX1
AMZ2
SUPT5H
CTAGE5
MRPL54
NAPB
NAPA
GDNF-AS1
FOXN3-AS1
ARHGEF12
SF3A2
TRIQK
LARP7
ALOXE3
LCN12
LOC100505545
KXD1
FXR2
IQCG
IQCD
MUC17
IQCH
DDX49
DDX42
DDX47
LMLN
ANGPTL6
GPBP1L1
SAMSN1-AS1
GPR114
STK38L
ZNF770
SRSF10
C12ORF73
C12ORF75
RASGRP4
C12ORF77
DSTYK
CDKN1B
CDKN1A
UBE2D3
SNORD65
SAMSN1
C9ORF69
CHCHD3
TANK
APOM
RNASEK-C17ORF49
OVCA2
UBXN2B
UBXN2A
ARID2
ZNF512
TRPT1
ZNF511
ZNF516
GDF11
CCDC59
KCNQ5
LHX2
ZC2HC1A
BLM
PPP1R10
MMACHC
MIR612
BLK
ZMIZ2
HCK
RTTN
GABPA
KIF3A
PSIP1
C17ORF66
ZNF24
GRB2
FBXO34
EMC9
EMC8
FBXO31
FBXO32
EMC2
EMC7
EMC4
SMC5-AS1
SMG9
OTUD4
MBOAT7
REL
AKAP11
SH3BP1
SLC25A52
SLC25A51
SMC3
LOC100506499
P2RY11
P2RY12
CDC37
DYNC1LI1
S100A9
SFR1
LONRF1
DBP
JARID2
AIP
LTA
LASP1
ALG12
RIOK2
ARID5B
APBA3
NAA35
LOC100129726
NTN3
TP73
KLHL7-AS1
LOC285740
ATAD2B
LMOD1
DNAH8
SPCS1
LOC100289511
ARL8B
GPD2
C18ORF32
EMID1
MIR301A
ALOX5AP
WDR81
LOC100129269
PIAS4
ZNF367
RS1
HLA-DRA
ATP13A1
MIR4437
MIR4434
VPS29
SSUH2
CXCR3
CAMK2D
SKA2
PGP
CXCR4
ZNF366
PRKRA
LRRIQ4
SCIMP
MYBPC2
NDUFC1
PAN2
TLDC1
LOC390660
COA1
MREG
ADAT3
EBAG9
PDE12
DMXL2
DMXL1
SLX1A-SULT1A3
ARMCX4
CEPT1
E2F8
STK3
TRIM7
ACBD5
MGAT4B
PPP1R13L
BZW1
EEF2
SNORA20
SNORA21
LINC00959
SNORA24
TUSC2
GSTA4
RPGR
TMC6
SAV1
TIGIT
IZUMO4
TNRC6B
TNRC6A
CCSER2
ARHGEF7
DYNLT1
ARHGEF3
ARHGEF1
PXT1
MKLN1
RNF207
PA2G4P4
IFITM3
IFITM1
RNASEK
CENPJ
IFITM5
PSMA6
CENPE
CENPC
CENPB
REV3L
SEC24A
SSH3
SSH1
KIFC3
KIFC1
SLC41A2
LAMTOR5-AS1
CSF1
PLEKHA4
LOC440600
MRPL40
CYLD
GAA
MRPL44
HCRTR1
ACTB
PLEKHA8
WNT2B
STARD13
PVRIG2P
KLRAP1
ZNF692
ITGB2-AS1
ZNF697
MIR2278
ATP7A
DHX35
NEK6
SAMD4B
BMF
ARHGAP17
U2AF1
ADAR
NEK8
MIR330
GATM
CDC42BPG
FAM129C
MIR339
SNORD58A
SNORD58C
SNORD58B
ZNF184
C12ORF61
WDR90
BUB1
TPT1
C12ORF65
COQ10B
TIFA
RNASEH2B-AS1
CNGA1
MLF2
MIR4736
SHF
MIR1307
BLVRA
C9ORF91
KLRG2
MIR3689D2
DNAH1
MTHFD2
TBP
SH3TC1
LOC286190
ZNF821
MGC45922
ZNF500
MCM2
CTSZ
TMEM134
R3HCC1
CCDC47
TMEM138
C10ORF128
GPBP1
WDHD1
RPL41
INTS12
INTS10
FAM167A
TNFSF14
CDKL3
DUSP10
TBX10
LOC100287015
USF1
FBXO24
RANBP1
PUS1
MACC1
RALGDS
FGD2
SIPA1
SEC31A
AIM2
AGAP2
HSP90B1
NUTM1
TSPO
UHRF2
RC3H1
STXBP2
FAM43A
ARNT
HHLA2
PIP5K1A
STX5
STX4
STX6
SLC23A1
SLC23A3
PUM1
RPS3A
SLAMF7
CKAP2L
PHF12
GLCCI1
KIAA0232
RNASE4
LOH12CR2
TRMT2A
GTF2A1
ECE1
F13A1
TIA1
IL18BP
UBN2
IQGAP2
YWHAZ
RAVER1
HNRNPUL2
ARHGAP42
NAA40
MTMR10
NDUFS2
EVC2
CDYL
AURKA
AURKB
NOD2
SERPINE3
EZR-AS1
CRLF2
PANK1
ZBTB1
GTPBP2
ZBTB4
CDC42EP3
NR4A3
NR4A1
CD27-AS1
MGAT1
CASC1
MGAT3
MIR22HG
MGAT5
HRASLS2
TUBA4A
TUBA4B
GNB2
PXMP4
CHST11
ATP1A1
CSTF1
CSTF3
ILF2
TRIM34
MIR4796
KCNIP2-AS1
BPTF
ACADVL
RAB4B
NDUFB9
NDUFB8
GNPTAB
AMICA1
AGER
FCHO1
FAM213B
KIAA1919
RAP2A
CCNT2
GPR35
KIF2C
STK19
TPD52
C1ORF228
LOC728431
CBFA2T3
ATP6AP2
IRF2BP2
STAP1
CLN3
ZC3HAV1
CLINT1
TNFRSF8
HCG9
AUP1
C4B
VRK2
LINC00944
WNK1
IRF2BPL
LOC391322
[truncated: 1,245 more rows]
