# Supplementary material for: Identifying Network Perturbation in Cancer
Source: PLoS Comput Biol. 2016 May 4;12(5):e1004888. doi: 10.1371/journal.pcbi.1004888 (PMC4856318; doi:10.1371/journal.pcbi.1004888)
Supplement: S1 File — (ZIP) [file pcbi.1004888.s001.zip › files/tf_data/GM12878_15k_enh/PML.csv]

UBE2Q1
RNF10
RNF11
REM2
MZT2B
ZNF709
ZNF701
ZNF707
ZNF706
ZC3H10
ZC3H13
RNF115
ZC3H15
ZC3H14
SPN
RNF111
ZC3H18
GRIN1
DHX8
LOC441204
XPC
SP1
GRINA
SP3
SP4
SPPL3
GOLIM4
RAB40C
RAB40B
TMOD4
COL7A1
KLLN
SPPL2B
NSL1
UGCG
ATP2A1
ATP2A2
NOP2
ITGA4
RIT1
ITGA7
CXORF40A
DENND4A
DENND4B
SWAP70
C17ORF49
UFSP1
UFSP2
LOC100652772
FBXL13
FBXL12
CYP27B1
FBXL17
FBXL19
FBXL18
GHDC
TPRN
FAM212B
CHST2
CHST7
BCL2A1
ITGAV
ITGAL
FAM134C
ITGAE
FAM134A
SMAD7
AFTPH
SMAD3
MUS81
LOC100506054
IGF2R
ABHD14B
FLJ16341
PLRG1
CKS1B
GATM-AS1
MIR3620
TCEA2
BFAR
CCDC116
CCDC114
CCDC115
CCDC113
CCDC110
CCDC111
LEO1
ATP1A1
MGRN1
SPHK2
IPO11
TERF2IP
CPEB2
ZNF780B
FRG1
IFT80
MIR4530
LOC100289495
XPA
ATG4C
ATG4A
CFI
PNP
ANKFY1
TPT1-AS1
PNN
CFP
DYNLL1-AS1
HAMP
SIDT1
SIX4
SIX5
MR1
LINC00309
CNPY3
COPG2
SHOX2
CHFR
SMDT1
TIGD1
RFX7
RFX1
RFX3
APC
UQCRC2
XPNPEP3
GGCX
ADNP
ZNF57
KHDRBS1
TRAPPC4
DPYSL2
NCBP2-AS2
CKLF
PMS2P4
PRR7-AS1
KDM3B
KDM3A
TMC6
APIP
TMC1
EIF2B4
TMC8
PRKAR2A
QPRT
RSPH9
TMEM14C
TMEM14A
CFLAR
LURAP1
NLGN2
LRSAM1
NUP107
KIAA0020
TMEM145
MIR4709
MIR4707
HLA-DPA1
VMP1
FER1L5
ZNF559
ENTPD3-AS1
ZMAT3
ZMAT2
ZMAT5
NR1D1
MYBL2
ZNF3
ZNF8
RPS14P3
MYLK-AS1
RAC1
SBDS
VCP
AP2A1
PBX2
PBX3
NSUN3
NSUN4
NSUN6
TUBG1
HIST1H4K
TARS
TIMM44
PAGR1
RAD9B
RAD9A
ERGIC1
MIR3165
S100PBP
B3GAT3
LOC728537
CALM2
CALM3
TTC30B
CALM1
RNU6-28P
GSDMB
GSDMD
DLGAP5
C19ORF12
FBXL14
OIP5
CLCN3
CLCN2
CLCN7
CLCN6
INO80B-WBP1
BRD2
DNAJA2
DNAJA3
PTPN18
LRRFIP2
PTPN12
PTPN11
MYCBP
GALR2
LYAR
C7ORF49
CSF2RB
MRPL24
MRPL20
MRPL22
LRFN4
GAB3
LOC100506844
SNORA81
ZSCAN9
SNORA84
ZNF850
SRSF5
SRSF4
SRSF1
MSMP
MZB1
SRSF9
MAP3K7
DNAJB11
HLA-DQB1
DNAJB14
RNF138
RNF139
CISD3
CLNS1A
SUPT20H
GID8
ZNF581
ZNF580
C14ORF159
TIPARP
ZNF584
ASUN
PSD
CAMKK2
MYO1G
MYO1C
RPL36AL
DENND6B
LOC100652758
CTPS2
PGBD1
SULT6B1
LY6G6C
LY6G6D
PPAPDC1B
LY6G6F
ATAT1
TSSK6
SRC
NEMF
SRF
TSSK3
SRI
SRL
SRM
SRR
LGALS2
LOC399715
EIF2AK3
TDG
MYO19
NMI
HILPDA
C1QTNF9B-AS1
KIAA1524
LRRC23
MPDU1
LRRC20
LRRC29
LRRC28
TIMM17B
GCNT1
SNORD45B
LPCAT4
MID1IP1
PIGG
PIGL
PIGM
PIGN
PIGO
TMEM194A
PIGS
PIGU
PIGV
PIGW
PIGX
RMND1
ANKLE1
TAX1BP3
ANKLE2
SRRM1
CCDC171
SRRM2
SUN2
PDK3
EBP
LNPEP
SEC61A1
SEC61A2
TM2D3
MIR193A
ZFAND6
PUF60
ZFAND3
SLC39A13
MIR4513
SLC39A11
MIR4515
MIR4514
MIR4519
CEP120
FNBP4
RSBN1
EIF1AD
ARHGAP22
ARHGAP21
ARHGAP27
ARHGAP24
HHAT
DDIT4
MTX1
LOC284889
NKRF
MIR451B
ATG2A
ATG2B
DR1
FEM1B
SWT1
FOXM1
RASSF1
PTOV1
PTPMT1
RASSF5
RASSF4
VMO1
LPPR2
DBIL5P
CHD1
MIR639
MIR638
CHD8
MIR141
MIR636
MIR631
CAP1
MIR632
NPC2
NPC1
LINC00324
TTC1
BHLHA15
PIKFYVE
PRKCE
CAPS
DAG1
EFHC1
CAPG
TPRKB
ETHE1
MPG
PLSCR3
PRDM10
CHKB-AS1
RER1
MPZ
HIST1H3G
MCPH1
KDM1A
KRIT1
QRSL1
FCER1G
CKLF-CMTM1
DNALI1
SRD5A1
HELLS
ZFP36L1
ZFP36L2
GGA1
GGA3
LOC100507250
TSNAXIP1
ADH5
GJC2
PFKFB1
PSMB9
PSMB8
PSMB7
ZNF131
PSMB5
PSMB4
PSMB3
PSMB2
PSMB1
FAM195A
TMA7
HDHD3
SPG7
RMI1
RMI2
CORO7
SNORD21
SNORD20
SNORD23
SNORD22
SNORD25
SNORD24
SNORD27
SNORD26
SNORD29
SNORD28
MLH3
KCNK1
MLH1
LTN1
ACOT13
VPS13B
MIR4727
MIR4723
PPAN-P2RY11
SCAF11
TMEM165
FOXN2
REPIN1
NICN1
PMVK
GRIN2C
NOL8
TAP1
TAP2
IL6ST
CDC73
R3HDM1
C15ORF39
LMBRD2
WEE1
BCAT2
BCAT1
LINC00441
ZBTB33
SMIM15
DBNL
AKAP1
AKAP2
AKAP3
AKAP9
EIF2A
RLF
RRP1B
HSP90B1
MIR3189
MIR3188
FAM64A
NAIF1
H3F3B
C19ORF38
CCL27
ALPK1
MAU2
PHRF1
CUX1
BRF2
CYSTM1
FSIP1
DNAJC8
DNAJC9
CAMSAP2
DNAJC7
DNAJC1
DNAJC2
DNAJC3
PTPRVP
RRP15
RALBP1
RAP1B
C7ORF55-LUC7L2
ZNF830
SNORA68
SNORA69
ZNF837
SNORA64
SNORA65
SNORA66
MIR16-2
SNORA60
SNORA61
SNORA62
SNORA63
FAM91A1
RNF151
NUGGC
CTF1
IL2RB
ZFYVE20
ZFYVE27
TPCN1
RAB33B
SLC17A5
SLC17A7
MDH1B
SETDB2
PDDC1
CHMP4A
CHMP4C
CDK19
TOB1
PMPCA
TOB2
CDK12
CDK13
CDK16
CDK17
MIR548AN
GZF1
PIP5KL1
ZNF302
P2RY8
FAM216A
MMP28
SEC61G
SEC61B
MTERFD2
MTERFD1
TFG
TP53TG1
TOMM34
C16ORF95
NCL
CTNNBIP1
LRRC41
LRRC40
LRRC42
LRRC47
LRRC46
LRRC49
LOC284648
B3GNT7
FNDC8
B3GNT1
TSFM
B3GNT8
TEX22
GINM1
TBCCD1
HLA-DRB1
HLA-DRB5
CCDC151
GUK1
CCDC159
WRAP73
MTCH2
CXCL9
TIAL1
FUBP3
FUBP1
CEP104
YJEFN3
SAP30
C21ORF67
CNTROB
MANSC1
MIR1914
EME1
FCF1
ATP6V0A2
TBC1D1
ATM
SMPD4
ATR
HAAO
BRIP1
ZSWIM8-AS1
RPL36A-HNRNPH2
ATP5A1
HFE2
AAMP
HYPK
TTC25
PATL2
TTC23
U2SURP
ENO1
ENO3
SYCP2
NPAT
TAOK2
TAOK3
CNOT6L
ACOX3
ACOX1
NSMCE2
CBX3P2
PTK2
PTK6
RABGAP1
SERGEF
DAGLB
RCSD1
GAL3ST3
GAL3ST2
ODC1
ATG16L1
ATG16L2
BCDIN3D-AS1
ARHGDIA
NANP
NANS
KCTD21-AS1
MIR877
ENDOG
AP2S1
CES2
EBF1
FFAR2
FFAR3
LMNA
FFAR1
DDX23
DDX21
DDX20
DDX25
C1ORF189
RPL32P3
C1ORF186
SAC3D1
FKBP14
FKBP15
UBE2J1
UBE2J2
FBXO11
FBXO17
FBXO15
GGPS1
SNORD48
SNORD43
TRUB2
SNORD47
RNPEPL1
PARD6A
SNORD44
PLA2G6
GDPGP1
ERBB2
MIR4741
SNORD42A
MIR4745
MIR4749
GALNT5
CCDC78
TMEM109
HIST3H2BB
SNORD4B
SNORD4A
TMEM107
TMEM104
C17ORF85
SPEN
ZCWPW1
CXORF56
PAIP2
LOC100506639
TIMM8A
KIAA0195
AHNAK
C15ORF57
UNC50
LBX2
LOC151475
CCM2
CCP110
IMMP1L
SPICE1
MEF2BNB-MEF2B
GNAS
C12ORF4
C12ORF5
DSCR3
PTCD1
GNAL
AGFG1
ASNA1
RPL18A
EHMT1-IT1
VPS45
BCAP29
CNPY4
NMNAT1
RPL36A
PPCDC
PLEKHM3
VPS4A
VPS4B
GMEB2
SLC43A3
C17ORF59
RRP36
C17ORF58
SZRD1
RIPK2
GPAA1
MOGS
SNORA44
SNORA45
SNORA42
SNORA43
SNORA40
SNORA41
SPDYE6
SNORA48
INSR
HIST2H2BF
HIST2H2BE
KLF13
ARPC4-TTLL3
KLF10
KLF16
FGGY
SLC44A1
ZBTB7B
MIR26B
PCNP
PCNT
CD99P1
C14ORF119
PCAT6
RPA1
C1D
NDUFS1
REC8
NDUFS6
ISY1-RAB43
COQ5
COQ4
LOC100506804
LOC441009
ILF3
ILF2
ZRANB2
FAM132A
CHMP2A
ATP9B
HBZ
TPX2
DENND2D
LIPT1
WHSC1L1
MICAL1
PHC2
GPR108
BRICD5
C21ORF2
UBE2G1
STK4-AS1
SAFB
ZNF367
LOC654841
FAM218A
H2AFV
H2AFX
TMEM189-UBE2V1
RNF6
RNF5
H2AFJ
NCAPG2
PPP1R21
CLTC
LRRC61
NGLY1
NMD3
LOC653712
EPM2A
FAS-AS1
FAM118A
FAM118B
SIK2
MAP7D1
ACTR8
ACTR3
ACTR2
RECQL5
GPANK1
LOC100133315
CNR1
CNR2
FOXP4
POLDIP3
POLDIP2
MIR3684
LOC606724
ANKS1A
YTHDF3
PPOX
SPERT
ACTRT3
PITPNM1
CDIPT-AS1
ADAM10
ADAM17
ADAM19
LOC100506325
CPNE8
CPNE3
CPNE1
RAB4B-EGLN2
DNMT3A
U2AF1L4
NDEL1
SNRPB
RGS9BP
GPR62
ZDHHC16
PRKAG1
HIPK3
LEMD2
NCAN
NAPA
YAF2
LARP7
LOC100507217
RPSAP9
DDX49
DDX41
ZNF175
DDX42
LMLN
PTEN
PLTP
ELAVL1
CDKN1B
CDKN1A
UBE2D2
UBE2D3
SNORD65
SNORD61
SETBP1
SNORD63
SNORD69
SNORD68
APOM
FIS1
CCDC51
FOXJ2
FOXJ3
SNORD91B
SNORD91A
CCDC58
CCDC59
MIR4766
TMEM128
MIR4765
STX18
NUFIP2
NUFIP1
PREPL
C17ORF66
LOC654433
SLC35B1
FBXO36
SLC35B2
FBXO30
FBXO31
USE1
FBXO33
FBXO38
MBOAT1
MBOAT7
MBOAT4
SPSB3
HINT1
HINT2
SLC25A53
IL23A
CDC37
BIRC6
PTTG1
KIAA0513
LONRF1
JARID2
BIRC2
APBA3
CLLU1OS
EFHB
UNKL
CHKB-CPT1B
ARL2-SNX15
CMAHP
ANKRD17
RB1CC1
CCNA2
C8ORF59
VPS25
ATP13A1
GNN
VPS28
VPS29
SSUH2
RNF5P1
SKA3
PRKRA
LRRIQ4
MEF2D
ADAT3
ADAT2
E2F6
E2F4
E2F3
C1ORF234
ACBD3
ACBD7
ACBD5
PPP1R13L
SNORA20
SNORA21
SNORA22
SNORA24
SNORA25
SNORA26
SNORA27
SNORA28
SNORA29
TIGIT
IZUMO4
LOC100128233
WNT10A
FAM168A
TEX14
URB1
IFITM3
IFITM5
EIF2B2
LIPJ
SEC24D
REV3L
SEC24A
SEC24C
SEC24B
RNF19B
RNF19A
PYY
PYCRL
SNORA2B
MRPL40
MRPL47
MRPL46
MRPL44
MRPL49
MRPL48
ZNF699
ZNF692
ITGB2-AS1
ZNF697
ZNF696
ARFGAP2
TRIM39-RPP21
MIR4668
LAMB4
ATP7B
NEK6
MPHOSPH8
NEK4
COPZ2
BMF
NEK1
U2AF1
U2AF2
NEK8
SNORD58A
SNORD58C
SNORD58B
DHPS
ZZZ3
C1ORF35
MIR937
MLF2
CCDC7
CCDC9
MTHFD2
MTHFD1
TBP
NUDCD2
NUDCD1
IFI27L1
EID2B
GMNN
ADSL
WDHD1
MPLKIP
TIMMDC1
ZNF343
LOC100287015
ZNF436
ZNF346
ZNF345
ZNF432
ZNF438
RPS27A
RALGDS
NUDT13
NUDT17
NUTM1
ZW10
RSRC2
STX5
STX4
STX6
C3ORF58
RPS3A
LAGE3
LOC400684
CDADC1
ECE2
ECE1
DRG1
ARHGAP42
CLIC1
EVC2
PCBP1-AS1
AURKA
SPTY2D1-AS1
TXLNA
HRASLS2
TBC1D22A
NKTR
PITPNC1
KCNIP2-AS1
RAB4B
MIR659
MIR658
KIF2A
KIF2C
IL12RB1
LOC728431
ATP6AP2
ENSA
CLINT1
BRCA2
DMAP1
ACTL10
LINC00886
RBBP9
ADCY7
ADCY3
KIF24
RBBP5
KIF22
JKAMP
RAB42
SARNP
NUCKS1
ZACN
FAM208B
SKAP2
SKAP1
XRCC2
PITPNA
XRCC4
PDLIM1
SMURF1
SMURF2
LINC-ROR
NARS
NARR
TFRC
NARF
C20ORF96
GSPT1
MIER1
PAPD7
PAPD5
AMN1
YTHDF3-AS1
LMNB2
LMNB1
LRBA
MRPS27
MRPS23
PPP2R5D
PPP2R5E
RXFP3
PPP2R5B
LCMT1
NAMPT
LOC100129858
PRORSD1P
SNORD87
KCNA7
SNORD84
SNORD82
SNORD81
SNORD80
JMJD6
DNAJC9-AS1
JMJD8
FTL
ACACA
SLFN14
ZDHHC3
SLFN12
APPL1
APPL2
ZNF789
MEMO1
LOC100506548
CAPN15
CAPN10
COX7B
SIGMAR1
SARS2
NECAP1
NS3BP
THUMPD3
MLLT6
UVRAG
SYNJ1
GLT8D2
GLT8D1
COPG1
ZNHIT3
ZNHIT2
ZNHIT6
GTPBP4
GTPBP1
GTPBP3
GTPBP2
BPNT1
ABHD14A-ACY1
EPM2AIP1
OR7G3
BCL3
PLK1
PLK3
CLMN
PLK4
C8ORF76
LYRM2
LYRM7
STX16-NPEPL1
ZP3
KIAA0391
OAS2
IP6K1
TTYH2
STK11IP
NAPEPLD
CSNK1G2
CSNK1G3
TAF13
PCGF2
CX3CR1
TAF12
TAF11
NFS1
EXD1
ELP5
ELP3
ELP2
PP7080
CCDC87
FH
SPRYD3
SPRYD4
KLHDC9
KLHDC4
FBXL6
KLHDC2
SHBG
LOC100652999
MIR222
UBAP2
UBAP1
MIR221
ASXL1
ASXL2
ZBTB38
TMEM9B
GBA2
ZBTB32
ZBTB34
ZBTB37
SMC1A
SPATA17
TMEM91
SGTA
TRIM46
GBAS
TRIM41
PEX1
PEX3
PEX2
PEX6
IVL
NRD1
C11ORF48
ATP5I
ME2
ATP5B
GNAI2
ATP5E
ATP5D
GPR146
MPZL3
TBK1
MPZL1
AURKAIP1
AFMID
HLA-B
CITED2
PFDN1
PFDN2
PFDN5
PFDN6
WRAP53
HIRA
RIN1
TOMM20
RPS13
RPS12
RPS11
RPS10
RPS16
RPS18
RIPK1
LATS1
DDOST
CEP135
ZNF417
TSSC4
TSSC1
RRAGA
RRAGC
SSSCA1
RASA1
PTPRU
TINF2
EZR
NREP
PTPRA
AMER1
PVRIG
IFT20
LOC731424
PRRT3-AS1
CPD
GAPVD1
CYP46A1
OCSTAMP
FAM172A
UBXN7
TRIOBP
LINC00634
LINC00638
BIVM-ERCC5
RMRP
HMGN4
HMGN1
ATP6V1E1
CMC2
RAB6A
RC3H2
CRIPT
IFIT1
MIR3064
EFTUD2
MAP1LC3B
LOC100289230
GDI2
ARL5A
ARL5B
HIST1H2BD
FAM89B
ERLIN1
ERLIN2
SNORD100
LOC100130075
APITD1
WDR37
SNORD102
WDR31
WDR33
EIF4A1
EIF4A3
ABHD17A
GIGYF2
TLE3
TLE2
TLE6
FAM206A
LINC00857
LINC00854
MTFR1
ZFP69B
CDC6
PROB1
PKLR
TMEM259
TFPT
SERF2
TM9SF3
TM9SF2
NAT1
NAT6
C5ORF51
HENMT1
FAIM3
MEPCE
MFSD6L
A1BG
COX5A
COX5B
KCNC3
TMEM254
TMEM252
KIAA2026
CPSF7
CPSF4
CPSF3
CPSF2
LOC257358
MAD1L1
ACAA1
ZFP91-CNTF
TTLL5
TTLL6
LTBP3
TMEM51-AS1
ARIH1
EPS15
PSIMCT-1
SUFU
APC2
CRAT
MBD5
MBD4
MBD6
MBD1
MBD3
SUPV3L1
CMTM1
FAM126B
TRMT112
MPC2
COL11A2
MPC1
TSPAN10
TSPAN17
REXO4
SLC25A19
SLC25A17
SLC25A16
KIAA1429
SLC25A12
SLC25A11
SLC25A10
SLC17A9
EAF1
NDUFA10
CCDC11
CCDC12
CCDC13
CCDC18
CCDC19
TMUB1
TMUB2
SIPA1L1
DNAJA1
SYNCRIP
GNG7
GNG2
MIR155
MMAA
NOA1
ALG9
ALG2
ALG3
FUZ
ALG5
PDXP
RNGTT
STAM
PDZD7
ARIH2
CCNE1
RAB11A
RAB11B
GCC2
MIS18BP1
CLDN6
LINC00339
SMYD4
RTN2
IRF3
IRF7
IRF5
IRF4
IRF8
SNX29
SNX22
CLK2
CLK3
SPATA5L1
RUNDC1
SGCA
C3ORF83
ZBTB11
LOC90784
ZBTB18
TMEM150A
MTO1
DDX19A
DDX19B
SLC35F5
LYSMD1
KLHL17
KLHL18
SPATA33
MRPL28
TRIM69
MTOR
UNG
UNK
MIR20A
ITK
CNBD2
NRF1
C11ORF68
SERTAD1
SNHG17
SERTAD3
SNHG11
ARAP2
BID
LOC100130451
FAM229B
RAB12
MIR642A
CYBA
SLK
ZNF460
PHYH
ZNF461
ABCF1
MEAF6
AZIN1
LCA5
EGR3
ZNF655
TCTEX1D2
TCTEX1D4
CRLF2
CRLF3
NISCH
PRPF4B
RAPGEF6
CLDN25
MIR1292
ZNF383
POC1A
POC1B
PARK7
RORA
MST1P2
ZNF473
DMTF1
MDM1
MDM2
MDM4
SNRPD2
SNRPD1
SLTM
SFI1
LOC100132356
MIR5196
KPNA5
KPNA4
MIR5192
MIR5193
RBM26-AS1
SYNGR2
IFT46
NOP14-AS1
FRS3
HCG11
MIR92A1
GOLT1B
TNFRSF14
CRK
TNFRSF19
GLDC
RTN4IP1
SNORA80B
B4GALT1
B4GALT3
B4GALT2
B4GALT5
B4GALT7
DHRS13
SGOL1
SGOL2
C9ORF116
TNFRSF1B
FAM174A
POLR2J4
TBC1D15
VMAC
DOHH
EHMT1
ADIPOR2
ADIPOR1
MARK2
C20ORF194
CD63
NDUFA13
CD69
CD68
TPD52L2
EFCAB11
EFCAB13
EFCAB12
SRP68
WDR16
GABPA
LMF2
USP9X
ZMYND15
ZMYND12
WASL
ZMYND10
NOC4L
CGGBP1
MAD2L1BP
HSPB6
HSPB1
PKN1
PKN2
HSPB9
RHOBTB2
INO80E
INO80B
C1ORF101
FAM43A
C1ORF109
ABHD14A
AGBL5
NDUFA6-AS1
PBXIP1
LIG4
LIG1
IREB2
ISCU
EHBP1L1
FNTA
KCTD13
KCTD10
KCTD16
ZKSCAN3
ZKSCAN2
ZKSCAN5
ZKSCAN4
ZKSCAN8
UFL1
KIAA1407
SLC25A35
SLC25A36
DCP1A
SLC25A32
SLC25A39
TMEM180
TMEM186
TMEM189
FAM102B
MIR3928
HCAR3
PGBD3
TAF6
TAF2
TAF1
G6PD
HMOX1
TAF9
HMOX2
POMT2
AGPS
ALAD
ZER1
CCNG1
C4ORF33
NPLOC4
C8ORF31
C8ORF37
FNIP1
CSNK1A1
MIR4658
LGALS14
MIR4657
MIR4651
PDCD6
PSMA6
PDCD4
TCF23
LOC100128164
ARFGEF2
SERPINF2
PLEKHA8P1
VPS26A
VPS26B
SREBF2
LINC00263
SREBF1
LINC00264
CIC
KARS
SSRP1
TMEM27
IRAK1BP1
TSSK2
ZNF320
TAF6L
TATDN1
LOC100506083
TATDN3
RPIA
MTA2
LRP10
BICD2
BICD1
DOC2GP
SEC22C
BBS1
LOC339807
LOC339803
AGL
NIPA1
HCG17
PDCD10
PDCD11
ATPIF1
SLC50A1
FLJ12825
PPP3R1
LOC100130476
PPP4C
GPR183
ZSWIM6
ZSWIM7
ZSWIM3
PRND
SCLY
ZSWIM8
TMEM53
DIMT1
FAM222B
POLR3GL
BEST4
ZNF672
PRRG2
PARP16
WHSC1
PARP15
ERI2
PARP10
ACLY
EVL
ALDH3A2
EVC
CSDE1
SNORD36A
GMDS
LSS
PRSS53
MPV17
ANAPC1
ANAPC2
ANAPC7
RPS6KA1
RPS6KA5
PSMD13
UTP23
TMEM198B
MINPP1
SMYD1
GANAB
VAPA
NPHP1
ZWILCH
CTH
LOC100506713
PCOLCE-AS1
ARF1
ARF6
ARF5
ARF4
PRADC1
MYLK4
TRMT44
PQLC3
MOB4
RAB11FIP3
LRRC27
RAB11FIP1
LRRC25
METTL23
METTL20
MYL6B
NRN1L
IFIH1
HMGB2
HMGB1
KIAA1033
CHP1
SPNS1
ARL10
RAB2B
ARL15
MIR3714
FRRS1
GCHFR
PIEZO2
KIF4A
PEX14
CLIP4
PEX16
AP3B1
CD48
CD44
CD47
CD46
PSMD5-AS1
FPGS
SNX20
EIF4E2
TBL1X
RAB25
RAB28
CALR
WDR78
ACTR1A
WDR70
WDR73
WDR75
WDR74
WDR77
WDR76
LINC00893
LINC00894
PPP2R3B
PPP2R3C
NQO2
RIBC1
PRPF6
ZNF487P
GSTTP2
ZFP69
ZPBP2
C5ORF15
ARL14EP
ARRDC5
PPP2R5A
EGOT
ARRDC3
FKBP2
FAM120AOS
C1ORF127
SH3BP5
RABGAP1L
ELK1
MIR545
STRADA
STRADB
SH3BP1
FAM122A
CEP95
SUB1
ATXN7L3
AXDND1
LCN12
TRAF3IP3
ARID2
EZH2
KLC4
FASTKD1
GLYCTK
NUBP2
TRIM8
TMEM194B
PFN4
CREM
TRIM3
TRIM5
TRIM7
COX17
ANKRD13D
ANKRD13C
ANKRD13A
AIDA
C12ORF73
PPA1
WDR26
NUP62
C12ORF76
TPM4
TPM3
ETF1
FBXW9
FAM21B
FBXW2
FBXW4
FBXW7
VWA8-AS1
TAX1BP1
ETFB
SH3RF1
SMNDC1
NDOR1
LYST
PPAT
IDH1-AS1
BBIP1
LOC100132707
SNORD88B
SNORD88C
CCDC173
CHPF2
NFYC
NFYA
RABL6
SMARCA2
MIR181D
CCNI2
RABL3
MIR4638
MIR4639
MIR93
FYN
MIR3940
TOR1A
CPB2-AS1
OST4
CCT6A
CCT6B
RUFY1
OLA1
MYH7B
DPH5
SPAST
DPH7
WIBG
CANT1
CFL1P1
C3ORF43
GPAM
DCK
THRA
CUL9
EIF4ENIF1
CUL7
CUL2
CUL3
TRIM28
PNKP
TRIM25
CREB5
TRIM27
CREB3
CREB1
TRIM23
PER2
PNKD
GNPAT
ZNF510
KAT8
ZNF295-AS1
FCER2
ZFAND5
NKAP
ZNF514
GBA
DNAJC27
SP140
GAPDH
C11ORF24
LINC00938
DTD2
ARHGAP9
ARHGAP4
ICOSLG
LINC00935
ARHGAP1
LINC00936
SHOC2
TMEM79
PRLH
FLJ42351
PPP6C
ANXA11
CCT6P1
RPUSD4
MRPL4
RPUSD2
RPUSD3
ZFAT
MRPL9
ZNF611
SLC3A2
SUZ12P1
HIST2H3D
MS4A14
BAG3
BAG1
BAG6
BAG5
KMO
RTKN
CTDP1
LRRC37A3
CD79A
ATXN1L
GMFG
CBLN3
CYB561A3
SNORD50A
SNORD50B
FSCN3
FSCN2
MYL12B
GNB1L
TSTA3
RPS6KC1
SNORA67
TMPO
CAMK1D
VARS
MIR4280
DDIT3
C16ORF46
HIST4H4
NAP1L4
MAPKAP1
RGS5
RGS3
LOC100133669
PLAG1
RGS9
APMAP
PEAK1
MIR548Z
C9ORF156
LINC00652
MIR548C
CATSPERD
KIAA1143
FSD1L
C2ORF81
RDH10
RDH12
KANK1
EMC4
DEDD2
WDR5B
MIR3178
CANX
CIAPIN1
HSP90AB1
ZSCAN29
PTP4A2
ZSCAN26
UBR4
ZSCAN20
ZSCAN21
TDRD9
MRPS9
TDRD3
TDRD1
IFI35
CD27
IFI30
ABHD8
PA2G4
ABHD4
TWF1
NKIRAS2
[truncated: 4,623 more rows]
