# Supplementary material for: Identifying Network Perturbation in Cancer
Source: PLoS Comput Biol. 2016 May 4;12(5):e1004888. doi: 10.1371/journal.pcbi.1004888 (PMC4856318; doi:10.1371/journal.pcbi.1004888)
Supplement: S1 File — (ZIP) [file pcbi.1004888.s001.zip › files/tf_data/GM12878_15k_enh/POL2.csv]

UBE2Q1
UBE2Q2
RNF10
REM2
IMP4
MZT2A
MZT2B
PMM1
FHIT
ZNF709
ZNF878
ZNF701
CAMK4
ZC3H10
RNF115
ZC3H15
ZC3H14
RNF111
ZC3H18
GRIN1
LOC441204
TCOF1
NSRP1
NUP98
XPC
SP1
GRINA
SP3
SP4
SPPL3
GOLIM4
OPA3
RAB40C
COL7A1
KLLN
SPPL2A
SPPL2B
NSL1
UGCG
ATP2A3
NOP2
ITGA4
RIT1
ITGA7
CXORF40A
DENND4A
DENND4B
SWAP70
C17ORF49
UFSP1
PHLDA3
LOC100652772
FBXL13
FBXL12
FBXL14
FBXL17
FBXL19
FBXL18
GHDC
KANSL1-AS1
TPRN
FAM212B
COL4A3
ITGAX
BCL2A1
HLCS
ITGAV
GPSM3
ITGAL
FAM134C
FAM134A
TRERF1
SMAD5
SMAD7
GOLPH3L
AFTPH
ZNF706
MUS81
ST3GAL6
LOC100506054
IGF2R
ABHD14B
FLJ16341
PLRG1
CKS1B
GATM-AS1
MIR3620
TCEA1
BFAR
CCDC116
CCDC117
CCDC114
CCDC115
CCDC113
CCDC111
LEO1
ATP1A1
MGRN1
SPHK2
IPO11
CUEDC2
CPEB4
CPEB2
RBMXL1
ZNF44
ZNF780A
ZNF780B
FRG1
RHEBL1
IFT80
TP53TG1
LOC100289495
IFT88
XPA
KISS1R
LOC284865
ATG4A
ATG4D
CFI
PNP
ANKFY1
TPT1-AS1
PNN
DYNLL1-AS1
HAMP
SIDT2
CDH24
SIX4
SIX5
MR1
CNPY4
SYNJ1
HMG20A
HMG20B
SHOX2
ZFP82
CHFR
SYPL1
RCOR3
NUDT9P1
RFX7
RFX1
RFX3
YDJC
IBA57
APC
TMEM179B
UQCRC2
XPNPEP1
ADHFE1
TEN1-CDK3
GGCX
ADNP
KHDRBS1
KHDRBS3
GGCT
DPYSL2
BOP1
CKLF
PMS2P3
PMS2P4
PMS2P5
KDM3B
ZNF114
KDM3A
PPP6R3
NOP9
TMC6
APIP
TMC2
EIF2B4
EIF2B5
EIF2B2
LOC100129973
EIF2B1
PRKAR2A
MAGT1
TXNIP
RSPH9
TMEM14C
TMEM14B
TMEM14A
CFLAR
RSPH1
LURAP1
NLGN2
LRSAM1
NUP107
KIAA0020
TMEM147
TMEM145
TMEM143
MIR4709
MIR4707
MIR4700
SECISBP2L
SOWAHC
HLA-DPA1
VMP1
FER1L5
ZNF559
ZMAT3
ZMAT2
ZMAT5
MYBL1
NR1D1
NR1D2
MYBL2
ITGB1BP1
ZNF3
TIPIN
PHLDA1
ZNF8
RPS14P3
MYLK-AS1
MORC2-AS1
OGFR
RAC2
RAC3
RAC1
SBDS
VCP
AP2A1
AP2A2
FIGNL1
PBX2
PBX3
TMOD2
NSUN3
NSUN5
NSUN4
NSUN6
TUBG1
TARS
PTCH1
TIMM44
PAGR1
RAD9B
RAD9A
ERGIC2
RRP7A
ERGIC1
MIR3165
S100PBP
B3GAT3
LOC728537
CALM2
TTC30A
TTC30B
LOC100130075
RNU6-28P
GSDMA
GSDMB
GSDMD
DLGAP4
DLGAP5
C19ORF12
CYP27B1
OIP5
CLCN3
CLCN2
CLCN7
CLCN6
CLCN5
INO80B-WBP1
BRD8
BRD9
BRD7
BRD1
BRD2
BRD3
DNAJA2
DNAJA3
PTPN18
LRRFIP2
PTPN12
PTPN11
MYCBP
C7ORF43
LYAR
LYRM7
C7ORF49
MRPL24
MRPL20
SEH1L
MRPL22
LYRM4
GAB2
GAB3
LOC100506844
SNORA81
ZSCAN9
SNORA84
NDRG3
SRSF4
SRSF1
CHD1L
MSMP
LOC100131655
MZB1
METTL3
SRSF9
MAP3K7
VIL1
HLA-DQB1
RNF135
DNAJB14
RNF138
RNF139
CISD2
CISD1
CLNS1A
SUPT20H
TSHZ1
GID8
CHML
ZNF581
ZNF580
ZNF583
C14ORF159
TIPARP
ZNF584
ZNF589
MIR4688
ASUN
MAP3K5
PSD
CAMKK2
MTRF1L
MYO1G
MYO1D
MYO1C
RPL36AL
DENND6B
CHMP5
LOC100652758
CTPS2
PGBD1
SULT6B1
LY6G6C
LY6G6D
LY6G6E
LY6G6F
CEP57
HIST2H2AA3
HIST2H2AA4
TSSK6
SRC
TSSK4
SRF
TSSK3
FAM214A
SRI
SRL
SRM
SRR
LGALS3
LGALS2
AKIRIN2
EIF2AK1
EIF2AK3
EIF2AK2
TDG
EIF2AK4
HP07349
MYO19
TRNT1
LRRC27
KIAA1524
LRRC24
LRRC23
MPDU1
LRRC20
LRRC29
LRRC28
TIMM17B
SNORD45B
SNORD45A
LPCAT4
LPCAT1
MID1IP1
PIGF
PIGL
PIGN
PIGO
PIGP
PIGQ
PIGS
ILKAP
PIGU
WRAP53
PIGW
PYY
TMEM72-AS1
ANKLE1
TAX1BP3
ANKLE2
INPPL1
SRRM1
BBIP1
SRRM2
CCDC174
CCDC176
PDK1
SUN2
EBP
LNPEP
SEC61A1
SEC61A2
PECR
TM2D3
MIR193A
MIR193B
ZFAND6
PUF60
ZFAND3
PLVAP
CEP128
MIR4513
MIR4515
MIR4514
SLC39A14
MIR4519
CEP120
EIF1AX
FNBP4
RSBN1
EIF1AD
ARHGAP22
ARHGAP21
ARHGAP27
DDIT3
DDIT4
MTX1
LOC284889
RBFA
COL19A1
MIR451A
NKRF
MIR451B
SMAD2
ATG2B
MLYCD
KIAA0586
DR1
SWT1
DNAJC18
FOXM1
GOLGA8A
GOLGA8B
RASSF1
PTOV1
PTPMT1
FKTN
RASSF5
RASSF4
RASSF7
VMO1
LPPR2
DBIL5P
RSAD2
CHD1
NFS1
CHD3
MIR639
MIR638
CHD7
CHD9
CHD8
MIR141
MIR636
MIR631
CAP1
MIR144
NPC2
LINC00324
LINC00327
RAB3GAP2
BHLHA15
PIKFYVE
PRKCE
TTC9
CAPS
DAG1
CHDH
EFHC1
CAPG
TPRKB
LIPE-AS1
ETHE1
ABCG1
PRDM15
PLSCR3
PRDM10
PRDM11
RER1
MPZ
SGSM2
MCPH1
KDM1A
GRPEL2
RBM14-RBM4
QRSL1
FCER1G
HIST1H3I
BTG2
SRD5A1
HELLS
ZFP36L1
ZFP36L2
GGA3
LOC100507250
TSNAXIP1
ADH5
PKD1
C9ORF16
GJC2
PFKFB1
SPRYD3
PSMB9
PRKACB
ZNF131
ZNF132
ZNF133
PSMB3
PSMB2
PSMB1
PFKFB2
HDHD1
TMA7
HDHD3
SPG7
SPRYD7
PNMA1
RMI1
CORO7
SNORD21
SNORD20
SNORD23
SNORD22
SNORD25
SNORD24
SNORD27
SNORD26
KCNK4
SNORD28
KCNK6
MLH3
MLH1
LTN1
NACC2
ACOT13
MIR4726
MIR4727
MIR4723
KIAA0556
MIR4721
NUP160
TMEM164
TMEM169
EVI2B
FOXN2
REPIN1
NICN1
PMVK
GRIN2C
GNA12
KLHDC8B
IL3RA
SH2B3
TAP1
TAP2
PRKAR1B
IL6ST
SBF1
PPIP5K2
R3HDM1
C15ORF39
WEE2
LMBRD1
BCAT2
BCAT1
TMEM9B
MACROD1
ZBTB33
DBNL
AKAP1
AKAP2
SEP15
AKAP9
EIF2A
ZNF416
PHPT1
KLHL36
NFU1
ODF2
RRP1B
LOC730183
HSP90B1
MIR3189
MIR3188
FAM64A
TMEM132A
CETN3
NAIF1
DIO1
CCL22
CCL25
ALPK1
MAU2
UCK1
PHRF1
CUX1
CYSTM1
BRF1
FSIP1
DNAJC8
DNAJC9
CAMSAP2
CAMSAP1
DNAJC1
DNAJC2
DNAJC3
C9ORF41
GOSR2
PTPRVP
RRP15
RALBP1
RAP1B
RAP1A
C7ORF55-LUC7L2
ZNF830
SNORA68
SNORA69
ZNF837
ZNF839
SNORA65
SNORA66
MIR16-2
SNORA60
SNORA61
SNORA62
SNORA63
ZNF410
FAM91A1
LIMD2
LIMD1
RNF151
NUGGC
CTF1
PEX3
IFITM4P
ZFYVE21
ZFYVE20
ZFYVE27
SLC17A9
RAB33B
SLC17A5
SLC17A7
SPAG16
MDH1B
TRPV3
CHAF1A
PDDC1
AP5B1
CHMP4A
CHMP4C
BAD
CDK19
TOB1
PMPCA
TOB2
CDK12
CDK13
CDK16
MIR548AN
ST5
GZF1
PIP5KL1
ZNF304
BFSP1
P2RY8
FAM216A
MMP28
SEC61G
MMP21
MTERFD2
MTERFD1
TFG
HVCN1
C16ORF95
NCL
CTNNBIP1
TCAIM
LRRC41
LRRC40
LRRC42
LRRC45
LRRC47
LRRC46
LOC284648
B3GNT7
FNDC8
TSFM
B3GNT8
B3GNT9
RPL19
TEX22
LGALS17A
TBCCD1
DAAM1
HLA-DRB1
CCDC153
CCDC151
GUK1
YIF1A
CCDC159
WRAP73
MTCH2
TIAL1
ATP5O
PCED1A
FUBP3
FUBP1
CTBP1-AS2
CWC27
YJEFN3
SAP30
TCP11L1
CNTROB
MANSC1
MIR1910
MIR1914
RGP1
FCF1
LINC00690
ATP6V0A1
ATP6V0A2
MRPS31
ATM
SMPD4
ATR
MIR612
BRIP1
PDE11A
RPL36A-HNRNPH2
ATP5A1
HYPK
TTC25
DOT1L
PATL2
PATL1
U2SURP
ENO1
ENO3
CARF
TAOK1
TAOK2
TAOK3
CNOT6L
LLGL2
ACOX1
LOC728613
CBX3P2
MIR3153
PTK6
RABGAP1
SERGEF
ITGB3BP
PFDN2
RCSD1
MCL1
GAL3ST3
ODC1
ATG16L2
BCDIN3D-AS1
ARHGDIA
NANP
NANS
KCTD21-AS1
MIR877
AP2S1
CES2
EBF1
FFAR3
UCP2
FFAR1
DDX23
DDX21
DDX20
DDX25
C1ORF189
RPL32P3
LOC100505695
C1ORF186
SAC3D1
FKBP14
FKBP15
UBE2J1
UBE2J2
RAB3IP
FAM3A
FAM3C
FBXO16
AAAS
FBXO15
MIRLET7F1
SNORD48
SNORD43
TRUB2
SNORD47
RNPEPL1
PARD6A
SNORD44
PLA2G6
ATPAF2
CCDC77
ATPAF1
MIR4745
PEX26
MIR4749
CCDC78
CGRRF1
TMEM109
HIST3H2BB
SNORD4B
SNORD4A
TMEM107
TMEM104
C17ORF89
C17ORF80
SPEN
ZCWPW1
FKBP1A
CXORF58
CXORF56
STOML2
LOC100506639
TIMM8A
TIMM8B
DAXX
NT5M
AHNAK
C15ORF57
UNC50
LBX2
LOC151475
CCM2
FRMD8
CCP110
IMMP1L
SPICE1
FRMD6
DSCR9
MEF2BNB-MEF2B
GNAS
PTCD2
C12ORF5
DSCR3
GNAL
ZHX1-C8ORF76
AGFG1
ASNA1
RPS12
RPL18A
EHMT1-IT1
CEND1
VPS45
RRNAD1
BCAP29
TMCC1
NMNAT1
RPL36A
EPB41L5
ACSS1
PLEKHM1
PLEKHM2
PLEKHM3
VPS4A
VPS4B
GMEB2
GMEB1
SLC43A3
SLC43A1
DCAF13
DFNA5
SETD5-AS1
RRP36
DCAF12
SZRD1
GPAA1
PALB2
SNORA44
SNORA45
SNORA42
SNORA43
SNORA40
SNORA41
SPDYE5
SPDYE6
SNORA48
INSR
HIST2H2BF
HIST2H2BE
SPTBN4
ZNF816
SPTBN1
KLF13
KLF12
KLF10
KLF16
FGGY
PCNA
SLC44A1
ZBTB7A
ZBTB7B
MIR26B
PCNP
PCNT
CD99P1
C14ORF119
SAMHD1
RPA1
C1D
NDUFS1
NDUFS2
NDUFS3
COQ9
NDUFS6
ISY1-RAB43
COQ5
COQ4
COQ7
LOC441009
ILF3
LOC100506801
ZRANB3
ZRANB2
BHLHE22
FAM132A
CHMP2A
ATP9B
HBZ
FAM24B-CUZD1
TPX2
DENND2D
WWC3
LIPT1
WHSC1L1
PHC2
SMDT1
BRICD5
C21ORF2
TRMT10C
STK4-AS1
ZNF362
SAFB
ZNF367
LOC654841
MGMT
FAM218A
H2AFV
PRPF40B
H2AFX
LOC100216545
TMEM189-UBE2V1
RNF6
RNF7
RNF4
RNF5
H2AFJ
NCAPG2
C10ORF105
MIR5680
ZNF844
CLTA
PPP1R21
CLTC
LRRC61
NGLY1
ADRBK2
NMD3
LOC653712
EPM2A
FAS-AS1
FAM118A
AK9
RECQL
SGCA
SIK3
KIAA1432
ACTR8
ACTR3
ACTR2
RECQL5
GPANK1
WBSCR27
RECQL4
LOC100133315
IL10RA
CNR1
CNR2
GNL3L
POLDIP3
POLDIP2
MIR3684
GTDC1
LOC606724
C22ORF15
ANKS1A
YTHDF2
SPERT
GLB1
ACTRT3
TINF2
PITPNM1
CDIPT-AS1
MIR671
ADAM17
LOC730227
CPNE8
CPNE3
CPNE1
RAB4B-EGLN2
AAK1
GDE1
SNRPB
SNRPA
SNRPG
RGS9BP
GPR62
ZDHHC14
ZDHHC16
PRKAG1
PRKAG2
HIPK3
DUSP22
LEMD2
NCAN
YAF2
MAEA
LARP4
LARP7
LOC100507217
HSD17B7P2
RPSAP9
APOBEC3A_B
DDX49
ZNF174
TMEM45A
DDX42
DDX46
PTEN
PLTP
ELAVL1
CDKN1B
CDKN1A
UBE2D2
UBE2D3
SNORD65
SNORD66
SNORD61
SNORD60
SNORD63
SNORD69
SNORD68
APOE
FARSB
APOM
FAM104A
FAM104B
CCDC51
FOXJ2
MIR4769
SNORD91B
SNORD91A
CCDC58
CCDC59
MIR4766
TMEM128
PAXIP1
STX18
NUFIP2
MIR219-1
VPRBP
PREPL
C17ORF66
C17ORF67
CABP4
LOC654433
FBXO34
FBXO36
SLC35B2
FBXO30
FBXO31
FBXO33
FBXO38
PELP1
MBOAT2
MBOAT1
MBOAT7
MBOAT4
SPSB3
HINT1
HINT2
HINT3
SLC25A53
BPGM
CUTC
CDC37
S100A9
ZFX-AS1
FICD
BIRC6
BRWD3
BRWD1
KIAA0513
LONRF1
BIRC2
APBA3
SPIN2B
EFHB
MORC2
UNKL
CHKB-CPT1B
GPATCH2L
ANKRD17
RB1CC1
CCNA2
C8ORF59
ATP13A1
GNN
RNF5P1
SKA3
SKA2
ANKRD10
PRKRA
LRRIQ4
MEF2D
ADAT3
ADAT2
TTBK2
TTBK1
E2F5
E2F4
E2F3
E2F2
C1ORF234
ACBD7
ACBD5
PPP1R13L
EEF2
SNORA20
TUSC5
SNORA22
SNORA24
SNORA25
SNORA26
SNORA27
SNORA28
SNORA29
IZUMO4
PYCR2
PYCR1
CTBS
FAM168A
GNG13
RPLP2
URB1
PRCP
IFITM3
IFITM1
HPCAL1
IFITM5
TMC8
LIPJ
DFFA
DFFB
SEC24D
REV3L
SEC24A
SEC24C
SEC24B
RNF19B
RNF19A
SAMD15
PYCRL
MIR429
MRPL43
SNORA2B
MRPL40
MRPL47
MRPL46
MRPL45
MRPL44
TRIP6
MRPL49
MRPL48
ZNF699
ZNF691
ZNF692
ZNF696
TRIM39-RPP21
ATP7A
ATP7B
NEK6
MPHOSPH8
NEK4
COPZ2
RUVBL1
NEK1
U2AF2
NEK8
SNORD58A
SNORD58C
SNORD58B
DHPS
ZZZ3
COQ10B
MIR937
MLF2
CCDC6
CCDC7
CCDC9
MTHFD2
MTHFD1
TBP
NSD1
NUDCD2
NUDCD3
NUDCD1
C10ORF128
IFI27L1
EID2B
GMNN
ADSL
WDHD1
TIMMDC1
SLX4
ZNF343
LOC100287015
ZNF436
ABRACL
ZNF345
ZNF438
XRRA1
RALGDS
NUDT13
NUDT16
NUDT17
NUTM1
NUDT19
RSRC2
STX5
STX6
RPS3A
LAGE3
KIAA0232
RNFT2
TRMT2A
ECE2
ECE1
TRMT2B
DRG1
ARHGAP42
CLIC1
EVC2
PCBP1-AS1
AURKA
AURKB
AP1B1
SPTY2D1-AS1
GNPTG
CDC42EP3
CDC42EP4
HEIH
LINC00167
TBC1D22A
LOC648987
NKTR
PITPNC1
KCNIP2-AS1
ACADVL
RAB4B
MIR659
MIR658
KIF2A
KIF2C
CAV1
IL12RB1
LOC728431
ATP6AP2
ENSA
BRCA1
BRCA2
LAMTOR1
ACTL10
ACOT8
SNX30
ACOT7
RBBP9
ADCY7
ADCY3
KIF24
KIF27
RBBP7
RBBP4
JKAMP
RAB44
MIR3155B
SARNP
MIR3155A
ZACN
FAM208A
DDI2
FAM208B
SKAP2
PTPLAD1
HOXB-AS3
XRCC2
XRCC5
XRCC4
DPCD
SMURF1
MEIS2
NARS
NARR
NARF
C20ORF96
MIER1
RSL1D1
PAPD7
PAPD4
AMN1
YTHDF3-AS1
LMNB2
LMNB1
CAAP1
TOLLIP
MRPS27
MRPS23
PPP2R5D
PPP2R5E
PPP2R5A
PPP2R5B
PPP2R5C
LCMT1
NAMPT
LOC100129858
PRORSD1P
SNORD87
KCNA7
NPHP3-AS1
SNORD84
SNORD82
SNORD81
SNORD80
ZNF783
JMJD6
JMJD4
DNAJC9-AS1
ZHX2
JMJD8
ZHX1
MCCC2
CCDC38
ACACA
SLFN14
CCDC34
SLFN13
APPL1
APPL2
ZNF789
MEMO1
LOC100506548
CAPN15
CAPN10
COX7B
SIGMAR1
SARS2
NECAP1
CYFIP2
HYI
NS3BP
MPRIP
THUMPD3
KYNU
LHPP
MLLT6
UVRAG
NUP188
COPG2
GLT8D2
GLT8D1
COPG1
ZNHIT2
ZNHIT6
LOC100652736
GTPBP4
GTPBP1
GTPBP2
BPNT1
ABHD14A-ACY1
EPM2AIP1
OR7G3
BCL3
BCL2
PLK3
CLMN
PLK4
C8ORF76
LYRM2
MIR378D2
LRFN4
ZP3
KIAA0391
OAS2
CWC15
TTYH2
STK11IP
TLE6
CSNK1G3
CSNK1G1
FAM76B
PCGF3
PCGF2
TAF12
LINC00854
ATP8B3
EXD1
ELP6
ELP5
ELP3
ELP2
ASPHD2
PP7080
CCDC87
TRIM55
DEK
MANEA
LY75-CD302
FBXL6
KLHDC3
KLHDC1
MIR223
UBAP1
ASXL1
RNASET2
ASXL2
HDDC3
ZBTB38
LINC00441
GBA2
ZBTB32
ZBTB34
ZBTB37
SMC1A
KLHL32
TMEM91
SGTB
TMEM97
TMEM95
TRIM46
GBAS
TRIM41
PEX1
TBPL1
PEX2
PEX6
NRD1
PPP2R1A
ATP5S
C11ORF48
ATP5I
ME1
ME2
ATP5B
GNAI2
GNAI3
ATP5E
GPR146
MPZL3
TBK1
MPZL1
AURKAIP1
AFMID
SLC7A6
ZWINT
CITED2
PFDN1
DAGLB
PFDN6
MTHFR
SLC7A1
HIRA
RIN1
RNH1
RPS13
CLPX
RPS11
RPS10
RPS16
RPS14
SLC16A5
RIPK1
LATS1
DDOST
FOXD2-AS1
SLC16A6
SLC9A3R1
ZNF419
ZNF418
LOC401463
TSSC4
ZNF414
TSSC1
RRAGD
RRAGA
RRAGC
SSSCA1
RASA1
ACTN3
PTPRU
CLP1
CMKLR1
EZR
C21ORF59
C11ORF58
PTPRA
AMER1
PVRIG
DTWD1
IFT20
LOC731424
PRRT3-AS1
CPD
GAPVD1
CYP46A1
CMC1
N6AMT1
DMPK
RNASEH1
FAM172A
UBXN7
LINC00637
LINC00634
LINC00638
BIVM-ERCC5
RMRP
HMGN5
HMGN4
HMGN2
HMGN1
GSTZ1
RAB6A
RC3H2
CRIPT
IFIT5
IFIT3
MIR3064
TRIM13
MAP1LC3B
GDI2
GDI1
ARL5A
ARL5B
SNORD101
FAM89B
ERLIN1
HIST1H2BE
SPG20
WDR34
WDR37
SNORD102
WDR33
CAHM
EIF4A1
ABHD17A
MIA3
GIGYF2
TLE3
TLE2
NAPEPLD
FAM206A
TLE4
LINC00857
AUNIP
ZNF816-ZNF321P
MTFR1
PLP2
ZFP69B
PROB1
PKLR
TMEM259
TFPT
SERF2
TM9SF1
TM9SF3
TM9SF2
NAT9
NAT1
NAT6
C5ORF54
C5ORF51
HENMT1
FAIM3
MEPCE
MFSD6L
A1BG
CCBL1
CCBL2
COX5A
COX5B
KCNC3
TMEM254
TMEM251
KIAA2026
CPSF7
CPSF6
CPSF4
CPSF2
CPSF1
MAD1L1
ACAA2
ACAA1
HTT
APOBR
ZFP91-CNTF
TTLL5
TTLL6
LTBP3
ARIH2
ARIH1
SUFU
APC2
SLC35F5
SLC35F2
MBD5
MBD4
MBD6
MBD1
MBD3
SUPV3L1
CMTM3
CMTM1
FAM126B
TRMT112
MPC2
COL11A2
MPC1
TSPAN10
TSPAN17
REXO1
C17ORF62
REXO4
SLC25A19
SLC25A17
SLC25A16
KIAA1429
SLC25A14
SLC25A12
SLC25A11
SLC25A10
CCDC15
LAD1
CCDC11
CCDC12
CCDC13
CCDC18
CCDC19
TMUB1
TMUB2
ZNF646
SYNCRIP
GNG2
GNG3
MIR155
MMAA
NOA1
ALG8
ALG9
ALG2
ALG3
FUZ
ALG5
SMARCE1
PDXP
COX6B1
RNGTT
STAM
PDZD7
MIR4674
GALR2
CCNE1
RAB11A
RAB11B
GCC2
GCC1
CLDN6
PARP9
LINC00339
RTN2
SMYD3
IRF3
IRF2
IRF1
RDM1
IRF5
IRF9
FAM78A
NADKD1
LY75
SNX29
SNX22
CLK1
SNX20
CLK3
SNX27
SNX25
MIR4799
PANX1
U2AF1L4
C3ORF83
ZBTB11
LOC90784
ZBTB18
MIR202
TMEM150A
TMEM150B
MTO1
DDX19B
KLHL10
KLHL11
KLHL12
LYSMD4
SPATA33
MRPL28
TRIM69
MTOR
UNG
UNK
TRIM65
OMG
CNBD2
NRF1
IGIP
LOC100133985
C11ORF68
C11ORF65
HIP1
FAM192A
SNHG15
SERTAD1
SNHG17
SERTAD3
SNHG11
SHPK
ARAP1
BID
LOC100130451
SPATA17
LOC100130987
FAM229B
GIN1
PTCHD3P1
MIR642A
CYBA
LMAN1L
HMHA1
CTNS
CIDEC
PHYH
ZNF461
ABCF1
MEAF6
AZIN1
LCA5
ZNF655
TCTEX1D2
MCU
ZNF653
TCTEX1D4
HSF1
CRLF3
NISCH
PRPF4B
RAPGEF5
RAPGEF6
IDH1
RLN3
MIR1292
ZNF383
POC1A
PARK7
DNAJB11
NXPE3
MST1P2
ZNF473
DMTF1
MIR4420
MDM1
MDM2
MDM4
SNRPD3
SNRPD2
SNRPD1
GRK6
SLTM
SFI1
LOC100132352
LOC100132356
MIR5196
KPNA6
KPNA5
KPNA4
MIR5192
MIR5193
GABPA
RBM26-AS1
GID4
SYNGR2
IFT46
NOP14-AS1
FRS3
HCG11
MIR92A1
GOLT1B
TNFRSF14
CRK
SPG21
SLC25A15
TNFRSF19
PPP4R1L
SNORA80B
B4GALT1
B4GALT3
B4GALT2
B4GALT5
B4GALT7
B4GALT6
SGOL1
SGOL2
C9ORF116
ASPSCR1
TNFRSF1B
FAM174A
ZNF582
SOGA1
VMAC
DOHH
LOC100506343
EHMT1
EHMT2
ADIPOR2
ADIPOR1
FOSL2
NDUFA10
NDUFA11
MNF1
CD63
CD69
CD68
TPD52L2
EFCAB11
EFCAB12
EFCAB14
ISOC2
WDR12
SRP68
WDR16
WDR19
PSCA
LMF2
PPP2R1B
TIMM9
USP9X
ZMYND15
ZMYND12
WASL
ZMYND10
ZMYND19
CGGBP1
LOC100131067
MAD2L1BP
HSPB6
DGKZ
PKN1
PKN3
PKN2
HSPB9
RHOBTB3
INO80E
INO80B
C1ORF101
C1ORF106
C1ORF109
MIR563
CMPK1
ERBB2IP
LOC100379224
AGBL5
NDUFA6-AS1
PBXIP1
HTATIP2
LIG4
LIG3
APEH
IREB2
ISCU
EHBP1L1
FNTA
UMODL1
KCTD13
KCTD11
KCTD10
KCTD16
DPY19L2P2
ADORA2A-AS1
ZKSCAN3
ZKSCAN2
ZKSCAN5
ZKSCAN4
ZKSCAN7
ZKSCAN8
UFL1
KIAA1407
SLC25A35
SLC25A33
GPBAR1
LOC645513
SLC25A39
TMEM180
TMEM187
TMEM186
TMEM189
FAM102B
FAM102A
PGBD4
ENTPD1-AS1
PGBD3
TAF7
TAF6
TAF4
TAF2
TAF1
G6PD
HMOX1
TAF9
HMOX2
TSPAN31
POMT1
POMT2
AIF1
ALAD
ZER1
PPAPDC1B
CCNG1
CCNG2
C4ORF33
SOS2
C8ORF31
C8ORF37
FNIP1
CSNK1A1
MIR4658
LGALS14
MIR4657
BCL10
PSMA6
PDCD4
PDCD2
PDCD1
PRUNE
LOC100128164
HDLBP
ARFGEF1
ARFGEF2
PLEKHA8P1
VPS26A
VPS26B
ATAT1
SMU1
SREBF2
LINC00263
SREBF1
CIC
KARS
SSRP1
NEMF
IRAK1BP1
CIT
TSSK2
ZNF320
TAF6L
TATDN1
LOC100506083
C3ORF62
TATDN2
RPIA
MTA2
[truncated: 6,203 more rows]
