# Supplementary material for: Identifying Network Perturbation in Cancer
Source: PLoS Comput Biol. 2016 May 4;12(5):e1004888. doi: 10.1371/journal.pcbi.1004888 (PMC4856318; doi:10.1371/journal.pcbi.1004888)
Supplement: S1 File — (ZIP) [file pcbi.1004888.s001.zip › files/tf_data/GM12878_15k_enh/RAD21.csv]

UBE2Q1
NYX
HIST1H4J
HIST1H4I
LOC100130476
PIK3CA
ZNF700
CRBN
RNF111
MEI1
LOC100130275
ZSWIM8
REM2
DHX8
NUP98
GRINA
CEP85
ZNF674
C6ORF211
TRAPPC3
GTSE1
TRAPPC5
RNASEH2B-AS1
ERI1
CAPN15
NOP9
EVL
GTF3C2
DENND4B
CAPN10
APOA2
TAP2
XPO7
LOC400958
LSR
FBXL14
TTL
FBXL19
KCNIP2
ASB16-AS1
PRSS53
DNASE1L2
FAM212A
ANAPC2
PISD
PSMD12
GIT1
FAM134C
GHRH
SESN2
AFTPH
NDUFAF4
NDUFAF6
LOC100506713
NECAP2
CKS1B
MRPL52
SULT1A4
MRPL53
TCEA2
SULT1A3
PRND
SH2B2
SH2B3
ZC3H18
PQLC1
CCDC114
RLF
CCDC113
FGL2
LEO1
METTL20
CXXC5
MGRN1
CDC40
LOC100289019
IPO13
CPEB3
FIZ1
MIR3714
MIR4530
CLIP2
MUC1
MCM10
CD48
MND1
CD44
TNFAIP8L2-SCNM1
MIR766
FGFR1OP
NIPAL1
ACTR1A
WDR73
SPG11
HLA-DMB
HLA-DMA
AAAS
HAMP
BTN2A3P
CHI3L2
MIR497
PRPF4
PRPF6
ASB2
ASTL
MTMR9LP
RAB40C
ZNF487P
ATP5SL
RELT
LINC00309
RELB
PIP4K2A
PRX
ZPBP2
MRPL34
RFFL
MRPL38
MRPL39
ARRDC5
EGOT
ARRDC3
RAB27A
RFX7
SYS1-DBNDD2
NRXN2
YDJC
DBP
TMEM179B
PARP14
MSL1
FOXP4
ZNF57
SAA4
COPS6
COPS5
LOC115110
MED4
BAK1
PTEN
KXD1
CEP70
TCF7
IGF1
DPYSL2
NCBP2-AS2
ARID2
NUDT3
COL16A1
ABTB2
PRR7-AS1
PFN3
CREM
C6ORF1
ZNF114
LCORL
TMC6
ANKRD13B
WRAP53
EIF2B4
MAGT1
C18ORF8
ADAP1
MLF2
TMEM14A
RSPH3
TMBIM1
FUT8-AS1
KIAA1683
LETMD1
CLIC1
TJP3
PPAN
TTN-AS1
SOWAHD
HLA-DPA1
LOC100132707
PCBD2
PRDX5
NR1D1
MIR181D
MIR181C
MIR4639
ZNF3
PHLDA3
OST4
RAC3
ANGPTL6
GALNS
RUFY4
CHCHD1
SNORA74A
MYH7B
NSUN4
CEP135
ARHGAP30
WIBG
BOLA3-AS1
WBP4
TIMM44
PAGR1
MSH5-SAPCD1
RRP7A
RBM4B
POLR3E
POLR3B
UQCRH
SPG20
CACNA1E
CACNA1G
ABCA17P
ATP6V0D1
C19ORF12
BMP8B
CLCN3
SLC25A1
PRMT1
TRIM22
PRMT5
PER1
PNKD
BRD8
COIL
FCER2
MIR155
KAT5
ARCN1
RP9P
TTC13
C7ORF49
GBA
ZFP91
ICOSLG
ZSCAN2
EGR2
EGR3
MZB1
USP42
LOC100130705
VIL1
DNAJB14
PAX5
MRPL4
C14ORF159
TIPARP
ZNF589
SCRN2
PTPN6
ATOX1
SLC3A2
DDR1
PSD
LRCH1
PTDSS2
KMO
MYO1D
ALG10B
ARRB2
LRRC37A3
SNORD1B
SNORD1C
CHCHD10
RPL36AL
CD79B
CD79A
ARHGAP23
DEF6
DHX58
ZNF674-AS1
LY6G6C
CBLN3
NAPA-AS1
AKAP8L
NEMF
SNORD50A
TTYH2
FBXO43
USP4
SRL
SRM
GALE
CS
LGALS2
LGALS1
MIR5004
FSCN2
ENKD1
LOC399715
MYL12A
SNORD19
FAM136A
C15ORF27
LOC729683
MIR4285
LRRC25
PEX10
MIR4736
LOC338799
SLC35B1
MANBAL
RPL27
MEIG1
RPL22
RGS6
SLC16A13
RGS3
SEMA6A
FLOT1
PIGC
PIEZO1
TMEM194A
C9ORF156
SERTAD3
LINC00652
PIGZ
CATSPERG
FSD1L
CCDC171
SNORA11B
PDK2
ATXN1
VEZT
ALPL
MIR193B
SRP9
PUF60
CREBL2
MAFA
CDK2AP1
SLC39A13
MIR4513
ALLC
RBPJ
HSP90AB1
ARHGAP22
MED13
ARHGAP27
PTP4A2
DDIT4
IFI35
TDRD7
IFI30
C3ORF33
NKRF
MYLIP
SMAD2
UBR3
SOCS1
SOCS3
SOCS2
MAF1
GPR4
WDR59
ATP6V1G2-DDX39B
C19ORF26
GRB7
CYTIP
RPL9
BCL2L2-PABPN1
RASSF5
TRIM35
VMO1
DBIL5P
THAP10
LRRK1
MIR635
WISP3
MIR141
MIR631
NPC1
LINC00327
FLYWCH2
MRPL10
C19ORF24
MRPL17
ARPC3
CDC25B
RHOQ
RNF44
RNF43
RNF41
PSME3
POLR2D
ANKRD23
IFIT1B
RHOC
RHOA
POLR2I
RHOF
POLR2K
ANKRD28
TMEM65
LRIG2
TMEM60
RMDN2-AS1
AIFM2
ASCC1
AGO1
AGO2
MAPK14
TGFBR3L
NCOR2
FZD3
HIST2H2AB
REPS1
LOC100131289
GPN3
NFKB2
PHYH
PLEKHH3
RAP2C
FAM49B
TMPO-AS1
ZFP36L2
GGA1
USO1
PLCD3
PHLPP1
FHOD3
B3GALNT2
VIPAS39
PSMB9
PSMB8
PSMB6
DECR1
PSMB4
KIF20B
TMEM230
LPXN
ZNF319
JUNB
HIST1H2AM
OVOL1
HIST1H2AJ
HIST1H2AG
SNORD22
SNORD25
SNORD27
SNORD26
PRPF19
SNORD28
NACC1
ADRM1
SH3KBP1
VPS13C
MIR3689D2
MIR3689D1
TRAF3
PPAN-P2RY11
SCAF11
HOOK2
NUP160
TMPRSS3
FOXN3
TAB1
PTGES2-AS1
PMVK
PLEKHJ1
TARBP1
EMG1
MIR142
ATF5
ATF4
BAP1
TAP1
SMARCC1
TMCO6
CCDC147
CCDC142
KBTBD8
EEF2K
SMG7
SMG6
DLG4
SAMD10
ZBTB38
COMMD6
FAM114A1
MIR3960
CAMK2D
SLC45A4
GMIP
UBE4B
KAZALD1
VPS9D1-AS1
TUBB4B
TUBB4A
ANO9
LOC100132891
MIR3188
TMEM132A
HCG25
WDR41
HCG27
JAK3
GTF2I
NR1H2
OCIAD2
MAPK1IP1L
C14ORF80
DST
SENP3
CUX1
PPARD
PPP1R3D
ING1
CSNK1A1
MB
DNAJC7
BHLHE40
CD14
GOSR1
MIR195
GLA
DYRK3
SNORA68
ANKRD39
ITPRIP
NCOA7
NCOA4
RHOG
NT5C3A
CISH
LCOR
LIMD1
DDB1
RIMS3
IFITM4P
FRMPD2
C20ORF27
SCARF1
APOBEC3D
SLC17A7
GEMIN4
TRPC4AP
CHMP4A
VPREB3
MCRS1
SH2D3A
ZNF491
SH2D3C
MIR1234
PRR15L
PARM1
PMPCB
PMPCA
DDX18
KLF7
ST5
PSMC4
TRA2A
N4BP2
MDC1
SLC24A1
P2RY8
TRIP10
MEX3A
TLR8-AS1
SNORD37
HVCN1
SNORD30
SNORD31
APITD1-CORT
FLJ37201
GRHPR
DEXI
MARCH7
DCTPP1
IKBKG
LOC284648
MARCH9
MICB
MICA
UBXN11
GNL3
FNDC8
SLX1A
DHRS7
SLX1B
B3GNT8
EIF3F
DHRS1
RARS
MIPEP
ANKRD36B
MTMR4
NABP2
GINM1
TSC22D1
TSC22D3
C9ORF173
FCHSD2
C11ORF1
IVNS1ABP
NFATC1
NFATC3
NFATC4
TNFAIP8L2
BCKDK
CEP104
EXO1
CEACAM1
DLGAP1-AS1
RSF1
LOC256880
EXOG
LOC100507501
FBRS
ALKBH2
TOR2A
TBC1D4
ATM
TIGD2
MIR612
PDE11A
SSSCA1-AS1
CYP1B1
DNAJB2
VKORC1
CFLAR
AMDHD2
HMSD
C3ORF58
KDM6B
IL6R
NPAT
TAOK3
FAM65A
CDK4
CDK9
LPAR5
MAPKBP1
PTK6
SYNRG
MSH5
FAM220A
OR14I1
SEMA6C
CD320
ATG16L1
ATG16L2
ADCK5
NFKBIL1
TNFRSF19
ASF1A
ASF1B
FEM1A
PRKCH
ENDOG
MS4A6A
METTL21A
HIST1H3J
TRABD2B
MIR1227
BDH2
MDP1
DDX23
DDX20
PFKFB3
PFKFB2
PFKFB4
ACKR3
GPR137
TWISTNB
FLVCR2
WWP2
ACTG1
MIR5587
FBXO16
CHSY1
PPIL4
TOMM6
PPP1R7
SNORD48
PPP1R3B
CCDC97
MAP3K5
ZNF576
LOC100132078
TRPV2
FAM131C
TBXAS1
PEX26
SMCO4
PASK
PPP1R35
OMA1
SETD2
LGALS17A
NME1
NME2
PTK2B
PRSS22
MIR148B
LOC100132529
CXORF58
LOC100506639
MATR3
SNORD117
DOK2
CARD8
ALDH16A1
C15ORF53
RPL13P5
HOMEZ
LOC151475
FRMD8
UBA1
LOC100507463
ASB6
RASSF7
ABCA10
CALML6
TP53
FAM162A
TAGAP
CDHR2
CDHR4
UBE2F
SIX5
AGFG1
VSTM2L
SEC14L2
RPL18A
RPS15A
RNU6-33P
BTBD19
UPF2
NLRX1
RRNAD1
SIK2
NMNAT1
RPS19
NDUFA6
CAB39
NAA15
FLT3LG
GPR61
FAIM
INE1
SLC43A2
PRKRIP1
SH3BGRL3
STX10
IL4
STX16
DTX4
SAT1
CUTA
PTCD2
AIP
SNORA48
INSR
RBMS3
SPTBN4
ANKRD10
KLF16
MIR26A2
DPP3
SUOX
CPT1A
CPT1C
ZBTB7B
C2ORF78
MIR26B
PCNP
IK
MCM3
MCM2
PCNX
DUSP16
DUSP11
DUSP10
DUSP12
POGZ
SNORD29
REC8
M6PR
ELOF1
PARL
ZFYVE9
DHX16
KIFAP3
MS4A7
DENND2D
RXFP3
CCDC88C
WHSC1L1
ZNF783
LOC153684
CGREF1
ZNF786
GPR108
RNASEL
MPEG1
BRICD5
VWA9
DCP2
KCNN4
KCNN3
TRAF3IP2-AS1
RBM15B
HNRNPLL
CCDC83
SNORD52
MST1R
TLR1
LOC286467
PTAFR
TLR8
SLC19A1
KATNBL1
TRAF1
SLC7A6
SLC7A7
NFKBIA
ZNF219
EP400
CLTB
ARID4B
ADRBK1
DPEP3
C17ORF99
CRYZ
HAUS8
TRAF7
PRRT3-AS1
UBE3D
SLC35A2
TFEB
TAF12
HIST1H2BE
SNORD105
SLC26A6
MMD2
SIK1
GATAD1
OLFML2A
SLC9B2
SLC25A45
VAV1
SDC1
VAV2
SDC4
TNFAIP3
CDC20
ECI1
BEST4
CARS2
CNR1
CNR2
NR6A1
MIR3684
LOC606724
REPIN1
DUSP1
SGPP1
DUSP2
LYL1
MARK2
PYGO2
ANKRD34A
FERMT3
VPS35
VPS36
MTF1
METTL5
PITPNM1
XYLB
ZNF594
PRPH2
GPR56
FAM83D
LOC100506325
CPNE8
CPNE7
PXN
MIR200C
DGKA
ICK
NEK6
DNMT3A
SNORA37
SSBP1
PACS1
SNRPE
BRAP
AFMID
UNC45A
RLTPR
NEDD4L
DGCR14
GPR62
SMARCC2
PCSK1
DAND5
AP5S1
P4HA1
SEMA4A
HSBP1L1
PPAPDC3
NAPA
PRIM2
ARHGEF12
ARHGEF17
ARHGEF18
IQCD
RPSAP9
LST1
ZGPAT
GADD45GIP1
POP7
ZNF778
ATMIN
PLXNA1
MMP14
RASGRP3
MMP11
C12ORF79
PDS5B
GPLD1
SETBP1
BAZ2A
SNORD69
CYP11A1
MST4
APOO
MIR2861
OVCA2
UBXN2A
VTA1
GDF11
TMEM127
TSPYL2
CCDC58
MFSD5
DLG3
SLC39A8
VEGFA
BLK
SLC39A5
RPL13AP5
CABP1
FBXO34
FBXO36
SLC35B2
FBXO31
FLOT2
EMC4
MIR3529
SMG9
OTUD3
AP3M2
PELP1
MIR4309
SERHL2
MBOAT4
NEDD8
NEDD9
SLC25A51
P2RY11
CDC37
IFI44L
ZFX-AS1
FICD
MIR378F
MIR155HG
SMCP
SPIB
ARID5B
ABT1
FITM2
BANF2
RPS10P7
ATAD2B
HIST2H2BE
ARL2-SNX15
MIR3655
MIR301B
WDR81
NDE1
C8ORF59
MIR4434
ESYT1
CXCR3
RAI1
NUBP1
PGP
JAG1
ATP6V0CP3
SCIMP
LOC286190
TLDC1
TLDC2
RSL24D1
ADAT3
IL32
MIR365A
HMBOX1
SLX1A-SULT1A3
ARMCX4
CA7
ACBD6
ACBD4
EEF2
FUT8
LOC100996455
RPGR
ANKRD13D
TIGIT
ADAMTS6
DDX39B
WNT10A
ARHGEF2
ARHGEF1
RNF207
PA2G4P4
CENPM
CENPL
SENP3-EIF4A1
LIPH
CENPB
LDB1
SSH2
SSH3
SEC24B
KIFC1
ABHD12B
EID2
PLEKHA3
MRPL49
NETO2
PPA2
STARD10
ERAP2
STARD13
EMR2
MIR1278
SEC62
ARFGAP2
TRIB2
DHX30
ATP7A
MPHOSPH9
NEK7
BMF
NEK1
U2AF1
DENR
U2AF2
MIR130B
NEK8
MIR330
CDC42BPG
ZNF768
SF3A2
SF3A3
MIR339
ZNF767
GPR161
ZNF763
ZZZ3
ZNF25
CNGA1
CCDC6
ZNF20
CCDC9
MIR1301
HS6ST1
PITPNA-AS1
TMEM131
TMEM134
CCDC42
EID2B
INTS12
FAM167A
LOC391322
ZNF341
NAE1
FGD6
MACC1
RALGDS
NUDT13
AGAP2
NUTM1
FRMD6-AS1
TMEM2
CNNM2
PIP5K1C
CSPP1
SLC23A1
LOC100288123
SLAMF7
TGFB3
MEGF8
SLC5A5
F13A1
IQGAP2
HDGFRP3
XXYLT1
MIR567
AURKB
EZR-AS1
YWHAG
C18ORF25
ATAD3A
MAT2B
NR4A2
MIR22HG
MGAT5
PXMP4
SLC20A1
VPS18
FIBP
BOLA1
POU2F2
BPTF
SLC6A6
NDUFB9
GNPTAB
LRRC16A
KIAA1919
LOC643339
KIF2C
FAM50B
TPD52
FMNL3
LOC728431
CBFA2T3
IRF2BP2
ANKRD44
AUP1
WNK1
NR2C1
ACTL10
SBF2-AS1
LIMA1
PPFIBP2
KIF22
SNHG4
RUNX1
SNHG1
SPESP1
APOBEC4
RNF215
ZBTB25
MIR146B
MED21
RRP9
MED23
UHRF1BP1
SEPT9
SLC9A7
JUN
NARS
NARR
SOWAHC
RBM38
FAM98C
PLCB1
EPHB1
BRCC3
PARP3
GIMAP8
REV1
ALDH4A1
RWDD3
AAMDC
ATP6V1G2
PPP2R5E
PHF2
CCDC88B
LCMT1
C2CD4A
C12ORF52
RPP30
MOB3B
FBXO2
PHF17
TBX6
GTSE1-AS1
FBXO7
FBXO9
SNORD84
KCNA2
OPTN
ZHX2
SS18L2
VARS2
RPS26
RPS25
FOXD2
RPS28
PTBP3
RAD51D
UCHL3
NT5DC1
MIR92B
ANKRD36
RARRES2
ATL1
PRRT2
MIR5092
RUSC1
PPIF
PPIB
MIR4322
MIR4321
CYFIP2
DIP2B
CORO1C
ADPGK
PRSS8
DCLRE1B
MIEN1
FAS
MLLT3
RENBP
ZNHIT2
OSR2
EFCAB5
AP4E1
PPP6R2
TMBIM6
LZIC
MIDN
CASP7
CASP8
BCL2
HECTD1
TMEM88
PLK3
PLK2
LZTFL1
SETD1B
LYRM7
STX16-NPEPL1
MIR3679
MIR3678
ADAD2
TLCD1
ATXN7L3B
AHCYL1
AHCYL2
GRK4
GRK5
BRAT1
CAPN2
CAPN1
MYC
ENTPD1
PRRC2C
SPAG7
COG1
SPAG1
HTR7
KLHL3
SNAPC5
SNAPC4
CX3CR1
LTB4R
TNRC6C-AS1
ATP8B3
ATP8B2
ELP6
TRPC5OS
METAP1
KLHDC9
KLHDC4
LOC730101
SHCBP1L
AMN
DHRS4-AS1
TCTN3
HDDC3
PILRA
SRP14
TMEM170A
HIST1H2BL
PLEC
PLEK
SF3B14
RBM23
ESAM
WNT5B
WNT5A
MIR132
CLDN14
ACD
TLR10
ATP5I
GNAI2
GNAI3
ATP5D
ZNF747
MIR5680
MRPS31
ZEB1-AS1
TYSND1
CITED2
SNUPN
MPV17L2
MIR1322
TNFRSF13C
HNRNPUL1
SNORD93
NOX5
TMSB4X
LEKR1
ARL2
CNTNAP1
MTERF
DCAF11
SLX1B-SULT1A4
ZC3H12C
ZC3H12D
UBASH3A
AVL9
SLC9A3R1
TSR2
BHLHE22
BHLHE23
C1GALT1
UBE2G1
MIR5088
TSSC4
C12ORF42
SLC35E4
DAPK2
ULK3
NR3C1
RRAGA
NEDD8-MDP1
ZFPL1
MIR4687
SART3
IL18R1
SSSCA1
OTP
MAP7D1
MIR22
MIR21
ACTN3
C1QTNF8
LOC100507173
ACTN4
TINF2
C1QTNF6
G3BP1
MYOZ3
MYOZ1
TLCD2
PGAP2
LTB4R2
STK10
KIAA1656
FKBP7
OSTCP1
FKBP8
FKBP9
NDUFAB1
SGPL1
NAPSA
NAPSB
APBB2
NOB1
PVRL4
DIAPH1
WIPI1
MIR4462
MIR4667
L2HGDH
C20ORF24
LINC00634
PHKA2-AS1
CCND2
SCNM1
TCF12
CSRP1
C20ORF144
ATP6V1A
IL27
DTL
GPR18
APOBEC3C
AMH
SOX18
CD27-AS1
PANK2
MIR3689A
SNX33
PDLIM7
SLC26A8
UBALD1
PAFAH2
ZNRF1
ERLIN2
APITD1
PRDM4
EFCAB9
PRDM1
WDR33
TTC39C
CAHM
FLNB
EIF4A1
HES7
TMEM89
ABHD17A
CAPNS1
GIGYF1
POLQ
TLE3
LETM2
LINC00857
FH
DCTN1
HIC1
CIITA
ZNF213
MIR4316
RBM17
RBM19
TPRA1
MVP
NAT9
IL17C
MIR1537
PLCL2
HLA-F-AS1
CNEP1R1
MXRA8
TAF1C
FAIM3
SSBP4
MIR3689B
MIR3689C
SSTR3
SSTR2
MIR3689F
MIR3689E
FAM89B
TMEM151B
HARBI1
IGSF6
PSMD3
C1ORF86
SGMS1
CPSF1
CLLU1
EIF2S3
ZFP91-CNTF
LOC100131060
MIR5188
NOS2
ITGB2
LTBP3
BANP
RTN4
DDX11L2
YARS2
CDH26
SUFU
ST6GALNAC6
LCP1
SLC37A4
FAM111B
IER2
MBD1
MBD3
CYB561D1
ZNF460
PRCP
TRMT112
CDK14
SLC25A19
SLC25A15
PEBP1
RAN
SLC12A6
CCDC11
SLC12A9
IMP3
ASNSD1
KIAA0226L
TEX261
TESK1
STK17A
LOC100506746
ARID1B
ELF1
DDAH2
SNX1
ALG9
CYB5R3
C17ORF96
ALG2
USP3-AS1
CRELD1
VSIG2
SUDS3
MIR4470
MIR3613
MIR3615
KIAA1324L
CCDC124
RUNX3
CCNE2
FTSJ2
PLXDC1
ORAI2
SNORA70B
CSK
FRA10AC1
RAB8A
ZWILCH
IRF3
IRF1
RNASEH2A
IRF4
IRF9
CHAD
GPER
CIRBP
LPCAT4
LOC402160
APBB1IP
MIR5708
ATXN7L3
MXD1
LOC90784
MIR3128
C1QBP
CYB5D1
RRP8
TNFSF9
RAB15
ADORA3
LYSMD3
ATP6V0C
PAF1
RAB1B
ASCL4
UNG
TRIM65
MAPK9
KIF1B
SYS1
ZFP36
FLJ42351
RPL10A
RAD52
NEU1
UVSSA
UQCR11
USP3
ERCC4
MRPS12
BBC3
SOX4
CEBPB
CMIP
LRRC8C
ARAP1
CEBPD
MIR574
PFKL
LOC100130987
LINC00936
KCND2
LSM4
LSM5
TPP2
PSME2
FAM207A
MIR1181
LMAN1L
SNORD105B
LOC643770
TOPBP1
FUCA1
CTTNBP2NL
TM7SF3
SLC9A8
MLEC
MIR4751
IST1
MYL5
RAPGEF1
BLCAP
SLC30A5
ATP2C1
CDKN2AIPNL
NCEH1
C1RL
USB1
EML2
GADD45B
S1PR2
FAM110A
ADM5
SPEF1
SELL
MFI2
GM2A
NUPL1
SNORD83A
SNORD83B
MAN1A1
WWTR1
MIR5194
ZNF274
LRRC45
CHAC1
IFT43
IFT46
PLGRKT
PPRC1
FRS3
CIAO1
NOP10
TNFRSF14
AP4B1
LY86
MAML2
ENTHD2
FNDC3A
B4GALT3
B4GALT4
ZFAND2A
BECN1
DHRS13
MIR4640
MIR4647
PRTFDC1
PCNA
TP53INP1
LCK
SOGA1
SYN1
MKNK2
COPZ1
C19ORF69
CCR1
TNIK
CCR5
CCR6
BCAS4
KIAA0100
GCSAM
SNX17
STAT6
SNX15
SNX10
CHRNB2
RPL13A
R3HCC1
ICAM1
LINC00294
SLC8A2
CTDSP1
MNF1
C20ORF195
CD63
RNU6-34P
COMTD1
EFNA5
TPD52L2
EFCAB12
DYRK1B
NEAT1
GINS4
MIR212
CDS2
TMEM234
TMTC2
PDE4A
WDR18
STIM1
PPP2R1B
MAP4K5
LIMK2
SPATA20
SPATA21
CACYBP
MAP2K1
MAP2K7
SCAP
CAMLG
RNU12
RNU11
ACY3
WNT2B
KMT2B
FLJ27354
ESRRA
HSPB1
PSMC3IP
HSPB9
C11ORF73
SLC18B1
RHOBTB2
PHF7
CRYM-AS1
ZNF865
PPP2R5A
NFAM1
CKAP2
HLA-DQA1
C14ORF183
ZNF512B
BCL2L1
MIR497HG
GSS
BCL2L2
NME1-NME2
ANKRD9
PBXIP1
ZNF77
BRPF3
KHK
EDN1
SCAMP4
EHBP1L1
FAM19A3
ENPP3
CCDC85B
GPR160
ZNF449
ADORA2A-AS1
LOC401127
SUPT4H1
PTMS
SNORD1A
BATF
C6ORF48
UBE2L6
GPBAR1
DQX1
MAPKAPK3
SLC25A38
DENND6B
PVRL1
PIK3R2
PIK3R1
IFT122
NHP2L1
MIR4256
SH2D4B
STAG2
MIR4258
STAG1
MIR3925
HEXIM1
ASMTL
GPC2
TSPAN31
SNORD19B
BUD31
RTN4RL1
ZNF205-AS1
NOM1
IDE
IKZF3
IKZF2
MIR5703
TMED2
CCDC107
BAIAP2L1
SNRPG
FLJ13197
POLD4
ALG3
CA11
ARMC1
SEC22C
CECR5
ARL6IP1
VPS26A
RGS10
XKR9
ISG20
TIMM22
CIC
UTP6
UTP3
CD55
HAX1
STRA13
ANKAR
FMO4
ELF4
RAB34
KIAA1875
MIR3142
MIR3140
MIR3146
AHDC1
GLI1
LINC00880
LINC00886
RNU6-71P
DMKN
MIR484
CFLAR-AS1
C10ORF54
DOC2GP
PLEKHG2
RCC1
PLEKHG5
BZRAP1-AS1
TTC21B
CD164
SPATA3
BCL6B
