# Supplementary material for: Identifying Network Perturbation in Cancer
Source: PLoS Comput Biol. 2016 May 4;12(5):e1004888. doi: 10.1371/journal.pcbi.1004888 (PMC4856318; doi:10.1371/journal.pcbi.1004888)
Supplement: S1 File — (ZIP) [file pcbi.1004888.s001.zip › files/tf_data/GM12878_15k_enh/REST.csv]

HIST1H4B
AGL
HIST1H4E
HIST1H4D
NELFB
HIST1H4J
HIST1H4I
NELFA
PROCA1
BUD31
FGFR1OP2
SQLE
ZNF878
GPR180
NR0B2
GPR183
ZNF706
ZSWIM7
LOC91450
GRIN1
C2CD3
CBLB
OSGEP
MCM3AP-AS1
SLC12A2
GRINA
PPP2R2C
ZNF48
LOC399715
RPSA
PARP16
TRAPPC3
PARP15
TRAPPC4
SPPL2B
NSL1
ITGA7
MFSD11
MFSD10
XPO5
DGAT1
PSMG4
CYP27B1
FBXL17
FBXL19
KCNIP2
PRSS53
TPRN
FLJ33630
C2ORF49
ANAPC2
ZEB1
RPS6KA2
SFT2D3
SFT2D1
SNORD45C
SNORD45B
SNORD45A
ITGAL
UTP23
GIT2
RTFDC1
ZNF296
NDUFAF5
MUS81
NDUFAF1
MTIF2
NDUFAF3
FKTN
LOC100506713
FLJ16341
SLC36A4
ARF4
FAHD1
PRADC1
SNORD18A
SNORD18C
SNORD18B
ZSCAN12P1
PRKAR1A
SAR1B
MOB4
CCDC114
DCAKD
CCDC111
METTL25
SPHK2
IPO13
SPNS1
GCHFR
FRG1
XXYLT1-AS2
RGS20
SRD5A3-AS1
LOC100289495
RDH5
LINC00271
CDCA5
KISS1R
RSF1
HIAT1
ALKBH7
LOC100507217
FLJ31306
C3ORF58
EIF4E2
THAP9
CALR
WDR78
ACTR1A
WDR74
DYNLL1-AS1
AHCTF1
SPRED2
CYP4F3
ASB2
ASTL
SIX4
SIX5
PLEKHH3
MR1
CNPY4
ZPBP2
MRPL36
ARL14EP
MRPL39
FAM69A
ARRDC1
THOC1
PDE8A
DBI
RCOR3
POMT2
RFX3
YDJC
IBA57
C6ORF52
KIF11
MAZ
PAPLN
ADNP
MSL2
SERINC4
COPS6
COPS4
COPS5
LOC115110
ZNF597
LOC643723
CEP95
FLJ30403
FDFT1
ARID2
GCK
NUDT3
ABTB2
MEF2C
MEF2D
KDM3B
KDM3A
SHISA8
TRIM4
BTK
NUTF2
KIAA1958
POTEKP
ANKRD13A
AMPD3
RPLP2
EIF2B5
EIF2B1
PPA2
TXNIP
RSPH9
NUP62
C17ORF100
ENKUR
FAM21C
VWA8-AS1
LETMD1
LRSAM1
SEPHS2
SEPHS1
CELSR3
UBE2D3
TSEN54
C16ORF52
SLMO1
ZNRD1-AS1
ATXN2L
PPAN
LY6G5B
LINC-ROR
MIR18A
FAM166A
SNORD88A
SNORD88B
SNORD88C
XAB2
TCEB2
PRDX5
NFYC
OTUB1
MIR4639
ZNF3
MIR4633
CCT6B
RUFY3
CPLX3
SKIL
PBX3
TJAP1
DPH5
SPAST
MIR4523
SLC16A1
SLC16A5
WIBG
TARS
WIPF1
TIMM44
PAGR1
MSH5-SAPCD1
DYNLL1
ACADSB
CKB
TXNDC9
POLR3E
POLR3B
POLR3A
CALM1
RNU6-28P
GSDMD
MIR20A
CYP51A1
TUT1
CDNF
HRH3
WEE2-AS1
CLCN3
TRIM26
CREB3
MAN1B1-AS1
MIR155
PTPN11
MIR152
GALR2
TTC17
SLBP
MRPL21
GBA
MIR3676
GAPDH
DNAJC21
LINC00938
SNORA81
ZFP91
C1ORF131
SEC16A
KIAA0922
HSPE1-MOB4
ABCF3
USP48
LOC100131655
DNAJB11
PPP6C
DNAJB14
RNF139
DALRD3
GID8
ZNF581
ZNF580
TIPARP
SCRN1
PTPN6
ATOX1
BTF3
SLC3A2
ACAD9
PSD
LRCH3
MS4A14
EPG5
PTDSS1
PTDSS2
BAG6
YBEY
MYO1G
LRRC37A6P
RPS5
ARRB2
LRRC37A3
RPL36AL
RPS9
CD79A
LOC100652758
DEF6
ANAPC5
LY6G6C
AKAP8L
TMEM203
TMEM206
C3
ATAT1
TSSK6
HMGCS1
TSSK4
ZNF326
KIAA1324
SNORD50B
SRL
GUCD1
SNORD16
SNORD17
MYL12B
SNORD12
TAPBP
SCARNA16
MYO19
CSNK2B
LEAP2
MCM3AP
LOC729683
MIR4285
MIR4738
MIR4736
AP3B1
HIST4H4
RGS5
PLAG1
ZNF721
SERTAD2
LINC00657
WRAP53
ZUFSP
CEBPG
ANKLE1
FSD1L
BBIP1
SRRM3
SRRM2
OAZ2
OAZ3
OAZ1
C2ORF81
PDK2
RDH10
UBR3
FAM71D
WDR5B
SLC39A13
TGFBRAP1
HSPD1
CIAPIN1
EIF1AD
ARHGAP22
ZSCAN29
PTP4A2
PPP1R16B
DDIT4
MIR3202-1
LOC100289361
MIR3175
ATG2A
SOCS1
TOB1-AS1
ABHD4
NKIRAS2
NKIRAS1
WDR54
WDR53
ACYP1
PCNA-AS1
SC5D
PPP2CA
EIF4G2
CHTF8
C19ORF24
RPL9
RASSF1
LY86
USHBP1
LPPR2
DBIL5P
THAP11
FAM200A
ATP5C1
MIR142
MIR141
MIR636
MNT
SNORA7A
MIR632
TGFB1I1
FLYWCH1
CDC25C
CDC25B
LACE1
C11ORF30
RNF41
POLR2E
ZNF821
C1ORF148
SNORA78
SNORA76
SNORA75
RHOF
SNORA70
MPG
TMEM69
TMEM68
CASKIN2
ASCC3
IL17RE
MPZ
METTL21B
KDM1A
METTL21A
ZSCAN30
NCOR1
OGFOD1
CACNB1
BRD2
ZNF622
CIDEC
LOC100131825
CLHC1
SRD5A1
ASH1L
SIAH2
HIST1H1T
LOC101559451
GGA3
TSNAXIP1
HIST1H1E
HIST1H1A
ANKZF1
ITFG3
SOS1
TACC3
TMEM238
PSMB9
PSMB8
PSMB7
TMEM234
BRE
TMEM231
TMEM230
TMEM232
TEX38
LOC650368
LPXN
JUNB
JUND
RPL3L
HIST1H2AH
ANKHD1
HIST1H2AC
STX18-AS1
SNORD21
SNORD20
SNORD23
SNORD22
SNORD25
SNORD24
SNORD27
SNORD26
HADHB
ESCO2
MLH3
SNORA16A
MLH1
KCNK3
SNORD6
SNORD5
SNORD2
TRAF1
RMDN2
RMDN3
PPAN-P2RY11
TRAF7
GTF2H3
AP4M1
KBTBD4
RTF1
MCU
PCDH8
RPL35
RPL32
EMG1
ATF1
SDHD
ATF3
TAP1
TAP2
C9ORF163
MOCS3
BLOC1S4
BLOC1S2
BLOC1S1
COMMD1
FAM114A2
B3GALT4
BCAT2
OSBPL8
OSBPL7
HCN3
SNRNP25
STARD6
MIR19B1
YBX2
ANO9
LOC100132891
POLR1A
POLR1D
MIR3188
CHKA
DUS1L
HCG26
CETN3
AHSA1
ANKS3
JAK3
TBC1D24
DPY19L4
GRM2
NR1H3
ALPK1
ATP1A1
SENP6
PPP1R3D
ING2
PDAP1
DNAJC8
CSNK1A1
DNAJC7
DNAJC2
TTC33
TTC37
WDFY2
PLEC
SLC18A1
MIR191
TPI1P2
TRAPPC2P1
SDCCAG8
ASH2L
POLR2B
SDCCAG3
SNORD46
DYRK3
ANKRD37
SNORA68
ZNF837
KIAA0947
SNORA65
SNORA66
SNORA60
SNORA61
SNORA62
SNORA63
TMEM9B-AS1
FAM91A1
NT5C3A
ELL3
DDB1
CEP41
SLC27A5
JSRP1
PRAM1
ZFYVE20
SLC17A9
C20ORF24
AK2
ZNF630
GEMIN7
MIR19A
WDR87
LOC100130348
HSPE1
SWI5
CDK5RAP1
WDR81
WDR82
KRBA2
CHMP4C
SNORD42A
MIR1234
ERH
DCAF13
PMPCA
CDK13
MIR548AR
MIR548AN
KLF6
TMEM55B
GZF1
TMEM223
PSMC5
MDC1
KIF18A
REST
SLC24A1
GANC
MMP28
CSRP1
MEX3D
SEC61B
MTERFD2
MTERFD1
SNORD37
SNORD34
SNORD33
SNORD30
SNORD31
ZNF547
MAP3K14
SLC1A4
PPP3CA
APITD1-CORT
FLJ37201
MIR4751
MIR4756
GRPEL1
SCRT1
LRRC46
MIR1244-3
MIR1244-2
MIR1244-1
ENTHD2
EIF3J
MIR4520B
RARG
TSFM
SNORD12B
EIF3B
CLDN15
B3GNT8
DHRS1
RARS
FGFBP3
GINM1
CCNL1
CCNL2
PCYT2
C9ORF173
EDEM3
YIF1A
CCDC159
PTGES3
SAP30L
UBTD1
MIR3975
SYF2
BCKDK
EXOSC3
YJEFN3
SAP30
ST20-MTHFS
KPNA5
ATRIP
PPP1R14B
KIN
UBP1
TCTE3
KIAA0895L
MANSC4
LOC256880
LOC728875
MIR3190
MIR3191
SDSL
SRRT
PCDH12
TBC1D32
CDC37L1
ALKBH6
VPS52
ALKBH5
ALKBH1
TMEM126B
TIGD1
TIGD4
TIGD6
PDE11A
SET
SNORA5A
SNORA5C
SNORA5B
INTS6-AS1
CFLAR
AMDHD2
NEURL3
FANCA
DIDO1
SLC2A1-AS1
HNRNPA3
HNRNPA0
MRPS18B
ENO1
ELMOD3
ENO3
MIR3912
SNORA51
S100PBP
SNORA52
SYCP2
TAOK1
SNORA57
MIR92A1
LLGL2
GRIK5
TRAPPC6B
NSMCE2
CBX3P2
C1ORF234
OXLD1
CEP57
SYNRG
SRRD
MSH4
MSH5
ITGB3BP
LIMS1
CD320
BRWD1-AS1
DDHD2
DNAJC17
NARFL
TNFRSF18
NFKBIL1
ARHGDIA
SNORD111
DNAJC19
SNUPN
LIAS
COPE
PRKCD
ZFP36L1
HIST1H3C
RER1
HIST1H3G
EBF1
HIST1H3J
LMNA
DDX20
NRIP1
SCRIB
C1ORF189
SAE1
WWP2
UBE2J2
FKBP11
MIR5581
PIDD
PPIL3
PPIL6
SNORA24
MIRLET7F1
SNORD48
TUSC2
SNORD43
CCDC96
CCDC97
SNORD47
RNPEPL1
CCDC92
SNORD44
ZNF574
ZNF579
LUC7L2
SNORD42B
ZNF207
ATPAF1
CTSA
CCDC78
PPP1R37
RPL15
HIST3H2BB
SNORD4B
SNORD4A
FLJ44313
NME1
NME2
LOC100507053
C17ORF85
PGK1
EME1
MSANTD2
AKNA
CXORF56
SNORD119
SNORD117
SNORD110
TIMM8B
DAXX
AHNAK
AFF1
PNPLA2
C15ORF57
KIAA0196
CCM2
UBA3
UBA1
LOC100507463
KIAA0753
TP53
TAGAP
GNAS
UBE2A
KIF20B
CDHR2
PTCD3
TOP3B
FARS2
VSTM2L
ASNA1
SEC14L1
ATP5SL
BTBD19
UPF2
LOC389247
BTBD10
VPS45
SIK2
MTG2
MTG1
CBFB
PDCD4-AS1
NDUFA7
ACSS1
RABEPK
PLEKHM3
VPS4B
INE1
KIAA1967
DCAF11
IL16
STX10
FARSA
IL5
STX16
STX18
PALB2
CENPO
SNORA44
SNORA43
SNORA40
LOC100130691
EIF6
PINX1
HIST2H2BE
GNE
ANKRD17
GNN
EVPLL
GDF9
EBAG9
LOC100508120
DPP8
CORO7
DPP7
ANXA5
ZBTB7B
C1ORF35
GLTSCR1
FAM53B
DUSP10
C14ORF119
PCAT6
EPC2
PCP2
SNORD29
GSTCD
SNORD28
TMEM167B
COQ6
SNORD38A
ILF3
TBL3
TRMT61B
EPO
CHMP2A
DHX15
ZNF141
CCDC102A
CCDC102B
ZNF148
RXFP3
SYCE2
GPR107
ZNF789
SOD2
VWA8
VWA9
ZNF367
LOC654841
ANKHD1-EIF4EBP3
SEMA7A
MIR3913-1
SNORD52
MIR423
SNORD54
SNORD55
SNORD56
SNORD57
DDX6
RNF6
H2AFJ
C16ORF89
NIT1
MIR4779
ZNF213
TRAK2
ZNF219
C16ORF86
NFKBIZ
ARID4A
TMEM116
NEDD8-MDP1
STYXL1
MIR4721
HAUS1
SLC35A4
SLC35A5
PXN-AS1
SLC35A2
SLC35A3
UBXN7
GTF2H1
SNORD32A
SNORD101
SNORD100
HIST1H2BF
SNORD105
SNORD104
HIST1H2BB
MMD2
IQCH-AS1
HIST1H2BO
HIST1H2BJ
OLFML2A
TNFAIP8
GLOD4
C15ORF62
ELOVL5
IPO4
MIR4666A
ACTR3
ZNF674-AS1
PDZD9
BEST4
DTX3L
SMCHD1
LOC100133315
CLCC1
KCNA7
DIABLO
LMBR1
TNPO2
NR6A1
HBZ
MIR4799
FLJ38576
MAPK7
DUSP2
GABPB2
RBL1
GEMIN8P4
PAQR4
ANKS1A
HEY1
GPBP1L1
MIR4426
MIR1322
MTF2
METTL6
MAK16
KCTD5
AMZ2P1
ACAD10
FAM83E
LOC730227
CPNE8
HCFC1
CPNE3
CPNE7
MIR200C
DGKA
SNORA33
SNORA32
DNMT3A
SNORA39
SSBP1
SSBP2
NPM1
FAM63A
SBNO1
FAM63B
RNF167
UNC45A
UNC45B
MIR661
ZDHHC16
ZDHHC13
PRKAG1
DAND5
POGLUT1
ANP32E
UBAC2
LEMD2
KIR3DX1
SUPT5H
TAZ
MRPL55
TMCO1
TRIQK
AP5M1
IQCG
DHX29
LRP6
IQCH
CNDP2
LST1
DDX42
MITD1
LMLN
ANGPTL6
SNORD58B
KLC4
ZNF771
C12ORF79
SNORD35A
SNORD35B
PDS5B
C2ORF68
SNORD61
SNORD60
SNORD63
TSTD2
C9ORF69
SNORD68
CHCHD4
MST1
OVCA2
NUDT1
ZNF517
ZNF514
CCDC51
FOXJ3
CCDC59
ZC2HC1C
PPP1R11
DLG2
ZMIZ2
SLC39A3
SLC39A5
DLG4
PSIP1
MTHFD1L
SLC35B1
SLC35B2
EMC1
FLNA
MIR933
SNORD74
LOC646862
MBOAT7
REL
NEDD8
BSDC1
MIR1304
P2RY11
BRWD1
LOC254128
LOC101593348
MIR4540
ARID5A
NTN3
LOC100129722
RPS10P7
C18ORF32
EMID1
MIR3656
MIR3654
MIR3652
AP1S2
COA4
PDIK1L
ADAT2
KLF10
RNU86
EXOC2
EXOC3
E2F4
ZNFX1
CA7
E2F8
ANK1
ACBD5
SNORA20
SNORA21
RAD17
SNORA25
SNORA26
ATP5J2
SNORA29
PTK2B
IZUMO4
MIP
DDX39B
ARHGEF1
GMCL1
MKLN1
RNF207
PA2G4P4
IFITM3
CENPB
SEC24A
SEC24C
PAFAH1B3
LOC100131094
MIR425
MIF4GD
PLEKHA4
SNORA2B
MRPL40
EID3
TRIP6
TRIP4
TUBB4A
C11ORF83
RRAD
ZNF696
DHX38
MALAT1
SRRM2-AS1
NCKAP5L
COPZ2
BMF
NEK1
U2AF1
DDX50
ANXA6
MIR130B
NEK8
DDX55
ZNF764
SNORD58A
PKN3
SNORD58C
GATC
MIR937
SNORD70
SNORD76
SNORD77
ZNF23
SNORD75
SNORD78
SNORD79
MIR1301
JTB
DNAH1
SNORA9
SNORA8
MGC45922
SNORA1
SNORA4
SNORA6
ZNF236
GMNN
C17ORF75
CDKL1
NAE1
MCM8
RANBP3
MACC1
PUS7
RAB6A
CNNM3
CSPP1
STX5
KEAP1
POLA2
PHF19
MEGF8
ECE2
IL18BP
YWHAZ
DRG2
NAA40
REC8
ETS2
AURKA
PHYKPL
MAT2A
ZBTB5
SSNA1
TECPR2
MIR22HG
MIR3649
MIR4449
VAMP2
CSTF1
FIBP
BOLA1
IMMT
PITPNC1
POU2F1
NDUFB5
NDUFB1
CCNT2
TOB2P1
IRF2BP2
STAP2
STAP1
H3F3B
SNORA18
VRK2
SNORA17
SNORA10
SNORA13
HEXA-AS1
USP30
RFNG
SCARNA2
SCARNA1
USP37
TOR1AIP2
MORN4
ST20
KIF23
RPL23AP64
JKAMP
PGGT1B
SNHG7
RAB42
FRA10AC1
ZBTB22
ZBTB26
RNF213
ZACN
RRP1
MIR146B
MIR146A
MED23
MED22
KLLN
SEPT9
SEPT1
XRCC6
KANSL1
UBAP2L
SUPT7L
NARR
RBM34
SCNN1D
CDK5R1
JMJD1C
ZFAS1
FAM98B
PLCB3
MIER1
SEC13
ALDH4A1
AAMDC
RHBDF1
PHF7
SPATA6L
MIR324
PPP2R5B
NADK
C12ORF57
C12ORF52
LOC100505636
ZNF34
MIR921
PRORSD1P
SNORD87
C9ORF85
SNORD84
KCNA2
SNORD82
SNORD81
SNORD80
JMJD6
GOLGA1
ZNF248
QSER1
CPSF3
ZNF784
RPS28
RPS29
NT5DC2
MEMO1
DNAJC9
PRRT2
MIR5090
PPIH
VTRNA1-3
VTRNA1-2
SLC5A5
DIP2B
MIR17
APITD1
DCLRE1C
MEGF6
FAU
SYNJ1
HNRNPA2B1
PDE6G
ZNHIT2
GTPBP4
AP4E1
NIF3L1
GTPBP2
TMBIM6
LZIC
RAMP2-AS1
NAA50
DRD2
PURB
PURA
EPM2AIP1
SNORD15B
SNORD15A
C18ORF54
PLK3
PLK4
PIH1D2
SETD1B
STX16-NPEPL1
MIR3679
RALBP1
GRK4
DMXL1
OAS1
OAS3
TTYH2
NUF2
SPAG7
P4HB
COG4
KLHL7
KLHL2
SNAPC5
SNAPC4
GPR25
FUT10
PNLDC1
TAF12
HYAL2
GSK3B
UBC
C7ORF26
PP7080
ANKRD32
POC5
SNORA64
KLHDC4
CCDC84
NPRL3
PLXNB2
PLXNB1
ASXL1
ZBTB4
HDDC3
PCBP2
ZBTB32
NINJ2
ZBTB37
SIRT3
TMEM170B
TMEM170A
SIRT4
TMEM91
HIST1H2BL
PAK1IP1
PLEK
PEX1
PEX3
RASA4CP
NRD1
MIR132
HNRNPA1P10
ACD
ATP5S
MIR1253
MUTYH
ME2
GNAI2
SNORD96A
TBK1
TBC1D4
MRPS33
SNORA74A
ZEB1-AS1
TRMT5
LOC100630918
CITED2
ZGLP1
LOC100505622
UNC13D
SNORD99
SNORD95
NFKBIE
SYNE4
MIR4521
RNF151
MIR4522
HIRA
OSGIN2
STOML1
PDE4DIP
EMP3
MMP24-AS1
RPS11
ARL1
LEKR1
RPS18
MIR1248
CNTNAP1
LATS1
DCAF10
SNORD38B
TSR3
BHLHE23
LSM11
RAD51-AS1
IL10RB-AS1
TSSC4
ZNF414
DAPK3
SNORD36A
SNORD36C
SNORD36B
SART3
SSSCA1
MAP7D1
TMX3
NAGA
MIR22
C17ORF98
TINF2
EZR
G3BP1
KCNIP2-AS1
DTWD1
TLCD2
POLG2
FKBP5
RARS2
SEC23IP
NAA60
MIR637
APBB2
NOB1
LOC653712
DMPK
PKM
WDR4
MIR4467
MIR4462
MIR631
LAMTOR5-AS1
PHKA2-AS1
LINC00638
LAT
RMRP
ATP6V1D
GPR15
HMGN2
TNFSF14
ATP6V1H
UROS
SFXN4
RC3H2
RAD1
UROD
CCT2
MIR3064
MRFAP1L1
SNX33
BRCC3
RPL19P12
INSIG1
RPRD2
BMS1P4
HIST1H2BD
LOC100506963
TUBGCP3
ERLIN2
ZDHHC6
ZC3H3
ZC3H6
WDR34
GPX4
PDE6D
EFCAB5
CAHM
TRPC4AP
NAPEPLD
TAF13
LTB4R
AUNIP
HIST1H2BM
PLP2
OSER1-AS1
NDUFV3
BRIX1
HIC1
CIITA
SERF2
CROCCP2
SIT1
NUS1
MVP
NAT9
FAM96A
FAM96B
EIF4ENIF1
C11ORF58
C5ORF55
ENO1-AS1
C11ORF54
LSP1
GSTZ1
KRTCAP3
FAM89B
TUBGCP4
TUBGCP5
NBEAL2
TMEM151A
MGC16142
C2CD2L
KCNC3
PSMD6
TMEM251
SGMS1
ZNF10
CPSF1
RPTOR
PPFIA3
MAD1L1
CYS1
ZFP91-CNTF
LOC100131060
TTLL5
MIR5188
TTLL6
LTBP3
ITGB7
RTN4
KPNB1
SNORD111B
RNF216-IT1
WNK4
APC2
COPS7B
LIN54
LRWD1
LOC100287042
SPIRE2
ZNF398
MBD4
MBD3
CYB561D1
ZNF460
ZNF394
ZNF395
TRMT112
TSPAN10
TSPAN17
MAN1B1
HPS4
KIAA1429
SLC25A13
SLC25A11
RAN
NFE2L2
ATP5J2-PTCD1
FAM173B
CCDC15
SLC15A4
NDUFA13
CCDC18
CCDC19
EXT1
SNORD73A
PSMC1
SERF2-C15ORF63
SYNCRIP
ARID1A
MMAA
DDAH2
ELMO3
CYB5R4
MBLAC1
TEFM
SUDS3
COX6B1
LOC100271832
KIAA1683
SNHG5
CCDC125
PRR24
PRR22
PLXDC1
RAD54L2
C19ORF54
CNOT11
MLLT11
GALNT9
EIF4E
ZWILCH
BFSP1
RNASEH2A
ERVK13-1
SNHG9
TUBB
FAM78B
CLK2
ARRDC3-AS1
HDAC3
HDAC2
HDAC4
NFKB2
GCN1L1
LOC402160
CBX5
CBX3
CBX1
ZBTB11
NLRP3
FASTKD1
MIR3128
TMEM150A
TNFSF9
ITFG1
WDR20
RAB13
CST6
ASL
KLHL11
LYSMD1
PTPLAD1
PAF1
SPATA33
GMPPB
LOC100128568
LAMP1
UNK
DUT
TRIM65
AMIGO3
NRF1
MRPS16
NUP37
C11ORF68
BBC3
NCLN
SNHG15
SNHG17
SNHG11
SNHG12
RAD54L
BID
KDM4C
ABCB6
MED16
LOC100131691
GIN1
TMEM248
INTS5
PSME2
PSME3
CYBA
MIRLET7A1
SLC1A5
FAM227B
CYB561D2
SNORD105B
MFF
MEAF6
NCDN
ZNF655
KAT6A
DNLZ
TM7SF3
PRPF4B
IST1
LOC441461
TCAM1P
SLC30A6
CERS6
MIR1292
BHLHE40
PARK7
MIR4754
COX20
MST1P2
TAGLN2
KLHDC10
LOC440600
ADM2
SPEF1
HLA-DPB1
FAM210A
EXTL2
BZRAP1
SLC25A22
MIR5047
SNORD83A
SNORD83B
PRMT10
CNN1
CNN2
FOXA3
MIR5192
ZNF276
NCAPG
SNORA71C
SNORA71B
SNORA71A
DVL2
SNORA71D
FRS3
CRTC1
TNFRSF14
NOP14
KIF18B
RPL17-C18ORF32
B9D1
EIF5A
WDR11-AS1
URGCP
LOC100507602
MKS1
HOOK2
SNORA80B
FNDC3B
SURF2
B4GALT7
SURF6
RAD21-AS1
ACSF3
TUBB3
C9ORF116
CCDC130
GALK1
SNORD12C
POLE2
NXNL1
GGNBP1
C19ORF69
KIAA0101
KIAA0100
BCAS1
EHMT1
SNX13
STAT1
CHRNB1
ICAM2
DPM1
CCDC13
TPD52L2
EFCAB12
BTAF1
PODNL1
NEAT1
RPL34-AS1
MIR212
CDS2
ARPC5L
SRP68
LINC00476
LMF2
CYCS
USP9X
TBCCD1
SCAF11
NOC4L
ZMYND19
FAM180B
RNU12
RNU11
MRPL18
EFCAB14-AS1
MAD2L1BP
KMT2B
KMT2A
FLJ27354
KMT2E
PKN1
CYP4V2
MIR301B
HSPB9
RHOBTB2
INO80E
MAFG-AS1
HAGH
ABCC3
MSMO1
MIRLET7D
FAM213B
PSMF1
NDUFA6-AS1
SCO1
APLP2
ZNF76
KIAA0825
EDN2
EHBP1L1
SCAMP3
RSPRY1
ENPP3
LOC285540
KCTD10
PTMA
FZR1
MIR1282
PPIP5K2
TBX6
CPS1
CINP
CORO7-PAM16
PABPC1
ESF1
DNM1
C2ORF76
SNORD86
SLC25A39
ICT1
FAM175B
MIR4444-1
TMEM187
PIK3R1
IL10RB
ATG9A
LNX2
KLRAP1
HSF2BP
HEXIM2
TAF6
TAF4
C16ORF72
LOC100288846
DHX57
CRLS1
NOA1
RTN4RL1
RAD23B
RAD23A
ZNF205-AS1
FOSB
RBKS
IKZF5
ANKMY1
NPLOC4
C8ORF37
IKZF3
LINC00662
SNRPA
SNX5
CCDC106
MIR4657
POLD3
HNRNPL
PML
IL4I1
HNRNPD
PRUNE
LOC100128164
ARL6IP5
SYDE2
HMGA1
BRAP
EGFEM1P
SNORD97
PLGRKT
GLUD1
SREBF2
MGME1
SREBF1
TIMM22
RAB39A
RPS24
IL12A
ANKAR
SNORD50A
MSC
SEC31A
RAB34
MIR3143
MIR3142
C19ORF70
LDHA
SRA1
LINC00881
LRP12
HNRNPA1L2
LINC00884
CLASP1
LINC00886
AP5Z1
RAB3D
MIR486
CFL1
MPHOSPH10
ATRN
BICD2
RCC1
BZRAP1-AS1
TSGA10
GNGT2
LOC100506392
BCL6B
SPATA5
SNAI3-AS1
