# Supplementary material for: Identifying Network Perturbation in Cancer
Source: PLoS Comput Biol. 2016 May 4;12(5):e1004888. doi: 10.1371/journal.pcbi.1004888 (PMC4856318; doi:10.1371/journal.pcbi.1004888)
Supplement: S1 File — (ZIP) [file pcbi.1004888.s001.zip › files/tf_data/GM12878_15k_enh/RFX5.csv]

HSPA2
HIST1H4A
HIST1H4E
HSPA4
NELFB
HIST1H4J
HIST1H4H
TYW1B
NELFE
B2M
PDCD10
PDCD11
ATPIF1
SQLE
KIAA0907
HSPA5
GPR180
HIST1H4D
DERL2
ZSWIM4
ZC3H10
ZSWIM6
CRBN
ZC3H15
ZSWIM1
TMEM57
KDM2B
TMEM53
DANCR
C2CD3
DHX9
DIMT1
HSPA8
JRKL
C2CD5
NUP98
SP1
MUC1
SP4
POLR3GL
ZNF48
CEP89
GOLIM4
PIK3C3
RAB40C
IP6K2
TRAPPC9
ZNF672
PARP14
ZNF678
RPRD2
ACLY
PKM
NSL1
GTF3C2
MFSD12
DENND4A
IQSEC1
DUSP22
XPO1
SCARNA13
XPO5
BACH1
TTK
LSR
WSB1
TPRN
DNASE1L2
FAM212B
SMTNL1
GART
ANAPC2
ZEB1
RPS6KA1
RPS6KA5
BCL2A1
PPTC7
SNORD45C
SNORD45B
SNORD45A
ACD
RTFDC1
FOXC2
ZNF292
SESN2
LIN37
GOLPH3L
SMAD3
PNP
SC5D
NDUFAF7
FOXM1
MTIF2
NDUFAF3
NPHP4
MIOS
CTH
LOC100506713
PCOLCE-AS1
CKS1B
ARF4
FAHD1
ZSWIM7
HYI
SPTLC2
ERICH1
SZT2
PRADC1
ENOPH1
FLJ30679
ZSCAN12P1
PRKAR1A
NOL6
CCDC116
CCDC114
RLF
ADARB2
METTL25
CDC45
MGRN1
CDC42
SPHK2
IPO11
CBLB
HMGB2
HMGB1
CHP1
NADSYN1
FYCO1
SPNS1
RAB2B
OSGEP
ARL15
SYCE1L
FRG1
RHEBL1
SRD5A3-AS1
MIR4530
EEA1
CDCA2
CDCA3
LINC00271
GCDH
CDCA4
CDCA5
HOMER1
PPP2R5D
DHRS7B
MCM10
WDHD1
CA11
VPS53
ATG4A
PRICKLE3
CETN4P
FLJ31306
C3ORF58
THAP4
ECT2
THAP8
THAP9
MIR3153
CALU
CYB5B
TOR2A
FAR1
ACTR1B
PNN
MLF1IP
SPG11
HLA-DMB
EWSR1
HLA-DMA
CD74
DYNLL1-AS1
SYTL1
BTN2A3P
SIDT2
BRK1
PES1
CHI3L2
ARL2BP
ASB2
ASB1
ASTL
ASB7
SIX5
ZNF487P
MR1
PCF11
GSTTP2
CNPY4
C7ORF50
PRX
HMG20B
ZPBP2
AAGAB
MRPL35
DPY30
TBL2
TBL3
FAM120AOS
DBI
KIF15
RFX5
RFX1
RABGAP1L
YDJC
ELK1
PAK4
DBP
MAVS
UQCRC2
DBT
STRADB
TMEM42
NUP88
RECQL4
ZNF57
COPS3
SERINC1
COPS4
GGCT
ZNF593
LOC115110
ZNF597
ZNF594
MED9
C1ORF27
ZNF608
MXD1
CAMTA1
NLK
TMEM45A
GCA
PANK3
NUDT1
NUDT2
NUDT6
EPS8L1
PMS2P4
PRR7-AS1
COX18
TRIM8
TMEM217
CREM
MEF2D
KDM3B
TRIM3
KDM3A
COX14
LCORL
COX17
MDN1
ZNF335
KIAA1468
AMPD3
TEX14
EIF2B4
AIDA
EIF2B2
TEX10
TXNIP
C18ORF8
QPRT
BET1
MLF2
C17ORF105
TPM3
SH3D21
PRPF40A
ENKUR
TMEM150B
C4B_2
ZNF92
FLJ37035
FBXW4
FBXW7
CLIC4
LETMD1
NLGN2
MTMR12
CLIC1
UGDH
TET3
KIAA0020
UBE2D3
PHF20
TMEM143
MIR4709
ZNRD1-AS1
ATXN2L
NDOR1
METAP1D
YOD1
TCP1
SOWAHD
BBIP1
HLA-DPA1
LOC100132707
FAM117B
XAB2
MAD2L1
TCEB1
NFYA
AP3S1
PITX3
SMARCA2
OTUB1
RABL3
PHOSPHO2-KLHL23
MIR93
PACRGL
SDCBP2
MIR106B
ZNF8
MIR3940
TOR1A
HNRNPA0
ST3GAL3
CHCHD2
LOC100652999
SBDS
NINJ1
C12ORF57
C6ORF62
VCP
LOC100129518
AP2A1
PBX2
FAM111A
DPH3
SPAST
DPH7
KATNB1
CEP135
ARHGAP30
ARHGAP33
BCKDHB
DCAF6
WIPF2
PTCH1
C21ORF58
MON1A
MON1B
MSH5-SAPCD1
ERV3-1
DYNLL1
UQCRQ
TXNDC9
RBM4B
POLR3A
POLR3K
POLR3H
LOC728537
CALM1
THRA
TAF4B
CUL9
INIP
EIF4ENIF1
GLO1
MBNL2
CUL7
SCNM1
OIP5
PNKP
CLCN3
PRMT3
TRIM26
PRMT1
CREB3
R3HDM1
TRIM22
PRMT5
PER1
PNKD
BRD8
HMGCR
BRD4
SLC15A3
BRD2
KAT8
DNAJA3
RBM42
PTPN18
ZNF295-AS1
RBM48
MIR627
MIR150
PQBP1
ARCN1
LINC00339
CSF2RB
SLBP
CREBL2
PNRC2
GBA
DNAJC25
SP140
TMEM127
SLC31A1
DTD2
ZFP90
ARHGAP4
ICOSLG
LINC00935
SUCO
IARS2
PPM1D
SRSF1
PPM1B
PPM1A
CDK1
MZB1
SHOC2
USP42
HCP5
HLA-DQB1
DNAJB14
TMEM70
RNF139
PJA2
CHEK2
GGNBP1
CISD2
DALRD3
CISD1
SUPT20H
GID8
MIR3146
ZNF581
ZNF580
MRPL4
MRPL2
RPUSD2
ZNF586
PTPN6
GINS4
UNK
ACAD9
AHCYL2
PSD
NEU1
LRCH4
GRK6
MMACHC
EIF4EBP3
MOG
PTDSS2
AGBL3
MYO1G
MYO1E
RTKN
RPS7
RPS6
ADAMTS13
ALG10B
RPS2
CHMP3
RPL36AL
MIR24-2
RPS9
CD79A
CTPS2
GMFG
DNAJB2
UTP11L
AKAP8L
CYB561A3
TMEM205
PSMA5
ZNF107
ATAT1
ZNF100
HMGCS1
NEMF
ZNF326
ZNF320
FBXO43
ZNF322
MSH4
SRI
C17ORF62
SH3BP5L
SRR
GUCD1
GALC
LGALS1
RMND5B
RPRD1A
TRAFD1
RPSA
EIF2AK3
TAPBP
AGPAT1
TRNT1
MIR4288
FOXO3
MIR4738
FLYWCH1
ANGEL1
TCIRG1
TIMM17A
SPAG8
CALCOCO1
PARD6B
ATG7
RGS3
RRAGA
PRRC2A
MID1IP1
SLC35B4
PIGA
APMAP
PIGG
PIGN
PIGO
TMEM194A
WRAP53
SNHG10
ANKLE1
RAD54B
CCDC171
LOC100133445
CCDC174
OAZ1
PDK1
RGL1
C7ORF60
PDK2
RDH13
WBP1
NAB2
DEDD2
VEZT
TM2D2
SH2B3
ZFAND6
ZFAND5
ZFAND4
ZFAND3
KIAA0141
POLD4
CDK2AP1
CDK2AP2
MAFG
SLC39A13
SLC39A10
NUP133
MIR4517
LOC100130451
EIF1AX
ARHGAP21
ABHD4
SAP18
CREBRF
ZSCAN20
C21ORF49
DDIT3
DDIT4
MTX1
TDRD1
SEPT2
ABHD8
MIR3175
KIAA1841
UBR2
TOB1-AS1
ATG2B
UBR5
UBR4
NKIRAS2
SOCS7
HEMK1
PCNA-AS1
EIF4G2
WDR59
ADAM9
CCNF
TERF1
C19ORF24
MAF1
NDUFAF1
CCNI
VPS72
RPL8
RPL9
TYSND1
KCNQ1OT1
USHBP1
RUFY1
LPPR2
SWT1
RSAD1
CHD1
MIR639
MIR638
WISP3
MIR637
MNT
PKLR
NPC2
ZNF585B
TMEM245
PTS
TROAP
HMBS
TTC1
EXD1
MRPL17
MRPL18
ATP10D
CDC25A
RNF44
C11ORF30
RNF41
RNF40
POLR2E
RHOH
C1ORF148
DCUN1D5
POLR2B
ITPR2
WFDC3
POLR2I
POLR2K
USMG5
PLSCR3
PRDM10
TMEM69
MPI
ERCC6L2
METTL21D
TMEM101
AIFM2
CCNK
DDA1
KDM1A
VBP1
LAP3
MIR4522
FAM86JP
PAXBP1
RBM14-RBM4
FZD2
ZNF628
BTG2
BTG1
AGTPBP1
ZNF627
GPN1
NFKB2
DHCR24
RAP2B
RAP2A
TMPO-AS1
MANBAL
ZFP36L2
GGA1
CLPTM1L
LOC100507250
PLCD3
HIST1H1A
HIST1H1B
ANKZF1
MIR148B
TACC3
GJC2
PICK1
ZNF138
PRKACA
PSMB9
PSMB8
PSMB5
ZNF133
TMEM231
TMEM230
PSMB1
HIVEP3
TMA7
TUG1
JUNB
HIST1H2AM
HIST1H2AE
HIST1H2AD
P2RX3
SWSAP1
P2RX7
P2RX6
SNORD20
SNORD22
SNORD25
SNORD27
SNORD26
SNORD29
SNORD28
KCNK6
HIGD1A
GPR137
CRY2
LTN1
SNORD7
CTU1
NACC2
VPS13C
SIN3A
MIR4727
TRAF2
MIR4723
DKFZP434I0714
TRAF7
GTF2H3
AP4M1
ADHFE1
RTF1
ALDH1B1
ABCC10
NICN1
RPL36
RPL34
PMVK
RPL31
LMNA
TARBP2
PIF1
GNA12
ATF4
TBC1D10B
ATF3
ATF2
TAP1
TAP2
ZCCHC17
PPWD1
MORF4L2-AS1
CCDC148
EEF2K
SMG7
DLG2
BLOC1S3
OARD1
COMMD1
MIB2
C15ORF39
FAM114A2
METTL13
WEE1
LOC729852
B3GALT4
NPR1
RPS16P5
ZMYM5
SRFBP1
LMF2
OSBPL9
IFRD1
RSU1
SEP15
TUBB4B
TUBB4A
AKAP8
SNRNP25
ZSCAN12
STARD7
STARD4
CCDC115
ANO8
ANO9
SIRT2
HSP90B1
POLR1A
POLR1E
MIR3189
GPR137C
GPR137B
STIP1
CHKA
CHKB
HCG25
HCG26
WDR45
WDR48
NAIF1
H3F3B
DPY19L4
CCL27
NR1H3
SNORA14B
MAPK1IP1L
ATP1A1
C14ORF80
DST
SENP2
TTC8
PPARD
ING4
BRF1
DCDC1
ING1
ING3
CENPBD1
DNAJC8
VASH2
MB
DNAJC7
MAGOHB
DNAJC1
RING1
DNAJC3
CD14
WDFY4
RRP12
ANKRD23
DYNC1LI1
MIR191
TRAPPC2P1
ACP2
C5ORF22
GLA
BCLAF1
ZNF830
FSBP
ZNF839
MIR16-2
ANKRD39
SNORA62
TMEM18
CIRBP-AS1
CISH
DDB2
ELL2
RAC3
SETX
RIF1
CEP44
ZNF85
TFCP2
FSD2
SLC27A5
JSRP1
SLC27A1
LRIG2
RBMXL1
ZFYVE21
ZFYVE27
TPCN1
GTF2IRD1P1
TBCC
SPAG16
MIR3654
SWI5
MMD
AP1S1
NCKAP1L
CHMP4A
FAM109B
ERF
ZNF493
ZNF491
ZNF490
MIR1236
EIF2S1
CDK19
TOB1
DDX10
TOB2
CDK13
CDK16
KLF7
TMEM55B
KLF1
NDNL2
TMEM222
TMEM223
FCGRT
N4BP1
TRA2A
N4BP3
ZNF304
KIF18A
SLC24A1
KLHDC7B
BRMS1L
MTERFD3
DEDD
MGC2752
RPL14
PPP1R36
TFG
TP53TG1
BAAT
SNORD33
SNORD30
SNORD31
MAP3K11
MAP3K12
NCL
PET100
PDE1B
SLC1A5
TCAIM
TGM1
MIR4750
TGM4
GRPEL1
IPMK
DHTKD1
DCTPP1
MIR1244-3
MIR1244-2
MIR1244-1
TMEM175
MARCH9
MICB
MICA
BTN3A3
DNTTIP1
GNL1
B3GNT7
EIF3L
RPL18
BTN3A1
EIF3D
FGFBP3
PWWP2A
MTMR4
NABP2
GINM1
NABP1
CCNL1
CDKN2C
TBCCD1
CDKN2D
HLA-DRB1
C9ORF173
HLA-DRB5
CCDC151
GUK1
EDEM3
EDEM1
CCDC159
SDE2
C11ORF1
SLC2A8
PTGES3
SLC2A6
UBA52
CNFN
SYF2
FUBP1
GTF2E1
GFER
TRIM5
TULP3
ATRIP
ZNF277
UBP1
FCER1G
KRT18P55
C3ORF18
LOC256880
OGFOD1
MIR3191
COPB2
LOC100507501
TBC1D31
ALKBH6
VPS52
VPS51
ALKBH5
ALKBH2
RALB
RALA
TRNAU1AP
PSMB11
ZNF205-AS1
SCYL3
STXBP2
LOC100289230
PTPRCAP
S1PR2
DNAJB1
FANCF
AAMP
FANCA
TTC25
DIDO1
SLC2A1-AS1
ENTPD3-AS1
THAP1
HNRNPA3
MIR185
HNRNPA1
RCL1
MRPS18B
ENO1
ELMOD2
LOC728175
SNORA51
SNORA53
NPAT
TAOK2
CHAMP1
FAM65A
GRIK5
UGDH-AS1
OIP5-AS1
TRAPPC6A
TRAPPC6B
MIR2110
CDK7
SF3B5
CEP57
MSH2
CEP55
SF3B1
MSH5
RCSD1
ZKSCAN3
ODC1
CD320
BRWD1-AS1
ELAC2
SUN2
ASMTL-AS1
ADCK5
ADCK3
MTHFR
DNAJC14
NFKBIL1
SNORA75
ASF1B
AMD1
EDF1
MIR877
LIAS
MGAT4B
ENDOG
AP2S1
HIST1H3B
HIST1H3C
HIST1H3A
RER1
HIST1H3G
HIST1H3D
HIST1H3E
HIST1H3J
HIST1H3H
HIST1H3I
HIST2H2AB
HIST2H2AC
MDP1
PM20D2
DDX23
ZNF157
PFKFB3
PFKFB2
ACKR2
TYMP
ZNF791
TWISTNB
USO1
FLVCR1
FKBP15
WWP1
QTRTD1
PPIL1
PPIL2
PPIL3
CWC27
CWC25
TMED10
MIRLET7F1
PPP1R3F
MIR1322
TUSC2
C9ORF41
RNPEPL1
PARD6A
CLK2P
ZNF574
ZNF576
NUP214
SETDB2
LUC7L2
SHC1
FMO4
YTHDC1
FOXN2
CTSA
CGRRF1
PPP1R37
SETD8
RPL11
RPL13
SETD3
GPATCH2
LGALS17A
VIMP
C17ORF80
ZCWPW1
LOC100128822
MEIG1
EMD
AKNA
EPB41
LOC100506639
GSKIP
MATR3
HELB
GLYR1
SNORD117
SNORD110
STIL
PCNXL3
AHNAK
DCTD
MRPS17
C15ORF57
PNPLA8
PINLYP
HOMEZ
CCM2
UBA6
SFPQ
UBA5
LOC100507463
PWP1
KIAA0753
NAA15
TP53
CDHR2
ST8SIA4
C12ORF4
C12ORF5
DSCR3
UBE2F
UBE2Z
FGGY
TMEM232
AGFG2
UBE2T
FARS2
ASNA1
MIR7-1
PLEKHH3
ILK
RPS15A
IMMP1L
BTBD19
SRGN
PHTF2
SIK1
SIK3
RPS14
PKNOX1
WBP1L
VCPIP1
PDCD4-AS1
MORF4L2
NDUFA7
THRAP3
COMT
GPR65
GPR62
VPS4A
VPS4B
FAIM
ODF2
SLC43A2
MAEA
FIZ1
C1ORF213
IL16
PPP1R15A
FARSA
STX12
MIR219-1
PALB2
COLGALT2
CENPO
SNORA42
CUTA
IL23A
PTCD2
TTF2
AIP
PDCD6
MOSPD3
PINX1
OXR1
HIST2H2BE
GNE
GNN
EVPLL
ANKRD11
PAN2
GDF9
KLF10
CBR4
RMI1
DPP8
HIST1H2AC
WDR62
HIST1H2AB
SUOX
PCNA
SLC44A1
CPT1C
CEP68
TPST1
COQ10B
GLTSCR1
MCM7
PCNP
IK
MCM3
PCNT
DUSP10
DUSP12
POGK
RNFT2
EPC1
POGZ
REC8
REV3L
SECISBP2
NDUFS6
ESCO2
NDUFS8
TMEM167B
COQ7
COQ6
ESCO1
ILF3
ILF2
PARS2
WARS2
CHMP2A
MLH1
PI4K2A
HIBADH
ZNF143
CCDC102A
RXFP4
LOC145474
ZNF555
COX8A
ZNF784
GPR108
LYN
SMDT1
BRICD5
C21ORF2
VWA9
TMF1
LY9
ZNF367
EMC10
DCP2
LSG1
KCNN3
C12ORF40
PMS2
C9ORF78
IP6K1
MIR3913-1
PKIG
SNORD54
PKIB
SNORD57
DDX6
TLR1
BRMS1
RNF6
RNF7
ZNF564
SLC19A2
H2AFJ
MIR4779
KATNBL1
HLA-L
HLA-C
HLA-B
HLA-A
ZNF219
HLA-F
C16ORF86
HDAC7
CLTA
MIS12
HAUS8
PLAC8
HAUS5
PRRT3-AS1
UBE3D
KDM4A-AS1
HOOK2
LOC653712
SLC35A2
SLC35A3
UBXN6
UBXN7
TOP2B
TOP2A
NXF1
ISCA2
FAF1
FLJ37644
SNORD101
SNORD100
HIST1H2BF
HIST1H2BG
RECQL
HIST1H2BB
HIST1H2BC
HIST1H2BL
MTFR1
COL6A4P1
HIST1H2BO
ACTB
SNX12
SLC25A42
TNFAIP8
SLC25A46
GCH1
CDC23
STRADA
NUP153
TOX4
FAM105B
ACTR8
TMEM165
IPO4
ACTR3
LIN52
NRBP1
BEST4
RECQL5
FOXP3
CARS2
ILF3-AS1
DIABLO
FYTTD1
SEC22C
TNPO2
SNX11
POLDIP2
CNKSR1
GCN1L1
NAGK
SYVN1
MAPK7
PPP1R12B
DUSP7
GABPB2
PYGO2
LRRC8B
GEMIN8P4
STAG3L4
FERMT3
C22ORF15
SERINC3
FADS2
THNSL1
MIR4420
XRCC6BP1
GPBP1L1
PPOX
VPS39
MTF2
HCG11
STAT5B
STAT5A
PITPNM1
TBC1D17
KCTD5
ACSL3
KCTD9
MIR27A
PXN-AS1
ADAM17
CACTIN
FAM83E
FAM83D
IDH3A
CREB3L2
LOC100506325
IDH3G
GRIN2C
RAB4B-EGLN2
FOXRED1
NCKAP5L
SNORA33
COPZ1
SNORA30
CREB3L4
SNORA38
LIX1L
ZNF324B
ALDH6A1
USP11
USP15
NEK2
SNRPA
NPM1
FAM63A
SBNO2
FAM63B
HSPA14
MXI1
RHCE
NEK1
TXNDC11
TXNDC12
UCP2
ZBTB41
ZNF790-AS1
ZBTB44
DGCR14
ZBTB48
UAP1L1
MYO7B
C4A
MYPOP
IQCB1
CPSF4L
POGLUT1
PGAP2
FDXR
TYK2
SEMA4D
C4B
RETN
TYW1
MRPL55
MIRLET7D
MRPL50
MRPL51
SP110
ZNF688
ARHGEF15
LARP7
ALOXE3
ZNF680
ZNF687
LOC100507217
FXR2
IQCG
DHX29
IQCD
MUC17
IQCH
SDF2L1
CNDP2
SHCBP1
LOC100133957
DDX41
FDFT1
DDX42
SYAP1
MITD1
LMLN
PTEN
RGMB-AS1
RHBDD3
POP5
SRSF11
KLC4
OSTCP1
C12ORF77
C12ORF79
SNORD35A
SNORD35B
SNORD60
BAZ2A
SNORD68
SAP130
HSCB
CHCHD3
CYP11A1
MTHFSD
NF2
ARID2
ZNF513
GDF15
ZNF511
ZNF517
GDF11
TSPYL4
CCDC51
FOXJ2
TSPYL2
CCDC59
NCAPD2
BLM
PPP1R10
SMG6
BLK
SLC39A1
SLC39A5
BNIP2
RPL13AP5
RHEB
TCN2
FBXO34
EMC9
SLC35B2
FBXO31
FLOT2
SNORD59B
EMC2
EMC1
SNORD59A
EMC4
CLCC1
OTUD5
OTUD4
AP3M1
AP3M2
MIR4309
MBOAT7
AKAP13
MBOAT4
HINT1
HINT2
TSC1
NEDD8
STRIP2
SNX13
NEDD1
P2RY10
SMC4
CDC37
FICD
EIF1
SFR1
PTTG1
CYBA
MANF
STYX
ROM1
LOC101593348
KIAA0226
TNKS1BP1
ALG11
ALG12
RIOK1
LTV1
LOC100129726
ABT1
LMOD1
MORC2
RBM4
SPCS2
LOC100289511
CHKB-CPT1B
CAT
MIR301A
MIR3655
MIR301B
MIR3652
NDE1
WDR89
DIP2A-IT1
HLA-DRA
ATP13A1
DAD1
NIF3L1
VPS29
ESYT1
IMPDH2
RNF5P1
SKA2
PGP
RABGEF1
ZMYND19
CCDC173
RNASEH1
IFT122
DDRGK1
ADAT2
E4F1
EBAG9
EFCAB14
MIR641
MIR643
E2F7
TMEM218
E2F3
EXOC4
PROC
C1ORF234
ARMCX4
ALOX15P1
ACBD4
SNORA6
SNORA20
NUTF2
LINC00959
SNORA26
CRAMP1L
ATP5J2
SNORA29
FLYWCH2
SF1
IZUMO4
TNRC6B
TNRC6A
PYCR1
USP20
ADAMTS4
ARHGEF9
COTL1
ARHGEF1
MKLN1
RNF207
CRKL
IFITM3
CENPL
CENPK
TSEN15
RAB5B
CENPE
CENPC
CENPA
LDB1
CENPQ
CENPP
PYY
VPS9D1-AS1
PLEKHA4
SNORA2B
CYLD
EID1
MRPL49
MRPL48
PLEKHA8
CCND3
STARD10
ZNF691
PROS1
MALAT1
CPT1B
ARFGAP2
SRRM2-AS1
ATP7B
MPHOSPH9
COPZ2
RUVBL1
CABIN1
RUVBL2
DENR
DDX50
U2AF2
MIR130B
ZNF165
DDX55
MTR
CDC42BPG
FAM129C
SF3A3
ZNF766
TXNRD2
GATC
ZNF184
C12ORF65
INTS12
C1ORF35
ZNF189
IFT140
INTS10
CNGA4
MIR933
MIR1307
CCDC9
MIR550A1
NASP
MTHFD2
MCM6
TBP
DNAH8
MCM5
SNORA9
BBS12
TUBE1
ZNF821
ZNF500
PITPNA-AS1
ZNF506
NUDCD2
TNKS
RSPH1
TMEM134
CCDC47
CCDC41
LAG3
LOC100129917
C19ORF43
C17ORF100
ATP6V1A
SAMD4B
RPL41
ETF1
MRE11A
LOC100128885
RACGAP1
LOC391322
ZNF341
ZNF436
ZNF430
FBXO24
FBXO28
MIR3680-1
RHOV
FGD6
MACC1
RALGDS
PUS7
SIPA1
LOC644656
MYBPC2
NUDT16
TSPO
CNNM2
ARNT
LYRM4
PIP5K1A
STX5
STX6
SLC23A1
PUM1
RPS3A
MYO9B
SCARNA9L
GPCPD1
CKAP2L
TANGO2
TGFB3
PHF12
EEF1G
CYC1
KIAA0430
ECE2
GTF2A2
UBN2
UBN1
LOC100288637
YWHAZ
HDGFRP2
LARP4B
NDUFS2
AURKA
AURKB
NOD2
DHCR7
EZR-AS1
MAP3K7CL
PCMTD1
KRI1
ZBTB5
NBR2
TECPR1
ZBTB9
NDUFS7
TXLNB
CDC42EP4
SYNGAP1
MIR22HG
HRASLS2
PXMP4
CCNB2
MIR4449
NFATC2IP
MIR4443
MIR4442
ETAA1
CSTF1
AGAP2
VPS11
UFD1L
NKTR
BOLA1
PITPNC1
KCNIP2-AS1
BPTF
HYOU1
ACADVL
RAB4B
GNPTAB
NDUFB6
PCCA
AGER
MIR658
TOB2P1
KIF2C
STK19
C1ORF227
C1ORF228
ATP6AP1
CBFA2T2
IRF2BP2
STAP2
STAP1
ENSA
QPCTL
HCG9
BRCA1
AUP1
DMAP1
VRK3
ANKRD49
SNORA10
IRF2BPL
USP39
TNIP1
USP32
SCARNA4
SCARNA2
SHMT1
MORN4
PLD6
ADCY7
MORN1
MRRF
KIF24
RNF187
RNF181
KIF23
KIF22
SNHG1
SARNP
ZBTB22
RNF214
ZBTB20
GBF1
CAPS
ATP9B
MED29
FAM208A
ARL13B
RRP8
RRP9
PTPLAD1
MED25
DOCK4
SEPT9
CCDC163P
XRCC1
XRCC3
PITPNB
KANSL3
KANSL2
KANSL1
HSPH1
SEC1P
JUN
MEIS2
RBM15B
LOC344967
TROVE2
ZNF33B
C11ORF94
RBM39
C20ORF96
EPHB1
DNAJC25-GNG10
LOC93622
PTPDC1
PARP3
TP53INP1
FAM117A
REV1
ZBTB8OS
ALDH4A1
RWDD3
GSTT1
RWDD1
MRPS27
MRPS23
GPR179
PHF6
PPP2R5E
PPP2R5A
PPP2R5B
PHF1
MSMO1
SMIM12
LCMT2
SMIM14
LOC100129858
ZNF34
TBCEL
MAPRE2
SNORD86
SNORD84
SNORD82
DSE
SLC10A7
SS18L2
FTL
FHL3
MCCC1
WDR19
MYCBP2
SUV420H2
RPS24
MAP3K14-AS1
RPS20
SLFN14
GOLGA7
RPS28
RPS29
UCHL5
ATRX
MVB12A
NT5DC2
DBR1
MEMO1
MIR92B
HNRNPUL2-BSCL2
CAPN10
MIR5091
RUSC1
SAP25
PPIH
GATAD2B
LENG1
GATAD2A
COX7B
GPSM3
CCNB1IP1
SARS2
STOML2
DIP2A
AIMP2
BAHD1
MYLPF
MDH1
PIN1
DCLRE1B
DCLRE1C
ABCF1
WASF2
FAU
NUP188
PHOSPHO2
ZCCHC2
ZCCHC7
GYLTL1B
ZNHIT3
ZNHIT2
RANGAP1
GTPBP4
GTPBP1
PPP6R3
GTPBP3
PPP6R1
TMBIM6
TSEN34
SNRNP40
ARID3B
BPNT1
TMEM189-UBE2V1
PURG
EPM2AIP1
ATF6B
PICALM
NOP56
KLHL24
GLRX5
PLK3
PLK4
DOLPP1
LYRM1
CCDC28A
LYRM7
LRFN4
TTC9C
NOSIP
AHCYL1
PKD1L3
ANAPC15
DDX39A
MIR4453
ANAPC10
DMXL1
CAPN7
ERMP1
PMEL
MYC
NECAB3
ENTPD1
ZNF222
P4HB
SPAG1
CSNK1G2
CSNK1G1
TIMM10B
[truncated: 907 more rows]
