# Supplementary material for: Identifying Network Perturbation in Cancer
Source: PLoS Comput Biol. 2016 May 4;12(5):e1004888. doi: 10.1371/journal.pcbi.1004888 (PMC4856318; doi:10.1371/journal.pcbi.1004888)
Supplement: S1 File — (ZIP) [file pcbi.1004888.s001.zip › files/tf_data/GM12878_15k_enh/SIX5.csv]

UBE2Q1
PGM2L1
EXO1
RNF10
FHIT
NCBP2
HRSP12
HIST1H4I
NELFA
TYW1B
LOC728024
NELFE
ARFRP1
SCFD2
MZT2A
MZT2B
GALM
PDCD10
PDCD11
ATPIF1
C6ORF120
ALDH6A1
C1ORF112
KIAA0907
GPR180
PIK3CA
ZNF707
FIG4
PTPLB
NELFB
RNF115
GMPR2
TMEM59
SCLY
ZSWIM8
ABCD4
C2CD3
PPHLN1
DIMT1
FAM222B
TCOF1
C2CD5
XPC
PROCA1
SP3
SP4
ZNF48
CEP89
PIK3C3
MYL12B
TRAPPC9
TRAPPC8
ZNF672
PRRG2
PARP16
MAX
TRAPPC3
MAZ
TRAPPC4
KTI12
MTMR10
L3MBTL2
PHKG1
C11ORF68
SPPL2A
ACLY
NTHL1
SPPL2B
NSL1
STK40
C19ORF52
PNISR
ARL6IP6
ITGA7
MFSD11
GTF3C2
GTF3C1
DENND4B
PRRT2
APOA2
UFSP2
LOC100507283
SCARNA13
ZNF451
CSDE1
XPO7
XPO6
DGAT1
DGAT2
ZNF37BP
FBXL12
TIPRL
CYP27B1
TMEM260
PSMG3
FBXL19
FBXL18
GAR1
BRMS1L
ASB16-AS1
XPOT
PRSS53
TPRN
DNASE1L2
FAM212B
ZNF408
TMEM102
TFB2M
C2ORF49
ANAPC2
ANAPC5
C2ORF43
C2ORF42
ACO2
ATAD5
PSMD11
PSMD10
TOP1
PPTC7
TCIRG1
FRAT1
FRAT2
TAF3
UTP23
UTP20
SERBP1
TMEM199
ZNF296
SSMEM1
FOXC2
FAM134A
C3ORF18
GANAB
SESN1
NUP133
LIN37
AFTPH
NDUFAF5
MUS81
NPHP1
NDUFAF6
AMMECR1L
MTIF2
NDUFAF2
MIR4717
NECAP1
LOC100506713
LOC100506710
MRPL54
PELI1
GDAP2
GDAP1
ZC3H10
ARF3
ARF1
CKS1B
ARF4
DNALI1
CRBN
ATE1
MRPL50
AP3D1
SZT2
MIR3620
PRADC1
MYLK4
SPTLC1
FLJ30679
C4ORF47
C4ORF46
PRKAR1B
SH2B1
SAR1B
NOL6
MOB4
SRPK2
SMCR8
CEP170
RIC8A
CCDC117
CCDC114
CCDC115
DCAKD
CCDC113
METTL23
LEO1
ATP1A1
RAB7L1
CDC45
MGRN1
CDC40
FASTK
MIR4434
NRN1L
SPHK2
NUDT21
IPO11
ACTR10
CDS2
HMGB2
LRRC73
PYURF
ZNF45
CPEB3
FYCO1
SPNS1
ARL10
RAB2B
SRBD1
FIZ1
SYCE1L
ZNF780A
ZNF780B
BIN3
GCHFR
FRG1
TBC1D31
RDH5
PEX14
CDCA3
LRRC29
CDCA5
FIP1L1
CDCA8
LRRC28
CINP
TIMM17B
MCM10
WDHD1
ZMAT5
UBL7-AS1
RSF1
ATG4C
ZNF684
VPS52
CLDN25
ALKBH4
THAP1
THAP3
THAP4
RAB25
THAP6
CFI
RAB28
THAP9
YRDC
TPT1-AS1
TLN1
ACTR1A
CALCOCO1
WDR70
HLA-DMB
WDR74
WDR77
RPN1
AAAS
DHX29
AHCTF1
PPP2R3B
PPP2R3C
NUF2
FAM173A
NQO2
RIBC1
PES1
MIR497
COX7C
PRPF4
MYL5
ASB3
LOC100272217
ASB6
PI4KA
RGS5
SIX4
HIST2H2AB
ATP5SL
C7ORF55
GSTTP2
CNPY4
ZNF587B
HDAC8
LLPH
HDGF
ZFP62
PIP4K2B
MRPL36
AAGAB
MRPL35
MRPL32
MRPL33
ARL14EP
CLEC17A
CHM
MRPL39
RRS1
EME1
TBL3
CHFR
THOC1
TMEM161B
ATL3
ZNF671
KIF15
RFX5
RFX7
SYS1-DBNDD2
RFX1
ZNF846
RFX3
DDX41
WNK1
ELK1
C6ORF52
STXBP5
TMEM179B
TAF5L
UQCRC2
STRADB
XPNPEP3
RECQL5
RECQL4
GGCX
RETSAT
MSL3
COPS2
COPS6
COPS4
ASTE1
PPOX
YTHDF1
MED1
MED6
ZNF597
MED4
MED8
MED9
CEP97
CEP95
GLI4
PARPBP
CBX3
PEAK1
RGMB-AS1
SNORD38A
LCN12
CCDC90B
FAM135A
BLOC1S1-RDH5
SLC4A2
NUDT9
TARS2
NCBP2-AS2
NUDT1
GCK
NUDT3
NUDT5
BOP1
B4GALT2
EZH2
HNRNPA1L2
LARS
KLC4
PMS2P3
GLYCTK
NUBP2
TMEM217
ZNF770
TMEM214
KDM3B
COX11
TRIM3
COX14
LCORL
COX16
MDN1
TSG101
FAM168B
WRAP53
FAM168A
PKLR
BREA2
EIF2B4
EIF2B5
EIF2B2
TEX10
MAGT1
LRRC3C
TMEM150A
BET1
RSPH9
IPPK
TPM3
SNRPA1
PRPF40A
RPS6KB2
ETF1
FBXW9
CYB5D2
FAM21C
FAM21B
UTP15
C4B_2
UGP2
HPD
LOC646719
FBXW7
VWA8-AS1
MTMR14
NLGN2
MTMR12
LRSAM1
LARP4B
TRAPPC12
CELSR3
ARID3C
YKT6
TMEM147
QTRTD1
TMEM143
RPF1
PCIF1
C16ORF52
ZNRD1-AS1
ATXN2L
NDOR1
MTIF3
EDC3
LRFN4
DLST
LY6G5B
MFN1
TRIM13
ZNF33B
ISY1
ZNF33A
HLA-DPA1
FAM32A
TTC23
XAB2
KIAA1191
PPP2R4
TCEB2
PRDX5
ENTPD3-AS1
LETM2
FKTN
NFYA
ZMAT2
TSNAX-DISC1
TSTD1
MYBL1
PITX3
MYBL2
RABL3
MIR4638
MIR4639
ZNF3
PACRGL
SDCBP2
FYN
ZNF8
EIF4E
ERO1LB
MIR3940
TOR1A
MYLK-AS1
OST4
SNAPIN
ST3GAL2
LOC100652999
ANGPTL6
SBDS
RUFY2
PDIA3P
VCP
RPL7A
AP2A2
PBX2
PAPOLA
TJAP1
DPH1
DPH2
DPH3
DPH5
SPAST
DPH7
KATNB1
SMG7-AS1
NSUN6
SPDYE7P
DCAF6
CANT1
BCKDHA
WIPF2
DCAF8
MON1A
TUFM
DYNLL1
LAMP1
CKB
ZFR
RAD9A
RRP7A
MAMSTR
UQCRQ
TXNDC9
POLR3D
POLR3E
POLR3B
POLR3C
UQCRH
POLR3A
GPS1
UXT
GPAM
TTC30A
TTC30B
CALM1
CARF
GSDMB
GSDMD
NDC1
THRA
CUL9
TUT1
GLO1
WDR60
CUL7
CUL2
A1BG
FLCN
WEE2-AS1
RNF207
SMARCAD1
PNKP
SLC25A3
CLCN2
PRMT1
PRMT6
PRMT7
TRIM23
PER3
PER2
INO80B-WBP1
BRD8
BRD9
GNPAT
COIL
MTPAP
BRD3
KAT8
DOLPP1
RBM42
PTPN18
ORMDL2
RBM45
REPIN1
RBM48
KIF5A
PTPN11
FIBP
PQBP1
MIR152
KAT7
TRIM52
TTC14
NKAP
CCDC28A
LYAR
LINC00339
LINC00338
DHX38
C7ORF49
MRPL24
MRPL27
SLBP
MRPL21
MRPL20
MRPL22
DNAJC25
DNAJC24
TMEM127
DNAJC21
SLC31A1
FOXJ3
ARHGAP9
SNORA84
ZFP91
C1ORF131
SEC16A
NDRG3
LINC00935
ARHGAP1
SUCO
ZSCAN2
IARS2
ABCF3
USP48
ABCF1
SRSF2
TMOD3
CCDC57
USP40
USP42
PDIA5
TMEM79
DNAJB11
NKX1-2
PPP6C
MADCAM1
TMEM70
RNF139
ANKRD52
CHEK2
GID4
DALRD3
CLNS1A
LOC728613
PRKAB1
SIKE1
GID8
CDK11A
CDK11B
TMEM128
ZNF581
ZNF580
ZNF583
ZNF582
MRPL3
ZNF587
ZNF586
SCRN3
MIR4765
PTPN6
BCL9L
ZNF613
ZNF615
ZNF614
ZNF616
ZNF619
ACAD9
AHCYL2
PSD
LRCH4
EIF4EBP1
NEU3
MOG
EPG5
PTDSS1
AGBL5
MIR4453
BAG6
BAG5
RTKN
CTDP1
RPS7
RPS6
ADAMTS13
ALG10B
RPS3
SNORD1A
SNORD1B
SNORD1C
HCFC1R1
RPS9
RPS8
SEPT8
CNTD1
PGBD4
ATXN1L
DEF6
GMFG
LY6G6D
SNRNP35
LY6G6F
UTP11L
PSMA2
AKAP8L
TMEM203
CYB561A3
TMEM206
TMEM208
C2
LOC401397
ATAT1
PNPT1
FBXO45
ZNF324
TSSK4
FBXO46
KIAA1324
LSM11
FBXO43
FBXO42
KIAA1328
FBXO48
SH3BP5L
GALE
USF1
GUCD1
DET1
MIR5001
MIR5003
RMND5A
RMND5B
ENKD1
MRPS17
SNORD17
SNORD10
AKIRIN2
AKIRIN1
TSTA3
RPS6KC1
TDG
SNORD19
TAPBP
SCARNA12
AGPAT5
SCARNA16
WAPAL
SCARNA14
CSNK2B
BLOC1S3
LEAP2
TMPO
MCM3AP
LRRC27
MIR4738
MPDU1
KIAA1033
NIP7
PEX10
PEX13
PEX12
ANGEL2
ANGEL1
PEX16
EIF1B
SLC35B1
PRICKLE3
RPL29
RPL24
CALCOCO2
RPL26
RPL21
RPL23
RPL22
MAPKAP1
ATG3
ZNF425
SLC16A13
SPAG7
COG1
EYA3
MPND
APMAP
PIGC
CALHM1
GIT2
PIGG
TMEM198B
PIGL
PIGO
PIGQ
LINC00657
CCDC13
PIGV
ZUFSP
CATSPERD
PIGY
KIAA1143
RMND1
ANKLE1
SNAPC3
OSGEP
FAM154B
BBIP1
CCDC174
OAZ3
RDH14
RAD54L
MIR4779
RDH10
RDH11
RDH12
WBP2
WBP1
SEC61A1
WBP4
LOC100289561
MTBP
NPLOC4
METTL2A
NDUFAF4P1
PUF60
ZFAND3
WDR5B
CREBL2
KARS
SLC39A13
SESN2
MIR4517
HSPD1
MIR4519
HIF1AN
CIAPIN1
PFKM
EIF1AD
SLC34A3
CREBRF
ZSCAN25
ZSCAN26
AIDA
ZSCAN20
ZSCAN21
ZSCAN22
LOC100130987
TDRD9
ATP1A1OS
MIR3202-1
CKAP5
TDRD7
CNPY2
LOC100289361
MIR451B
VAPA
ATG2A
UBR2
MIR3178
NUCB1
UBR4
SOCS5
NKIRAS2
NKIRAS1
GIN1
WDR53
SRPR
PCNA-AS1
KIAA0586
DR1
MAF1
EEF1D
WDR59
SWT1
TERF2
ATP6V1G2-DDX39B
CHTF8
RPA2
NDUFAF1
DNAJC19
WDTC1
VPS72
RPL8
RPL9
RASSF1
PCM1
PTPMT1
RPL5
LY86
RPL3
G6PC3
G6PC2
USHBP1
RBM7
VMO1
SSU72
MIR580
THAP11
FAM200A
NEK11
RSAD1
ADAM22
CHD4
PLEKHJ1
MIR142
MIR636
INVS
SNORA7B
SNORA7A
ABHD13
ZNF585A
ZNF585B
LSM5
TGFB1I1
FLYWCH2
TPP2
MRPL11
TTC1
MRPL15
PIKFYVE
MRPL18
MRPL19
CDC25A
DNAJC30
C11ORF30
CAPS
POLR2E
DCUN1D2
ZNF821
POLR2A
POLR2C
SNORA78
POLR2M
SNORA76
WFDC3
ITPR1
POLR2I
SNORA72
ETHE1
POLR2J
ELP4
USMG5
PLSCR3
LOC100130705
TMEM69
MPI
MTTP
CASKIN1
POLRMT
RNF126
IL17RE
MPZ
RNF121
METTL21B
KDM1A
GRPEL2
CIR1
FAM120B
FAM120C
ARF6
MAPK14
FAM227B
C14ORF166
SHKBP1
NCOR1
QRSL1
FCER1G
OGFOD1
OGFOD2
ZNF624
HUS1
CACNB1
ZNF622
ZNF623
RPL6
GPN3
GPN2
CLHC1
RPL7
SRD5A1
ZNF76
RAP2B
RAP2C
ASH1L
AKAP17A
ALG5
ZFP36L1
GGA1
CLPTM1L
FUT10
LOC100507250
C12ORF10
TSNAXIP1
ADO
ZNF518A
PHLPP1
HIST1H1A
ITFG3
B3GALNT2
EMILIN1
TACC1
TACC2
TACC3
ZNF484
ZNF485
PRKACA
PSMB7
PSMB6
ZNF132
PSMB4
PSMB3
PSMB2
PSMB1
KIF20A
TEX38
TMA7
LPXN
TUG1
C1ORF234
JUNB
JUND
HIST1H2AL
RPL3L
HIST1H2AH
P2RX3
C6ORF226
STX18-AS1
SNORD21
SNORD23
SNORD22
SNORD25
SNORD24
SNORD27
SNORD26
LAMB2P1
ESCO2
ESCO1
HADHA
SNORA16A
SMIM13
NUP43
SNORD6
DYNC1LI2
SNORD5
ZNF552
ZNF550
ZNF551
VPS13D
ACOT13
ADRM1
FAM179B
VPS13B
LOC401980
TRAF2
RMDN2
RMDN3
DKFZP434I0714
MIR4721
GTF2H3
GTF2H1
NCDN
GTF2H4
TMEM160
PLXNB1
RTF1
DENND1C
DENND1A
LRRC59
MIR4479
COX7A2L
CPOX
RPL26L1
RPL38
TAB3
RPL37
RPL34
RPL35
RPL32
RPL30
RPL31
TARBP2
KLHDC8B
EMG1
ZSCAN12P1
SDHC
CD274
TBC1D10C
SDHD
SHARPIN
ATF2
HSF1
C9ORF169
TDP2
LAMTOR5-AS1
BUB1B
C9ORF163
TRMT44
FKBP14
MOCS3
CCDC146
MIR1234
ANKIB1
PPIP5K2
MIR632
NOL7
SMG5
DLG3
BLOC1S4
SAMD12
DLG4
OARD1
ZBTB38
COMMD2
COMMD1
COMMD6
SMG8
COMMD4
METTL18
FAM114A2
ZNF418
METTL12
METTL13
METTL10
MIR3960
METTL14
SLC38A5
MIR4784
B3GALT6
SLC38A6
ZMYM6
SRFBP1
PCBP1
SLC38A9
BCAT2
PIDD
IFRD1
MACROD1
KHK
TMEM184A
LOC648987
R3HCC1L
UBE4A
ARID5A
UCKL1
CD3EAP
RNF224
HCN3
AKAP8
TPI1
EIF2A
TEX2
SNRNP27
USP35
TOMM40L
ZSCAN10
ZSCAN12
SAP25
ARHGAP19
PTRHD1
RLF
ANO8
ANO9
TTC4
RRP1B
CELF1
TANGO6
UTP14C
POLR1C
KRR1
POLR1E
MIR3188
C14ORF2
KBTBD6
STIP1
C14ORF1
TMEM132A
PRIM1
HCG25
ZFAND2A
DUS1L
WDR43
WDR46
DNAH12
CETN3
TBC1D23
CDC25C
ANKS3
H3F3B
GTF2I
DPY19L4
ZNF207
NR1H2
NR1H3
TBC1D2B
FUNDC1
METTL25
C14ORF80
UCK1
SENP3
PPP1R7
SENP1
OCIAD1
STAM
BRF2
ARPC4
DCDC1
ING1
FSIP1
ING3
GSTO2
CENPBD1
DNAJC8
DNAJC9
DNAJC7
MAGOHB
DZANK1
RING1
TTC33
SNORD43
TTC31
ANKRD24
TTC37
WDFY2
WDFY1
GOSR2
C1ORF148
GOSR1
PRPF31
WDR83OS
MIR191
TPI1P2
C9ORF43
TRAPPC2P1
LOC442075
SDCCAG8
RBM6
SNIP1
SDCCAG3
MAP3K7
ZNF830
MKRN2
SNORA68
MAP3K4
ANKRD32
POLR2L
KIAA0947
SNORA65
SNORA66
SNORA67
SNORA60
SNORA61
CDIPT
NCOA3
CAPG
SPCS2
TMEM9B-AS1
PHAX
TPRKB
IPO13
NT5C3A
CLCN6
CIRBP-AS1
DNM1L
POLR2K
CPEB4
MECR
RNF151
NUGGC
RIF1
BBS9
CEP44
ZNF81
PET112
PEX3
ZNF84
SS18
RTTN
MCAT
SLC27A5
SLC27A4
NUTM2A-AS1
SREK1
ZFYVE20
C20ORF26
ZFYVE26
GTF2IRD1P1
SLC17A5
TBCD
GEMIN6
GEMIN7
SPAG16
GEMIN5
WASL
MDH1B
MIR3654
LOC100130348
SETDB2
PBRM1
CDK5RAP2
CHAF1A
CDIP1
CDK5RAP1
PRKD3
ATPAF2
KRBA1
WDR82
ITCH
FAM131A
SLC7A7
CHMP4A
CHMP4B
BAX
WRNIP1
ZNF496
BAD
ATPAF1
CBLL1
SH2D3C
MIR1236
LARS2
ERH
ERAL1
EIF2S2
DDX17
CDK19
TOB1
PMPCB
LOC100652736
RBM27
CDK12
CDK16
DDX18
KLF6
GZF1
KLF1
TMEM222
PSMC1
PSMC2
PSMC3
AASDH
PIP5KL1
HEATR2
FAM189B
MDC1
KIF18A
ZNF302
SLC24A1
FAM216A
SFSWAP
MMP28
RPL10A
OSER1
TRIP10
SEC61G
TRIP13
DEDD
MTERFD1
MGC2752
RPL14
SNORD37
SNORD34
BTRC
NUP35
PPP1R35
SNORD30
SNORD31
MAP3K10
MAP3K11
ZNF547
MAP3K13
SETD3
DDA1
PET100
RBM41
PPP3CB
ZNF549
APITD1-CORT
DNAL1
TGM1
LIN7C
MIR4750
DEXI
RPL12
MIR4754
IDI1
C16ORF91
LRRC41
GAMT
LRRC45
MMP23A
LRRC46
MIR1244-3
MIR1244-2
MIR1244-1
MARCH8
EIF3H
DNTTIP1
DNTTIP2
MIR4520B
EIF3L
UBQLN4
TSFM
SNORD12B
EIF3B
CLDN15
B3GNT8
EIF3E
EIF3F
EIF3G
SETD5
RARS
MIPEP
MTMR9
MTMR8
MTMR6
MKKS
MTMR4
NOL11
NOL10
LOC100128682
NOL12
CCNL1
CDKN2C
SMG7
COG2
DAAM1
C9ORF171
INPP5B
SMARCAL1
FCHSD2
MTFP1
EDEM2
CCDC157
NMT1
YIF1A
WRAP73
SDE2
OSBPL11
C11ORF1
MTCH2
HIGD2A
CSTF2T
NKAPL
ECHS1
UBA52
TIAL1
TAS1R1
HKR1
C15ORF40
C15ORF41
CD2BP2
NFATC3
FRS2
NDUFC1
FUBP3
NAT14
FAM73A
EXOSC8
BCKDK
TGFBR3L
EXOSC2
EXOSC3
EXOSC1
EXOSC6
AP2B1
EXOSC5
GTF2E1
MADD
YJEFN3
SAP30
KPNA6
TULP2
TCP11L1
TCP11L2
LINC00235
KPNA5
VPRBP
ATRIP
TUBD1
PPP1R14B
SSC5D
COX6B1
TCTE3
KIAA0895L
CRAT
LINC00094
LOC728875
LOC100506054
CEP350
MIR3192
MIR1914
SRRT
FCF1
ZNF740
MIPEPP3
MIR4321
FBRS
ALKBH8
DEPDC5
VPS53
ALKBH7
VPS51
EME2
TOR2A
CDKAL1
ALKBH1
PDF
NAT10
PSMB11
ZNF570
EHMT2
SCYL3
TIGD1
STXBP2
ATR
ADHFE1
MIR611
TIGD6
PDE11A
SSSCA1-AS1
SKP2
SNORA5A
ATP5A1
SNORA5B
VKORC1
DNAJB6
DNAJB5
FLJ31306
FANCG
AMDHD1
AMDHD2
AAMP
ENY2
TTC25
FANCM
DOT1L
KLHDC10
DIDO1
SUGP1
CA5A
MIR3917
MIR186
MRPS18B
ELMOD3
ENO3
SNORA51
LINC00909
SNORA53
SNORA52
ZNF800
SNORD56
SNORA57
TAOK3
GNB2L1
MIR505
ACOX3
HMBOX1
TFIP11
TRAPPC6A
TRAPPC6B
CDK5
NSMCE2
PNP
CDK8
CDK9
EXOC8
KCNAB2
OXLD1
DHX8
RABGAP1
SYNRG
SRRD
SF3B1
ABHD16A
SF3B2
RBAK
ITGB3BP
CRK
GAL3ST3
E2F8
CD320
CNIH2
NSMCE4A
ELAC1
ELAC2
MYO7B
ATG16L2
ADCK1
DNAJC17
DNAJC14
NARFL
NFKBIL1
SSNA1
NFXL1
DNAJC18
FEM1A
PRKCI
KCTD21-AS1
LIAS
COPE
PNN
LOC101559451
METTL21D
SGSM3
SGSM2
LMAN2
KRIT1
PCNXL3
MLX
MIR1227
BDH2
MDP1
DDX23
SEC11C
ZNF157
DDX25
NRL
WDR75
FAM195A
GGA3
SCRIB
C1ORF189
GPR137
ZNF790
RPL32P3
TWISTNB
VTI1B
MUL1
FBXO18
FKBP15
WWP2
ADD1
SNORA21
MIR5587
TACO1
FBXO15
C7ORF55-LUC7L2
PPIL1
PPIL2
PPIL3
PPIL4
AFF1
GGPS1
CWC27
PANK3
CWC25
CWC22
TMED10
SNORA14B
TOMM7
PPP1R3E
SNORD48
PNPLA2
CCDC94
TRUB1
TRUB2
TRIM16
RNPEPL1
PARD6A
CLK2P
PLA2G6
ZNF571
PET117
ZNF573
ZNF575
ZNF576
NTAN1
NUP214
ZNF579
TPGS1
SETDB1
LUC7L3
LUC7L2
ERBB2
CCDC77
IARS
KIAA1009
SHC1
ZNF200
CCDC71
MIR4749
IDH1
POR
SRP68
CCDC78
PASK
PPP1R37
RPL15
TMEM109
PRR14L
CHERP
GPATCH8
RPL13
SNORD4B
TMEM101
RPL18
RPL19
TMEM104
PCYT1A
NME6
C17ORF89
NME1
NME2
NME3
ORC3
INPP5K
C17ORF85
ZCWPW1
PRSS27
B4GALT7
PRSS22
FKBP1A
MSANTD4
CNBD2
ZNF37A
FLJ30403
VIPAS39
MSANTD2
CSRP2BP
CNST
HELQ
JRK
CXORF56
RNH1
PICK1
LOC100506639
SNORD119
GLYR1
SNORD117
TRIP4
SNORD110
TIMM8B
DAXX
AP2S1
CDC16
KIAA0196
VPS37C
VPS37A
ECH1
CARD8
CAPN10-AS1
PNPLA4
ALDH16A1
UNC50
CARD6
CLUH
KIAA0195
PINLYP
WWOX
KATNAL1
PHKA2
ATG14
CCP110
UBA1
IMMP1L
PWP1
KIAA0753
PHF23
UBE2H
NAA15
TP53
FAM162A
GNAS
UBE2A
ZNF134
MOGS
UBE2B
PTCD2
PTCD3
DSCR3
UBE2F
SHQ1
GNAL
UBA2
TMEM232
TOP3A
UBE2T
AGFG1
FARS2
ASNA1
RPS12
RABL2A
SEC14L1
RPL18A
ILK
PSMD12
GNG13
HARS
RRNAD1
RBM8A
CTDNEP1
MIR497HG
ZNF317
MASTL
PDE6G
MTG1
ZNF251
WBP1L
VCPIP1
NMNAT1
LEKR1
MORF4L1
C7ORF50
PPCDC
RPS18
NDUFA2
NDUFA3
THRAP3
C21ORF91
RABEPK
TPR
NDUFA9
GPR65
FLT3LG
VPS4B
URB2
GMEB2
UBE2M
INE1
TARDBP
LYRM5
KIAA1967
LGMN
RRP36
FUK
C1ORF213
NBR1
HMG20A
FARSA
PPP1R15B
GPAA1
ZNF155
STX18
MIR219-1
URM1
ZNF589
PALB2
COLGALT2
SNORA44
SNORA42
CUTA
BPGM
SNORA41
SPDYE5
C12ORF4
BIRC5
SPDYE6
JARID2
AIP
EIF6
PDCD6
C1ORF174
OXR1
HIST2H2BE
GNE
NOXA1
ANKRD17
RB1CC1
PTCD1
ANKRD12
MYO19
ANKRD11
PAN3
RAB30-AS1
GDF9
IFITM5
APOPT1
CBR4
TM9SF1
SNORD46
EIF4E2
DPP8
DPP9
NUTM2D
CORO7
PUS3
MEA1
SLC44A1
CPT1C
STK36
ZBTB7B
CEP63
MIR26B
GLTSCR2
COQ10A
PCNP
IK
MCM3
SASS6
DUSP15
FAM53C
DUSP13
DUSP12
BCL2L13
NOC3L
RNFT2
HBP1
KCNK4
GSTCD
PEX11B
NDUFS4
SECISBP2
NDUFS6
SNORD28
NDUFS8
TMEM167B
TOP3B
KCNK6
COQ3
M6PR
AOC2
UBE2J2
CTRL
TMEM183A
PARL
LSM6
TRMT61B
CHMP2B
EPO
CHMP2A
DHX16
ATP9B
ZFYVE1
LTN1
NHLRC3
ZNF140
ZNF143
ZNF142
CCDC102B
ZNF148
RABAC1
RXFP4
WHSC1L1
NDUFB10
MIR3158-1
ZNF782
SYCE2
ZNF787
CENPQ
ZNF784
GPR108
ZNF789
KPTN
PFAS
BRICD5
SOD2
UBE2G1
VWA8
VWA9
MIR5087
RANGAP1
MIR5088
PKNOX1
LSG1
KCNN3
LOC654841
C9ORF72
PMS2
DOHH
RBM15B
C12ORF43
LOC100505549
NACC1
BRSK1
SCAND2P
SNORD51
SNORD52
PYCRL
SNORD54
SNORD55
ZADH2
SNORD57
CTR9
BRMS1
ZNF569
ZNF568
RNF6
ZNF566
ZNF565
NUP205
SLC19A1
ZNF211
KATNBL1
MIR4727
NFKBIB
C16ORF80
ZNF219
PABPN1
C16ORF86
ZNF384
DPY19L3
PPP1R21
C8ORF76
PGS1
MIS12
ARID4B
RHBDL1
TMEM115
MIR4723
FAM161A
KIAA0100
KIAA0556
HAUS8
HAUS6
STYXL1
SCAF11
NUFIP1
HAUS1
SLC35A4
HOOK2
TEX40
LOC388553
SLC35A1
SLC35A2
SLC35A3
UBXN4
CYLD
UBXN6
UBXN1
MTRF1
NACA
SDAD1
TFEB
FAF1
FAM118B
TAF12
ZNF805
HIST1H2BD
SNORD100
[truncated: 2,405 more rows]
