# Supplementary material for: Identifying Network Perturbation in Cancer
Source: PLoS Comput Biol. 2016 May 4;12(5):e1004888. doi: 10.1371/journal.pcbi.1004888 (PMC4856318; doi:10.1371/journal.pcbi.1004888)
Supplement: S1 File — (ZIP) [file pcbi.1004888.s001.zip › files/tf_data/GM12878_15k_enh/SMC3.csv]

UBE2Q1
HSPA2
NYX
HIST1H4G
HSPA5
HIST1H4J
HIST1H4I
B2M
CD226
MZT2A
LOC100130987
KIAA0907
HIST1H4E
LOC100130476
PIK3CA
ZNF700
CRBN
DRAP1
PRND
ZC3H18
TMEM53
DHX8
LOC441204
OSGEP
NUP98
MUC1
ZDHHC18
CEP85
TRAPPC8
COL7A1
PRRG2
POGLUT1
TRAPPC3
PARP15
ERI2
RNASEH2B-AS1
ERI1
NOP9
UGCG
EVL
PTBP3
PNISR
MFSD11
GTF3C2
DENND4A
DENND4B
PHLDA3
UFSP2
XPO7
LOC400958
BACH1
GRAP2
LSR
FBXL14
TTL
FBXL19
KSR1
KCNIP2
PRSS53
DNASE1L2
ABHD14A
FAM212A
ANAPC2
EFCAB5
CHST7
RPS6KA1
BCL2A1
SFT2D3
HLCS
ATAD1
PSMD12
TMEM192
ITGAL
UTP23
ACD
FAM134C
GHRH
SESN2
LIN37
AFTPH
SMAD3
NDUFAF4
NDUFAF6
LOC100506713
NUSAP1
CYFIP2
MIR3191
ELMSAN1
MRPL52
ILDR1
SULT1A4
MRPL53
TCEA2
SULT1A3
MEI1
NOL9
SH2B3
SH2B1
PQLC1
AGAP11
WNT10A
CCDC116
CCDC114
RLF
FGL2
LEO1
METTL20
METTL25
MGRN1
CDC40
CDC42
LOC100289019
SPHK2
IRF8
IPO13
ZNF45
CPEB3
SPNS1
RAB2B
ZNF44
CHAF1A
MIR3714
FRG1
MIR4530
DCLRE1C
CLIP2
CDCA5
MNDA
GRINA
KISS1R
MCM10
CD48
MND1
CD44
CD47
CD40
TNFAIP8L2-SCNM1
FGFR1OP
EIF1AD
LOC100505545
SASH3
NIPAL1
TBL1X
ECT2
PNP
ACTR1B
ACTR1A
WDR73
SPG11
HLA-DMB
HLA-DMA
AAAS
RPL26
HAMP
NQO2
BTN2A3P
SPRED2
PES1
SFMBT2
CHI3L2
MIR497
PRPF4
PRPF6
ASB2
ASTL
CHAD
MTMR9LP
RAB40C
ZNF487P
ATP5SL
RELT
C7ORF55
LINC00309
RELB
HDGF
ZFP62
ZMPSTE24
MRPL34
MIR3146
RFFL
MRPL38
MRPL39
RRS1
ARRDC5
FAM69A
EGOT
ARRDC3
FAM120AOS
ZNF672
STIM1
RAB27A
RFX7
SYS1-DBNDD2
NRXN2
RFX3
YDJC
DBP
TMEM179B
CD300A
PARP14
UQCRC1
PAPLN
MSL1
FOXP4
MSL3
TRAPPC5
SAA4
COPS6
COPS5
ZNF592
ZNF593
LOC115110
ZNF597
MED4
BAK1
LOC643723
CEP95
PTEN
CBX3
ZNF608
KXD1
CEP70
SDF2L1
NUDT8
TCF4
TCF7
IGF1
DPYSL2
TCF3
NCBP2-AS2
ARID2
NUDT2
NUDT3
NUDT5
COL16A1
ABTB2
GLYCTK
CALML6
CALML4
MEF2C
MEF2A
PFN3
CREM
MEF2D
KDM3B
ZNF114
SHISA8
NUTF2
ANKRD13D
ANKRD13B
WRAP53
TMC2
AMPD3
RPLP2
EIF2B4
RPLP0
MAGT1
MALAT1
C18ORF8
ADAP1
MLF2
TMEM14A
C6ORF203
RSPH3
TRADD
CIB3
LZIC
MRGPRX3
FUT8-AS1
FBXW7
KIAA1683
CLIC4
LETMD1
MTMR10
TET3
TPMT
PCIF1
API5
PPAN
LRRC32
SECISBP2L
TTN-AS1
SOWAHD
MIR18A
ISY1
BBIP1
HLA-DPA1
LOC100132707
SNORD88B
SNORD88C
C12ORF57
LYSMD3
FER1L5
ST6GAL1
TCEB3
PRDX5
BAZ2A
SVIP
NR1D1
SMARCA2
MIR181D
MIR181C
CST6
ZNF3
MMRN2
SDCBP2
FYN
SGK196
CSTB
APOA2
MIR3945
OST4
VIPAS39
RAC3
ANGPTL6
NINJ2
GALNS
PDIA3P
SKIL
SLC26A8
VASP
PBX2
SNORA74A
DPH3
MIR4521
DPH7
SMG7-AS1
NSUN4
CEP135
ARHGAP30
WIBG
WIPF1
DCAF8
TIMM44
TUFM
MSH5-SAPCD1
DYNLL1
RAD9A
UQCRQ
TXNDC9
RBM4B
POLR3E
POLR3B
UQCRH
POLR3A
LOC401127
LOC728537
SPG20
CACNA1E
CACNA1G
EIF4ENIF1
C19ORF12
BMP8B
CLCN3
CLCN2
SLC25A1
PRMT1
CREB3
TRIM22
PER1
PNKD
C10ORF76
GLRX2
COIL
BRD2
RBM45
REPIN1
FCER2
MIR155
KAT5
ARCN1
RP9P
TTC13
GLT1D1
ZFAND3
C7ORF49
MRPL24
PNRC2
GBA
SP140
KAT2B
HIF1A
LINC00938
ZFP91
CMIP
ZSCAN2
SRSF1
CHD1L
MSMP
USP45
EGR3
MZB1
EGR1
SRSF9
USP42
LOC100130705
VIL1
DNAJB14
RPL10A
CISD3
PRKAB2
PRKAB1
MRPL4
TIPARP
ZNF589
SCRN2
PTPN7
PTPN6
TPBG
GINS4
NANOS3
DDR1
PSD
CAMKK2
LRCH1
RBCK1
VEGFA
RNF146
PTDSS2
BAG6
KMO
MYO1D
RTKN
ADAMTS13
ALG10B
ARRB2
LRRC37A3
SNORD1B
SLC39A1
CHMP3
RPL36AL
MIR4457
CD79B
CD79A
HSP90AB1
DEF6
DHX58
PGBD1
GMFG
MIR4659B
LY6G6C
DNAJB2
NAPA-AS1
AKAP8L
ATAT1
SLC6A16
SRC
NEMF
KIAA1324
CAPN1
FBXO43
USP4
DCDC2B
SH3BP5L
SRM
GALE
GUCD1
PRKAA1
GALC
CS
LGALS2
LGALS1
C6ORF100
MIR5004
FSCN2
RMND5B
ENKD1
SNORD17
LOC399715
C6ORF211
SNORD19
AGPAT6
AGPAT3
SCARNA16
FAM136A
IRF5
CSNK2B
C15ORF27
VARS
PSMD11
LOC729683
MIR4285
LRRC25
LRRC23
NUBP1
PEX10
PEX13
LPGAT1
TMEM159
MIR4736
EIF1B
FBXO34
MANBAL
GCNT1
SPAG8
NAP1L1
RPL27
TAC3
ATG3
RGS6
LPCAT3
SLC16A13
RGS3
SEMA6A
COG1
GIT1
PIGC
CALHM1
FLOT2
CALCRL
PIEZO1
SERTAD2
PIGO
TMEM194A
C9ORF156
SERTAD3
PIGV
MIR548C
CATSPERD
PIGZ
CATSPERG
HPD
FSD1L
TBC1D4
CCDC171
LOC151484
OAZ2
PDK2
WBP2
WBP1
ATXN1
VEZT
SEC61A2
ALPL
FXYD7
FXYD5
MIR193B
SRP9
ZFAND6
ZFAND5
FAM71B
WDR5B
CREBL2
FAM71A
MAFA
CDK2AP1
ZYX
SLC39A13
MIR4513
ALLC
EIF3H
RBPJ
MED12
ARHGAP23
ARHGAP22
ARHGAP21
MED13
ARHGAP27
PTP4A2
ZSCAN26
MT1L
BLNK
DDIT4
TDRD3
IFI35
TDRD7
IFI30
C3ORF33
NKRF
ABHD8
MIR3175
UBR3
ADAM2
PISD
SOCS5
TWF2
MBTPS2
PCNA-AS1
SOCS3
SOCS2
MAF1
PPP2CB
WDR59
ATP6V1G2-DDX39B
C19ORF26
GRB7
CYTIP
VPS72
MIR5708
ANXA2R
RPL9
PTPMT1
BCL2L2-PABPN1
RASSF5
RASSF7
FTCDNL1
VMO1
THAP11
RSAD2
RSAD1
CHD2
LRRK1
MIR635
WISP3
MIR141
MIR631
SNORA7B
SNORA7A
LOC100507373
NPC1
ZNF585B
LINC00327
TGFB1I1
FLYWCH2
FLYWCH1
MRPL10
MRPL11
C19ORF24
MRPL17
ARPC3
CDC25B
RHOQ
RNF43
ZNF639
RNF41
PSME3
POLR2D
DCUN1D3
C1ORF148
IFIT1B
POLR2C
SNORA78
RHOC
RHOA
POLR2I
RHOF
ETHE1
ANKRD28
TMEM65
FAM47E
BRPF3
ITM2C
ERCC6L2
LOC338799
AIFM2
ASCC1
AGO1
DDA1
AGO2
METTL21A
RNLS
SLK
MAPK14
C14ORF169
SMC6
NCOR2
FZD3
BDH2
TEC
REPS1
LOC100131289
GPN3
NBN
NFKB1
NFKB2
PHYH
RASSF3
LOC407835
PLEKHH3
FBXO2
RAP2C
AKAP17A
TMPO-AS1
ZFP36L1
ZFP36L2
GGA1
GGA3
USO1
PLCD3
ADO
PHLPP1
HIST1H1A
FHOD3
B3GALNT2
SOS1
MEIG1
DAPP1
AKR1A1
PSMB9
PSMB8
PSMB6
DECR1
PSMB4
KIF20B
HIVEP1
LPXN
ZNF318
JUNB
HIST1H2AM
RPL3L
OVOL1
HIST1H2AJ
HIST1H2AE
HIST1H2AD
HIST1H2AG
SNORD22
SNORD25
SNORD27
SNORD26
PRPF19
PRPF18
ESCO1
HADHA
GSTP1
VPS13D
NACC1
ADRM1
SH3KBP1
VPS13C
SIN3A
MIR3689D2
MIR3689D1
TRAF3
PPAN-P2RY11
TRAF7
HOOK2
NUP160
ADHFE1
TVP23A
DENND1C
LRRC59
CHD4
KIAA0226
RPL38
RPL36
TAB1
PTGES2-AS1
RPL32
LMNA
PLEKHJ1
TARBP1
EMG1
MIR142
SH2B2
ATF6
TBC1D10C
ATF3
TAP1
SMARCC1
AP1M1
IL6ST
CCDC147
CCDC142
TM7SF3
KBTBD8
SRP54
EEF2K
SMG7
SMG6
DLG4
SAMD10
CDC73
COMMD2
COMMD6
FAM114A1
GRWD1
NOL3
B3GALTL
MIR3960
B3GALT6
SLC38A2
SLC45A4
PCBP1
STK4
GMIP
LOC648987
UBE4B
KAZALD1
VPS9D1-AS1
TUBB4B
TUBB4A
MIR4505
ARHGAP15
ZSCAN10
ZSCAN12
MIR19B1
ANO9
LOC100132891
SLC9A5
ANO6
CELF1
SLC30A5
MIR3188
CCDC111
TMEM132A
PEG10
HCG25
WDR41
HCG27
PIKFYVE
MIR1908
NAIF1
JAK2
NR1H2
NR1H3
OCIAD2
MAPK1IP1L
CXXC5
C14ORF80
HOXB3
DST
SENP3
TP53I3
CUX1
PPARD
SNORD48
BRF2
ING1
MIR608
CSNK1A1
MB
DNAJC7
ERMP1
BHLHE40
WDFY4
TTC37
WDFY1
ANKRD23
PTPRVP
MIR3939
ZNF827
MIR195
ACP2
ASH2L
GLA
RAP1A
C7ORF55-LUC7L2
DYRK3
ZNF837
SNORA60
ANKRD39
ITPRIP
NCOA7
NCOA4
PHAX
RHOG
TMEM18
NT5C3A
REM2
CISH
LCOR
LIMD1
DDB1
RNF157
RIMS3
CTF1
TSPAN5
PET112
IFITM4P
FRMPD2
SLC27A5
DHFRL1
CAPZA1
ZNF638
TBCK
TPCN1
GTF2IRD1P1
IL2RG
APOBEC3D
IL21R
GEMIN7
GEMIN4
MIR19A
LOC100130348
CDK5RAP3
TRPV2
MIR3652
KRBA2
SLC7A7
CHMP4A
VPREB3
MCRS1
ZNF205
CBLL1
ZNF491
SH2D3C
MIR1234
PRR15L
PARM1
HERPUD1
PMPCB
PMPCA
MIR548AV
MIR548AR
CDK17
DDX18
KLF7
ST5
GZF1
PSMC4
TRA2A
GPR128
N4BP2
MDC1
KIF18A
SLC24A1
P2RY8
MMP28
TRIP10
MTERFD2
MEX3A
TLR8-AS1
SNORD37
HVCN1
PPP1R35
SNORD30
SNORD31
MAP3K11
ZNF546
MAP3K14
FUCA1
FLJ37201
GRHPR
DEXI
MIR4754
FAM60A
IKBKB
MARCH7
DCTPP1
IKBKG
PPM1M
TMEM185B
LOC284648
MARCH9
MICB
MICA
UBXN11
RARA
B3GNT7
FNDC8
TSFM
DHRS7
SLX1B
B3GNT8
EIF3F
DHRS1
RARS
MIPEP
ANKRD36B
DYRK1A
ARMC12
MTMR4
NOL11
GINM1
LOC100128682
TSC22D1
TSC22D3
TSC22D2
C9ORF173
CCDC153
FCHSD2
CCDC151
TPR
WRAP73
PTTG1IP
TLR10
C11ORF1
SLC2A8
SLC2A7
IVNS1ABP
TAS1R1
C15ORF40
CD2BP2
SYF2
TNFAIP8L2
CCL4
FUBP1
BCKDK
CEP104
EXOSC4
GGACT
GATAD1
RBBP5
EXO1
CEACAM1
DLGAP1-AS1
RRBP1
ACY1
CA11
LOC256880
MIR3190
EXOG
LOC100507501
MIR1914
FLJ30403
MIPEPP3
FBRS
ALKBH4
SLC1A1
ALKBH2
TOR2A
IFT43
AFMID
SMPD4
STXBP3
TIGD2
HAAO
TIGD6
ISG20L2
PDE11A
SSSCA1-AS1
CYP1B1
C6ORF1
VKORC1
CFLAR
AMDHD2
FANCM
FANCI
HMSD
C3ORF58
RUNX1-IT1
ELMOD2
CITED2
SNORA52
NPAT
TAOK3
CIAO1
LIME1
FAM65A
LOC100288181
TRAPPC6A
CDK4
CDK5
CDK6
THAP9
CDK9
LPAR5
ARMCX4
PTK6
ARMCX3
SYNRG
MGLL
MSH5
FAM220A
RCSD1
OR14I1
SEMA6C
CD320
RERE
ATG16L1
ATG16L2
ADCK5
NARFL
NFKBIL1
LY86
ASF1B
FEM1A
POM121L9P
PRKCE
MS4A6A
CES2
HIST1H3D
HIST1H3J
FFAR3
TRABD2B
MIR1227
HIST2H2AB
MDP1
DDX23
NRM
NRL
PFKFB3
PFKFB2
PFKFB4
TYMP
RPL32P3
TWISTNB
ATP6V1C1
C1ORF186
FLVCR2
FKBP14
WWP2
ACTG1
TBX21
FAM3A
FAM3C
FBXO16
ATF7IP
PPIL1
PPIL4
LOC100507600
TOMM6
PPP1R3D
PPP1R3B
CCDC94
CCDC97
DEAF1
RNPEPL1
MAP3K5
MARCKS
ZNF575
ZNF576
MARVELD2
TPGS2
TPGS1
LOC100132078
LUC7L2
FAM131C
KIAA1009
TBXAS1
PEX26
SMCO4
CCDC78
PASK
PPP1R36
TOMM34
RPL11
OMA1
TMEM101
SETD2
TMEM107
B4GALT3
LGALS17A
UCKL1-AS1
NME1
NME2
NME3
SYK
C17ORF85
SPEN
PRSS27
PRSS22
EME1
MIR148B
EMD
LOC100132529
CXORF58
AKNA
PAIP2
LOC100506639
MATR3
SNORD117
PCNXL3
DOK2
DCTD
VPS37C
AFF1
ECH1
CARD8
PNPLA7
ALDH16A1
C15ORF53
RPL13P5
STK40
SIX4
HOMEZ
ERP29
LOC151475
PDP2
FRMD8
UBA1
LOC100507463
ASB6
NAA15
TP53
TAGAP
CDHR2
ST8SIA4
PTCD2
UBE2F
LOC147646
FTH1P3
FGGY
SIX5
AGFG1
VSTM2L
SEC14L2
SEC14L1
RPS15A
MR1
RNU6-33P
ADIRF
BTBD19
UPF2
CEND1
NLRX1
RRNAD1
MIR497HG
TSEN2
ZNF250
PDCD4-AS1
NMNAT1
LEKR1
NDUFA6
CAB39
PLEKHM3
GPR62
VPS4A
GPR61
FAIM
INE1
RANBP10
SLC43A2
PRKRIP1
IL19
IL10
FIZ1
IL16
PRX
STX10
IL4
GPAA1
SNRPG
STX16
ZMIZ2
ZPBP2
DTX4
SAT1
MMEL1
CUTA
CDHR4
BIRC2
SNORA48
INSR
RBMS3
NOXA1
SPTBN4
SPTBN1
RAB30-AS1
GDF9
ZC3H12C
KLF16
ZC3H12D
MIR26A2
DPP8
LIPH
DSTNP2
DPP3
SUOX
NRROS
CPT1A
SLC44A1
CPT1C
MIR20A
ZBTB7B
C2ORF78
MIR26B
MIR550A1
PCNP
MCM3
PCNX
DUSP16
DUSP11
DUSP10
DUSP12
SQSTM1
NOC3L
GGNBP1
POGZ
HADHB
REC8
NDUFS6
ISY1-RAB43
SEC24A
TOP3B
M6PR
ELOF1
BHLHE22
PARL
ZBED3-AS1
ZFYVE9
CHMP2A
DHX16
KIFAP3
MS4A7
MS4A1
MUM1
CCDC102A
BCS1L
RXFP3
CCDC88C
WHSC1L1
NDUFB10
LOC153684
ZNF786
VARS2
GOT2
KIFC1
RNASEL
MPEG1
RPP40
TGIF2-C20ORF24
VWA9
LY9
FAM221B
ZNF366
MIR5088
DCP2
KCNN4
KCNN3
SLC35E1
TRAF3IP2-AS1
RBM15B
HNRNPLL
BRSK1
MIR3913-1
CCDC83
SNORD52
MST1R
C12ORF44
DDX5
TLR1
TLR6
LOC286467
PTAFR
TLR8
TLR9
SLC19A2
NUP205
SLC19A1
CCR6
MIR5680
ZNF212
SLC7A6
TYSND1
MIR4777
NFKBIA
ZNF219
NR3C1
CLTA
CLTB
PIM2
RHBDL1
ADRBK1
TMEM116
DPEP3
KIAA0100
C17ORF99
CRYZ
HAUS8
PLAC8
MIR4721
PRRT3-AS1
UBE3D
SLC35A2
CYLD
UBXN7
LOC646329
TFEB
PLEKHA3
CXORF65
HIST1H2BD
HIST1H2BE
SLC26A2
SNORD105
HIST1H2BL
SIK1
COL6A4P1
HIST1H2BO
HIST1H2BH
MIR4316
HIST1H2BK
HLA-F-AS1
TNFAIP8
VAV1
SDC1
SIK2
SDC4
TNFAIP3
CDC20
SHBG
ECI1
TOX4
ELOVL1
GPR56
IPO4
LIN54
ACTR3
BEST4
CARS2
GDPGP1
FYTTD1
RETSAT
CNR1
RMDN2-AS1
NAA20
IL10RB
ZNF57
CNKSR1
GCN1L1
MIR3684
DUSP4
LOC606724
FOXN3
DUSP1
SGPP1
DUSP2
GABPB2
WTAP
LYL1
MARK2
LRRC8C
ANKRD34A
FERMT3
ANKS1A
LEAP2
VPS35
ADTRP
PPOX
WWTR1
METTL1
METTL5
STAT1
NXT1
PITPNM1
XYLB
TBC1D14
ZNF594
PRPH2
HSPA1B
ADAM15
GPR55
CARNS1
HSPA1L
DGKZ
LOC730227
SLC18B1
CMPK2
CPNE7
PXK
DGKH
PXN
MIR200C
DGKA
ICK
NEK6
DNMT3A
SNORA37
GRIN2D
SNORA39
PSME2
USP15
SSBP1
SSBP3
PACS1
SNRPE
MYOZ1
GFI1
MXI1
SUB1
UNC45A
RLTPR
NEDD4L
UPF3A
GPR65
ZBTB45
FLT3LG
MYO7B
SMARCC2
ESPN
ZDHHC12
PRKAG1
ADAM22
DAND5
FFAR1
AP5S1
TAP2
SEMA4A
DUSP22
SEMA4G
HSBP1L1
OTUD7B
PPAPDC3
ESPL1
NAPA
PRIM2
FOXN3-AS1
CELA1
LOC100506810
ARHGEF12
SF3A2
ARHGEF17
ARHGEF18
ZNF687
LOC100507217
IQCC
PIK3C2B
FXR2
IQCG
IQCD
IQCH
MYL12A
LST1
DDX47
LMLN
ZGPAT
GADD45GIP1
POP7
ZNF778
RHBDD1
ATMIN
GPR114
PLXNA1
SRSF10
MMP14
RASGRP3
MMP11
C12ORF77
C12ORF79
PDS5A
UBE2D3
PDS5B
SETBP1
SAMSN1
TSTD3
SNORD69
CYP11A1
APOO
MIR2861
APOM
OVCA2
UBXN2A
ZNF511
VTA1
ZNF517
GDF11
HLA-DOA
TMEM127
TSPYL2
CCDC58
CCDC59
MFSD5
DLG3
SLC39A8
PPP1R10
MIR612
BLK
PPP1R18
SLC39A5
RPL13AP5
PSCA
PSIP1
CNGA1
CABP1
TCN2
SLC35B1
FBXO36
ZNF425
FLOT1
ZNF420
FBXO38
EMC4
MIR3529
LOC646862
SMG9
OTUD4
OTUD3
STIM2
AP3M2
PELP1
MIR4309
REL
MBOAT4
EPS8L2
NEDD8
SLC25A51
SMC2
P2RY11
CDC37
IFI44L
FICD
EIF1
SFR1
MIR378F
SEC22C
ROM1
SMCP
AIP
SPIB
LTB
LTA
SCAF8
MIR4784
ARID5B
LOC100129726
TP73
ABT1
FITM2
BANF2
RPS10P7
ATAD2B
CEPT1
SNX10
HIST2H2BE
NEK1
ARL8B
EMID1
MIR301A
MIR301B
WDR81
WDR82
LOC100129269
SYN1
NUBP2
HLA-DRA
C8ORF59
MIR4437
MIR4434
VPS29
ESYT1
RAI1
SKA2
ANKRD10
PGP
JAG1
ATP6V0CP3
SCIMP
LOC286190
TLDC1
TLDC2
RSL24D1
ADAT3
PCSK1
IL32
MIR647
MIR365A
HMBOX1
SLX1A-SULT1A3
MAPKBP1
CA7
SNORD29
ACBD6
ACBD4
EEF2
FUT8
LOC100996455
RAD17
RPGR
TMC6
MIF
SNORD28
TIGIT
IZUMO4
TNRC6B
USP21
ADAMTS6
DDX39B
ARHGEF7
ARHGEF2
ARHGEF1
PXT1
CRKL
PA2G4P4
IFITM3
CENPN
CENPM
CENPL
HSPB1
SENP3-EIF4A1
STRA6
LIPJ
CENPB
LDB1
SSH2
SSH3
SEC24B
PAFAH1B2
PYY
SPRED1
MIF4GD
ABHD12B
MRPL43
MRPL41
EID2
MALT1
MRPL44
MRPL49
SLC9B2
PLEKHA8
PPA2
STARD10
ERAP2
STARD13
RRAD
EMR2
MIR1278
ITGB2-AS1
SEC62
ARFGAP2
TRIB1
TRIB2
DHX30
ATP7A
COPZ1
NEK7
DDX58
BMF
RUVBL2
U2AF1
DENR
U2AF2
MIR130B
NEK8
DDX55
MIR330
C1ORF52
CDC42BPG
ZNF768
FAM129C
SF3A3
MIR339
GPR160
GPR161
ZNF763
ZZZ3
STAG1
COQ10B
ZNF25
MIR937
CCDC6
ZNF20
BIVM-ERCC5
CCDC9
MIR1301
EGLN2
MIR5047
C4ORF47
DOPEY1
HS6ST1
MGC45922
PITPNA-AS1
TMEM131
TMEM134
R3HCC1
CCDC42
LAG3
EID2B
SAMD4B
INTS12
INO80E
FAM167A
DTL
LOC391322
TBX10
ZNF341
NAE1
FGD6
MACC1
RALGDS
FGD2
NUDT13
AGAP2
HSP90B1
NUTM1
FRMD6-AS1
TMEM2
CNNM2
PIP5K1C
PIP5K1A
STX5
STX6
TRAM1
RPS3A
LOC100288123
SLAMF7
SRXN1
TGFB1
TGFB3
PHF19
LGI4
MEGF8
ECE1
PRSS8
IQGAP2
XXYLT1
SLIRP
PUS7
MIR567
PCBP1-AS1
LOC285758
AURKB
NOD2
EZR-AS1
YWHAG
C18ORF25
MAT2B
NR4A2
NR4A3
NDUFS7
MGAT1
MIR22HG
MGAT5
GLRX
PXMP4
CHST11
VPS18
ABI1
FIBP
RHOH
BOLA1
POU2F2
NUDT17
BPTF
LOC100507346
SLC6A6
NDUFB9
MIRLET7G
GNPTAB
AMICA1
LRRC16A
AGER
NGDN
KIAA1919
LOC643339
ZW10
KIF2C
CLDN25
C1ORF220
FAM50B
TPD52
FMNL3
IRF2BPL
LOC728431
CBFA2T3
CBFA2T2
IRF2BP2
CLN3
CLINT1
HCG9
ANKRD44
AUP1
TJP3
CRYL1
WNK1
SNORA13
TNIP1
ACTL10
SCARNA2
TOR1AIP2
RBBP9
POLD4
SBF2-AS1
LIMA1
RPL39L
PPFIBP2
KIF22
SNHG4
RAB44
RUNX1
SNHG1
APOBEC4
RNF215
SNHG9
CSPP1
ZBTB25
RRP1
MIR146B
WBP4
RRP8
RRP9
MED23
PTPLAD1
SAAL1
SEPT9
HOXB-AS3
SEPT2
KANSL3
SLC23A1
KANSL1
SLC9A7
LIM2
CLDND1
MEIS2
NARS
NARR
SOWAHC
IDH1-AS1
RBM39
RBM38
FAM98C
PLCB1
EPHB1
PARP9
DNAJC5B
PARP3
TP53INP1
HOXB4
PAPD5
REV1
AMN1
GIMAP2
DENND2D
RWDD1
CD274
CDC14B
ATP6V1G2
PPP2R5E
SPATA6L
PHF2
CCDC88B
LCMT1
C2CD4A
C12ORF52
EARS2
SMIM14
RPP30
TCHP
DSN1
MOB3B
ZNF34
MOB3A
TBX6
FBXO7
FBXO9
SNORD84
KCNA2
OPTN
JMJD6
ANKMY1
ZHX2
SS18L2
SS18L1
PCBD2
TRAM2-AS1
RPS26
RPS24
RPS25
RPS23
FOXD2
RPS28
GPR108
ALDH7A1
RAD51D
CHSY1
UCHL3
NT5DC1
KLHL20
MIR92B
RARRES2
ATL1
CAPN10
MIR5092
RUSC1
CCL3
PPIF
COX7B
GPSM3
MIR4322
MIR4321
NECAP2
DIP2B
AIMP2
AIMP1
BRICD5
MIR17
DCLRE1B
MIEN1
KYNU
WASF2
FAS
STAM2
NADK
MLLT3
PDE6A
ZCCHC4
RENBP
ZNHIT2
OSR2
FAM221A
PRR7-AS1
GTPBP4
AP4E1
PPP6R2
PPP6R1
TMBIM6
CRYBB2P1
TMBIM1
MIDN
GOSR1
FAM9C
ABHD14A-ACY1
PMVK
CASP8
MIR4427
CD19
BCL2
HECTD3
NETO2
ADPRHL2
TMEM88
PLK3
PLK2
CCS
LZTFL1
LYRM1
SETD1B
LYRM7
STX16-NPEPL1
MIR3679
MIR3678
[truncated: 938 more rows]
