# Supplementary material for: Identifying Network Perturbation in Cancer
Source: PLoS Comput Biol. 2016 May 4;12(5):e1004888. doi: 10.1371/journal.pcbi.1004888 (PMC4856318; doi:10.1371/journal.pcbi.1004888)
Supplement: S1 File — (ZIP) [file pcbi.1004888.s001.zip › files/tf_data/GM12878_15k_enh/SP1.csv]

UBE2Q1
EXO1
RNF10
C6ORF120
MZT2A
MZT2B
ATRX
PMM2
PMM1
FHIT
ZNF709
ZNF708
ZNF878
ZNF700
ZC3H10
ZC3H13
SPN
RNF111
MIR4278
ZC3H18
GRIN1
DHX8
LOC441204
XPC
SP1
GRINA
SP3
SP4
SPPL3
GOLIM4
OPA3
OPA1
RAB40C
RAB40B
KLLN
SPPL2B
NSL1
UGCG
ATP2A2
ATP2A3
ITGA4
RIT1
ITGA7
CXORF40A
CXORF40B
DENND4A
DENND4B
DENND4C
C17ORF49
UFSP1
UFSP2
FBXL13
FBXL12
CYP27B1
FBXL17
FBXL19
GHDC
TPRN
FAM212B
CHST2
ITGAX
BCL2A1
COX7C
ITGAL
FAM134C
FAM134A
TRERF1
GOLPH3L
SMAD2
SMAD3
MUS81
ST3GAL6
LOC100506054
IGF2R
FLJ16341
PLRG1
CKS1B
GATM-AS1
ERICH1
MIR3620
TCEA2
KDM2A
BFAR
CCDC116
CCDC114
CCDC115
CCDC113
CCDC110
ATP1A1
MGRN1
SPHK2
IPO11
CUEDC2
IPO13
CPEB4
CPEB3
RBMXL1
OSGEP
FRG1
RHEBL1
TP53TG1
LOC100289495
SP2
KISS1R
MCM10
LOC284865
ATG4C
ATG4A
ATG4D
PNP
TPT1-AS1
HKR1
PNN
CFP
DYNLL1-AS1
SIDT2
SIX4
SIX5
MR1
LINC00309
HMG20B
AAGAB
SHOX2
CHFR
SYPL1
TIGD1
RFX5
RFX7
NRXN2
YDJC
IBA57
TMEM179B
ETV3L
UQCRC2
XPNPEP1
XPNPEP3
GTSE1
PAPLN
ZNF57
GGCT
C15ORF62
TARS2
DPYSL2
NCBP2-AS2
BOP1
CYP1B1
CYP2R1
PMS2P1
PMS2P3
PMS2P4
PRR7-AS1
KDM3B
ZNF114
KDM3A
PPP6R3
NOP9
TMC6
APIP
TMC1
EIF2B4
EIF2B5
EIF2B2
EIF2B1
MAGT1
TXNIP
RSPH9
TMEM14C
TMEM14B
TMEM14A
FANCF
RSPH1
LOC646719
CLIC4
NLGN2
LRSAM1
NUP107
KIAA0020
TMEM147
HNRNPAB
ASGR2
TMEM143
MIR4709
MIR4700
API5
SOWAHC
SOWAHD
HLA-DPA1
FAM32A
KIAA1191
VMP1
FER1L5
ZNF559
ENTPD3-AS1
ZMAT3
ZMAT2
TSNAX-DISC1
MYBL1
NR1D1
NR1D2
ZNF3
TIPIN
ZNF8
RPS14P3
OGFR
RAC2
RAC3
SBDS
VCL
VCP
AP2A1
AP2A2
PBX2
PBX3
NSUN4
NSUN6
PTCH1
TIMM44
TUFM
RAD9B
RAD9A
ERGIC2
ERGIC3
MAMSTR
ERGIC1
MIR3165
PDF
CPPED1
UXT
LOC728537
CALM2
CALM3
SPG21
CALM1
GSDMB
GSDMD
DLGAP4
MBNL1
MBNL2
C19ORF12
C19ORF10
OIP5
CLCN3
CLCN6
INO80B-WBP1
BRD8
BRD9
BRD2
BRD3
DNAJA2
DNAJA3
PTPN18
PTPN12
LRFN1
MYCBP
C7ORF43
LYAR
CSF2RB
MRPL24
MRPL21
MRPL20
MRPL22
STX16-NPEPL1
GAB3
LOC100506844
ZSCAN9
SNORA84
ZSCAN2
SRSF5
SRSF7
SRSF6
SRSF1
SRSF3
SRSF2
MZB1
TRAPPC6B
DNAJB11
HLA-DQB1
RNF135
DNAJB14
RNF138
RNF139
CISD3
CISD1
CLNS1A
SUPT20H
GID8
CHML
ZNF581
ZNF580
ZNF583
C14ORF159
TIPARP
ZNF584
ZNF587
ZNF586
MAP3K5
PSD
CAMKK2
CAMKK1
MYO1G
MYO1E
RPL36AL
LOC100652758
PGBD3
SULT6B1
LY6G6C
LY6G6D
PPAPDC1B
LY6G6F
ATAT1
TSSK6
ZNF324
NEMF
ZNF326
SRF
TSSK3
ZNF322
FAM214B
SRI
SRL
SRM
LGALS1
AKIRIN2
AKIRIN1
EIF2AK1
EIF2AK3
TDG
EIF2AK4
HP07349
MYO19
MIR210
TRNT1
LMLN
HILPDA
LRRC27
LRRC25
LRRC24
LRRC23
MPDU1
LRRC20
LRRC29
LRRC28
TIMM17B
TIMM17A
GCNT1
IFNA13
LPCAT3
LPCAT1
MID1IP1
PIGA
PIGG
PIGL
PIGM
PIGN
PIGO
TMEM194A
PIGS
PIGT
PIGV
PIGW
PIGX
PIGY
TMEM72-AS1
RMND1
ANKLE1
DLEC1
TAX1BP3
ANKLE2
INPPL1
SRRM1
BBIP1
SRRM3
CCDC174
PDK1
SUN2
PDK3
PDK2
EBP
PDK4
CYCS
LNPEP
SEC61A2
TM2D2
RGL2
TBX6
MIR193A
ZFAND6
ZFAND5
ZFAND4
ZFAND3
ZFAND1
CEP128
MIR4513
SLC39A11
MIR4517
MIR4519
EIF1AX
RSBN1
EIF1AD
ARHGAP22
ARHGAP21
ARHGAP27
SAP18
C21ORF49
DDIT3
DDIT4
NFKBIL1
RBFA
FAM76A
MIR451A
MIR451B
MYSM1
ATG2A
MLYCD
KIAA0586
DR1
SWT1
TERF2
TERF1
DNAJC18
FOXM1
RASSF1
PTOV1
PTPMT1
RASSF2
RASSF5
RASSF4
RASSF7
NHP2
LPPR2
DBIL5P
CHD3
CHD2
MIR639
MIR638
CHD6
CHD8
MIR141
MIR636
MIR631
MIR144
NPC2
TTC4
TTC1
BHLHA15
PIKFYVE
PRKCE
CAPS
DYNC1LI2
EFHC1
CAPG
TPRKB
LIPE-AS1
ETHE1
ABCG1
PLSCR3
PRDM10
PRDM11
PRKCZ
POLRMT
HIST1H3F
MPZ
SGSM2
KDM1A
HIST1H3H
QRSL1
FCER1G
SCML1
BTG3
BTG1
DNALI1
AKAP17A
FAM49B
ZFP36L1
ZFP36L2
GGA1
GGA3
GGA2
LOC100507250
TSNAXIP1
FHOD1
C11ORF65
ADH5
PKD1
GJC2
ZNF138
PRKACA
PSMB9
PSMB8
PSMB7
ZNF131
ZNF132
ZNF133
PSMB3
PSMB2
PSMB1
LMBR1L
TMA7
TALDO1
KLHDC9
TBC1D31
RMI1
RMI2
CORO7
SNORD21
SNORD20
SNORD23
SNORD22
SNORD25
SNORD24
SNORD27
SNORD26
KCNK4
SNORD28
KCNK6
MLH3
CRY1
MLH1
LTN1
NACC2
VPS13D
ACOT13
VPS13A
MIR4727
KIAA0556
SCAF11
MIR4729
TMEM160
EVI2A
EVI2B
FOXN2
FOXN3
NICN1
PMVK
PLBD2
GRIN2C
GNA15
GNA12
GRIN2D
GNA11
ZSCAN12P1
SH2B3
TAP1
TAP2
IL6ST
SBF1
PPIP5K2
SAR1B
CDC73
C15ORF39
UPP1
LMBRD2
WEE1
LOC100289511
SRFBP1
BCAT2
BCAT1
TMEM9B
DBNL
SEP15
AKAP8
PPIL2
EIF2A
PHPT1
KLHL36
RLF
RRP1B
LOC283194
HSP90B1
KRR1
MIR3189
MIR3188
FAM64A
TMEM132A
CETN3
NAIF1
C19ORF35
DIO1
H3F3A
CCL22
CCL25
C19ORF38
CCL27
ALPK1
MAU2
POC1B-GALNT4
PHRF1
CUX1
BRF2
CYSTM1
BRF1
DNAJC8
DNAJC9
MB
DNAJC4
DNAJC5
CAMSAP1
DNAJC1
DNAJC2
DNAJC3
C9ORF41
PTPRVP
GOSR1
RRP15
RAP1A
C7ORF55-LUC7L2
ZNF830
SNORA68
SNORA69
ZNF837
ZNF836
ZNF839
SNORA65
SNORA66
SNORA67
SNORA60
SNORA61
SNORA62
LRIF1
ACAT1
RNF151
RNF157
MECP2
PEX3
LDLR
IL2RA
ZFYVE21
ZFYVE20
ZFYVE27
SLC17A9
TPCN2
SLC17A5
SLC17A7
SPAG16
MDH1B
TRPV3
CDK5RAP2
CHAF1A
CDK5RAP1
PDDC1
AP5B1
CHMP4A
CHMP4B
CHMP4C
BAX
BAD
PRKCDBP
CDK19
TOB1
SLC37A4
TOB2
CDK12
CDK13
CDK10
CDK16
CDK17
MIR548AN
GZF1
ZNF304
FAM216A
MMP28
SEC61G
SEC61B
MTERFD2
MTERFD1
TFG
HVCN1
TOMM34
RND1
C16ORF95
NCL
CTNNBIP1
PPP3CA
PPP3CB
OMA1
LRRC41
LRRC42
LRRC45
MMP23A
LRRC46
LOC284648
B3GNT7
FNDC8
B3GNT1
TSFM
B3GNT8
B3GNT9
TEX22
PWWP2A
GINM1
LGALS17A
TBCCD1
DAAM1
HLA-DRB1
HLA-DRB5
CCDC153
CCDC151
GUK1
YIF1A
CCDC159
WRAP73
TUFT1
CXCL9
TIAL1
FUBP3
FUBP1
CEP104
CWC27
YJEFN3
SAP30
TCP11L1
C21ORF67
CNTROB
MANSC1
MIR1910
MIR1914
ATP6V0A1
ATP6V0A2
MIR181A1HG
SMCR7L
ATM
MRPS30
ATR
HAAO
BRIP1
ZSWIM8-AS1
SASH3
AAMP
HYPK
TTC25
TTC27
TTC23
CARS
ENO1
ENO3
ENO4
CITED2
CARF
SYCP3
TAOK2
TAOK3
CNOT6L
LLGL2
SLC22A18
ACOX3
ACOX1
OIP5-AS1
NSMCE1
NSMCE2
PTK6
RABGAP1
SNORD119
ABHD16A
SERGEF
ITGB3BP
RCSD1
GAL3ST3
ODC1
ATG16L1
ATG16L2
ARHGDIB
ARHGDIA
NANP
NANS
MATN1
KCTD21-AS1
MIR877
ENDOG
AP2S1
CES2
EBF1
FFAR3
LMNA
UCP3
MDP1
DDX23
ZNF157
DDX24
ZNF91
ZNF92
ZNF93
C1ORF186
SAC3D1
FBXO18
FKBP15
UBE2J1
UBE2J2
RAB3IP
FAM3C
FBXO16
TACO1
GGPS1
MIRLET7F1
SNORD48
SNORD43
TRUB2
SNORD47
PARD6B
PARD6A
SNORD44
PLA2G6
MARCKS
GDPGP1
ATPAF2
MIR4741
SNORD42A
MIR4745
PEX26
MIR4749
GALNT5
CCDC78
CGRRF1
TMEM109
HIST3H2BB
SNORD4B
SNORD4A
TMEM107
TMEM104
BRK1
C17ORF89
C17ORF80
C17ORF85
SPEN
ZCWPW1
CXORF58
CXORF56
STOML2
LOC100506639
TIMM8B
DAXX
CDC16
AHNAK
C15ORF57
UNC50
LBX2
LOC151475
CCM2
MAP1S
FRMD8
CCP110
IMMP1L
FRMD6
PKNOX1
DSCR9
MEF2BNB-MEF2B
GNAS
PTCD2
C12ORF5
DSCR3
PTCD1
GNAL
HLTF
AGFG2
AGFG1
ASNA1
RPL18A
EHMT1-IT1
CEND1
TMCC1
CNPY4
NMNAT1
PPCDC
EPB41L2
EPB41L5
ACSS1
PLEKHM3
VPS4A
VPS4B
GMEB2
GMEB1
SLC43A2
C17ORF59
SETD5-AS1
RRP36
C1ORF210
C1ORF213
PPP1R15A
PPP1R15B
GPAA1
PALB2
SNORA44
SNORA45
SNORA42
SNORA43
LOC100130691
ROGDI
SNORA48
INSR
HIST2H2BF
HIST2H2BE
SPTBN4
ZNF816
ZNF814
KLF13
KLF12
KLF11
KLF10
KLF16
LOC100508120
FLJ20021
PCNA
SLC44A1
ZBTB7A
ZBTB7B
MIR26B
PCNP
PCNT
PCNX
ENGASE
RPA1
RPA2
NDUFS2
NDUFS3
COQ9
NDUFS6
NDUFS7
NDUFS8
LOC100506804
COQ6
UFD1L
ILF3
ILF2
ZRANB3
FAM132A
CHMP2A
ATP9B
HBZ
DENND2D
RABAC1
LIPT1
WHSC1L1
MICAL1
GPR108
LOC100131094
SMDT1
BRICD5
C21ORF2
TRMT10C
ZNF367
ZNF366
LOC654841
FAM218A
HTT-AS1
TRNP1
H2AFV
H2AFX
H2AFZ
TMEM189-UBE2V1
RNF6
RNF7
RNF4
RNF5
H2AFJ
NCAPG2
C10ORF105
ZNF844
RFX1
HDAC7
CLTA
PPP1R21
CLTC
CLTB
DPEP3
NMD3
NLRX1
LOC388553
ISCA1
ISCA2
FAM118A
RECQL
MAVS
KIAA1432
ACTR8
ACTR5
ACTR3
ACTR2
CLUAP1
GPANK1
WBSCR27
WBSCR22
RECQL4
LOC100133315
IL10RA
C21ORF119
MSL2
POLDIP3
GTDC1
ALDH18A1
C22ORF15
ANKS1A
PPOX
GLB1
CLP1
PITPNM1
CDIPT-AS1
MIR671
ADAM15
ADAM17
LOC730227
CPNE8
CPNE1
RAB4B-EGLN2
DNMT3A
AAK1
GDE1
SNRPA
SNRPF
SNRPE
RGS9BP
UCP2
ZNF790-AS1
GPR62
ZDHHC16
ZDHHC13
ZDHHC12
PRKAG2
PCSK7
IFT27
HIPK4
DUSP22
LEMD3
LEMD2
NCAN
AP3B1
ESPL1
NAPA
LARP4
LARP7
LOC100507217
RPSAP9
APOBEC3A_B
DDX49
DDX41
TMEM45A
DDX42
DDX47
DDX46
PTEN
ATMIN
ELAVL1
CDKN1B
CDKN1A
UBE2D3
UBE2D1
SNORD65
SNORD66
SNORD61
SNORD60
SNORD63
SNORD68
SAP130
APOE
FARSB
APOM
BLZF1
CCDC51
TMEM127
MIR4769
SNORD91B
CCDC57
CCDC59
TMEM129
TMEM128
PAXIP1
STX18
NUFIP2
VPRBP
PREPL
C17ORF66
CABP4
FBXO34
FBXO36
SLC35B2
FBXO31
FBXO33
GNS
PELP1
MBOAT2
MBOAT7
MBOAT4
SPSB3
SPSB2
HINT1
HINT2
CYP1B1-AS1
IL23A
CDC34
CDC37
ALAS1
S100A9
FICD
BIRC6
PTTG1
BRWD1
KIAA0513
LONRF1
AIP
CDCA7L
APBA3
C1ORF174
EFHB
MORC2
MORC3
CHKB-CPT1B
ARL2-SNX15
GPATCH2L
RB1CC1
MRPL42P5
CCNA2
C8ORF59
VPS25
ATP13A1
GNN
VPS28
VPS29
SSUH2
RNF5P1
SKA3
SKA2
ANKRD10
PRKRA
LRRIQ4
ADAT3
ADAT2
TTBK2
E2F7
E2F6
E2F5
E2F4
E2F3
PCGF2
E2F1
C1ORF234
E2F8
ACBD7
ACBD5
ACBD4
PPP1R13L
EEF2
SNORA20
LOC100996455
SNORA22
SNORA24
SNORA26
SNORA27
SNORA28
SNORA29
TIGIT
IZUMO4
FAM168B
LOC100128233
WNT10A
FAM168A
GNG13
URB2
URB1
IFITM3
HPCAL1
IFITM5
TMC8
DFFA
DFFB
REV3L
SEC24A
SEC24C
RNF19B
RNF19A
MIR425
PYCRL
SNORA2B
MRPL40
MRPL47
MRPL46
MRPL44
TRIP6
MRPL49
MRPL48
ZNF691
ZNF692
ZNF695
ZNF697
ZNF696
TRIM39-RPP21
ARFGAP1
UNC93B1
CEP290
ATP7A
LAMB4
ATP7B
COPZ1
MPHOSPH8
COPZ2
RUVBL1
NEK1
U2AF1
U2AF2
NEK8
SNORD58A
SNORD58C
SNORD58B
DHPS
ZZZ3
C1ORF35
MIR937
SHB
MLF2
MIR933
SHF
MTHFD2
TBP
NSD1
PITPNA-AS1
NUDCD2
NUDCD1
IFI27L1
EID2B
GMNN
ADSL
WDHD1
MPLKIP
TIMMDC1
SLX4
GAS2L3
ZNF341
ZNF436
ZNF431
ABRACL
ZNF345
ZNF438
XRRA1
RALGDS
NUDT13
NUDT16
NUTM1
NUDT18
NUDT19
IFI6
RTCB
RSRC2
STX5
STX4
STX6
RPS3A
LOC400684
KIAA0232
RNFT2
MTMR14
CDADC1
ECE2
ECE1
DRG2
DRG1
ARHGAP42
CLIC1
EVC2
PCBP1-AS1
AURKA
AURKB
AP1B1
SPTY2D1-AS1
CDC42EP3
HRASLS2
TBC1D22B
LINC00167
TBC1D22A
TMEM145
TESC
NKTR
KCNIP2-AS1
ACADVL
RAB4B
GTF3C2
LOC148413
MIR658
IL27
KIF2C
CAV1
IL12RB1
LOC728431
ATP6AP2
ENSA
CLINT1
BRCA1
ZNRD1-AS1
C4B
ACOT8
ACOT9
ACOT7
RBBP9
ADCY7
KIF24
KIF27
MAATS1
RBBP7
RBBP6
RBBP5
KIF22
JKAMP
MIR3155B
RAB43
MIR3155A
ZACN
DDI2
FAM208B
SKAP2
PTPLAD1
XRCC1
XRCC3
XRCC2
PITPNA
XRCC4
DPCD
LINC-ROR
NARS
NARR
TFRC
NARF
C20ORF96
GSPT1
DNAJC25-GNG10
MIER1
MIER2
RALGPS1
RSL1D1
PAPD7
DDX60
LMNB2
LMNB1
CAAP1
TOLLIP
MRPS27
MRPS24
MRPS22
MRPS23
PPP2R5D
PPP2R5E
PPP2R5A
PPP2R5B
PPP2R5C
LCMT1
YY1
NAMPT
LOC100129858
PRORSD1P
SNORD87
KCNA7
SNORD84
KCNA2
SNORD82
SNORD81
SNORD80
JMJD6
JMJD8
MCCC2
ACACA
SLFN14
ZDHHC3
CCDC34
SLFN13
APPL1
PLA2G2D
PLA2G2F
MEMO1
LOC100506548
GOT1
CAPN15
CAPN14
CAPN10
COX7B
SIGMAR1
HYI
NS3BP
MPRIP
MLLT6
UVRAG
MLLT1
MLLT3
NUP188
COPG2
SYNJ2
ZNHIT3
ZNHIT2
LOC100652736
OSR2
GTPBP4
GTPBP1
GTPBP3
NFATC2IP
BPNT1
ABHD14A-ACY1
EPM2AIP1
BCL3
TMEM89
PLK1
POR
PLK3
CLMN
PLK4
C8ORF76
LYRM1
LYRM7
LYRM5
LRFN4
KLHL21
LYRM9
IP6K2
OAS2
IP6K1
TTYH2
TTYH3
STK11IP
MTM1
TRIM22
CSNK1G2
CSNK1G3
SERPINB1
PCGF1
FAM76B
PCGF3
PMF1-BGLAP
CX3CR1
TAF12
MAGED1
LINC00854
EXD3
EXD2
EXD1
CCDC82
ELP5
ELP4
ELP3
ELP2
ASPHD2
TRIM55
SPRYD3
SPRYD7
KLHDC4
KLHDC3
KLHDC1
MIR222
UBAP2
UBAP1
MIR221
ASXL2
ZBTB38
LINC00441
ZBTB33
ZBTB32
ZBTB37
SMC1A
TMEM91
TMEM97
TMEM95
TRIM46
GBAS
TRIM41
PEX1
TBPL1
PEX5
PEX7
PEX6
NRD1
ATP5S
C11ORF48
ATP5I
ATP5H
ATP5O
ME2
ATP5B
GNAI2
GNAI3
ATP5E
ATP5D
GPR146
KATNBL1
MPZL1
AURKAIP1
ZNF212
AFMID
HLA-C
C16ORF80
LOC728175
MCFD2
POMP
PFDN4
PFDN6
C16ORF87
C16ORF86
HIRA
RIN1
RNH1
RPS13
RPS12
RPS11
RPS10
RPS16
RPS15
RPS14
SMG7-AS1
RPS19
RIPK1
LATS1
DDOST
PDCL
FOXD2-AS1
FAM149A
SLC9A3R1
ZNF419
ZNF418
ZNF417
ZNF416
TSSC4
TSSC1
RRAGA
RRAGC
RRAGB
SSSCA1
GGT6
HM13
ACTN3
PTPRU
GTPBP2
ACTN4
TINF2
CMKLR1
EZR
PTPRE
PAGR1
PTPRA
AMER1
PVRIG
DTWD1
HAUS5
IFT20
ARHGAP19-SLIT1
PRRT3-AS1
CPD
CYP46A1
DMPK
RNASEH1
OCSTAMP
FAM172A
TRIOBP
LINC00634
LINC00638
BIVM-ERCC5
LOC646329
RMRP
LOC284551
HMGN3
HMGN1
CMC2
RAB6A
MX1
CRIPT
PPAT
IFIT1
MIR3064
ISG15
MAP1LC3A
MAP1LC3B
GDI2
GDI1
ARL5A
CBY1
ARL5B
SNORD101
FAM89B
ERLIN1
ERLIN2
SNORD100
LOC100130075
APITD1
WDR37
SNORD102
CAHM
EIF4A1
EIF4A3
ABHD17A
ABHD17B
GIGYF1
TLE3
TLE2
SARNP
TLE6
TLE4
AUNIP
ZNF816-ZNF321P
NUDT16L1
PLP2
CDC6
PROB1
PKLR
TMEM259
CRYZL1
TFPT
SERF2
LOC254896
TM9SF4
TM9SF2
NAT9
NAT1
C5ORF51
FAIM3
MEPCE
MFSD6L
A1BG
CCBL1
CCBL2
COX5A
COX5B
KCNC3
TMEM256
TMEM254
TMEM252
TMEM251
C1ORF86
KIAA2026
CPSF4
CPSF3
CPSF2
CPSF1
LOC257358
MAD1L1
ACAA1
HTT
APOBR
ZFP91-CNTF
SIPA1L3
TTLL5
TTLL6
LTBP3
ARIH2
ARIH1
SUFU
APC2
CRAT
SLC35F2
MBD5
MBD6
MBD1
MBD3
SUPV3L1
LMAN1L
FAM126A
FAM126B
TRMT112
COL11A2
MPC1
TSPAN10
TSPAN17
REXO1
C17ORF62
REXO4
SLC25A19
SLC25A17
SLC25A16
KIAA1429
SLC25A11
SLC25A10
LMCD1
CCDC15
EAF2
LAD1
NDUFA11
CCDC12
CCDC13
CCDC18
CCDC19
TMUB1
TMUB2
SYNCRIP
ZNF280D
GNG7
CXORF38
GNG5
GNG2
GNG3
MIR155
ENTPD1-AS1
MMAB
NOA1
ALG8
ALG9
FUS
MIR5188
ALG2
ALG3
FUZ
ALG5
PDXP
COX6B1
HLA-B
PDZD7
MIR4674
GALR2
CCNE2
CCNE1
RAB11A
FIG4
RAB11B
GCC1
CLDN6
LINC00339
TTC12
SMYD4
SMYD5
SMYD1
IRF3
IRF1
IRF5
IRF4
IRF9
IRF8
FAM78B
SNX29
CLK1
SNX20
CLK3
CLK4
SNX27
SNX25
RUNDC1
GPER
SGCA
PANX1
U2AF1L4
C3ORF83
ZBTB11
LOC90784
ZBTB14
ZBTB18
TMEM150A
TMEM150B
MTO1
DDX19A
DDX19B
LINC00460
LYSMD3
KLHL11
KLHL12
LYSMD4
KLHL18
SPATA33
MRPL28
TRIM68
TRIM69
MTOR
UNG
UNK
TRIM65
ITK
CNBD2
STAG3L5P
NAGPA
C11ORF68
LRRC8A
IER3
HIP1
FAM192A
SNHG15
SERTAD1
SNHG17
SERTAD3
SNHG11
SNHG10
ARAP1
SNHG12
BID
LOC100130451
PYGO2
LOC100130987
GIN1
RAB24
MIR642B
MIR642A
CYBA
CEACAM16
CTNS
CIDEC
DHCR24
PMS2P5
PPM1A
LOC100131060
AZIN1
LCA5
ZNF655
TCTEX1D2
MCU
TCTEX1D4
HSF1
FGFRL1
CRLF2
HSF4
NISCH
PRPF4B
N4BP2L1
RAPGEF6
N4BP2L2
RAPGEF1
RLN3
MIR1293
MIR1292
ZNF382
C1RL
PARK7
RORA
NXPE3
MST1P2
ZNF473
DMTF1
MIR4420
MDM1
MDM2
MDM4
SNRPD3
SNRPD2
SNRPD1
SLTM
SFI1
LOC100132352
LOC100132356
MIR5196
KPNA6
MIR5194
KPNA4
KPNA3
KPNA2
GABPA
IFT43
SYNGR2
UNC119B
NOP14-AS1
HCG11
MIR92A1
GOLT1B
TNFRSF14
CRK
SLC25A15
TNFRSF19
GLDC
RTN4IP1
SNORA80B
B4GALT1
B4GALT3
B4GALT2
B4GALT5
B4GALT7
DHRS13
SGOL1
SGOL2
C9ORF116
C9ORF114
TNFRSF1B
FAM174B
FAM174A
TBC1D17
ZNF582
POLR2J4
VMAC
DOHH
LOC100506343
EHMT1
EHMT2
ADIPOR2
SLC33A1
C20ORF195
FOSL2
NDUFA10
MNF1
CD63
NDUFA12
NDUFA13
CD69
CD68
TPD52L2
EFCAB11
EFCAB13
EFCAB12
EFCAB14
CELA1
SHCBP1
ISOC1
CCDC120
WDR13
WDR19
WDR18
MFN1
LMF2
LMF1
FAM204A
TIMM9
USP9X
WASL
ZMYND10
NOC4L
ZMYND19
CGGBP1
HSPA1L
MAD2L1BP
HSPB6
DGKZ
PKN1
PKN3
PKN2
LOC100506469
RHOBTB2
INO80E
INO80B
INO80C
C1ORF101
C1ORF106
C1ORF109
MIR564
MIR567
MIR563
NGDN
ERBB2IP
AGBL5
NDUFA6-AS1
LDLRAD4
PBXIP1
RFTN1
LIG4
BDP1
APEH
IREB2
ISCU
EHBP1L1
FNTA
UMODL1
KCTD13
KCTD11
KCTD16
KCTD18
ADORA2A-AS1
ZKSCAN3
ZKSCAN2
ZKSCAN5
ZKSCAN4
ZKSCAN8
UFL1
KIAA1407
SLC25A35
SLC25A37
SLC25A36
DCP1B
SLC25A33
LOC645513
SLC25A39
LOC642236
TUBA1C
TMEM186
TMEM189
FAM102B
MIR3928
FAM102A
PGBD4
HCAR3
CTPS2
TAF7
USP12
TAF5
TAF4
TAF3
TAF2
TAF1
PCID2
HMOX1
TAF9
HMOX2
TSPAN31
DDAH2
POMT2
AIF1
AGPS
ALAD
ZER1
CCNG1
CCNG2
PDXK
C4ORF33
CLTCL1
NPLOC4
C8ORF31
FNIP1
CSNK1A1
SMIM7
MIR4658
SMIM4
MIR4657
SMIM8
MIR4651
AP2M1
PDCD6
PSMA6
PDCD4
PDCD5
PDCD2
PDCD1
[truncated: 6,154 more rows]
