# Supplementary material for: Identifying Network Perturbation in Cancer
Source: PLoS Comput Biol. 2016 May 4;12(5):e1004888. doi: 10.1371/journal.pcbi.1004888 (PMC4856318; doi:10.1371/journal.pcbi.1004888)
Supplement: S1 File — (ZIP) [file pcbi.1004888.s001.zip › files/tf_data/GM12878_15k_enh/SPI1.csv]

RNF11
MTVR2
SYNGR2
MZT2A
PMM1
ZNF709
ZNF708
CAMK1
ZNF700
ZC3H10
ZC3H13
ZC3H15
SPN
RNF111
GRIN1
REM2
DHX8
LOC441204
GRINA
SP3
SP4
GOLIM4
OR5B2
RAB40C
RAB40B
B2M
SPPL2A
SPPL2B
NSL1
MYO3B
ATP2A3
ITGA4
ITGA7
CXORF40A
CXORF40B
DENND4B
DENND4C
C17ORF49
PHLDA1
PHLDA3
TIPRL
FBXL14
KANSL1-AS1
TPRN
GRN
CHST7
ITGAX
BCL2A1
ITGAV
ITGAL
ITGAM
FAM134C
FAM134A
SMAD2
SMAD3
MUS81
FLJ16341
CKS1B
MIR3620
DRAP1
TCEA2
ABCD1
BFAR
CCDC116
CCDC117
CCDC114
CCDC113
ATP1A1
SPHK2
IPO11
CBLB
CPEB4
CPEB2
MED4-AS1
OSGEP
ZNF780A
ZNF780B
FRG1
MIR4530
LOC100289495
KISS1R
LOC284865
PNP
PNN
ATP6V0E2
CFP
AAAS
HAMP
MR1
LINC00309
CNPY3
HMG20A
TRAPPC9
MRO
SMDT1
RFX5
NRXN2
IBA57
ETV3L
XPNPEP3
GGCX
ADNP
GGCT
DPYSL2
NCBP2-AS2
PMS2P3
PMS2P4
PRR7-AS1
KDM3B
ZNF114
TMC6
TMC1
TMC2
EIF2B2
QPRT
IFT140
MLF2
TMEM14A
CFLAR
RSPH1
LOC646719
PHACTR4
CLIC4
LRSAM1
LARP4B
ASGR2
SECISBP2L
SOWAHC
SOWAHD
FAM32A
KIAA1191
ZMAT3
NR1D1
ZNF3
TIPIN
C19ORF70
RPS14P3
MYLK-AS1
OGFR
RAC2
RAC1
SBDS
VCP
AP2A1
PBX2
NSUN2
NSUN5
NSUN4
NSUN6
TUBG1
PTCH1
PAGR1
MIR3165
PDF
LOC728537
CALM3
SPG21
LOC100130075
GSDMB
GSDMD
DLGAP4
MBNL1
OIP5
BRD8
BRD4
BRD1
BRD2
DNAJA2
DNAJA3
PTPN11
MYCBP
C7ORF43
C7ORF49
CSF2RB
MRPL24
GAB2
MRPL28
LOC100506844
NDRG3
ZSCAN2
SRSF5
SRSF3
MSMP
MZB1
VIL1
RNF135
GID4
CISD1
TSHZ1
GID8
ZNF581
ZNF580
C14ORF159
TIPARP
ZNF589
ASUN
PSD
CAMKK2
CAMKK1
MYO1G
RPL36AL
BCR
LOC100652758
PGBD3
LY6G6C
ZER1
LY6G6E
MIR4685
FAM188A
HIST2H2AA3
HIST2H2AA4
TSSK6
SRC
TSSK4
FAM214A
LGALS9
LGALS2
LGALS1
AKIRIN2
TDG
MYO19
NMI
LRRC27
LRRC25
MPDU1
LPGAT1
LRRC29
LRRC28
TIMM17B
TIMM17A
GCNT1
GCNT2
LOC285484
LPCAT4
PIGF
PIGH
PIGM
PIGO
PIGQ
PIGT
WRAP53
PIGW
PIGZ
TMEM72-AS1
RMND1
ANKLE1
ANKLE2
INPPL1
SRRM1
BBIP1
PDK2
PDK4
LNPEP
SEC61A2
TM2D2
RGL2
MIR193A
PUF60
ZFAND3
CEP128
MIR4513
SLC39A11
MIR4515
MIR4514
MIR4517
MIR4519
EIF1AD
ARHGAP22
ARHGAP27
ARHGAP25
ARHGAP24
HHAT
DDIT4
RBFA
NKRF
MIR451B
AFTPH
GPR4
DR1
SWT1
RASSF1
RASSF2
RASSF5
RASSF4
RASSF7
FTCDNL1
LPPR2
DBIL5P
CHD1
CHD3
CHD2
MIR638
CHD7
MIR635
MIR142
MIR141
MIR636
MIR631
CAP1
LINC00327
TTC1
BHLHA15
PIKFYVE
DYNC1LI1
EFHC1
ELP5
ABCG1
PRDM10
PLSCR1
MPZ
GRPEL2
RBM14-RBM4
QRSL1
BTG2
BTG1
SLA2
HELLS
AKAP17A
ZFP36L1
ZFP36L2
GGA1
GGA3
GGA2
TSNAXIP1
ZNF138
PRKACA
PSMB9
PSMB8
ZNF132
PSMB4
PSMB3
LMBR1L
TMA7
SPG7
MANEA
LY75-CD302
CORO7
SNORD23
SNORD22
SNORD25
SNORD24
SNORD27
SNORD26
SNORD29
SNORD28
MLH1
LTN1
GLTP
ACOT13
SH3KBP1
VPS13B
MIR4726
MIR4723
PPAN-P2RY11
MIR223
NUP160
TMEM168
EVI2B
REPIN1
PMVK
GRIN2C
GNA15
GNA13
ZSCAN12P1
SH2B3
TAP1
TAP2
MIR4741
PPIP5K2
C15ORF39
LMBRD2
SRFBP1
BCAT1
LINC00441
GTF2F2
EIF2A
OSER1-AS1
LOC730183
HSP90B1
MIR3189
MIR3188
TMEM132A
CETN3
NAIF1
C19ORF35
H3F3C
H3F3B
CCL20
CCL22
ALPK1
ALPK2
BRF2
BRF1
DNAJC8
CSNK1A1
MB
DNAJC4
DNAJC7
DNAJC1
DNAJC3
GOSR2
PTPRVP
RRP15
RAP1A
SNORA68
SNORA64
SNORA65
SNORA67
SNORA60
SNORA61
SNORA62
FAM91A1
LIMD2
NUGGC
NADSYN1
IL2RA
IL2RB
TPCN1
RAB33B
SLC17A5
SLC17A7
SETDB2
SWI5
AP5B1
PRKCDBP
CDK19
TOB1
PMPCA
MIR548AV
MIR548AR
CDK17
MIR548AN
GPR128
P2RY8
FAM216A
MMP28
MMP21
MTERFD2
MTERFD1
TFG
HVCN1
TOMM34
RND1
PPP3CA
LRRC40
LRRC47
LRRC46
LRRC49
B3GNT7
PCYT1A
TBCCD1
DAAM1
HLA-DRB1
HLA-DRB5
CCDC153
CCDC151
CCDC157
CCDC159
WRAP73
TRIM3
CXCL9
PCED1A
PCED1B
FUBP3
YJEFN3
TCP11L2
MANSC4
MANSC1
MIR1914
FLJ30403
LINC00690
ATP6V0A1
SMCR7L
TBC1D4
ATM
ATR
MIR612
MIR611
ZSWIM8-AS1
RPL36A-HNRNPH2
SASH3
AAMP
TTC25
TTC26
DOT1L
TTC23
ENO1
ENO3
ENO4
LOC728175
SYCP2
NPAT
TAOK2
LLGL2
NSMCE1
NSMCE2
PTK2
PTK6
SNORD119
SERGEF
ITGB3BP
RCSD1
SORBS3
GAL3ST2
ODC1
ATG16L1
BCDIN3D-AS1
ARHGDIB
ARHGDIA
NANS
MATN1
STIL
CES2
EBF1
FFAR2
FFAR3
LMNA
FFAR1
ENDOV
BDH1
DDX23
DDX21
DDX25
DDX24
DDX28
C1ORF189
RPL32P3
ZNF92
ZNF93
C1ORF186
FKBP14
FKBP11
FBXO11
FBXO17
GGPS1
MIRLET7F1
SNORD43
TRUB1
TRUB2
SNORD47
BCLAF1
PARD6A
CLK2P
PLA2G6
GDPGP1
ERBB2
CCDC77
SNORD42A
MIR4744
MIR4745
PEX26
TMEM109
TMEM102
SNORD4A
TMEM107
TMEM104
C17ORF89
C17ORF80
CSHL1
SPEN
ZCWPW1
CXORF58
PAIP2
TIMM8B
DAXX
AHNAK
NT5E
UNC50
C15ORF53
LOC151475
CCM2
FRMD8
CCP110
DSCR9
PTCD2
C12ORF5
DSCR3
GNAL
HLTF
AGFG1
ASNA1
RPL18A
EHMT1-IT1
RRNAD1
RPL36A
PPCDC
EPB41L5
ACSS1
PLEKHM3
VPS4B
GMEB2
SLC43A3
SLC43A1
MAGEH1
SZRD1
PPP1R15A
PPP1R15B
GPAA1
PALB2
SNORA44
SNORA45
SNORA42
SNORA43
SNORA41
LOC100130691
SPDYE1
SNORA48
SPTBN4
SPTBN1
KLF13
KLF12
KLF10
RNF170
KLF16
LOC100508120
FLJ20021
FGGY
ZBTB7A
ZBTB7B
MIR26B
PCNP
UBE2R2
PCNX
CD99P1
ENGASE
TENC1
NDUFS1
NDUFS2
COQ5
COQ4
LOC100506804
LOC441009
LOC100506801
ZRANB2
CHMP2B
CHMP2A
ATP9B
FLAD1
DENND2D
WWC1
WHSC1L1
MICAL1
LOC145474
PHC2
GPR108
STK4-AS1
ZNF366
LOC654841
FAM218A
H2AFX
LOC100216545
RNF4
RNF5
C10ORF105
MIR5680
ZNF844
CLTA
CLTC
ADRBK2
DPEP3
FAS-AS1
FAM118A
MAP7D1
KCP
ACTR8
ACTR6
ACTR3
GPANK1
WBSCR27
LOC100133315
CNR1
CNR2
IL10RB
POLDIP2
GP1BA
MIR3684
GTDC1
LOC606724
TGS1
C22ORF15
SPERT
LINC00102
CDIPT-AS1
ZNF597
MIR671
ADAM15
LOC100506325
SNRPB2
CPNE1
RAB4B-EGLN2
PYCARD
AAK1
GDE1
SNRPA
SNRPE
UCP2
GPR62
ZDHHC17
ZDHHC16
ZDHHC13
PRKAG1
PCSK1
ZDHHC18
HIPK1
DUSP22
LEMD3
LEMD2
ESPL1
NAPA
LARP7
LOC100507217
ZNF174
TMEM45A
DDX47
DDX46
PTEN
CDKN1A
UBE2D3
SNORD65
SNORD61
SNORD60
SAMSN1
SNORD68
APOF
APOM
FOXJ1
FOXJ2
TMEM123
CCDC57
CCDC58
CCDC59
MIR4766
MIR4765
STX18
PAXBP1-AS1
NUFIP1
C17ORF62
C17ORF66
LOC654433
FBXO34
SLC35B2
FBXO31
FBXO32
FBXO33
PELP1
MBOAT7
CYP1B1-AS1
IL23A
UNC79
CDC37
ALAS1
S100A9
FICD
PTTG1
OR2T35
LONRF1
EIF5
EFHB
MORC3
ARL2-SNX15
CMAHP
GPATCH2L
RS1
MRPL42P5
C8ORF59
ATP13A1
DYNC1I2
SSUH2
RNF5P1
SKA2
LRRIQ3
CBWD2
DDRGK1
ADAT3
E2F5
E2F4
E2F3
C1ORF234
C1ORF233
ACBD3
ACBD7
ACBD5
PPP1R13L
EEF2
SNORA20
LOC100996455
SNORA24
SNORA26
SNORA27
SNORA28
SNORA29
TIGIT
IZUMO4
FAM168B
LOC100128233
CTBS
URB2
URB1
LIPA
IFITM1
IFITM5
TMC8
DFFA
SEC24A
SEC24B
RNF19A
MIR425
MRPL43
MRPL40
MRPL47
MRPL46
MRPL44
TRIP4
SAMD12
ZNF699
ZNF692
ITGB2-AS1
ZNF697
ZNF696
ARFGAP2
TRIM39-RPP21
ARFGAP1
LAMB4
CYSLTR1
NEK6
NEK4
COPZ2
BMF
NEK1
U2AF2
NEK8
NEK9
SNORD58A
SNORD58C
SNORD58B
DHPS
RSPH9
CCDC7
MIR939
MTHFD2
NUDCD2
NUDCD3
NUDCD1
ADSS
C10ORF128
IFI27L1
ADSL
WDHD1
TIMMDC1
SLX4
AZI1
ZNF430
RALGDS
NUDT13
NUDT17
NUTM1
NUDT18
TM6SF1
RSRC2
STX6
RPS3A
LOC400684
TRMT2A
ECE1
ARHGAP42
LOC100506776
CLIC1
PCBP1-AS1
AURKA
AURKB
AP1B1
GNPTG
HRASLS2
NKTR
KCNIP2-AS1
ACADVL
RAB4B
IL26
IL12RB1
LOC728431
ATP6AP2
CLINT1
ACOT8
ARIH2OS
ACOT7
RBBP9
ADCY7
KIF24
KIF27
MAATS1
RBBP5
RBBP4
JKAMP
RAB44
RAB42
RAB43
MIR3155A
PTPLAD1
PITPNA
LINC-ROR
NARS
NARR
NARF
C20ORF96
RSL1D1
PAPD7
AMN1
YTHDF3-AS1
LMNB1
CAAP1
TOLLIP
MRPS27
MRPS24
PPP2R5D
PPP2R5E
CCDC88B
PPP2R5B
PPP2R5C
NAMPT
PRORSD1P
SNORD87
SNORD84
KCNA2
SNORD81
SNORD80
JMJD6
ZHX3
ACACA
FOXD2
PAFAH2
SLFN12
SLFN13
APPL2
MEMO1
LOC100506548
CAPN15
CAPN14
CAPN10
COX7C
NS3BP
KYNU
MLLT6
UVRAG
MLLT1
MLLT3
SYNJ1
GLT8D1
SYNJ2
OR2T11
ZNHIT3
ZNHIT2
ZNHIT1
GTPBP4
GTPBP2
EPM2AIP1
OR7G3
BCL3
PLK2
CLMN
C8ORF76
LYRM2
LYRM7
LRFN4
KIAA0391
OAS3
TTYH2
OASL
CSNK1G2
CSNK1G1
SERPINB1
TAF13
PCGF3
PMF1-BGLAP
CX3CR1
TAF12
MAGED1
AUNIP
ATP8B2
EXD2
LIPE-AS1
ASPHD2
FH
SPRYD4
KLHDC9
KLHDC4
MIR222
UBAP2
MIR221
GAS5
ASXL1
ASXL2
HDDC2
ZBTB38
TMEM9B
NEUROG2
GBA2
ZBTB32
KLHL36
P2RX7
AGAP11
SGTB
SGTA
KIAA0895
TRIM46
PEX5
PEX6
ACD
C11ORF48
RINL
ATP5H
ATP5B
C11ORF42
GNAI2
GNAI3
LOC154449
MPZL3
MPZL1
AURKAIP1
AFMID
HLA-C
HLA-B
CITED2
PFDN2
POMP
PFDN6
MTHFR
MTHFS
GAGE12J
NFKBID
C16ORF86
RPS13
RPS12
RPS11
ZNF559
RPS16
RPS15
RPS14
SLC16A5
RPS19
RPS18
DDOST
FOXD2-AS1
SLC16A6
FAM149A
SLC9A3R1
ZNF419
LOC401463
TSSC4
TSSC1
RRAGC
GLIPR1
HM13
ACTN3
ACTN4
CLP1
EZR
PTPRE
PTPRC
PTPRO
PVRIG
DTWD1
LOC731424
GAPVD1
CYP46A1
DMPK
RNASEH1
OCSTAMP
FBXW11
LINC00634
BIVM-ERCC5
LOC284551
MX2
MX1
RC3H1
RC3H2
CRIPT
IFIT3
MIR3064
GDI2
ARL5A
ARL5B
TFAP4
HIST1H2BE
PSAP
WDR34
WDR37
HIST1H2BG
WDR31
LOC100507584
CAHM
EIF4A1
EIF4A3
ABHD17A
ABHD17B
GIGYF2
TLE2
LINC00854
PIM1
PLP2
CDC7
TMEM259
CRYZL1
KCNC3
LOC254896
TM9SF1
TM9SF2
NAT9
NAT1
NAT6
C5ORF55
C5ORF51
FAIM3
MEPCE
COX5B
TMEM258
TMEM252
MFSD6L
LOC257358
MAD1L1
ACAA1
APOBR
ZFP91-CNTF
SIPA1L3
ARIH2
TTLL3
SUFU
APC2
SLC35F5
LRWD1
SLC35F2
MBD5
MBD6
MBD1
LMAN1L
TRMT112
MPC2
COL11A2
REXO1
REXO4
SLC25A19
SLC25A17
SLC25A15
SLC25A11
EAF1
LAD1
CCDC11
CCDC12
NDUFA13
CCDC18
CCDC19
KLRB1
SIPA1L1
SYNCRIP
FAM65B
GNG5
DBF4
MIR627
MMAA
PDXK
FUS
MIR5188
ALG2
ALG1
FUZ
ALG5
PI4KA
RNGTT
MIR4674
KIAA1324L
CCNE2
FIG4
GCC2
CLDN6
LINC00339
SMYD4
SNORD111B
SMYD2
IRF3
IRF2
IRF1
IRF7
IRF5
IRF4
IRF9
FAM78A
FAM78B
LY75
SNX29
SNX22
CLK2
SPATA5L1
PLA2G4C
ZBTB11
LOC90784
ZBTB18
TMEM150A
MTO1
LINC00467
KLHL10
LYSMD1
KLHL18
SPATA32
TRIM69
MTOR
UNG
UNK
TRIM65
OMG
C11ORF65
HIP1
FAM192A
SNHG15
SERTAD1
SERTAD2
SERTAD3
ARAP2
ARAP1
SNHG12
BID
FAM229B
GIN1
RAB12
MIR642B
MIR642A
CYBB
CYBA
SLK
HMHA1
CEACAM16
ZNF460
PHYH
MEAF6
SRSF2
AZIN1
LCA5
ZNF655
TICAM2
ZNF653
TCTEX1D4
CRLF2
N4BP2L1
RAPGEF6
RAPGEF1
ZNF384
ZNF383
C1RL
MIR1296
DNAJB11
RORA
NXPE3
DMTF1
MDM2
MDM4
SNRPD2
SNRPD1
SFI1
LOC100132354
MIR5196
KPNA6
KPNA5
KPNA4
MIR5192
MIR5191
RBM26-AS1
IFT43
HCG17
NOP14-AS1
FRS3
GOLT1B
TNFRSF14
CRK
KIAA1429
TNFRSF18
TNFRSF19
GLDC
RTN4IP1
SNORA80B
B4GALT1
B4GALT3
B4GALT2
B4GALT7
FCN1
SGOL2
TNFRSF1B
FAM174B
SOGA1
DOHH
ARNTL2
ADIPOR1
FOSL1
C20ORF196
C20ORF195
RPPH1
CD63
CD69
CD68
TPD52L2
EFCAB11
EFCAB12
EFCAB14
CELA1
ACTR3C
MFN1
FAM204A
TIMM9
ZMYND12
BCL9L
ZMYND19
CGGBP1
MAD2L1BP
WNT2B
HSPB3
HSPB1
PKN1
HSPB9
RHOBTB2
RHOBTB3
C1ORF100
MIR4278
FAM43A
C1ORF109
MIR563
NGDN
ERBB2IP
LOC100379224
HEXA-AS1
GOLGA2P5
PBXIP1
IREB2
ISCU
EHBP1L1
FNTA
LOC100505702
UMODL1
CRCP
KCTD10
KCTD18
ADORA2A-AS1
TNFSF13B
ZKSCAN3
ZKSCAN2
ZKSCAN5
ZKSCAN4
ZKSCAN7
ZKSCAN8
GPBAR1
LOC642236
TUBA1B
TMEM187
TMEM186
GNG2
FAM102B
MIR3922
MIR3925
HCAR3
CTPS2
TAF7
USP12
TAF5
TAF2
HMOX1
LOC100507634
TAF8
TSPAN33
TSPAN31
POMT2
AIF1
PPAPDC1B
CCNG1
CCNG2
C4ORF33
C8ORF37
SMIM7
SMIM6
MIR4658
LGALS14
MIR4657
MIR4651
AP2M1
PDCD6
PSMA6
PDCD4
LOC285033
PDCD1
PRUNE
LOC100128164
HDLBP
C3
ERP44
SLC7A7
SERPINF2
VPS26A
VPS26B
ATAT1
SMU1
LINC00263
LINC00265
LINC00264
OXCT2
KARS
TMEM27
NEMF
CIT
TAF6L
TATDN1
DAP
LRP10
RNU6-71P
GPC2
MIR486
MIR484
MTAP
LOC339807
BBS4
MIR30E
AGL
AGA
PDCD11
SLC50A1
FLJ12825
LOC100130476
PIK3CA
GPR182
GPR183
PIK3CD
PIK3CG
ZSWIM6
TMEM59
PRND
ZSWIM8
TMEM53
DIMT1
IQCB1
POLR3GL
ADPGK-AS1
TRAFD1
PIK3C3
LOC399715
ZNF675
ZNF672
PRRG2
PARP16
WHSC1
PARP14
PARP15
PARP10
PARP11
ACLY
MAK
MAL
EVL
ALDH3A1
EDC3
EDC4
ZNF451
LOC100287072
BACH1
WSB2
PRSS53
MPV17
ANAPC1
ANAPC2
ANAPC5
RPS6KA1
RPS6KA3
RPS6KA5
PISD
UTP23
TMEM198B
RTFDC1
SMYD1
GANAB
LOC100506713
ARF3
ARF6
ARF4
PRADC1
TRMT44
LINC00673
MOB4
RAB11FIP1
TMEM156
METTL20
NRN1L
IFIH1
EEF1A1
HMGB1
ARL10
RAB2B
ARL14
PEX10
MIR3714
PEX14
CLIP2
CLIP1
MNDA
CD48
CD47
CD46
CD40
LINC00094
SNX20
RAB25
ACTR1A
WDR70
WDR73
SNX25
WDR75
LINC00893
NTAN1
RIBC1
SFMBT2
PRPF6
PIP4K2A
PIP4K2B
C5ORF15
ARL14EP
RFFL
LEFTY1
ARRDC5
EGOT
ARRDC2
FAM120AOS
C1ORF127
CSAD
RABGAP1L
STRADA
STRADB
KCNG2
LOC115110
CEP97
CEP95
SUB1
CBX3
AXDND1
LCN12
TRAF3IP3
ARID2
NLRP6
KLC4
CALML4
NUBP2
PFN3
PFN4
CREM
ILKAP
TMEM219
TRIM5
GAS7
ANKRD13D
POTEKP
ANKRD13A
AIDA
TMSB10
MCTP1
MCTP2
C12ORF76
TPM4
TPM3
ETF1
FBXW9
FAM21C
FAM21B
FAM21A
TAGLN
FBXW7
ETFA
ETFB
SH3RF1
SMNDC1
TPMT
YKT6
NDOR1
PPAN
RAB14
LYSMD3
DCXR
CHPF2
NFYC
MIR181D
MIR181C
FYB
MIR4639
MIR93
MIR4632
MIR4633
FYN
TOR1A
MIR3945
CPB2-AS1
OST4
RUFY1
RUFY3
RUFY4
OLA1
SKIL
CYTH4
DPH5
DPH6
DPH7
WIBG
CKB
C3ORF43
NDC1
TAF4B
CUL9
EIF4ENIF1
CUL7
CUL3
TRIM28
PNKP
CREB5
CREB3
CREB1
PER2
PER1
PNKD
TRPT1
FCER2
ZFAND5
KAT7
RNF31
PNRC2
GBA
SP140
GAPDH
C11ORF24
ARHGAP9
ARHGAP4
ICOSLG
LINC00935
ARHGAP1
KIF9
GSAP
TMEM79
PRLH
PPP6C
AATF
SLC39A13
SLC39A10
MRPL4
RPUSD3
ZFAT
ZNF611
EIF4EBP2
MS4A14
BAG1
BAG6
BAG4
BAG5
KMO
MSRB1
CTDP1
LRRC37A3
CD79B
CD79A
GMFG
ZNF385A
CBLN3
CYB561A3
COL4A3BP
FSCN2
TCAP
MYL12B
C9ORF37
RILPL2
TMPO
VARS
MIR4280
MIR4285
DDIT3
SMCR7
SEL1L3
NAP1L4
RGS5
RGS3
RGS9
SNHG17
LINC00657
MIR548C
CATSPERG
MIR548K
SH2B2
C2ORF81
RDH10
DEDD2
MGARP
WDR5B
CANX
CIAPIN1
PFKM
PTP4A3
PTP4A2
ZSCAN26
ZSCAN20
TDRD3
MIR3202-2
MIR3202-1
IFI35
CD27
IFI30
ABHD8
ABHD4
TWF1
NKIRAS2
NKIRAS1
WDR54
WDR53
TMA16
EIF4G3
FTSJD2
BCL2L2-PABPN1
HOXC5
HOXC4
HOXC6
HCST
FAM200A
FAM200B
SLC25A32
FAM207A
POLR2E
POLR2G
C1ORF148
MFSD7
POLR2C
POLR2B
POLR2M
AKR7A2
TMEM243
F11R
TLK1
USP54
FAM47E
AGO4
ASCC1
DDA1
GAMT
FAM120B
MAPK13
FAM86JP
FZD2
IQUB
CACNB1
PLCD3
HIST1H1A
ITFG3
B3GALNT2
SOS1
TACC1
TACC2
TACC3
JDP2
TMEM238
TMEM231
MKI67
LPXN
CAB39
NOTCH1
ANKHD1
GNAT2
C6ORF226
STX18-AS1
BCL2L14
BCL2L13
ESCO1
SNORA16A
NUP43
CTU2
CTU1
SIN3A
ATP5C1
OR2AT4
GTF2H3
GTF2H1
GTF2H4
TVP23B
TVP23A
TAB3
TAB2
RPL34
SAP30L-AS1
RPL30
TARBP1
CHD8
ATF5
ATF7
ATF2
SMARCC1
SUMO1
TMCO1
TMCO3
MORF4L2-AS1
EEF2K
LHX2
BLOC1S4
MIB2
TOR3A
MIR3960
B3GALT4
B3GALT6
SLC38A1
SLC38A2
MDFIC
SLC38A9
PCGF2
STK4
MIR4781
UBE4B
UBE4A
HCN3
SNRNP25
YBX2
MED10
LOC100129722
NKG7
TBC1D23
MRPL18
TNFRSF8
ARPC2
SENP7
SENP3
SENP1
PLA1A
ING4
ING1
ING2
WDFY4
WDFY1
P2RX5-TAX1BP3
ECHDC1
ACP5
TPI1P2
SDCCAG8
GLA
SDCCAG3
SLC2A11
FSBP
ANKRD39
CDIPT
NCOA3
TMEM11
TMEM9B-AS1
NCOA5
FLJ10038
FAM194A
BSG
GSG2
SLC27A5
EMID1
STARD3NL
AK9
TBCE
PRDM11
TBCC
MMD
NCKAP1L
GEN1
ERF
ZNF493
CBLL1
SH2D3C
MIR1237
MIR1236
MIR1234
ERH
HERPUD2
HERPUD1
TMEM55B
NDNL2
MTRNR2L2
FCGRT
TRA2A
MDC1
HTATSF1P2
MGC2752
C9ORF50
BAAT
PET100
DEXI
IDI1
IPMK
KDM1B
RPL17-C18ORF32
UBXN11
IFNLR1
SNORD12C
SNORD12B
MTMR9
MTMR2
TSC22D1
TSC22D3
C9ORF171
C9ORF173
FCHSD2
SV2A
SNORD126
HIGD2A
HIGD2B
UBA52
CNFN
FAM172BP
CD2BP2
MESDC2
SACS
EXOSC8
EXOSC9
BCKDK
EXOSC3
EXOSC1
EXOSC7
EXOSC4
EXOSC5
DNASE2B
TULP2
TULP3
MIR5194
NID1
DLGAP1-AS1
INCENP
COA6
KIAA0895L
LOC256880
DEPDC7
DEPDC5
PSMB10
SCYL3
SCYL1
STXBP2
SSSCA1-AS1
SKP2
S1PR2
S1PR1
FANCF
FANCC
ENY2
GPN1
HNRNPA3
HNRNPA0
C1ORF162
TAPT1-AS1
MIF
LRRFIP1
LRRFIP2
CDK1
TRAPPC6B
CDK3
CDK4
CDK9
LPAR5
FAM86HP
CEP57
CEP55
SPECC1
LIMS1
VAV3-AS1
ARSK
RERE
RGL1
SUN1
HSPD1
NFKBIL1
LOC100130357
AMD1
PRKCB
HIST1H3D
HIST1H3E
HIST1H3J
TRABD2A
HIST1H3H
SEC11A
PMF1
ACKR3
SCRIB
TYMP
ZNF791
ZNF799
MIR5587
MIR5581
PPIL1
PPIL3
PPIL6
SNORA14B
PPP1R7
CCDC94
CCDC97
ZNF570
ZNF573
ZNF574
ZNF575
TRPV3
CTSB
CTSC
KCNAB2
RPL14
RPL15
CTSZ
RPL17
RPL12
RPL13
SAV1
[truncated: 3,563 more rows]
