# Supplementary material for: Identifying Network Perturbation in Cancer
Source: PLoS Comput Biol. 2016 May 4;12(5):e1004888. doi: 10.1371/journal.pcbi.1004888 (PMC4856318; doi:10.1371/journal.pcbi.1004888)
Supplement: S1 File — (ZIP) [file pcbi.1004888.s001.zip › files/tf_data/GM12878_15k_enh/SRF.csv]

UBE2Q1
RNF14
HIST1H4A
FGFR1OP2
HIST1H4G
HIST1H4F
NCBP2
HIST1H4B
NELFB
HIST1H4J
HIST1H4I
TYW1B
LOC728024
NELFE
ARFRP1
UBE2Q2
CD226
MZT2A
MZT2B
ZKSCAN8
SQLE
MLLT11
C6ORF120
ZNF708
KIAA0907
CBX3
CAMK1
NT5DC2
GPR182
GPR183
STK25
DBR1
ZSWIM4
ZC3H10
ZC3H13
CRBN
MIR554
MEMO1
SPTLC1
KDM2A
REM2
DHX8
CBLB
DIMT1
C2CD5
MUC1
NUP93
POLR3GL
ZNF48
RHEB
RAB40C
LOC399715
TRAPPC9
PTRH2
SAPCD2
TMOD4
HNRNPDL
PRRG2
AP5S1
PARP16
WHSC1
TRAPPC3
PARP15
TRAPPC5
TRAPPC4
KTI12
HPCAL1
ANP32E
PHKG1
ANP32B
NTHL1
NSL1
ORAI2
UGCG
C19ORF52
HACL1
RIT1
ITGA7
MFSD11
GTF3C2
CXORF40B
HNRNPUL2-BSCL2
DENND4C
IQSEC1
CAPN10
APOA2
XPO4
FBXL13
GMDS
TIPRL
CYP27B1
FBXL17
PSMG3
FBXL19
FBXL18
GHDC
GAR1
ASB16-AS1
XPOT
TPRN
DNASE1L2
ABHD14A
TFB2M
C2ORF49
NDUFAF4P1
ANAPC2
ZEB1
C2ORF43
RPS6KA1
SNRPB2
RPS6KA5
SFT2D3
SFT2D1
IL5
PSMD11
PPTC7
SNORD45C
SNORD45B
SNORD45A
UTP23
GIT2
TMEM199
MINPP1
PPP4C
ZNF292
FAM98B
GANAB
SESN1
SESN2
GHRL
MTFR2
KLHL6
AFTPH
NDUFAF5
MUS81
HMGXB3
MTIF3
MTIF2
NPHP4
MIOS
MIR4326
LOC100506714
MIR4712
CIZ1
GDAP2
PCOLCE-AS1
MRPL55
ARF3
TUBB2A
ARF4
FAHD1
FBXO36
BCAR3
ZNF76
ELMSAN1
ZC3H15
TUG1
PRADC1
SULT1A4
DRAP1
TCEA2
SULT1A3
FLJ30679
ZSCAN12P1
SH2B3
PRKAR1B
SH2B1
IRF7
SAR1B
NOL6
PQLC2
MOB4
RAB11FIP2
RAB11FIP1
ERVK13-1
FAM156A
CCDC116
MIR19B1
CCDC115
CCDC111
METTL23
METTL20
WNT2B
CLPTM1
ATP1A1
SMEK1
MGRN1
RGS14
CARKD
CDC42
NRN1L
SPHK2
IPO11
MED31
IPO13
UNK
LOC441204
CPEB3
SPNS1
ARL10
SRBD1
FIZ1
TMEM243
FAM98A
MIR4730
SMC2
GCHFR
FRG1
PCDH12
PEX12
WDR45B
MIR4530
LOC100289495
RDH5
BRIX1
TMEM159
CDCA3
LINC00271
LRRC29
CDCA4
CDCA5
HOMER1
FIP1L1
CDCA8
LRRC28
GRINA
CDC37L1
FKBP5
CD48
MND1
CD47
UBL7-AS1
LINC00094
FPGT
FGFR1OP
SRRD
CLDN25
WDR24
NIPAL1
THAP2
EIF4E2
RAB24
THAP5
THAP6
CFI
THAP9
MIR3153
TPT1-AS1
FAR1
ACTR1B
SYBU
WDR70
CHID1
WDR75
WDR74
RPN1
QTRTD1
TRIM14
AHCTF1
PPP2R3B
NTAN1
NQO2
SPRED2
CHI3L2
GTF2A1
ARL2BP
ASB2
ASB3
LOC100272217
ASB1
ASTL
CD72
RGS5
SIX4
SIX5
RUNDC1
C7ORF55
CAPN7
C7ORF50
RFC4
RELA
HDGF
PIP4K2A
PRX
PIP4K2B
AAGAB
MRPL35
MRPL33
C5ORF15
PARS2
DPY30
ZFAND2A
MRPL39
SHOX2
TBL3
CHFR
KRAS
ZFHX2
PDE8A
THOC5
DBI
HTT-AS1
KIF15
ZNF841
RFX7
SYS1-DBNDD2
CSAD
RABGAP1L
RHBDL1
DDX41
ELK1
C6ORF52
MAX
APC
TMEM179B
TAF5L
PARP14
STRADB
TMEM42
SLC4A2
RECQL4
FAM122B
FAM122C
OXSR1
FOXP4
MSL3
SERINC5
COPS3
COPS6
COPS4
RNASEH2B-AS1
CLDN15
ZNF593
MED6
MITD1
MED4
MED9
DYNC1I2
CEP95
SUB1
ATXN7L3
CALHM2
LCN15
CAMTA2
CAMTA1
SDF2L1
CCDC90B
NUDT8
TCF7
TARS2
DPYSL2
DLD
NUDT1
GCK
NUDT5
NUDT6
ACLY
HNRNPA1L2
STK32C
NLRP3
PMS2P1
PMS2P3
PRR7-AS1
COX18
BTD
LINC00657
ZNF770
DNAJB2
KDM3B
COX11
TRIM3
SHISA8
S1PR1
COX16
MDN1
NOP9
APIP
ZNF330
FAM168A
RPLP2
EIF2B4
AIDA
EIF2B2
ABCA7
PRKAR2A
FBXW11
PPA2
TXNIP
LRRC3C
NAA50
BET1
MLF2
NUP62
ICAM2
TMEM14A
WDR27
MYLPF
DPY19L4
TPM4
TPM3
PRPF40B
C17ORF100
RPS6KB2
ETF1
FBXW9
WDR25
FAM21B
UTP15
C4B_2
FLJ37035
FBXW7
VWA8-AS1
ARID3A
MTMR14
LRSAM1
NUP107
UGDH
TPMT
CELSR3
YKT6
UBE2D3
TMEM147
SLC39A4
MIR4707
ZNRD1-AS1
API5
NDOR1
MFSD10
LRFN4
CST6
ZNF91
LRRC36
LY6G5B
TCP1
SOWAHC
BABAM1
ISY1
ZNF33A
ZSWIM3
FAM32A
SUGP1
XAB2
KIAA1191
MAD2L2
KLHL10
FER1L5
PCBD2
CHPF2
GTF3C4
PRDX2
AGRN
NFYA
ZMAT2
TSNAX-DISC1
MYBL1
UBAP2
MIR181D
ITGB1BP1
RABL3
OTUB2
MIR4638
CCDC168
NPTN
ZNF3
TADA3
SDCBP2
POR
ZNF721
EIF4E
ZNF252P
ERO1LB
MIR3940
TOR1A
MIR3945
MIR3944
ARSG
OST4
OGFR
CCT6B
ST3GAL1
RAC3
ANGPTL6
RUFY1
NINJ2
VCL
PDIA3P
VCP
LOC100129518
NBPF12
AP2A2
CYTH3
PBX2
DPH3
MIR4521
SPAST
DPH7
NSUN3
KATNB1
SMG7-AS1
CEP135
WIBG
BCKDHA
MON1A
TUFM
ZSCAN30
ERV3-1
DYNLL1
SND1
GLUD1P3
RRP7A
CD37
TXNDC9
CMC1
POLR3E
POLR3B
UQCRH
S100PBP
B3GAT3
DHX29
SRSF11
CPPED1
GPS1
LOC728537
CALM3
SPG21
CALM1
SNORA55
GSDMB
GSDMD
CACNA1F
MIR20A
FBXL12
CUL9
DLGAP4
CYP51A1
EIF4ENIF1
MBNL1
WDR60
CUL7
PLK3
WDR65
WEE2-AS1
UBXN2A
PNKP
CLCN3
CLCN2
SLC25A1
PRMT1
CREB3
CLCN6
PER3
PER2
INO80B-WBP1
C10ORF76
BRD9
HMGCR
KSR1
TRPT1
BRD2
FAM65B
KAT8
DNAJA3
RBM42
PTPN18
ORMDL3
ORMDL1
RBM48
MIR155
MIR624
PQBP1
KAT7
TTC14
SETD1B
LYAR
TTC13
FAM71B
AKR1B1
MRPL24
AES
SLBP
MRPL21
MRPL20
MRPL22
DNAJC25
RRAS2
GAPDH
DNAJC21
ARHGAP9
SNORA84
ZFP91
ARHGAP4
SEC16A
CMIP
HSPE1-MOB4
ARHGAP1
THEM6
IARS2
PPM1D
USP49
CHD1L
PPM1A
MSMP
EGR2
EGR3
MZB1
EGR1
SHOC2
USP42
TMEM79
NKX1-2
PPP6C
ZYX
MADCAM1
TMEM70
RNF139
C2ORF76
CHEK1
GID4
DALRD3
LOC728613
PRKAB1
SMEK2
CDK11A
CDK11B
TMEM128
RPUSD4
ZNF580
TIPARP
MRPL3
RPUSD2
ZNF586
PTPN3
MIR4515
U2AF2
ZFAT
PTPN6
MRPL9
PPP1R11
ZNF614
DDR2
ACAD9
PSD
MOK
ANAPC15
CAMKK1
LRCH1
EIF4EBP2
TIRAP
MBD3L3
GRK4
BAG3
BAG6
BLK
MTRF1L
BAG5
MYO1G
MYO1E
RTKN
CTDP1
RPS7
ADAMTS13
ALG10B
RPS3
RPS2
SLC39A1
RPL36AL
MIR4457
MIR24-2
CHMP6
RPS9
RPS8
CLCC1
EIF1AD
PGBD4
SLC52A2
ATXN1L
PGBD3
ANAPC5
DEF8
LY6G6D
LY6G6F
PSMA2
GRSF1
TMEM203
PSMA6
TMEM206
RABGAP1
TMEM208
LOC401397
ATAT1
SLC6A16
TSSK6
ZNF324
TSSK4
FBXO46
SNORD50A
ZNF320
FBXO43
KCNH4
DCDC2B
CHKB-AS1
SH3BP5L
TICRR
GUCD1
FAM220A
APOPT1
CS
MIR5001
SF3B2
FSCN3
FSCN2
RMND5B
NUP50
SNORD10
AKIRIN2
MYL12A
TDG
SCARNA13
SCARNA12
AGPAT5
LOC100288842
SCARNA17
MYO19
SCARNA14
SCARNA18
CSNK2B
ATXN1
MCM3AP
VARS
DHRS4
SMCR8
LOC100270746
MPDU1
NIP7
PEX10
PEX13
C16ORF46
PEX14
ANGEL1
PEX16
LOC338799
SLC35B1
LOC100505478
MANBAL
RPL29
RPL24
CALCOCO2
NUF2
RPL21
LOC285484
RPL23
RPL22
MAPKAP1
ATG3
SLC16A13
ATG5
RNF31
RGS9
EYA3
SLC35B4
LRP12
PHYHIP
APMAP
PIGC
PIGF
PIGG
LOC400752
PIGL
PIGO
TMEM194A
EMC3
PIGS
WRAP53
ZUFSP
CATSPERD
CEBPG
CATSPERG
TMEM72-AS1
RMND1
ANKLE1
CSNK1G2
FAM154B
KLHL7
SRRM1
SRRM3
SRRM2
CCDC174
OAZ3
CCDC176
FOXC2
C2ORF81
RGL1
WBP2
WBP1
EMC4
VEZT
SEC61A2
RGL2
MTBP
FXYD1
MIR193B
SRP9
ATG2A
PUF60
ZFAND3
TOB1-AS1
CDK2AP2
MFF
SLC39A13
MIR4513
ALLC
TGFBRAP1
MIR4519
CLEC16A
DENND3
ARHGAP22
PTP4A2
ZSCAN25
ABHD5
ZSCAN20
C21ORF49
TDRD9
DDIT3
DDIT4
FAM76B
IFI35
TDRD7
COL19A1
MIR451A
LOC100289361
KCNMB2
AP3M2
MED19
UBR3
ABHD3
MIR3178
UBR4
TWF1
NKIRAS2
NKIRAS1
TWF2
SOCS1
SRPR
PCNA-AS1
KIAA0586
DR1
MAF1
EIF4G1
ACSL1
WDR59
ATP6V1G2-DDX39B
CHTF8
GRB7
EIF4G2
NDUFAF1
DNAJC19
CCNH
CCNI
CCNK
KPNA5
CCR6
TRIM38
RPL8
RPL9
RASSF1
PCM1
PTPMT1
BCL2L2-PABPN1
G6PC3
MIR4717
RBM7
VMO1
FEN1
SSU72
CCHCR1
THAP10
THAP11
LUC7L
TERC
FAM200B
N4BP1
LRRK1
PLEKHJ1
MIR142
MIR141
MIR636
MIR631
SNORA7B
ABHD12
ABHD13
ZNF585B
ERMAP
TGFB1I1
PTS
FLYWCH1
TTC4
MRPL14
C19ORF24
BHLHA15
MRPL17
FPGT-TNNI3K
PRKCE
LACE1
DNAJC30
C11ORF30
ARPC4
POLR2D
DCUN1D3
C1ORF148
DYNC1LI1
DYNC1LI2
SNORA78
POLR2M
AKR7A2
ACO2
RHOG
RHOF
ETHE1
SNORA70
KDSR
PRDM10
FAM47E
MPI
KLHL42
MTTP
MBD5
CASKIN1
POLRMT
RNF126
AIFM1
MPZ
AGO3
METTL21B
GRPEL1
KDM1B
CIR1
FAM120B
LMAN2
FAM227B
LRRC27
SACS
MAPK13
TGFBR3L
SMC6
PAXBP1
MLX
NCOR1
SNORD15A
FCER1G
BTG3
BTG2
OGFOD2
HIST2H2AB
ZNF626
ZNF622
ZNF623
RPL6
CLHC1
PTOV1
LOC407835
RAP2B
RAP2C
AKAP17A
MAP3K5
TMPO-AS1
LOC101559451
GGA1
CLPTM1L
LOC100507250
PLCD3
HIST1H1D
ADO
ZNF518A
PHLPP1
HIST1H1A
HIST1H1B
ATP6V0B
ITFG3
NUP210L
EMILIN1
USHBP1
DAPP1
GJC2
ZNF485
PIAS2
TMEM238
PSMB9
PSMB8
ZNF131
BRE
ZNF133
KIF20B
PSMB2
PSMB1
TMEM232
TEX38
LOC650368
LPXN
CAB39
UROS
JUND
PFKFB4
RPL3L
MCUR1
HIST1H2AH
HIST1H2AE
P2RX3
P2RX5
CYBA
STX18-AS1
SNORD21
SNORD20
SNORD23
SNORD24
PRPF19
PRPF18
ESCO1
HIGD1A
SNORA16A
CRY2
CTU2
STPG2
BMS1P4
CTU1
ZNF550
NACC2
VPS13D
ACOT13
ZNF559
LOC401980
TRAF2
TRAF3
TRAF4
RMDN3
DKFZP434I0714
MIR4721
SNORA75
AP4M1
GTF2H4
TMEM160
SLC16A5
MIR221
RTF1
TMEM87B
TCTEX1D2
LRRC59
KAT6A
FOXN3
KIAA0226
RPL38
RPL39
RPL36
RPL37
RPL35
RPL32
RPL31
LMNA
TARBP2
EMG1
ATF4
SDHC
CD274
TBC1D10C
SDHD
ATF3
ATF2
FLJ13224
SMARCC1
LAMTOR5-AS1
C9ORF163
TRMT44
FKBP14
TMCO6
CAP1
CCDC147
SNORA7A
PPIP5K2
MIR144
SRP54
MDH2
ZWILCH
SMG5
BLOC1S5
SMG6
DLG4
OARD1
ZBTB38
COMMD2
RNF138P1
COMMD6
SMG8
MIB2
C15ORF39
RENBP
METTL12
LMBRD2
WEE1
MIR3960
METTL14
OGDH
SRFBP1
MDFIC
SLC38A9
PIDD
C3ORF18
OSBPL9
OSBPL2
TMEM184A
DEPDC1B
TMEM184C
MGAT3
UBE4B
UBE4A
AKAP1
VPS9D1-AS1
TUBB4A
MIR4505
AKAP9
EIF2A
TEX2
SNRNP25
SNRNP27
ZSCAN10
ZSCAN12
FAM20B
STARD4
YBX2
CAPZB
RLF
ANO8
LOC100132891
RRP1B
HSP90B1
C22ORF29
POLR1C
KRR1
POLR1E
MIR3189
MIR3188
C14ORF2
TTC1
C22ORF23
TMEM132A
NKG7
CHIC2
MIR3936
DUS1L
WDR43
WDR44
WDR46
WDR48
LOC100505676
PIKFYVE
RBL2
NAIF1
CDC25C
TNFRSF8
TNFRSF9
CCL22
CCL25
C19ORF38
NR1H2
NR1H3
MAPK1IP1L
METTL25
NMRAL1
HIST1H2BL
DST
PHRF1
SENP1
PPARD
SNORD48
ING4
DSE
DCDC1
ING1
ING2
PDAP1
CENPBD1
DNAJC8
CSNK1A1
DNAJC4
DNAJC7
DZANK1
DNAJC2
TTC33
WDR53
CD14
ZNF821
TTC37
WDFY1
C9ORF41
EFCAB4B
ANKRD23
P2RX5-TAX1BP3
GOSR1
PRPF31
ECHDC1
RRP15
MIR191
TPI1P2
TRAPPC2P1
LOC442075
SDCCAG8
RBM6
POLR2B
SDCCAG3
SLC2A11
MAP3K7
ZNF830
ANKRD36
MKRN2
SNORA68
SNORA69
ANKRD32
KIAA0947
SNORA65
SNORA66
SNORA67
SNORA60
SNORA61
NCOA3
SLC38A6
ITPRIP
NCOA7
TMEM9B-AS1
FAM91A1
FLJ10038
TPRKB
NR2F6
NT5C3B
ARL8B
IKBKB
MKNK1
MECR
DDB1
RNF157
FLJ43663
KIF21B
RIF1
AUH
PEX3
MCAM
MCAT
C14ORF178
SLC27A4
KIF11
PRAM1
FOXRED1
SREK1
GEMIN8
ZFYVE20
TBCK
TPCN1
GTF2IRD1P1
RAB33B
AK3
KLHDC10
LMO2
IL21R
TBCC
GEMIN7
GEMIN5
WASL
MIR19A
LOC100130348
TRPV3
HSPE1
PBRM1
CHAF1A
STAM2
PRKD2
MIR3652
PLEK
WDR82
AP5B1
KRBA2
LARP1B
CHMP4A
CHMP4B
C15ORF65
BAX
GEN1
FAM109B
ERF
ATPAF1
ZNF493
TMEM69
SH2D3C
MIR1236
LARS2
TBXAS1
HERPUD2
HERPUD1
SLC37A1
SLC37A4
CDK17
DDX18
KLF7
GZF1
KLF1
NDNL2
TMEM222
TMEM223
PSMC2
PSMC3
AASDH
PSMC5
PSMC6
HEATR6
HEATR2
PTEN
SLC24A6
ZNF304
KIF18A
PGD
SLC24A1
GANC
SFSWAP
TRIP10
SEC61G
TRIP12
TRIP13
MMP21
MTERFD2
C8ORF59
MGC2752
TLR8-AS1
SNORD37
TFG
HVCN1
NUP35
PPP1R35
NCLN
MAP3K10
MAP3K11
MAP3K12
MAP3K13
MAP3K14
PET100
CTNNBIP1
APITD1-CORT
TCAIM
FLJ37201
GRHPR
MIR4750
DEXI
OMA1
KDM1A
MIR5703
FAM60A
LRRC41
LRRC40
MARCH7
MARCH6
ZXDC
LRRC47
LRRC49
MIR1244-2
MIR1244-1
TMEM175
GDI2
SETD3
ENTHD1
UBXN11
EIF3H
GNL2
GNL1
EIF3K
EIF3L
TSFM
SNORD12B
EIF3B
SLX1B
EIF3D
EIF3F
EIF3G
SNHG9
RARS
MIPEP
TEX22
ARMC12
MTMR4
NOL11
NOL10
NABP1
CCNL1
CDKN2C
CCNL2
COG2
BARD1
HLA-DRB1
C9ORF171
CCDC152
CCDC150
MTFP1
GUK1
TPR
YIF1A
WRAP73
TUFT1
SDE2
C11ORF1
KBTBD2
SELT
SLC2A5
CNN2
CSTF2T
TMEM110-MUSTN1
UBA52
C15ORF40
USP48
RPL37A
SYF2
KISS1R
RSG1
FUBP3
EXOSC8
EXOSC9
PAK1IP1
CEP104
EXOSC7
EXOSC5
GTF2E1
MADD
YJEFN3
ST20-MTHFS
C21ORF67
EXO1
MIR5194
VPRBP
CSTB
ATRIP
NID1
ZNF277
UBP1
KPNA1
SSC5D
BST2
TCTE3
KIAA0895L
MANSC4
RSF1
LOC256880
LOC728875
LOC100506054
MIR3190
MIR3192
RALY
SRRT
FCF1
LINC00690
FBRS
KAT5
DEPDC5
ALKBH6
FPGS
VPS51
ALKBH5
ALKBH2
TOR2A
CALCOCO1
NAT10
TRNAU1AP
PAOX
MRPS31
TIGD1
SMPD4
TIGD2
ATR
ADHFE1
MIR611
TIGD6
PDE11A
SSSCA1-AS1
TTBK1
SKP2
SNHG12
SNORA5A
S1PR2
SNORA5C
SNORA5B
VKORC1
FANCG
CFLAR
AMDHD2
HNRNPM
ABCB10
TTC25
FANCM
MIR3916
MIR18A
TTC23
SLC2A1-AS1
CA5A
C3ORF58
VMAC
HNRNPA3
SCAMP1
ENO1
ENO3
LRRFIP2
CITED2
LINC00909
SNORA53
SNORA52
CARF
NPAT
SNORA57
TAOK3
MYL5
CIAO1
CHAMP1
LIME1
FAM65A
LOC100288181
ACOX3
RPL32P3
THAP7
TFIP11
UGDH-AS1
SMG9
CDK5
NSMCE2
CDK9
MIR222
RNF145
C1ORF234
LPAR5
OXLD1
FAM86HP
SF3B5
FAM188A
SYNRG
NOP16
MSH4
LCN8
SF3B3
SPECC1
ITGB3BP
RCSD1
MIR223
GAL3ST3
GAL3ST2
CD320
INPPL1
SUN2
ATG16L1
ADCK5
SART3
RIPK1
HSPD1
DNAJC14
NARFL
NFKBIL1
CD53
LY86
NFXL1
ASF1A
DNAJC18
AMD1
EDF1
CLOCK
MIR877
LIAS
COPE
ENDOG
HIST1H3B
HIST1H3C
METTL21D
RER1
SGSM2
HIST1H3E
PCNXL3
UCP2
MIR1227
AGTPBP1
ENDOV
MDP1
BDH1
SEC11A
ASXL2
DDX20
FAM195B
HLA-DMB
PFKFB3
NRIP1
ACKR2
ACKR3
SCRIB
C1ORF189
GPR137
ZNF790
ZNF791
TWISTNB
GPR132
C1ORF186
FLVCR2
FBXO18
WWP2
ACTG1
BFAR
FAM3A
CDKN2AIP
FAM3C
MIR5581
TACO1
CHSY1
TSNAXIP1
TPI1
PPIL3
PPIL4
PKD2L2
CWC27
CWC25
SNORA14B
TOMM7
PPP1R3E
TOMM5
PNPLA2
CCDC94
TRUB1
TRUB2
RNPEPL1
PARD6A
CLK2P
ZNF570
ATP5J2
PET117
ZNF575
ZNF576
SNORA29
NUP214
ZNF579
TPGS1
SETDB1
LUC7L3
LUC7L2
ATPAF2
ZNF207
ZNF205
ZNF202
MIR4745
MIR4749
IDH1
CCDC78
PPP1R37
RPL15
TMEM109
PRR14L
RPL10
CHERP
RPL12
C16ORF91
TMEM102
TMEM101
SF1
TMEM107
LRRC73
PCYT1A
INPP5A
NME6
B4GALT2
NME1
NME2
NME3
MIR3676
LOC100507053
THADA
SPEN
ZCWPW1
PRSS27
B4GALT7
CNBD2
PGK1
FLJ30403
MGC15885
EME2
EMD
TACC3
HELQ
ZMYND10
JRK
RNH1
SNORD119
LOC100507602
SNORD117
SNORD111
PCNXL4
CDC16
ID2
AHNAK
AFF3
VPS37A
ECH1
CARD8
CAPN10-AS1
ARMC1
PNPLA4
C15ORF57
UNC50
C15ORF53
CARD6
RPL13P5
SAE1
STK40
KIAA0196
ERP27
LOC151475
CCM2
ATG13
UBA2
CCP110
PSMB6
ASB6
PWP1
PHKA2
DECR1
PHF23
C21ORF90
C21ORF91
RASAL3
TP53
TAGAP
GNAS
TMEM231
MOGS
UBE2B
PTCD2
DSCR3
PTCD1
LOC147646
GNAL
HLTF
UBE2T
AGFG1
ZNF384
ASNA1
SGK223
POMT2
ILK
RPS15A
BTBD19
BTBD18
UPF2
CEND1
HARS
PHTF1
SIK1
CTDNEP1
MTG2
TMCC1
KIAA0753
DAG1
TSPEAR-AS1
RABEP2
TSEN2
NMNAT1
LEKR1
MORF4L1
NDUFA7
NDUFA4
TEX30
NDUFA3
THRAP3
SPACA5
ACSS1
WAC
RABEPK
PLEKHM3
FLT3LG
VPS4A
VPS4B
URB2
GMEB2
FAIM
ODF2
CD180
SLC43A1
SP140L
IL19
GALK2
RRP36
C1ORF213
LATS1
IL16
LINC00578
FARSA
STX12
DNAJC24
STX16
STX18
ZPBP2
PALB2
COLGALT2
SNORA44
MMEL1
SNORA42
CUTA
CUTC
SPDYE5
LOC100130691
EIF5
EIF6
TTF1
MOSPD3
C1ORF174
INSR
CENPL
HIST2H2BE
AEBP2
NOXA1
ANKRD17
RB1CC1
ANKRD12
SLC27A5
ARPC4-TTLL3
KLF16
DCUN1D5
CBR4
SNORD46
LOC100508120
DPP8
RSBN1L-AS1
DMC1
GPR180
DSTNP2
P2RX6
STRN
MEA1
SLC44A1
CPT1C
CPT1B
TPST2
ZBTB7B
CEP63
C2ORF78
C1ORF35
GLTSCR1
AFF1
MCM7
PCNP
IK
MCM4
MCM2
ZDHHC24
FAM53C
MCM9
DUSP12
SQSTM1
VAMP1
TMEM95
NOC3L
C1D
POGZ
NDUFS1
GSTCD
NDUFS5
NDUFS6
ISY1-RAB43
TMEM167B
LOC100506804
TOP3B
SNORD38A
COQ3
SP100
ANKMY1
DHDDS
UBQLN1
TMEM183A
CTRL
PARN
PARL
TRMT61B
ZFYVE9
CHMP2A
DHX16
ATP9B
DHX15
MS4A7
LSM11
THOC1
MS4A1
NHLRC3
ZNF140
ZNF142
CCDC102A
BCS1L
SNORD7
CCDC88A
RXFP3
RXFP4
MIR3158-1
LOC153684
ZNF787
GPR107
GOT2
ZNF789
KPTN
PFAS
MPEG1
BRICD5
C21ORF2
VWA8
RNASE6
VWA7
MIR5087
RANGAP1
ZNF367
GMCL1
LSG1
SNORD50B
LOC654841
KCNN1
C9ORF72
TRAF3IP2-AS1
BRAT1
OTUD6B
NACC1
BRSK1
MIR3913-1
SCAND2P
SNORD51
SNORD52
PKIG
SNORD54
SNORD55
ZADH2
FBXL6
DDX5
CTR9
TLR1
BRMS1
TLR7
ZNF569
RNF6
PTAFR
SLC19A2
ZNF562
H2AFJ
MIR4779
FOXK2
KATNBL1
MIR4727
SLC7A6
MIR4777
NFKBIA
CCDC69
INO80
C16ORF86
SNX12
TRAPPC2
CLTA
PPP1R21
FAM133DP
CLTB
TMEM110
SNORD36A
ARID4B
TMEM115
TMEM116
MIR4723
KIAA0100
ULK4
HAUS8
LOC728175
HAUS6
PLAC8
TRAF7
HAUS2
ZNF426
UBE3D
KIF27
SLC35A4
GTF2H3
LOC388553
SLC35A3
FLJ31813
UBXN6
MYD88
GTF2H1
MTRF1
TFEB
FAF1
FAM118B
TAF12
PGM2
HIST1H2BE
HIST1H2BF
SNORD102
SNORD105
HIST1H2BB
FGF8
SLC26A8
RRNAD1
SART1
HIST1H2BO
HIST1H2BH
MIR4316
HIST1H2BJ
[truncated: 2,366 more rows]
