# Supplementary material for: Identifying Network Perturbation in Cancer
Source: PLoS Comput Biol. 2016 May 4;12(5):e1004888. doi: 10.1371/journal.pcbi.1004888 (PMC4856318; doi:10.1371/journal.pcbi.1004888)
Supplement: S1 File — (ZIP) [file pcbi.1004888.s001.zip › files/tf_data/GM12878_15k_enh/STAT1.csv]

SCFD1
TLCD2
PPAPDC3
HIST1H4J
HIST1H4I
LAPTM5
TYK2
SEMA4C
SLC6A6
OTUD7B
NAPSA
GPR180
PPP4C
PIK3CD
SMG8
MIR5680
CDC42SE1
MRPL54
NELFB
DERL3
SNORD36C
C9ORF163
IFNA13
KDM2B
ZSWIM8
B3GALT4
MIR1204
SLC38A1
SCNN1D
SP1
GRINA
DUSP7
ERO1L
CRB3
ZNF48
IQCG
FOXD2-AS1
MIR4462
TRAPPC9
PRR24
ARID5A
PRRG2
VPS9D1-AS1
PARP15
PTER
LMLN
PRR12
LOC401463
LAT
TATDN3
KLC4
MIR19B1
LOC284551
NSL1
ORAI2
HMGN4
ATP6V1A
LOC100132891
C19ORF48
RPL28
QSOX1
CXORF40B
KCTD10
SNORD61
RELL2
EDC4
CLCN3
CRIPT
APOBEC3B
IFIT3
PEG10
SERPINE3
CHCHD1
CCT7
LINC00526
PAICS
OVCA2
ANKS3
WSB1
TIMM10
ZNF517
GDF11
ST3GAL6-AS1
PDLIM1
C14ORF80
HOXB3
DST
HOXB1
PHRF1
HOXB4
PPP1R11
DLG2
FAM199X
STX18
GDI2
ING5
GSTO2
SNORD101
RPS6KA2
ZDHHC5
LRR1
BCL2A1
ATAD5
LOC100130075
MAGOHB
CCNF
FBXO36
PDRG1
FLOT1
PDE6D
SERBP1
HES1
EFCAB7
ATXN3
ECHDC1
EIF4A2
TMEM89
NRN1L
TPI1P2
KLHL26
SESN1
PPP2R1A
OTUD4
PPP2R1B
AFTPH
TAF12
TSC1
SNORA68
AKAP10
LOC100506054
TRIM55
NDUFA9
SNORA66
MIR4714
MIR4712
SNORA63
NEDD8
BRIX1
SLC25A51
NCOA1
PELI3
FLJ10038
CIITA
SMC2
CDC37
IFI44L
ARL8B
HIST1H2BJ
SIT1
NUGGC
MIR1248
MIR1538
PRADC1
JARID2
ENOPH1
LEPR
SPIB
SS18
NREP
ST7L
GRAMD1A
PQLC3
TNFAIP8
ZNF639
RIOK1
APBA3
C1ORF174
MSGN1
LOC100129726
IL21R
TBCC
GEMIN7
LOC100129722
EMX1
MIR19A
ABCA5
CXXC5
B4GALNT4
SPHK2
ZNF766
C2CD2L
KRBA2
LARP1B
IGSF6
ARHGEF12
DHFRL1
SPNS1
FAM109B
BAD
FIZ1
WDR81
SH2D3C
CDC20
CPSF3
MYOF
TOB2
TMEM41A
MIR4434
CDK16
KLF6
C17ORF99
GZF1
ZNF646
CNOT2
PRKRA
PSMC6
N4BP2
TTLL5
NDUFC1
TMEM51-AS1
ITGB7
KIAA1737
COA6
PDIK1L
CA11
RTN3
TRIP10
KCNAB2
COPS7B
MEX3C
MTERFD1
MIR643
MIR4999
RAB25
SETD8
OGT
SLX1A-SULT1A3
NCLN
CLP1
SNORD100
FUT8
ANKRD13D
SAV1
MAN1B1
IZUMO4
HNRNPUL2-BSCL2
MIR1244-3
TMEM185B
MIR1244-1
MDM2
ENTHD1
SLC25A10
ASB2
ASTL
B3GNT1
RARG
SLCO5A1
SLX1A
MDM4
EIF3B
SLX1B
PLEKHH3
FGR
ARHGEF1
EAF1
RNF207
MKKS
PRX
ZMPSTE24
CENPL
WDR7
CENPE
FAM69A
SSH3
SEC24B
PROSER1
RAB43
SMDT1
RAB27A
LOC100133669
SLC2A8
SLX4IP
CSTF2T
MIR429
MRPL40
ACY1
EMP3
DBP
CD300A
C11ORF83
SNX3
CYB5R3
COPS6
ZNF696
YTHDF2
MTDH
EXOSC6
NEK6
YPEL4
BMF
TOPORS-AS1
CCDC121
TULP2
ADAR
ZBTB7B
CISD2
KPNA5
IFT52
SRMS
CAMTA2
MIR339
MGEA5
SAPCD2
FAM135A
PKM
C19ORF53
MIR4797
BUB1
CSK
C19ORF54
NUDT6
SART3
INTS10
LINC00094
LOC728875
BLVRB
GALNT6
GALNT7
MIR3190
MIR3191
BCAR3
EGLN2
IRF1
RALY
NYAP1
IRF9
IQUB
ANXA2R
FAM78B
SNORA9
SNAP47
DTYMK
STARD4
DNAJB2
SNORA4
COX16
ACTA2
TMC6
LOC143666
STAM
TMEM126B
CCDC47
AHSA1
ATM
RCOR3
SH3BP1
CBX4
MXD1
INTS12
TTPAL
SET
NLRP3
POLD1
MIR3128
MIR146A
SH3D21
PRPF40A
TTC25
SRP72
CST6
ZNF438
MIR18A
FBXW7
LYSMD1
NUP107
NFIC
AMBRA1
RCL1
GNB2
TRIM69
MYBPC2
DNAJC21
JOSD1
CMC2
SYCP2
NPAT
SNORA57
ZNRD1-AS1
MIR210HG
OSGEPL1-AS1
KIF1C
NRARP
LINC-ROR
GDPD1
RAD52
PYY
DKFZP434I0714
POLR1D
ZNFX1
SNORA11B
SH3RF1
CEP55
CEP57L1
ITGB3BP
C11ORF68
SEC16A
C5ORF45
SOWAHC
SEMA6A
SNHG15
ZNF7
XXYLT1
ZNF3
HNRNPUL2
RAD54L
UNC119
BID
LOC100996251
REC8
DNAJC16
AURKB
OST4
CRYBA4
AMD1
PLEC
ZC3H7A
ZBTB4
NR4A3
NINJ2
KANK1
ABHD14A
ABHD14B
CASC3
MGAT1
PANK2
MIR22HG
EBF1
FAM227B
HIST1H3H
KCNC3
PXMP4
NRM
NUDT13
TUFM
NSUN6
GPR137
TGIF1
FKBP15
CRLF3
ZFR
MIR5586
UBE2W
IST1
GGPS1
CAV1
PPP1R3D
CALM3
CALM1
C1ORF228
MKI67IP
NDC1
MIR20A
FAM110A
FBXL12
CUL7
KIAA1875
JAK3
FLCN
FOXJ3
MIR1244-2
TMEM260
DLG1-AS1
R3HDM4
CDH23
HIF1A-AS2
SLC25A23
TNIP1
NUPL1
SLC25A25
TMEM101
RPL18
CARHSP1
TOR1AIP2
SURF2
DZIP3
ZNF295-AS1
SLTM
LOC100507053
RNF187
MASP2
C17ORF85
JKAMP
RAB44
MIR5192
KIN
LINC00339
HDAC11
LOC606724
VIPAS39
ZBTB25
CSF2RB
EMD
AKNA
MED22
CARM1
HIF1A
MIR92A1
SLC31A1
TNFRSF14
SNORA81
NOP16
HOXB-AS3
HOXB-AS1
ARHGAP1
B9D1
SEPT2
IARS2
PPM1D
SUPT7L
LOC100131655
ZNF76
VPS37B
PPAT
C11ORF94
DHRS12
SURF6
RPL13P5
RAD21-AS1
PARP9
MIR4707
MIR4513
CCM2
ZNF581
ZNF580
C14ORF159
BTNL3
PTPN7
SMTNL1
MIR3607
TNFRSF1B
GPN3
FAM174B
CCDC138
PSD
WWC3
STK33
HIVEP2
GNAL
NLRP6
ZHX1-C8ORF76
UBL5
LAMTOR2
EPG5
SMIM12
YY1
MIR7-1
MKNK2
RPL18A
ILK
CTDP1
RPS7
GLMN
ZNF34
DARS2
MIR921
C9ORF89
SNORD36B
PPP1R18
NSMAF
PWP1
DENND6A
ZNF668
OPTN
STAT1
MIR4483
CD83
ZHX1
CBLN3
AKAP8L
SERPINF2
KHK
RABEP2
TSEN2
FAM160B1
KCTD9
MYCBP2
NDUFA6
NEMF
CD63
SSTR2
SLFN11
SRM
ALDH7A1
UCHL5
CHMP1B
LGALS1
MIR5004
RMND5A
RPS6KA5
KIAA1967
ZNRD1
GALNT10
IL11
MIR210
ATL1
STX10
PLCD1
FAM3A
TMTC2
MYO19
STX16
ZNF408
PDE4A
NOL12
HIST1H2AH
SNORA47
TMPO
CUTA
HYI
LOC729683
TTF2
BIRC2
FOXO3
BMPR1A
TMEM156
CORO1A
WASL
MAP2K5
MIR17
PEX13
SPTBN4
PEX16
CNTNAP1
RPL29
KLF16
CGGBP1
NUF2
LOC285484
RPL22
RGS5
ZCCHC3
DSTNP2
DPP3
PLAG1
GYLTL1B
GPX4
ZNHIT3
SLC44A1
ZNHIT1
TPST2
ANXA4
KMT2E
KMT2D
PKN3
GTPBP1
ZUFSP
ALDOA
PTPRVP
LZIC
ASAH1
BPNT1
CASP3
FAM166A
ABHD14A-ACY1
ZNF865
FCHSD2
CASP9
PDK1
MIR3143
NFAM1
SECISBP2
SPATA2L
NDUFS7
LNPEP
CD19
ATG16L2
DDHD2
MIR3198-1
ADPRHL2
DARS
PSMF1
ABHD17B
ZFAND5
AFG3L2
SCO2
STX16-NPEPL1
LEPROT
DPH6
HDAC3
PLIN2
TROVE2
NHLRC3
KDM4C
NOSIP
MIR4515
DENND2D
AHCYL2
MIR4519
ZNF148
RXFP3
MIR4453
EIF1AD
MICAL1
CDKN2A
GOLGA3
LIG1
ZNF784
CREBRF
NNT
ZFP36
WAC-AS1
SCAMP1
CCR10
ENTPD8
DLEC1
NKRF
SNAPC1
KLHL5
KCNN3
SLC2A11
DFNB59
MIR3175
TOB1-AS1
CSNK2A2
GPR25
YWHAZ
SOCS1
FLJ37453
ROBO1
MAF1
MIF4GD
MST1R
VARS2
PKIB
SPG20OS
SLC35E1
SUPT4H1
BRMS1
TP73
ZKSCAN8
CYTIP
ELP3
CCDC114
SNORA33
C7ORF26
ZNRF1
RPL8
TRIM32
EP300
ZNF836
RASSF5
WDR59
C2ORF76
SNORD36A
ARID4B
MIR1281
LUC7L
ICT1
CHD3
CHD2
KBTBD3
INTS5
KANSL1L
UBE3B
ABHD15
HAUS4
UBE3A
HAUS2
DDX6
ADH5
MEOX1
PCBP4
TMEM186
PCBP1
TGFB1I1
DCTN5
TTC4
MRPL12
FAM102A
LNX2
FAS-AS1
KLRAP1
AK9
POLR2E
ZNF823
GATSL3
ZNF821
POLR2A
ITPKB
SLC26A6
HEXIM2
HIST1H2BL
HIST1H2BM
VEZT
TTC28-AS1
TRIM41
ASMTL
TBPL1
PEX5
C16ORF71
CASC2
AP1G1
RMDN2-AS1
CCNI
ECI1
MIR1181
ZBED3-AS1
JMJD8
DTX3L
RAD23B
METTL21A
KIAA0020
USP15
RPL35A
LOC100133315
OBFC1
MIR200A
NFATC4
GNAI2
GNAI3
IKZF2
LMBR1
CCDC103
CERS5
CCDC107
CCDC106
SGCE
MRPS31
TBC1D5
TECR
KCNIP2
HNRNPL
MAPK7
GPN1
C16ORF80
NFKB2
MAMDC4
DUSP2
RAP2B
HELLS
PFDN2
SHPK
C20ORF96
PRKCE
ZFP36L2
GGA3
LOC100507250
RAB11B-AS1
PLEKHA8P1
TNFRSF13B
TNFRSF13C
HNRNPUL1
HEY1
RGS16
ZCCHC2
STAU2
ZCRB1
DICER1
MIR4522
HIRA
ZNF524
MIR3199-2
NRL
RIN1
WDR11-AS1
TINF2
MIR639
ISCA1
TMEM238
TBC1D17
TBC1D14
RPS12
KCTD7
RTN4RL1
C7ORF61
RPS19
RPS18
RAD51AP1
SLC33A1
SCAF11
MTERF
MCUR1
LOC285696
SLX1B-SULT1A4
CACYBP
RMI1
FAM83E
STX18-AS1
SNORD21
LOC730227
C14ORF142
SNORD24
AQR
KCNK4
ESCO2
BRF2
HADHA
BHLHE22
UBQLN4
BRPF1
GLI1
SNORD2
CABLES1
C19ORF70
MCEE
MIR200B
FAM179B
LINC00881
TRAF1
NR3C1
NSMF
TRAF4
NEDD8-MDP1
MIR4721
PSME2
GTF2H4
GSTCD
USP11
TMEM164
TMEM87B
DENND3
C10ORF54
MIR22
TBCD
PLEKHG2
SBNO1
GFI1
PEMT
RPL36
AARS
PMVK
RLTPR
TBC1D10B
KIAA1984
CTTNBP2NL
CHD8
ATF7
CYB561
SPATA5
