# Supplementary material for: Identifying Network Perturbation in Cancer
Source: PLoS Comput Biol. 2016 May 4;12(5):e1004888. doi: 10.1371/journal.pcbi.1004888 (PMC4856318; doi:10.1371/journal.pcbi.1004888)
Supplement: S1 File — (ZIP) [file pcbi.1004888.s001.zip › files/tf_data/GM12878_15k_enh/STAT5A.csv]

HIST1H4B
HIST1H4G
HIST1H4F
HIST1H4E
HIST1H4D
NELFB
HIST1H4J
HIST1H4I
WDR90
PROCA1
NELFE
LAPTM5
B2M
SNAPC3
PDCD11
KIAA0907
ZNF878
GPR180
NT5DC2
PPP4C
GPR183
ZC3H10
RNF111
LOC100506548
ZSWIM8
DHX8
C2CD2
LOC441204
OSGEP
SP3
ZNF48
RAB40C
ZNF672
PARP16
PARP15
CLEC2D
ANP32E
CLDN6
ACLY
SPPL2B
NSL1
ATP2A1
HACL1
NOP2
MFSD11
MFSD10
DENND4A
CAPN10
VPREB3
LILRB1
LOC400958
GMDS
ABCA17P
FBXL14
FBXL19
KSR1
PRSS55
KANSL1-AS1
XPOT
MPV17
DNASE1L3
ITGAX
RPS6KA1
BCL2A1
SFT2D1
VTRNA1-2
SNORD45C
SNORD45B
SNORD45A
ITGAL
GIT2
ZNF296
SSMEM1
GANAB
SESN1
SESN2
GHRL
NDUFAF5
MUS81
NDUFAF1
MTIF2
NDUFAF3
GALNT5
MIR4712
ARF6
MRPL52
SNORD18A
SNORD18C
SNORD18B
TCEA2
ZSCAN12P1
SH2B1
NOL7
RAB11FIP3
RAB11FIP1
CCDC114
DCAKD
CCDC113
CCDC110
CCDC111
METTL20
METTL25
NRN1L
IPO11
CPEB2
RAB2B
CHAF1A
MIR4530
LOC100289495
UBTF
CLIP2
CDCA4
CDCA5
MIR4736
CDC37L1
CD48
CD44
CD47
UBL7-AS1
CA11
MIR766
WDR24
THAP1
THAP9
MIR3153
ASAH2B
MLF1IP
HLA-DMB
WDR74
CFP
SYTL3
CHI3L2
PRPF6
ASB2
ASTL
CD72
SIX4
MR1
C7ORF55
LINC00309
PIP4K2A
HMG20A
ZMPSTE24
MRPL35
DPY30
RFFL
ZC3H3
MRPL39
FAM69A
TBL3
KHNYN
THOC1
THOC6
MIR128-1
DBI
RAB27A
HTT-AS1
KIAA0930
NRXN3
RABGAP1L
RFX3
TRAPPC1
PXN-AS1
DBP
CD300A
UQCRC2
RECQL4
MAZ
ADNP
MSL2
COPS2
RNASEH2B-AS1
YTHDF3
PPOX
LOC115110
ZNF597
FLJ41278
ZNF598
CEP95
SUB1
CBX3
AXDND1
VEZF1
TRAF3IP3
FAM135A
TCF7
TARS2
TCF3
NCBP2-AS2
NUDT1
GCK
STK32C
ABTB2
RUNX3
NUBP2
MEF2A
CREM
FILIP1
KDM3B
KDM3A
SHISA8
SNORA5C
COX16
TSG101
TMC6
SNORA5B
ANKRD13B
TMC1
ANKRD13A
AMPD3
TEX14
EIF2B4
AIDA
PRKAR2A
MALAT1
RSPH9
CFLAR
PRPF40B
C17ORF100
FAM177B
FBXW9
C4B_2
FBXW2
LOC646719
VWA8-AS1
TRIO
DPAGT1
NUP107
SEPHS2
TET3
KIAA0020
UPP1
UBE2D3
MIR4708
MIR4707
RAB13
ZNRD1-AS1
ATXN2L
PPAN
LRRC32
LRRC36
LY6G5B
TCP1
SNORD88A
SNORD88B
SNORD88C
ST6GAL1
PCBD2
TCEB1
SNORD77
AP3S1
TSTD1
SMARCA2
MIR181D
MIR181C
MIR4639
ERO1LB
TOR1A
OST4
ST3GAL3
NINJ2
NBPF15
SNORA74A
MIR4521
MIR4522
SLC16A3
NSUN6
WIBG
WIPF2
PTCH1
CMKLR1
MON1A
ZSCAN31
MSH5-SAPCD1
CD36
POLR3F
POLR3B
POLR3A
TXNDC5
SPG21
LOC100130075
GSDMD
CUL9
TUT1
CUL7
A1BG
WEE2-AS1
PNKP
CLCN3
CLMN
CREB5
PRMT1
CREB3
PRMT5
INO80B-WBP1
SLC15A4
DNAJA3
FCER2
MIR155
PTPN11
KAT5
NKAP
SETD1B
GLT1D1
LYRM7
CSF2RB
MRPL24
MRPL21
GBA
DNAJC25
SP140
SNORA81
ZFP91
RICTOR
ARHGAP1
ZSCAN2
USP49
SPRTN
PPM1A
MSMP
EGR3
PPM1M
SHOC2
CX3CL1
CHEK2
CHEK1
DALRD3
MIR4513
ZNF581
ZNF580
ZNF582
MRPL3
SCRN3
PTPN6
DDR2
PSD
MOK
AGBL5
BAG6
AGBL2
MYO1G
RTKN
RPS7
ADAMTS13
RPS2
RPL36AL
CYBRD1
CD79A
ANKRD24
MIR4659A
MIR4659B
LY6G6C
CBLN3
CYB561A3
DSG2
ATAT1
SRC
NEMF
SNORD50A
SNORD50B
SH3BP5L
GALE
GUCD1
CP
FSCN2
SNORD16
SNORD10
AKIRIN2
RPSA
TDG
HP07349
AGPAT2
AGPAT1
CSNK2B
MIR4280
LOC729683
LRRC27
TMEM156
MPDU1
PEX13
MIR4734
PEX16
SEL1L3
SLC35B1
GCNT1
ENTPD1
PCYOX1
RPL23
RGS5
LPCAT4
RGS3
PRRC2A
FLOT1
ELK2AP
CALHM1
PEAK1
PIEZO2
PIGL
PIGO
C9ORF156
PIGX
KLHL6
BBIP1
LNPEP
WBP1
SEC61A2
TMEM109
MTBP
MIR193A
NDUFAF4P1
FAM71B
CREBL2
SLC39A13
SMAP2
MIR574
RSBN1
EIF1AD
ARHGAP22
PTP4A2
NARFL
ZSCAN26
DDIT4
LOC284889
CD22
MIR3202-1
IFI35
NKIRAS1
KCNMB2
MIR3175
NUCB1
UBR5
WDR55
TWF2
PCNA-AS1
NDUFAF4
DR1
EIF4G2
EEF1D
PPP2CB
ADAM9
ATP6V1G2-DDX39B
DNAJC18
GRB7
EEF1G
CCNI
TRIM33
PCM1
RPL4
BCL2L2-PABPN1
LY86
LOC283693
VMO1
HCST
RSAD1
MIR142
MIR141
MIR636
MIR631
MIR632
INTS9
MRPL11
BHLHA15
RHOQ
RNF41
RNF40
POLR2G
RHOH
DYNC1LI1
POLR2C
SNORA78
ITPR2
SNORA76
AKR7A2
RHOG
RHOF
ANKRD28
TMEM66
FAM47E
TMEM68
KDM1A
GRPEL2
HIST1H3E
FAM227B
C14ORF169
NCOR1
FCER1G
HIST1H3I
BRD2
RASSF1
PHYH
LOC407835
AKAP17A
SIAH2
ZFP36L1
RAD54L2
LOC100507250
HIST1H1D
HIST1H1A
HIST1H1B
ITFG3
ADH5
VIPAS39
JDP2
ZNF485
TMEM238
PSMB9
PSMB8
PSMB7
TMEM230
HDHD1
LOC650368
LPXN
MAF1
ZNF318
JUNB
JUND
HIST1H2AM
RPL3L
HIST1H2AH
ANKHD1
HIST1H2AE
HIST1H2AD
HIST1H2AC
STX18-AS1
SNORD21
SNORD20
SNORD23
SNORD22
SNORD25
SNORD27
SNORD26
KCNK4
SNORD28
ESCO1
SNORA16A
SNORD6
ZNF555
SNORD2
NACC1
VPS13B
TRAF1
TRAF3
RMDN2
TRAF6
TRAF7
HOOK2
VTI1B
GTF2H4
KBTBD4
RTF1
TVP23A
DENND1C
LRRC58
FOXN3
RPL36
PMVK
DHRS4-AS1
EMG1
PYY
ATF7
TBC1D10B
IFFO1
TAP2
ZCCHC17
INVS
TRMT44
IL6ST
CCDC147
EEF2K
SMG6
DLG4
PILRA
COMMD2
SMG9
SMG8
FAM114A1
FAM114A2
METTL12
MIR3960
LOC729852
C2ORF91
B3GALT4
NPR1
TMEM44-AS1
CAMK2D
MDFIC
BCAT1
FBXO17
STK4
LOC648987
GBA2
AKAP2
HCN3
AKAP8
SNRNP27
STARD4
YBX2
ANO8
CD1C
LOC100132891
HSP90B1
HNRNPUL2-BSCL2
TMEM132A
ATP2C1
WDR46
AHSA1
TNFRSF8
CCL22
C19ORF38
NR1H2
NR1H3
ALPK1
CXXC5
SENP3
CHUK
SENP1
CUX1
SNORA14A
BRF2
GSTO2
DNAJC8
CSNK1A1
DZANK1
RING1
TTC31
WDFY4
WDFY1
SLC18A1
RRP15
MIR191
C5ORF28
LOC442075
SDCCAG8
RAP1A
C7ORF55-LUC7L2
ZNF830
MKRN2
ZNF839
SNORA66
SNORA67
SNORA60
SNORA61
SNORA62
CDIPT
NCOA1
ITPRIP
NCOA7
FAM91A1
FLJ10038
SNORA72
ACAT2
ELL2
SNORA70
NUGGC
GSG2
SS18
CMIP
FRMPD2
SLC27A5
JSRP1
STARD3NL
ERO1L
TPCN1
C20ORF24
RAB33B
AK3
MSGN1
LMO2
IL21R
GEMIN7
MDH1B
LOC100130348
CDK5RAP1
EBI3
MIR3652
SNORD42B
KIF9-AS1
ZNF207
CHMP4A
BAD
HAND1
ZNF490
MIR1236
EIF2S1
PARM1
HERPUD1
CDK19
TOB2
ST7-OT4
MIR548AR
DDX18
KLF7
TMEM55B
NDNL2
TMEM222
PSMC2
PSMC6
RBM23
FAM189B
KIF18A
ZNF302
SLC24A1
SFSWAP
KCNAB3
TLR8-AS1
PPP1R36
SNORD37
SNORD34
C9ORF50
SNORD33
SNORD30
SNORD31
ZNF546
PPP3CB
FLJ37201
GRHPR
MIR4750
DEXI
FAM131A
MARCH6
MIR1244-3
MIR1244-2
MIR1244-1
LOC284648
TMEM101
GNL3
CXCR3
IFNLR1
MIR4520B
B3GNT1
CDCA3
SNORD12C
EIF3A
B3GNT8
EIF3F
EIF3G
MIPEP
DYRK1B
NABP2
NABP1
CCNL1
LGALS17A
C9ORF173
FCHSD2
MTFP1
WRAP73
SLC2A8
SLC2A5
CCL3
NFATC3
SYF2
CCL4
LOC283214
FAM73A
EXOSC3
MTDH
GFER
SAP30
TULP2
KRT18P55
LOC728875
MIR3190
MIR3191
MIR3192
FBRS
VPS52
VPS51
SCYL3
RCOR3
RCOR1
ATR
MIR612
TIGD6
BRIP1
CYP1B1
SNORA5A
DNAJB2
S1PR1
HFE2
DNAJB4
GPATCH11
IFI16
HYPK
TTC25
PATL1
CA5A
HNRNPA0
HNRNPA1
MRPS18B
RUNX1-IT1
ENO3
SNORA52
NPAT
SNORA57
TAOK3
TNIP1
LIME1
LOC100288181
GRIK5
TRAPPC6B
PNP
CDK9
C1ORF234
PTK2
SF3B4
MSH4
MSH5
ITGB3BP
LIMS1
VAV3-AS1
SEMA6A
RERE
ASMTL-AS1
RGL2
DNAJC12
NFKBIL1
ARHGDIA
LOC100130357
SNORA75
EIF5A
FEM1B
ASF1B
DNAJC19
ARHGAP15
ATP10D
HIST1H3B
HIST1H3C
METTL21D
HIST1H3F
HIST1H3G
HIST1H3D
LMAN2
HIST1H3J
FFAR3
FFAR1
HIST2H2AC
DDX25
FAM195A
ACKR3
SCRIB
C1ORF189
GPR137
ZNF790
GPR132
C1ORF186
WWP2
ACTG1
ADD1
TACO1
FBXO15
TPI1
PPIL3
PPIL6
SNORA24
CWC22
MAP3K8
SNORD48
PPP1R3B
CCDC94
TRUB2
SNORD47
SNORD46
SNORD44
ZNF574
ZNF575
ZNF576
LUC7L3
TRPV2
KIAA0319L
CCDC77
SNORD42A
SHC1
CTSA
CCDC78
PPP1R37
RPL15
CTSZ
C16ORF93
SNORD4B
SNORD4A
SETD4
PCYT1A
INPP5A
NME1
NME2
MIR3676
C17ORF85
SPEN
ZCWPW1
FLJ30403
MIPEPP3
EME2
HELQ
RIN1
LOC100506639
MATR3
SNORD117
AFF3
AFF1
C15ORF57
USP20
CARD6
LBX2
CCM2
PDP1
PDP2
UBA5
UBA3
LOC100507463
TUBB1
PHF23
UBE2I
UBE2M
MOGS
C12ORF4
UBE2Z
TOP3B
LIPT1
RPS15A
ATP5SL
UPF2
CEND1
NLRX1
SIK3
PNO1
MTG1
NDUFA6
C4ORF29
MARK2
MAST3
GPR62
ADAM22
IL19
TBL1XR1
IL10
IL16
STX10
IL4
STX12
STX16
STX18
MIR219-1
PIP4K2B
LOC285696
COLGALT2
SNORA44
SNORA42
SNORA40
PTCD2
BIRC3
BIRC2
SNORA48
HIST2H2BE
GNE
LTA4H
ANKRD17
ANKRD12
ANKRD10
KLF13
PAN2
KLF16
RAB5B
GBE1
CLEC17A
CORO7
CPT1C
ZBTB7B
GLTSCR2
MIR550A1
PCNP
MCM3
DUSP14
DUSP10
MCM9
DUSP12
CLK2P
SNORD29
GSTCD
NDUFS3
SECISBP2
NDUFS6
NDUFS7
LOC441009
ILF2
AOC2
THAP9-AS1
CHMP2A
HBZ
MS4A1
ZNF141
ZNF142
CCDC102A
DNTT
RXFP3
RXFP4
SNORD5
GPR107
GOT2
ZNF789
PYGM
MPEG1
VWA8
C1ORF127
STK4-AS1
LOC100507194
MIR5088
LSG1
KCNN3
ANKHD1-EIF4EBP3
PMEL
CCR1
SNORD52
H2AFX
SNORD55
CDC7
DDX5
DDX6
BRMS1
ZNF566
TLR9
ZNF561
C16ORF89
MIR4779
NFKBIA
PHF21A
NR3C1
NFKBIZ
TRAPPC2
LOC100505478
PGS1
PIM2
KIAA0101
TMEM116
FAM161A
C17ORF99
C17ORF98
UBE3B
AMER2
UBE3A
SLC35A2
MIR4687
LOC646329
SNX17
SNORD32A
VWA9
SNORD101
SNORD100
HIST1H2BF
HIST1H2BG
SNORD105
SNORD104
HIST1H2BB
HIST1H2BL
HIST1H2BM
MTFR2
HIST1H2BO
HIST1H2BH
MRPL49
HIST1H2BJ
HIST1H2BK
TNFAIP8
DNMBP
PHC2
TNFAIP3
NUP153
TOX4
IPO4
ACTR3
LOC100133315
NUDT4P1
HSPA2
FOXP4
POLDIP3
GCN1L1
MAPK6
DUSP5
REPIN1
DUSP1
SGPP2
DUSP2
LYL1
RBL1
PYGO2
PAQR4
EMC3
TOMM70A
MIR4420
LOC100507173
WDR92
C8ORF44
DGKA
ACTRT3
STAT5B
PITPNM1
CDIPT-AS1
MAK16
FBL
KCTD2
KCTD4
PRPH2
KCTD9
GPR56
GPR55
ADAM17
ACAD11
FAM83D
LOC730227
CPNE8
HCFC1
HAGH
C1ORF200
CPNE7
CRADD
RAB4B-EGLN2
DGKH
MIR200A
MIR200C
MIR200B
SNORA33
SNORA32
ESF1
SNORA39
SNORA38
USP15
SSBP1
NPM2
FAM63A
SBNO2
INTS6-AS1
HIST1H2AB
PEMT
RBM17
TXNDC17
SDHD
UPF3A
ZBTB45
FLT3LG
TLCD2
DUSP28
POGLUT1
SMARCC1
UBAC2
ANP32A
DMAP1
OTUD7B
KIR3DX1
TAZ
MRPL51
NAPA
SP110
MIR1207
ZNF688
KIAA1967
ALOXE3
SF3A3
ZNF687
LOC100507217
IQCG
IQCD
IQCH
TTI2
LST1
MITD1
LMLN
ANGPTL6
POP7
RHBDD1
NPW
ZNF775
KLC4
ZNF770
ACTA2
MMP11
C12ORF77
DSTYK
C12ORF79
SNORD35A
SNORD35B
GTSE1
BAZ2A
SNORD68
CHCHD1
MIR2861
APOM
PAICS
TRPT1
ZNF517
ZNF514
TMEM123
CCDC58
CCDC59
TMEM128
NCAPD2
PPP1R11
BLK
RTTN
SLC39A5
C17ORF62
FBXO34
EMC9
EMC8
FBXO31
FLOT2
SNORD59B
SNORD59A
ATXN2
ATXN1
MBOAT7
CDC42SE1
TSC2
COX7A2
HINT2
TSC1
NEDD9
SLC25A51
SNORD79
IL23A
P2RY11
CDC37
BRWD3
OR2T35
LOC254128
LONRF1
ROM1
LTA
LASP1
CDCA7L
ALG14
RIOK2
ARID5B
LOC100129726
TP73
LOC285740
LMOD1
EFHB
ARL8B
C18ORF32
EMID1
MIR301A
NOXA1
MIR3654
WDR81
WDR83
LOC100129269
MEF2C
MRPL42P5
VPS25
MIR4437
DYNC1I2
SSUH2
ESYT1
RNF5P1
ATP6V0CP3
SCIMP
RAB30-AS1
TLDC1
COA6
COA1
ADAT2
BDNF-AS
DMXL2
HMBOX1
ZNFX1
MGAT4B
PPP1R13L
BZW1
SNORA20
SNORA21
BRI3BP
SNORA25
SNORA26
GSTA4
SNORA29
MIF
MIR4482-1
TIGIT
ZNF335
IZUMO4
TNRC6B
MIP
ANKRD13C
ADAMTS4
DDX39B
ARHGEF7
FAM168A
DYNLT1
ARHGEF3
ARHGEF1
RPLP2
RNF207
PA2G4P4
CENPL
CENPJ
CENPH
SENP3-EIF4A1
CENPC
SEC24C
SSH1
CENPP
MIR425
SLC41A2
MIR423
MIR429
PLEKHA4
MRPL40
MRPL47
NET1
HCRTR1
ACTB
MRPL48
C11ORF83
ERAP1
STARD13
ZNF691
ZNF692
ITGB2-AS1
ZNF697
DHX33
DHX35
DHX37
NEK6
NEK1
NEK8
DDX55
C1ORF51
CDC42BPG
ADAL
FAM129C
C1ORF54
SNORD58A
SNORD58C
SNORD58B
DHPS
C12ORF65
SNORD72
MIR937
C9ORF116
SNORD76
MIR933
SNORD74
SNORD75
MIR1307
SNORD78
MIR1304
JTB
EGLN2
DNAH1
SNORA9
SNORA8
MGC45922
SNORA1
SNORA4
SNORA6
NUDCD3
TMEM138
ADSL
MPLKIP
INTS12
FAM167A
LOC100287015
CDKL3
TBX10
ZNF827
USF1
ZNF345
RANBP1
MACC1
RALGDS
PUS7
GNB2
TXN2
NUTM1
UHRF2
PIP5K1B
CSPP1
STX5
STX6
GDPD1
MYO9B
MYO9A
SLAMF7
FBRSL1
CCNB1IP1
SLC5A6
F13A1
TIA1
DRG2
ARHGAP42
MTMR10
REC8
EVC2
CDYL
AURKB
NOD2
EZR-AS1
PCMTD1
C18ORF25
NKAPL
ZBTB4
CDC42EP3
FCRLA
SYNGAP1
MGAT1
MGAT3
MIR22HG
CASC5
CASC4
AIM2
MIR4449
VAMP2
ATP1A1
FIBP
CUL4A
BOLA1
GLCCI1
RAB4B
NDUFB9
NDUFB7
AMICA1
FAM213B
LOC643339
TOB2P1
KIF2C
C1ORF220
SNORD12
IL12RB1
CBFA2T3
IRF2BP2
STAP1
ZC3HAV1
CLINT1
SNORA18
LINC00944
WNK1
SNORA10
SNORA13
NR2C1
USP30
SCARNA4
USP34
SCARNA2
USP37
TOR1AIP2
CCDC88B
MRRF
PLD2
MAATS1
PPFIBP1
RBBP5
PGGT1B
RUNX1
RAB42
FRA10AC1
SNHG9
PCYOX1L
RRP9
MED23
SKAP1
SEPT9
PITPNA
SEPT2
SLC9A1
CLDND1
LINC-ROR
TRIAP1
YARS
NARF
FAM98B
PLCB3
MCMBP
DNAJC25-GNG10
DNAJC5B
PARP2
PAPD7
PAPD5
ESR2
DENND2D
CD274
MRPS23
TIMM17B
ATP6V1G2
IGF1
SPATA6L
NVL
LAMTOR1
PHF1
NADK
C12ORF57
C12ORF52
LOC100505636
NAMPT
ZNF34
COMMD10
PRORSD1P
KCNA7
SNORD84
KCNA2
SNORD82
SNORD81
SNORD80
JMJD6
JMJD8
BMS1P4
VARS2
KHK
FTH1
PRDX5
RPS24
QSER1
ZNF784
PAFAH2
MVB12A
RAD51C
RAD51B
MEMO1
NT5DC1
CTDSPL2
HSD11B1L
ATL1
PRRT2
RUSC1
PPIH
ZNF408
VTRNA1-3
CCDC85B
SNTB2
STAT1
DNAJC2
MIEN1
THUMPD3
TDRD3
MLLT6
RNASE6
TERC
OR2T11
NBAS
ZCCHC4
DCP2
PDE6D
NIF3L1
GTPBP3
PPP6R1
TMBIM6
SNRNP40
CASP2
RAMP2-AS1
CASP8
PURA
EPM2AIP1
SNORD15B
SNORD15A
BCL3
BCL2
HECTD1
ADPRHL2
MAN2B1
PLK1
LYPLA2
C22ORF46
TPI1P2
LZTFL1
PIH1D2
PIH1D1
MIR378D2
STX16-NPEPL1
MIR3679
S100A13
TTC9C
KLHL20
ST7-AS1
PKD1L3
ANAPC15
GRK4
MIR4457
TTYH2
DLEU1
NECAB3
RALGAPA1
SPAG8
NUF2
KLHL29
P4HB
CSNK1G2
KLHL5
IGHMBP2
SNAPC5
GPR25
TAF13
FUT10
PNLDC1
PTMA
TAF12
ANP32A-IT1
GSK3B
EXD3
UBC
ELP5
ELP3
ISLR
C7ORF26
SNORD54
POC5
MIR548H4
SNORA64
AKR1A1
KLHDC4
KLHDC2
NPRL3
MIR222
MIR221
CDV3
KBTBD2
ASXL1
ASXL2
NR4A2
AKT1S1
PCBP2
DCTN4
TLR6
ZBTB33
SNORA63
ZBTB37
SPATA17
SIRT4
TMEM97
TRIM41
PEX1
PEX3
FSD2
SF3B14
RBM25
RBM22
H2AFJ
ESAM
WNT5B
MIR132
HNRNPA1P10
RBM28
SERF2
CLDN14
CLDN18
CROCCP2
C10ORF105
CIRBP-AS1
GNAI2
SNORD96A
MPZL1
AURKAIP1
MRPS31
PAPOLA
COL4A3BP
LOC100630918
KDM6B
LIMD1-AS1
LOC728175
RUSC1-AS1
PFDN6
ZNF219
LOC100505624
LOC100505622
SNORD99
SNORD95
SNORD97
HNRNPUL2
RNF151
HIRA
JRK
GLUL
STOML1
C2ORF74
RPS11
LEKR1
TOMM22
C17ORF59
LGALS14
DCAF10
DCAF17
RRM2
RRM1
AVL9
SNORD38B
SNORD38A
BHLHE23
LSM11
C1GALT1
UBE2G1
MIR5087
IL10RB-AS1
SLC35E1
KCTD20
C12ORF42
C12ORF45
TSSC1
TYMP
RFXANK
DPY19L4
PIM1
ZFPL1
TXNL1
SART3
TNF
MYNN
MIR22
MIR21
NAGK
COX10
GTPBP2
PRPF38B
EZR
TMEM39A
PAGR1
PTPRA
GORAB
PVRIG
ZSCAN30
HAUS4
UBL5
TLCD1
SART1
POLG2
IFNAR2
MFAP3
FKBP2
NAA60
GAPVD1
NAPSA
NAPSB
ATF7IP
GABARAP
SV2A
TMEM187
WDR7
WDR6
WDR4
IL2RB
MEPCE
KHDC1
ZFYVE26
MIR4667
LAMTOR5-AS1
PRR11
TNFSF13
ATP6V1D
GPR15
HMGN4
HMGN2
TNFSF14
C19ORF48
MX2
RC3H2
CRYBA4
PANK1
MIR3064
C4A
C4B
MAP1LC3B
LINC00528
C7ORF10
C7ORF13
PDLIM7
PDLIM1
FTL
UBALD2
ARL5B
HIST1H2BD
LOC100506963
CIZ1
ZDHHC8
GFM2
ZC3H6
PRDM2
TTC39C
HES1
EFCAB7
EFCAB6
EIF4A1
GIGYF1
MIR34A
TESPA1
POLG
TNFRSF10B
LINC00854
TRIM55
COL6A4P1
POLI
DCTN5
NDUFV3
C2CD2L
CIITA
KRBA2
LOC254896
HIST1H2BI
RAD51AP1
SAP30BP
CMSS1
PARVB
SIT1
RBM18
ENSA
MVP
LOC284632
MIR1248
FLAD1
OSCP1
RXRB
EIF4ENIF1
DNTTIP2
RNF25
C11ORF57
C11ORF54
FAIM3
GPR150
LSP1
PLCG1
SSTR3
C1ORF63
TMEM8B
MGC16142
TMEM259
SH2D3C
PSMD1
TMEM252
PSMD2
KIAA2026
ANKRD40
RPTOR
LOC257358
MAD1L1
SELPLG
IGJ
ZFP91-CNTF
DYNLRB1
MIR5188
NOS2
BANP
ITGB7
AGPAT3
ABR
WNK4
APC2
LCP1
COPS7B
CIDECP
SLC35F2
TUBB3
RABGGTA
SUPV3L1
CYB561D1
CYB561D2
ZNF394
FAM126B
TRMT112
COL11A2
HPS4
REXO4
SLC25A19
SLC25A11
SLC25A10
USP33
POPDC2
SLC12A6
MAN1B1-AS1
CCDC12
SNORD73A
CEP192
SIPA1L1
TFB1M
LY96
STK17B
TESK1
STK17A
SYNCRIP
LOC100506746
CLECL1
ARID1B
ARID1A
C16ORF13
DBF4
YIPF2
DDAH2
SNX3
VSIG4
VSIG2
TEFM
SUDS3
SMARCE1
COX6B1
STAM
CCDC126
ARIH1
CCDC121
SNHG4
ITGB8
MGEA5
MIR4493
PHKG2
PLXDC1
PKM
ORAI2
C19ORF52
PARP9
NUCKS1
KCNK1
SMYD4
EIF4H
EIF4E
ZWILCH
SLC17A7
BCAR3
IRF3
RNF5
RNASEH2A
CCDC107
IRF5
IRF8
TUBB
MIR623
SNX29
NEIL2
SNX20
HDAC1
HDAC2
HDAC4
CHAD
CIRBP
SH3BP1
FANCD2
CBX6
CBX5
ATXN7L3
C3ORF83
ZBTB11
NLRP3
FLJ13197
MIR3128
TNFSF9
DDX19A
DDX19B
RAB12
CST6
CKS2
PAF1
C6ORF62
TRIM69
UNK
NAT10
SNRNP70
ITK
SH3BP2
RAD52
IGIP
USP4
C11ORF68
RNF34
RNF32
RNF31
SNHG15
SNHG17
ICOSLG
SNHG11
KLKP1
PRR7
DVL2
KDM4B
PFKM
MBD6
LOC100131691
ABCB9
INTS1
TMEM248
INTS5
MFSD3
PSME2
MIR642A
CACYBP
CYBA
MIR1181
SLK
LOC100128770
CEACAM16
SNORD105B
ZFP36
TLX2
JPX
ZNF655
KAT6A
TCTEX1D4
PMAIP1
MYO19
TGM1
SLC9A8
PRPF4B
N4BP2L1
IST1
RAPGEF1
NARR
CDKN2AIPNL
NCEH1
BHLHE40
S1PR2
[truncated: 247 more rows]
