# Supplementary material for: Identifying Network Perturbation in Cancer
Source: PLoS Comput Biol. 2016 May 4;12(5):e1004888. doi: 10.1371/journal.pcbi.1004888 (PMC4856318; doi:10.1371/journal.pcbi.1004888)
Supplement: S1 File — (ZIP) [file pcbi.1004888.s001.zip › files/tf_data/GM12878_15k_enh/TAF1.csv]

RNF14
UBE2Q2
RNF10
RNF11
REM2
MZT2A
MZT2B
PMM1
C6ORF120
ZNF709
ZNF878
ZNF701
ZNF707
ZNF706
ZC3H10
RNF115
ZC3H15
SPN
RNF111
GRIN1
LOC441204
TCOF1
XPC
SP1
GRINA
SP3
SP4
RAB40C
RAB40B
COL7A1
KLLN
B2M
SPPL2A
SPPL2B
NSL1
UGCG
ATP2A1
ATP2A3
RIT1
ITGA7
CXORF40A
CXORF40B
DENND4A
DENND4B
SWAP70
CAPN10
PHLDA1
ZNF664-FAM101A
ZNF37BP
FBXL12
CYP27B1
FBXL17
FBXL18
KANSL1-AS1
TPRN
FAM212B
BCL2A1
ITGAV
ITGAL
FAM134C
FAM134A
TRERF1
SMAD4
SMAD7
AFTPH
SMAD3
MUS81
LOC100506054
FLJ16341
CKS1B
MIR3620
TCEA1
ABCD1
COX4I1
BFAR
CCDC116
CCDC117
CCDC114
CCDC115
CCDC113
CCDC111
LEO1
ATP1A1
MGRN1
SPHK2
IPO11
ZNF780A
IFT80
TP53TG1
LOC100289495
SP2
KISS1R
NUP93
ATG4D
CFI
PNP
ANKFY1
TPT1-AS1
PNN
DYNLL1-AS1
HAMP
SIDT2
SIX4
MR1
CNPY4
COPG2
HMG20A
SHOX2
ZFP82
CHFR
SMDT1
TIGD1
NUDT9P1
RFX7
RFX3
TMEM179B
ADHFE1
TEN1-CDK3
GGCX
ADNP
RNASEH2B-AS1
DPYSL2
NCBP2-AS2
BOP1
CKLF
PMS2P4
PRR7-AS1
KDM3B
ZNF114
KDM3A
NOP9
TMC6
APIP
TMC2
EIF2B4
NFATC2IP
TMC8
LOC100129973
EIF2B1
MAGT1
TXNIP
RSPH9
TMEM14C
TMEM14A
CFLAR
LOC646719
PHACTR4
NLGN2
LRSAM1
CLIC1
KIAA0020
TMEM147
TMEM143
MIR4709
MIR4707
SECISBP2L
HLA-DPA1
VMP1
FER1L5
ENTPD3-AS1
ZMAT2
ZMAT5
MYBL1
NR1D2
MYBL2
ZNF3
TIPIN
ZNF8
RPS14P3
MYLK-AS1
RAC3
RAC1
SBDS
VCP
AP2A1
AP2A2
PBX4
PBX2
PBX3
NSUN3
NSUN4
NSUN6
TARS
PTCH1
PAGR1
RAD9B
MIR3165
S100PBP
LOC728537
CALM2
CALM3
SPG21
LOC100130075
RNU6-28P
GSDMB
GSDMD
DLGAP5
C19ORF12
A1BG
CLCN3
CLCN2
CLCN7
CLCN6
INO80B-WBP1
BRD8
BRD9
BRD7
BRD1
BRD2
DNAJA2
DNAJA3
PTPN18
LRRFIP2
PTPN12
PTPN11
MYCBP
C7ORF43
LYAR
C7ORF49
MRPL24
MRPL21
AGAP11
MRPL22
LRFN4
GAB3
LOC100506844
SNORA81
ZSCAN9
SNORA84
NDRG3
SRSF4
SRSF1
CHD1L
MSMP
LOC100131655
MZB1
CDK2
DNAJB11
HLA-DQB1
DNAJB14
RNF138
CISD2
CISD1
SUPT20H
GID8
NOSIP
ZNF581
ZNF580
C14ORF159
TIPARP
ZNF584
ASUN
MAP3K5
PSD
MYO1G
MYO1C
RPL36AL
DENND6B
LOC100652758
PGBD2
PGBD3
PGBD1
ZNF674-AS1
SULT6B1
LY6G6C
LY6G6D
LY6G6F
CEP57
ATAT1
TSSK6
TSSK4
TSSK2
ZNF320
FAM214A
SRL
SRM
SRR
LGALS2
LOC399715
EIF2AK2
TDG
HP07349
MYO19
PLAUR
C1QTNF9B-AS1
KIAA1524
LRRC23
MPDU1
LRRC29
LRRC28
TIMM17B
SNORD45B
SNORD45A
LPCAT4
ELL
PIGF
PIGG
PIGH
PIGL
PIGN
PIGO
PIGP
PIGS
PIGU
WRAP53
PIGW
PIGX
PIGY
TMEM72-AS1
ANKLE1
TAX1BP3
ANKLE2
SRRM1
BBIP1
SRRM2
CCDC174
CCDC176
SUN2
LNPEP
SEC61A2
TM2D2
MIR193B
ZFAND6
PUF60
ZFAND3
SLC39A13
MIR4513
MIR4515
MIR4514
MIR4517
MIR4519
EIF1AX
FNBP4
EIF1AD
ARHGAP22
ARHGAP21
SAP18
HHAT
DDIT4
COL19A1
MIR451A
NKRF
MIR451B
ATG2A
ATG2B
KIAA0586
DR1
SWT1
FOXM1
DNAJC19
GOLGA8A
GOLGA8B
RASSF1
PTOV1
PTPMT1
FKTN
VMO1
LPPR2
DBIL5P
RSAD2
RSAD1
CHD1
CHD3
MIR639
MIR638
CHD7
MIR635
CHD8
MIR141
MIR636
MIR631
CAP1
MIR144
NPC2
NPC1
TTC1
BHLHA15
PIKFYVE
PRKCE
CAPS
DYNC1LI1
EFHC1
CAPG
TPRKB
ELP5
ABCG1
PRDM15
PLSCR3
PRDM10
PRDM11
MPI
CHKB-AS1
MPZ
HIST1H3G
MCPH1
KDM1A
GRPEL2
HIST1H3J
QRSL1
FCER1G
HIST1H3I
BTG2
DNALI1
SRD5A1
HELLS
ZFP36L1
ZFP36L2
GGA1
GGA3
LOC100507250
TSNAXIP1
ADH5
GJC2
PFKFB1
PSMB9
PSMB8
ZNF131
ZNF132
PSMB4
ZNF134
PSMB2
PSMB1
PFKFB2
TMA7
HDHD3
SPG7
RMI1
RMI2
CORO7
SNORD21
SNORD20
SNORD23
SNORD22
SNORD25
SNORD24
SNORD27
SNORD26
SNORD29
SNORD28
MLH3
MLH1
LTN1
NACC2
VPS13D
ACOT13
VPS13B
MIR4726
MIR4727
MIR4723
KIAA0556
SCAF11
NUP160
TMEM169
EVI2B
FOXN2
REPIN1
NICN1
PMVK
GRIN2C
GNA12
KLHDC8B
GRIN2D
NOL8
TAP1
TAP2
IL6ST
DBN1
UPP1
WEE2
WEE1
SRFBP1
BCAT2
BCAT1
ZBTB33
SMIM15
DBNL
AKAP1
AKAP2
SEP15
AKAP9
OSER1-AS1
KLHL36
TMEM170B
RRP1B
HSP90B1
MIR3189
MIR3188
FAM64A
CETN3
NAIF1
DIO1
ALPK1
MAU2
UCK1
PHRF1
TP53I3
CUX1
BRF2
CYSTM1
FSIP1
DNAJC8
DNAJC9
DNAJC4
DNAJC7
DNAJC1
DNAJC2
DNAJC3
C9ORF41
PTPRVP
RALBP1
RAP1A
C7ORF55-LUC7L2
SNORA68
SNORA69
ZNF837
ZNF839
SNORA65
SNORA66
MIR16-2
SNORA60
SNORA61
SNORA62
SNORA63
LRIF1
PHAX
LIMD2
LIMD1
RNF151
NUGGC
CTF1
TBPL1
IFITM4P
ZFYVE21
ZFYVE27
TPCN1
RAB33B
SLC17A7
SPAG16
MDH1B
SETDB2
CDK5RAP2
CHAF1A
CDK5RAP1
CHMP4A
CHMP4C
BAD
CDK19
TOB1
PMPCB
PMPCA
TOB2
CDK12
CDK13
CDK16
GZF1
PIP5KL1
PTEN
P2RY8
FAM216A
MMP28
SEC61G
SEC61B
MTERFD2
MTERFD1
HVCN1
TOMM34
RND1
C16ORF95
CTNNBIP1
PPP3CB
PPP3CC
SESTD1
PPP2R1A
LRRC40
LRRC42
LRRC45
MMP23A
LRRC46
LOC284648
B3GNT7
FNDC8
TSFM
B3GNT8
B3GNT9
TEX22
LGALS17A
TBCCD1
DAAM1
HLA-DRB1
HLA-DRB5
CCDC152
CCDC151
GUK1
WRAP73
TIAL1
ATP5L
CTBP1-AS2
CWC27
YJEFN3
TCP11L1
C21ORF67
MANSC4
MANSC1
MIR1910
MIR1914
EME1
FCF1
ATM
ATR
HAAO
MIR611
PDE11A
RPL36A-HNRNPH2
SASH3
AAMP
HYPK
TTC25
DOT1L
TTC23
U2SURP
ENO1
ENO3
ENO4
SYCP2
TAOK1
TAOK2
TAOK3
CNOT6L
ACOX3
ACOX1
NSMCE2
CBX3P2
MIR3153
PTK6
RABGAP1
RCSD1
GAL3ST3
ODC1
ATG16L2
ARHGDIA
NANP
NANS
KCTD21-AS1
MIR877
ENDOG
AP2S1
CES2
EBF1
FFAR3
LMNA
FFAR1
DDX23
DDX21
DDX20
DDX25
C1ORF189
FBXO18
FKBP15
UBE2J1
UBE2J2
TBX21
FAM3A
FBXO11
FBXO16
TACO1
FBXO15
GGPS1
MIRLET7F1
SNORD48
SNORD43
TRUB2
SNORD47
RNPEPL1
PARD6A
SNORD44
PLA2G6
MARCKS
ERBB2
CCDC77
ATPAF1
MIR1244-2
MIR4745
PEX26
MIR4749
CCDC78
TMEM109
HIST3H2BB
SNORD4B
TMEM101
TMEM107
TMEM104
C17ORF89
C17ORF85
SPEN
ZCWPW1
CXORF56
PAIP2
LOC100506639
PAIP1
TIMM8B
NT5M
AHNAK
NT5E
C15ORF57
UNC50
PDCL3
LBX2
LOC151475
CCM2
FRMD8
CCP110
IMMP1L
SPICE1
FRMD6
PKNOX1
DSCR9
MEF2BNB-MEF2B
GNAS
C12ORF4
DSCR3
PTCD1
GNAL
AGFG1
ASNA1
RPL18A
RRNAD1
BCAP29
TMCC1
RPL36A
EPB41L2
ACSS1
TMEM156
PLEKHM2
PLEKHM3
VPS4A
VPS4B
GMEB2
SLC43A3
SLC43A2
SLC43A1
DCAF13
DFNA5
SETD5-AS1
RRP36
SZRD1
PPP1R15B
GPAA1
PALB2
SNORA44
SNORA45
SNORA42
SNORA43
SNORA40
SNORA41
SPDYE6
SNORA48
INSR
HIST2H2BE
ZNF816
KLF13
KLF12
C17ORF59
KLF10
RNF170
KLF16
LOC100508120
FGGY
PCNA
SLC44A1
ZBTB7A
ZBTB7B
MIR26B
PCNP
PCNT
C14ORF119
PCAT6
RPA1
C1D
NDUFS1
REC8
NDUFS3
NDUFS6
ISY1-RAB43
COQ5
COQ4
COQ7
LOC441009
COQ3
ILF2
ZRANB3
CHMP2A
HBZ
DENND2D
WWC3
LIPT1
WHSC1L1
PHC2
BRICD5
C21ORF2
TRMT10C
STK4-AS1
SAFB
ZNF367
LOC654841
FAM218A
HTT-AS1
H2AFV
H2AFX
H2AFY
LOC100216545
TMEM189-UBE2V1
RNF6
RNF4
RNF5
H2AFJ
NCAPG2
HDAC7
PPP1R21
CLTC
LRRC61
NGLY1
NLRX1
LOC653712
MSANTD3-TMEFF1
EPM2A
FAS-AS1
FAM118B
RECQL
SIK3
MAP7D1
ACTR8
ACTR3
MALSU1
CLUAP1
GPANK1
RECQL4
LOC100133315
C21ORF119
MSL2
POLDIP3
POLDIP2
MIR3684
GTDC1
LOC606724
TGS1
C22ORF15
ANKS1A
SPERT
ACTRT3
MIR671
ADAM17
LOC100506325
CPNE8
CPNE3
CPNE1
RAB4B-EGLN2
GDE1
SNRPA
SNRPG
ZNF790-AS1
BIRC2
ZDHHC14
ZDHHC16
PRKAG1
PRKAG2
ZDHHC18
HIPK3
DUSP22
LEMD2
NAPA
LARP4
LARP7
LOC100507217
RPSAP9
DDX49
ZNF175
DDX42
LMLN
ZGPAT
PLTP
ATMIN
ELAVL1
CDKN1B
LSM14A
UBE2D3
SNORD65
SNORD66
SNORD61
SNORD60
SNORD63
SNORD69
SNORD68
SAP130
APOF
APOE
FARSB
APOM
FAM104B
CCDC51
FOXJ2
MIR4769
SNORD91B
CCDC57
CCDC58
CCDC59
TMEM129
TMEM128
PAXIP1
STX18
NUFIP2
MIR219-1
PREPL
C17ORF66
LOC654433
FBXO34
FBXO36
SLC35B2
FBXO30
FBXO31
FBXO33
FBXO38
PELP1
MBOAT1
MBOAT7
MBOAT4
SPSB3
HINT1
HINT2
SLC25A53
UNC79
CDC37
ZFX-AS1
FICD
BRWD3
BRWD1
LONRF1
JARID2
AIP
APBA3
PGLS
EFHB
MORC2
UNKL
CHKB-CPT1B
CMAHP
ANKRD17
WRB
RB1CC1
CCNA2
ZNF559
VPS25
ATP13A1
GNN
RNF5P1
RAI1
SKA3
PRKRA
LRRIQ4
MEF2D
IL2RB
ADAT3
ADAT2
TTBK2
TTBK1
E2F7
E2F6
E2F5
E2F3
E2F2
C1ORF234
C1ORF233
E2F8
ACBD3
ACBD7
PPP1R13B
ACBD5
PPP1R13L
EEF2
SNORA20
SNORA21
SNORA22
SNORA24
SNORA25
SNORA26
SNORA27
SNORA28
SNORA29
IZUMO4
PYCR1
GNG10
GNG13
TEX14
SNHG10
IFITM3
IFITM5
LIPJ
DFFA
SEC24D
REV3L
SEC24A
SEC24C
RNF19B
RNF19A
PYY
PYCRL
MIR429
SNORA2B
MRPL40
MRPL47
MRPL44
TRIP4
MRPL48
ZNF699
ZNF692
ZNF696
TRIM39-RPP21
ATP7A
ATP7B
NEK6
NEK4
COPZ2
BMF
NEK1
U2AF2
NEK8
NEK9
GPR161
SNORD58A
SNORD58C
SNORD58B
DHPS
ZZZ3
C1ORF35
MIR937
SHB
MLF2
CCDC7
CCDC9
MGA
MTHFD1
TBP
NUDCD2
NUDCD3
NUDCD1
IFI27L1
GMNN
ADSL
SAMD4B
MPLKIP
TIMMDC1
SLX4
ZNF343
LOC100287015
ZNF436
ZNF345
RPS27A
RALGDS
NUDT13
NUTM1
NUDT19
IFI6
STX5
STX6
LAGE3
LOC400684
KIAA0232
RNFT2
CDADC1
ECE2
ECE1
DRG2
ARHGAP42
LARP4B
EVC2
PCBP1-AS1
AURKA
AURKB
SPTY2D1-AS1
PHYKPL
CDC42EP3
CDC42EP4
HRASLS2
LINC00167
TBC1D22A
NKTR
PITPNC1
KCNIP2-AS1
RAB4B
LOC148413
MIR659
MIR658
KIF2C
CAV1
IL12RB1
LOC728431
ENSA
BRCA1
ZNRD1-AS1
BRCA2
C4B
ACTL10
ACOT7
RBBP9
ADCY7
KIF24
KIF27
RBBP7
KIF22
JKAMP
MIR3155B
SARNP
NUCKS1
ZACN
FAM208A
DDI2
PTPLAD2
PTPLAD1
HOXB-AS3
XRCC2
XRCC4
XRCC6
SMURF1
SMURF2
MEIS2
NARS
NARR
TFRC
NARF
C20ORF96
GSPT1
MIER1
MIER2
PAPD5
AMN1
YTHDF3-AS1
LMNB2
LMNB1
LRBA
TOLLIP
MRPS26
MRPS27
PPP2R5D
PPP2R5E
RXFP3
PPP2R5B
LCMT1
YY1
NAMPT
LOC100129858
PRORSD1P
SNORD87
KCNA7
SNORD84
KCNA2
SNORD82
SNORD81
SNORD80
JMJD6
ZHX2
JMJD8
FTL
ACACA
SLFN14
ZDHHC3
SLFN13
APPL2
ZNF789
MEMO1
LOC100506548
C17ORF49
COX7B
SIGMAR1
CYFIP2
NS3BP
GUSBP2
THUMPD3
KYNU
MLLT6
UVRAG
NUP188
SYNJ1
GLT8D2
GLT8D1
COPG1
ZNHIT3
ZNHIT2
ZNHIT6
OSR2
GTPBP4
GTPBP1
GTPBP3
GTPBP2
EPM2AIP1
OR7G3
PLK4
C8ORF76
LYRM7
LYRM4
KIAA0391
OAS2
TTYH2
PAG1
STK11IP
CSNK1G2
FAM76B
PCGF2
TAF12
MAGED1
EXD2
EXD1
ELP6
LIPE-AS1
ELP2
ASPHD2
PP7080
CCDC87
SPRYD3
MANEA
KLHDC4
SHBG
LOC100652999
UBAP2
ASXL1
POLK
ASXL2
ZBTB38
LINC00441
GBA2
ZBTB32
ZBTB34
ZBTB37
SMC1A
KLHL32
TMEM91
TMEM97
SGTA
TRIM46
GBAS
PEX1
PEX3
PEX6
NRD1
ATP5S
C11ORF48
ATP5H
ME2
GNAI2
ATP5E
KATNBL1
MPZL1
AURKAIP1
TRAK2
CITED2
PFDN2
PFDN6
PHF21A
C16ORF87
SLC7A1
HIRA
RIN1
RPS11
RPS16
RPS14
RPS18
RIPK1
LATS1
RIPK2
FOXD2-AS1
SLC9A3R1
TSSC4
ZNF414
TSSC1
RRAGA
RRAGC
SSSCA1
RASA1
PTPRU
TINF2
CMKLR1
EZR
NREP
PTPRA
PVRIG
IFT20
CPD
GAPVD1
CYP46A1
CMC1
N6AMT1
N6AMT2
DMPK
RNASEH1
OCSTAMP
UBXN7
TRIOBP
LINC00634
LINC00638
BIVM-ERCC5
RMRP
HMGN5
HMGN1
ATP6V1E1
RAB6A
MX1
RC3H2
CRIPT
IFIT5
MIR3064
EFTUD2
MAP1LC3B
GDI2
GDI1
ARL5A
ARL5B
SNORD101
TMEM8B
ERLIN1
ERLIN2
HIST1H2BE
CALM1
WDR34
WDR37
SNORD102
CAHM
EIF4A1
ABHD17A
ABHD17B
GIGYF1
TLE3
TLE2
TLE6
FAM206A
TLE4
LINC00857
AUNIP
ZNF816-ZNF321P
IQCH-AS1
CDC6
PROB1
PKLR
TFPT
SERF2
TM9SF1
TM9SF3
TM9SF2
LOC100129361
NAT1
NAT6
C5ORF51
HENMT1
FAIM3
MEPCE
MFSD6L
CCBL1
TMEM259
KCNC3
TMEM251
KIAA2026
CPSF7
CPSF4
CPSF3
LOC257358
MAD1L1
ACAA2
ACAA1
APOBR
ZFP91-CNTF
SIPA1L3
TTLL5
TTLL6
LTBP3
ARIH2
ARIH1
SEC23B
SUFU
APC2
CRAT
SLC35F6
MBD4
MBD6
MBD1
MBD3
SUPV3L1
CMTM1
FAM126B
TRMT112
MPC2
COL11A2
TSPAN10
TSPAN17
REXO1
REXO4
SLC25A19
SLC25A17
SLC25A16
KIAA1429
SLC25A14
SLC25A11
SLC25A10
CCDC15
NDUFA10
CCDC11
CCDC12
CCDC13
CCDC18
CCDC19
TMUB2
ZNF646
SYNCRIP
GNG5
GNG2
MIR155
MMAA
NOA1
ALG8
ALG9
ALG2
ALG3
FUZ
ALG5
SMARCE1
COX6B1
PDZD7
MIR4674
GALR2
RAB11A
RAB11B
GCC1
MIS18BP1
CLDN6
LINC00339
RTN2
IRF3
IRF2
IRF7
IRF5
IRF4
IRF9
IRF8
SNX29
CLK1
SNX20
CLK3
SNX27
SPATA5L1
RUNDC1
GPER
SGCA
PANX1
C3ORF83
ZBTB11
LOC90784
ZBTB14
ZBTB18
TMEM150A
TMEM150B
MTO1
DDX19A
DDX19B
KLHL11
LYSMD1
KLHL17
SPATA33
MRPL28
APOBEC3A_B
MTOR
UNG
UNK
TRIM65
OMG
CNBD2
NRF1
NAGPA
IGIP
LOC100133985
C11ORF68
FAM192A
SNHG15
SERTAD1
SNHG17
SERTAD3
SNHG11
ARAP2
SNHG12
BID
LOC100130451
SPATA17
GIN1
RAB24
CYBA
HMHA1
CTNS
ZNF460
PHYH
ZNF461
ABCF1
SRSF2
LCA5
ZNF655
TCTEX1D2
MCU
ZNF653
TCTEX1D4
CRLF2
CRLF3
PRPF4B
RAPGEF6
LOC441461
MIR1292
ZNF383
PARK7
RORA
MST1P2
ZNF473
DMTF1
MDM1
MDM2
MDM4
PDZD8
SNRPD2
SNRPD1
SFI1
LOC100132352
LOC100132356
MIR5196
KPNA5
KPNA4
MIR5192
MIR5193
RBM26-AS1
GID4
SYNGR2
IFT46
NOP14-AS1
FRS3
MIR92A1
TNFRSF14
SLC25A15
TNFRSF19
PPP4R1L
RTN4IP1
SNORA80B
B4GALT1
B4GALT7
B4GALT6
SGOL1
SGOL2
C9ORF116
TNFRSF1B
FAM174A
POLR2J4
VMAC
DOHH
GCFC2
EHMT1
EHMT2
ADIPOR2
ADIPOR1
C20ORF196
FOSL2
RPPH1
NDUFA11
CD63
CD68
TPD52L2
EFCAB11
EFCAB12
EFCAB14
CELA1
ISOC1
WDR12
SRP68
WDR16
GABPA
PSCA
LMF2
TIMM9
USP9X
ZMYND15
ZMYND12
WASL
ZMYND10
NOC4L
C10ORF25
CGGBP1
RGP1
MAD2L1BP
DGKZ
PKN1
PKN3
HSPB9
RHOBTB2
INO80E
INO80B
INO80C
C1ORF101
C1ORF106
NGDN
ERBB2IP
NDUFA6-AS1
LDLRAD4
PBXIP1
HTATIP2
LIG4
LIG3
APEH
IREB2
ISCU
EHBP1L1
FNTA
UMODL1
KCTD13
KCTD11
KCTD10
DPY19L2P2
KCTD18
ZKSCAN1
ZKSCAN3
ZKSCAN2
ZKSCAN5
ZKSCAN4
ZKSCAN8
SLC25A35
DCP1A
LOC645513
SLC25A39
LOC642236
TMEM180
TMEM187
TMEM186
TMEM189
FAM102B
FAM102A
PGBD4
CTPS2
TAF7
TAF6
TAF4
TAF2
TAF1
G6PD
HMOX1
LOC100507634
TAF8
POMT2
ALAD
ZER1
CCNG2
C4ORF33
C8ORF31
C8ORF37
CSNK1A1
MIR4658
MIR4657
SMIM8
MIR4651
PDCD4
LOC285033
TCF23
PRUNE
LOC100128164
HDLBP
ARFGEF1
SERPINF2
PLEKHA8P1
VPS26A
VPS26B
LINC00263
SREBF1
KARS
SSRP1
NEMF
IRAK1BP1
TAF6L
TATDN1
LOC100506083
TATDN3
TATDN2
RPIA
MTA2
LRP12
MIR484
MPHOSPH10
BICD2
BICD1
DOC2GP
SEC22C
SEC22B
SEC22A
BBS1
LOC339807
KIAA1984
AGL
HCG17
AGA
ATPIF1
FLJ12825
PPP3R1
LOC100130476
PIK3CA
PPP4C
PIK3CD
ZSWIM7
ZSWIM3
TMEM57
SCLY
ZSWIM8
DIMT1
IQCB1
SNORD10
PRRG4
ZNF674
ZNF672
ZNF671
PARP16
WHSC1
PARP14
PARP15
ERI2
PARP10
PARP11
ACLY
MAK
EDC3
CSDE1
BACH1
GMDS
LSR
NMB
PRSS53
MPV17
ANAPC1
ANAPC2
ANAPC5
ANAPC7
RPS6KA1
RPS6KA2
RPS6KA3
PISD
PSMD13
PSMD12
UTP23
TMEM198B
RTFDC1
MINPP1
SMYD1
GANAB
NPHP1
NPHP4
LOC100506714
LOC100506713
PCOLCE-AS1
ARF3
ARF1
ARF5
ARF4
PRADC1
MYLK4
TRMT44
PQLC3
PQLC2
MOB4
RAB11FIP3
RAB11FIP2
LRRC25
METTL23
METTL20
METTL25
MYL6B
NRN1L
IFIH1
HMGB2
HMGB1
CHP1
SPNS1
ARL10
RAB2B
ARL15
ARL16
FRRS1
MIR4733
GCHFR
MIR4732
KIF4A
ANGEL2
AP3B1
CD48
CD44
CD40
PSMD5-AS1
FGFR1OP
RAB20
EIF4E2
TBL1X
RAB25
CALR
ASAH2B
WDR78
ACTR1B
ACTR1A
WDR70
WDR73
SNX25
WDR75
WDR74
WDR77
WDR76
LINC00893
LINC00894
PPP2R3B
PPP2R3C
NQO2
RIBC1
PRPF8
SFMBT2
PRPF6
ZNF487P
ZFP69
ZFP62
ZPBP2
ARL14EP
ARRDC5
PPP2R5A
ARRDC2
SH3BP5
CSAD
RABGAP1L
ELK1
MIR545
STRADA
STRADB
KIF11
FAM122A
FAM122B
FAM122C
LOC115110
CEP97
CEP95
SUB1
ATXN7L3
LCN12
TRAF3IP2
ARID2
EZH2
TMEM194A
KLC4
GLYCTK
CALML6
COX18
TRIM8
TMEM194B
PFN4
CREM
TMEM219
TMEM218
GAS5
TRIM4
COX16
ANKRD13D
PIGV
ANKRD13A
AIDA
TMSB10
PPA1
WDR26
NUP62
C12ORF76
TPM4
TPM3
ETF1
FBXW9
FAM21B
FAM21A
SIPA1
FBXW2
FBXW4
FBXW5
FBXW7
VWA8-AS1
TGFBR1
ETFB
SMNDC1
SSX2IP
YKT6
TJP3
NDOR1
PPAN
PPAT
BABAM1
SNORD88A
SNORD88B
SNORD88C
CCDC173
CHPF2
KLHL12
AGRN
NFYA
RABL5
CCNI2
MIR4638
MIR4639
MIR93
MIR4633
FYN
MIR3940
TOR1A
CPB2-AS1
OST4
CCT6A
CCT6B
RUFY1
RUFY2
NLE1
CHCHD1
SKIL
CYTH3
DPH3
MYH7B
DPH5
DPH6
TRIM69
WIBG
SPDYE7P
CFL1P1
C3ORF43
DCK
THRA
TAF4B
CUL9
EIF4ENIF1
CUL7
CUL2
PNKP
TRIM25
TRIM26
CREB3
CREB1
TRIM23
PER3
PER2
PER1
PNKD
TRPT1
ZNF295-AS1
FCER2
ZFAND5
ARCN1
NKAP
ZNF514
PPDPF
AES
PNRC2
GBA
DNAJC27
SP140
GAPDH
C11ORF24
LINC00938
ARHGAP9
ARHGAP4
ICOSLG
LINC00935
ARHGAP1
LINC00936
SPRTN
KIF9
SHOC2
TMEM79
PPP6C
ANXA11
ZFP30
CCT6P1
RPUSD4
MRPL4
MRPL2
RPUSD2
RPUSD3
ZFAT
ZNF611
ZNF615
ZNF616
ZNF619
SUZ12P1
MOK
EIF4EBP3
STAG3L5P
MOG
BAG2
BAG3
BAG1
BAG6
BAG5
KMO
RTKN
CTDP1
LRRC37A3
CD79B
ATXN1L
GMFG
CBLN3
[truncated: 4,954 more rows]
