# Supplementary material for: Identifying Network Perturbation in Cancer
Source: PLoS Comput Biol. 2016 May 4;12(5):e1004888. doi: 10.1371/journal.pcbi.1004888 (PMC4856318; doi:10.1371/journal.pcbi.1004888)
Supplement: S1 File — (ZIP) [file pcbi.1004888.s001.zip › files/tf_data/GM12878_15k_enh/TBL1XR1.csv]

UBE2Q1
RNF14
HIST1H4A
FGFR1OP2
HIST1H4G
RNF11
HIST1H4E
HIST1H4B
LOC100130872
HIST1H4J
HIST1H4I
HIST1H4H
LOC728024
NELFE
LAPTM5
B2M
UBE2Q2
PDCD10
PDCD11
ZIK1
HIST1H4F
C1ORF112
KIAA0907
LOC100130476
PIK3CA
PPP4C
HIST1H4D
STK25
PTPLB
NELFB
ZSWIM6
RNF115
FSCN1
RFWD2
NET1
MEI1
LOC100130275
ABCD2
ZSWIM8
TMEM53
LOC145783
DHX8
C2CD2
DIMT1
OSGEP
C2CD5
SYNGR4
XPC
SP1
GRINA
SP3
CRB3
CEP89
SPPL3
TUBD1
RAB40B
MYL12B
TRAPPC9
TRAPPC8
TMEM63A
TMOD4
MYL12A
PRRG2
TRAPPC3
PARP15
TRAPPC4
PARP10
FLJ13224
ANP32E
PHKG1
ACLY
MAK
SPPL2B
NSL1
ORAI2
UGCG
EVL
ALDH3A2
PNISR
GMEB1
ITGA4
RIT1
MFSD11
GTF3C2
DENND4A
DENND4B
DENND4C
C17ORF49
DUSP22
UFSP2
XPO1
SCARNA13
XPO7
XPO6
LOC400958
BACH1
FBXL13
FBXL12
TIPRL
FBXL14
FBXL17
FBXL19
FBXL18
KCNIP2
SCARNA16
TRAM1
CNOT10
MYO19
ERCC1
TPRN
MPV17
DNASE1L3
FAM212B
FAM212A
GATAD2B
OTUD7B
ANAPC2
ZEB1
CHST7
KIR3DX1
ITGAX
RPS6KA1
PLA2G2F
EXOC4
RPS6KA5
ACO2
BCL2A1
ATAD5
RPL23AP64
SFT2D1
PSMD11
PPTC7
TADA3
ITGAL
ACD
TMEM198B
TMEM199
RTFDC1
ZNF296
FAM134C
ZKSCAN5
FAM134A
ZNF292
FAM98B
MIR4322
GANAB
GPR183
SESN1
SESN2
GHRL
LIN37
SMAD7
VAPA
SMAD3
SC5D
NDUFAF6
MTIF3
MTIF2
CCNG2
PIK3CG
CTH
LOC100506713
UBAP2L
SMCR8
PCOLCE-AS1
ZC3H10
KIAA1324
FLJ16341
CKS1B
DNALI1
CRBN
ATE1
ELMSAN1
AP3D1
GATM-AS1
SZT2
MRPL52
SNORD18A
MYLK4
ENOPH1
TUBB
TCEA1
C4ORF47
C4ORF46
PRKAR1B
SH2B1
HSPBAP1
SAR1B
MOB4
SRPK2
RAB11FIP2
RAB11FIP1
WDR90
ERVK13-1
FAM156A
CCDC114
CCDC115
DCAKD
CCDC113
CCDC110
FGL2
LEO1
METTL20
CLPTM1
METTL25
CXXC4
CDC45
MYL6B
MGRN1
LST1
MDH2
LOC100289019
SPHK2
IFIH1
IRF8
IPO11
IPO13
HMGB2
LRRC73
LOC441204
FYCO1
SPNS1
RAB2B
ZNF44
CHAF1A
ARL14
LOC550112
BIN3
BIN2
FRG1
NFX1
RGS20
MIR4530
LOC100289495
BRIX1
DCLRE1C
IL10RA
CLIP2
LRRC29
CDCA5
HOMER1
GDNF-AS1
CINP
CDC37L1
MCM10
ZNF45
CD44
CD47
UBA6
RSF1
MIR766
PSMD5-AS1
SMEK2
FGFR1OP
GMPR2
LOC100505545
SASH3
BSCL2
C3ORF58
PDLIM1
THAP3
THAP4
RAB25
PNP
CALR
MIR3153
CYB5B
FAR1
WDR70
CHID1
SPG11
WDR75
WDR74
WDR76
AAAS
SYTL3
PABPC1
LOC283710
SPRED2
SIDT2
PES1
MIR492
CHI3L2
MIR497
ARL2BP
PRPF6
ASB2
ASB3
ASTL
CHAD
RGS5
MTMR9LP
GSTA4
PLEKHH3
MR1
C7ORF55
GPER
LINC00309
CYB5D2
RELB
RELA
HDGF
PIP4K2A
ZMPSTE24
MRPL36
LOC286177
C8ORF44
CLEC17A
RFFL
MRPL38
LEFTY1
MIR4647
FAM69B
FAM69A
TBL2
TBL3
ARRDC3
RFC2
THOC5
DBI
RAB27A
HTT-AS1
KIF15
RFX5
ZNF844
CSAD
RABGAP1L
RFX3
PXN-AS1
NT5DC2
DBP
TMEM179B
CD300A
UQCRC2
PARP14
STRADB
TMEM42
CLUAP1
FOXP3
TRAPPC2
MSL1
FOXP4
DCP2
COPS2
SAA4
COPS6
COPS5
ZNF592
YTHDF2
YTHDF1
MED1
LOC115110
MITD1
ZNF594
FLJ41278
MED8
MED9
LOC643723
SUB1
ZNF608
AXDND1
CAMTA1
KXD1
CCDC90B
FAM135A
TCF7
IGF1
DPYSL2
TCF3
NCBP2-AS2
ARID2
GCK
NUDT3
NUDT6
EPS8L2
NTHL1
ZBTB34
ABTB2
ZNF445
SNCAIP
GPR107
FASTKD1
CALML6
MEF2C
NUBP1
TMEM217
CREM
TMEM214
KDM3B
TRIM3
KDM3A
COX14
S1PR1
TRIM7
NIF3L1
NUTF2
ACTA2
ANKRD13D
HFE2
WRAP53
ANKRD13A
AMPD3
RPLP2
EIF2B4
AIDA
TMC8
TEX10
ABCA7
SETD2
CARS
TXNIP
LRRC3C
MCTP1
QPRT
MLF2
NUP62
GPATCH11
RSPH1
TPM3
PRPF40B
PRPF40A
FAM177B
CIB1
FAM21B
UTP15
C4B_2
FLJ37035
HPD
KIAA1875
FBXW7
KIAA1683
ANKLE1
CLIC4
MTMR14
MTMR12
LRSAM1
NUP107
UGDH
SEPHS2
TET3
TPMT
KIAA0020
YKT6
TMEM145
TMEM143
PCIF1
SLMO2
TTC26
ATXN2L
NDOR1
BUD13
CST6
LRRC32
TCP1
PPAT
SOWAHD
MIR18A
ISY1
ZNF33A
LOC100132707
FAM117B
SNORD88C
SRRM3
MAD2L1
ST6GAL1
PCBD2
CCDC174
CHPF2
PRDX2
AGRN
CEBPZ
NFYA
AP3S1
ZMAT5
MYBL1
PITX3
MIR181D
SMARCA4
MIR4638
MIR4639
TSTD3
ZNF3
TIPIN
SDCBP2
FYN
KCMF1
ZNF8
ZNF252P
RRS1
MIR3940
RPS14P3
MYLK-AS1
OST4
ST3GAL3
ST3GAL2
ST3GAL6
ANGPTL6
NINJ1
NINJ2
C12ORF57
PDIA3P
SKIL
AP2A2
CYTH3
PBX2
PAPOLA
TJAP1
MIR4526
DPH3
CCR10
LILRB1
FGD5-AS1
DPH7
SLC16A1
SLC16A3
SMG7-AS1
NSUN4
CEP135
WIBG
C10ORF105
TUBG2
DCAF7
SEC61A2
BOLA3-AS1
DCAF8
CMKLR1
MON1A
TUFM
MSH5-SAPCD1
AKT3
DYNLL1
SND1
GLUD1P3
ZFR
RAD9A
MAMSTR
UQCRQ
TXNDC9
POLR3G
POLR3E
POLR3B
C3ORF43
UQCRH
S100PBP
TXNDC5
MIR15B
GPS1
GPS2
JOSD2
CALM3
SPG21
LOC100130075
GSDMB
MIR20A
GRAP2
PSD4
TUT1
MBNL2
CUL3
WEE2-AS1
TRIM28
RNF207
PNKP
HMGCL
CLCN2
TRIM26
PRMT1
CREB3
SLC25A6
CREB1
TRIM23
PER1
KSR1
SLC15A3
GDF15
BRD2
KAT8
DNAJA3
RBM42
PTPN18
LRRFIP2
ZNF295-AS1
FCER2
KIF5A
PTPN11
PQBP1
ARCN1
KAT7
C7ORF43
TTC17
PIH1D1
RP9P
GLT1D1
SIRT1
ZFAND3
C7ORF49
H2AFZ
CSF2RB
MRPL24
SLBP
MRPL21
MRPL20
PNRC2
GBA
DNAJC25
DNAJC24
GAB2
GAPDH
DNAJC21
MIR19A
SLC31A1
ST3GAL6-AS1
ZSCAN9
IFNGR1
ZFP91
ARHGAP4
RICTOR
LINC00935
ARHGAP1
ZSCAN2
SPATC1
PPM1D
ABCF3
CHD1L
ABCF1
MSMP
USP45
EGR3
MZB1
CCDC57
TBCD
USP40
TNK2
TMEM79
PRLH
FLJ42351
PPP6C
MAFF
DNAJB14
TMEM70
DNASE1L2
GGNBP1
GID4
CISD3
DALRD3
CISD1
PRKAB2
UMPS
SIKE1
TSHZ1
GID8
MIR4513
TMEM128
RPUSD4
ZNF580
MRPL4
TRMT13
TIPARP
MRPL3
RPUSD2
PTPN3
MIR4765
PTPN7
PTPN6
ST7-AS1
ZNF613
ATOX1
PPP1R10
SLC3A2
MAP3K5
NANOS3
PKD1L3
PSD
LRCH4
CAMKK2
LRCH3
VEGFA
MS4A14
BAG3
AGBL5
MTRF1L
SLC35B2
KMO
MYO1D
CTDP1
RPS7
RPS6
ADAMTS13
ALG10B
ARRB2
RPS2
SLC39A1
CHMP3
RPL36AL
CD79B
CD79A
CLCC1
EIF1AD
LOC100652758
SLC52A2
ATXN1L
CTPS2
MIR4659A
MIR4659B
LY6G6C
ZER1
PPAPDC1B
AKAP8L
PSMA1
CYB561A3
TMEM205
RABGAP1
TMEM208
MIR3680-2
ATAT1
SLC6A16
SRC
TSSK4
COL4A3BP
FBXO43
FBXO42
USP4
DCDC2B
PTP4A2
FBXO48
SRM
GUCD1
GALC
CS
MIR4736
CP
MIR5004
FSCN2
RMND5B
ENKD1
ERICH1-AS1
SNORD16
SNORD17
LOC399715
RPSA
RPS6KC1
TDG
LOC100133985
TAPBP
SCARNA12
MRPS14
SCARNA17
AGPAT2
AGPAT1
SCARNA14
RCSD1
ATXN1
LEAP2
TMPO
LOC729683
MIR4285
FOXO3
MIR4738
TMEM156
LRRC23
MPDU1
NIP7
PEX10
PEX13
PSMD12
PEX14
ANGEL1
PEX16
EIF1B
MIR106B
TIMM17A
GCNT1
PCYOX1
CALCOCO1
RPL27
NUF2
SLC35B3
RPL23
RPL22
ATG3
LPCAT4
EMC8
ATG7
SLC16A13
RGS3
FBXO30
LOC100133669
MRPS5
SLC35B4
DOK3
APMAP
PIGC
FLOT2
PIGG
PIGL
SERTAD2
PIGN
PIGO
TMEM194A
LINC00657
PIGV
ZUFSP
CATSPERG
TMEM72-AS1
KIAA1147
TAX1BP1
KLHL6
FAM154B
INPPL1
PPP1CA
SRRM1
LOC151484
OAZ2
OAZ1
C2ORF81
KLHL5
RDH10
RDH12
WBP2
NAB2
DEDD2
ASMTL-AS1
HAVCR2
WBP4
RGL2
MIR193A
MIR193B
NDUFAF4P1
C7ORF61
ZFAND6
ZFAND5
GHRH
FAM71B
WDR5B
CREBL2
DPH6
ZYX
MAFG
SLC39A13
SMAP2
MIR4515
HSPD1
HIF1AN
RBPJ
MED12
RSBN1
DENND3
ARHGAP22
SNRNP35
PFKL
ARHGAP27
ADH5
ARHGAP24
CREBRF
PPP1R16B
URI1
ZSCAN20
ZSCAN21
C21ORF49
BLNK
PCGF1
TDRD9
DDIT3
DDIT4
MRPS7
CD22
MIR3202-1
IFI35
CD27
IFI30
LOC100289361
WDR54
MIR3177
MIR3175
UBR3
UBR2
ATG2B
UBR4
TWF1
NKIRAS2
NKIRAS1
TWF2
MBTPS2
WDR24
PCNA-AS1
MUS81
EIF4G3
MAF1
EEF1D
SOCS2
ADAM8
SWT1
DR1
ATP6V1G2-DDX39B
CHTF8
DNAJC18
GRB7
EIF4G2
NDUFAF1
DNAJC19
FTSJD1
VPS72
TRIM38
ANXA2R
C14ORF93
HR
PTPMT1
MBOAT4
RASSF5
G6PC3
TRIM34
USHBP1
LPPR2
HCST
DBIL5P
THAP11
FAM200A
RSAD1
FAM200B
ATP5C1
CHD3
CHD2
MIR639
LRRK1
CHD9
MIR4713
MIR141
INVS
SNORA7A
MIR632
MAEA
NPC1
ZNF585B
LINC00324
NGRN
TMEM245
ERMAP
TGFB1I1
FLYWCH2
INTS9
MRPL11
RAB3GAP2
MRPL15
BHLHA15
MRPL17
MRPL18
PRKCE
RHOQ
LACE1
RNF43
C11ORF30
PRC1-AS1
ARPC4
POLR2E
RHOH
POLR2A
ZNF827
POLR2C
POLR2B
ITPR1
LINC00926
RHOF
SUV420H2
SNORA70
MPG
KDSR
USMG5
GDAP1
PRDM10
TMEM60
FAM47E
TMEM68
ERCC6L2
LOC338799
CASKIN1
AIFM2
OSER1
IL17RE
GOPC
RNF121
SGSM2
GPR137
KDM1A
PUM1
METTL21A
MIR93
ZNF627
HIST1H3E
SMC4
CIAO1
HIST1H3J
CDHR4
C14ORF169
TGFBR3L
YIPF2
PAXBP1
LMNA
NCOR1
FCER1G
DNAJC9
AURKAIP1
BTG2
FAHD1
CACNB1
RPL9
ZNF622
RPL6
LOC100131289
GPN3
RPL4
LOC407835
C12ORF10
RAP2B
ASH1L
RAP2A
TRIM37
ZFP36L1
MBD6
GGA1
GGA3
LOC100507250
PLCD3
HIST1H1D
ADO
TMEM120A
HIST1H1A
ANKZF1
PPIL1
B3GALNT2
SOS1
MIR148A
MEIG1
DAPP1
GJC2
ZNF485
PSMB9
PSMB8
PSMB7
BRE
LNP1
PSMB3
HIVEP1
HIVEP2
USP48
TMA7
LPXN
SPG7
ZNF318
CAB39
JUND
LCA5
HIST1H2AM
PNMA1
RPL3L
LOC285696
OVOL1
HIST1H2AE
HIST1H2AD
P2RX3
P2RX5
RMI1
HIST1H2AC
STX18-AS1
SNORD21
INSIG2
BCL2L13
LAMB2P1
ESCO2
ESCO1
HIGD1A
KCNK1
KCNK2
LTN1
SNORD7
CTU1
SNORD2
LETMD1
NACC2
VPS13D
ACOT13
ADRM1
SNORD18C
FAM179B
SIN3A
LOC401980
TRAF2
TRAF3
TRAF4
MIR4723
PPAN-P2RY11
SCAF11
GTF2H3
HOOK3
AP4M1
VTI1B
GTF2H4
MIR221
RTF1
ILF3-AS1
TMEM168
EVI2B
FOXN2
FOXN3
SPIB
NICN1
RPL36
RPL37
RPL34
RPL35
RPL32
GNA15
KLHDC8B
EMG1
MIR142
ATF5
ZSCAN12P1
ATF7
TBC1D10C
MIR637
ATF3
SH2B3
SMARCC2
SMARCC1
BUB1B
TMCO2
IL6ST
CCDC146
ZCCHC4
ANKIB1
PMAIP1
SRP54
UBE2J1
EEF2K
BLOC1S5
SMG6
ADD1
OARD1
ZBTB38
ALG14
COMMD6
SMG8
PPP2R4
FAM114A1
FAM114A2
NOL3
METTL12
METTL13
METTL10
MIR3960
METTL14
C2ORF91
B3GALT4
NPR1
B3GALT6
SLC38A6
SLC38A2
SRFBP1
MDFIC
PCBP1
BCAT1
PIDD
OSBPL9
IFRD1
NEUROG2
LOC648987
GBA2
UBE4B
KAZALD1
DBNL
AKAP1
SOX4
UCKL1
CD3EAP
TUBB4B
TUBB4A
MIR4505
AKAP9
LOC100506100
SNRNP25
SNRNP27
FMNL3
ZSCAN12
MIR19B1
SAP25
YBX2
ANO8
CD1C
LOC100132891
ANO6
LOC730183
CELF2
HSP90B1
POLR1A
POLR1B
POLR1C
TP73
MIR3189
MIR3188
C14ORF2
SPATA17
STIP1
C22ORF23
TMEM132A
HCG27
WDR43
YARS
WDR46
WDR48
LOC100505676
NAIF1
C19ORF35
CDC25C
ANKS3
TNFRSF8
JAK3
ATR
TBC1D24
GTF2I
C19ORF38
NR1H2
NR1H3
ALPK1
TAF6
MAPK1IP1L
CXXC5
TTC9
PHRF1
PPP1R7
SENP1
SAMM50
PPARD
ING4
DSE
CSGALNACT2
ING1
DNAJC8
CSNK1A1
MB
DNAJC7
C12ORF45
DZANK1
DNAJC2
BHLHE40
TTC31
WDFY4
WDFY1
C1ORF148
PTPRVP
ECHDC1
WDR83OS
MIR191
C5ORF28
DYNC1LI2
ACP2
ASH2L
SNIP1
GLA
SNORA78
SLC2A11
MAP3K7
MKRN1
MKRN2
SNORA68
MAP3K4
ANKRD32
KIAA0947
SNORA65
SNORA66
MIR16-2
SNORA60
SNORA61
SNORA62
SNORA63
LRIF1
NCOA1
ITPRIP
NCOA7
NCOA4
RHOG
TMEM18
POLR2H
REM2
FAM227B
ETHE1
IKBKB
CPEB4
ELL3
MINOS1
ANKRD28
SETX
NUGGC
FLJ43663
RIF1
TMEM66
GSG2
TFCP2
CMIP
C12ORF61
ZNF579
SLC27A5
JSRP1
CPEB2
PRAM1
STARD3NL
SREK1
CAPZA1
TBCK
SLC17A9
GTF2IRD1P1
IL2RG
AK3
AK2
LMO2
IL21R
TBCC
GEMIN7
SPAG16
GEMIN5
MDH1B
MIR3654
LOC100130348
SETDB2
PBRM1
CASC5
WFIKKN2
EBI3
PRKD2
PDDC1
REEP6
MYC
KRBA1
CCDC77
SLC7A7
CHMP4A
CHMP4B
NARG2
WRNIP1
ZNF497
BAD
MAZ
ZNF493
TMEM69
SH2D3C
C12ORF79
LARS2
ERH
PARM1
EIF2S2
HERPUD1
CDK19
PMPCB
PMPCA
TOB2
MIR548AV
CDK13
MLX
MIR548AR
CDK17
KLF7
KLF6
TMEM55B
GZF1
KLF1
NDNL2
TMEM222
TMEM223
PSMC2
TRA2A
N4BP3
ARFIP1
HEATR2
PTEN
C10ORF2
MDC1
KIF18A
NCR2
SLC24A1
GANC
HTATSF1P2
SFSWAP
MMP28
KLHDC7B
SEC61G
TRIP12
PASK
DEDD
MGC2752
ZC3H13
TLR8-AS1
IL3RA
ENDOD1
BTRC
NUP35
PPP1R35
FN3KRP
NCLN
MAP3K11
OGDH
ZNF546
PET100
SLC1A4
PPP3CA
APITD1-CORT
RPL11
TGM1
GRHPR
MIR4750
TGM4
IMMP2L
SMG5
IDI1
IPMK
LRRC41
MARCH7
IKBKG
LRRC47
IKBKE
MIR1244-3
TMEM185B
MIR1244-1
TMEM175
MARCH9
MARCH8
ENTHD1
RARA
IFNLR1
EIF3K
B3GNT1
RARG
SNORD12C
SNORD12B
EIF3B
SLX1B
EIF3F
EIF3G
RARS
MTMR9
FADD
ARMC10
ARMC12
TMEM104
NOL11
GINM1
LOC100128682
NABP1
CCNL1
CCNL2
HNRNPU
TSC22D1
DAAM1
TSC22D3
TSC22D2
C9ORF171
C9ORF173
SMARCAL1
FCHSD2
MTFP1
GUK1
EDEM3
NMT1
CNN1
DEXI
CCDC159
WRAP73
SNORD126
TLR10
SLC2A8
PTGES3
PTGES2
SLC2A5
SLC2A3
PLAGL2
C15ORF40
C15ORF41
CD2BP2
NFATC3
SYF2
CCL4
CCL5
FUBP1
PPFIBP2
GPR155
FAM73A
EXOSC8
MTDH
NCBP1
AP2B1
EXOSC4
EXOSC5
GFER
SAP30
TCP11L2
EXO1
EXO5
CNTROB
ATRIP
NID1
REXO1
LOC149950
PPP1R14B
SLC46A3
KIN
SNORD51
C20ORF112
FZD2
SART3
MANSC1
LOC256880
RFK
LOC100506054
MIR3190
MIR3191
MIR3192
SDSL
MIR1914
SRRT
MPZL1
SERF2-C15ORF63
LINC00690
FBRS
ATP6V0A1
DEPDC5
VPS52
ALKBH4
CSRP2BP
TOR2A
RALA
ALKBH1
RAPGEF6
TEC
TRNAU1AP
PSMB11
MRPS31
RCOR3
TTBK2
RCOR1
STXBP2
TIGD5
ADHFE1
MIR611
TIGD6
ISG20L2
PDE11A
SSSCA1-AS1
DNAJB9
SET
SNORA5A
DNAJB2
SNORA5C
SNORA5B
ZEB1-AS1
S1PR4
CFLAR
AMDHD2
AAMP
ENY2
TTC25
FANCM
DOT1L
GORASP1
DIDO1
MIR4797
EXOC2
THAP1
MIR186
HNRNPA0
TRMT1
MRPS18B
RUNX1-IT1
ELMOD3
ENO3
LOC728175
PDF
SNORA52
NPAT
SNORA57
TAOK3
MIR92A1
NR2C1
CHAMP1
LIME1
FAM65A
NOP10
ACOX1
GRIK5
UGDH-AS1
HIPK1
CDK1
NSMCE2
CDK7
CDK9
MIR222
RNF145
C1ORF234
PTK2
FAM188A
SYNRG
MGLL
MSH5
SERGEF
TMED2
LIMS1
VAV3-AS1
GNAI3
SEMA6A
RERE
CNIH2
ELAC1
ELAC2
RGL1
ATG16L1
ADCK4
SUN1
TAF5
DNAJC16
DNAJC17
DNAJC14
DNAJC12
NFKBIL1
LOC100130357
EIF5A
NFXL1
EIF2S1
ASF1B
FEM1A
KCTD21-AS1
ZGLP1
LIAS
COPE
SUPT16H
PRKCB
ATP10D
MIR5700
LOC101559451
HIST1H3C
LMAN1
HIST1H3G
HIST1H3D
LMAN2
KRIT1
FFAR3
HIST1H3H
UCP3
MDP1
DDX23
DDX21
SNORD74
DDX25
HLA-DMB
PFKFB3
FAM195A
ACKR2
ACKR3
C1ORF189
TYMP
ARID3A
TWISTNB
GPR132
C1ORF186
VCAM1
SAC3D1
FKBP14
CLLU1
ACTG1
UBE2J2
HNRNPD
AFF3
MIR5587
MIR5586
TACO1
ATF7IP
TSNAXIP1
PPIL2
PPIL3
AFF1
GGPS1
PANK3
CWC25
TMED10
MIRLET7F1
PPP1R3F
MAP3K8
OCIAD1
PNPLA2
CCDC94
TRUB2
CCDC97
SNORD47
RNPEPL1
PARD6A
CLK2P
ZNF570
ZNF571
PET117
ZNF574
ZNF576
PET112
GDPGP1
SNORD93
LOC100132078
SETDB1
TRPV3
LUC7L2
ATPAF2
ZNF207
IDH3A
MIR1244-2
SHC1
DLG1-AS1
CCDC71
CTSC
KCNAB3
KCNAB2
PPP1R37
RPL15
TMEM109
PRR14L
CHERP
C16ORF90
RPL13
FAM173A
TMEM101
FLJ44313
TMEM107
SETD4
TMEM105
ITFG2
NME7
NME1
NME2
MIR3676
LOC100507053
C17ORF80
C17ORF85
SPEN
ZCWPW1
HNRNPA2B1
PRSS22
TACC1
FLJ30403
VIPAS39
MSANTD2
EME2
TACC3
HELQ
AKNA
JRK
ERF
PICK1
LOC100506639
GSKIP
MATR3
SNORD117
FGF14-AS2
DAXX
PCNXL3
ID2
AHNAK
DCTD
VPS37C
VPS37B
VPS37A
ECH1
RRM2B
SMPD1
PNPLA4
C15ORF57
DROSHA
PNPLA8
CARD6
NOLC1
SAE1
CLUH
LYPLA1
PDCL3
CCT8
LBX2
LOC151475
LOC100507173
ATG10
STAMBPL1
UBA5
ATG14
UBA3
MINOS1-NBL1
UBA1
LOC100507463
PHF20
PHF23
FRMD3
GALNT2
C21ORF91
MIR4727
NAA15
DSCR9
FAM162A
SETD5-AS1
GNAS
ZNF134
MOGS
UBE2B
C12ORF4
UBE2F
FAM89B
SIX4
NRROS
WNT10A
GNAL
RPAIN
TOP3A
UBE2T
AGFG1
ARAP2
ASNA1
LIPT1
ARHGEF2
SEC14L1
RPL18A
ILK
RPS15A
EHMT1-IT1
BTBD19
UPF2
SRGN
CEND1
LOC389247
PHTF1
SIK1
CTDNEP1
MIR497HG
MASTL
MTG1
RAB22A
CNPY4
VCPIP1
PDCD4-AS1
NMNAT1
MORF4L1
NDUFA6
NDUFA7
NDUFA4
TEX30
EPB41L5
THRAP3
UBE2H
WAC
RABEPK
FOXO1
NDUFA9
PLEKHM3
GPR62
VPS4A
VPS4B
ADAM22
TP53
INE1
SLC43A2
GPR68
SP140L
IL19
TBL1XR1
IL10
SZRD1
IL15
C1ORF216
STX10
FARSA
GPAA1
STX16
STX18
MIR219-1
PIP4K2B
PALB2
HIST1H2AH
COLGALT2
GNS
SNORA44
ST8SIA4
SNORA42
CUTA
SNORA41
SYCE1L
PTCD2
MIR5696
LOC100130691
BIRC3
EIF5
TTF1
MOSPD3
C1ORF174
INSR
IL23R
ATP11A
AEBP2
CMAHP
RB1CC1
SPTBN4
ANKRD11
RAB30-AS1
GDF9
KLF10
KLF16
CBR4
TMEM37
CBR1
BCLAF1
DPP8
DPP9
RSBN1L-AS1
P2RX7
DPP3
MIR574
SLC44A1
CPT1C
CEP68
ZBTB7A
STK36
ZBTB7B
ANXA6
PDCD4
MIR26B
DFFA
MCM7
PCNP
IK
SASS6
MRPL39
DUSP10
DUSP13
DUSP12
SQSTM1
SAMHD1
PCAT6
SNORD44
NOC3L
PCP2
C1D
KCNK4
REC8
REV3L
COQ9
SECISBP2
NDUFS6
ISY1-RAB43
TMEM167B
LOC100506804
TOP3B
LOC441009
ILF3
ILF2
DHDDS
POC5
CTRL
ELOF1
PARN
ISL2
PARL
THAP9-AS1
SBF2-AS1
CHMP2A
DHX16
ATP9B
MDS2
MS4A7
RREB1
NHLRC2
ZNF142
MUM1
CCDC102A
DENND2D
CCDC88B
MIR7-1
RXFP4
MIR3158-1
MICAL1
LOC153684
SYCE2
ZNF784
ZNF552
LYN
KIFC1
RNASEL
WHAMM
MPEG1
BRICD5
RNASE4
C1ORF127
STK4-AS1
AP1G1
LY9
SH2D4B
FCGBP
LSG1
KCNN3
LOC654841
KCNN1
SLC35E1
SEC23IP
VPS9D1-AS1
SEMA7A
[truncated: 2,574 more rows]
