# Supplementary material for: Identifying Network Perturbation in Cancer
Source: PLoS Comput Biol. 2016 May 4;12(5):e1004888. doi: 10.1371/journal.pcbi.1004888 (PMC4856318; doi:10.1371/journal.pcbi.1004888)
Supplement: S1 File — (ZIP) [file pcbi.1004888.s001.zip › files/tf_data/GM12878_15k_enh/TBP.csv]

UBE2Q2
RNF10
RNF11
REM2
MZT2A
PMM1
FHIT
ZNF709
ZNF701
ZC3H10
ZC3H13
RNF115
ZC3H15
SPN
GRIN1
DHX8
XPC
SP1
SP2
SP3
RAB40B
KLLN
SPPL2B
NSL1
UGCG
ATP2A3
RIT1
ITGA7
CXORF40A
DENND4A
DENND4B
DENND4C
C17ORF49
PHLDA3
UFSP2
ZNF37BP
FBXL12
TIPRL
FBXL14
FBXL17
FBXL18
GHDC
KANSL1-AS1
TPRN
FAM212B
CHST7
ITGAX
BCL2A1
ITGAV
COX7C
ITGAL
FAM134C
FAM134A
TRERF1
SMAD4
AFTPH
SMAD3
MUS81
ABHD14B
FLJ16341
PLRG1
CKS1B
GATM-AS1
MIR3620
TCEA1
KDM2A
BFAR
ABCD2
CCDC116
CCDC117
CCDC114
CCDC115
CCDC113
CCDC111
LEO1
ATP1A1
MGRN1
SPHK2
IPO11
CUEDC2
CBLB
CPEB4
CPEB2
ZNF780A
FRG1
RHEBL1
IFT80
TP53TG1
LOC100289495
ATG4A
CFI
PNP
ANKFY1
TPT1-AS1
PNN
DYNLL1-AS1
SIDT1
SIDT2
SIX4
MR1
LINC00309
HMG20A
CHFR
SMDT1
RFX5
RFX7
RFX1
RFX3
APC
TMEM179B
UQCRC2
ADHFE1
GTSE1
PAPLN
ADNP
ZNF57
GGCT
DPYSL2
NCBP2-AS2
PMS2P1
PMS2P3
PMS2P4
KDM3B
ZNF114
KDM3A
NIF3L1
TMC6
APIP
EIF2B4
TMC8
EIF2B1
MAGT1
QPRT
MLF2
TMEM14A
CFLAR
LOC646719
CLIC4
NLGN2
LRSAM1
NUP107
KIAA0020
HNRNPAB
TMEM143
SF1
PKIB
API5
SECISBP2L
SOWAHD
HLA-DPA1
FAM32A
VMP1
FER1L5
ENTPD3-AS1
ZMAT2
ZMAT5
MYBL2
ZNF3
TIPIN
ZNF8
RPS14P3
MYLK-AS1
OGFR
RAC1
SBDS
VCP
AP2A1
PBX2
NSUN3
NSUN5
NSUN4
NSUN6
TARS
PAGR1
RAD9B
ERGIC2
RRP7A
ERGIC1
S100PBP
B3GAT3
LOC728537
CALM3
SPG21
CALM1
GSDMB
GSDMD
MBNL1
A1BG
OIP5
CLCN3
CLCN2
CLCN6
INO80B-WBP1
BRD8
BRD1
BRD2
DNAJA2
DNAJA3
PTPN18
LRRFIP2
PTPN12
PTPN11
MYCBP
C7ORF49
CSF2RB
MRPL24
MRPL21
MRPL22
LYRM4
GAB3
LOC100506844
SNORA81
ZSCAN9
SNORA84
SRSF4
SRSF6
SRSF1
CHD1L
MSMP
MZB1
DNAJB11
HLA-DQB1
RNF135
DNAJB14
RNF138
RNF139
CISD2
CLNS1A
GID8
ZNF581
ZNF580
TIPARP
ZNF589
ASUN
PSD
MTRF1L
MYO1G
MYO1E
MYO1C
MYO1A
CHMP3
RPL36AL
LOC100652758
PGBD3
PGBD1
SULT6B1
LY6G6C
LY6G6D
LY6G6F
ATAT1
TSSK6
SRC
TSSK4
SRF
ZNF320
SRI
SRR
LGALS9
LGALS2
AKIRIN2
AKIRIN1
EIF2AK1
EIF2AK3
TDG
HP07349
MYO19
MIR210
NMI
HILPDA
KIAA1524
LRRC23
MPDU1
LRRC29
LRRC28
SNORD45B
SNORD45A
LPCAT4
ELL
MID1IP1
PIGC
PIGF
CALCRL
PIGL
PIGO
TMEM194A
TMEM194B
PIGU
PIGV
PIGW
PIGX
TMEM72-AS1
ELAC1
ANKLE1
TAX1BP3
ANKLE2
INPPL1
SRRM1
SRRM2
CCDC174
PDK1
EBP
LNPEP
SEC61A2
MIR193A
ZFAND6
PUF60
ZFAND3
ZFAND1
SLC39A10
MIR4515
MIR4517
MIR4519
CEP120
EIF1AX
FNBP4
EIF1AD
ARHGAP22
ARHGAP21
SAP18
C21ORF49
DDIT3
DDIT4
COL19A1
MIR451A
NKRF
MIR451B
NDUFAF4
DR1
RLIM
SWT1
ASF1B
FOXM1
DNAJC19
RASSF1
PTOV1
RASSF3
FKTN
RASSF5
VMO1
LPPR2
CHD1
CHD3
CHD2
MIR639
CHD4
MIR142
MIR141
MIR636
MIR631
CAP1
MIR144
NPC1
LINC00324
TTC4
TTC1
PIKFYVE
PRKCE
DYNC1LI1
CHDH
TPRKB
ELP5
ETHE1
ABCG1
PLSCR3
PRDM10
MPI
MPZ
HIST1H3G
MCPH1
KDM1A
HIST1H3J
FCER1G
BTG2
BTG1
SRD5A1
HELLS
ZFP36L1
ZFP36L2
GGA1
GGA3
LOC100507250
TSNAXIP1
ADH5
GJC2
PSMB9
PSMB8
PSMB7
ZNF131
ZNF132
PSMB4
PSMB3
PSMB2
PSMB1
TMA7
HDHD2
RMI1
RMI2
CORO7
SNORD21
SNORD20
SNORD23
SNORD22
SNORD25
SNORD24
SNORD27
SNORD26
SNORD29
SNORD28
KCNK1
MLH1
LTN1
NACC2
ACOT13
VPS13B
MIR4727
MIR4723
CRYZ
MIR4721
TMEM160
TMEM165
EVI2B
FOXN2
REPIN1
NICN1
PMVK
GRIN2C
SH2B3
TAP2
IL6ST
SAR1B
C15ORF39
WEE1
SRFBP1
BCAT2
BCAT1
ZBTB33
AKAP3
AKAP9
OSER1-AS1
NFU1
LOC730183
HSP90B1
KRR1
MIR3189
MIR3188
FAM64A
TMEM132A
PEG10
NAIF1
H3F3B
H3F3A
CCL20
CCL22
CCL25
C19ORF38
ALPK1
MAU2
PHRF1
BRF2
DNAJC8
DNAJC9
DNAJC4
DNAJC7
DNAJC1
DNAJC2
DNAJC3
C9ORF41
GOSR2
PTPRVP
GOSR1
RRP15
RAP1A
C7ORF55-LUC7L2
SNORA68
SNORA69
ZNF837
SNORA64
SNORA65
SNORA66
SNORA67
SNORA60
SNORA61
SNORA62
SNORA63
RNF151
NUGGC
TBPL1
IL2RB
RAB33A
SLC17A9
RAB33B
SLC17A7
MDH1B
TRPV3
CHAF1A
CDK5RAP1
CHMP4A
CHMP4C
PRKCDBP
CDK19
TOB1
PMPCB
SLC37A4
TOB2
CDK12
CDK13
CDK16
CDK17
MIR548AN
GZF1
GPR128
ZNF302
P2RY8
FAM216A
MMP28
SEC61G
SEC61B
MTERFD2
MTERFD1
TFG
MIR4530
TOMM34
RND1
NCL
CTNNBIP1
TCAIM
RPL12
LRRC41
LRRC40
LRRC46
LRRC48
LOC284648
B3GNT7
B3GNT1
B3GNT8
B3GNT9
GPATCH3
GINM1
LGALS17A
TBCCD1
DAAM1
HLA-DRB1
HLA-DRB5
CCDC153
CCDC151
GUK1
WRAP73
MTCH2
TRIM3
TIAL1
PCED1A
FUBP1
YJEFN3
SAP30
TCP11L2
MANSC1
ATP6V0A1
MIR181A1HG
ATM
TBC1D5
ATR
LOC100289230
MIR611
BRIP1
PDE11A
RPL36A-HNRNPH2
HFE2
SASH3
HYPK
TTC25
PATL1
CARS
U2SURP
ENO1
ENO3
SYCP2
NPAT
TAOK2
TAOK3
ACOX1
OIP5-AS1
LOC728613
MIR3153
RABGAP1
ITGB3BP
RCSD1
ODC1
ATG16L2
BCDIN3D-AS1
ARHGDIB
NANP
NANS
KCTD21-AS1
ENDOG
EBF1
FFAR3
LMNA
FFAR1
MDP1
DDX23
DDX27
DDX25
DDX24
C1ORF189
RPL32P3
ZNF93
C1ORF186
SAC3D1
FKBP14
FKBP15
UBE2J1
FKBP11
FBXO11
TACO1
GGPS1
MIRLET7F1
SNORD48
SNORD43
SNORD47
RNPEPL1
PARD6A
SNORD44
MARCKS
ERBB2
CCDC77
SNORD42A
MIR4745
PEX26
MIR4749
CCDC78
TMEM109
HIST3H2BB
SNORD4B
SNORD4A
TMEM107
C17ORF80
C17ORF85
SPEN
ZCWPW1
CXORF56
PAIP2
LOC100506639
TIMM8B
DAXX
AHNAK
NT5E
C15ORF57
UNC50
LBX2
LOC151475
CCM2
FRMD8
IMMP1L
FRMD6
GNAS
PTCD2
PTCD3
DSCR3
GNAL
AGFG1
ASNA1
EHMT1-IT1
VPS41
DAG1
CNPY4
RPL36A
PPCDC
EPB41L2
EPB41L5
PLEKHM3
VPS4A
VPS4B
GMEB2
GMEB1
SLC43A3
C17ORF59
SETD5-AS1
RRP36
C1ORF210
C1ORF213
LATS1
PPP1R15A
CDHR2
SNORA44
SNORA45
SNORA42
SNORA43
SNORA40
SNORA41
SPDYE5
LOC100130691
SNORA48
HIST2H2BF
HIST2H2BE
ZNF816
SPTBN1
KLF13
KLF12
KLF10
KLF16
FGGY
PCNA
SLC44A1
ZBTB7B
MIR26B
PCNP
C14ORF119
PCAT6
C1D
NDUFS1
REC8
NDUFS3
COQ9
NDUFS6
ISY1-RAB43
COQ5
LOC100506804
LOC441009
COQ3
ILF2
LSM12
CHMP2A
FAM24B-CUZD1
DENND2D
WWC3
WHSC1L1
GPR107
GPR108
BRICD5
C21ORF2
UBE2G1
STK4-AS1
SAFB
ZNF366
LOC654841
LOC401463
HTT-AS1
H2AFV
H2AFX
LOC100216545
TMEM189-UBE2V1
RNF6
RNF7
RNF4
RNF5
H2AFJ
MIR5680
PPP1R21
CLTC
LRRC61
NGLY1
ADRBK2
NMD3
EPM2A
FAS-AS1
FAM118A
FAM118B
RECQL
MAP7D1
ACTR8
ACTR5
ACTR3
MALSU1
RECQL5
GPANK1
WBSCR22
CNR1
FOXP4
POLDIP3
POLDIP2
LOC606724
C22ORF15
ANKS1A
PPOX
SPERT
ACTRT3
PITPNM1
CDIPT-AS1
LOC730227
CPNE8
CPNE3
CPNE1
RAB4B-EGLN2
U2AF1L4
GDE1
SNRPB
SNRPA
SNRPG
SNRPE
ZDHHC14
ZDHHC16
ZDHHC12
PRKAG1
PRKAG2
HIPK1
DUSP22
LARP4
LOC100507217
DDX49
ZNF174
ZNF175
DDX42
DDX47
LMLN
PTEN
CDKN1B
CDKN1A
UBE2D3
UBE2D1
SNORD65
SNORD66
SNORD61
SETBP1
SNORD63
SAMSN1
SNORD69
SNORD68
SAP130
STX10
APOM
BLZF1
FIS1
FAM104A
CCDC51
FOXJ2
FOXJ3
SNORD91B
SNORD91A
CCDC58
CCDC59
TMEM128
MIR4765
STX18
NUFIP2
NUFIP1
RPL13AP5
C17ORF66
LOC654433
FBXO34
SLC35B3
SLC35B2
FBXO30
FBXO31
FBXO33
FBXO38
MBOAT7
MBOAT4
HINT1
HINT3
UNC79
CDC37
S100A9
ZFX-AS1
BIRC6
PTTG1
BRWD1
SEC22C
LONRF1
JARID2
EIF5
APBA3
ATP11B
MORC3
RB1CC1
CCNA2
VPS25
ATP13A1
VPS29
SSUH2
SKA1
SKA3
LRRIQ3
MEF2D
ADAT3
ADAT2
E2F3
C1ORF234
ACBD3
ACBD6
ACBD5
ACBD4
PPP1R13L
EEF2
SNORA20
SNORA21
SNORA22
SNORA24
SNORA25
SNORA26
SNORA27
SNORA28
SNORA29
TIGIT
IZUMO4
WNT10A
FAM168A
GNG13
TEX14
IFITM3
IFITM1
IFITM5
EIF2B2
DFFA
SEC24D
REV3L
SEC24A
SEC24C
SEC24B
RNF19B
RNF19A
PYY
MIR423
IPP
MRPL40
MRPL47
MRPL46
TRIP4
MRPL48
ZNF699
POM121C
ZNF691
ZNF692
ZNF696
ARFGAP2
UNC93B1
ATP7A
LAMB4
CYSLTR1
NEK6
NEK4
COPZ2
BMF
NEK1
U2AF1
NEK8
NEK9
SNORD58A
SNORD58C
SNORD58B
DHPS
ZZZ3
C1ORF35
RSPH9
MIR933
SHF
CCDC9
MTHFD2
TBP
NUDCD2
NUDCD1
C10ORF128
IFI27L1
GMNN
SAMD4B
MPLKIP
TIMMDC1
SLX4
AZI2
LOC100287015
ZNF436
ZNF346
ZNF345
ZNF432
RPS27A
RALGDS
NUDT13
NUTM1
NUDT19
IFI6
RSRC2
STX5
STX6
LAGE3
LOC400684
KIAA0232
ECE2
ECE1
DRG2
ARHGAP42
CLIC1
EVC2
PCBP1-AS1
AURKB
SPTY2D1-AS1
TXLNB
HEIH
TBC1D22A
LOC648987
NKTR
PITPNC1
KCNIP2-AS1
ACADVL
RAB4B
MIR659
MIR658
KIF2A
KIF2C
IL12RB1
LOC728431
ATP6AP2
BRCA1
ZNRD1-AS1
DMAP1
ACOT8
RBBP9
ADCY7
KIF24
MAATS1
RBBP6
RBBP5
KIF22
RAB42
SARNP
MIR3155A
FAM208A
SKAP2
PTPLAD1
XRCC2
PITPNA
XRCC6
MEIS2
NARR
TFRC
NARF
GSPT2
DNAJC25-GNG10
RSL1D1
PAPD7
AMN1
LMNB1
CAAP1
MRPS27
MRPS25
MRPS22
MRPS23
PPP2R5D
PPP2R5E
PPP2R5A
PPP2R5C
LCMT2
NAMPT
PRORSD1P
SNORD87
SNORD86
SNORD84
SNORD82
SNORD81
SNORD80
JMJD6
ZHX2
ZHX3
JMJD8
FTL
CCDC38
SLFN14
PAFAH2
SLFN12
SLFN13
APPL1
ZNF789
MEMO1
LOC100506548
CAPN15
SPDL1
CAPN10
COX7B
SIGMAR1
SARS2
NECAP1
CYFIP2
HYI
THUMPD1
THUMPD3
KYNU
MLLT6
UVRAG
NUP188
COPG1
ZNHIT3
ZNHIT2
ZNHIT6
GTPBP4
GTPBP1
GTPBP3
GTPBP2
BPNT1
OR7G3
KLHL24
PLK3
CLMN
PLK4
C8ORF76
LYRM7
LRFN4
OAS1
OAS2
TTYH2
CSNK1G3
CSNK1G1
PCGF1
FAM76B
FAM76A
PCGF2
MAGED1
AUNIP
EXD2
EXD1
ELP6
LIPE-AS1
ELP3
ELP2
CCDC87
NUDT16L1
SPRYD4
LY75-CD302
FBXL6
KLHDC3
ST3GAL6
MIR223
GAS5
ASXL1
POLK
ZBTB38
LINC00441
NEUROG2
GBA2
ZBTB32
ZBTB37
SMC1A
TMEM91
SGTA
GBAS
TRIM41
PEX1
PEX3
ZNF564
PEX6
NRD1
LOC100270804
C11ORF48
RINL
ATP5H
ATP5O
ATP5L
ATP5B
GNAI2
GNAI3
KATNBL1
MPZL1
AURKAIP1
HLA-L
CITED2
PFDN2
POMP
PFDN6
MTHFR
PHF21A
HIRA
RIN1
WWOX
RPS13
RPS12
RPS11
RPS10
RPS16
RPS14
SLC16A5
RPS19
RPS18
RIPK1
OR1F1
FOXD2-AS1
ZNF416
TSSC4
ZNF414
TSSC1
RRAGA
RRAGC
GLIPR1
SSSCA1
PTPRU
TINF2
MON1A
PTPRA
PVRIG
IFT20
LOC731424
GAPVD1
CMC1
N6AMT2
RNASEH1
MON2
OCSTAMP
LINC00630
TRIOBP
LINC00634
LINC00638
LOC646329
RMRP
LOC284551
HMGN5
HMGN4
HMGN1
MX2
RC3H2
CRIPT
IFIT5
IFIT3
MIR3064
ISG15
MAP1LC3B
GDI2
ARL5A
CBY1
ARL5B
SNORD101
ERLIN1
ERLIN2
HIST1H2BE
LOC100130075
WDR34
WDR37
HIST1H2BG
WDR33
EIF4A1
EIF4A3
EIF4A2
ABHD17A
TLE3
PAG1
TLE4
LINC00857
LINC00854
ZNF816-ZNF321P
IQCH-AS1
PKLR
COX5B
TFPT
SERF2
LOC254896
TM9SF1
TM9SF2
NAT1
NAT6
C5ORF54
C5ORF51
FAIM3
MEPCE
KIAA2026
COX5A
TMEM259
KCNC3
TMEM256
TMEM251
MFSD6L
CPSF7
CPSF2
CPSF1
LOC257358
MAD1L1
ACAA1
HTT
APOBR
ZFP91-CNTF
SIPA1L3
TTLL5
LTBP3
ARIH1
SEC23B
PSIMCT-1
SUFU
APC2
SLC35F5
SLC35F2
MBD5
MBD6
MBD3
SUPV3L1
CMTM1
FAM126B
TRMT112
MPC2
COL11A2
TSPAN10
TSPAN17
REXO1
REXO4
SLC25A19
SLC15A3
SLC25A16
SLC25A11
SLC25A10
CCDC15
CCDC12
CCDC13
CCDC18
CCDC19
TMUB2
SYNCRIP
GNG5
GNG2
GNG3
MIR155
ENTPD1-AS1
NOA1
ALG9
FUS
ALG2
ALG3
ALG1
FUZ
ALG5
SMARCE1
PDXP
COX6B1
STAM
TTLL3
RAB11A
RAB11B
LINC00339
SMYD4
SMYD1
IRF3
IRF2
IRF1
RDM1
IRF5
IRF4
IRF9
IRF8
FAM78B
LY75
SNX29
SNX22
CLK1
CLK2
CLK3
CLK4
SPATA5L1
C3ORF83
ZBTB11
LOC90784
TMEM150A
TMEM150B
MTO1
DDX19A
DDX19B
CRAT
KLHL12
LYSMD4
APOBEC3A_B
MTOR
UNG
UNK
MIR20A
TRIT1
OMG
ITK
CNBD2
NRF1
NAGPA
IGIP
LOC100133985
C11ORF68
C11ORF65
ZNF200
SERTAD1
SNHG17
SERTAD3
SNHG11
SNHG10
SNHG12
BID
LOC100130987
HEMK1
MIR642A
ERCC6-PGBD3
CYBB
CYBA
CYB561D2
PHYH
ZNF461
ABCF1
AZIN1
LCA5
ZNF655
MCU
TCTEX1D4
CRLF2
HSF4
PRPF4B
N4BP2L1
RAPGEF6
N4BP2L2
RAPGEF1
RLN3
MIR1292
ZNF383
POC1B
PARK7
RORA
MST1P2
ZNF473
MDM1
MDM2
MDM4
SNRPD1
SFI1
LOC100132352
LOC100132356
MIR5196
KPNA6
KPNA5
KPNA4
KPNA3
KIN
RBM26-AS1
SYNGR2
IFT46
NOP14-AS1
FRS3
MIR92A1
TNFRSF17
TNFRSF14
CRK
C6ORF120
TNFRSF19
GLDC
TOR1B
SNORA80B
B4GALT4
B4GALT7
B4GALT6
SGOL1
SGOL2
MAP1LC3B2
TNFRSF1B
LGMN
FAM174A
DOHH
ARNTL2
ADIPOR2
C20ORF196
FOSL2
RPPH1
MNF1
NDUFA13
CD69
CD68
TPD52L2
EFCAB11
EFCAB12
WDR12
GABPA
LMF2
USP9X
ZMYND15
ZMYND12
WASL
ZMYND10
CGGBP1
MAD2L1BP
HSPB6
DGKZ
PKN1
PKN2
HSPB9
RHOBTB3
INO80E
INO80B
C1ORF101
C1ORF106
C1ORF109
MIR564
CMPK1
NGDN
ERBB2IP
LOC100379224
AGBL5
NDUFA6-AS1
LDLRAD4
PBXIP1
LIG4
LIG3
IREB2
ISCU
EHBP1L1
FNTA
UMODL1
KCTD13
KCTD10
ADORA2A-AS1
ZKSCAN1
ZKSCAN3
ZKSCAN2
ZKSCAN5
ZKSCAN4
ZKSCAN8
UFL1
KIAA1407
SLC25A35
SLC25A36
SLC25A32
LOC645513
TUBA1C
TMEM189
FAM102B
MIR3928
FAM102A
PALB2
CTPS2
TAF7
TAF6
TAF5
TAF4
TAF2
TAF1
PCID2
TAF9
TAF8
TSPAN31
AIF1
ALAD
ZER1
CCNG1
CCNG2
C4ORF33
NPLOC4
C8ORF31
C8ORF37
FNIP1
PSMA3
MIR4657
MIR4651
AP2M1
PSMA6
PDCD4
PDCD1
PRUNE
LOC100128164
PBLD
VPS26A
VPS26B
SMU1
SREBF2
SREBF1
CIC
KARS
SSRP1
TMEM27
NEMF
TAF6L
LOC100506083
TATDN2
RPIA
MTA2
LRP10
MIR484
MTAP
DOC2GP
BBS9
SEC22B
SEC22A
LOC339807
LOC339803
AGL
AGA
PDCD11
ATPIF1
FLJ12825
LOC100130476
PIK3CA
PPP4C
PIK3CG
ZSWIM7
ZSWIM3
TMEM57
ZSWIM8
DIMT1
IQCB1
POLR3GL
TRAFD1
LOC399715
PRRG4
ZNF674
ZNF672
ZNF671
PARP16
PARP14
PARP15
KTI12
PARP11
ACLY
MAK
EVL
CSDE1
BACH1
WSB2
MPV17
ANAPC1
ANAPC2
ANAPC5
ANAPC7
RPS6KA1
RPS6KA5
PISD
PSMD12
UTP23
UTP20
TMEM198B
GANAB
VAPB
VAPA
NPHP4
LOC100506714
LOC100506713
PCOLCE-AS1
ARF6
ARF4
PRADC1
MYLK4
TRMT44
IRF7
LINC00673
MOB4
RAB11FIP2
RAB11FIP1
METTL20
METTL25
MYL6B
IFIH1
HMGB2
HMGB1
CHP1
FYCO1
SPNS1
ARL10
ARL15
ARL14
LOC550112
PEX13
PEX12
PEX14
CLIP2
CLIP1
ETNK1
MNDA
CDC37L1
CD48
CD44
CD40
PSMD5-AS1
FPGS
MAF1
EIF4E2
CALR
ACTR1B
ACTR1A
WDR70
WDR75
WDR74
WDR77
WDR76
LINC00893
LINC00894
PPP2R3C
NQO2
RIBC1
PRPF8
SFMBT2
PRPF4
PRPF6
TPCN1
PCF11
ZFP64
PIP4K2A
PIP4K2B
PPP1R3F
C5ORF15
ARL14EP
RFFL
LEFTY1
EGOT
FAM120AOS
RAB27A
C1ORF123
SH3BP5
RABGAP1L
MIR545
STRADA
STRADB
KIF11
FAM122A
NUBPL
LOC115110
CEP97
CEP95
SUB1
CBX3
PIGG
AXDND1
ARID2
FASTKD5
ZBTB17
GLYCTK
COX18
PFN1
PIGS
TMEM217
CREM
COX11
TMEM219
GAS2
TRIM5
TRIM4
COX16
COX17
ANKRD13D
WRAP53
ANKRD13A
AIDA
TMSB10
PPA1
MCTP1
MCTP2
CYB5D1
BET1
NUP62
C12ORF76
TPM4
TPM3
ETF1
FBXW9
WDR25
SIPA1
FBXW2
FBXW7
KIAA1683
ETFB
SMNDC1
YKT6
LOC100505876
PCIF1
NDOR1
PPAN
PPAT
BABAM1
LOC100132707
SNORD88B
SNORD88C
KLHL11
DCXR
LYSMD1
AGRN
NFYA
RABL6
SMARCA2
MIR4638
MIR4639
FYN
MIR3945
MIR3944
OST4
CCT6B
RUFY1
RUFY3
OLA1
DPH3
MYH7B
TRIM69
WIBG
LINC00240
ACSM3
LINC00426
THRA
TAF4B
CUL9
EIF4ENIF1
CUL7
CUL2
CUL3
TRIM28
PNKP
TRIM25
TRIM26
TRIM27
CREB3
TRIM21
CREB1
TRIM23
PER1
GNPAT
TRPT1
KAT8
ZNF295-AS1
FCER2
ZFAND5
ARCN1
NKAP
PPDPF
PNRC1
PNRC2
GBA
DNAJC25
DNAJC24
GAPDH
C11ORF24
LINC00938
DTD2
ARHGAP9
ARHGAP4
ICOSLG
LINC00935
ARHGAP1
LINC00936
KIF9
TMEM79
PRLH
PPP6C
ANXA11
AATF
MIR4513
CCT6P1
RPUSD4
MRPL4
MRPL2
MRPL3
RPUSD2
RPUSD3
ZNF611
ZNF614
ZNF619
MOK
HIST2H3D
EIF4EBP2
RPS2P32
MOG
BAG2
BAG3
BAG1
BAG6
YBEY
KMO
RTKN
MEOX1
CD79A
ATXN1L
GMFG
CBLN3
UTP11L
CYB561A3
SNORD50A
SNORD50B
FSCN2
FSCN1
MYL12B
C9ORF37
RILPL2
TMPO
VARS
MIR4280
SMCR8
HIST4H4
CALCOCO1
TGOLN2
RGS5
LOC100133669
PLAG1
RGS9
APMAP
PEAK1
MIR548Z
LINC00657
LINC00652
MIR548C
CATSPERD
ARAP2
C2ORF81
RDH10
RDH12
KANK1
NAB2
DEDD2
MGARP
WDR5B
CDK2AP1
CDK2AP2
MIR574
HSP90AB1
PTP4A2
ZSCAN25
ZSCAN26
ZSCAN20
ZSCAN21
TDRD3
CD22
TDRD1
IFI35
CD27
ABHD8
ABHD2
PA2G4
ABHD4
NKIRAS2
NKIRAS1
WDR54
SOCS3
FTSJD2
EIF4G1
GRB2
BCL2L2-PABPN1
HOXC4
CD151
HCST
FAM200A
FAM200B
LSM5
C5ORF34
POLR2E
C1ORF148
MFSD7
POLR2B
THOP1
POLR2K
TLK1
GTF3A
OSER1
ASCC1
DDA1
FAM120B
MAPK13
SHKBP1
CACNB1
RTN2
PCM1
DHCR24
ASH1L
HIST1H1T
USO1
PLCD3
HIST1H1D
HIST1H1E
HIST1H1A
HIST1H1B
HIST1H1C
ANKZF1
ITFG3
SOS1
TACC1
TACC3
JDP2
TMEM238
TMEM234
MRTO4
KIF20B
TMEM230
TMEM232
LPXN
CAB39
RPL3L
ANKHD1
GNAT2
C6ORF226
BCL2L13
ESCO2
ESCO1
SNORA16A
NUP43
ZNF555
ZNF552
SIN3A
ATP5C1
OR2AT4
GTF2H1
GTF2H4
TVP23A
MIR638
RPL26L1
RPL39
RPL36
RPL37
RPL34
SAP30L-AS1
RPL32
TARBP2
ATF5
ATF4
ATF6
ATF1
ATF3
ATF2
SMARCC2
SMARCC1
TMCO1
SUMO2
ANKIB1
MORF4L2-AS1
CRLF3
EEF2K
BLOC1S6
[truncated: 4,262 more rows]
