# Supplementary material for: Identifying Network Perturbation in Cancer
Source: PLoS Comput Biol. 2016 May 4;12(5):e1004888. doi: 10.1371/journal.pcbi.1004888 (PMC4856318; doi:10.1371/journal.pcbi.1004888)
Supplement: S1 File — (ZIP) [file pcbi.1004888.s001.zip › files/tf_data/GM12878_15k_enh/USF1.csv]

UBE2Q1
RNF14
UBE2Q2
HIST1H4G
NCBP1
HIST1H4E
HIST1H4B
LOC100130872
FTSJ2
HIST1H4I
WDR90
PROCA1
AGA
NELFE
LAPTM5
SCFD2
PMM2
ATPIF1
FASN
SQLE
KIAA0907
ESPN
HSPBAP1
PPP4C
HIST1H4D
ZNF706
SLC25A6
DBR1
ZSWIM4
HRSP12
ZSWIM7
SPTLC2
TXNDC11
TMEM59
ZC3H18
SCLY
ZSWIM8
C2CD2
OSGEP
NSRP1
MCM3AP-AS1
SP1
MUC1
SPPL3
GOLIM4
NUP50
TAGLN
PSMA4
RAB40C
MYL12B
TRAPPC9
TRAPPC8
HNRNPDL
PARP16
MAX
TRAPPC3
MAZ
RPS24
RNASEH2B-AS1
PARP10
PHKG2
PHKG1
ACLY
NTHL1
NSL1
PLEKHF2
C19ORF52
ALDH3A2
PNISR
ITGA7
MFSD11
GTF3C2
MFSD12
DOLPP1
GTF3C4
C17ORF49
UFSP1
VPREB3
SCARNA13
XPO5
XPO6
LOC400958
BACH1
DGAT2
FBXL13
FBXL12
TIPRL
FBXL14
FBXL17
TTL
FBXL19
GHDC
KANSL1-AS1
XPOT
TPRN
DNASE1L1
HAMP
DNASE1L3
FAM212B
C2ORF49
ANAPC1
FLJ12825
ANAPC2
ANAPC5
C2ORF43
C2ORF42
KCNH4
RPS6KA3
RPS6KA5
BCL2A1
PISD
SFT2D2
SFT2D1
PSMD11
TOP1
PPTC7
LOC285484
GIT1
UTP20
SERBP1
TMEM199
RTFDC1
ZNF296
FAM134C
FOXC2
FAM134A
ZNF292
NUP133
LIN37
SMAD7
AFTPH
SMAD3
NDUFAF5
MUS81
AMMECR1L
NDUFAF3
NPHP4
MIOS
ABCB6
LOC100506714
IGF2R
MIR4712
LOC100506710
MIR4710
ABHD14B
ZC3H10
ARF1
CYFIP2
ARF6
ARF4
DNALI1
GALNT2
ELMSAN1
LOC100130557
AP3D1
GATM-AS1
DIP2B
TUG1
MIR3620
MRPL52
SPTLC1
TCEA2
FLJ30679
SUGT1P3
ZSCAN12P1
NOL8
CHTF18
SH2B1
RNASEH2A
SAR1B
MOB4
C1QTNF9B-AS1
NIPSNAP1
KDM2B
AGAP11
IRF5
CCDC116
CCDC114
CCDC115
CCDC113
CCDC110
CCDC111
ATP1A1
MGRN1
IRF9
FASTK
CDC42
LOC100289019
IPO11
MED31
IPO13
HMGB2
NADSYN1
B4GALT1
RBMXL1
FIZ1
GCHFR
XXYLT1-AS2
RGS20
RHEBL1
MIR4530
EEA1
RDH5
DCLRE1C
CDCA2
CDCA3
ETNK1
CLIP4
HOMER1
FIP1L1
CDCA8
MIR4736
GRINA
APBB1IP
LOC338799
MCM10
MAPK8
CD46
LOC728431
ATG4C
PRICKLE3
FGFR1OP
VMA21
SASH3
RAB21
EIF4E2
RAB24
THAP5
THAP6
CFI
RAB28
PNP
CALR
MIR3153
SLC39A8
ACTR1A
SYBU
ATP6V0E1
ATP6V0E2
SPG11
WDR75
WDR74
WDR77
TRIM11
SYTL3
PPP2R3B
GCLC
VIMP
SFMBT1
SFMBT2
CHI3L2
HDAC5
PRPF3
ARL2BP
PRPF6
ASB2
ASTL
ASB7
MTMR9LP
GK
CLOCK
PLEKHH3
MR1
C7ORF55
GSTTP2
THEMIS2
RELB
RELA
HDGF
ZFP62
HMG20B
ZPBP2
MRPL36
MRPL37
MRPL34
MRPL30
CLEC17A
RGS3
CHM
MRPL38
MRPL39
FAM69A
RINT1
LOC283710
TBL3
ARRDC2
PDE8A
DBI
NUDT9P1
C1ORF122
MANBA
KIF15
CCNG2
ZNF844
RFX1
RHBDL1
SNN
ELK1
C6ORF52
DBP
TAF5L
UQCRC2
PAK1
TMEM43
TMEM42
RECQL5
HMHB1
MBTD1
RCCD1
MSL1
MSL2
ELK2AP
PGAM1
KHDRBS1
GGCT
PPOX
YTHDF1
LOC115110
MITD1
ZNF594
ZNF598
LMLN
CEP95
SCAP
PTEN
MXD3
ZNF608
CALHM2
MUTYH
LCN15
CAMTA1
POP7
SDF2L1
FDFT1
ENC1
FOXRED1
DPYSL2
TCF3
NCBP2-AS2
MED28
ARID2
ZBTB49
LOC90784
EPS8L2
PIGP
PROZ
PMS2P1
PMS2P4
PRR7-AS1
COX18
TRIM8
PFN2
LINC00657
TMEM217
ZNF770
MEF2D
KDM3B
ZNF114
KDM3A
GAS5
SNORA5C
MDN1
ANKRD13D
FAM168B
POTEKP
ANKRD13A
AMPD2
EIF2B4
AIDA
TMC8
EIF2B3
EIF2B1
C12ORF73
MAGT1
PPA1
TXNIP
LRRC3C
C18ORF8
WDR26
CATSPERG
TMEM14C
TMEM14B
CFLAR
C17ORF105
SH3D21
ETF1
CIB1
FAM21B
UTP15
C4B_2
MIR548K
FBXW4
FBXW5
AAMP
VWA8-AS1
PHACTR4
CLIC4
MTMR14
HYPK
MTMR10
SMNDC1
SEPHS2
TET2
UPP1
UBE2D3
TMEM147
TMEM145
HPD
GPSM3
ZNRD1-AS1
ATXN2L
NDOR1
LRFN4
PPAN
LRRC34
YOD1
LY6G5B
LINC-ROR
SNORD66
SNORD76
FAM166A
F2RL3
FAM117A
FAM117B
SNORD88C
XAB2
METTL1
ATP6V0B
MAD2L1
ST6GAL1
PRDX6
CHPF2
PRDX4
ENTPD3-AS1
PRDX1
SNORA36A
ZMAT3
AP3S1
TSNAX-DISC1
MYBL1
NR1D1
NR1D2
MYBL2
SMARCA4
FAM90A1
CCDC168
NPTN
ZNF3
PACRGL
MIR4633
FYN
C12ORF56
MIR3940
TOR1A
OST4
CCT6A
OGFR
EPM2AIP1
ST3GAL3
CHCHD2
RAC2
RUFY1
CTNNB1
GALNS
PI4K2B
NDUFB2-AS1
NLE1
CPLX3
OLA1
AP2A2
CYTH3
GMPPB
PBX2
SNORA74A
MIR4526
MIR4521
MIR4522
LOC100128568
SLC16A1
SLC16A3
RNF34
NSUN6
ARHGAP30
SCARNA15
DCAF5
BCKDHA
WIPF2
PTCH1
MON1A
PAGR1
ZSCAN30
LAMP1
CKB
ZFR
RAD9A
RRP7A
MAMSTR
CD37
TXNDC9
CMC1
POLR3B
POLR3C
UQCRH
POLR3A
B3GAT3
GPS2
GPAM
DCK
SPG21
SNORA55
GSDMB
LINC00426
TAF4B
CUL9
TUT1
ATP6V0D1
CUL7
CUL3
FLCN
BMP8B
PNKP
R3HDM4
TRIM25
SLC25A1
PSMG3
R3HDM1
SLC25A5
PER1
PNKD
SLC15A3
TRPT1
BRD2
KAT8
SETD1A
RBM42
PTPN18
ZNF295-AS1
RBM47
MIR155
KIF5B
MIR150
MIR623
MASP2
KAT7
LYAR
CSF2RB
MRPL24
SLBP
MRPL21
PNRC2
MRPL22
STX16-NPEPL1
GAB3
DNAJC21
TSSC4
FOXJ3
ZSCAN9
SNORA84
ZFP91
ARHGAP4
CMIP
HSPE1-MOB4
ARHGAP1
SUCO
ZSCAN2
IARS2
USP49
USP48
PPM1A
SRSF2
EGR2
EGR3
MZB1
ZFP36
TMEM79
DNAJB11
PPP6C
ENOSF1
DNAJB14
TMEM71
CHEK2
CISD3
DALRD3
UMPS
CEP128
CDK7
CCT6P1
PAX5
ZNF580
MRPL4
C14ORF159
MRPL2
RPUSD1
RPUSD2
ZNF586
SCRN1
ZFAT
PTPN6
PPP1R11
METTL25
SRP54
SLC3A2
KLHL32
AHCYL2
SUZ12P1
PSD
TPRG1L
C10ORF99
EIF4EBP3
MS4A14
GRK4
TMEM116
EPG5
PTDSS1
AGBL5
BAG6
BAG4
MYO1G
CTDP1
RPS7
GRN
ADAMTS13
IGIP
ARRB2
MIR4456
SLC39A1
VDAC2
KIAA0391
CD79B
CHMP5
DENND6A
CAPN7
ATXN1L
PGBD3
DHX58
LGALSL
GMFG
ZER1
CBLN3
UTP11L
NAPA-AS1
AKAP8L
TMEM206
PSMA5
C2
ZNF106
ATAT1
SLC6A16
GALT
HMGCS1
NEMF
TSSK3
ZNF322
SF3B1
FAM214B
SRI
C17ORF62
SRM
GALE
MIR5001
MIR5004
FSCN2
NRBF2
BLOC1S4
RRAGD
SNORD17
SNORD10
LOC399715
RPSA
SEPT11
TDG
SNORD19
TAPBP
AGPAT6
BNIP1
ANKRA2
AGPAT3
SCARNA16
AGPAT1
SCARNA18
BLOC1S3
PAIP2
FOXO3
MIR4738
LRRC25
LRRC23
MPDU1
KIAA1033
RNU6-71P
PEX10
RILPL2
PEX14
GCDH
SMCR7
EIF1B
MIR106B
TIMM17A
MIR4645
RPL24
CALCOCO2
NUF2
FRAT2
RPL23
RGS5
SLC16A13
ATG5
LOC100133669
MID1IP1
PIGA
GIT2
PIGG
PIGL
PIGO
TMEM194A
PIGR
PIGS
WRAP53
MIR548C
CATSPERD
KIAA1143
RMND1
ANKLE2
ARAP1
PPP1CA
SRRM1
SNORA11B
OAZ2
ABHD8
OAZ1
C2ORF81
RAD54L
PDK3
PDK2
EBP
WBP2
DEDD2
SEC61A1
SEC61A2
FXYD4
RGL2
MIR193A
IFNLR1
SRP9
C7ORF61
PUF60
ZFAND3
WDR5B
PRR7
CDK2AP1
CDK2AP2
MAFG
SLC39A13
MIR4513
SLC39A11
SLC39A14
DVL3
MIR4519
CEP120
CLEC16A
EIF1AD
SNRNP35
PFKL
ABHD4
ARHGAP25
PTP4A2
CREBRF
BLNK
DDIT3
DDIT4
SUZ12
FAM76B
TDRD3
IFI35
ADORA3
MRPS2
IFI30
LOC100289361
AP3M2
MYSM1
MIR3178
PELP1
UBR5
SOCS5
NKIRAS1
WDR54
SOCS1
SRPR
PCNA-AS1
KIAA0586
PPP2CA
ACSL3
EIF4G1
GPR4
GRB2
CHTF8
GRB7
MAF1
FOXM1
CYTIP
EEF1D
VPS72
TRIM39
C14ORF93
HR
PCM1
PTPMT1
RPL5
RASSF5
HOXC4
G6PC3
TMEM120A
FTCDNL1
LOC283693
SSU72
HCST
CHD3
JMY
MIR639
CHD4
CHD9
MIR142
MIR141
MIR636
MNT
PKLR
ABHD13
LINC00327
TGFB1I1
FLYWCH2
MFSD3
PKN2
MRPL10
HMBS
TTC1
MRPL15
TTC3
PIKFYVE
CDC25C
RNF44
C11ORF30
RNF41
RNF40
POLR2E
ZNF821
POLR2B
SNORA76
EFHC1
THOP1
RHOG
STC2
SNORA70
MPG
PRDM15
LRIG3
FAM47E
TMEM68
SKIDA1
AIFM2
BATF3
MPZ
IL17RB
DDA1
HIST1H3G
KDM1A
GRPEL2
GAMT
MIR93
SLK
HMHA1
MAPK12
TGFBR3L
FAM86JP
HIST1H3H
NCOR1
ZNF628
OGFOD2
HIST2H2AB
RPL6
TEC
TEF
RASSF1
NEURL2
LOC100131289
GPN3
GPN2
CLHC1
TMEM30A
SRD5A1
RASSF3
RAP2A
SIAH1
LOC440028
TOE1
LOC101559451
MBD6
CTRB2
CLPTM1L
GGA2
USO1
ADO
HIST1H1A
FHOD1
COMMD3-BMI1
ANKZF1
ITFG3
B3GALNT2
MIR148A
MEIG1
TACC3
TMEM238
PSMB9
PSMB8
ZNF131
ZNF132
TMEM231
HIVEP1
HIVEP2
TMEM232
EOGT
LPXN
ZNF318
PTP4A3
MIR3680-2
PRKXP1
RPL3L
HIST1H2AI
HIST1H2AH
ANKHD1
GNAT2
P2RX7
STX18-AS1
SNORD21
SNORD20
SNORD22
SNORD25
SNORD24
SNORD27
JPX
HADHB
SNORD28
ESCO1
SNORA16A
MLH1
LTN1
SNORD6
SNORD7
SNORD5
ZNF551
NACC2
NACC1
FAM179B
VPS13B
TRAF1
MIR3689D1
TRAF3
TRAF4
RMDN3
PPAN-P2RY11
SCAF11
SNORA75
AP4M1
GPR132
GTF2H5
GTF2H4
LRRC56
TMEM169
LRRC58
LRRC59
COX7A2L
PCDH8
SCAF4
RPL36
TAB1
PTGES2-AS1
TARBP2
PIF1
GNA13
EMG1
BRCA2
IL3RA
BAP1
SDHB
TBC1D10C
SDHD
ATF3
SH2B3
HSF1
TAP2
PPAP2C
PRKAR1B
SUMO3
TRMT44
KBTBD8
CCDC148
EEF2K
COMMD8
SDF4
SMG1
DLG4
BLOC1S1
CDC73
COMMD2
COMMD3
COMMD1
COMMD6
MIB1
TOR3A
LMBRD2
METTL10
HIST1H3F
CDKN2AIP
ZMYM3
B3GALT6
SLC38A1
SLC38A2
CAMK2D
SLC45A4
PCBP1
RAB11FIP1
TACO1
OSBPL8
OSBPL9
STK4
MACROD1
OSBPL2
TMEM184A
OSBPL7
MIR4781
UBE4B
AKAP1
AKAP2
VPS9D1-AS1
CD3EAP
TUBB4B
HCN3
MIR4505
AKAP8
AKAP9
POLH
SNRNP25
ARHGAP12
YBX1
YBX2
RLF
CD1C
LOC100132891
RRP1B
ANO6
RAB7A
HSP90B1
POLR1D
POLR1E
MIR3189
GPR137C
GPR137B
STIP1
CHKA
CHIC2
HCG27
WDR43
BHLHA15
WDR46
LOC100505676
NAIF1
GTF2B
AHSA2
TBC1D20
JAK3
RNF103-CHMP3
KIFC1
C19ORF38
NR1H2
NR1H3
SNORA14B
EFEMP2
CXXC5
SENP8
HOXB3
DST
CD164
HOXB6
SENP2
HOXB4
SAMM50
CUX1
PPP1R3D
ARPC5
BRF2
ING5
SMIM19
ING1
GSTO2
ANKRD27
CAMSAP2
TSNARE1
MAGOHB
DNAJC1
RING1
DNAJC3
TTC33
BHLHE40
TTC31
WDFY4
TTC37
WDFY1
EML3
SLC18A1
PARK7
ECHDC1
RRP15
MIR191
TPI1P2
C9ORF43
TRAPPC2P1
ACP1
RALBP1
SNIP1
GLA
SNORA78
C7ORF55-LUC7L2
DYRK3
ANKRD37
SNORA68
EML4
ZNF837
POLR2L
KIAA0947
SNORA66
SNORA67
SNORA61
SNORA62
NCOA3
NCOA6
FLJ10038
TMEM19
PTX4
CIRBP-AS1
FAM227B
CISH
EEF1A1
DDB2
MECR
LIMD1
RNF151
NUGGC
FLJ43663
MIR3680-1
BBS9
CTF1
ZNF81
TMPPE
FSD2
FRMPD2
SLC27A5
TLK1
SLC27A1
NUTM2A-AS1
MIR644B
SREK1
GEMIN8
ZFYVE27
ZFYVE26
GTF2IRD1P1
IL21R
TBCB
AK4
UBFD1
LOC100130348
TRPV3
HSPE1
PBRM1
CHAF1A
CDIP1
PRKD2
MIR3652
MIR3651
FAM131A
SLC7A7
CCDC126
BAX
ZNF496
ERF
SH2D3A
MIR4744
RRP8
MIR1234
EIF2S1
SHC1
HERPUD1
NRN1L
LPIN2
PPIAP30
PMPCA
MLX
MIR548AN
KLF6
TMEM55B
ST7
GZF1
PSMC2
FCGRT
N4BP1
KLF9
MIR4800
HEATR2
HEATR1
FAM189B
MDC1
KIF18A
SLC24A1
ASCC3
SH3GLB2
OSER1
KLHDC7B
MEX3D
SEC61B
MTERFD2
MTERFD1
MGC2752
RPL14
LACTB2
TLR8-AS1
SNORD37
SNORD34
FAM86C2P
SNORD33
SNORD30
SNORD31
ZNF547
MIR5047
NCL
ZNF543
SLC1A5
ZNF549
MIR4434
TGM1
GRHPR
MIR4750
TGM4
LOC646903
MIR4754
IDI1
IPMK
LRRC41
CCDC151
CIR1
DCTPP1
IKBKG
LRRC46
MIR1244-3
MIR1244-2
MIR1244-1
MARCH9
MARCH8
MICA
UBXN11
MIR4520A
DNTTIP1
GNL1
EIF3K
FNDC8
TSFM
EIF3A
EIF3B
EIF3F
RPL19
SNHG9
FADD
DYRK1A
ARMC12
CTSW
NABP2
SFT2D3
NABP1
CDKN2C
JAKMIP1
CCNL2
CDCA4
RABGGTA
ANG
TSC22D3
CDCA5
C9ORF173
FCHSD2
MTFP1
CCRN4L
LEAP2
CCDC154
EDEM1
SNAI3
SDE2
SMG6
SLC2A8
PTGES2
UBA52
UBTD1
C15ORF40
MIR3975
CD2BP2
NFATC3
SYF2
CCL4
PCED1B
FUBP3
PPFIBP2
MAP2K4P1
FAM73B
CEP104
CCAR1
C11ORF84
MTDH
EXOSC4
EXOSC5
GFER
GGACT
LOC100294145
TULP3
CYB561
EXO5
CEACAM1
NID1
MIR5193
INCENP
ZFYVE21
ENG
NCAPH
KIAA0895L
MREG
COA3
LOC728875
AVEN
C3ORF17
MIR3191
MIR1914
SRRT
PCDH12
DEPDC1
ATP6V0A1
DEPDC4
VPS53
SRRD
ALKBH4
ALKBH5
ALKBH2
CACNB1
ISX
ZNF570
BRE-AS1
MRPS31
SCYL2
TIGD1
TIGD2
TIGD5
ADHFE1
MIR611
TIGD6
RPL36A-HNRNPH2
INF2
OSTM1
SET
SKP2
SNORA5A
S1PR2
ATP5A1
SNORA5B
VKORC1
OXSM
DNAJB5
AMDHD1
AMDHD2
RAB3GAP2
FANCB
FANCA
TTC25
TTC26
DOT1L
SUGP2
DIDO1
PATL1
SLC2A1-AS1
CA5A
MIR186
MORC2-AS1
TRMT1
U2SURP
MRPS18B
MRPS18C
RUNX1-IT1
ENO1
ELMOD3
ENO3
SNORA51
TBL1X
SNORA52
ZNF800
NPAT
TAOK2
SNORA56
CHAMP1
LIME1
ACOX3
ACOX1
IRS1
OIP5-AS1
TRAPPC6A
TRAPPC6B
CRTC2
NSMCE2
SGSH
CDK8
RNF145
C1ORF234
RNF146
HEXB
FAM86HP
RPUSD4
RABGAP1
SYNRG
MGLL
LCN8
ITGB3BP
LIMS1
DTL
ODC1
ACCS
CD320
BRWD1-AS1
RGL1
VPS51
ADCK4
ADCK5
ADCK3
DNAJC16
HSPD1
MTX3
DNAJC13
MTX1
DNAJC11
LOC100130357
RNF19A
NFXL1
FEM1A
MATN1
COPA
MIR877
SUPT16H
PRKCE
HIST1H3C
RER1
METTL21B
METTL21A
HIST1H3E
FFAR2
LMNA
AGTPBP1
CHID1
DDX23
GGA1
SEC11C
DDX20
MIR181A2HG
NRL
FAM195B
PFKFB3
PFKFB2
GGA3
EWSR1
SCRIB
C1ORF189
SAE1
CTRB1
ZNF791
ZNF93
ZNF799
C1ORF186
FLVCR2
ACTG1
FKBP11
FBXO10
FAM3C
PIDD
RAD17
CHSY1
TPI1
PPIL4
SNORA24
PANK3
CWC25
MIRLET7F1
PRPF39
MAP3K9
PPP1R3B
PPP1R2
AP5Z1
PRPF31
CCDC97
SNORD47
RNPEPL1
CLK2P
PLA2G6
NUP214
GDPGP1
NUP210
SETDB1
LUC7L3
LOC100505761
ATPAF2
ZNF207
IARS
ZNF202
MIR4745
DLG1-AS1
CTSA
IDH1
CCDC78
KCNAB2
PPP1R37
RPL15
TMEM109
HIST3H2BB
HECA
TMEM102
TMEM101
FLJ44313
TMEM107
SETD4
SETD6
UCKL1-AS1
INPP5B
B4GALT2
NME1
NME2
NME3
SYK
LOC100133612
ZAR1L
ZCWPW1
PRSS27
B4GALT7
MSANTD4
EME1
MIR148B
EME2
EMD
CNST
HELQ
EPB41
LOC100506639
GSKIP
COIL
GLYR1
CREB3L4
TIMM8A
SNORD110
STK40
PCNXL4
CDC16
ID2
AFF4
VPS37B
VPS37A
PNPLA2
CARD8
CAPN10-AS1
SMPD1
C15ORF57
CLUH
KDM4A-AS1
GFOD2
LBX2
CCM2
PDP1
PDP2
UBA1
LOC100507463
PHF20
PHF23
NAA15
TP53
MEF2BNB-MEF2B
MED13L
PSMB3
CDHR2
UBE2B
CDHR4
PTCD3
PSMB2
SIX4
MIR3690
NRROS
WNT10A
UBE2S
TOP3A
UBE2T
TOP3B
ASNA1
LIPT1
SEC14L2
SEC14L1
RPL18A
RPS15A
ADIRF
PES1
UPF2
IL1A
CEND1
LOC650368
PHTF2
APTX
RRNAD1
ZNF316
SIK3
BMP2K
C9ORF116
CAST
TSEN2
RABEP1
MIR3607
ARL3
MORF4L1
RPL36A
PPCDC
TEX30
THRAP3
ACSS1
RABEPK
GPR65
FLT3LG
VPS4B
EEFSEC
UBE2M
ODF2
INE1
NOL7
SLC43A1
IL19
ZFP64
SH3BGRL3
RRP36
PVRIG2P
IL16
PRX
PPP1R15A
STX10
IL4
IL5
GPAA1
STX16
STX18
MOGS
LOC100506325
COLGALT2
SNORA47
SNORA44
SNORA45
SNORA42
CUTA
SNORA40
SNORA41
C12ORF4
AIP
SNORA48
PDCD6
PINX1
INSR
ATP11C
HIST2H2BE
NOXA1
SPTBN4
DAD1
ANKRD10
KLF13
KLF12
KLF11
KLF10
KLF16
ZC3H12D
CBR1
SNORD46
TLN1
PRMT10
DPP9
NUTM2D
FLJ20021
HPS5
WDR62
DPP3
FGGY
MEA1
SLC44A1
CPT1C
CEP68
ZBTB7A
ANXA4
ZBTB7B
CEP63
MSI2
MIR26B
DFFA
MIR550A1
DUSP15
DUSP14
FAM53C
MCM9
MCM8
SQSTM1
BCL2L13
SNORD44
DNPH1
SNORD26
NOC3L
RNFT2
RPA2
SNORD29
HIAT1
REV3L
GLDC
SECISBP2
NDUFS6
NDUFS7
COQ4
LOC100506804
SNORD38A
ILF3
SP100
DHDDS
AOC2
CTRL
PARN
MRGBP
FAM132A
TRMT61B
EPO
CHMP2A
DHX16
CRY2
HBZ
MROH6
MRPS14
RREB1
CPEB4
CTU2
ZNF142
LOC100134368
DENND2D
RNF19B
CCDC88C
RXFP4
WHSC1L1
GSE1
MICAL1
SYCE2
COX8C
PHC3
PHC2
GOT2
ZNF789
LOC100131094
PFAS
WSB1
BRICD5
RNASE4
VWA8
MIR425
LY9
FAM221B
EMC10
MIR5088
PKNOX1
KCNN3
LOC654841
QTRT1
PMS2
TRAF3IP2-AS1
SEMA7A
C9ORF78
IP6K1
FBXL8
C12ORF42
KIAA0930
SNORD51
FBXL5
SNORD55
H2AFZ
SNORD57
DDX5
CTR9
LOC100506713
VPS13C
LOC286467
RNF6
RNF7
SLC19A2
SLC19A1
C16ORF89
NIT1
NCAPG2
STMN1
CCR6
STMN3
MIR4727
NFKBIB
TYSND1
NFKBIA
CCDC69
TRAF2
NFKBID
CLTA
TOMM20
CLTC
CLTB
DPY19L4
NGLY1
TMEM115
MMS19
MIR4723
FAM161A
MRPL43
C17ORF99
ULK4
HAUS8
UBE3C
AMER2
HAUS5
PRRT3-AS1
HAUS3
UBE3D
HAUS1
SLC35A4
SLC35A5
LOC653712
UBXN8
SLC35A2
SLC35A3
FLJ31813
UBXN6
MYD88
UBXN1
LOC646329
KPTN
FAF1
FAM118B
SNORD101
SNORD100
SLC26A2
HIST1H2BG
SNORD105
SNORD104
MIA3
APC
SART3
HIST1H2BM
COL6A4P1
VEZT
GATAD1
HIST1H2BJ
VPS41
SLC25A40
TCEANC2
OLFML2A
CD300A
SNX11
SLC25A46
MAP7D1
TNFAIP3
C15ORF62
HTT
ACTR8
IPO7
XPNPEP3
ACTR3
LIN52
NUP88
GPANK1
WBSCR27
RECQL4
CARS2
ILF3-AS1
FYTTD1
ADNP
CNR1
MIR4795
GNL3L
RRH
POLDIP2
ZNF57
CNKSR1
MIR4799
MAPK3
MAPK1
MAPK6
PPP1R12B
DUSP5
DUSP4
DUSP7
REPIN1
DUSP1
DUSP2
RPL10
LRRC8D
WTAP
LYL1
ELL
LRRC8B
COPS6
PAQR7
COPS5
HEY1
BCAP31
MIR4420
MIR4426
MTF1
MIR320E
SYNGR2
HCG11
GLB1
NXT2
CLP1
MSTO2P
PITPNM1
TPTE2P5
TBC1D13
XYLB
TBC1D17
DVL2
TRIB1
KCTD2
AUTS2
KCTD5
NDUFA7
KCTD9
MIR27A
MIR671
PXN-AS1
AMZ2P1
TOLLIP-AS1
CD63
TMEM39A
FAM83G
FAM86B3P
CARNS1
DGKZ
LOC730227
CPNE8
HCFC2
GRIN2C
HAGH
PLOD1
CPNE7
TNPO2
PXK
RAB4B-EGLN2
DGKH
CAPN10
CABLES1
USP6NL
CABLES2
SNORA33
SNORA32
ESF1
TMEM106B
GRIN2D
ANLN
COMT
USP12
RIOK2
ALDH6A1
DDX59
USP14
ATF4
SNRPC
SNRPA
SDHC
PACS2
SNRPE
SBNO2
SBNO1
FAM63B
RNF167
RNF166
ATF1
TMEM27
TXNDC12
UCP2
MAST3
BRAF
DENR
GPR62
IFITM10
ADAR
TLCD2
ZDHHC16
PPP3R1
CTC1
SCG5
PCSK7
FAM86FP
POGLUT1
CXXC11
P4HA1
[truncated: 2,090 more rows]
