# Supplementary material for: Identifying Network Perturbation in Cancer
Source: PLoS Comput Biol. 2016 May 4;12(5):e1004888. doi: 10.1371/journal.pcbi.1004888 (PMC4856318; doi:10.1371/journal.pcbi.1004888)
Supplement: S1 File — (ZIP) [file pcbi.1004888.s001.zip › files/tf_data/GM12878_15k_enh/USF2.csv]

UBE2Q1
RNF14
AGL
HIST1H4G
HIST1H4F
HIST1H4E
HIST1H4B
HIST1H4K
HIST1H4J
HIST1H4I
HSPA8
AGA
NELFE
LAPTM5
SCFD2
CD226
PDCD10
ATPIF1
NCBP1
FLJ12825
ESPN
HSPBAP1
PPP4C
HIST1H4D
ZNF706
RAD51B
ZSWIM4
HRSP12
SPTLC2
TMEM59
ZC3H18
SCLY
ZSWIM8
TMEM53
C2CD3
C2CD2
OSGEP
NSRP1
NUP98
SP1
MUC1
CEP89
SPPL3
GOLIM4
NUP50
SPTLC1
TAGLN
SNORD10
RAB40C
MYL12B
TRAPPC9
TRAPPC8
HNRNPDL
PARP16
MAX
TRAPPC3
PARP15
RPS24
RNASEH2B-AS1
ERI1
TOR4A
PHKG1
ACLY
NTHL1
UGCG
C19ORF52
ALDH3A2
PNISR
RIT1
ITGA7
MFSD11
GTF3C2
CHAD
MFSD12
GTF3C6
DOLPP1
GTF3C4
C17ORF49
TYK2
XPO1
SCARNA13
XPO5
CSK
XPO6
LOC400958
BACH1
FBXL13
FBXL12
TIPRL
FBXL14
FBXL17
FBXL19
FBXL18
GHDC
KANSL1-AS1
XPOT
TPRN
DNASE1L1
DNASE1L3
FAM212B
PPIG
C2ORF49
ANAPC1
ANAPC2
ANAPC5
GARS
C2ORF43
C2ORF42
RPS6KA1
RPS6KA3
EXOC4
RPS6KA5
BCL2A1
SFT2D3
SFT2D1
IL5
TOP1
PPTC7
TMEM192
UTP23
UTP20
SERBP1
TMEM199
ZNF296
FAM134C
FAM134A
ZNF292
LIN37
SMAD7
SMAD2
NDUFAF5
MUS81
FOXM1
NDUFAF3
NPHP4
ABCB6
LOC100506714
IGF2R
LOC100506713
LOC100506710
UBAP2L
ABHD14B
NECAP2
ARF6
ARF4
DNALI1
GALNT2
ELMSAN1
CYBRD1
AP3D1
GATM-AS1
DIP2B
TUG1
MIR3620
MRPL52
PRADC1
SNORD18A
SNORD18C
ENOPH1
TCEA2
ZSCAN12P1
PRKAR1A
PRKAR1B
SH2B1
RNASEH2A
NOL7
LINC00673
MOB4
FOXO3
NIPSNAP1
KDM2B
WNT10A
CCDC116
CCDC114
RLF
DCAKD
LRRC25
CCDC111
ATP1A1
SRRT
SMEK1
CDC40
FASTK
CDC42
LOC100289019
SPHK2
IPO11
IPO13
CPEB4
LRRC73
NADSYN1
CPEB2
RBMXL1
FIZ1
PDDC1
AKR7A2
SNORA38
NADKD1
BIN2
XXYLT1-AS2
RGS20
FAM86C2P
EEA1
RDH5
MIR4734
CDCA2
CDCA3
ETNK1
CLIP4
HOMER1
FIP1L1
CDCA8
SMCR7
APBB1IP
EIF1B
CD47
CD46
ATG4C
MANBAL
FGFR1OP
MIR762
VMA21
SRRD
SASH3
RAB21
RAB24
RAB25
THAP6
CFI
PNP
CALR
MIR3153
ACTR1A
SYBU
MLF1IP
ATP6V0E2
SPG11
HLA-DMB
WDR74
WDR77
WDR76
TRIM11
SYTL3
VIMP
SFMBT1
SFMBT2
CHI3L2
RCBTB1
HDAC5
PRPF3
PRPF6
ASB2
LOC100272217
ASTL
ASB7
GK
PLEKHH3
MR1
C7ORF55
GSTTP2
LINC00309
RELB
RELA
HDGF
PIP4K2A
HMG20A
HMG20B
ZPBP2
MRPL36
MRPL37
MRPL34
MRPL30
CLEC17A
UBE2R2
RRS1
FAM69A
RINT1
LOC283710
EGOT
ARRDC2
CHFR
PDE8A
DBI
MANBA
KIF15
CCNG2
SNN
ELK1
C6ORF52
APC
TAF5L
UQCRC2
TMEM43
TMEM42
RECQL5
HMHB1
MAZ
PAPLN
MSL1
MSL2
ZNF57
SERINC4
KHDRBS1
PPOX
YTHDF1
LOC115110
ZNF597
ZNF594
LOC554206
LMLN
CEP95
CRY2
ZNF608
LCN15
MXD1
CAMTA1
IGBP1P1
SDF2L1
FDFT1
FOXRED1
TCF7
DPYSL2
TCF3
NCBP2-AS2
LOC90784
EPS8L2
PIGP
PROZ
PMS2P1
PMS2P3
PMS2P4
CALML6
NUBP2
TRIM8
NUBP1
MEF2D
KDM3A
GAS5
DNAJB1
MDN1
TSN
TMC6
FAM168B
LINC00652
ANKRD13A
AMPD2
EIF2B4
AIDA
EIF2B2
EIF2B3
MAGT1
PPA1
TXNIP
LRRC3C
C18ORF8
WDR26
RSPH9
TMEM14C
TMEM14B
AMDHD1
C17ORF105
SH3D21
ETF1
CIB1
FAM21C
FAM21B
UTP15
C4B_2
HPD
FBXW4
FBXW5
FBXW7
ETFA
PHACTR4
CLIC4
MTMR14
MTMR12
SMNDC1
SEPHS2
UPP1
UBE2D3
TMEM147
TMEM145
TMEM143
PCIF1
TMEM140
C16ORF54
NDOR1
LRRC34
YOD1
LY6G5B
TCP1
PPAT
SOWAHD
ISY1
FAM9C
F2RL3
FAM117A
SNORD88B
SNORD88C
XAB2
ATP6V0B
MAD2L1
EXOSC1
ST6GAL1
PCBD2
PRDX6
CHPF2
PRDX4
PRDX3
CA5A
SNORA36A
AP3S1
TSNAX-DISC1
TSTD1
RABL6
NR1D1
NR1D2
MYBL2
RABL3
FAM90A1
NPTN
MIR93
PACRGL
SDCBP2
FYN
ERO1LB
MIR3940
TOR1A
RPS14P3
MIR186
ARSG
OST4
EPM2AIP1
CHCHD2
ST3GAL6
RUFY1
NINJ2
GALNS
NDUFB2-AS1
NLE1
OLA1
CYTH3
PBX2
SNORA74A
PANK3
SNORD15A
MIR4522
LOC100128568
SLC16A1
RNF34
NSUN6
ARHGAP30
BCKDHA
WIPF2
PTCH1
MON1A
PAGR1
ACADSB
CKB
ZFR
RAD9A
RRP7A
MAMSTR
CD37
POLR3C
UQCRH
POLR3A
B3GAT3
IL4I1
GPS2
LOC728537
DCK
SPG21
ZNF800
GSDMB
GSDMD
LINC00426
TAF4B
CUL9
WDR62
ATP6V0D1
CUL7
CUL3
FLCN
RNF207
BMP8B
PNKP
R3HDM4
PRMT3
PRMT1
R3HDM1
CLCN5
TRIM23
PER2
PER1
PNKD
SLC15A3
BRD2
DNAJA2
SETD1A
PTPN18
ORMDL3
ZNF295-AS1
FCER2
MIR155
KAT5
MASP2
KAT7
LYAR
LINC00339
CSF2RB
MRPL24
SLBP
AGAP11
MRPL22
SP140
GAB3
HIF1A
TSSC4
SLC31A1
SNORA84
ZFP91
ARHGAP4
CMIP
HSPE1-MOB4
ARHGAP1
SUCO
ZSCAN2
IARS2
USP49
ABCF2
PPM1A
SRSF2
EGR2
EGR3
MZB1
ZFP36
SNORD38A
PDIA5
TMEM79
DNAJB11
MAFF
DNAJB14
RNF138
TMEM71
CHEK2
DALRD3
UMPS
SIKE1
HNRNPC
TSHZ1
GID8
MIR4513
CCT6P1
PAX5
MRPL4
C14ORF159
TIPARP
RPUSD2
ZNF589
GCFC2
ZFAT
PTPN6
SLC39A8
BTF3
SLC3A2
KLHL32
AHCYL2
TPRG1L
CAMKK2
TPRA1
EIF4EBP3
HIF1AN
TIRAP
MS4A14
GRK4
TMEM116
EPG5
PTDSS1
AGBL5
BAG6
BAG4
KMO
CTDP1
EVI5L
RPS6
ADAMTS13
IGIP
RPS3
LRRC37A3
SLC39A1
VDAC2
VDAC1
KIAA0391
CD79B
CHMP5
DENND6A
ATXN1L
PGBD3
DHX58
MIR4659A
GMFB
CBLN3
UTP11L
AKAP8L
CYB561A3
TMEM206
C6ORF106
FAM160B1
C2
ZNF106
ATAT1
SLC6A16
GALT
HMGCS1
ZNF326
FBXO43
ZNF322
SF3B1
FAM214B
C17ORF62
SRM
GALE
MIR5003
FSCN2
RMND5B
NRBF2
SNORD16
SNORD17
TRAFD1
LOC399715
RPSA
SEPT11
EIF2AK3
TDG
SNORD19
TAPBP
AGPAT6
AGPAT3
SCARNA16
SCARNA15
HBP1
RILPL2
IRF5
BLOC1S3
PAIP2
LOC729683
SMCR8
MIR4738
TMEM156
LRRC23
MPDU1
KIAA1033
PEX14
GCDH
PEX16
TIMM17B
PRICKLE3
RPL24
RPL27
FRAT2
RPL23
ATG3
SLC16A13
RGS3
SEMA6A
PRRC2A
MID1IP1
SLC35B4
PIGA
GIT2
C6ORF47
MIR548Z
PIGO
TMEM194A
PIGR
PIGS
WRAP53
MIR548C
CATSPERD
CATSPERG
PCYT2
RMND1
ANKLE1
ANKLE2
ARAP1
SRRM1
CCDC171
SNORA11B
ABHD8
OAZ1
RDH14
PDK2
EBP
WBP2
DEDD2
ASMTL-AS1
SEC61A2
RGL2
SH2B3
WDR5B
CDK2AP1
CDK2AP2
MAFG
SLC39A13
SMAP2
SLC39A11
MIR4517
DVL3
MIR4519
CEP120
RSBN1
FASN
PFKL
ABHD4
PTP4A3
PTP4A2
CREBRF
BLNK
DDIT3
DDIT4
TDRD3
IFI35
SEPT2
FAM76A
IFI30
LOC100289361
MYSM1
MIR3178
HSDL1
UBR5
SOCS5
NKIRAS2
GIN1
SOCS1
SRPR
PCNA-AS1
GPR4
ACSL3
EIF4G1
SOCS2
ATP6V1G2-DDX39B
CHTF8
GRB7
C19ORF25
NDUFAF1
CYTIP
EEF1D
VPS72
TRIM39
TRIM38
ANXA2R
C14ORF93
RASSF1
PCM1
RASSF3
BCL2L2-PABPN1
HOXC4
G6PC3
TMEM120A
USHBP1
LOC283693
CHD3
JMY
CHD4
CHD9
MIR142
MIR141
MIR636
MNT
PKLR
SNORA7A
MIR632
GRB2
PCF11
C19ORF26
MFSD3
PKN2
MRPL10
HMBS
TTC1
MRPL15
TTC3
PIKFYVE
MRPL18
RHOQ
RNF44
RNF43
ARPC5
RNF40
POLR2E
RHOH
C1ORF148
LOC100630918
SNORA76
RHOA
THOP1
POLR2I
SUV420H2
SNORA70
MPG
LRIG3
LOC100130705
FAM47E
LOC338799
CLK2
SKIDA1
BATF3
ASCC1
MPZ
DDA1
GRPEL2
GAMT
HIST1H3E
LOC100128770
MAPK12
TGFBR3L
LMNA
FCER1G
UCP3
ZNF628
BTG1
FAHD1
HIST2H2AB
CACNB1
TEC
TEF
HR
NEURL2
LOC100131289
GPN3
GPN2
CLHC1
TMEM30A
SRD5A1
RPL4
RAP2A
SIAH1
TMPO-AS1
ZFP36L1
GGA2
USO1
RASSF7
TSNAXIP1
ADO
HIST1H1A
FHOD1
ANKZF1
SOS1
MIR148A
MIR148B
TACC3
PSMB9
PSMB8
ZNF131
BRE
TMEM231
HIVEP1
TMEM232
TMA7
LPXN
ZNF318
TMEM104
PRKXP1
LSM5
DUSP22
HIST1H2AH
ANKHD1
HIST1H2AE
HIST1H2AG
GNAT2
P2RX7
HIST1H2AB
SNORD20
SNORD22
SNORD25
SNORD27
SNORD26
PRPF19
ESCO2
KCNK6
HADHA
SNORA16A
RPS19BP1
LTN1
SNORD6
SNORD7
SNORD5
NACC1
FAM179B
VPS13B
TRAF1
TRAF2
TRAF3
TRAF4
RMDN3
DKFZP434I0714
SCAF11
SNORA75
AP4M1
ZNF93
GTF2H5
GTF2H4
PLXNB1
LRRC56
RTF1
TMEM169
LRRC58
LEPR
COX7A2L
PCDH8
RPL36
RPL35
RPL32
TARBP2
SPNS1
GNA13
EMG1
IL3RA
BAP1
SDHB
TBC1D10C
SDHD
ATF3
ATF2
SMARCC1
AP1M2
MIR631
ZCCHC18
FBXO4
CCDC146
ANKIB1
PPIP5K2
EEF2K
SMG7
SDF4
SMG1
DLG4
BLOC1S1
WDR65
COMMD1
COMMD6
MIB2
COMMD5
TOR3A
LMBRD2
WEE1
HIST1H3F
CASP8AP2
METTL15
POLE4
ZMYM3
B3GALT6
SLC38A1
SLC38A2
CAMK2D
SLC45A4
PCBP1
RAB11FIP1
ZC3HAV1
PAN2
OSBPL8
OSBPL9
STK4
IFRD1
OSBPL2
AKAP3
MIR4781
UBE4B
UBE4A
VPS9D1-AS1
CD3EAP
TUBB4B
HCN3
MIR4505
AKAP8
POLH
ARHGAP12
YBX1
CCDC115
CD1C
LOC100132891
RRP1B
RAB7A
HSP90B1
C22ORF29
POLR1D
POLR1E
MIR3189
GPR137C
RAB3GAP2
STIP1
CHKA
DPY19L3
NKG7
HCG27
WDR43
BHLHA15
WDR46
LOC100505676
NAPEPLD
NAIF1
GTF2B
CDC25C
TBC1D20
JAK3
C19ORF38
NR1H2
ALPK1
SNORA14B
EFEMP2
SENP8
TTC9
CD164
HOXB6
SENP2
HOXB4
SAMM50
RPS8
OCIAD1
MCM7
PLA1A
ING5
PPP1R3B
GSTO2
ANKRD27
CENPBD1
DNAJC8
DNAJC9
DNAJC7
DNAJC1
DNAJC2
DNAJC3
BHLHE40
TTC31
ZNF821
TTC37
WDFY1
EML3
FLJ21408
SLC18A1
TFB2M
ECHDC1
CD19
MIR191
MIR192
C9ORF43
SNIP1
GLA
C7ORF55-LUC7L2
SNORA68
EML4
ZNF837
KIAA0947
CLK2P
SNORA61
SNORA62
NCOA3
NCOA6
RHOG
TMEM19
PTX4
CIRBP-AS1
CISH
EEF1A1
DDB2
MECR
LIMD1
BSG
NUGGC
FLJ43663
RIF1
BBS9
CTF1
ZNF81
FRMPD2
HCRT
SLC27A1
NUTM2A-AS1
MIR644B
SREK1
GEMIN8
ZFYVE26
GTF2IRD1P1
RAB33B
SLC17A5
IL21R
TBCB
AK4
UBFD1
LOC100130348
SETDB2
HSPE1
PBRM1
SWI5
CHAF1A
CDIP1
CDK5RAP1
EBI3
PRKD2
MIR3652
MIR3651
FAM131A
CCDC126
BAX
INTS9
PLCG2
ERF
MIR4744
RRP8
EIF2S1
SHC1
HERPUD1
CDK19
LPIN2
FMO4
DDX10
MLX
CDK17
DDX18
MIR548AN
KLF6
TMEM55B
ST7
GZF1
NDNL2
GCHFR
N4BP1
PCED1A
KLF9
MIR4800
HEATR2
PAN3-AS1
HEATR1
FAM189B
MDC1
OSER1
KLHDC7B
MEX3D
MTERFD1
C8ORF59
PPP1R37
LACTB2
TLR8-AS1
KLRK1
SNORD37
SNORD34
MIR4530
SNORD33
SNORD30
SNORD31
MAP3K10
MAP3K11
NCL
SLC1A5
TGM1
GRHPR
ATP13A2
TGM4
MIR4754
IPMK
LRRC41
CCDC151
DCTPP1
MIR1244-3
MIR1244-2
MIR1244-1
MARCH9
MARCH8
ENTHD1
UBXN11
EIF3H
GNL1
B3GNT7
FNDC8
B3GNT2
UBQLN4
SNORD12C
EIF3A
EIF3B
B3GNT9
EIF3F
RPL19
RARS
MIPEP
FADD
DYRK1A
ARMC12
CTSW
NOL10
CDKN2C
JAKMIP1
TBCCD1
CDCA4
ANG
CDCA5
C9ORF173
CCDC150
BAZ1B
CCRN4L
TPR
CCDC154
EDEM1
SDE2
DLG2
C11ORF1
SLC2A8
HIGD2A
CSTF2T
UBA52
UBTD1
CD2BP2
NFATC3
SYF2
C14ORF169
CCL4
PCED1B
FUBP3
MAP2K4P1
FAM73B
CCAR1
MTDH
EXOSC4
EXOSC5
GTF2E1
GGACT
SAP30
TULP3
CEACAM1
ATRIP
NID1
COA4
SNORD76
INCENP
RHNO1
ZFYVE21
NCAPH
MREG
KRT18P55
ADAT3
LOC256880
MIR3194
AVEN
C3ORF17
MIR3191
MIR1914
RAB7L1
PCDH12
FBRS
DEPDC1
TBC1D1
VPS52
ALKBH4
ALKBH5
ALKBH2
MIR181A1HG
ISX
TRNAU1AP
BRE-AS1
EHMT2
NELFB
STXBP3
TIGD2
TIGD5
ADHFE1
MIR611
TIGD6
RPL36A-HNRNPH2
INF2
OSTM1
DNAJB9
SET
SKP2
SNHG12
SNORA5A
S1PR2
ATP5A1
SNORA5B
MUTYH
CFLAR
AMDHD2
AAMP
HYPK
TTC25
TTC26
DOT1L
SUGP2
DIDO1
PATL1
ENTPD3-AS1
MIR3917
HNRNPA3
MORC2-AS1
HNRNPA1
U2SURP
MRPS18B
MRPS18C
RUNX1-IT1
ENO1
ENO3
FRS3
SNORA51
TBL1X
SYCP2
NPAT
SNORA56
CHAMP1
LIME1
ACOX1
GRIK5
OIP5-AS1
TRAPPC6A
NSMCE2
CDK7
RNF145
C1ORF234
OXLD1
FAM86HP
RPUSD4
RABGAP1
SYNRG
MGLL
LCN8
LIMS1
GAL3ST2
ODC1
CD320
RERE
RGL1
VPS51
ADCK4
ADCK5
ADCK3
DNAJC16
HSPD1
MTX3
DNAJC13
MTX1
ARHGDIA
LOC100130357
NFXL1
ASF1B
FEM1A
MATN1
COPA
MIR877
COPE
PRKCB
PRKCE
HIST1H3B
HIST1H3C
SGSM3
METTL21B
ATP6V0E1
FFAR3
UCP2
FFAR1
AGTPBP1
SEC11C
DDX20
MIR181A2HG
NRL
FAM195B
WDR75
PFKFB3
PFKFB2
ACKR3
C1ORF189
GSTP1
ZNF791
TWISTNB
GPR132
ZNF799
C1ORF186
FLVCR2
FBXO18
FKBP15
ACTG1
FKBP11
FBXO10
FAM3C
SNORA22
RAD17
CHSY1
PPIL4
GGPS1
SNORA24
CWC25
TMED10
MIRLET7F1
MAP3K8
PPP1R3D
PBLD
HAMP
PPP1R2
KIAA2013
PRPF31
CCDC97
SNORD47
PARD6B
MAP3K5
PLA2G6
ATP5J2
ZNF574
GDPGP1
NUP210
SETDB1
LUC7L3
LUC7L2
ATPAF2
ZNF207
IARS
ZNF202
MIR4745
DLG1-AS1
YTHDC1
IDH1
SH3GLB2
KCNAB2
RPL14
TMEM109
RPL10
C16ORF91
TMEM102
TMEM101
SETD2
TMEM107
SETD4
SETD6
UCKL1-AS1
INPP5B
B4GALT2
SEMA3G
NME2
NME3
SYK
LOC100133612
ZAR1L
SPEN
ZCWPW1
TACC1
MSANTD4
CNBD2
EME1
MIPEPP3
CSRP2BP
EMD
CNST
HELQ
EPB41
GSKIP
MATR3
GLYR1
TIMM8A
ASPM
SNORD110
STK40
DAXX
CDC16
ID2
AHNAK
AFF4
VPS37B
MTFR1
ECH1
TAGLN2
CAPN10-AS1
C15ORF57
SAE1
CLUH
GFOD2
HOMEZ
CCM2
UBA6
PDP1
PDP2
UBA3
UBA1
LOC100507463
PWP1
PHF20
PHF23
SH3BGRL3
MIR4727
NAA15
TP53
TAGAP
MED13L
PSMB3
CDHR2
UBE2B
C12ORF4
PTCD3
SAFB2
LOC147646
FGGY
SIX5
UBE2S
HIVEP3
TOP3A
UBE2T
ASNA1
LIPT1
SEC14L2
SEC14L1
RPL18A
ADIRF
PES1
UPF2
IL1A
LOC650368
PHTF2
RRNAD1
ZNF316
SIK3
BMP2K
PKNOX1
CAST
CNPY4
TSEN2
RABEP1
PDCD4-AS1
RPL36A
NDUFA7
NDUFA4
ARL2
RNPEPL1
THRAP3
LOC100129931
NDUFA9
PLEKHM3
UAP1L1
VPS4B
ADAM22
GMEB2
MIR4645
INE1
SLC43A1
IL19
MIR4647
RRP36
LATS2
PVRIG2P
IL16
STX11
FARSB
IL4
FIS1
GPAA1
MKNK1
ZMIZ2
FGD6
MOGS
SNORA47
SNORA44
SNORA45
CUTA
SNORA40
SNORA41
BIRC6
EIF5
SNORA48
C12ORF5
C1ORF174
INSR
ATP11C
HIST2H2BE
NOXA1
GNN
ANKRD10
ZNF814
KLF13
KLF12
KLF11
KLF10
KLF16
CBR1
SNORD46
PRMT10
PDPK1
CENPF
DTYMK
P2RX6
NRROS
MEA1
SLC44A2
CEP68
ZBTB7A
STK36
ANXA6
CEP63
MSI2
C1ORF35
FTSJ2
CENPB
MIR550A1
IK
DUSP15
FAM53C
DUSP12
POGK
BCL2L13
SNORD44
DNPH1
NOC3L
RNFT2
RPA2
HADHB
REC8
REV3L
SECISBP2
NDUFS6
SNORD28
COQ4
LOC100506804
ESCO1
ILF3
SP100
DHDDS
SBDSP1
PARS2
PARN
PARL
KIAA0586
TNFAIP8L1
GCLC
DHX16
MLH1
HBZ
HIBADH
MROH6
RREB1
ZNF140
ZNF142
DENND2D
ZNF146
RNF19B
CCDC88C
WHSC1L1
MICAL1
SYCE2
COX8C
MAP3K14-AS1
VARS2
GOT2
ZNF789
KIFC1
WSB1
BRICD5
DDX3X
RNASE4
MIR425
STK4-AS1
LY9
FAM221B
RABGGTA
MIR5088
DCP2
LSG1
KCNN3
LOC654841
ANKHD1-EIF4EBP3
PMS2
TRAF3IP2-AS1
RBM15B
C9ORF78
IP6K1
FBXL8
ACOT13
BRSK1
SNORD51
FBXL5
SNORD55
H2AFZ
SNORD57
DDX5
VPS13C
LOC286467
ZFP30
SLC19A2
NUP205
SLC19A1
C16ORF89
NIT1
STMN1
FOXK1
HCFC1R1
NFKBIB
SLC7A7
NFKBIA
CCDC69
NFKBID
NFKBIZ
TRAPPC2
CLTA
TOMM20
CLTC
ARID4B
MMS19
MIR4723
FAM161A
ULK4
HAUS8
ZNF324
AMER2
C17ORF96
PRRT3-AS1
UBE3D
HAUS1
SLC35A4
SLC35A5
LOC653712
UBXN8
SLC35A2
FLJ31813
UBXN6
MYD88
TOP2B
GTF2H1
LOC646329
PLEKHA2
FAS-AS1
FAF1
MRPL44
FLJ37644
HIST1H2BD
HIST1H2BF
HIST1H2BG
RECQL
SNORD104
HIST1H2BB
DBP
HIST1H2BL
HIST1H2BM
COL6A4P1
VEZT
HIST1H2BI
HIST1H2BJ
VPS41
SLC25A40
TCEANC2
OLFML2A
CD300A
TNFAIP8
SLC25A46
TNFAIP1
MAP7D1
TNFAIP3
C15ORF62
C15ORF61
IPO7
XPNPEP3
ACTR3
LIN52
NUP88
GPANK1
RPL35A
ILF3-AS1
FYTTD1
RCCD1
ADNP
TNPO2
MIR4795
GNL3L
RRH
POLDIP2
CNKSR1
TECR
MAPK3
MAPK1
MIR3684
PPP1R12B
DUSP4
DUSP7
FOXN3
DUSP1
DUSP2
LRRC8D
WTAP
LRRC8A
ELL
GEMIN8P4
STAG3L4
PAQR7
THNSL1
HEY1
BCAP31
MIR4420
SNORD49A
MIR4427
MIR4426
MTF1
MIR320E
BLOC1S5-TXNDC5
HCG17
HCG11
STAT1
NXT2
STAT5B
MSTO2P
PITPNM1
TBC1D12
TBC1D13
XYLB
TBC1D17
KCTD2
PTGES2-AS1
AUTS2
KCTD5
KCTD9
MIR27A
MIR671
BNIP3L
CACTIN
TMEM39A
FAM83G
FAM86B3P
FAM83E
LOC100506325
GRIN2C
HAGH
PLOD1
CPNE7
C12ORF42
DGKH
CAPN10
CABLES1
MIR200C
SNORA32
ESF1
SNORA37
CREB3L4
ANLN
USP12
RIOK2
ALDH6A1
DDX59
USP14
ATF4
SNRPC
BLOC1S5
SNRPA
SDHC
SNRPE
SBNO2
SBNO1
MYOZ1
USPL1
RNF166
ATF1
TXNDC16
TMEM27
TXNDC12
ZBTB40
GPR65
ZBTB44
PPCS
DENR
GPR62
IFITM10
ADAR
TLCD2
ZDHHC16
PPP3R1
CTC1
FAM86FP
POGLUT1
TAP2
ZNF165
FDXR
ANKRD33B
SEMA4B
SEMA4C
SEMA4D
LEMD2
OTUD7B
BOD1
PLEKHF2
RPF2
TAZ
MRPL55
NAPA
MRPL53
SP110
FOXN3-AS1
YAF2
PHF3
ARHGEF12
ARHGEF18
LCN12
IQCG
IQCD
RPSAP9
CNDP2
DDX49
STRBP
LST1
LOC100133957
DDX42
PTER
DDX47
NPB
AHR
PTEN
POP1
POP7
ENC1
ZNF778
LOC652276
ZNF775
KLC4
CTCF
ZNF771
ACTA2
MAML1
C12ORF73
SEC23IP
HINFP
C12ORF77
QSOX2
C12ORF79
UBE2D4
QSOX1
SNORD35A
SNORD35B
SNORD65
SNORD66
SNORD63
SAMSN1
SNORD69
SNORD68
HSCB
CHCHD3
CHCHD1
BUB3
STX10
RNASEK-C17ORF49
OVCA2
STX12
ZNF512
ZNF513
GDF15
GDF11
PUS7L
ST3GAL6-AS1
ZNF225
SPDYC
KCNQ5
MIR4767
BLM
PPP1R10
SMG6
BLK
PPP1R18
BNIP1
TRMT61A
NUFIP1
RPL13AP5
SAMD10
C17ORF66
DNAJB12
IQCH-AS1
TCN2
MIR106B
EMC9
SLC35B2
FBXO31
FLOT2
FBXO33
EMC2
EMC1
EMC7
ATXN3
NAB2
SOAT1
MIR3529
LOC646862
TGFBRAP1
OTUD3
AP3M1
OTUD1
PELP1
MIR4309
MBOAT7
COMMD4
AKAP10
AKAP11
SPSB3
APBB3
TSC2
FANCF
TSC1
NEDD8
NEDD9
SNORD79
IL23A
SNX13
UNC79
SMC3
[truncated: 1,801 more rows]
