# Supplementary material for: Identifying Network Perturbation in Cancer
Source: PLoS Comput Biol. 2016 May 4;12(5):e1004888. doi: 10.1371/journal.pcbi.1004888 (PMC4856318; doi:10.1371/journal.pcbi.1004888)
Supplement: S1 File — (ZIP) [file pcbi.1004888.s001.zip › files/tf_data/GM12878_15k_enh/YY1.csv]

UBE2Q1
UBE2Q2
RNF10
C6ORF120
REM2
MZT2A
MZT2B
PMM2
ZNF709
ZNF878
CAMK1
ZNF700
ZNF707
ZNF706
ZC3H10
RNF114
ZC3H15
SPN
RNF111
ZC3H18
GRIN1
LOC441204
NUP98
XPC
SP1
GRINA
SP3
SP4
OPA1
RAB40C
COL7A1
KLLN
B2M
SPPL2A
SPPL2B
NSL1
UGCG
ATP2A1
ATP2A2
NOP2
RIT1
ITGA7
DENND4A
DENND4B
DENND4C
SWAP70
C17ORF49
PHLDA3
ZNF37BP
LOC100652772
FBXL13
CYP27B1
FBXL17
FBXL19
FBXL18
GHDC
KANSL1-AS1
TPRN
FAM212B
FAM212A
GRN
CHST2
ITGAX
BCL2A1
HLCS
ITGAV
PREP
ITGAL
FAM134C
ITGAE
TRERF1
SMAD7
SMAD1
AFTPH
SMAD3
MUS81
LOC100506054
IGF2R
FLJ16341
CKS1B
GATM-AS1
MIR3620
TCEA2
KDM2A
BFAR
CCDC116
CCDC117
CCDC114
CCDC115
CCDC112
CCDC113
CCDC111
LEO1
ATP1A1
MGRN1
SPHK2
IPO11
IPO13
CPEB4
CPEB2
RBMXL1
OSGEP
ZNF780A
FRG1
IFT80
MIR4530
LOC100289495
SP2
KISS1R
MCM10
NUP93
ATG4C
ATG4B
ATG4A
ATG4D
CFI
PNP
ANKFY1
SEC24B-AS1
PNN
DYNLL1-AS1
HAMP
CREB3
SIX4
SIX5
MR1
LINC00309
CNPY3
CNPY2
GLT8D2
SHOX2
CHFR
SYPL1
RCOR3
NUDT9P1
RFX7
NRXN2
RFX3
YDJC
TMEM179B
ETV3L
TEN1-CDK3
GTSE1
PAPLN
RETSAT
TRAPPC4
TARS2
DPYSL2
NCBP2-AS2
BOP1
CYP1B1
CYP2R1
CKLF
PMS2P3
PMS2P4
ARL2-SNX15
KDM3B
ZNF114
KDM3A
NIF3L1
NOP9
TMC6
APIP
TMC1
TMC2
EIF2B4
EIF2B5
TMC8
LOC100129973
EIF2B1
MAGT1
TXNIP
RSPH9
RSPH1
LURAP1
LOC646719
NLGN2
LRSAM1
NUP107
KIAA0020
TMEM147
TMEM145
TMEM143
MIR4709
MIR4707
MIR4700
API5
LRFN4
SECISBP2L
SOWAHD
HLA-DPA1
FAM32A
FER1L5
ENTPD3-AS1
ZMAT3
ZMAT2
TSNAX-DISC1
MYBL1
NR1D1
NR1D2
MYBL2
ZNF3
ZNF8
RPS14P3
MYLK-AS1
OGFR
RAC3
RAC1
SBDS
VCP
AP2A1
AP2A2
PBX2
PBX3
TMOD2
NSUN4
NSUN6
TUBG1
HIST1H4K
TARS
TIMM44
PAGR1
RAD9A
MAMSTR
MIR3165
S100PBP
LOC728537
CALM2
CALM3
TTC30B
LOC100130075
GSDMA
GSDMB
GSDMD
DLGAP5
C19ORF12
FBXL14
CLCN3
CLCN2
CLCN5
INO80B-WBP1
BRD8
BRD9
BRD4
BRD7
BRD1
BRD2
DNAJA2
DNAJA3
PTPN18
PTPN11
MYCBP
GALR2
AKT3
LYAR
C7ORF49
CSF2RB
MRPL24
MRPL21
MRPL22
STX16-NPEPL1
GAB2
GAB3
LOC100506844
SNORA81
ZSCAN9
SNORA84
NDRG3
ZSCAN2
CHD1L
MSMP
LOC100131655
MZB1
SRSF9
MAP3K7
VIL1
HLA-DQB1
RNF135
DNAJB14
RNF138
GID4
CISD3
CISD1
CLNS1A
TSHZ1
GID8
CHML
ZNF581
ZNF580
ZNF583
C14ORF159
TIPARP
ZNF584
ZNF587
ZNF589
ASUN
MAP3K5
PSD
CAMKK2
ARHGAP5-AS1
MYO1G
MYO1E
MYO1D
RPL36AL
DENND6B
CHMP5
LOC100652758
PGBD2
CTPS2
PGBD1
ZNF674-AS1
LY6G6C
LY6G6D
LY6G6E
LY6G6F
FAM160B1
ATAT1
TSSK6
SRC
TSSK4
ZNF326
TSSK2
FAM214A
SRM
SRR
FAM220A
LGALS2
LOC399715
TDG
MYO19
OCRL
HILPDA
LRRC27
KIAA1524
LRRC24
LRRC23
MPDU1
KIAA1033
LPGAT1
LRRC29
LRRC28
TIMM17B
GCNT1
LPCAT4
LPCAT3
LPCAT1
SEMA6A
MID1IP1
PIGC
PIGG
PIGH
PIGL
PIGM
PIGN
PIGO
PIGP
PIGQ
PIGV
PIGW
PIGX
PIGZ
TMEM72-AS1
RMND1
ANKLE1
TAX1BP3
ANKLE2
SRRM1
BBIP1
SRRM3
SRRM2
CCDC174
CCDC176
PDK1
SUN2
PDK2
EBP
LNPEP
SEC61A2
PECR
MIR193A
MIR193B
ZFAND6
PUF60
ZFAND3
CEP128
MIR4513
MIR4515
MIR4514
SLC39A14
MIR4519
FNBP4
ARHGAP23
ARHGAP22
ARHGAP27
SAP18
C21ORF49
DDIT3
DDIT4
RIIAD1
MIR451A
MIR451B
ATG2A
KIAA0586
FEM1B
SWT1
FOXM1
DNAJC19
GOLGA8A
RASSF1
PTOV1
PTPMT1
FKTN
RASSF5
RASSF4
VMO1
LPPR2
CHD1
NFS1
CHD3
MIR639
MIR638
CHD9
CHD8
MIR141
MIR636
MIR631
MIR144
NPC2
NPC1
GATA3-AS1
LINC00324
TTC4
TTC1
BHLHA15
PIKFYVE
TTC9
CAPS
DAG1
EFHC1
CAPG
TPRKB
ETHE1
ABCG1
PLSCR3
PRDM10
PRDM11
MPI
CHKB-AS1
RER1
SPC24
MPZ
SGSM2
KDM1A
KDM1B
QRSL1
FCER1G
CKLF-CMTM1
BTG2
SRD5A1
AKAP17A
ZFP36L1
ZFP36L2
GGA1
GGA3
LOC100507250
TSNAXIP1
GJC2
PFKFB1
PRKACA
PSMB9
PSMB8
ZNF131
ZNF132
PSMB4
PSMB3
PSMB1
PFKFB2
HDHD2
RMI1
CORO7
SNORD21
SNORD20
SNORD23
SNORD22
SNORD25
SNORD24
SNORD27
SNORD26
KCNK4
SNORD28
KCNK6
MLH3
MLH1
LTN1
NACC2
VPS13D
ACOT13
SH3KBP1
VPS13B
MIR4726
MIR4727
MIR4723
KIAA0556
SCAF11
TMEM160
TMEM169
EVI2B
FOXN2
REPIN1
NICN1
PMVK
GRIN2C
KLHDC8B
GRIN2D
ZSCAN12P1
SH2B3
TAP1
TAP2
IL6ST
R3HDM1
WEE2
LOC100289511
SRFBP1
BCAT2
BCAT1
TMEM9B
MACROD1
GBA2
GTF2F1
AKAP1
AKAP2
AKAP3
PPIL2
KBTBD7
RRP1B
TMEM170A
HSP90B1
KRR1
MIR3189
MIR3188
TMEM132A
CETN3
NAIF1
C19ORF35
H3F3B
H3F3A
C19ORF38
CCL27
ALPK1
UCK2
TP53I3
CUX1
BRF2
BRF1
FSIP1
DNAJC8
DNAJC9
DNAJC4
DNAJC7
DNAJC1
DNAJC2
PTPRVP
RALBP1
RAP1B
C7ORF55-LUC7L2
ZNF830
SNORA68
SNORA69
ZNF837
ZNF839
SNORA65
SNORA66
MIR16-2
SNORA60
SNORA61
SNORA62
SNORA63
FAM91A1
LIMD1
RNF151
NUGGC
PEX3
IFITM4P
IL2RA
ZFYVE21
ZFYVE20
RAB33A
SLC17A9
IL2RG
SLC17A5
SLC17A7
MDH1B
TRPV3
CDK5RAP2
CHAF1A
CDK5RAP1
CHMP4A
CHMP4C
BAX
BAD
PRKCDBP
CDK19
TOB1
FMO4
PMPCA
TOB2
CDK12
CDK13
CDK16
CDK17
CDK14
GZF1
AASDH
PIP5KL1
ZNF304
ZNF302
FAM216A
MMP28
SEC61G
SEC61B
MTERFD2
MTERFD1
HVCN1
TOMM34
C16ORF95
CTNNBIP1
PPP3CB
PPP3CC
SESTD1
LOC646903
LRRC41
LRRC42
LRRC45
LRRC47
LRRC46
LRRC49
LOC284648
FNDC8
B3GNT1
B3GNT2
TSFM
B3GNT8
TEX22
GINM1
LGALS17A
TBCCD1
HLA-DRB1
CCDC152
CCDC153
CCDC150
CCDC151
GUK1
YIF1A
WRAP73
DZIP3
MUTYH
TIAL1
CEP104
CTBP1-AS2
YJEFN3
SAP30
TCP11L1
TCP11L2
MANSC4
MANSC1
MIR1914
EME1
FCF1
ATP6V0A1
MRPS34
TBC1D4
ATM
SMPD4
LOC100289230
MIR611
SMPD2
PDE11A
ATP5A1
HFE2
FLJ31306
AAMP
HYPK
TTC25
DOT1L
TTC23
CARS
U2SURP
ENO1
ENO3
CITED2
CARF
NPAT
TAOK3
LLGL2
ACOX3
ACOX1
NSMCE1
LOC728613
CBX3P2
MIR3153
PTK6
RABGAP1
SEL1L
SERGEF
ITGB3BP
RCSD1
MIR3671
GAL3ST3
SORBS2
ATG16L1
ATG16L2
BCDIN3D-AS1
ARHGDIB
MTHFS
NANP
NANS
KCTD21-AS1
MIR877
ENDOG
AP2S1
CES2
EBF1
FFAR2
FFAR3
LMNA
FFAR1
BDH2
BDH1
DDX23
DDX21
ZNF157
DDX25
ZNF155
C1ORF189
RPL32P3
SAC3D1
FLVCR1
UBE2J1
TBX21
FBXO10
FBXO11
FBXO16
TACO1
FBXO15
GGPS1
MIRLET7F1
SNORD48
SNORD43
TRUB2
SNORD47
RNPEPL1
PARD6A
SNORD44
PLA2G6
MARCKS
GDPGP1
ERBB2
CCDC77
ATPAF1
MIR4744
MIR4745
PEX26
MIR4749
CCDC78
CGRRF1
TMEM109
SNORD4B
SNORD4A
TMEM107
TMEM105
TMEM104
GHITM
C17ORF89
C17ORF80
C17ORF85
SPEN
ZCWPW1
MANEAL
CXORF58
CXORF56
PAIP2
LOC100506639
PAIP1
TIMM8B
DAXX
NT5M
AHNAK
C15ORF57
C15ORF53
LBX2
LOC151475
CCM2
FRMD8
CCP110
IMMP1L
SPICE1
DSCR9
GNAS
MED13L
PTCD2
C12ORF5
DSCR3
PTCD1
GNAL
AGFG1
ASNA1
RPL18A
EHMT1-IT1
CEND1
VPS45
RRNAD1
TMCC1
CNPY4
NMNAT1
PPCDC
EPB41L5
PLEKHM3
VPS4A
VPS4B
GMEB2
SLC43A2
C17ORF59
SETD5-AS1
RRP36
SZRD1
GPAA1
PALB2
SNORA47
SNORA44
SNORA45
SNORA42
SNORA43
SNORA40
SNORA41
SPDYE5
SPDYE6
SNORA48
INSR
HIST2H2BF
HIST2H2BE
SPTBN4
LOC100131347
ARPC4-TTLL3
KLF10
KLF16
LOC100508120
FLJ20021
PCNA
SLC44A1
ZBTB7A
ZBTB7B
MIR26B
PCNP
PCNT
C14ORF119
PCAT6
RPA1
C1D
NDUFS1
NDUFS2
NDUFS3
NDUFS6
ISY1-RAB43
NDUFS8
COQ4
LOC100506804
LOC441009
COQ3
ILF2
ZRANB3
ZRANB2
LSM12
IMP4
CHMP2A
ATP9B
RREB1
TPX2
DENND2D
WWC3
RABAC1
WHSC1L1
PHC2
GPR108
SMDT1
BRICD5
C21ORF2
TRMT10C
STK4-AS1
SAFB
ZNF367
LOC654841
H2AFX
LOC100216545
TMEM189-UBE2V1
RNF6
RNF4
RNF5
H2AFJ
C10ORF105
MIR5680
RFX1
LOC100505478
CLTC
LRRC61
NGLY1
DPEP3
NMD3
TEX40
LOC653712
FAM118B
RECQL
SGCA
SIK3
SIK2
MAP7D1
ACTR8
ACTR6
ACTR3
ACTR2
RECQL5
GPANK1
WBSCR22
RECQL4
LOC100133315
ADNP
CNR1
CNR2
MSL2
POLDIP3
POLDIP2
GP1BA
HM13
MIR3684
GTDC1
LOC606724
C22ORF15
ANKS1A
PPOX
SPERT
GLB1
ACTRT3
CLP1
PITPNM1
CDIPT-AS1
GTSF1
MIR671
ADAM15
LOC100506325
CPNE8
SNRPB2
CPNE3
CPNE1
CPNE7
RAB4B-EGLN2
DNMT3A
AAK1
GDE1
SNRPA
SNRPG
SNRPE
FLJ37453
GPR62
ZDHHC14
ZDHHC16
ZDHHC13
PRKAG1
PRKAG2
ZDHHC18
HIPK3
HIPK2
HIPK4
DUSP22
LEMD2
ESPL1
NAPB
YAF2
LARP4
LARP7
LOC100507217
RPSAP9
APOBEC3A_B
DDX49
DDX41
ZNF175
DDX42
LMLN
PTEN
ATMIN
ELAVL1
CDKN1B
CDKN1A
UBE2D3
UBE2D1
SNORD65
SNORD66
SNORD61
SNORD60
SNORD63
SNORD69
SNORD68
SAP130
APOE
APOO
APOM
BLZF1
CCDC51
FOXJ2
MIR4769
SNORD91B
SNORD91A
CCDC58
CCDC59
TMEM129
MIR4767
MIR4765
STX18
NUFIP2
VPRBP
PREPL
C17ORF66
C17ORF67
CABP4
LOC654433
FBXO34
FBXO36
SLC35B2
SLC35B4
FBXO33
FBXO38
PELP1
MBOAT7
MBOAT4
SPSB3
HINT1
HINT2
CYP1B1-AS1
UNC79
CDC37
S100A9
ZFX-AS1
FICD
BRWD3
LONRF1
BIRC3
EIF5
APBA3
EFHB
MORC2
UNKL
PRR7-AS1
RS1
MRPL42P5
CCNA2
C8ORF59
ATP13A1
GNN
VPS29
RNF5P1
RAI1
SKA3
SKA2
PRKRA
LRRIQ4
MEF2D
ADAT1
ADAT3
ADAT2
TTBK2
TTBK1
E2F7
E2F6
E2F5
E2F4
E2F3
C1ORF234
ACBD7
PPP1R13B
ACBD5
ACBD4
PPP1R13L
EEF2
SNORA20
SNORA21
SNORA22
SNORA24
SNORA25
SNORA26
SNORA27
SNORA28
RPGR
TIGIT
IZUMO4
LOC100128233
WNT10A
FAM168A
GNG13
RPLP2
URB2
PRCP
FLJ13224
LIPH
LIPJ
DFFA
REV3L
SEC24A
SEC24C
SEC24B
RNF19B
RNF19A
SAMD15
PYCRL
MRPL43
SNORA2B
MRPL40
MRPL47
MRPL46
MRPL44
TRIP6
MRPL49
MRPL48
ZNF699
POM121C
ATP5J2
ZNF691
ZNF692
ITGB2-AS1
ZNF696
ARFGAP3
ARFGAP1
CEP290
ATP7A
SAMD13
ATP7B
NEK6
MPHOSPH8
NEK4
COPZ2
BMF
NEK1
U2AF1
U2AF2
NEK8
GPR160
GPR161
SNORD58A
SNORD58C
SNORD58B
DHPS
ZZZ3
MIR937
MLF2
CCDC6
MIR933
COX7A2
CCDC9
MTHFD2
MTHFD1
TBP
NSD1
PITPNA-AS1
NUDCD2
NUDCD3
NUDCD1
ADSS
IFI27L1
EID2B
WDHD1
MPLKIP
TIMMDC1
LOC100287015
ZNF436
ABRACL
ZNF345
ZNF432
RPS27A
RALGDS
NUDT13
NUDT17
NUTM1
FRMD6-AS1
IFI6
RSRC2
STX5
STX4
STX6
RPS3A
KIAA0232
RNFT2
LGI4
TRMT2A
ECE2
ECE1
DRG2
ARHGAP42
CLIC1
EVC2
PCBP1-AS1
AURKA
AURKB
SPTY2D1-AS1
CDC42EP3
TXLNB
CDC42EP4
HRASLS2
TBC1D22A
TESC
NKTR
OTP
PITPNC1
RAB4B
LOC148413
MIR659
MIR658
IL27
KIF2A
KIF2C
CAV1
IL12RB1
LOC728431
ENSA
CLINT1
BRCA1
C4B
ACTL10
ACOT8
ACOT7
RBBP9
ADCY7
KIF24
RBBP7
RBBP5
KIF22
RAB42
SARNP
MIR3155A
ZACN
DDI2
FAM208B
SKAP2
PTPLAD1
RAB30
HOXB-AS3
HOXB-AS1
XRCC4
LINC-ROR
NARS
NARR
TFRC
NARF
C20ORF96
TFR2
DNAJC25-GNG10
MIER1
MIER2
PAPD7
PAPD5
YTHDF3-AS1
LMNB2
LMNB1
CAAP1
TOLLIP
MRPS26
MRPS27
MRPS23
PPP2R5D
PPP2R5E
PPP2R5A
PPP2R5B
LCMT1
YY1
NAMPT
PRORSD1P
SNORD87
KCNA7
NPHP3-AS1
SNORD84
KCNA2
SNORD82
SNORD81
SNORD80
MIR3158-1
JMJD6
ZHX2
JMJD8
CD58
CCDC38
ACACA
SLFN14
FOXD2
ZDHHC3
APPL1
APPL2
ZNF789
MEMO1
LOC100506548
TFAP4
CAPN15
SPDL1
CAPN10
ZMAT5
COX7B
SIGMAR1
NECAP1
CYFIP2
NS3BP
MPRIP
GUSBP2
KYNU
MLLT6
UVRAG
MLLT3
NUP188
SETMAR
PHOSPHO2
GLT8D1
ZNHIT2
ZNHIT6
LOC100652736
OSR2
GTPBP1
GTPBP3
GTPBP2
BPNT1
ABHD14A-ACY1
EPM2AIP1
OR7G3
BCL2
TMEM88
POR
PLK3
CLMN
PLK4
C8ORF76
LYRM2
LYRM7
LYRM4
CAPNS1
TDRD7
KIAA0391
TTYH2
STK11IP
MTM1
TLE6
CSNK1G2
FAM76B
FAM76A
PCGF2
CX3CR1
TAF12
TAF11
ATP8B3
ATP8B2
EXD3
EXD2
EXD1
ELP5
ELP2
ASPHD2
FH
SLC25A5-AS1
KLHDC9
KLHDC4
KLHDC2
KLHDC3
LOC100652999
UBAP2
ASXL1
POLK
ASXL2
HDDC3
ZBTB38
LINC00441
ZBTB33
PROB1
ZBTB34
ZBTB37
SMC1A
SPATA17
TMEM91
SGTB
TMEM95
KIAA0895
TRIM46
GBAS
TRIM41
PEX1
TBPL1
PEX2
PEX6
NRD1
ESAM
ACD
C11ORF48
ATP5I
ATP5H
ATP5L
ATP5B
GNAI2
GNAI3
ATP5E
ATP5D
GPR146
ZNF213
MPZL1
AURKAIP1
AFMID
SLC7A6
SLC7A7
LOC728175
MCFD2
PFDN2
PFDN6
MTHFR
ZNF219
C16ORF86
HIRA
RIN1
RPS13
CLPX
RPS11
RPS16
RPS14
RPS19
RPS18
RIPK1
LATS1
FOXD2-AS1
PUSL1
SRCIN1
FAM149A
SLC9A3R1
ZNF419
ZNF418
ZNF417
ZNF416
TSSC4
ZNF410
RRAGA
RRAGC
MCOLN1
FBF1
RASA1
ACTN3
PTPRU
ACTN4
TINF2
CMKLR1
EZR
C21ORF59
C11ORF58
PTPRA
PVRIG
DTWD1
IFT20
CPD
GAPVD1
CYP46A1
DMPK
UBXN4
GPR155
LINC00634
LINC00638
BIVM-ERCC5
RMRP
LOC284551
HMGN5
HMGN4
HMGN1
CMC2
RAB6A
MX1
RC3H2
CRIPT
IFIT3
MIR3064
EFTUD2
MAP1LC3B
BRCC3
GDI2
GDI1
ARL5A
CBY1
HIST1H2BD
TMEM8B
SPG21
ERLIN2
HIST1H2BE
SPG20
APITD1
WDR34
WDR37
SNORD102
WDR33
CAHM
EIF4A1
EIF4A3
ABHD17A
GIGYF1
TLE3
TLE2
NAPEPLD
FAM206A
TLE4
LINC00857
AUNIP
MTFR1
PLP2
ZFP69B
TNFSF13B
PKLR
TFPT
SERF2
TM9SF1
TM9SF2
NAT9
NAT1
HENMT1
FAIM3
MEPCE
MFSD6L
A1BG
CCBL1
CCBL2
COX5A
TMEM259
KCNC3
TMEM254
TMEM252
C1ORF86
KIAA2026
CPSF7
CPSF4
CPSF3
CPSF1
LOC257358
MAD1L1
ACAA1
APOBR
ZFP91-CNTF
SIPA1L3
TTLL5
TTLL6
LTBP3
TMEM51-AS1
TTLL3
EPS15
PSIMCT-1
SUFU
APC2
CRAT
SLC35F6
LRWD1
SLC35F2
MBD6
MBD1
MBD3
SUPV3L1
CMTM3
CMTM1
TRMT112
MPC2
COL11A2
TSPAN10
TSPAN12
TSPAN17
REXO1
REXO4
SLC25A19
SLC25A17
KIAA1429
SLC25A14
SLC25A11
SLC25A10
LMCD1
EAF1
EAF2
LAD1
CCDC11
CCDC12
CCDC13
CCDC18
CCDC19
TMUB1
TMUB2
ZNF646
SYNCRIP
GNG5
GNG2
GNG3
MIR627
MMAA
ALG9
FUS
ALG2
ALG3
FUZ
ALG5
FUK
ARIH2
MIR4674
KIAA1324L
ARIH1
CCNE2
CCNE1
RAB11A
FIG4
CLDN6
LINC00339
RTN2
IRF3
IRF2
IRF1
RDM1
IRF5
IRF4
IRF9
IRF8
FAM78A
NADKD1
SNX22
SNX20
SNX27
SNX25
GPER
MIR4799
U2AF1L4
C3ORF83
ZBTB11
LOC90784
ZBTB14
ZBTB18
MIR202
TMEM150A
TMEM150B
DDX19A
DDX19B
LYSMD1
KLHL17
SPATA33
MRPL28
TRIM69
MTOR
UNG
UNK
TRIM65
OMG
ITK
CNBD2
NRF1
IGIP
LOC100133985
C11ORF68
HIP1
FAM192A
SNHG15
SERTAD1
SNHG17
SERTAD3
SNHG11
ELL
ARAP1
SNHG12
BID
LOC100130451
PYGO2
LOC100130987
FAM229B
HEMK1
RAB24
MIR642A
CYBA
LMAN1L
HMHA1
CEACAM16
CTNS
CIDEC
PHYH
ZNF461
ABCF1
SRSF2
AZIN1
LCA5
ZNF655
MCU
TCTEX1D4
CRLF3
PRPF4B
N4BP2L1
RAPGEF6
N4BP2L2
IDH1
RAPGEF1
LOC441461
MIR1292
ZNF383
POC1A
C1RL
ZNF354B
PARK7
DNAJB11
RORA
MST1P2
ZNF473
DMTF1
MDM1
MDM2
MDM4
SNRPD2
SNRPD1
GRK6
SFI1
LOC100132352
MIR5196
KPNA5
MIR5192
MIR5193
KPNA1
RBM26-AS1
IFT43
WDR90
IFT46
NOP14-AS1
FRS3
HCG11
MIR92A1
TNFRSF14
SLC25A15
TNFRSF19
PPP4R1L
RTN4IP1
SNORA80B
B4GALT3
B4GALT2
B4GALT5
B4GALT4
B4GALT7
B4GALT6
DHRS13
C9ORF116
MAP1LC3B2
LGMN
ZNF582
POLR2J4
VMAC
DOHH
EHMT1
EHMT2
ADIPOR2
ADIPOR1
C20ORF196
C20ORF195
FOSL2
RPPH1
NDUFA11
CD63
CD68
TPD52L2
EFCAB11
EFCAB12
EFCAB14
ISOC2
CCDC120
ACTR3C
ACTR3B
WDR13
WDR12
SRP68
WDR16
WDR19
WDR18
MFN1
LMF2
PPP2R1B
TIMM9
USP9X
ZMYND15
ZMYND12
WASL
ZMYND10
ZMYND11
BCL9L
CGGBP1
LOC100131067
MIR101-1
HSPA1L
MAD2L1BP
HSPB6
DGKZ
HSPB1
PKN1
PKN3
PKN2
HSPB9
RHOBTB2
RHOBTB3
INO80D
INO80E
INO80B
C1ORF101
FAM43A
C1ORF109
MIR567
LOC100630923
CMPK1
NGDN
ERBB2IP
LOC100379224
TEX264
AGBL5
NDUFA6-AS1
PBXIP1
LIG4
CSNK1E
LIG1
APEH
IREB2
RNMTL1
EHBP1L1
UMODL1
KCTD11
KCTD10
DPY19L2P2
KCTD18
ADORA2A-AS1
ZKSCAN1
ZKSCAN3
ZKSCAN2
ZKSCAN5
ZKSCAN4
ZKSCAN7
ZKSCAN8
KIAA1407
SLC25A35
SLC25A36
GPBAR1
LOC645513
SLC25A39
SLC25A38
TUBA1C
TUBA1B
TUBA1A
TMEM180
TMEM187
TMEM186
TMEM189
FAM102B
MIR3928
MIR3925
PGBD4
ZNF324B
TAF4
PCID2
HMOX1
LOC100507634
HMOX2
TSPAN31
AIF1
AGPS
ALAD
ZER1
STOM
CCNG2
NPLOC4
C8ORF37
CSNK1A1
SMIM7
PSMA3
MIR4657
SMIM8
MIR4651
TCF25
PDCD4
LOC285033
PDCD1
LOC100128164
HDLBP
ERP44
ARFGEF1
SERPINF2
VPS26B
PGPEP1
LINC00263
SREBF1
CIC
KARS
RAB39B
SSRP1
TMEM27
NEMF
IL12A
IRAK1BP1
CIT
TATDN1
LOC100506083
TATDN3
DAK
RPIA
MTA2
LRP12
RNU6-71P
MIR484
MPHOSPH10
BICD2
BICD1
DOC2GP
SEC22C
SEC22B
SEC22A
LOC339807
KIAA1984
AGL
PDCD10
ATPIF1
FLJ12825
GPR180
PPP4C
ZSWIM6
ZSWIM3
PRND
SCLY
ZSWIM8
TMEM53
DIMT1
ADPGK-AS1
SNORD10
PIK3C3
AKIRIN2
PRRG4
ZNF674
ZNF672
PRRG2
PARP16
WHSC1
PARP14
MAZ
PARP10
ACLY
EVL
ALDH3A2
ALDH3A1
EDC3
ZNF451
BACH1
GMDS
LSS
WSB2
KCNIP2
WAPAL
PRSS53
MPV17
ANAPC2
ANAPC5
RPS6KA1
RPS6KA3
PISD
PSMD10
PSMD13
PSMD12
LNP1
UTP23
TMEM198B
SMYD1
GANAB
VAPA
NPHP1
NPHP4
LOC100506714
CTH
LOC100506713
LOC100506710
PCOLCE-AS1
ARF3
ARF1
ARF6
ARF5
ARF4
PRADC1
MYLK4
TRMT44
IRF7
PQLC3
PQLC2
MOB4
FOXO3
LRRC25
METTL23
METTL20
FASTK
NRN1L
IFIH1
HMGB2
ARL10
RAB2B
ARL14
PEX10
LOC550112
MIR3714
MIR4733
GCHFR
MIR4732
[truncated: 5,756 more rows]
