# Supplementary material for: Identifying Network Perturbation in Cancer
Source: PLoS Comput Biol. 2016 May 4;12(5):e1004888. doi: 10.1371/journal.pcbi.1004888 (PMC4856318; doi:10.1371/journal.pcbi.1004888)
Supplement: S1 File — (ZIP) [file pcbi.1004888.s001.zip › files/tf_data/GM12878_15k_enh/ZBTB33.csv]

HIST1H4B
HIST1H4A
AGL
HIST1H4G
HIST1H4F
HIST1H4E
HSPA4
NELFB
HIST1H4J
HIST1H4I
HSPA8
PROCA1
AGA
NELFE
B2M
C6ORF120
GPR180
RAD51C
HIST1H4D
ZC3H10
TMEM59
OSGEP
NSRP1
XPC
SP2
GOLIM4
PTRH2
HNRNPDL
PARP16
TRAPPC2
RNASEH2B-AS1
ORAI2
MFSD11
GTF3C2
CXORF40B
PHLDA1
FBXL17
FBXL19
KSR1
FLJ33630
DNASE1L2
FAM212B
GRAPL
PPIG
ANAPC1
ANAPC5
ATAD5
VTRNA1-3
ITGAL
SERBP1
RTFDC1
SSMEM1
NUP133
LIN37
NDUFAF5
NDUFAF3
MIR4326
ARF3
FAHD1
ATE1
MRPL52
SNORD18A
MYLK4
ENOPH1
C4ORF46
SAR1A
SAR1B
PQLC2
MOB4
DCAKD
CLPTM1
MGRN1
CDC40
SPHK2
CUEDC2
EEF1A1
SPNS1
ARL10
CHAF1A
FRG1
RGS20
MIR4530
MIR4734
LRRC28
CD48
MIR766
PSMD5-AS1
MAF1
THAP1
THAP2
EIF4E2
RAB25
PNP
ANKFY1
CYB5B
PNN
WDR73
HLA-DMB
WDR74
WDR77
AHCTF1
SHARPIN
RIBC1
PRPF4
PRPF6
ASB2
ASTL
C7ORF55
PIP4K2A
TBL3
CHFR
SMDT1
HTT-AS1
RFX1
RFX3
TRAPPC1
ELK1
MTRR
FAM122A
MAZ
ADNP
COPS3
COPS6
PPOX
MED1
ZNF597
PARPBP
POP7
NLK
PPP1R9B
FAM135A
GCA
TCF3
NUDT1
NUDT2
TK2
CKLF
STK32C
BTD
COX11
TRIM3
TRIM7
NUTF2
ACTA2
ANKRD13C
KIAA1468
TEX14
EIF2B4
PPP6R1
MAGT1
TMEM150A
RSPH9
NUP62
SLC7A5P1
PRPF40B
ETF1
UTP15
C4B_2
FLJ37035
ETFA
LRSAM1
MTMR10
SMNDC1
SEPHS2
ATXN2L
BUD13
CST6
YOD1
LINC-ROR
SOWAHC
FAM117B
TTC23
KIAA1191
MAD2L1
CHPF2
PRDX4
NFYC
SVIP
MYBL2
ITGB1BP1
SMARCA5
NPTN
RPS14P3
MIR3944
ZNF559-ZNF177
CCT6A
HNRNPA0
SBDS
VCP
LACC1
MIR4521
MIR4523
NSUN3
SMG7-AS1
DCAF6
DCAF8
PAGR1
MSH5-SAPCD1
ERGIC2
MIR3165
POLR3G
RBM4B
POLR3E
POLR3A
B3GAT3
MIR15B
UNK
LOC100130075
CYP51A1
EIF4ENIF1
CDNF
CUL2
CUL3
PNKP
CLCN3
CLCN2
R3HDM1
SLC25A4
INO80B-WBP1
C10ORF76
FBXL18
BRD7
SLC15A4
KIF5A
MIR152
TTC14
PIH1D1
LINC00337
MRPL22
DNAJC27
STX16-NPEPL1
SNORA81
ZFP91
ARHGAP4
ICOSLG
LINC00935
PPM1G
ABCF2
LOC100131655
MZB1
EGR1
TMEM79
PPP6C
RPL10A
DALRD3
PRKAB1
GID8
ZNF583
ZNF582
MRPL3
PTPN1
PTPN6
ZNF614
SLC39A9
SLC3A2
AHCYL2
PSD
LRCH4
AGBL5
AGBL3
BAG5
MYO1G
RTKN
CTDP1
RPS6
ALG10B
RPS2
SNORD1B
SLC39A1
VDAC3
CHMP6
EIF1AD
UTP11L
TMEM209
ATAT1
HMGCS1
ZNF320
GALE
MIR5001
MIR5004
FSCN2
NRBF2
SNORD16
SNORD17
MYL12B
SNORD12
EIF2AK2
NMB
MYO19
SCARNA14
TMPO
MCM3AP
LRRC27
KIAA1524
KIAA1033
PEX14
PEX16
TIMM17B
TIMM17A
RPL28
RPL24
RPL26
RGS5
SLC35B4
FLOT2
PIGN
PIGP
WRAP53
PIGW
HPD
FAM154B
PPP1CC
CCDC174
WBP1
CAHM
SEC61A1
WBP4
PUF60
FAM71B
CREBL2
CANX
CEP128
ALLC
RBPJ
HSP90AB1
C21ORF49
ATP1A1OS
MRPS7
IFI30
NKRF
MYSM1
UBR3
TOB1-AS1
PCNA-AS1
MBTPS1
EEF1G
EEF1D
WDR59
ATP6V1G2-DDX39B
CCNC
CCNH
ANXA2R
RASSF1
PCM1
RPL4
TRIM37
RPL3
G6PC2
CD151
THAP11
RSAD2
FAM200B
ATP5C1
MIR142
MIR636
ABHD11
POLG
ABHD13
TROAP
MRPL12
TTC3
CDC25B
C11ORF30
CAPS
POLR2E
ZNF827
POLR2B
RHOC
EFHC1
ACO2
POLR2I
RHOF
PBK
TLK1
ERCC6L2
RNF123
SGSM2
SMC4
PAXBP1
NCOR1
FFAR1
OGFOD3
ZNF625
REPS1
TRIM33
GPN3
GPN2
HELLS
GGA1
GGA3
HIST1H1A
HIST1H1B
TACC2
PRKACA
TMEM230
ZNF136
PFKFB2
LPXN
ZNF317
ZNF318
RPL3L
HIST1H2AH
HIST1H2AJ
HIST1H2AE
HIST1H2AD
HIST1H2AG
RMI1
HIST1H2AC
STX18-AS1
SNORD20
SNORD24
SSR1
PRPF19
ESCO2
SNORA16A
NUP43
SNORD6
SNORD5
SNORD2
SNORD18C
LOC401980
SNORD18B
TRAF4
TRAF7
SNORA75
GTF2H1
VTI1B
TMEM160
ESD
ILF3-AS1
ABCC10
ABCC11
RPL38
TAB3
TAB2
ATF4
ATF7
ZNF286A
ATF3
SMARCC2
ZCCHC11
BUB1B
TMCO1
SMG5
SMG7
COMMD5
GRWD1
METTL16
ZMYM3
CAMK2D
PTGR2
IFRD1
KAZALD1
TEX9
AKAP1
AKAP2
UCKL1
HCN3
SAP25
ANO8
CELF1
POLR1C
TP73
BHLHA15
MIR1908
NAIF1
AHSA1
AHSA2
FUNDC1
SENP7
CHUK
ING5
DSE
FSIP1
GSTO2
MAGOHB
RING1
TTC32
TTC37
EFCAB4A
WDR83OS
MIR191
RALBP1
ASH2L
SNORA78
C5ORF24
PRKDC
SNORA64
SNORA65
MIR16-2
SNORA60
SNORA61
SNORA63
ZNF829
NCOA4
TMEM18
FAM194A
MINOS1
RNF151
NUGGC
FLJ43663
CTF1
GSG2
DHFRL1
PRAM1
SREK1
C20ORF27
C20ORF24
RAB33B
AK2
SLC17A7
SPAG16
GEMIN5
MDH1B
KRBA2
LARP1B
WRNIP1
MIR1236
ERH
MIR4745
DDX17
CDK12
MIR548AR
TRA2A
FAM189B
KIF18B
FAM216A
BAAT
NUP37
PRR14L
ZNF540
LIN7C
MIR4750
IPMK
MARCH7
MARCH6
SNORD4B
RPL17-C18ORF32
MDM2
DNTTIP2
C2ORF68
EIF3L
B3GNT1
TSFM
TMEM107
SETD5
MTMR8
ARMC12
NOL11
SMARCAL1
CCDC157
NMT1
PLXNA1
MTCH2
PTGES3
ECHS1
FAM172BP
TAS1R1
C15ORF41
NFATC3
SYF2
FUBP1
EXOSC2
VANGL1
TOPORS-AS1
EXO5
SLC46A3
KPNA2
LOC728875
ZNF582-AS1
MIR3190
ICMT
SRRT
DEPDC5
ALKBH2
PAOX
TIGD1
ATR
STXBP4
DBF4B
S1PR2
AMDHD2
FANCC
SUGP2
DIDO1
SUGP1
CA5A
MORC2-AS1
U2SURP
MRPS18B
ELMOD3
ENO3
ENO4
C1ORF74
CARF
TAOK1
CHAMP1
TRAPPC6B
ZNFX1
MSH5
LIMS1
AFG3L1P
CD320
RERE
CNIH2
DDHD2
MDM4
DNAJC12
NANP
NANS
ASF1B
HIST1H3B
HIST1H3C
CES2
HIST1H3F
HIST1H3G
HIST1H3D
HIST1H3E
HIST1H3J
FFAR3
MLX
CKLF-CMTM1
HIST2H2AC
WDR75
FAM195A
SCRIB
GPR137
ZNF790
GPR132
C1ORF186
ACTG1
PIDD
PPIL1
PPIL3
GGPS1
CWC25
SNORD43
TRUB1
C9ORF43
MAP3K7
NUP214
SETDB2
LUC7L2
SNORD42B
CCDC77
SNORD42A
SHC1
PEX26
SH3GLB1
KCNAB3
CGRRF1
RPL15
TMEM109
RPL17
CHERP
RPL12
TMEM102
SNORD4A
RPL18
GPATCH3
C16ORF98
LRRC73
NME1
NME2
ZCWPW1
FLJ30403
VIPAS39
EMD
HELQ
MATR3
RBAK
AP2S1
AFF1
PNPLA6
ALDH16A1
CCM2
MINOS1-NBL1
PHF23
MIR4727
TP53
ARPC4
CDHR2
ST8SIA4
PSMB2
SETD1B
LOC147646
ZHX1-C8ORF76
UBE2T
MIR7-1
RPS15A
UPF2
BTBD10
PNO1
WBP1L
NMNAT1
PPCDC
RABEPK
GLCE
TARDBP
KIAA1967
IL11
PPP1R15A
STX10
FARSA
STX16
STX18
MIR219-1
SNORA44
SNORA45
CUTA
SNORA40
EIF1
EIF5
HIST2H2BE
ANKRD17
SPTBN4
KLF10
IFITM5
BCLAF1
DPP9
CORO7
P2RX6
ANXA7
DFFA
DUSP15
DUSP13
EPC2
RPA2
PEX11B
COQ9
NDUFS6
TMEM167B
ILF3
DHDDS
WARS2
EPO
DHX16
HBZ
HIBADH
ZNF140
CCDC102A
ZNF783
LOC153684
BRICD5
RNASE4
ZNF418
LOC654841
C9ORF72
PMEL
TLR1
BRMS1
ZNF568
ZNF566
TLR9
H2AFJ
NCAPG2
FOXK2
TRAF1
SLC7A7
ZNF219
INO80
IGFLR1
EP400
RRAGA
ARID4B
FAM161B
NMD3
C17ORF98
STYXL1
UBE3A
SLC35A2
NACA
HIST1H2BD
HIST1H2BF
HIST1H2BG
SNORD105
HIST1H2BB
HIST1H2BC
SLC26A8
IQCH-AS1
COL6A4P1
HIST1H2BO
HIST1H2BH
HIST1H2BI
HIST1H2BJ
HIST1H2BK
TCEANC2
STAT1
GLOD4
CDC20
PDZD7
RNPC3
LOC100133315
POLDIP3
SGCA
MAPK7
PPP1R12B
SNRNP70
DUSP2
RBL2
FADS2
VPS35
METTL1
WDR90
METTL5
ACTRT3
MSTO2P
DGUOK
MAK16
NUMA1
MIR671
FAM83E
HAGH
CMPK2
RAB4B-EGLN2
SNORA32
SNORA30
CNP
SNORA39
SNORA38
U2AF1L4
SNRPA
SNRPG
PACS2
HSPA13
SBNO1
HIST1H2AB
UPF3B
PPCS
DENR
STK19
SUPT5H
NAPA
TYW3
LOC100505549
HSP90B2P
C1ORF54
DHX29
TTI2
LST1
LOC100133957
DDX41
DDX42
ANGPTL6
CEP76
PLTP
CEP72
STK38L
ZNF771
MMP14
C12ORF79
LSM14A
UBE2D2
UBE2D3
SNORD35B
SNORD60
SNORD63
C9ORF69
HIST1H2BL
RPL7A
CHCHD4
MST1
PAICS
VTA1
TSPYL4
TMEM127
SNORD91B
TSPYL2
SNORD91A
PAXIP1
PPP1R10
PPP1R18
VPRBP
AKT3
SLC35B2
FBXO31
ZNF420
SMC5-AS1
MBOAT7
AKAP11
HINT1
SNORA43
STRIP1
SLC25A51
PRH1-PRR4
P2RY11
PTTG1
LARS
LOC254128
ROM1
LTA
SCAF1
LOC100134868
MIR4781
LTV1
NAA35
LOC100129722
LMOD1
RPL23A
C18ORF32
EMID1
MIR3654
WDR81
CAD
VPS29
ESYT1
SKA3
PGP
QRICH1
COA6
ADAT1
ADAT2
PDE12
RNU86
DMXL1
ARSA
HMBOX1
EXOC8
ACBD7
ACBD6
BZW1
SNORA21
LINC00959
BRI3BP
SNORA25
SNORA28
SF1
MIR4482-1
USP22
USP21
USP20
ARHGEF7
FAM168A
DYNLT1
MKLN1
IFITM1
RAB5C
RAB5B
CENPB
REV3L
CENPV
MIR425
SLC41A3
MIR423
PLEKHA4
IPP
MRPL46
C11ORF80
RRAD
ZNF692
ITGB2-AS1
SEC62
RRAS
ARFGAP1
ATP7A
DHX37
COPZ2
NEK1
OSCAR
NEK8
GATM
C1ORF51
FAM129C
MRPS31P5
ZNF764
SNORD58A
SNORD58C
SNORD58B
DHPS
ZZZ3
C12ORF65
ZNF189
MIR937
SNORD70
MIR4736
MIR933
MIR1304
MTHFD1
SNORA9
SNORA8
SNORA1
ZNF500
SNORA3
SNORA4
ADSS
ZNF236
TCERG1
GPBP1
RPL41
COASY
C17ORF70
RACGAP1
FAM167A
TBX10
ZNF346
ZNF345
FBXO24
GNRHR2
KRTAP5-9
MERTK
ZW10
NUDT19
UHRF2
CNNM2
HHLA3
STX5
SLC23A1
RPS3A
PHF15
LOC400684
PHF12
NOC3L
DNAJC27-AS1
GTF2A1
SLC5A6
DRG1
NOP58
LARP4B
NDUFS3
MAP3K7CL
PCMTD1
ATAD3A
ZBTB4
SYNGAP1
MIR22HG
HEIH
CASC4
PXMP2
PXMP4
CHST12
NKTR
BOLA1
ZNF512B
LOC100507346
RAB4B
NDUFB6
LRRC16A
MIR659
MIR658
CCNT1
KIF2C
CREBZF
SUGT1
FAM50B
LOC728431
STAP1
SACM1L
VRK1
SNORA18
SNORA15
SNORA17
ANKRD49
SNORA10
TNIP1
HEXA-AS1
USP37
TOR1AIP2
RBBP9
KIF24
RNF187
RPL39L
RAB42
SNHG3
FRA10AC1
SNHG9
MIR146B
FAM208B
MED22
ATRAID
MAU2
SEPT9
SEPT7
HSPH1
MFF
LIM2
SEC1P
NARS
NARR
MCCC2
TFRC
RBM39
RIC8B
PARP2
PCDHGA1
ANG
MRPS25
MRPS23
ATP6V1G2
PHF8
LCMT1
C12ORF57
RPP38
POLA2
LOC100505636
KCNA7
SH3GL1
SNORD82
GNB2L1
JMJD6
ZHX1
UBALD1
FHL3
FTH1
RPS24
MYEF2
RPS28
RPS29
APPL1
ZDHHC5
NT5DC2
DBR1
PRRT2
MIR5091
RUSC1
GATAD2B
COX7B
VTRNA1-2
VTRNA1-1
CCNB1IP1
NECAP1
MDH2
ADPGK
SCAMP3
WASF1
CCNI2
MLLT6
TERC
RNU6ATAC
ZCCHC3
AP4E1
NIF3L1
GTPBP2
THTPA
LZIC
FAM166A
PURA
ATF6B
OR7G3
PIBF1
MAN2B1
C8ORF76
LYRM2
CCDC28A
LYRM7
MIR3676
MIR3678
TRMT11
PKD1L3
GRK4
CAPN7
TTYH2
SPAG8
NUF2
PRRC2A
SNAPC3
SNAPC2
TIMM10B
SNAPC5
C7ORF55-LUC7L2
KLHL8
NFAT5
FAM76A
FUT10
GSK3A
POLE
CLIC1
ELP5
SPC25
C7ORF26
ANKRD54
ZBTB1
CD2AP
NPRL3
KBTBD7
KBTBD6
ASXL1
TCTN1
AKT1S1
GRAMD4
SRP19
SMC1A
RAB7A
SIRT5
SIRT4
C6ORF89
TRIM46
RBM26
RBM23
BTN3A2
NDUFA7
MUTYH
HNRNPH3
SNORD96A
GPR146
MPZL1
AURKAIP1
HCFC1R1
TBC1D5
LOC100630918
KDM6B
LIMD1-AS1
CITED2
FGF11
PFDN6
SNUPN
LOC100505622
VAMP2
SNORD99
SNORD95
ZNF527
RIN1
RPS11
RPS16
RPS15
RPS19
CCDC25
ARL6
DCAF11
DCAF16
PUSL1
TMEM183A
GCLC
UBQLN4
TMEM183B
CUL4B
MIR5087
ZNF416
ZNF414
DPY19L3
SNORD36A
SNORD36C
SNORD36B
TXNL1
MYNN
NAGA
MIR22
CLP1
EIF2S2
CREB3L4
INTS6-AS1
DTWD1
TLCD2
TLCD1
IFT20
NAA60
OFD1
WDR7
SMARCD2
SLC17A9
TXNDC9
LAMTOR5-AS1
FKBPL
SNAP29
LAT
TNFSF14
RAB6A
GPR19
MX1
RC3H2
SFXN2
SPTSSA
CCT8
CCT5
C4A
C4B
SNX33
MAP1LC3B
IFT74
GDI2
CBY1
PAFAH2
ZNRF1
ERLIN2
ZC3H6
GPX4
FLNA
HES3
EIF4A3
CAPNS1
FNTA
TAF13
TAF12
LINC00854
HIST1H2BM
CDC123
PKLR
TFPT
ASPH
CROCCP2
RBM15
MVP
ASMTL
MIR1248
MIR1538
FAM96A
RXRB
FAM96B
C11ORF54
MEPCE
TAF1D
F8
KRTCAP2
ABCA7
SSTR3
TMEM151B
TUBGCP6
TMEM259
FLAD1
PSMD2
MOB1A
MOB1B
PRC1
ANKRD40
RPTOR
MAD1L1
HSD17B8
TRIM24
ZFP91-CNTF
DYNLRB1
RNMT
MIR5188
BANP
APC2
PRMT5
DKK4
SLU7
CYB561D1
CYB561D2
CMTM1
ZNF394
ZNF395
MPC2
COL11A2
OVCH1-AS1
HPS5
HPS6
KIAA1429
SLC25A11
SLC25A10
NFE2L1
FGR
ZNF260
SLC12A2
IMP3
ASNSD1
SNORD73A
CEP350
SLX4IP
ARID1A
C16ORF13
HIST1H3I
PHB
YIPF3
TMEM44-AS1
DDAH2
NOA1
SNX1
MBLAC2
SNX5
ALG2
RBBP7
ARCN1
SHPRH
FUK
YPEL4
MKL2
ZIK1
RAB11A
STK25
GCC2
PRR24
PRR22
CLDN6
C19ORF53
C19ORF55
C19ORF54
MMS22L
SMYD5
ZWILCH
RNASEH2A
FAM103A1
DTYMK
CLK3
PI4KA
HDAC6
RFC5
ZFHX2
PLA2G4C
PGAM5
CBX3
ZBTB11
FASTKD1
GBA
CYB5D1
WDR27
DDX19A
RAB15
PPP1R12A
LYSMD1
KLHL18
PAF1
RAB1B
GMPPA
SPATA33
TRIM69
ACADSB
UNG
JOSD2
NAT10
ITK
LOC728752
ZFP36
ZFP30
RAD51
SMEK2
LOC100287042
NRF1
SRCAP
IGIP
UQCR10
ZNF850
USP4
MRPS14
SNHG15
SNHG17
SNHG16
SNHG11
SNHG12
KLKP1
DVL2
LOC100130451
TMEM248
TMEM245
INTS9
LOC100128770
CTNNA1
MTFR1L
SNORD105B
LOC283922
LOC643770
JPX
SSR4
KAT6A
PPM1M
TCTEX1D4
CRLF3
MIR4751
MYL6
RAPGEF6
TCAM1P
EML3
MPP5
MST1P2
SPEF1
FAM210A
BZRAP1
ETFDH
SLC25A25
SNORD83A
SLC25A28
SNORD83B
PRMT10
CNN1
MIR155
CNN2
LOC100132356
MIR5194
KIN
WDR92
RBM26-AS1
COPB2
SNORA71C
SNORA71B
SNORA71A
SYNGR2
SNORA71D
MIR3912
CIAO1
ITGA10
CRTC2
NOP14
NOP16
TSHR
AP4B1
EIF5B
CTXN2
LY86
SUMF2
LOC100507602
MKS1
SMARCAD1
SURF2
THADA
SURF6
DHRS13
MAN2A2
HERC1
C4ORF29
GALK1
MIR4647
TBC1D17
ZNF331
APOPT1
SNORD12B
PHF5A
GGNBP2
VMAC
BCAS3
SNX17
STAT3
SEC23B
CHRNB1
BCL7C
RPPH1
MKKS
ASUN
NEAT1
MIR3136
CDS2
BOD1L1
ZZEF1
WDR19
TRIM72
MAP2K2
USP9X
ZMYND12
ZMYND10
CAMLG
MICU3
MICU2
MINK1
RNU12
APEX1
ATP5G1
MAD2L1BP
HSPB6
KMT2E
SUV39H1
SUV39H2
CLDN25
SUCLG1
ALDOA
INO80B
C1ORF101
SNORD12C
ZNF625-ZNF20
EDEM3
BCL2L1
NGDN
DNAH12
NME1-NME2
MTF2
NDUFA6-AS1
SCO2
LIG4
GOLGA5
PTBP1
IREB2
FAM19A3
SCAMP1
ZNF444
FDPS
MIR1281
ZKSCAN2
ZKSCAN5
XRN1
ZKSCAN8
KDM5A
SNORD1A
CORO7-PAM16
EP300
SNORD1C
PCMT1
ESF1
SLC25A33
MAPKAPK5
PIK3R2
SAMD8
KLRAP1
STAG1
HEXIM2
TAF7
HMOX2
FAM111A
ALAD
EHD1
IFT27
CCNG1
KCNJ14
IKZF5
C8ORF37
LOC100271836
TMED2
HNRNPK
POLD4
HNRNPM
IL4I1
LOC100128164
SLC13A3
RNF167
GLUD1
MGME1
TIMM22
TADA3
CD55
LENEP
ANKAR
SEC31A
RAB34
KIAA1875
CAND1
MIR3143
MIR3142
LOC100506083
DOK3
MTA2
DGCR14
LONP2
CLASP1
ORC6
AP5Z1
ACAP3
ARMC8
PLAA
PLEKHG2
RCC1
BZRAP1-AS1
TSGA10
SPATA2
