# Supplementary material for: Identifying Network Perturbation in Cancer
Source: PLoS Comput Biol. 2016 May 4;12(5):e1004888. doi: 10.1371/journal.pcbi.1004888 (PMC4856318; doi:10.1371/journal.pcbi.1004888)
Supplement: S1 File — (ZIP) [file pcbi.1004888.s001.zip › files/tf_data/GM12878_15k_enh/ZNF143.csv]

UBE2Q1
RNF14
NYX
EXO1
RNF10
FHIT
HIST1H4E
PGM2L1
HRSP12
HIST1H4J
HIST1H4I
TYW1B
LAPTM5
B2M
SCFD2
GALM
PDCD10
PDCD11
FTSJ1
MLLT11
NCBP1
ALDH6A1
C1ORF112
ZNF709
RAD51D
KIAA0907
CRKL
CBX3
LOC100130476
PPP4C
ZNF700
ZNF707
ITPKC
SLC25A6
PTPLB
ZSWIM4
NELFB
RNF115
UCHL3
TMEM59
KDM2A
ZC3H18
ABCD3
LOC100506548
ZSWIM8
REM2
LOC145783
C2CD3
DIMT1
FAM222B
TCOF1
C2CD5
NUP98
PROCA1
MUC1
SP4
MIR2861
CRB2
MIR425
USP48
CEP85
MGEA5
LOC399715
TRAPPC9
TRAPPC8
ZNF674
ZNF672
PRRG2
ZKSCAN2
PARP16
MAX
TRAPPC3
PARP15
ERI2
RNASEH2B-AS1
BAK1
P4HA1
CLDN6
C11ORF68
ACLY
NTHL1
NARFL
ATXN2L
NSL1
ORAI2
ATP2A1
HACL1
HSD11B1L
RPS25
MIR4426
OSTC
MFSD11
GTF3C2
CXORF40B
MFSD12
DENND4A
DENND4B
CAPN10
APOA2
UFSP2
SCARNA13
ZNF451
XPO4
XPO7
XPO6
DGAT1
ENG
ZNF37BP
FBXL12
TIPRL
FBXL14
TMEM260
TTL
FBXL19
AGPAT3
SNX14
KCNIP2
GHDC
SNORA11B
LOC100129961
ASB16-AS1
XPOT
PRSS53
ERCC1
TPRN
MPV17
C12ORF44
ABHD14A
FAM212A
TMEM102
TFB2M
C2ORF49
MLLT10
EPS15L1
ANAPC1
GART
ANAPC2
ANAPC5
C2ORF43
C2ORF42
RPS6KA1
SNRPB2
RPS6KA5
ATAD5
SFT2D2
HLCS
PSMD11
PSMD10
PPTC7
LNP1
GPBP1
UTP23
GIT2
SERBP1
TMEM199
RTFDC1
ZNF296
FAM134C
FOXC2
C3ORF18
ZNF7
GANAB
GHRH
SESN1
SESN2
VAV2
LRPAP1
LIN37
GOLPH3L
AFTPH
NDUFAF5
NDUFAF4
NDUFAF6
AMMECR1L
MTIF2
LOC100506054
MIR4712
LOC100506710
CIZ1
PELI1
C16ORF62
GDAP1
ZC3H10
ARF1
CYFIP2
ARF4
DNALI1
CRBN
ATE1
KIAA1731
PRIM1
AP3D1
MIR3620
MRPL52
PRADC1
SNORD18A
SULT1A4
MYLK4
ENOPH1
TCEA2
SULT1A3
IRX5
SUGT1P3
NOL9
C4ORF46
SH2B1
SAR1B
PQLC1
SMCR8
NIPSNAP1
AGAP11
RALY
CORO1C
CCDC116
CCDC117
MIR19B1
CCDC115
DCAKD
ABCD4
METTL20
WNT2B
ATP1A1
RAB7L1
CDC45
MGRN1
CDC40
CARKD
MIR3939
LOC100289019
DHX8
NUDT21
SLC12A4
IPO11
IPO13
HMGB2
UNK
PYURF
CHP1
NADSYN1
CPEB3
CPEB2
SPNS1
ARL10
RAB2B
CHAF1A
PDDC1
MIR4730
LOC550112
ZNF780B
BIN2
FRG1
LOC100134368
PEX12
RHEBL1
IFT80
MIR4530
EEA1
LARP7
BRIX1
MIR4734
MSL1
CLIP2
YLPM1
CDCA7
CDCA4
CDCA5
GTPBP10
FIP1L1
CDCA8
MIR4736
GRINA
SLC12A9
EIF1B
MCM10
ZNF45
ALKBH8
MYL6
MND1
NUP93
UBL7-AS1
TNFAIP8L2-SCNM1
ATG4C
VPS53
PRICKLE3
FGFR1OP
GMPR2
ALKBH7
ZNF48
SASH3
WDR24
THAP2
THAP3
THAP4
RAB25
THAP6
THAP7
ZSCAN12P1
THAP9
CALR
LOC100294362
CYB5B
SNX27
SVIP
FAR1
ACTR1B
ACTR1A
CALCOCO1
WDR70
ATP6V0E2
SPG11
WDR75
WDR74
HLA-DMA
LINC00893
QTRTD1
TRIM14
LINC00894
AHCTF1
PABPC1
PPP2R3C
FAM173A
RIBC1
CREB3
SFMBT1
CHI3L2
MIR497
COX7C
PRPF4
PRPF6
ASB2
ASB3
ASTL
RGS5
MTMR9LP
RAB40C
FADS2
GSTA4
ZNF487P
ATP5SL
RELT
C7ORF55
CNPY4
CNPY2
ZFP69
HDAC8
RELB
RELA
HDGF
ZFP62
HMG20B
ZMPSTE24
MRPL36
MRPL37
MRPL34
MRPL35
MRPL32
ARL14EP
CLEC17A
RFFL
CHM
MRPL38
MRPL39
RRS1
ARRDC5
SHOX2
TBL3
ARRDC3
THOC2
THOC1
FAM120AOS
PDE8A
THOC5
COL7A1
DBI
TIGD1
ISG20L2
HTT-AS1
POLD4
KIF15
RFX5
RFX7
SYS1-DBNDD2
NRXN2
RHBDL1
DDX41
YDJC
LOC388553
EXOSC8
DBP
TMEM179B
PARP14
PAK2
UQCRC1
RECQL5
RECQL4
ZNF354B
KLLN
PAPLN
IL10RA
FOXP4
MSL3
TRAPPC5
SAA4
COPS6
EXD1
COPS4
ASTE1
YTHDF3
ZNF593
YTHDF1
MED1
LOC115110
ZNF597
MED4
VPS9D1-AS1
ZNF598
ERI1
FBXO9
NUP153
CEP95
ZCCHC10
GLI4
ZNF607
PTEN
NDC80
METTL3
POP1
CAMTA2
SNORD38A
LCN12
KXD1
CEP70
SDF2L1
CCDC90B
TCF7
TARS2
DPYSL2
TCF3
NCBP2-AS2
NUDT1
CAMLG
NUDT3
NUDT6
C5ORF45
ATMIN
B4GALT2
LOC100288069
TK1
ARGLU1
EPS8L2
FUZ
HNRNPA1L2
LARS
ABTB2
ZNF445
KLC4
RAPGEF1
PMS2P3
GLYCTK
CALML6
NUBP2
PFN1
MEF2A
PFN3
PFN4
CREM
EIF4A2
TMEM214
KDM3B
ZNF114
KDM3A
COX14
LCORL
COX16
NIF3L1
NUTF2
NOP9
ANKRD13D
NOC2L
FAM168B
ZNF333
TMC2
ZNF331
SNORD100
BREA2
EIF2B4
AIDA
TMC8
PRKAR2A
B4GALT4
C12ORF73
ZNF207
PPA2
MALAT1
LRRC3C
MST1P2
C18ORF8
CYB5D1
BET1
RSPH9
TMEM14C
TMEM14B
TMEM14A
C6ORF203
IDE
RSPH3
C17ORF105
SNRPA1
PRPF40A
RPS6KB2
ETF1
CCPG1
TMBIM1
MRGPRX3
THYN1
HPD
CDKN1A
AAMP
KIAA1683
TGFBR1
DPAGT1
LRSAM1
NUP107
UGDH
TRAPPC12
CELSR3
SNRNP40
UBE2D3
TMEM147
ARAP1
GALNT4
TMEM143
TSEN54
RPS4X
UBE2D1
MIR567
PPP1CC
ZNRD1-AS1
API5
NDOR1
BUD13
CXORF40A
DNMBP
LRRC32
LY6G5B
RAB14
MFN2
MFN1
TTN-AS1
IDH1-AS1
MIR18A
ISY1
ZNF33A
SMC1A
SNORD88A
SNORD88B
SNORD88C
ABHD14A-ACY1
KIAA1191
SNORD60
ATP6V0B
FER1L5
TNKS2
PCBD2
CCDC174
CHPF2
SH3GLB2
ENTPD3-AS1
LETM2
NFYA
AP3S1
TSNAX-DISC1
CASP8
TSTD1
MYBL1
NR1D1
LOC100129722
RABL5
OTUB1
DDX11L2
MIR4638
MIR4639
CCDC168
ZNF3
MMRN2
SDCBP2
SGK196
ZNF8
ZNF252P
ERO1LB
MIR3940
TOR1A
PHLDA3
MYLK-AS1
ARSG
KANK2
OST4
CCT6A
PAF1
OGFR
SNAPIN
ST3GAL2
EDN1
DDX42
LOC100652999
ANGPTL6
SBDS
RUFY3
RUFY2
GALNS
PDIA3P
JPX
U2SURP
VCP
CPLX3
RPL7A
AP2A1
MED23
AP2A2
VASP
SNORA74A
TJAP1
ZDHHC14
DPH2
SNORD15A
CCR10
MIR4521
SPAST
DPH7
SLC16A1
SLC16A3
KATNB1
SMG7-AS1
NSUN4
CEP135
CCDC101
MAN2A2
ENO3
CANT1
BOLA3-AS1
WIPF2
WBP4
C21ORF58
MON1A
ZSCAN31
MSH5-SAPCD1
ZFX
DYNLL1
RNU6-34P
GLUD1P3
ZFR
KHDC1
CD37
TXNDC9
POLR3G
POLR3D
POLR3E
POLR3B
POLR3C
UQCRH
S100PBP
LOC401127
MIR15B
CPPED1
GPS1
LOC728537
CALM2
ADPRHL2
TTC30B
LOC100130075
SNORA55
GSDMB
CACNA1E
NDC1
NPAT
CUL9
INIP
CYP51A1
GLO1
WDR60
WDR61
C19ORF12
A1BG
WEE2-AS1
PNKP
CLCN3
CLCN2
CREB5
PSMG3
CDH24
R3HDM1
TRIM22
TRIM23
INO80B-WBP1
PNKD
BRD8
NDUFAF4P1
USP8
CHAMP1
BRD7
MAN1B1-AS1
BRD3
KAT8
DNAJA3
PTPN18
RBM45
FCER2
RBM48
PTPN12
PTPN11
KAT5
MASP2
KAT7
TRIM52
GALR2
CCDC28A
RP9P
LINC00339
LINC00338
C7ORF49
AKR1B1
ZNF585B
MRPL24
SLBP
MRPL21
MRPL20
PNRC2
GBA
MMGT1
DNAJC25
DNAJC24
KAT2B
DNAJC21
TSSC4
SLC31A1
SNORA81
ZSCAN9
ARHGAP9
ZFP90
ZFP91
NDRG3
ACADM
SUCO
ZSCAN2
THEM6
SRSF7
NOB1
ABCF3
CHD1L
MSMP
USP45
EGR3
MZB1
EGR1
USP40
USP42
PDIA5
TMEM79
DNAJB11
PPP6C
PHYHIP
DNAJB14
TMEM70
CNBD2
ANKRD52
PDCD4
CHEK2
RAD52
GID4
CISD3
DALRD3
PRKAB2
PML
PRKAB1
GRB2
SMEK2
GID8
TRMT12
ZC2HC1C
ZNF581
ZNF580
MRPL4
C14ORF159
TIPARP
ZNF584
ZNF587
ZNF586
ZNF589
SCRN2
GCFC2
MIR4765
PTPN7
PTPN6
SLC39A8
ZNF613
ZNF615
ZNF614
ATOX1
ZNF619
NANOS3
DDR1
PSD
TPRG1L
MMACHC
EIF4EBP1
LRCH1
SPAG1
MOG
RCOR1
ATF6B
PTDSS2
BAG6
BAG5
KMO
MYO1E
MYO1D
RTKN
CTDP1
RPS7
ADAMTS13
ALG10B
ARRB2
SNORD1A
SNORD1B
SNORD1C
RPL36AL
CD79B
CHMP6
RPS9
ADPRM
EIF1AD
LOC100652758
PGBD2
DEF6
DHX58
PGBD1
ZNF674-AS1
LY6G6C
ZER1
CBLN3
UTP11L
PSMA2
AKAP8L
CYB561A3
TMEM206
RABGAP1
FAM160B1
C2
APITD1-CORT
VPRBP
ZNF101
SLC6A16
FBXO45
ZNF324
NEMF
CRNDE
KIAA1324
CAPN1
FBXO43
FBXO42
KIAA1328
USP4
FBXO48
SH3BP5L
SRM
GALE
GUCD1
PRKAA1
GALC
CS
MIR5001
LGALS1
MIR5003
FSCN2
RMND5B
ENKD1
MRPS17
SNORD16
SNORD17
SNORD10
AKIRIN2
SNORD12
MRPS16
TSTA3
SEPT11
EIF2AK3
TDG
SERPINH1
EMC4
TAPBP
SCARNA12
HP07349
SCARNA16
WAPAL
FAM136A
ALG2
SCARNA18
CSNK2B
BLOC1S3
MCM3AP
VARS
LOC729683
LMLN
MIR4285
FOXO3
MIR4738
LRRC25
LRRC24
LRRC23
KIAA1033
NIP7
PEX10
PEX13
LPGAT1
PEX14
LRRC29
SMCR7
LOC338799
SLC35B1
TIMM17A
RPL24
CALCOCO2
RPL26
FBXO36
RPL22
ATG3
RGS6
SLC35B2
LRRC8C
LPCAT3
SLC16A13
COG2
CD320
PLAG1
RGS9
SRRM2
MPND
PIGC
FLOT2
PEAK1
LOC400752
PIEZO1
TMEM198B
PIGL
PIGO
TMEM194A
SERTAD3
ILKAP
WRAP53
ZUFSP
MLLT6
PIGY
PIGZ
KIAA1143
MIR548K
ANKLE1
RAB30
TAX1BP3
FSD1L
TBC1D4
BBIP1
SRRM3
CCDC173
OAZ2
ABHD8
OAZ1
TMED9
RAD54L
MIR4779
PDK2
RDH10
RDH11
RDH12
ATXN1L
WBP2
WBP1
ATXN1
MIR1976
SEC61A1
ALPL
TM2D3
LOC100289561
MTBP
TBX6
MIR193B
SRP9
ZFAND6
ZFAND3
CREBL2
FAM71A
MAFA
SUPT3H
CDK2AP1
ZYX
EIF3J-AS1
SLC39A13
MIR4513
ALLC
MIR4517
MED11
MIR4519
HIF1AN
CIAPIN1
CLEC16A
HSP90AB1
ARHGAP22
SLC34A3
DVL1
ARHGAP27
PTP4A2
ZSCAN25
ZSCAN26
KRAS
ZSCAN20
ZSCAN21
ZSCAN22
LOC100130987
TDRD9
OTUD4
DDIT4
SUZ12
TDRD3
MIR3202-1
IFI35
TDRD7
MRPS2
IFI30
STRN
C3ORF33
LOC100289361
MIR451B
MYLIP
VAPA
PPIB
UBR3
UBR2
PISD
C3ORF38
NUCB1
HSDL1
UBR4
NKIRAS2
NKIRAS1
HEMK1
WDR53
PCNA-AS1
SOCS3
GPR4
DR1
MAF1
PPP2CB
CCNY
WDR59
SWT1
TERF2
CCNF
NKX1-2
C19ORF26
DNAJC18
C19ORF24
HYAL2
NDUFAF1
CYTIP
CCNI
CCNK
KPNA5
RPL8
RPL9
RASSF1
PTOV1
PTPMT1
RPL5
TBRG4
RPL3
RASSF7
G6PC2
USHBP1
VMO1
NHP2
HCST
DBIL5P
CNR2
MIR580
THAP11
FAM200A
NEK11
RSAD1
CHD1
ADAM22
LRRK1
CCDC59
CHD9
WISP3
MIR141
MIR636
INVS
SNORA7B
SNORA7A
LOC100506713
ZNF585A
NPC1
ATP6V1G2-DDX39B
TPP1
ERMAP
TGFB1I1
BLOC1S5
FLYWCH2
TPP2
FLYWCH1
MRPL10
TTC4
MRPL12
LSM7
TTC1
GRB7
PTPN23
PIKFYVE
CDC25C
MRPL19
CDC25A
RNF44
RNF43
C11ORF30
RNF41
FAM207A
POLR2E
POLR2D
DCUN1D2
ZNF821
ANKRD23
POLR2C
POLR2B
RHOC
SNORA76
RHOA
ITPR1
RHOG
SNORA72
PBK
SNORA70
GALK2
USMG5
LRIG2
TMEM60
RAB5B
MUS81
TMEM69
TMEM68
ITM2C
MTTP
CASKIN2
PXDN
SKIDA1
AIFM2
ASCC2
IL17RE
VPS72
AGO1
CCDC151
RNF121
AGO2
KDM1A
GRPEL2
GAMT
PUM1
METTL21A
C7ORF25
FAM120C
MIR4256
ADM5
MAPK14
HMHA1
L3MBTL2
C14ORF169
TGFBR3L
SMC6
PAXBP1
MLX
NCOR1
KANSL1
FCER1G
OGFOD1
ANXA2R
OGFOD3
ZNF624
HIST2H2AB
RUFY4
REPS1
ZNF623
RPL6
LOC100131289
GPN3
NBN
CLHC1
PCM1
NFKB2
RPL4
APAF1
RAP2C
ASH1L
RAP2A
SIAH2
RPL7
RPS5
TMPO-AS1
ZFP36L1
ZFP36L2
GGA1
CLPTM1L
USO1
TRIM35
PTTG1
TSNAXIP1
ADO
PHLPP1
TGFBRAP1
H2AFY
NOP14
ITFG3
B3GALNT2
EMILIN1
C2ORF76
TACC2
TACC3
ZNF484
ZNF485
TDP1
CLNS1A
PSMB9
PSMB8
PSMB7
DECR2
DECR1
ZNF133
KIF20B
TMEM230
PSMB1
KIF20A
FAS
TEX38
NCEH1
LPXN
TALDO1
ZNF319
CAB39
TTLL6
JUND
MADD
HIST1H2AM
RPL3L
OVOL1
ANKHD1
HIST1H2AE
HIST1H2AD
HIST1H2AG
TBC1D31
DHX29
STX18-AS1
SNORD21
SNORD23
SNORD22
SNORD25
SNORD24
SNORD27
SNORD26
PRPF19
ESCO2
ESCO1
MLH3
SNORA16A
SMIM13
NUP43
ZNF555
SNORD2
ZNF550
ZNF551
VPS13D
MMD2
ACOT13
ADRM1
SNORD18C
FAM179B
VPS13B
TRAF1
TRAF3
TRAF4
RMDN3
CRYZ
LOC730101
HOOK2
AP4M1
VTI1B
GTF2H4
TMEM160
ESD
RTF1
DENND1C
DENND1A
LRRC59
REPIN1
AKAP11
SPIB
NICN1
RPL38
RPL36
RPL37
TAB1
PTGES2-AS1
RPL32
TARBP2
GNA15
EMG1
CHD8
SH2B2
ATF6
SDHD
ATF3
SH2B3
SMARCC2
TAP2
ZCCHC17
ARMC9
BUB1B
MIR631
TMCO3
MBLAC1
FKBP14
ABHD11
CCDC147
CCDC146
ABHD12
CCDC142
DBN1
MORF4L2-AS1
NOL7
ACTG1
SMG5
CMAS
DLG3
DLG2
SAMD12
SAMD13
OARD1
CDC73
COMMD2
COMMD1
COMMD6
SMG8
MIB2
COMMD5
FAM114A1
DNAJC2
METTL18
ATXN3
RENBP
MOB4
B3GALTL
METTL13
METTL10
FBXO4
FBXO10
LOC729852
SLC38A5
TMED2
B3GALT6
ZMYM1
ZMYM6
ZMYM4
SRFBP1
SLC38A9
BCAT2
BCAT1
PIDD
IFRD1
MACROD1
GMIP
TMEM184A
OSBPL7
MIR4781
AKAP5
DPY19L1
KAZALD1
DBNL
AKAP1
UCKL1
CD3EAP
TUBB4B
HCN3
MIR4505
AKAP8
TPI1
TEX2
SNRNP27
USP35
ARHGAP10
ZSCAN12
STARD6
STARD7
ZSCAN16
PTRHD1
ENOX2
ANO8
ANO9
TMEM91
LOC100132891
RRP1B
RAB7A
CELF1
POLR1A
FAM133DP
KRR1
POLR1E
MIR3188
C14ORF2
KBTBD6
STIP1
C14ORF1
TMEM132A
SLC30A7
PEG10
HCG25
WDR41
HCG27
ATP2C1
WDR46
MRPL17
CETN3
MIR1908
NAIF1
TBC1D23
MRPL18
CTNNB1
ANKS3
JAK2
TNFRSF9
CDC25B
GTF2I
DPY19L4
RHOQ
NR1H2
NR1H3
ALPK1
TBC1D2B
FUNDC1
CXXC5
C14ORF80
UCK1
DST
SENP3
USP1
TP53I3
APITD1
PPARD
SNORD48
ING4
SSRP1
DCDC1
ING1
ING2
ING3
CENPBD1
DNAJC9
MB
DNAJC5
DNAJC7
RING1
TTC33
SNORD43
TTC31
ANKRD24
TTC37
WDFY2
WDFY1
C1ORF148
PTPRVP
GOSR1
CCDC96
RRP15
NRN1L
TPI1P2
CCDC97
TRAPPC2P1
DYNC1LI2
SDCCAG8
SPHK2
GLA
SNORA78
SDCCAG3
RNPEPL1
CLCN7
DYRK3
MKRN2
SNORA68
ZNF837
SNORA64
SNORA65
SNORA66
MIR16-2
SNORA60
SNORA61
SNORA62
SNORA63
ZNF570
ACO2
ITPRIP
SPCS2
NCOA4
PHAX
FLJ10038
POLR2I
NT5C3A
SUV420H1
ARL8B
FAM227B
CISH
CPEB4
LCOR
LIMD2
LIMD1
DDB1
NCDN
RIMS3
SLC17A7
TMEM177
BBS9
GSG2
ZNF81
PET112
PEX3
MCAM
ZNF84
ZNF540
IFITM4P
FRMPD2
ST7L
SLC27A4
FYCO1
NUTM2A-AS1
SPDYE6
SREK1
CAPZA1
ZFYVE20
C20ORF26
SLC17A9
SCARF1
SLC17A5
HAX1
IL21R
GEMIN6
TBCB
GEMIN4
GEMIN5
ZSCAN32
MIR19A
SNORD18B
WDR87
CCDC6
SETDB2
ZNF628
CDK5RAP2
FIZ1
CDIP1
CDK5RAP1
EBI3
TOMM40L
PRKD3
CCND3
KIAA0319L
MYC
KRBA1
ITCH
FAM131A
HLA-B
CHMP4A
CHMP4B
CHMP4C
C15ORF65
VPREB3
MCRS1
INTS9
ZNF496
ERF
ATPAF1
CBLL1
ZNF491
SH2D3C
KIAA1009
MPI
ERH
PARM1
EIF2S2
CDK19
PMPCB
PMPCA
RBM27
CDK12
CDK16
CDK17
DDX18
DPEP3
ST5
LSM14A
GZF1
G3BP2
TMEM222
PSMC2
GCHFR
AASDH
ERLEC1
PSMC6
N4BP2
ARFIP1
MCTS1
FAM189B
MDC1
KIF18A
NCR2
SLC24A1
POLRMT
FAM216A
KIAA1551
TRIP10
BRMS1L
TRIP12
PASK
SEC61B
MTERFD2
MEX3A
MGC2752
RPL14
TLR8-AS1
SETD8
SNORD37
TFG
BTRC
NUP35
PPP1R35
SNORD30
SNORD31
MAP3K10
MAP3K11
MAP3K12
PRR14L
FAM177A1
DDA1
ATP8B2
NKAPP1
PPP3CB
ZNF549
FUCA1
RPL11
FLJ37201
MIR4751
DYNC1I2
DEXI
OMA1
RPL13
MARCH5
MARCH7
LRRC45
IKBKG
LRRC47
LRRC46
MIR1244-3
MIR1244-2
MIR1244-1
MARCH9
SETD3
MICA
UBXN11
EIF3H
EIF3J
MIR4520B
FNDC8
B3GNT1
CDCA3
TSFM
SNORD12B
EIF3B
SLX1B
B3GNT8
EIF3F
EIF3G
SETD5
RARS
MIPEP
ANKRD36B
MTMR6
ESPN
MTMR4
NOL11
GINM1
MXRA8
NOL12
CCNL1
SMG7
TSC22D1
DAAM1
TSC22D3
TSC22D2
PSRC1
C9ORF173
SMARCAL1
CCDC153
CCDC150
MTFP1
YIF1B
CCDC157
NMT1
YIF1A
WRAP73
INPP5E
SMG6
C11ORF1
PRKRA
MTCH2
SLC2A8
HIGD2A
NME3
CSTF2T
TRAIP
NKAPL
UBA52
UBTD1
TIAL1
DIXDC1
TAS1R1
C15ORF40
C15ORF41
DET1
CD2BP2
RPL37A
SYF2
TNFAIP8L2
TNFAIP8L1
NDUFC1
LOC644189
FUBP1
PPFIBP2
FAM73B
BCKDK
CEP104
USF1
EXOSC1
EXOSC6
AP2B1
GTF2E1
GFER
GGACT
SAP30
GATAD1
TULP2
C21ORF67
LINC00235
MIR5194
EXO5
CEACAM1
ATP5E
SNORD76
RRBP1
PPP1R14B
UBP1
ZNF747
SSC5D
COA1
KIAA0895L
MREG
NCAPG
ACY1
RSF1
LOC256880
ZNF582-AS1
C3ORF17
YTHDF2
EXOG
ZNF629
LOC100507506
COPB2
LOC100507501
MIR1914
SRRT
IZUMO4
MIPEPP3
PCDH12
FBRS
RARRES2
ATP6V0A2
DEPDC5
ALKBH6
VPS52
ALKBH4
ADAT3
ALKBH2
TOR2A
VPS54
TMEM126A
TMEM126B
SLC9A1
MRPS31
ZNF205-AS1
SCYL3
SCAMP3
RCOR3
SMPD4
STXBP3
TIGD2
ATR
ADHFE1
MIR611
TIGD6
MIR635
PDE11A
SSSCA1-AS1
TTBK1
SKP2
SNORA5A
DNAJB2
ATP5A1
SNORA5B
VKORC1
DNAJB5
DNAJB4
FANCG
CFLAR
FANCC
FANCB
FANCA
ENY2
TTC25
FANCM
DOT1L
DIDO1
SUGP1
CA5A
MIR3917
HMSD
CARS
TMED7-TICAM2
KDM6B
REXO4
LOC81691
SNORD77
ENO1
ELMOD3
ELMOD2
SNORA51
PDF
SNORA53
SNORA52
CARF
TAOK1
SNORA57
TAOK3
MYL5
CIAO1
GNB2L1
LLGL2
MIR365A
FAM65A
LOC100288181
RPL32P3
HMBOX1
ITGA10
TRAPPC6A
CDK2
CRTC2
CDK4
CDK5
CDK6
OGT
CDK8
CDK9
C1ORF234
SNORA6
ARMCX4
PTK6
SF3B5
CEP57
PNPT1
SRRD
SF3B1
MSH5
FAM220A
SF3B2
RBAK
ITGB3BP
RPTOR
CRK
GAL3ST3
ARSK
OR14I1
SEMA6C
ACCS
SEMA6A
CNIH2
NSMCE4A
ELAC1
INPPL1
MYO7B
ATG16L1
ASMTL-AS1
ADCK5
ADCK1
DNAJC16
HSPD1
DNAJC12
NFKBIL1
ARHGDIA
TNFRSF19
NFXL1
ASF1A
ASF1B
FEM1A
PRKCI
PRKCH
LOC100505624
COPE
PNN
ENDOG
LOC101559451
MS4A6A
BRAT1
SGSM3
HIST1H3D
LMAN2
HIST1H3J
PCNXL3
KDM8
MIR1227
BDH2
CHID1
MDP1
PSPH
DDX23
SEC11C
SNORD74
DDX25
ZNF155
HLA-DMB
PFKFB3
PFKFB2
PFKFB4
EWSR1
SCRIB
C1ORF189
GPR137
ZNF790
ZNF791
TWISTNB
SH3BGR
LOC100507250
WDR76
DDOST
PLCD3
ZNF780A
SAC3D1
FBXO18
WWP2
UBE2J1
UBE2J2
RAB3IP
MIR5587
FBXO11
MIR5581
RPN2
FBXO15
C7ORF55-LUC7L2
PPIL1
PPIL2
PPIL3
PPIL4
PKD2L2
PRUNE
GGPS1
CWC27
PANK3
CWC22
EPC2
MIRLET7F1
PPP1R7
PPP1R3D
PPP1R3B
PNPLA2
C9ORF40
TRUB1
PRPF31
TRIM16
SNORD47
SNORD46
CCDC92
MAP3K5
PLA2G6
ZNF571
ZNF573
ZNF576
NTAN1
ZNF579
TPGS1
LOC100132078
EFNA4
[truncated: 3,397 more rows]
