# Supplementary material for: Identifying Network Perturbation in Cancer
Source: PLoS Comput Biol. 2016 May 4;12(5):e1004888. doi: 10.1371/journal.pcbi.1004888 (PMC4856318; doi:10.1371/journal.pcbi.1004888)
Supplement: S1 File — (ZIP) [file pcbi.1004888.s001.zip › files/tf_data/GM12878_15k_enh/ZNF384.csv]

RNF10
RNF11
RNF13
MZT2A
MZT2B
CAMK1
ZNF700
ZNF706
ZC3H10
RNF114
ZC3H15
SPN
RNF111
GRIN1
LOC441204
NSRP1
XPC
SP1
GRINA
SP3
SP4
OPA1
RAB40B
TMOD4
KLLN
B2M
NSL1
MYO3B
ATP2A3
ITGA4
RIT1
CXORF40A
DENND4A
DENND4B
SWAP70
PHLDA1
PHLDA3
FBXL12
TIPRL
CYP27B1
FBXL17
FBXL16
FBXL19
FBXL18
GHDC
ACTG1P4
KANSL1-AS1
TPRN
CHST7
ITGAX
BCL2A1
HLCS
ITGAV
COX7C
ITGAL
FAM134C
ITGAE
FAM134A
TRERF1
SMAD4
SMAD5
SMAD7
AFTPH
SMAD3
MUS81
FLJ16341
CKS1B
MIR3620
SPTLC1
TCEA2
TCEA1
BFAR
ABCD2
CCDC116
CCDC114
RLF
CCDC113
CCDC110
CCDC111
LEO1
ATP1A1
MGRN1
CRTAP
SPHK2
IPO11
CUEDC2
CPEB3
ZNF780B
FRG1
ZNF41
IFT80
TP53TG1
LOC100289495
SP2
NUP93
ATG4C
ATG4B
CFI
PNP
ANKFY1
TPT1-AS1
PNN
DYNLL1-AS1
HAMP
SIDT1
SIDT2
SIX5
LINC00309
HMG20A
TRAPPC9
ZCCHC13
MRO
TIGD1
RFX5
RFX7
RFX1
RFX3
APC
TMEM179B
XPNPEP3
ZNF57
KHDRBS1
TRAPPC4
DPYSL2
NCBP2-AS2
BOP1
CKLF
PMS2P1
PMS2P4
PMS2P5
KDM3B
ZNF114
KDM3A
TMC1
TMC2
EIF2B4
EIF2B5
TXNIP
QPRT
RSPH9
HIST1H4B
TMEM14B
TMEM14A
RSPH1
LOC646719
CLIC4
NLGN2
LRSAM1
CLIC1
KIAA0020
TMEM147
HNRNPAB
ASGR2
TMEM140
MIR4707
LRFN4
SOWAHC
SOWAHD
FAM32A
FER1L5
ZNF559
ZMAT3
MYBL1
NR1D1
MYBL2
ITGB1BP1
ZNF3
TIPIN
ZNF8
RPS14P3
MYLK-AS1
MORC2-AS1
OGFR
RAC3
RAC1
VCL
VCP
AP2A1
PBX3
NSUN4
NSUN6
TUBG1
PTCH1
TIMM44
PAGR1
RAD9B
RAD9A
ERGIC1
MIR3165
CPPED1
LOC728537
CALM2
SPG21
LOC100130075
GSDMB
GSDMD
DLGAP5
MBNL1
MBNL3
FBXL14
OIP5
CLCN3
CLCN2
BRD8
BRD4
BRD1
BRD2
BRD3
DNAJA2
DNAJA3
DNAJA1
PTPN12
PTPN11
C7ORF43
C7ORF49
MRPL24
CSF2RA
MRPL21
SEH1L
STX16-NPEPL1
GAB2
LOC100506844
SNORA81
ZSCAN9
SNORA84
SRSF4
SRSF7
SRSF6
SRSF1
SRSF3
MSMP
MZB1
SRSF9
VIL1
HLA-DQB1
RNF135
DNAJB14
RNF138
CISD2
CISD3
CISD1
TSHZ1
TRMT12
ZNF581
ZNF580
C14ORF159
TIPARP
ZNF586
ASUN
MAP3K5
PSD
CAMKK2
MTRF1L
MYO1C
MYO1A
RPL36AL
CHMP6
LOC100652758
CTPS2
PGBD1
SULT6B1
ZER1
FAM160B2
ATAT1
TSSK6
SRC
TSSK4
ZNF326
SRF
ZNF320
SRI
SRL
SRM
FAM220A
LGALS2
AKIRIN2
EIF2AK3
EIF2AK2
TDG
NMB
FAM136A
NMI
OCRL
PLAUR
HILPDA
LRRC27
LRRC25
LRRC23
FNDC3A
LPGAT1
LRRC29
TIMM17B
TIMM17A
GCNT1
SNORD45A
LPCAT4
LPCAT3
LPCAT1
MID1IP1
CALCRL
PIGL
PIGN
PIGP
PIGU
WRAP53
PIGX
TMEM72-AS1
RMND1
ANKLE1
SNAPC3
INPPL1
SRRM1
BBIP1
SRRM3
PDK4
LNPEP
SEC61A2
TM2D1
PECR
RGL2
MIR193B
ZFAND6
ZFAND5
ZFAND4
PLVAP
CEP128
SLC39A10
MIR4515
MIR4517
MIR4516
CEP120
EIF1AX
RSBN1
EIF1AD
ARHGAP22
ARHGAP27
SAP18
ARHGAP24
C21ORF49
HHAT
DDIT4
LOC284889
NKRF
MYSM1
NDUFAF4
FOXM1
DNAJC19
GOLGA8A
RASSF1
PTOV1
PTPMT1
RASSF5
FTCDNL1
VMO1
NHP2
DBIL5P
CHD1
CHD3
CHD2
MIR639
MIR638
MIR635
MIR142
MIR141
MIR636
MIR631
MIR632
NPC1
GATA3-AS1
TTC4
RAB3GAP2
BHLHA15
RAB3GAP1
PRKCE
CAPS
DYNC1LI1
CAPG
TPRKB
ETHE1
ABCG1
PLSCR3
PRDM10
POLRMT
HIST1H3F
SPC24
KDM1A
QRSL1
SCML1
BTG2
BTG1
HELLS
AKAP17A
FAM49B
ZFP36L1
ZFP36L2
GGA1
GGA3
GGA2
TSNAXIP1
ADH5
GJC2
ZNF138
PRKACA
PSMB8
PSMB7
PSMB6
PSMB4
PSMB3
PSMB2
PSMB1
HDHD3
KLHDC9
CORO7
SNORD20
SNORD22
SNORD25
SNORD24
SNORD27
SNORD26
SNORD29
SNORD28
KCNK6
MLH1
LTN1
NACC1
SH3KBP1
VPS13C
VPS13B
PPAN-P2RY11
SCAF11
NUP160
TMEM165
EVI2A
EVI2B
REPIN1
NICN1
PMVK
GNA15
SH2B2
SH2B3
TAP1
IL6ST
PPIP5K2
SAR1B
CDC73
C15ORF39
WEE2
WEE1
SRFBP1
BCAT2
BCAT1
LINC00441
ZBTB33
DBNL
AKAP2
GTF2F2
EIF2D
AKAP8
CCDC115
RRP1B
HSP90B1
MIR3189
MIR3188
MIR3184
TMEM132A
CETN3
NAIF1
C19ORF35
H3F3C
H3F3B
CCL20
CCL22
ALPK1
ALPK2
FSIP1
DNAJC8
DNAJC9
MB
DNAJC4
DNAJC5
DNAJC7
DNAJC1
DNAJC2
PTPRVP
GOSR1
RALBP1
RAP1A
C7ORF55-LUC7L2
ZNF830
SNORA68
ZNF837
ZNF836
SNORA64
SNORA65
MIR16-2
SNORA60
SNORA61
SNORA62
SNORA63
LRIF1
PHAX
ACAT1
ACAT2
RNF151
NUGGC
IFITM4P
IL2RA
IL2RB
TPCN1
RAB33B
SLC17A5
SLC17A7
SPAG16
MDH1B
SETDB2
CDK5RAP2
CHAF1A
CDK5RAP1
PDDC1
CHMP4A
BAD
PRKCDBP
CDK19
SLC37A4
TOB2
MIR548AV
CDK13
CDK16
CDK17
MIR548AN
ST5
GZF1
ZNF304
FAM216A
SEC61G
MTERFD3
MTERFD2
MTERFD1
TFG
HVCN1
TOMM34
RND1
C16ORF95
LOC646903
LRRC41
LRRC40
LRRC45
MMP23A
LRRC48
LOC284648
B3GNT1
TSFM
B3GNT9
TEX22
GINM1
LGALS17A
TBCCD1
HLA-DRB1
CCDC151
GUK1
WRAP73
PCED1B
FUBP1
YJEFN3
SAP30
TCP11L1
TCP11L2
DRC1
MANSC1
ICMT
MIR1910
MIR1914
RGP1
ATP6V0A1
TBC1D4
ATM
SMPD4
ATR
LOC100289230
BRIP1
ZSWIM8-AS1
RPL36A-HNRNPH2
ATP5A1
HFE2
SASH3
AAMP
HYPK
DOT1L
PATL2
PATL1
U2SURP
ENO1
ENO3
CITED2
SYCP2
TAOK1
TAOK2
TAOK3
ACOX1
LOC728613
CBX3P2
PTK2
PTK6
RABGAP1
SERGEF
RCSD1
SORBS3
ODC1
ATG16L1
ATG16L2
ARHGDIA
MATN1
KCTD21-AS1
MIR877
ENDOG
CES2
EBF1
FFAR2
FFAR3
UCP2
UCP3
DDX23
DDX21
DDX27
DDX25
DDX28
RPL32P3
LOC100505695
C1ORF186
SAC3D1
FKBP14
FKBP15
UBE2J1
FBXO10
FBXO11
FBXO16
GGPS1
MIRLET7F1
SNORD48
SNORD47
BCLAF1
CLK2P
PLA2G6
MARCKS
GDPGP1
ATPAF2
CCDC77
ATPAF1
SHC1
MIR4749
GALNT5
CCDC78
CGRRF1
TMEM109
SNORD4B
TMEM101
TMEM107
C17ORF89
C17ORF85
SPEN
ZCWPW1
CXORF58
ZFYVE26
LOC100506639
DAXX
AHNAK
NT5E
C15ORF57
UNC50
C15ORF53
PDCL3
LOC151475
CCM2
MAP1S
FRMD8
CCP110
IMMP1L
SPICE1
MEF2BNB-MEF2B
GNAS
PTCD2
DSCR3
ZHX1-C8ORF76
AGFG2
AGFG1
ASNA1
EHMT1-IT1
CLPP
NMNAT1
RPL36A
PPCDC
EPB41L2
EPB41L5
VPS4A
VPS4B
GMEB2
SLC43A2
DCAF13
SETD5-AS1
C1ORF210
SZRD1
C1ORF216
PPP1R15B
MOGS
SNORA47
SNORA44
SNORA43
SNORA40
LOC100130691
SNORA48
INSR
HIST2H2BE
SPTBN4
ZNF816
ARPC4-TTLL3
C17ORF59
KLF10
KLF16
FGGY
SLC44A1
SLC44A2
ZBTB7A
ZBTB7B
MIR26B
PCNP
PCNT
PCNX
CD99P1
SAMHD1
RPA1
TENC1
REC8
NDUFS3
NDUFS5
NDUFS6
ISY1-RAB43
NDUFS8
LOC100506804
LOC441009
COQ3
ILF2
FAM132A
ATP9B
DENND2D
RABAC1
WHSC1L1
MICAL1
GPR107
BRICD5
UBE2G1
STK4-AS1
ZNF367
ZNF366
LOC654841
SLC35E2
H2AFV
FTSJ3
H2AFX
LOC100216545
TMEM189-UBE2V1
RNF8
RNF6
RNF4
RNF5
H2AFJ
NCAPG2
MIR5680
CLTA
PPP1R21
CLTC
LRRC61
NGLY1
ADRBK2
DPEP3
NMD3
PXN-AS1
EPM2A
FAS-AS1
CD300A
SIK3
MIR497HG
MAP7D1
ACTR3
MALSU1
CLUAP1
WBSCR22
LOC100133315
MSL1
CNR1
CNR2
MSL2
POLDIP3
MIR3684
GTDC1
C22ORF15
ANKS1A
YTHDF3
PPOX
SPERT
ACTRT3
TINF2
PITPNM1
CDIPT-AS1
MIR671
ADAM17
ADAM19
LOC730227
CPNE8
CPNE3
CPNE1
DNMT3A
AAK1
GDE1
SNRPC
SNRPA
SNRPG
SNRPE
GPR62
ZDHHC17
ZDHHC12
PRKAG1
PCSK1
ZDHHC19
HIPK1
DUSP22
LEMD3
NCAN
ESPL1
NAPA
LARP4
LOC100507217
RPSAP9
DDX42
DDX47
LMLN
PTEN
PLTP
ELAVL1
CDKN1B
CDKN1A
UBE2D2
UBE2D3
SNORD65
SNORD66
SNORD61
SETBP1
SNORD63
SAMSN1
SNORD69
SNORD68
APOF
CYP11A1
APOO
FAM104A
TMEM127
CCDC53
CCDC58
CCDC59
MIR4766
MIR4767
MIR4765
STX18
NUFIP2
NUFIP1
PREPL
CABP4
FBXO36
SLC35B2
SLC35B4
USE1
FBXO33
FBXO38
SAT1
PELP1
MBOAT1
MBOAT7
MBOAT4
HINT1
HINT2
HINT3
CYP1B1-AS1
UNC79
CDC34
CDC37
S100A9
ZFX-AS1
FICD
PTTG1
OR2T35
SEC22C
LONRF1
JARID2
BIRC2
CDCA7L
APBA3
CLLU1OS
ATP11B
MORC3
PRR7-AS1
CMAHP
RS1
MRPL42P5
C8ORF59
ATP13A1
GNN
VPS29
SSUH2
RNF5P1
RAI1
SKA3
LRRIQ4
CBWD5
CBWD3
CBWD2
ADAT1
ADAT3
E2F6
E2F5
E2F4
C1ORF234
C1ORF233
ALOX15P1
ACBD7
ACBD6
ACBD5
ACBD4
ABLIM1
PPP1R13L
EEF2
SNORA20
TUSC5
SNORA22
BRI3BP
SNORA25
SNORA26
SNORA27
RPGR
HYLS1
TIGIT
IZUMO4
FAM168A
GNG10
TEX14
IFITM3
IFITM1
IFITM5
LIPH
LIPJ
SEC24D
REV3L
SEC24A
SEC24C
SEC24B
RNF19A
PYY
PYCRL
MRPL43
MRPL42
IPP
MRPL40
MRPL47
MRPL46
MRPL45
MRPL44
TRIP6
MRPL49
SAMD12
ZNF699
ITGB2-AS1
ZNF696
ARFGAP2
TRIM39-RPP21
UNC93B1
MIR4668
LAMB4
NEK6
NEK7
NEK4
COPZ2
RUVBL1
U2AF1
U2AF2
NEK8
NEK9
DHPS
ZZZ3
ASTN2
CCDC6
MIR933
MTHFD2
PITPNA-AS1
NUDCD2
NUDCD3
NUDCD1
C10ORF128
IFI27L1
IFI27L2
EID2B
WDHD1
MPLKIP
SLX4
AZI2
LOC100287015
ZNF436
ZNF346
ZNF345
ZNF432
RPS27A
NUDT13
NUTM1
ZW10
STX5
STX6
RPS3A
LOC400684
KIAA0232
MTMR14
TRMT2A
ECE2
EVC2
PCBP1-AS1
AURKB
SPTY2D1-AS1
GNPTG
TXLNA
HRASLS2
WFIKKN2
FEZ1
TMEM145
NKTR
PITPNC1
KCNIP2-AS1
LOC148413
MIR659
MIR658
KIF2A
KIF2C
CAV1
IL12RB1
LOC728431
ENSA
CLINT1
C4B
ACTL10
LINC00886
ACOT7
RBBP9
ADCY7
KIF24
KIF27
KIF23
KIF22
RAB44
RAB42
SARNP
MIR3155A
FAM208B
SKAP1
HOXB-AS3
XRCC2
XRCC5
XRCC4
XRCC6
SMURF1
MEIS2
NARS
NARR
NARF
C20ORF96
MIER1
RSL1D1
PAPD7
PAPD5
AMN1
YTHDF3-AS1
LMNB2
LMNB1
LRBA
TOLLIP
MRPS27
MRPS25
PPP2R5D
PPP2R5A
LCMT1
YY1
LOC100129858
PRORSD1P
SNORD87
SNORD84
KCNA2
SNORD82
SNORD81
SNORD80
OPTN
JMJD6
JMJD4
DNAJC9-AS1
ZHX2
ZHX3
ZHX1
FTL
ACACA
SLFN14
FOXD2
PAFAH2
SLFN13
APPL2
PLA2G2D
PLA2G2F
MEMO1
LOC100506548
CAPN15
SPDL1
CAPN10
SIGMAR1
SARS2
NECAP1
CYFIP2
NS3BP
THUMPD3
KYNU
MLLT6
UVRAG
MLLT3
SETMAR
GLT8D1
OR2T11
ZNHIT2
OSR2
GTPBP1
GTPBP2
BPNT1
IL15RA
ABHD14A-ACY1
BCL3
BCL2
KLHL24
PLK3
CLMN
PLK4
LYRM7
LYRM4
KIAA0391
TTYH2
TRIM22
OASL
CSNK1G2
CSNK1G3
SERPINB1
FAM76B
PCGF2
PCGF5
CX3CR1
LTB4R
AUNIP
ATP8B3
EXD3
EXD2
EXD1
LIPE-AS1
CCDC87
SPRYD4
SPRYD7
KLHDC4
KLHDC2
SHBG
KLHDC1
MIR223
ASXL1
POLK
HDDC3
TMEM9B
NEUROG2
GBA2
ZBTB32
ZBTB37
TMEM91
TMEM97
SGTA
KIAA0895
GBAS
TBPL1
PEX5
PEX7
PEX6
NRD1
ESAM
ACD
C11ORF48
ATP5B
GNAI2
GNAI3
ATP5E
ATP5D
KATNBL1
MPZL1
AURKAIP1
SLC7A7
LOC728175
ST6GALNAC6
PFDN2
POMP
PFDN4
MTHFR
MTHFS
GAGE12J
HIRA
RIN1
RPS13
RPS12
RPS11
RPS10
RPS16
RPS15
RPS14
SMG7-AS1
RPS19
RPS18
RIPK1
LATS2
LATS1
FOXD2-AS1
FAM149A
SLC9A3R1
ZNF418
ZNF417
TSSC4
ZNF414
TSSC1
RRAGC
RRAGB
GGT6
RASA1
CLP1
EZR
C21ORF59
PTPRE
NREP
TUFM
PVRIG
AMER2
DTWD1
CPD
GAPVD1
CASS4
CMC1
DMPK
RNASEH1
MON2
OCSTAMP
UBXN7
TRIOBP
LINC00634
BIVM-ERCC5
RMRP
LOC284551
HMGN4
HMGN3
HMGN2
HMGN1
MX1
RC3H2
IFIT5
IFIT3
IFIT2
MIR3064
MAP1LC3B
PIM2
BRCC3
GDI2
ARL5A
ARL5B
SNORD101
TFAP4
HIST1H2BE
PSAP
WDR34
WDR37
SNORD102
WDR33
CAHM
EIF4A1
CRIP3
EIF4A2
ABHD17A
GIGYF1
TLE3
TLE2
NAPEPLD
TLE4
LINC00857
LINC00854
ZNF816-ZNF321P
PLP2
PROB1
PKLR
COX5B
SERF2
TM9SF1
TM9SF3
TM9SF2
NAT6
C5ORF54
C5ORF51
FAIM3
MEPCE
TMEM259
KCNC3
TMEM254
KIAA2026
CPSF6
CPSF2
LOC257358
MAD1L1
ACAA1
APOBR
ZFP91-CNTF
SIPA1L3
TTLL5
TTLL6
TMEM51-AS1
TTLL3
EPS15
APC2
SLC35F6
SLC35F2
MBD5
MBD3
CMTM3
CMTM1
CMTM6
FAM126A
FAM126B
TRMT112
REXO1
REXO4
SLC25A19
SLC25A17
SLC25A15
SLC25A11
SLC25A10
LAD1
CCDC11
CCDC12
CCDC18
CCDC19
TMUB1
TMUB2
PTPN18
SYNCRIP
VIM
GNG7
DBF4
MMAA
NOA1
ALG8
ALG9
FUS
ALG2
FUZ
ALG5
SMARCE1
RNGTT
STAM
PDZD7
RAB11A
FIG4
GCC2
CLDN6
LINC00339
SMYD5
RTN2
IRF3
IRF2
IRF7
IRF5
IRF4
FAM78B
SNX29
CLK1
SNX20
CLK3
SPATA5L1
GPER
PLA2G4C
SGCA
PANX1
C3ORF83
ZBTB11
LOC90784
ZBTB14
ZBTB18
TMEM150A
TMEM150B
MTO1
LINC00467
DDX19B
LINC00460
LYSMD3
KLHL12
KLHL18
TRIM68
TRIM69
MTOR
UNG
UNK
MIR20A
TRIT1
OMG
ITK
CNBD2
NRF1
LOC100133985
C11ORF68
HIP1
SNHG15
SERTAD1
SNHG17
SNHG16
SNHG11
RBL2
ARAP1
SNHG12
BID
LOC100130451
PYGO2
LOC100130987
HEMK1
RAB12
MIR642A
CYBB
CYBA
SLK
HMHA1
CEACAM16
ZNF460
PHYH
SRSF2
LCA5
TCTEX1D2
ZNF653
TCTEX1D4
CRLF2
HSF4
N4BP2L1
RAPGEF6
N4BP2L2
RAPGEF1
RLN3
MIR1293
ZNF383
C1RL
MIR1296
PARK7
DNAJB11
NXPE3
MST1P2
ZNF473
DMTF1
MDM2
MDM4
SNRPD2
SNRPD1
SFI1
LOC100132352
LOC100132356
MIR5196
KPNA6
KPNA5
MIR5192
MIR5193
RBM26-AS1
IFT43
SYNGR2
IFT46
FRS3
MIR92A1
TNFRSF17
TNFRSF14
TNFRSF18
TNFRSF19
GLDC
RTN4IP1
SNORA80B
B4GALT3
B4GALT2
B4GALT4
B4GALT7
FCN1
DHRS13
TNFRSF1B
SOGA1
VMAC
DOHH
EHMT1
EHMT2
ADIPOR2
ADIPOR1
C20ORF195
FOSL2
NDUFA10
NDUFA11
CD63
NDUFA12
CD69
TPD52L2
EFCAB11
EFCAB13
EFCAB12
WDR16
GABPA
WDR18
MFN1
PPP2R1A
FAM204A
TIMM9
USP9X
ZMYND15
WASL
ZMYND10
BCL9L
ZMYND19
CGGBP1
MIR101-1
HSPA1L
MAD2L1BP
WNT2B
DGKZ
HSPB1
PKN1
PKN3
PKN2
LOC100506469
RHOBTB2
RHOBTB3
DIS3L2
C1ORF100
C1ORF106
C1ORF109
MIR567
MIR563
KCNE1
ERBB2IP
NDUFA6-AS1
LDLRAD4
PBXIP1
LIG4
ISCU
FNTA
LOC100505702
UMODL1
CRCP
ADORA2A-AS1
ZKSCAN2
ZKSCAN5
ZKSCAN4
ZKSCAN8
UFL1
KIAA1407
SLC25A36
DCP1B
DCP1A
LOC645513
SLC25A38
TMEM180
TMEM187
TMEM186
GNG2
TMEM189
FAM102B
FAM102A
MIR3922
MIR3925
HCAR3
LOC100288198
TAF6
TAF5
TAF4
TAF3
TRIP4
G6PD
HMOX1
TAF9
TAF8
TSPAN33
TSPAN31
DDAH2
POMT2
ALAD
CCNG1
CCNG2
CSNK1A1
SMIM7
MIR4658
LGALS14
MIR4657
AP2M1
PDCD6
PDCD4
TCF20
MINA
HDLBP
DSG2
ARFGEF2
VPS26A
SREBF2
LINC00264
CIC
KARS
RAB39A
ZNF324
TXNDC11
NEMF
TSSK2
TAF6L
LOC100506083
FUK
DAP
MTA2
LRP12
PIGV
MIR484
MTAP
BICD2
BBS9
SEC22B
BBS1
KIAA1984
SCFD1
NYX
NIPA2
NIPA1
HCG17
AGA
PDCD10
ATPIF1
FLJ12825
LOC100130476
PIK3CA
PPP4C
GPR183
PIK3CG
ZSWIM4
LOC91450
PRND
ZSWIM8
DIMT1
POLR3GL
ADPGK-AS1
PIK3C3
LOC399715
PRRG4
MIR128-1
ZNF671
WHSC1
PARP14
PARP15
ZNF678
ACLY
MAK
MGST3
JAM2
BACH1
SNORD36A
LSR
WSB2
KCNIP2
PRSS55
AGPAT1
PRSS53
ANAPC2
ANAPC5
RPS6KA1
RPS6KA5
PISD
PSMD11
PSMD13
PSMD12
UTP23
TMEM198B
RTFDC1
MINPP1
SMYD1
METTL2A
VAPA
NPHP1
NPHP4
LOC100506714
LOC100506713
C16ORF62
PCOLCE-AS1
ARF3
ARF1
ARF4
PRADC1
MYLK4
TRMT44
MOB4
RAB11FIP1
TMEM156
METTL23
METTL20
MYL6B
HMGB2
HMGB1
SPNS1
ARL10
RAB2B
ARL15
ARL14
MIR3714
PEX13
GCHFR
ANGEL2
CLIP2
CLIP4
MNDA
PEX16
DHRS7B
CDC37L1
CD48
MND1
CD44
CD46
LINC00094
FGFR1OP
RAB20
EIF4E2
FXR1
CALR
WDR78
ACTR1B
WDR70
WDR73
SNX25
WDR74
WDR77
LINC00893
NQO2
RIBC1
SFMBT1
SFMBT2
PRPF3
PRPF4
PRPF6
ZNF487P
PCF11
GSTTP2
ZFP64
PIP4K2A
ZPBP2
C5ORF15
ARL14EP
RFFL
LEFTY1
ARRDC5
EGOT
ARRDC3
FKBP2
FAM120AOS
C1ORF127
KIAA0930
RABGAP1L
MIR545
STRADA
STRADB
SH3BP1
FAM122B
NUBPL
CEP97
CEP95
MIR3926-2
SUB1
ATXN7L3
PIGG
RGMB-AS1
LCN12
IGBP1P1
ZBTB12
ARID2
FASTKD5
ARGLU1
EZH2
TMEM194A
FASTKD1
GLYCTK
CALML6
PFN1
PFN3
TMEM217
CREM
TMEM214
COX10
TRIM3
TMEM218
TRIM5
TRIM4
COX16
COX17
ANKRD13D
ANKRD13C
KIAA1468
C12ORF73
MCTP2
BET1
NUP62
C6ORF203
IFNA13
TPM3
FBXW9
CCPG1
SIPA1
FBXW2
TAGLN
FBXW4
FBXW5
FBXW7
ETFA
ETFB
TPMT
SSX2IP
YKT6
TJP2
NDOR1
PPAN
PPAT
BABAM1
CCDC171
LOC100132707
CHPF2
LYSMD1
AGRP
NFYC
SMARCA2
MIR181D
MIR181C
RABL3
FYB
MIR4639
C9ORF69
MIR93
PACRGL
MIR4632
MIR4633
FYN
TOR1A
CPB2-AS1
OST4
RUFY1
RUFY3
RUFY2
OSTC
NLE1
OLA1
SKIL
CYTH2
CYTH4
DPH2
DPH3
DPH5
DPH6
DPH7
WIBG
SPDYE7P
CANT1
TM2D2
C3ORF43
GPAM
DCK
LINC00426
THRA
TAF4B
CUL9
INIP
EIF4ENIF1
CUL7
CUL3
PNKP
TRIM25
TRIM27
CREB3
CREB1
TRIM23
PER1
TRPT1
ZNF295-AS1
FCER2
KAT5
ARCN1
AES
PNRC1
PNRC2
GBA
DNAJC27
DNAJC24
GAPDH
C11ORF24
LINC00938
ARHGAP9
ICOSLG
LINC00935
ARHGAP1
AEN
PRLR
KIF9
GSAP
TMEM79
PPP6C
TMEM70
SLC39A13
HSPA4L
MIR4513
CCT6P1
RPUSD4
MRPL4
RPUSD2
ZFAT
ZNF611
ZNF613
ZNF616
SLC3A2
MOK
EIF4EBP3
BAG6
BAG5
KMO
CTDP1
LRRC37A3
MEOX1
CD79A
ATXN1L
GMFG
GMFB
UTP11L
CYB561A3
COL4A3BP
FSCN2
FSCN1
MYL12B
C9ORF37
RPS6KC1
RILPL2
TMPO
VARS
MIR4280
MIR4285
C16ORF46
SMCR7
SEL1L3
CALCOCO1
CALCOCO2
LRRC8C
RGS3
RGS9
PEAK1
SERTAD2
MIR548Z
C9ORF156
LINC00657
MIR548C
CATSPERD
CATSPERG
MIR548K
KANK1
EMC4
DOLK
WDR5B
UBR1
NUCB1
CIAPIN1
PFKM
HSP90AB1
PTP4A2
ZSCAN26
ZSCAN20
ZSCAN21
TDRD3
MIR3202-1
IFI35
CD27
IFI30
ABHD8
ABHD6
ABHD4
ABHD5
NKIRAS2
NKIRAS1
TWF2
MBTPS1
EIF4G3
FTSJD2
EIF4G1
WDR59
GRB7
BCL2L2-PABPN1
HOXC5
HOXC4
HOXC6
USHBP1
HCST
[truncated: 4,600 more rows]
