# Supplementary material for: Identifying Network Perturbation in Cancer
Source: PLoS Comput Biol. 2016 May 4;12(5):e1004888. doi: 10.1371/journal.pcbi.1004888 (PMC4856318; doi:10.1371/journal.pcbi.1004888)
Supplement: S1 File — (ZIP) [file pcbi.1004888.s001.zip › files/tf_data/GM12878_5k/ATF3.csv]

UBE2Q1
NCBP2
HRSP12
NELFE
ARFRP1
ATPIF1
LOC100130476
SPTLC1
ZC3H18
OSGEP
SIRPA
PRPF39
SPPL3
ADPGK-AS1
GK
TRAPPC8
C9ORF37
MAX
TRAPPC3
TRAPPC5
NTHL1
NOP9
PNISR
KIAA1279
MFSD11
DENND4B
PREB
ZNF664-FAM101A
ABCA17P
FBXL18
C19ORF59
LOC100129961
XPOT
TPRN
FAM212B
ANAPC1
ANAPC2
ZEB1
C2ORF43
KCNH1
TMEM192
UTP20
TMEM199
RTFDC1
ZNF296
FAM134A
ZNF292
SESN1
SMAD7
NDUFAF5
MUS81
NPHP1
MTIF2
FKTN
IGF2R
LOC100506713
SLC36A1
DNALI1
ELMSAN1
TUG1
TCEA2
FLJ30679
COX4I1
NOL8
TRMT44
MOB2
C1QTNF9B-AS1
RLF
CCDC113
LEO1
METTL25
METTL24
LOC100289019
SPHK2
IPO11
SPNS1
PDDC1
FRG1
NFX1
RDH5
ANGEL1
CDCA4
CDCA5
CDCA8
EIF1B
NOLC1
CA11
ATG4B
FLJ31306
RAB21
RAB24
THAP5
THAP6
THAP8
TPT1-AS1
ATP6V0E1
WDR75
WDR74
PPP2R3B
PPP2R3C
RCBTB1
PRPF6
LOC100272217
ATG3
CEP85
ZCCHC9
C7ORF55
C7ORF50
RELB
ZFP64
PIP4K2C
MRPL36
MRPL30
TBL3
ARRDC3
THOC1
THOC6
SH3BP5
APP
RFX7
IBA57
C6ORF52
DBP
UQCRFS1
TMEM42
RECQL4
COPS8
MIR940
RCCD1
FANCD2
KHDRBS1
NUBPL
YTHDF1
MED6
MED9
SUB1
CAMTA1
NUDT9
NCBP2-AS2
KIF15
LINC00654
PPP5C
ARL2-SNX15
COX18
KDM3B
MDN1
FAM168B
WRAP53
ZNF331
RPLP2
TEX10
EIF2B1
C2ORF53
C18ORF8
BET1
ECD
C17ORF103
RPS6KB2
FBXW9
TNFSF8
FAM21C
UTP15
UTP18
FBXW7
TMEM147
MIR4708
TSEN54
ITGA7
NDOR1
METAP1D
LRRC34
MFN2
XAB2
MAD2L2
ATP6V0B
MAD2L1
PRDX6
CEP57L1
ZMAT2
NR1D2
ZNF2
MMRN2
GALNS
CYTH3
DPH2
DPH3
DPH5
SLC16A1
NSUN2
TIMM44
RAD9A
CD37
POLR3F
GPAM
DCK
SPG21
LOC100130075
WDR62
CUL5
WDR60
WDR66
FLCN
HMGCL
PRMT3
CLCN7
CLCN6
CCDC28B
RBM42
ORMDL3
PTPN11
LOC84931
KAT5
GBA
SLC31A2
ZFP91
HSPE1-MOB4
LINC00936
ABCF2
SRSF2
EGR2
DNAJB12
DNAJB11
NFE2
AATF
GID4
CISD1
RAD50
CDK11A
CDK11B
VILL
RPUSD4
CDK8
MRPL4
MRPL2
RPUSD2
MRPL9
ACAD9
ATP6V0D1
PTDSS1
BAG5
CTDP1
GRN
SNORD1A
SNORD1B
SNORD1C
RPS8
PGBD4
ATXN1L
GMFB
UTP11L
NAPA-AS1
TMEM203
TMEM208
C2
GALT
LOC100506469
DCDC2B
GALC
CS
SNORD10
C6ORF211
KCNJ4
TDG
SMCR8
MIR4738
KIAA1033
PEX10
PEX14
LRRC29
MIR4736
AP3B1
RPL23
RGS5
SLC35B2
LPCAT3
SLC16A13
ATG5
COG1
MPND
GIT2
PIGG
PIGP
C9ORF156
LINC00652
CATSPERD
KIAA1143
RMND1
ARAP1
OAZ3
PDK2
LNPEP
WBP2
RSPH6A
SEC61A1
DOLK
MAFG
DVL2
SLC39A11
LOC730668
CREBRF
DDIT3
MRPS2
LOC100289361
MYLIP
AP3M2
HSDL1
UBR4
SOCS5
SOCS4
WDR53
SRPR
SOCS3
SOCS2
FTSJD2
EEF1D
C19ORF24
ACSL3
EIF4G1
RPL8
RPL9
BCL2L2-PABPN1
TRIM37
G6PC3
FEN1
SSU72
CTIF
NCKAP1
JMY
LRRK1
PLEKHJ1
MIR142
MIR636
ABHD11
SKIV2L
RAB3GAP2
MRPL15
TTC3
DNAJC30
TMEM241
ANKRD24
C1ORF148
SNORA76
WFDC3
LRIG1
SNCG
CASKIN2
AIFM2
AGO1
MAPK12
LMNA
FAHD1
CACNB1
TEF
NEURL2
NEURL4
SRD5A1
RASSF2
TBRG4
ZFP36L1
GGA1
CLPTM1L
GGA2
PLCD3
TSNAXIP1
ADO
ADM
TGFBRAP1
ITFG2
ITFG1
MIR148A
MEIG1
PIAS4
PSMB6
TMEM237
ZNF133
PSMB2
PSMB1
TMEM232
TMA7
LPXN
ZNF318
STX18-AS1
NTMT1
TYMP
CTU2
ZNF554
MSX1
NACC1
FAM179B
MIR4727
MIR4723
DKFZP434I0714
SCAF11
GTF2H3
GTF2H1
MIR4728
ILF3-AS1
REPIN1
PCDH8
GNA13
BAP1
ATF1
DLG1
COMMD8
COMMD9
DLG4
BLOC1S1
COMMD4
B3GALT6
ZMYM6
BCAT2
OSBPL8
IFRD2
UBE4A
UCKL1
ARHGAP12
CYP26A1
YBX1
TUBE1
LOC100132891
RRP1B
SIRT1
TTC1
STIP1
HCG27
WDR43
PEPD
TBC1D20
H3F3B
HOXB8
SENP8
HOXB3
SENP5
HOXB1
HOXB7
HOXB4
ING4
CERS2
PDAP1
CENPBD1
DNAJC8
MAGOHB
DZANK1
WDFY2
GUSBP11
MIR192
LOC442075
SNIP1
GLA
C7ORF55-LUC7L2
SNORA68
SNORA60
NCOA5
CIRBP-AS1
MECR
BSG
FLJ43663
GEMIN8
AK8
GTF2IRD1P1
ZFYVE28
GEMIN7
UBFD1
LOC100130348
HSPE1
CDIP1
TRPC4AP
AP5B1
CHMP4A
CHMP4B
BAX
MLKL
MIR1236
LARS2
EIF2S2
SLC37A3
HERPUD1
LOC100652736
CDK12
TMEM55B
GZF1
N4BP1
MDC1
MEX3D
MTERFD1
MEX3A
MGC2752
LACTB2
TLR8-AS1
IFT172
SNORD34
SNORD33
NCL
PET100
DEXI
IPMK
LRRC40
CAND1.11
TMEM185B
MARCH9
MARCH8
RARA
DNTTIP1
EIF3K
B3GNT1
TSFM
EIF3B
DHRS1
MIPEP
CACUL1
DYRK1A
DYRK1B
NOL10
TBCCD1
GHITM
CCDC150
TPR
SNAI1
NDUFA4L2
DLG2
MTCH2
SLC2A9
UBA52
UBTD1
C15ORF48
LOC653486
FAM24A
PCED1A
FUBP3
FAM73A
EXOSC9
BCKDK
MTDH
AP2B1
EXO1
ATRIP
TCTE3
LOC100506054
MIR3192
RAB7L1
SRRD
ALKBH2
TMEM126B
BRE-AS1
TIGD5
MIR611
TIGD6
SSSCA1-AS1
DNAJB9
DNAJB5
AMDHD2
DOT1L
SUGP2
MIR4797
KDM6B
U2SURP
MRPS18C
ENO1
S100PBP
SNORA52
TAOK3
CIAO1
DUS2L
ACOX3
TFIP11
OIP5-AS1
CDK4
NSMCE2
CDK7
RNF141
RNF146
MIR663A
SYNRG
FAM220A
SPECC1
AFG3L1P
ODC1
CNIH2
ATG16L1
ADCK1
DNAJC16
HSPD1
NARFL
DNAJC13
EPRS
DNAJC19
LIAS
COPE
LOC101559451
METTL21D
MLX
MIR1227
MDP1
SEC11C
DDX20
FAM195B
DDX28
GSTP1
TWISTNB
ATP6V1C1
MUL1
WWP2
LOC100996455
PIDD
PPIL4
CWC25
TMED10
TOMM6
TOMM7
PPP1R3E
TRUB1
PRPF31
C9ORF43
MAP3K7
CCDC92
PLA2G6
PET112
NUP214
LUC7L2
ATPAF2
KIAA1009
DLG1-AS1
CTSA
CTSD
SETD8
CHERP
OMA1
C16ORF91
RPL18
RPL19
UCKL1-AS1
INPP5B
B4GALT2
ZAR1L
FLJ30403
MIPEPP3
HELQ
CXORF56
GLYR1
AP2S1
AFF4
VPS37C
VPS37B
VPS37A
PDPR
CAPN10-AS1
C15ORF57
SAE1
KIAA0196
ERP29
PDP1
ATG14
PWP1
BRE
PHF23
TP53
UBE2B
DSCR3
HIVEP1
MIR3692
TOP3A
ASNA1
RPL18A
RNU6-33P
UPF2
LOC100506023
NLRX1
LOC731275
VPS41
SIK3
BMP2K
RABEP1
DUS3L
MORF4L1
CNPY2
NDUFA7
THRAP3
KIDINS220
PRKRIP1
DCAF13
MIR4647
C1ORF213
STX18
GNS
CUTA
SNORA48
PINX1
RUNX1T1
ANKRD17
RB1CC1
SPTBN4
ANKRD12
RCHY1
SNORD46
RNPS1
CORO7
POLE3
MIR153-1
DPP7
CPT1A
ZBTB7B
ANXA6
ANXA9
C1ORF35
MCM7
SQSTM1
DNPH1
RPA1
RNFT2
C1D
REC8
SECISBP2
NDUFS6
NDUFS7
SNORD38A
ILF3
DHDDS
MFHAS1
TRMT61B
ATP9B
ZNF140
ZNF143
DENND2D
ZNF789
CENPP
MAGOH
PFAS
BRICD5
C21ORF2
ZNF367
LOC654841
QTRT1
IP6K1
BRSK2
FBXL5
SNORD55
BRMS1
VPS13C
STMN1
CCDC60
HCFC1R1
ZNF219
PPP1R27
RNH1
PGS1
ARID4A
TMEM115
MMS19
RMDN3
KANSL1L
HAUS5
UBE3D
SLC35A4
SLC35A5
FLJ31813
UBXN6
UBXN1
SNORD32A
FAM118B
SLC26A2
DRAM2
SNORD104
APC
CYHR1
GET4
CTDNEP1
SLC25A46
GLOD4
TNFAIP3
NUP153
NUP155
IPO4
XPNPEP3
WBSCR22
FAM122A
TMCC1
GPKOW
CWF19L1
LMBR1
TNPO2
GBX1
NR6A1
POLDIP2
PPP1R12C
DUSP2
SHPK
TMEM230
WDR90
FDX1L
TBC1D13
TBC1D17
VHLL
KCTD5
ADAM10
IKBKAP
GSN-AS1
CACTIN
HCFC2
HAGH
NRAS
FOXRED2
FOXRED1
CAPN10
SNORA31
ESF1
TMEM106C
SNORA39
ANLN
USP14
SNRPC
NPM1
NPM3
SNRPE
RNF166
MXI1
ZBTB40
SCFD2
CTC1
VPS8
FDXR
BYSL
OTUD7B
BOD1
MRPL54
MRPL55
NAPA
YAF2
LCN12
IQCC
IQCG
DDX49
NPL
TTI2
HM13-AS1
MBTD1
MITD1
LMLN
ZGPAT
POP1
POP4
ATMIN
KLC4
TSN
C12ORF73
HINFP
ELAVL3
SNORD35A
TPT1
PPP1R1B
MTHFSD
RNASEK-C17ORF49
WDR17
CCDC51
TMEM127
C10ORF111
ZNF225
SPRTN
CCDC59
OGDH
HOXC10
HOXC13
SDF4
SLC39A3
NUFIP1
RPL13AP5
SAMD10
EMC8
EMC3
EMC7
ATXN3
MAP4K1
OTUD3
OTUD1
PELP1
AKAP10
APBB3
TSC2
HINT1
SLC25A51
UNC79
P2RY11
KIAA0513
SCAF1
RIOK3
APBA3
ABT1
MORC2
ARL8B
SLC38A7
DHX40
WDR81
AP1S2
NOC4L
CCNA2
FTSJD1
DYM
PGP
E4F1
PDE12
EXOC1
HEXA
EXOC8
CEPT1
ACBD4
EEF2
SNORA21
RAD17
RAD18
USP28
ADAMTS6
ARHGEF7
ANKRD13A
MKLN1
MIR147B
CENPM
STRA8
LIPJ
DFFA
CENPW
KIFC2
KPTN
OGDHL
SLC9B1
RILP
RRAS
DHX32
DHX35
COPZ1
ADAR
U2AF2
DDX54
SF3A2
SF3A3
ZNF767
TNKS2
GATC
ZZZ3
ZNF26
CCDC9
MIR939
EGLN2
MGA
TBP
DOPEY1
ZNF507
TMEM131
TMEM135
LOC100129917
WDHD1
HMGN2
COASY
C17ORF70
CDKL3
ZNF436
ABRACL
RANBP6
RANBP2
PUS1
FAM21A
CEP250
LOC644656
NUDT15
FAM149B1
PIP5K1A
STX4
MYO9A
POLA1
TBCEL
PCP2
MEGF9
UBN1
HDGFRP2
NAA40
ZBTB1
GNPTG
THAP4
CARD14
SYNGAP1
MGAT3
VPS16
VPS11
BOLA1
KCNIP2-AS1
TRAPPC2L
ACADVL
NDUFB6
SIVA1
MRFAP1L1
IL27
CCNT2
CLN6
IRF2BP1
CLN3
MAPRE1
MAPRE2
BRCA2
LOC284801
USP31
PLD6
MRRF
PLD3
RNF185
EIF1B-AS1
RBBP6
RBBP5
RNF219
ZBTB24
ZBTB25
RRP1
DDI2
SKAP2
RRP9
MED27
CC2D1B
XRCC2
TNFRSF12A
SEPT2
UBAP2L
SEC1P
TRIAP1
HOXC-AS5
YARS
NARF
PARP6
PTPDC1
PARP3
REV1
GIMAP5
LMNB1
MBIP
C1ORF43
ATP6V1G1
LAMTOR4
LAMTOR5
LAMTOR1
NADK
RPP38
C12ORF52
EARS2
C9ORF85
SNORD82
ACACA
RPS28
AGRP
CHMP1B
NT5DC2
RNASEK
HSD11B1L
C17ORF49
PPIG
GPSM2
KIAA1715
HMGXB3
NS3BP
PRELID1
ADPGK
MIEN1
THUMPD1
NPAS4
UVRAG
MLLT3
NUP188
VPS33A
ZCCHC4
ZNHIT6
AP4E1
NPTN
CASP9
PURB
HECTD3
LZTFL1
DOLPP1
MIR378D2
MIR3677
AHCYL2
MIR4453
KIAA0391
KIAA1919
NUF2
PRRC2C
P4HB
CSNK1G2
NFAT5
GSK3A
ELP5
ELP3
C7ORF25
CCDC86
SPRYD4
ST13
KLHDC9
KLHDC4
UBAP2
DDX51
ASXL1
SSNA1
LANCL2
AKT1S1
TMEM170A
SIRT6
SGTA
KIAA0895
PAK1IP1
PLEK
PEX7
C9ORF3
TFPT
C9ORF9
NCF4
ATP5I
ATP5O
HNRNPH2
ZNF746
TBK1
MRPS31
TBC1D5
ZEB1-AS1
FGF18
KDM6A
TRMT1
AGTRAP
ABHD16B
SEL1L
MTHFR
KIAA2013
BHLHB9
OXNAD1
ARL2
BCL11B
C17ORF59
RRM1
CLPB
SRCIN1
SNORD38B
TSR3
LSM12
C12ORF49
TMEM116
SLC35E1
ULK3
RRAGC
RRAGB
ZFPL1
TXNL1
SSSCA1
MCOLN1
NAGK
DAZAP2
TMEM39A
ZNF316
RNLS
BPTF
STK16
SRSF11
SEC23IP
NAA60
GAPVD1
GABARAP
N6AMT1
WDR6
WDR4
DIAPH1
RNASEH1
APRT
LOC100507564
SMARCD2
LINC00630
SCARF1
LAMTOR5-AS1
SNAP29
CEP290
C19ORF43
RASL10A
HSD17B14
C19ORF47
ATP6V1H
SEPT7P2
UROD
ARNTL
PANK3
PANK2
CCT4
EFTUD2
FAF1
TIMM13
MCCC1
TTC30A
PAFAH2
FAM89B
ERLIN2
ZNRF2
PDE6B
CAHM
EIF4A1
ANKRA2
ABHD17B
KLHL22
FGF8
KLHL28
FAM206A
LINC00853
PIM1
DCTN4
NDUFV1
MYF6
STAP2
LOC100270804
SERF2
RBM17
PARVB
RBM19
RBM18
MVP
MIR1538
CCNYL1
ENO1-AS1
PPY2
C5ORF51
ABCA3
ABCA1
CIZ1
TUBGCP6
TMEM258
TOM1
PSMD6
TMEM253
C1ORF85
ANKRD46
CPSF1
QKI
APOBR
ILVBL
CNOT2
CNOT1
CNOT7
LOC100131067
RNMT
GTPBP10
KPNB1
SLC25A6
CIDECP
SLC35F5
SLC35F6
MBD6
SUPV3L1
NAF1
GNPDA1
HPS5
HPS4
HPS1
SLC25A16
SLC25A10
ZNF263
ZNF268
PLBD2
ASNSD1
SCAND1
ZFP91-CNTF
SERF2-C15ORF63
BLOC1S1-RDH5
ZC3H11A
AASDH
SNX2
TTLL4
SNX8
SUDS3
TCEANC
YPEL5
CCDC124
C4ORF19
KHSRP
CLDN9
STK25
MGEA5
CWF19L2
CNPPD1
PHKG2
ORAI2
RAB8B
DDX11L2
CNOT11
SMYD4
GALNT9
EIF4E
MRFAP1
HSPBAP1
IRF9
TUBB
ARRDC3-AS1
HDAC5
HDAC4
PI4KA
MED28
CIRBP
RFC1
DIEXF
LOC402160
ZBTB12
FASTKD1
C1QBP
CYB5D2
TRAPPC10
MED20
AURKAPS1
ATP6V0C
KLHL12
CSTB
LAMP1
UNG
UNK
NAT10
SMEK1
RAD52
SNORD37
NAGPA
UVSSA
ERCC1
MRPS17
ZNF721
SNHG16
SNHG11
MZF1
PHKB
KDM4C
RABGGTA
LOC100130987
FAM229B
MFSD1
TPP1
DIRC2
PSME3
THOP1
CTNS
SNORD105B
MFF
SSR1
SSR3
KAT6A
KIAA1704
MYL5
RAPGEF1
RANBP10
ZNF354A
LINGO1
BHLHE40
GUSB
FAM210A
PRPSAP2
BZRAP1
RNF139
MDM2
ATIC
MIR3917
MIR3912
CRTC1
SUMF1
MAML2
SNORA80B
FNDC3A
TRPM7
ZFAND2A
SGOL1
RARB
ARHGEF38
APTX
C9ORF116
ASPSCR1
CCDC132
APOPT1
LOC284023
GLB1L
MIS18A
DOHH
DNAAF1
EHMT1
SNX16
EHMT2
STAT3
SNX12
RPL13A
CTDSP1
CD63
RNU6-34P
ZBED6
EFNA3
TPD52L2
GABRB2
EFCAB14
NEAT1
TMTC3
NAGPA-AS1
C6ORF70
SPATA25
USP9X
MAPKAPK5-AS1
C8G
SCAP
CAMLG
MCUR1
BRI3
NEFH
APEX1
GAN
GAA
ATP5G2
KMT2A
PKN2
MIR10A
PHF7
MAFG-AS1
SCGB1C1
C1ORF109
ZNF862
MIR564
SPATA2L
BCL2L2
LOC100379224
HEXA-AS1
ZNF79
SCO2
ZNF76
RBM15B
GSN
GOLGA1
KHK
BDP1
EDN1
TTLL11
PTBP1
ZNF664
RNMTL1
SCAMP3
SOCS2-AS1
ENPP7
CT62
ELFN1
MIR1260B
ZNF444
MTCH1
MIR1288
MIR1282
ZZEF1
XRN2
LRRC37A3
CORO7-PAM16
DNM1
SLC25A33
SLC25A32
EED
MAPKAPK5
LOC645513
SLC25A38
TRAP1
TUBA1C
SLMAP
CTNNBL1
MIR3928
C1ORF27
HSF2BP
LRRC14
TAF9
BUD31
BTBD7
GPC6
RAD23A
RBKS
C8ORF33
FNIP1
CCDC103
TMED1
SMIM4
MIR4657
HNRNPM
PDCD6
HNRNPD
REEP4
HNRNPF
ALG1
HDLBP
TCEAL1
FER
ARFGEF2
MLST8
MRVI1-AS1
VPS26A
XKR9
ID3
LINC00263
SREBF1
PHF20L1
TIMM22
CIC
FBXO45
CLEC16A
CACYBP
MSC
RAB35
MIR3146
GLI1
RPIA
C19ORF70
LONP1
AP5Z1
SNF8
CFL1
ARMC9
ARMC6
BZRAP1-AS1
PDCD6IP
AP4M1
LOC100506392
MIR194-2
METTL11B
