# Supplementary material for: Identifying Network Perturbation in Cancer
Source: PLoS Comput Biol. 2016 May 4;12(5):e1004888. doi: 10.1371/journal.pcbi.1004888 (PMC4856318; doi:10.1371/journal.pcbi.1004888)
Supplement: S1 File — (ZIP) [file pcbi.1004888.s001.zip › files/tf_data/GM12878_5k/BCL3.csv]

HIST1H4C
HIST1H4B
AGK
C5ORF63
NCBP2
HIST1H4D
NELFB
SMIM8
HIST1H4I
HSPA8
AGA
NELFE
LAPTM5
B2M
CD226
MZT2B
PDCD10
C6ORF120
ALDH6A1
LOC100130476
PPP4C
GPR183
PIK3CD
PIK3CG
ZC3H10
ZSWIM6
SRMS
ZC3H14
SPN
DRAP1
KDM2A
GRIN1
TMEM53
DANCR
DHX9
LOC441204
OSGEP
SIRPA
BCCIP
MUC1
SP3
NUP93
MUC6
ZNF48
ADPGK-AS1
MIR103B2
IREB2
JMJD1C-AS1
LOC399715
TRAPPC8
ORM1
SNN
PARP15
TRAPPC5
CLEC2D
KTI12
ANP32E
PKN1
SPPL2A
ANP32B
SPPL2B
MAL
NSL1
MYO3B
EVL
EVC
ITGA4
RIT1
ITGA7
GTF3C3
MFSD10
DENND4A
DENND4B
DENND4C
C17ORF49
PHLDA1
DUSP22
VPREB3
HN1
XPO5
LILRB1
XPO6
LOC400958
BACH1
LOC100652772
PAM16
GRAP2
FBXL14
FBXL17
PSMG3
KSR1
KCNIP2
CNOT10
KANSL1-AS1
XPOT
MPV17
DNASE1L3
FAM212B
GRN
ANAPC2
ZEB1
GARS
RPS6KA1
SNRPB2
BCL2A1
SFT2D3
SFT2D1
GPSM3
ITGAL
C1ORF61
TMEM198B
ZNF296
ITGAE
FAM134A
ZNF292
GANAB
GHRH
GHRL
SMAD4
SMAD3
NDUFAF5
NDUFAF4
SHROOM1
NDUFAF6
MTIF3
MTIF2
NDUFAF3
NPHP4
IGF2R
C3ORF17
MIR4710
MIR4439
FLJ16341
ARF6
SLC36A1
KCP
LOC400558
ELMSAN1
CRCP
KLHL29
MYEOV
ILDR1
SNORD18C
SNORD18B
MYLK2
TCEA1
CABYR
SH2B3
TRMT44
MOB2
SAR1B
PQLC2
PQLC1
LRRC27
RAB11FIP1
CCDC116
CCDC114
IRF4
DCAKD
CD86
ATP1A3
ATP1A1
SPP2
ZBTB38
MGRN1
CARKD
MDH2
SPHK2
IFIH1
IRF8
CUEDC1
C2CD2
EEF1A1
CPEB3
SPNS1
RAB2A
ARL16
LOC550112
BRF2
BIN2
FRG1
XXYLT1-AS2
MIR4532
RDH8
MIR4530
LOC100289495
RDH5
CDCA7
CDCA4
TIMM50
HEXDC
DHRS7C
MAN1A1
CD48
UXS1
NOLC1
UBL7-AS1
CD40
TNFAIP8L2-SCNM1
MIR766
FXN
MIR762
PHOX2A
GCNT1
SASH3
WDR24
C3ORF58
THAP4
THAP9
ANKFY1
CFB
TPT1-AS1
NAP1L1
HLA-DMB
WDR74
CFP
DYNLL1-AS1
SYTL3
PPP2R3B
ALG5
FAM58A
BRK1
MIR493
MIR492
CHI3L2
MIR497
CD70
PRPF3
ASB2
ASB1
ASTL
LOC283070
HDAC9
LINC00309
CNPY3
RELB
HDGF
PIP4K2A
PRX
LINC00304
LPCAT3
MRPL36
MRPL30
PTRH2
CLEC17A
RFFL
UBE2R2
MRPL39
C11ORF16
FAM69A
LOC283710
EGOT
THOC1
PDE8A
MIR128-1
SMDT1
C1ORF127
HTT-AS1
RFX5
AVPR2
NRXN3
RABGAP1L
ELK3
YDJC
ELK1
ELK4
LOC100129034
CD300C
TMEM179B
CD300A
PAK1
PAK2
MIR2392
RECQL5
RECQL4
FOXP1
RCCD1
ADNP
FOXP4
DCP2
SERINC4
COPS4
GGCT
YTHDF2
LOC115110
ZNF595
FLJ41278
TMEM255B
ZNF598
CEP95
SCAP
SUB1
TREX1
MFSD2A
PLCH2
LCN10
PIEZO2
PPP1R9B
BLOC1S1-RDH5
TNS4
IGF2
NUDT9
TCF7
IGF1
NCBP2-AS2
NUDT1
COLEC11
NUDT7
ZBTB10
B4GALT2
COL16A1
FAM214B
LOC100144597
ABTB1
KLC3
PPP5C
DHX40
CALML5
COX18
PFN1
NUBP1
CREM
LOC100505658
MEF2D
KDM3B
FNIP1
SLC39A1
GAS5
FBXL22
SSB
PDGFRB
ANKRD13D
LOC100506229
WRAP53
AMPD3
BREA2
PIGW
TMC8
RASGRP1
TXNIP
LRRC3C
C2ORF57
C2ORF54
FANCG
C9ORF37
TMEM14A
C6ORF203
ALCAM
C12ORF77
SH3D21
PRPF40A
FAM177B
FBXW9
FAM21A
SIPA1
FBXW2
FUT8-AS1
LOC646719
GPCPD1
VWA8-AS1
CLIC4
NOP2
SH3RF1
CELSR3
SSX2IP
YKT6
UBE2D3
ASGR1
C16ORF58
KIAA1045
PCIF1
DDX19A
RPS4X
LOC100134259
MIR4703
ZNRD1-AS1
ATXN2L
BUD13
EDC3
PPAN
LRRC32
LINC00462
MFN1
ISY1
HLA-DPA1
SNORD88A
SNORD88B
ATP6V0B
VMP1
FER1L5
EDC4
LYSMD2
PCBD2
DCXR
ADARB2-AS1
PRDX1
AP3S2
LINC00641
AP3S1
TSNAX-DISC1
TSTD1
SVIP
NR1D2
ITGB1BP1
MIR4638
ZNF3
MIR4632
MIR4633
FYN
MIR4635
ZNF8
ERO1LB
MIR3945
HNRNPA0
ST3GAL3
RAC2
ST3GAL6
ST3GAL5
NINJ1
RUFY4
JPX
FCGR2A
CPLX2
LOC100129518
SKIL
NBPF10
VASP
IL6R
PBX2
SNORA74A
DPH2
MIR4522
SLC16A1
MFSD11
SPAG8
SCGB3A1
RNF34
CEP135
WIBG
MED22
MCOLN2
BOLA3-AS1
MTOR
CMKLR1
TIMM44
PAGR1
ZSCAN30
CD38
ZFX
DYNLL1
ERGIC3
CD36
RNASEK-C17ORF49
TXNDC9
RBM4B
POLR3B
PDF
LOC155060
FKBP11
CPPED1
GPS1
GPS2
LOC728537
DCK
LOC100130075
GSDMB
NANOS1
GSDMD
LINC00426
THRA
R3HDML
MIR4513
CUL9
DLGAP4
PSD4
EIF4ENIF1
MBNL1
CUL7
LYPLA2
WSB1
OIP5
HMGCL
TRIM25
CREB5
NFIL3
CREB3
CREB1
SLC25A4
BGLAP
LZTFL1
BRD2
CARHSP1
FAM65A
ZNF295-AS1
RBM47
MIR155
PTPN11
MIR623
MYCBP
TRIM52
C7ORF43
TTC17
LINC00339
GLT1D1
C7ORF49
NCMAP
TTC18
SLBP
PNRC1
PNRC2
GBA
DNAJC27
DNAJC25
C11ORF21
KAT2B
C11ORF24
GAB1
LINC00938
FOXJ3
IFNGR1
IFNGR2
ZFP91
ARHGAP4
KIAA0922
HSPE1-MOB4
LINC00936
PPM1G
SRSF7
USP48
SRSF3
SRSF2
EGR2
EGR3
MZB1
GSAP
PRLH
CDK2AP2
DNAJB14
RPL10A
GID4
CISD3
DALRD3
PRKAB2
PRKAB1
LAMA4
SMEK2
CDK11A
CDK11B
CCT6P1
PAX5
LPAR2
MRPL4
TIPARP
ZNF587
PTPN3
PTPN2
GCFC2
ZFAT
PTPN7
PTPN6
GINS1
DDR2
ACAD9
PSD
LRCH1
EIF4EBP3
LRCH3
MS4A10
C10ORF91
SPAG1
NRF1
BAG2
BAG6
AGBL2
YBEY
MYO1G
MYO1D
MYO1C
MSRB2
RPS7
RPS6
ADAMTS13
MIR663A
MIR4456
RASGRF1
ADPRH
CHMP7
CD79A
EIF1AD
ATXN1L
LSM10
MIR4659A
MIR4659B
DEF8
ZER1
PPAPDC1B
BTLA
C2ORF40
NAPA-AS1
AKAP8L
SLC6A18
PSMA6
SLC22A18AS
C2
IFI16
ATAT1
CEMP1
TSSK6
FBXO46
SNORD50A
SNORD50B
MSH4
DCDC2B
PTP4A2
FBXO48
SRM
LGALS9
SERGEF
CS
GALM
CP
FSCN1
NRBF2
SLPI
BLOC1S4
SNORD17
SNORD10
AKIRIN2
C6ORF211
TAPBP
MRPS14
HP07349
SCARNA16
SCARNA15
RILPL2
C15ORF27
TMPO
CAMK1D
MIR4280
LOC729683
TBC1D1
HILPDA
FOXO3
MIR4738
FOXO1
LRRC24
SRI
MPDU1
MIR4734
GCDH
MIR4736
EIF1B
TIMM17A
PRICKLE4
RPL28
RPL24
CALCOCO2
AMHR2
PSEN2
RGS5
RGS1
RGS3
SEMA6A
CCR10
EYA3
FLOT1
ZNF721
MIR548W
FBXO32
PIGG
C6ORF47
LOC400752
PIEZO1
MIR548Z
PIGO
LINC00656
TMEM194B
PIGT
PIGV
MIR548C
PIGX
COG4
RMND1
DNAJB4
RHPN1
PPP1CA
LOC100133445
OAZ2
OAZ1
RAD54L
LOC149086
LNPEP
MYLIP
WBP4
DOLK
RGL2
C18ORF8
MIR3175
PUF60
SLC25A37
POLD4
TOB1-AS1
ZYX
SLC39A13
SMAP2
RBPJ
SLC34A1
DVL1
PTP4A1
ARHGAP24
ZSCAN25
URI1
BLNK
MLYCD
TDRD9
DDIT4
CD22
MRPS5
TDRD7
CALN1
IFI30
MIR3173
C3ORF37
RBP7
ABHD2
PNCK
MIR3178
ABHD1
ABHD4
UBR4
GPR3
NKIRAS2
NKIRAS1
SOCS1
PCNA-AS1
TMA16
MUS81
DR1
EIF4G2
ADAM8
ULBP2
C19ORF24
FTSJD2
C8ORF82
CYTIP
C8ORF86
CCNJ
CCR6
ANXA2R
C14ORF93
MIR4774
RASSF3
RASSF2
RASSF5
RPL3
TMEM120A
HCST
DBIL5P
TIMMDC1
NEK10
ATP8B3
CHD2
CHD4
CHD7
CHD8
MIR141
MIR636
MNT
SNORA7B
LOC100506713
IGF2-AS
SKIV2L
LINC00327
CRMP1
IL22RA2
PTS
PSME4
MRPL14
TTC3
PRKCE
C11ORF31
RHOV
PLA1A
TMPRSS13
GATSL3
RHOH
POLR2A
ANKRD22
DYNC1LI2
SNORA78
SNORA76
AKR7A2
TMEM243
RHOG
RHOF
F11R
TMEM66
KDSR
HNF4A
RPL8
MPI
ITM2B
ERCC6L2
LOC338799
UQCRC1
RNF122
RNF121
HIST1H3G
KDM1A
FAM120B
LOC100506499
LOC100499489
MIR103A2
HIST1H3J
CD302
SACS
FAM217B
LMNA
TP53INP2
BTG2
BTG1
NET1
ZNF627
C10ORF88
NBN
CLHC1
NFKB1
NFKB2
SNORD105B
LOC407835
S100A8
RAP2B
RAP2C
SIAH2
FAM49B
HIST1H1T
TRIM37
TMPO-AS1
ZFP36L1
ATP12A
GGA1
GGA2
PLCD3
PLCD1
HIST1H1D
HIST1H1E
TRIM34
ADK
HIST1H1B
HIST1H1C
ITFG3
PMF1
RASGRF2
TACC1
C9ORF16
TMEM238
PSMB9
PSMB8
STAMBPL1
HIVEP1
HIVEP2
EOGT
LPXN
MAF1
CAB39
JUND
HIST1H2AM
HIST1H2AL
OVOL3
OVOL1
HIST1H2AE
C6ORF223
C6ORF226
RMI1
RMI2
HIST1H2AB
SNORD20
SNORD22
BCL2L11
SNORD24
SNORD27
NTMT1
PRPF19
H1FX-AS1
KCNK1
CRY2
CTU2
ZNF554
SNORD2
ADRM1
RPL32P3
TRAF1
TRAF2
TRAF3
TRAF4
ISYNA1
CRYZ
LOC730101
SNORA75
HOOK3
AP4M1
VTI1B
TVP23A
DENND1C
SEBOX
LRRC59
ABCC12
PCDH8
TAF1B
LRRK2
RPL36
PCDH1
TAB1
RPL35
GNA15
GNA13
VIMP
MIR142
ATF4
TBC1D10C
ARPC1B
ATF3
SEPT5-GP1BB
TAP1
TAP2
ZCCHC14
MIR631
IL6ST
MOCS2
CCDC146
TM7SF3
TM7SF2
EEF2K
BLOC1S5
SDF4
BLOC1S3
DLG4
BLOC1S1
CDC73
COMMD2
COMMD1
SMG9
PTGER1
LINC00673
C15ORF39
TOR3A
METTL12
PCBP2
CDKN2AIP
LOC729852
C2ORF91
B3GALT4
LOC100289511
B3GALT6
CTNNAL1
SLC38A2
PCBP1
BCAT1
SLC45A2
TMEM63B
MACROD2
OSBPL3
CDH24
LOC648987
AKAP5
AKAP1
AKAP2
UCKL1
TUBB4B
EIF2D
AKAP8
TPI1
TEX2
POLH
ARHGAP17
SNRNP27
FMNL3
ZSCAN12
STARD7
STARD4
PHPT1
ANO9
LOC100132891
RRP1B
ADARB2
ANO6
CELF4
CELF2
C3ORF22
TP73
MIR3188
C14ORF2
COL3A1
WDR11
MIR3182
HCG27
BMS1
MRPL16
CETN3
PEPD
NAIF1
GTF2B
LTC4S
ANKS3
DGCR6L
H3F3B
C19ORF33
VSX2
TNFRSF4
CCL22
DPY19L4
NR1H3
FUNDC2
TOMM6
MAPK1IP1L
METTL25
SENP7
CXXC4
SENP3
PPP1R7
C11ORF30
CUX1
LOC100506392
ING4
ING5
DSE
ING1
ING2
GSTO2
DNAJC9
DNAJC4
SPDEF
MAGOHB
SND1-IT1
DNAJC2
TTC33
SNORD43
WDFY2
PTPRVP
WDR83OS
MIR191
C9ORF43
MIR195
ACP2
MAP3K6
RAP1A
ANKRD37
SNORA68
DYRK4
ZNF837
SNORA64
SNORA65
SNORA67
SNORA60
SNORA61
SNORA62
SNORA63
NCOA2
NCOA3
NCOA1
NCOA7
FOXI1
TPRKB
SLC22A20
DDTL
ACAT1
REM2
FAM227B
DDB2
LIMD2
RNF151
KIF21A
KIF21B
RIF1
CTF1
ZNF83
TBPL1
IFITM4P
FRMPD2
SLC27A4
GUCY1B3
TRIM8
ACPT
CAPZA2
GEMIN8
RAB33A
ZFYVE26
SCARF1
IL2RG
MSGN1
IL21R
TBCB
SPAG16
LMO7
NPNT
MIR3654
HSPE1
OXTR
LUC7L2
EBI3
PRKD2
GPATCH2L
KIAA0319L
NCKAP1L
TTC7A
LARP1B
CHMP4A
CCDC144A
BAX
FAM109A
FAM131C
SH2D3C
C12ORF79
MIR1236
GIPR
LARS2
PARM1
CDK19
TOB1
LPIN1
CDK12
CDK17
PLXNB2
KLF1
TMEM222
TMEM223
PSMC2
PIP5KL1
N4BP3
N4BP2
NFX1
BZRAP1
MDC1
NCR2
REST
SLC24A1
STARD4-AS1
GANC
P2RY8
MEX3D
PASK
P2RY6
MTERFD2
SNORD37
SNORD34
BTRC
NUP35
GAS5-AS1
SNORD30
SNORD31
EEA1
C16ORF95
MAP3K14
AGO3
MIR4437
SLC1A4
KIAA1239
FUCA1
UBTF
DEXI
FUOM
MIR4758
IKBKB
MARCH7
MARCH6
IMPDH2
MIR1244-3
TMEM177
MIR1244-1
LOC284648
MARCH8
HLA-E
RARA
CXCR3
IFNLR1
B3GNT7
EIF3L
B3GNT1
RARG
SNORD12C
TMEM107
EIF3G
TEX22
RABIF
ARMC12
DYRK1B
LOC100128682
NABP1
CCNL1
CCNL2
CDKN2D
TSC22D1
TSC22D2
C9ORF173
C9ORF172
SMARCAL1
FCHSD2
GUK1
NMT1
EDEM1
SNAI3
WRAP73
SNORD124
PTTG1IP
SMG6
COG1
HIGD2A
SLC2A5
UBA52
FAM172BP
LOC653486
PLAGL2
LOC285847
TAS1R3
YIPF4
CD2BP2
NFATC4
TNFAIP8L2
TNFAIP8L1
CCL5
NCSTN
EXOSC8
EXOSC3
MTDH
EXOSC6
EXOSC4
GTF2E2
GGACT
LOC100294145
CYB561
MIR5194
EHMT1
NID1
TACSTD2
DLGAP1-AS1
QRICH1
SSC5D
COA1
TCTE3
MTHFD2L
MREG
CHAC2
LOC256880
RFK
F10
MIR3190
MIR3191
MIR1913
SDSL
LOC100507501
RALY
MIR1915
FBRS
DEPDC5
VPS52
VPS51
ALKBH2
ALKBH3
RALA
EFCAB6-AS1
TMEM126A
PSMB10
TBC1D4
ATM
SCAMP3
TBC1D5
RCOR3
SMPD4
STXBP3
TIGD2
SMPD1
MIR612
HNRNPL
GPR78
SSSCA1-AS1
PTPRCAP
GMPPB
CYP1B1
C6ORF1
S1PR1
H1FX
FLJ31306
LINC00346
CFLAR
AMDHD2
HYPK
HNRNPAB
LOC100630918
DOT1L
HAS1
DIDO1
GPN2
E2F7
NOP14-AS1
HMSD
GPN1
THAP1
HNRNPA3
TSC22D1-AS1
KDM6B
MRPS18B
MRPS18C
ENO1
ENO3
ZFAT-AS1
SNORA52
SYCP2
NPAT
SNORA57
TAOK3
USP30-AS1
CHAMP1
ARSB
SLC22A18
ACOX3
GRIK4
TNFRSF14
TRAPPC6A
HOXA4
SNORD121A
SGSH
RNF141
CDK9
CALR
LPAR5
MIR483
PTK2
NEURL
GYPC
SYNRG
NOP16
MGLL
SF3B3
LIMS1
RCSD1
MCL1
TSHR
PFDN5
GAL3ST2
CD320
RERE
ACBD3
CNIH2
ELAC1
DDHD1
ATG16L1
ADCK5
HSPD1
DNAJC14
DNAJC15
ARHGDIB
ARHGDIA
NANS
EIF5A
FEM1B
DNAJC18
IL17REL
COPA
SUPT16H
MGAT4B
ATP10D
PRKCD
LOC100505622
HIST1H3B
CES2
MIR1229
METTL21A
HBA1
MLX
FFAR1
AGTPBP1
MDP1
BDH1
SEC11A
SLC6A20
DDX20
DDX27
NRM
ZNF155
CCL15-CCL14
PFKFB3
SCRIB
GSTP1
ZNF791
GPR133
GPR132
ATP6V1C1
FUT8
C1ORF186
VCAM1
IL17RA
ACTG1
ADD1
RAB3IP
AFF3
FBXO10
PIDD
PPP4R2
LOC100507602
PPIL2
PRPF38A
PPIL4
LOC100507600
MIRLET7F1
MAP3K8
MAP3K9
TUSC2
CCDC94
CCDC97
SNORD47
RNPEPL1
SNORD44
PLA2G6
SNORA28
MARCKS
ZNF575
ZNF576
MARVELD2
NUP210
SETDB1
TRPV3
TRPV2
ATPAF2
FAM131A
ZNF205
MIR1244-2
MIR4747
ZMYND12
CTSC
CTSD
SH3GLB1
KCNAB2
PPP1R37
RPL15
TMEM109
PRR14L
MIA-RAB4B
RPL11
MIR4647
SNORD4B
TMEM101
CTSS
RPL18
C16ORF98
SETD6
LGALS17A
UCKL1-AS1
GHITM
C17ORF89
INPP5D
INPP5E
INPP5F
NME3
INPP5K
APOC4-APOC2
C17ORF85
ZCWPW1
SLC25A10
SURF6
EME2
MIR5700
HELQ
JRK
LOC285033
PAIP2
MATR3
TIMM8A
ID2
TEKT2
VPS37C
AFF1
PNPLA4
PNPLA8
C15ORF53
RPL13P5
CLUH
ACSF3
ERP29
TUBB3
UBA6
ATG12
FRMD8
UBA3
UBA1
LOC100507463
PWP2
PHF20
PHF23
UBE2I
UBE2K
LINC00200
TP53
TAGAP
UBE2N
ST8SIA4
PTCD2
LBX2-AS1
SAFB2
LOC147646
SHQ1
NRROS
SIX5
GNAL
STX1A
MIR7-2
LIPT1
DYNLT1
SEC14L1
RPL18A
ILK
SEC14L5
ALS2CR11
EHMT1-IT1
BTBD19
UPF2
SRGN
STRAP
HARS
OR10AD1
IL17C
APTX
SIK3
MIR497HG
BCAP29
MASTL
FRMD1
CNPY4
VCPIP1
NMNAT1
NDUFA6
CR2
JUNB
NDUFA2
ABCA12
MAST1
MAST2
FLT3LG
MIR665
UBE2M
SLC43A3
GPR68
PRKRIP1
IL19
DFNA5
TBL1XR1
RRP36
IL10
KNDC1
IL13
IL16
TREML2
IL7
IL4
GPAA1
STX16
ODF1
STX18
MIR219-1
PIP4K2B
DTX4
SAT1
SNORA44
MMEL1
SNORA43
IL23A
C16ORF80
BIRC6
ROGDI
EIF5
SNORA48
MIR1245A
MIR1245B
IL23R
RBMS3
NOXA1
ANKRD17
SPTBN5
SPTBN4
ANKRD12
ANKRD10
PAN2
KLF10
RNF170
P2RX5
TM9SF1
GDF5
TLN1
RSBN1L-AS1
OGFOD3
GBE1
DSTNP2
CORO7
PI16
DPP7
PCNA
CEP68
ANXA7
ANXA6
CEP63
MIR26B
MCM7
IK
ZDHHC21
DUSP16
CD99P1
DUSP10
BCL2L10
SQSTM1
GNPTG
HS1BP3
SNORD26
EPC2
RPA3
EPC1
SNORD29
GSTCD
REV3L
TFDP1
NDUFS6
SNORD28
KCTD20
COQ3
SP100
AOC1
DPF2
FLJ45079
TIMP1
CTRL
CTRC
PARL
KIAA0586
THAP9-AS1
MUC22
ZFYVE9
MUC20
CHMP2A
RPS19BP1
MS4A1
CD27
NHLRC2
ZNF143
CCDC102A
DENND2D
NHLRC4
ZNF148
RXFP3
MIR7-1
ATP2B4
RXFP4
NDUFB10
GSE1
MKNK2
LOC153684
TP53AIP1
CGREF1
MAP3K14-AS1
RNASEK
SLC26A11
MAGOH
WHAMM
MPEG1
DDX3X
RNASE4
VWA8
VWA9
VWA7
SAFB
LY9
ZNF366
BIVM
KCNN4
KCNN3
PRF1
TRAF3IP2-AS1
SEMA7A
HNRNPLL
OR2T1
H2AFV
C12ORF42
BRSK2
ADIRF
FBXL3
PYCRL
SNORD54
CCDC86
LOC100216545
DDX4
ATR
TLR1
BRMS1
PTAFR
TSSC1
ZNF563
H2AFJ
STMN1
RHOT2
CCDC62
NFKBIB
TYSND1
TRAK1
NFKBIA
MIR4724
NFKBID
NFKBIE
NFKBIZ
RPAP2
CLTC
TOMM22
TFAM
LRRC61
ADRBK1
TMEM116
DPEP3
CLC
BRPF3
RRAGC
KANSL1L
LOC389247
C17ORF97
PRRT3-AS1
KDM4A-AS1
HOOK2
HSD3B7
SLC35A2
FLJ31813
PIK3R6
DLX2
TRH
TMPRSS3
NXF1
SH2D6
TFEB
SNORD32A
DTHD1
FAF2
CXORF65
IL18R1
SNORD101
SNORD100
ABCB10
SNORD105
SNORD104
FGF8
SBK2
IQCH-AS1
MTFR2
HIST1H2BO
GET4
HIST1H2BI
KIAA1430
SLC25A42
SLC38A5
TNFAIP8
TNFAIP3
STRADA
NUP153
ECI1
HTT
TMEM43
PRKRIR
BEST3
IPO4
TMEM42
ACTR3
LIN52
GPANK1
RANGRF
FAM122A
FBF1
FLJ31104
LOC100133315
MIR940
MTG1
MIR3200
RAB8B
CNR2
IL10RB
POLDIP3
MIR4799
MIR4798
TSPEAR-AS1
RMND5B
BCO2
DUSP5
R3HCC1
LOC606724
DUSP1
DUSP2
GABPB2
WTAP
ZBTB11-AS1
PYGO2
LRRC8B
PAQR4
PAQR6
THNSL1
METTL8
METTL9
ZMYM6NB
RPS10-NUDT3
CCL15
MIR4426
MTF1
BLOC1S5-TXNDC5
MTF2
STAT1
TAS2R42
GNRH2
RPL37
TBC1D13
MAK16
TRIB1
KCTD6
KCTD5
SNORA16A
MIR27A
GPR56
GPR55
PROB1
FAM83E
LOC730227
CPNE8
ZADH2
C1ORF200
NRAS
CPNE6
NRAP
PXK
RAB4B-EGLN2
RFTN1
FFAR2
PXN
LOC374443
PYCARD
MIR200C
DGKA
SNORA33
NEK6
SNORA31
ESF1
SNORA39
USP12
AAK1
MYOZ3
SNRPB
BIRC3
SNRPA
SHANK3
SNRPG
NPM3
FAM63A
INPP1
RNF167
GFI1
PEMT
HSPA14
TXNDC15
RHCE
RNF168
UNC45A
PDE2A
NEDD4L
BHLHA9
SHARPIN
SNORA81
PDPK1
IFITM10
ADAR
SCFD1
SYNPO
PRKAG1
SCG5
PCSK7
DUSP28
HIAT1
P4HA1
UBAC2
TYK2
DDX55
SEMA4D
LEMD2
BYSL
NTNG1
HBQ1
RPF1
TMEM87A
NAPA
MRPL53
SCN4A
LOC100506810
SLC35E2B
VEZF1
MIR1207
MIR1204
KIAA1967
LOC100505540
MRPS31P5
ZNF687
IQCC
MUC17
RPSAP9
TTI2
HM13-AS1
D2HGDH
MITD1
LOC100132078
MGC16275
ANGPTL6
GADD45GIP1
SBF2
ENC1
CEP72
LOC652276
KLC1
GPR114
STK38L
ZNF770
LOC728743
TSN
RASGRP3
C12ORF73
RASGRP4
ELAVL3
CDKN1B
CDKN1A
SNORD35A
SNORD35B
SNORD65
C2ORF68
TPK1
BAZ2A
C9ORF69
SNORD69
TPT1
IFFO2
PPP1R15A
DNAI2
TANK
MYBPH
CHCHD4
MIR2861
APOM
NR2C2AP
LOC100287177
OVCA2
RSBN1L
ARID2
ZNF513
TRPT1
ZNF516
ZNF517
TMSB15B
ST3GAL6-AS1
TSPYL1
C10ORF114
CCDC59
PPP1R10
MMACHC
BLK
VEGFB
PPP1R18
BNIP1
SLC39A7
PSCA
PSIP1
LOC654433
SLC35B1
PTGER4
SLC35B2
STARD13
FBXO31
FLOT2
HARS2
SNORD77
SCAI
MIR3529
SNORD74
LOC646862
LOC100505964
AP3M1
AP3M2
MIR4739
SNORA45
DLK1
AKAP13
REL
AKAP11
SPSB2
SPSB1
CDC42SE1
AP1AR
SNORD78
HINT2
NEDD9
SLC25A51
LOC100129617
CDC34
P2RY11
ALAS1
ZFX-AS1
[truncated: 1,780 more rows]
