# Supplementary material for: Identifying Network Perturbation in Cancer
Source: PLoS Comput Biol. 2016 May 4;12(5):e1004888. doi: 10.1371/journal.pcbi.1004888 (PMC4856318; doi:10.1371/journal.pcbi.1004888)
Supplement: S1 File — (ZIP) [file pcbi.1004888.s001.zip › files/tf_data/GM12878_5k/BCLAF1.csv]

HIST1H4C
HIST1H4B
HIST1H4A
HIST1H4G
FHIT
HIST1H4E
RNF13
NELFB
HIST1H4I
NELFA
TYW1B
NELFE
B2M
PDCD10
AGK
SLC50A1
C6ORF120
C1ORF112
HSPA5
PIK3CA
HIST1H4D
PIK3CD
STK25
ZC3H10
CRBN
ZC3H15
ZSWIM1
DRAP1
SCLY
RER1
REM2
LOC145783
DHX8
HIST1H4H
NSRP1
C2CD5
FAM98B
CRB1
CRB3
ZNF48
L3MBTL3
OPA1
HIST1H4L
JMJD1C-AS1
TRAPPC9
PTRH2
MYL12A
PRRG2
TRAPPC3
PARP15
TRAPPC4
ERI1
ANP32E
TUBA1B
ANP32B
MTX3
NSL1
EVL
ATP2A2
ORAI3
HACL1
NOP2
ITGA7
GTF3C3
CXORF40B
DENND4A
DENND4B
C17ORF49
PHLDA1
PFN1
XPO1
XPO5
XPO6
CNR2
GRAP2
FBXL15
FBXL14
PSMG3
FBXL19
KSR1
LUC7L2
KANSL1-AS1
XPOT
TPRN
ARL6IP4
FAM212B
ZMIZ1-AS1
TFB2M
RBM12B
C2ORF47
ANAPC5
C2ORF42
C9ORF16
SNRPB2
SFT2D2
PSMD11
ITGAV
PSMD12
SNORD45C
SNORD45B
SNORD45A
ITGAL
VTRNA1-1
GIT2
SERBP1
TMEM199
ZNF296
SSMEM1
ITGAE
ZNF292
GANAB
SESN1
SMAD7
SMAD3
NDUFAF5
NDUFAF4
SHROOM1
NDUFAF6
NDUFAF1
MTIF2
NDUFAF3
MIOS
LOC100506713
GDAP2
GDAP1
FLJ16341
CYFIP2
NSA2
ATE1
MYEOV
PRADC1
SNORD18A
SNORD18C
RNF111
TCEA2
SUGT1P3
NOL9
NOL8
PRKAR1B
SH2B1
SAR1B
PQLC2
MOB4
IRF5
GUSBP4
CCDC116
MIR19B1
CCDC115
FGL2
LEO1
CXXC1
ATP1A1
CXXC4
MGRN1
COMTD1
LOC100289019
AGGF1
SPHK1
CUEDC2
ACTR10
EEF1A1
PYURF
ARHGEF12
CPEB3
FYCO1
RBMXL1
RAB2B
SRBD1
CHAF1A
FRG1
XXYLT1-AS2
PEX12
WDR45B
MIR4530
RDH5
PEX14
CDCA2
CDCA3
YLPM1
NDUFA4L2
APBB1IP
CDC37L1
CD48
NUP93
CD47
UBL7-AS1
RSF1
ATG4B
MIR760
PRICKLE4
C3ORF58
EIF4E2
THAP4
SEC24B-AS1
SYBU
WDR70
WDR75
WDR74
CFP
HLA-DMA
CD74
AAAS
HSPA4
SYTL3
AHCTF1
ALG5
SPRED1
RIBC1
SIDT2
BRK1
PES1
MIR492
CHI3L2
MIR497
PRPF3
MLLT3
PRPF4
PRPF6
ASB2
ASTL
RGS5
GSTA4
PLEKHH3
ZCCHC9
C7ORF55
CNPY3
RFC4
ZFP62
ZMPSTE24
AAGAB
MRPL30
ARL14EP
DPY30
RFFL
RGS3
UBE2R2
MRPL39
RINT1
LOC283710
TBL3
ARRDC2
KHNYN
THOC1
PDE8A
THOC5
SYPL1
RCOR3
HTT-AS1
RFX7
RABGAP1L
RFX3
MYCBP2
TRIM6-TRIM34
IBA57
ELK4
TMEM44
TMEM179B
PAK1
STRADB
TIGD4
CLUAP1
COPS8
KLLN
ADNP
COPS2
SERINC4
DBF4B
COPS6
COPS4
COPS5
ZNF593
ZNF596
MED4
C14ORF142
LOC643723
CEP95
ZNF607
SUB1
MXD3
TREX1
SPOP
MXD1
CCDC90B
FAM135A
FAM177B
NUDT9
TARS2
DLD
NUDT1
NUDT3
NUDT5
SKP2
SLFN5
DHX40
MEF2C
BTD
MEF2A
LINC00657
CREM
MEF2D
KDM3B
KDM3A
GAS5
LCORL
TRIM7
TRIM6
MDN1
ZNF337
PDGFRA
WRAP53
RASGRP3
PRSS30P
EIF2B4
RPLP0
EIF2B1
B4GALT4
C12ORF73
MALAT1
C6ORF7
MST1P2
C18ORF8
ELAVL1
QPRT
NUP62
LRRC49
C6ORF203
ALCAM
TPM4
SH3D21
TPM1
ETF1
NDFIP1
WDR25
FAM21C
FAM21A
THYN1
FBXW2
LOC646719
VWA8-AS1
DPAGT1
LRSAM1
CLIC1
NUFIP2
CELSR3
C16ORF58
LOC100505876
RPS4X
FANCM
C16ORF54
ZNRD1-AS1
ATXN2L
NDOR1
BUD13
DLST
LINC00462
DCTN5
MFN1
BABAM1
ISY1
HLA-DPA1
NAA50
AURKAPS1
VMP1
FER1L5
GTF3C5
PCBD2
TCEB2
TCEB1
PRDX2
PRDX1
AP3S2
NFYA
MIR4426
TSNAX-DISC1
TSTD1
MYBL1
SMARCA2
MIR4638
ZNF3
TIPIN
SGK196
SNORD74
TOR1B
OST4
EPM2AIP1
ST3GAL2
ANGPTL6
NLE1
RPL7A
SKIL
MED23
AP2A2
VASP
IL6R
PBX2
LYPLAL1
DPH2
SNORD15A
CCR10
MIR4521
SPAST
DPH7
SLC16A1
TUFM
NSUN3
CHCHD5
SMG7-AS1
NSUN4
RNF34
CEP135
ARHGAP30
TUBG2
DCAF5
BOLA3-AS1
MTOR
DCAF8
CMKLR1
C21ORF59
ZSCAN31
MSH5-SAPCD1
ZFX
DYNLL1
ACADSB
RNU6-34P
GLUD1P3
RAD9B
MAMSTR
ERGIC1
TXNDC9
POLR3G
POLR3E
POLR3B
S100PBP
B3GAT3
SRSF11
MTBP
GPS2
CALM3
LOC100130075
SNORD78
DNMT1
GSDMD
NDC1
MIR20A
CUL9
PSD4
TUT1
MBNL1
CUL7
CUL2
WEE2-AS1
TRIM28
CLCN3
PRMT1
CLCN7
CREB1
SLC25A4
INO80B-WBP1
C10ORF76
NDUFAF4P1
COIL
DNAJA1
TTC23L
RBM45
LYRM2
RBM48
MIR155
KAT7
TRIM52
GALR2
NKAP
SETD1B
TEX261
LINC00339
LINC00338
C7ORF49
MRPL24
MRPL27
SLBP
MRPL21
CREBL2
SEH1L
GBA
DNAJC25
SP140
GAPDH
LINC00938
SNORA81
ZSCAN9
IFNGR1
SNORA84
ACN9
ARHGAP4
KIAA0922
HSPE1-MOB4
ARHGAP1
LINC00936
SRSF4
SRSF7
THEM4
SRSF1
C10ORF114
SRSF3
SRSF2
EGR2
MZB1
ZNF227
PPM1K
USP40
TMEM79
DNAJB11
PPP6C
CANX
TMEM70
RNF139
GID4
DALRD3
CLNS1A
CDK6
PRKAB1
MIR4513
TMEM128
PAX5
ZNF580
TIPARP
MRPL3
MRPL1
ZNF589
PTPN2
ZFAT
PTPN6
PTPN4
SLC39A8
RCE1
GINS4
PPP1R10
DDR2
MAP3K5
NANOS3
PSD
LRCH4
WASH2P
MMACHC
HIF1AN
NRF1
EPG5
HSPH1
AGBL5
YBEY
MYO1G
MYO1D
SIRT4
CTDP1
RPS7
RPS6
ADAMTS13
ALG10B
RPS3
RPS2
SNORD1B
SLC39A1
VDAC2
VDAC1
CHMP7
RPS8
EIF1AD
LOC100652758
PGBD2
DEF6
PGBD1
MIR4659A
MIR4659B
DEF8
ZER1
CBLN3
OSBPL7
UTP11L
PSMA3
CRIP2
TMEM203
CYB561A3
TMEM206
ERCC1
TMEM208
TMEM209
ZNF101
C5ORF56
FBXO46
SNORD50A
FBXO43
ZNF322
SRI
SH3BP5L
SRM
GUCD1
GGNBP2
DET1
MIR5001
PPP1R16B
NRBF2
SNORD16
SNORD10
AKIRIN2
RPSA
NUP54
EIF2AK3
TDG
SNORD19
SCARNA13
SCARNA12
AGPAT5
HP07349
SCARNA16
AGPAT1
LRRC8A
TMPO
MCM3AP
VARS
C1QTNF9B-AS1
MIR4738
LOC100270746
MPDU1
KIAA1033
NIP7
PEX13
C16ORF46
ANGEL2
LRRC29
MIR4736
EIF1B
MIR106B
HIST4H4
RPL29
RPL28
RPL24
RPL27
RPL26
RPL21
RPL23
RPL22
ZNF165
SLC16A14
RGS1
ATG5
SPINK2
SLC35B4
APMAP
PIGC
LOC400752
PIGL
ZNF891
PIGO
C9ORF156
TMEM194B
PIGU
PIGV
PIGX
PIGY
PIGZ
KIAA1143
HPD
OSGEP
CSNK1G3
SRRM1
BBIP1
SRRM3
CCDC174
OAZ3
OAZ1
LNPEP
C3ORF37
WBP1
ATXN1
VEZT
WBP4
DOLK
EPB41L4A-AS1
UBAC2-AS1
SRP9
ZFAND4
KIAA0141
POLD4
CDK2AP2
SLC39A13
SMAP2
SLC39A11
MIR4514
MIR4519
CEP120
KDM4A
RSBN1
HSP90AB1
ARHGAP22
DNAJC15
PTP4A2
ZSCAN25
ZSCAN26
ZSCAN22
NFKBIL1
TDRD3
SPAG8
MRPS5
TDRD7
MRPS2
C3ORF33
MED18
LOC100289361
MYLIP
MIR3175
UBR3
SOCS1
TOB1-AS1
C3ORF38
UBR7
PA2G4
NUCB2
NKIRAS2
NKIRAS1
GIN1
MBTPS2
ACYP2
TMA16
MUS81
DR1
MAF1
ARPC1A
PPP2CB
SPG20OS
ATP6V1G2-DDX39B
C19ORF26
C19ORF24
CCNC
CYTIP
AMD1
CCNH
CCNI
HTR5A
ANXA2R
RPL6
PCM1
RPL4
RPL5
LY86
RPL3
TRIM35
USHBP1
VMO1
HCST
KREMEN2
THAP10
SWT1
FAM200A
RSAD1
FAM200B
CHD1
CHD2
LRRK1
CHD9
CHD8
MIR141
MIR636
MNT
CAP1
ABHD13
NPC2
SKIV2L
LINC00324
PIK3AP1
LSM5
IL22RA2
INTS9
TTC5
TTC4
MRPL12
MRPL13
RAB3GAP2
MRPL16
RAB3GAP1
MRPL18
MRPL19
LACE1
DNAJC30
C11ORF30
RNF41
FAM207A
POLR2E
GATSL3
RHOH
POLR2A
ZNF827
DYNC1LI2
SNORA78
SNORA76
RHOA
RHOG
SUV420H1
POLR2K
C16ORF62
KDSR
MCEE
LOC100128264
TMEM68
ERCC6L2
LOC338799
MBD5
HIST1H3F
RNF123
AGO3
HIST1H3G
KDM1A
GRPEL2
SOST
METTL21A
LMAN2
LOC100499489
MAPK14
PAXBP1
NCOR1
FZD1
HIST1H3I
ZNF628
RPL8
BTG1
OGFOD2
FZD8
HUS1
REPS1
ZNF621
ZNF622
ZNF623
TMEM107
TRIM33
C10ORF88
GPN3
NBN
CLHC1
TBRG1
TMEM30A
NFKB2
TES
LOC407835
LOC400558
RAP2B
RAP2C
ASH1L
RAP2A
SIAH2
FAM49B
HIST1H1T
TMPO-AS1
ZFP36L1
GGA1
LOC100507250
PLCD3
HIST1H1D
HIST1H1E
ZNF518A
PHLPP1
ZNF23
HIST1H1B
HIST1H1C
ATP6V0B
EMILIN1
VIPAS39
DAPP1
PICK1
ZNF138
TMEM238
PSMB7
RPL10A
BRE
MRTO4
PSMB3
HIVEP1
HIVEP2
ANKRD46
HDHD1
TMA7
LPXN
TEX30
JUND
HIST1H2AM
HIST1H2AL
HIST1H2AI
HIST1H2AH
HIST1H2AJ
HIST1H2AE
HIST1H2AD
HIST1H2AG
NOP16
HIST1H2AC
HIST1H2AB
THAP11
SNORD24
BCL2L13
SSR1
PRPF19
ESCO2
SNORA16A
MLH1
LTN1
SNORD7
ZNF554
ZNF555
ACOT13
ADRM1
VPS13B
TRAF1
SNORD18B
RMDN2
MIR4723
TRAF6
SCAF11
GTF2H3
AP4M1
GTF2H4
LOC100506207
TVP23B
LRRC59
KAT6A
FOXN2
COX7A2L
KIAA0226
DIS3
RPL26L1
RPL38
LTB
RPL36
TAB2
RPL34
RPL35
RPL30
TARBP2
SPNS1
EMG1
MIR142
ATF5
ATF4
ATF7
ATF6
ATF1
SLC4A1AP
ATF3
SCAF1
C9ORF169
PPP1R35
BUB1B
CCDC146
PPIP5K2
NOL7
TM7SF2
EEF2K
BLOC1S6
SMG7
COMMD9
DLG4
OARD1
CDC73
COMMD2
COMMD1
SMG8
PPP2R4
C15ORF39
METTL18
FAM114A2
METTL12
LMBRD2
METTL10
METTL14
METTL15
SLC38A6
CTNNAL1
ARID1A
ZMYM5
CAMK2D
BCAT2
MIR138-2
TMEM9B
OSBPL8
IFRD2
SNORD56B
DEPDC1B
LOC648987
R3HCC1L
SEP15
CAGE1
EIF2D
AKAP8
EIF2A
SNRNP27
PSTK
STARD3
ZSCAN12
ZSCAN16
ANO8
LOC100132891
LOC730183
CELF2
HSP90B1
CDH24
POLR1B
POLR1C
KRR1
MIR3188
C14ORF2
MIR3184
WDR11
CHKA
CHIC2
WDR41
HCG27
WDR43
PIKFYVE
GTF2B
AHSA1
CTNNB1
H3F3B
ARPC2
CCL22
DPY19L4
NR1H2
NR1H3
MAPK1IP1L
METTL25
C14ORF80
TTC9
DST
UCK2
SENP1
SAMM50
PLA1A
BRF2
CERS2
DCDC1
ING1
DNAJC9
DNAJC4
DNAJC7
DZANK1
DNAJC2
TTC33
TTC32
TTC37
WDFY1
GOSR2
C1ORF148
INTS6
GOSR1
TRUB2
ECHDC1
RRP15
GUSBP11
MIR191
TPI1P2
TRAPPC2P1
POLR2C
ACP2
ASH2L
SLC2A11
SNORD46
ZNF830
MKRN2
SNORA68
NAB1
ANKRD32
SNORA64
SNORA67
SNORA60
SNORA61
SNORA62
SNORA63
LRIF1
TMEM11
NCOA7
TMEM9B-AS1
SNORA72
MARCKS
CPEB4
DDB2
ELL2
LIMD1
DDB1
KIF21B
RIF1
ZNF83
PEX3
MAD2L1BP
MCAT
C14ORF178
DHFRL1
ZPBP
IL2RA
ZNF639
ZFYVE20
SCARF1
GTF2H2C
HLA-C
SLC17A7
GEMIN7
GTF2H2D
MIR19A
HSPE1
PBRM1
CDK5RAP2
CDK5RAP3
CDK5RAP1
TRPC4AP
MYC
FAM131A
SLC7A7
CHMP4A
BAX
MCRS1
ZNF497
ZNF496
PLCG1
MAZ
TMEM69
ZNF491
ZNF490
C12ORF79
MIR1236
ERH
EIF2S3
SLC37A2
TOB1
SLC37A4
TOB2
CDK13
RAB7L1
DDX18
KLF7
NDNL2
TMEM222
PSMC2
PSMC4
TRA2B
ARFIP1
HEATR2
NFX1
FAM189B
MDC1
KIF18A
NCR2
GANC
HTATSF1P2
FAM216A
TRIP11
P2RY1
MTERFD2
LACTB2
TLR8-AS1
C2ORF62
SNORD34
BTRC
NUP35
SNORD33
NUP37
KLHDC9
MAP3K12
ZNF546
ZNF540
ZNF543
SLC1A4
ZNF549
FUCA1
TCAIM
MIR4751
UBTF
OMA1
MARCH5
LRRC40
LRRC43
LRRC47
TMEM102
MIR1244-3
MIR1244-2
MIR1244-1
MICB
GNL3
IFNLR1
EIF3M
IARS2
TSFM
EIF3A
EIF3D
B3GNT9
EIF3F
EIF3G
SETD5
SNHG9
RARS
MIPEP
TEX22
RABIF
MKKS
DYRK1B
NABP2
GINM1
LOC100128682
NABP1
CCNL1
TBCCD1
COG2
BARD1
TSC22D4
C9ORF173
CCDC152
FCHSD2
CCDC151
EDEM3
LOC100499194
EDEM1
SNAI3
C11ORF48
C11ORF49
HIGD2A
CSTF2T
SYT7
UBTD2
FAM172BP
TIAL1
LOC653486
TAS1R1
C15ORF40
MESDC1
RPL37A
PCED1A
TNFAIP8L1
FUBP1
MIR7-3HG
NCSTN
EXOSC8
EXOSC3
MTDH
EXOSC6
EXOSC4
GFER
YJEFN3
SNORD1A
C21ORF67
EXO1
FOXA3
EXO5
ATRIP
PPP1R14B
NOLC1
UBP1
KIAA0895L
PDIK1L
C3ORF18
MIR3190
MIR3191
MIR3192
LOC100507501
MIR766
SRRT
MIPEPP3
PCDH12
SNAP47
ALKBH8
DEPDC5
VPS52
VPS51
CSRP2BP
ALKBH2
ALKBH3
CALCOCO1
SMCR7L
ZNF570
BRE-AS1
TBC1D4
SCYL3
IL27RA
TIGD1
ATR
LOC100289230
TIGD6
ISG20L2
PDE11A
RPL36A-HNRNPH2
SSSCA1-AS1
PTPRCAP
SET
CYP1B1
SKP1
C6ORF1
ATP5A1
YME1L1
DNAJB4
FANCG
AMDHD1
AMDHD2
HYPK
ENY2
TTC26
MIR18A
GPN2
GATAD2B
GPN1
THAP1
HNRNPA0
KDM6B
U2SURP
MRPS18B
MRPS18C
SRD5A3
ENO3
SNORA51
ZFAT-AS1
CARF
SNORA57
TAOK3
KNSTRN
CIAO1
USP30-AS1
GNB2L1
ARSB
LRRFIP2
TNFRSF17
NIF3L1
HOXA7
CDK1
TRAPPC6B
CDK5
LOC728613
RNF141
CBX3P2
C1ORF234
HOXA9
OXLD1
PTK6
PHB2
SRRD
MSH5
SF3B3
SF3B2
ITGB3BP
MCL1
PFDN5
GAL3ST3
ARSK
ACCS
SEMA6A
RERE
TUBB
NSMCE4A
ELAC1
ATG16L2
DDHD2
SUPT3H
HSPD1
RTBDN
ARHGDIB
MTX1
DNAJC11
EPRS
XPR1
FEM1B
FEM1A
COPA
ALKBH5
PNN
PRKCE
HIST1H3B
HIST1H3C
SGSM3
MIR1229
HIST1H3D
HIST1H3E
HIST1H3J
TRABD2A
HIST1H3H
FFAR1
HIST2H2AB
HIST2H2AC
MDP1
BDH1
SEC11A
TOE1
SEC11C
DDX20
NRM
HLA-DMB
PFKFB3
ACKR3
SCRIB
TYMP
ZNF791
ZNF92
GPR132
WDR76
C1ORF186
WWP2
ACTG1
TBX21
AFF3
TACO1
ATF7IP
C7ORF55-LUC7L2
PPIL1
PPIL2
PPIL3
GGPS1
CWC27
TOMM6
PRPF39
LINC00894
CCDC94
C9ORF41
PRPF31
CCDC97
SNORD47
RNPEPL1
SNORD44
PLA2G6
ZNF571
PET117
ZNF573
ZNF576
PET112
NUP214
ZNF579
NUP210
SETDB1
TRPV2
ATPAF2
CCDC77
IARS
TRMU
TBXAS1
PEX26
CTSC
RNF216P1
KIAA1551
PPP1R37
RPL15
TMEM109
PRR14L
MIA-RAB4B
RPL11
RPL12
RPL13
SNORD4B
TMEM101
SAV1
RPL18
B4GALT3
GPATCH1
PCYT1A
UCKL1-AS1
NME6
NME1
NME3
C7ORF10
ZAR1L
C17ORF85
ZCWPW1
PRSS27
TMEM242
ZNF37A
EME1
MEIG1
EME2
CNST
TACC3
HELQ
EMB
JRK
EPB41
LOC100506639
HELB
LOC100507602
SNORD110
LOC284801
DAXX
AP2S1
CDC16
ID2
TEKT2
VPS37C
VPS37B
AFF1
ECH1
CARD8
CAPN10-AS1
ALDH16A1
SH3BP2
UNC50
C15ORF53
DHRS13
ERP29
VGF
C4ORF3
SFPQ
UBA5
FRMD8
CCP110
ASB6
PHKA2
PHF20
PHF23
UBE2H
NAA15
TP53
FAM162A
SETD5-AS1
PALB2
UBE2B
PTCD2
DSCR3
TMEM230
UBE2Z
NRROS
NDUFC2-KCTD14
GNAL
ZHX1-C8ORF76
UBE2W
TOP3B
FARS2
MIR7-3
LIPT1
SEC14L1
RPL18A
ILK
RPS15A
RNU6-33P
BTBD19
SNORD43
HARS
LOC650368
VPS45
APTX
RRNAD1
LOC145845
SIK3
MIR497HG
PNO1
MFSD11
MASTL
MTG1
ZNF251
VCPIP1
NMNAT1
ARL3
RPL36A
SPACA4
NDUFA4
JUNB
NDUFA2
THRAP3
WAC
NDUFA9
MAST1
PLEKHM3
FLT3LG
VPS4A
WDR3
GMEB2
UBE2M
QARS
SLC43A3
GPR68
IL19
MEF2BNB-MEF2B
LOC728743
SZRD1
IL16
STX11
STX10
FIS1
DNAJC24
GPAA1
STX16
STX18
ZMIZ1
PIP4K2B
LOC285696
SNORA44
ST8SIA4
CUTA
CUTC
UGP2
BIRC3
EIF5
EIF6
PDCD6
P2RX1
CENPL
IL23R
HIST2H2BE
GNE
NOXA1
ANKRD17
GNN
P2RX3
KLF13
RAB30-AS1
KLF16
TLN1
DPP8
DPP9
HSPBP1
CLEC17A
MIR153-1
ABHD12B
PCNA
SLC44A1
ZBTB7B
ANXA9
COQ10B
MCM7
PCNP
IK
MCM4
MCM3
SASS6
CDKN2B
DUSP16
DUSP10
MCM8
POGK
OR2L13
PCAT6
NOC3L
HBP1
HIAT1
PEX11B
SECISBP2
ISY1-RAB43
COQ5
TMEM167B
TMEM167A
AHCY
SNORD38A
COQ3
JAGN1
LOC100287036
ELOF1
PARL
KIAA0586
PIBF1
CHMP2A
DHX16
IL21R-AS1
KIFAP3
MS4A7
ASNA1
NHLRC3
ZNF140
CENPT
CCDC102A
DENND2D
ZNF141
ZNF148
RXFP4
NDUFB10
MICAL1
LOC153684
CTU1
ZNF787
MAP3K14-AS1
GOT2
RNASEK
KIFC1
MAGOH
MPEG1
DDX3X
RNASE4
VWA8
VWA9
VWA7
LOC100268168
LY9
ZNF366
BIVM
LSG1
KCNN3
LOC654841
KCNN1
C9ORF72
TRAF3IP2-AS1
SEMA7A
HNRNPLL
FBXL8
H2AFV
NACC1
BRSK1
CCR1
DAPK3
FBXL5
SNORD55
LOC100216545
SNORD57
ADAMDEC1
DDX5
TLR1
BRMS1
DDX1
ZNF569
TLR5
RNF6
PTAFR
RNF5
ZNF563
ZNF561
CCDC65
NCAPG2
RHOT2
MIR5680
ZNF212
NFKBIB
C16ORF80
NFKBIA
INO80
NFKBID
NFKBIZ
DPY19L3
CLTA
ZNF846
CLTC
TOMM22
TFAM
ARID4B
TMEM115
TMEM116
TMEM117
ULK4
HAUS8
HAUS6
PLAC8
MIR4721
YDJC
SLC35A4
HOOK2
TEX40
PXN-AS1
SLC35A1
SLC35A3
UBXN4
UBXN6
LOC100505812
MTRF1
EPM2A
NACA
NXF1
SDAD1
TFEB
SNORD32A
MRPL44
PGM2
SNORD101
SNORD100
HIST1H2BF
SNORD102
SNORD105
SNORD104
HIST1H2BB
HIST1H2BC
SLC26A8
MIR4312
MTFR2
HIST1H2BO
HIST1H2BH
MRPL49
HIST1H2BJ
HIST1H2BK
SLC25A40
MRPL48
TNFAIP8
CDC26
SIK2
TNFAIP1
STRADA
NUP153
ECI1
HTT
IPO7
IPO4
PDZD9
GPANK1
WBSCR22
MTG2
RPL35A
CARS2
STARD13
RPS27A
FYTTD1
TNPO2
TNPO3
RPL17
TNPO1
POLDIP3
POLDIP2
SGCA
FLJ38576
MIR3684
PPP1R12A
PPP1R12B
PPP1R12C
DUSP5
R3HCC1
LOC606724
REPIN1
DUSP2
GABPB2
WTAP
LYL1
RBL1
RBM12B-AS1
PAQR4
MIR200C
TGS1
ESF1
HEY1
METTL8
METTL9
SNORD49A
GPBP1L1
PPOX
STX16-NPEPL1
WDR92
METTL3
SYNGR4
METTL6
NXT2
TBC1D19
PITPNM1
RPL37
TBC1D13
XYLB
TAB1
FBL
LRRC14B
KCTD1
PTGES2-AS1
ZNF594
KCTD5
PRPH2
KCTD9
MIR27A
GPR55
ADAM17
ADAM19
CACTIN
ACAD11
FAM83E
ZBED5
DGKZ
TAP2
ZC3HC1
C1ORF200
NRAS
RBM15B
CRADD
PXK
RAB4B-EGLN2
RFTN1
CAPN10
LOC374443
USP6NL
DGKE
SNORA33
NEK6
DNMT3A
SNORA37
CNP
TMEM106A
SNORA39
SNORA38
NEK4
U2AF1L4
USP15
SNRPB
SNRPC
SSBP2
SNRPG
SNRPE
FAM63A
MIR548AE2
INTS6-AS1
USPL1
GFI1
PEMT
TXNDC15
PARPBP
UNC45A
CACNB3
ZBTB40
ZBTB41
UPF3A
GPATCH4
SHARPIN
ZBTB47
SCFD1
ZDHHC14
FABP5P3
U2AF2
PRKAG1
MEN1
HIPK2
HIPK1
P4HA1
UBAC2
CSRNP2
SEMA4A
DUSP22
DDX55
UQCC
LEMD2
OTUD7B
SQRDL
BOD1
FAM171A2
MRPL54
MRPL55
MRPL51
MRPL52
PRIM2
SP110
ZNF768
ZNF688
POLG2
FGF14-IT1
LARP7
ALOXE3
SF3A3
LYRM4
HSPA8
PIK3C2B
SERP1
IQCG
IQCH
GPR160
EFTUD2
TTI2
DDX41
ZNF175
MITD1
DDX46
MGC16275
ZGPAT
GADD45GIP1
SBF2
CEP70
ENC1
ZNF778
LOC652276
ZNF777
KLC2
GPR114
CEP78
ZNF770
ZNF771
TSN
ZNF197
FBXW11
SEC23IP
KCNIP2-AS1
DSTYK
CDKN1B
CDKN1A
PDS5A
SNORD35A
SNORD35B
PDS5B
SNORD65
MYO18A
IGF1
LOC285419
SNORD60
TPK1
BAZ2A
TSTD2
C9ORF69
SNORD68
ZNF180
CHCHD2
PPP1R1B
TANK
BUB3
FARSB
LOC284889
APOM
RNASEK-C17ORF49
LOC100287177
OVCA2
PRRT2
UBXN2B
ARID2
TRPT1
VTA1
MYBBP1A
PUS7L
SMG5
TMEM127
FOXJ3
ZNF224
ZNF225
TMEM123
[truncated: 1,855 more rows]
