# Supplementary material for: Identifying Network Perturbation in Cancer
Source: PLoS Comput Biol. 2016 May 4;12(5):e1004888. doi: 10.1371/journal.pcbi.1004888 (PMC4856318; doi:10.1371/journal.pcbi.1004888)
Supplement: S1 File — (ZIP) [file pcbi.1004888.s001.zip › files/tf_data/GM12878_5k/BHLHE40.csv]

UBE2Q1
UBE2Q2
RNF11
RNF13
REM2
FHIT
ZNF700
CAMK4
ZC3H10
RNF114
RNF115
ZC3H15
SPN
ZC3H18
DHX8
LOC441204
XPC
NUP93
SPPL3
GOLIM4
OPA3
RAB40B
KLLN
SPPL2B
NOP9
UGCG
NOP2
ITGA4
ITGA7
DENND4A
DENND4B
UFSP1
UFSP2
LOC100652772
FBXL13
TIPRL
CYP27B1
GHDC
SDK1
KANSL1-AS1
FAM212B
GRN
CHST7
BCL2A1
HIBCH
ITGAL
HLF
ITGAE
FAM134A
SMAD7
SMAD2
ZNF706
IGF2R
ABHD14B
FLJ16341
SLC36A4
CKS1B
SLC36A1
TCEA2
TCEA1
COX4I1
BFAR
C10ORF111
CCDC116
CCDC114
CCDC115
CCDC110
ATP1A1
MGRN1
SPHK1
CUEDC1
IPO13
CPEB4
CPEB3
CPEB2
SRBD1
FRG1
RHEBL1
MIR4530
LOC100289495
KISS1R
MCM10
ATG4B
SEC24B-AS1
PNN
CFP
SIDT1
SIX5
MR1
LINC00309
CNPY3
CNPY2
HMG20A
AAGAB
SYPL1
TIGD1
RFX5
AVPR2
RFX1
RFX3
YDJC
IBA57
APC
ABCE1
UQCRC2
XPNPEP3
TEN1-CDK3
ADNP
ZNF57
KHDRBS1
DPYSL2
NCBP2-AS2
BOP1
GJA4
PMS2P4
PRR7-AS1
KDM3B
KDM3A
TMC6
APIP
EIF2B4
EIF2B5
TMC8
EIF2B3
EIF2B1
TXNIP
RASAL2-AS1
IFT140
TMEM14B
FANCF
FANCE
CLIC6
PHACTR4
CLIC4
NLGN1
KIAA0020
TMEM143
TMEM140
SECISBP2L
SOWAHD
HLA-DPA1
VMP1
FER1L5
ZMAT3
NR1D1
NR1D2
ZNF3
TIPIN
PHLDA1
ZNF8
MYLK-AS1
LOC284294
MORC2-AS1
RAC1
VCP
AP2A2
MRPS18C
NSUN5
NSUN4
NSUN6
PTCH1
TIMM44
RAD9B
RAD9A
MAMSTR
ERGIC1
B3GAT3
B3GAT2
CPPED1
CALM3
SPG21
LOC100130075
GSDMD
DLGAP1
MBNL1
FBXL14
CLCN2
CLCN7
CLCN6
HIST1H4H
BRD2
BRD3
DNAJA1
LYRM2
GALR3
LYRM7
CSF2RB
MRPL27
MRPL21
SEH1L
MRPL22
LRFN4
GAB2
MRPL28
HABP4
ZSCAN9
ZSCAN2
SRSF4
SRSF7
SRSF1
SRSF3
SRSF2
LOC100131655
MZB1
SRSF9
SNORD38A
RNF130
DNAJB12
DNAJB11
HLA-DQB1
RNF135
DNAJB14
RNF138
CISD2
CISD3
CISD1
CLNS1A
TSHZ1
VILL
ZNF581
ZNF580
C14ORF159
TIPARP
CAMKK2
CAMKK1
MTRF1L
MYO1G
MYO1F
CHMP3
CHMP6
DENND6A
LOC100652758
ZNF674-AS1
ZER1
LY6G6F
C2ORF43
ZNF326
SRF
FAM214A
FAM214B
SRI
SRM
LGALS8
LOC399715
AKIRIN1
EIF2AK1
TDG
MYO19
AVPI1
MYO16
HILPDA
C1QTNF9B-AS1
KIAA1033
TIMM17B
GCNT1
MID1IP1
PIGA
PIGM
TMEM194A
TMEM194B
PIGT
PIGV
PIGW
TMEM72-AS1
RMND1
SRRM1
PDK1
PDK2
EBP
LNPEP
TM2D2
TM2D3
MIR193B
ZFAND6
PUF60
ZFAND3
MIR4510
SLC39A10
SLC39A11
MIR4516
MIR4519
CEP120
RSBN1
ARHGAP27
ARHGAP24
MTX3
C21ORF49
HHAT
DDIT4
LOC284889
COL19A1
MYSM1
ATG2A
SMAD3
GPR3
NDUFAF4
RLIM
GOLGA8A
C14ORF93
RASSF1
PTOV1
RASSF2
RASSF5
RASSF4
VMO1
DBIL5P
RSAD1
CHD3
CHD2
MIR638
CHD6
CHD9
MIR142
MIR141
MIR636
NPC2
GATA3-AS1
LINC00324
LINC00327
TTC5
PRKCB
TTC1
PIKFYVE
PRKCE
DAG1
CHDH
EFHC1
STC2
PRDM10
PLSCR1
CHKB-AS1
RER1
KDM1A
GRPEL2
FCER1G
BTG3
BTG1
C10ORF88
ZFP36L1
ZFP36L2
GGA3
GGA2
FHOD1
FHOD3
PKD2
PKD1
PSMB9
PSMB8
STAMBPL1
ZNF131
PSMB3
PSMB2
PSMB1
HDHD1
TMA7
SZT2
PNMA1
CORO6
CORO7
SNORD22
SNORD25
KCNK9
SNORD27
SNORD26
SNORD29
SNORD28
CRY1
MLH1
LTN1
VPS13D
NACC1
VPS13A
VPS13C
MIR4724
MIR4723
PPAN-P2RY11
SCAF11
MIR4728
CRYM
TMEM168
FOXN2
REPIN1
PMVK
GNA15
GNA13
NOL8
TAP1
TAP2
PRKAR1B
IL6ST
SBF2
SAR1B
CDC73
C15ORF39
LMBRD1
SRFBP1
BCAT1
LINC00441
MACROD2
MACROD1
AKAP4
AKAP1
AKAP2
AKAP3
EIF2D
OSER1-AS1
PSTK
PHPT1
RLF
RRP1B
LOC730183
RAB7A
HSP90B1
FLJ31356
MIR3189
MIR3188
FAM64A
H3F3A
TRIOBP
PHRF1
CUX1
CYSTM1
FSIP1
DNAJC8
DNAJC2
DNAJC3
RRP15
RALBP1
NRN1
C7ORF55-LUC7L2
ZNF839
SNORA60
SNORA61
SNORA62
ATOH7
ACAT1
CD200R1
LIMD1
RNF151
NUGGC
PEX1
LDLR
IL2RA
IL2RB
ZFYVE20
RAB33A
ZFYVE26
IL2RG
ZFYVE28
MDH1B
SETDB2
CDK5RAP3
TRPV2
CHMP4A
BAX
SLC37A2
DCAF13
CDK19
TOB1
PMPCA
TOB2
CDK13
CDK10
CDK16
GPR125
GZF1
ATP6V1B2
ZNF300
P2RY8
FAM216A
P2RY1
MTERFD2
MTERFD1
TFG
TOMM34
NCL
PPP3CC
TCAIM
LOC646903
LRRC41
LRRC43
MMP23B
MMP23A
LRRC48
LOC284648
FLJ44313
B3GNT1
B3GNT9
GINM1
TBCCD1
CCDC151
GUK1
CCDC157
CDCA8
SOCS2-AS1
MTCH2
MTCH1
TRIM3
SYT5
TIAL1
LOC653486
LOC285847
TASP1
FUBP3
FUBP1
NCSTN
CTBP1-AS2
TCP11L2
C20ORF112
C22ORF34
TRIM7
MIR1915
ATP6V0A1
TBC1D1
MIR181A1HG
ATM
MIR615
ATR
MIR612
MIR611
PDE11A
TTC26
DOT1L
PATL1
U2SURP
ENO1
ENO2
ENO3
CITED2
NPAT
SLC22A18
ACOX1
NSMCE2
CBX3P2
PTK2
RABGAP1
SEL1L
SERGEF
ITGB3BP
RCSD1
MCL1
SORBS1
SORBS3
ODC1
ATG16L1
ATG16L2
ARHGDIG
BCDIN3D-AS1
ARHGDIB
ARHGDIA
NANP
KCTD21-AS1
EBF1
LMNA
FFAR1
MDP1
DDX23
DDX21
DDX20
ACVR2B-AS1
ZNF157
DDX24
C1ORF186
SAC3D1
FKBP14
FKBP15
FBXO10
FAM3C
FBXO15
SNORD48
SNORD43
PARD6B
MARCKS
GDPGP1
CCDC77
SNORD42A
SHC1
MIR4749
CCDC78
TMEM109
SNORD4B
SNORD4A
FOXH1
TMEM107
C17ORF89
TRANK1
C17ORF80
CSHL1
C17ORF85
SPEN
ZCWPW1
FKBP1A
CXORF56
PAIP2
LOC100506639
TIMM8A
DAXX
CDC16
NT5C
C15ORF57
ZNF32-AS2
ZNF32-AS1
PDCL3
LBX2
UNC5C
VGF
CCM2
FRMD8
CCP110
FRMD6
PKNOX1
DSCR9
MEF2BNB-MEF2B
GNAS
PTCD2
PTCD3
LBX2-AS1
PTCD1
AGFG2
DPF1
ASNA1
CLPX
EHMT1-IT1
DACT3
VPS45
RRNAD1
VPS41
NMNAT1
EPB41L1
PPCDC
ACSS1
KIDINS220
PLEKHM2
VPS4B
GMEB2
SLC43A3
SLC43A1
C17ORF59
TAGAP
WNT1
SZRD1
PPP1R15A
GPAA1
CDHR2
SNORA44
SNORA45
SNORA43
SNORA41
GPRIN1
SNORA48
INSR
HIST2H2BE
SPTBN4
SPTBN1
ZNF814
KLF13
KLF12
KLF11
KLF10
KLF16
KLF15
TFAP2A
TNFSF12-TNFSF13
LOC100508120
GBE1
PCNA
ZBTB7A
ZBTB7B
MSI2
MIR26B
UBE2R2
PCAT6
DNPH1
RPA1
RPA3
NDUFS1
NDUFS6
NDUFS7
COQ7
LOC441009
ILF3
LOC100506801
FAM132A
CHMP2B
CHMP2A
ATP9B
RREB1
DENND2D
PPT2
WHSC1L1
MICAL1
MICAL2
GPR108
SMDT1
C21ORF2
STK4-AS1
SAFB
ZNF367
LOC654841
SLC35E2
PRPF40B
H2AFY
LOC100216545
RNF4
ZNF410
APP
H2AFJ
NCAPG2
PPP1R27
CLTA
CLTC
CLTB
LRRC61
NGLY1
ZEB2-AS1
NMD3
GLIPR1
TEX40
EPM2A
ISCA1
ISCA2
MAP7D1
PRKRIR
ACTR6
ACTR3
RECQL5
GPANK1
WBSCR22
LOC100133315
CNR1
GBX1
CNR2
POLDIP2
LOC606724
TGS1
ZNF593
ACTRT3
TINF2
NKX3-2
CDIPT-AS1
A1BG-AS1
ADAM10
ADAM17
ADAM19
LOC100506325
CPNE8
CPNE7
RAB4B-EGLN2
TTC40
DNMT3A
U2AF1L4
GDE1
SNRPC
SNRPA
SNRPF
SNRPE
RGS9BP
UCP2
ZDHHC14
ZDHHC13
PRKAG2
PCSK7
PCSK4
HIPK3
HIPK1
DUSP22
LOC154092
ESPL1
NAPA
YAF2
LARP4
LOC100507217
ZNF174
PTER
DDX47
LMLN
PTEN
ATMIN
EIF5A2
ELAVL3
CDKN1B
CDKN1A
UBE2D2
UBE2D3
SNORD65
SETBP1
SNORD68
APOF
APOM
FAM104A
CCDC51
CCDC53
TMEM123
CCDC58
CCDC59
MIR4766
TMEM128
PAXIP1
STX18
VPRBP
RPL13AP5
CABP1
FBXO34
SLC35B2
FBXO31
FBXO33
MBOAT1
HINT1
SLC25A51
UNC79
CDC37
ZFX-AS1
S100A6
KIAA0513
LONRF1
TCFL5
BIRC3
BIRC2
CDCA7L
APBA3
PGLS
MORC2
CHKB-CPT1B
ARL2-SNX15
C8ORF59
VPS25
GNN
VPS28
VPS29
RAI1
PRKRA
RSL24D1
ADAT3
ADAT2
TTBK1
E2F7
E2F6
E2F5
E2F4
E2F3
E2F1
ZNFX1
E2F8
ACBD6
ACBD5
ACBD4
PPP1R13L
SNORA21
TUSC2
SNORA29
TIGIT
IZUMO4
FAM168B
WNT10A
RPLP2
URB2
MIR147B
HPCAL1
LIPE
ADPGK
LIPH
NEUROG3
DFFA
SEC24D
REV3L
SEC24A
SEC24C
SEC24B
RNF19A
MIR153-1
PYCRL
MRPL43
MRPL40
MRPL47
MRPL46
MRPL45
MRPL44
TRIP6
MRPL49
MRPL48
NGF
RILP
ZNF697
ZNF696
ARFGAP3
TRIM39-RPP21
UNC93B1
ATP7A
NEK6
RUVBL1
U2AF1
U2AF2
NEK8
G0S2
DHPS
ZZZ3
QPRT
MIR937
CCDC6
MIR933
SHF
COX7A2
CCDC9
DYNC2H1
MGA
TBP
NSD1
NUDCD2
NUDCD3
C10ORF128
IFI27L1
ADSL
SAMD4B
MPLKIP
GAS2L3
ABRACL
RALGDS
EPYC
NUDT13
DLL3
NUTM1
NUDT15
FRMD6-AS1
STX8
STX3
STX4
STX7
STX6
LOC285626
RPS3A
LOC400684
TRMT2A
ECE2
ECE1
DRG2
ARHGAP42
CLIC1
PCBP1-AS1
AURKA
AP1B1
GNPTG
CDC42EP3
TXLNB
TXLNA
HRASLS2
TMEM167B
TBKBP1
FEZ1
ABI3
FEZ2
SLC22A4
NKTR
KCNIP2-AS1
RAB4B
RAB4A
LOC148413
IL12RB1
ATP6AP1
CLINT1
BRCA2
ACOT8
ACOT7
ACOT2
ADCY3
KIF24
KIF27
SECTM1
KIF23
RBBP4
NR3C1
DDI2
SKAP2
SKAP1
PITPNB
MFN1
FTL
C20ORF96
GSPT1
DNAJC25-GNG10
PAPD7
PAPD4
PAPD5
LMNB1
CAAP1
MRPS27
MRPS24
MRPS23
PPP2R5D
PPP2R5A
PPP2R5B
NAMPT
LOC100129858
SNORD89
SNORD86
SNORD82
JMJD6
JMJD4
JMJD8
MCCC2
MCCC1
CBY3
APPL1
ZNF789
MEMO1
ERLIN2
CAPN15
C17ORF49
SIGMAR1
NECAP2
HYI
NS3BP
THUMPD3
THUMPD2
MLLT6
UVRAG
MLLT1
NUP188
GLT8D1
ZNHIT3
ZNHIT2
ZNHIT1
OSR2
GTPBP1
NFATC2IP
GTPBP8
BPNT1
EIF4A1
ABHD14A-ACY1
BCL9
EPM2AIP1
BCL6
BCL3
BCL2
LRFN2
LYRM1
MIR378D2
STX16-NPEPL1
KIAA0391
OAS1
OAS3
TTYH2
SERPINB9
CSNK1G3
PCGF1
FAM76A
PCGF2
PCGF5
LINC00857
MAGED2
EXD3
DTHD1
LIPE-AS1
ELP3
ELP2
PP7080
CYFIP2
DEK
SPRYD4
KLHDC9
KLHDC2
SHBG
UBAP2
ASXL2
HDDC3
ZBTB39
ZNF252P-AS1
TMEM9B
NEUROG2
ZBTB32
SMC1A
DKFZP686I15217
SPATA17
AGAP11
SGTB
KIAA0895
TRIM44
TRIM40
TRIM41
IVD
PEX3
PEX7
NRD1
ATP5I
ATP5H
ME1
ME2
GNAI2
GNAI3
ATP5E
ATP5D
GPR146
TBK1
AURKAIP1
HLA-C
HLA-B
LOC728175
DAGLA
NFKBIA
POMP
PFDN4
PFDN6
MTHFR
PHF21A
C16ORF87
DTNA
NFKBIE
HIRA
RIN1
PDE4DIP
WWOX
TOMM20
RPS12
RPS11
RPS16
RPS15
CLPP
RPS19
LATS2
DDOST
ST6GALNAC3
SLC9A3R2
LOC100287036
PLCXD1
ZNF419
TSSC4
TSSC1
RRAGD
RRAGC
RRAGB
SSSCA1
MCOLN1
HM13
RASA2
RASA3
ACTN2
CLP1
EZR
PTPRF
PTPRE
PTPRA
AMER1
PVRIG
DTWD2
DTWD1
MIR320C1
PHYHIPL
LOC731424
CPD
MIR4269
CMC1
N6AMT1
BANK1
RNASEH1
ABLIM1
LOC285972
FAM172A
LINC00637
LINC00634
LOC646329
RMRP
HMGN4
HMGN3
HMGN2
MX2
RAB6A
MX1
RC3H2
OXCT1
IFIT5
IFIT3
MIR3064
EFTUD2
ISG15
MAP1LC3B
PHF15
GDI2
ARL5A
CBY1
ARL5B
SNORD101
ERLIN1
TFAP4
HIST1H2BE
CALM1
PSAP
APITD1
WDR34
WDR37
WDR36
IL15RA
EIF4A3
GIGYF2
TLE3
TLE6
NBPF1
MIR4313
HGSNAT
ZFP69B
PROB1
LOC100270804
SERF2
TM9SF3
TM9SF2
NAT1
C5ORF51
FAIM3
MEPCE
CCBL1
KCNC4
COX5A
TMEM258
TMEM253
KIAA2022
KIAA2026
CPSF4
CPSF2
CPSF1
LOC257358
MAD1L1
APOBR
ZFP91-CNTF
TTLL4
TTLL1
ARIH1
TTLL9
SLC35F6
LRWD1
SLC35F2
MBD5
MBD6
MBD1
MBD3
MBD2
TRMT112
MPC1
TSPAN15
REXO1
REXO2
FAM13A
REXO4
SLC25A19
SLC15A3
SLC25A17
SLC25A16
SLC25A15
SLC25A13
SLC25A12
SLC25A11
SLC25A10
LOC101059948
NDUFA11
CCDC12
CCDC18
MIR3909
SCGB1C1
SYNCRIP
ZNF280D
GNG7
CXORF38
DBF4
MMAA
MMAB
GNG8
ALG8
PDXK
FUS
GTPBP10
ALG3
ALG1
FUZ
ALG5
PDXP
COX6B1
PDZD7
MIR4674
MIR4672
HAR1B
HAR1A
GCC1
SMYD4
SMYD5
SMYD2
RTN3
MRFAP1
IRF3
IRF2
RDM1
IRF5
IRF4
IRF9
IRF8
FAM78A
FAM78B
CLK1
SNX20
CLK3
GPER
ONECUT1
MARS2
PANX1
ZBTB12
ZBTB11
ZBTB10
LOC90784
MRPL23
ZBTB18
ADAP1
LINC00462
LINC00460
KLHL11
ACVR2B
UNG
UNK
MIR20A
TRIT1
NRF1
NAGPA
LOC100133985
C11ORF68
HIP1
SNHG15
SERTAD1
SNHG17
SERTAD3
SNHG11
ARAP2
SNHG12
BID
GIN1
SUPV3L1
MIR642B
MIR642A
ERCC6-PGBD3
CYBB
CYBA
SLK
HMHA1
DHCR24
ABCF1
MEAF6
AZIN1
NOTCH1
ZNF654
HSF1
HSF2
CRLF2
HSF4
NISCH
N4BP2L1
RAPGEF6
RAPGEF1
MIR1292
ZNF354A
ZNF382
ZNF354B
PARK7
NXPE3
MST1P2
DMTF1
GUSB
MIR4420
MDM2
MDM4
SNRPD3
SFI1
LOC100132356
MIR5196
MIR5194
KPNA3
KPNA2
MIR5190
SYNGR2
IFT46
NOP14-AS1
FRS3
MIR92A1
TNFRSF17
TNFRSF14
KIAA1429
TNFRSF19
GLDC
PC
SNORA80B
B4GALT1
SPG20
B4GALT5
B4GALT4
DHRS12
DHRS13
SGOL1
C9ORF116
CR2
MAP1LC3B2
XYLB
TNFRSF1B
LGMN
LOC284023
TBC1D15
SOGA1
VMAC
DOHH
LOC100506343
ARNTL2
EHMT2
ADIPOR2
FOSL1
FOSL2
MNF1
CD63
CD69
TPD52L2
EFCAB11
ISOC1
ACTR3C
ACTR3B
WDR17
WDR16
WDR18
NAGPA-AS1
AOX1
JHDM1D
TIMM9
USP9X
ZMYND12
WASL
NOC4L
CGGBP1
WNT2B
DGKZ
PKN1
PKN2
RHOBTB3
INO80E
INO80C
DIS3L2
FAM43A
C1ORF109
MIR564
CMPK1
NDUFA6-AS1
LDLRAD4
LIG3
APEH
ISCU
EHBP1L1
FNTA
UMODL1
KCTD16
DPY19L2P2
KCTD18
ZKSCAN2
ZKSCAN5
ZKSCAN8
H6PD
SLC25A37
SLC25A36
DCP1B
SLC25A33
SLC25A32
SLC25A39
SLC25A38
TUBA1B
GNG4
TMEM180
TMEM187
FAM102B
MIR3928
FAM102A
PGBD4
ENTPD1-AS1
LOC100288198
PCID2
HMOX1
LOC100507634
TAF8
AIF1
FOSB
STOM
CCNG2
C4ORF32
C8ORF37
SMIM3
FNIP1
SMIM1
SMIM7
SMIM4
MIR4657
MIR4653
MIR4651
ANKRD65
PDCD4
PDCD5
LOC285033
PBLD
ARFGEF2
PLEKHA8P1
VPS26A
VPS26B
LINC00263
SREBF1
LINC00265
CIC
RAB39A
SSRP1
IL12B
IL12A
AJUBA
TAF6L
C3ORF67
TATDN1
TATDN2
RPIA
MTA1
LRP12
MIR486
MIR484
MPHOSPH10
DPH6-AS1
LOC339807
GUCD1
MIR30E
NYX
NIPA2
AGA
PDCD11
ATPIF1
SLC50A1
LOC100130476
PIK3CA
GPR183
PIK3CD
ZSWIM7
ZSWIM3
ZSWIM8
TMEM53
ADPGK-AS1
ZNF674
ZNF672
PARP16
MAX
PARP15
KTI12
ERI1
EVL
CSDE1
BACH1
GMDS
LSR
WSB1
JAGN1
MPV17
ANAPC2
ANAPC5
RPS6KA1
RPS6KA3
RPS6KA4
RPS6KA5
UTP23
UTP20
TMEM198B
RTFDC1
VAPB
NPHP4
LOC100506714
LOC100506713
ARF5
ARF4
LINC00673
MOB4
RAB11FIP2
RAB11FIP1
METTL23
METTL25
MYL6B
EEF1A1
HMGB1
FYCO1
SPNS1
SPNS2
LOC550112
GCHFR
WDR45B
PEX14
CLIP4
HEXDC
CD48
CD47
LINC00094
FGFR1OP
VMA21
RAB21
EIF4E2
TBL1X
RAB25
RAB28
CALR
CALU
CHPF
WDR74
NTAN1
RIBC1
SFMBT1
APOC4-APOC2
PRPF3
PRPF6
FILIP1L
PCF11
PIP4K2C
ZPBP2
ARL14EP
RFFL
LEFTY2
ARRDC4
EGOT
ARRDC2
C1ORF127
CSAD
RABGAP1L
ELK3
CDON
ELK4
PAK1
STRADB
FAM122B
FAM122C
LOC115110
CEP95
SUB1
LCN15
AXDND1
LCN12
ARID2
SPRR4
ARGLU1
LOC100144597
DHX40
CALML4
COX19
PFN2
PFN3
PFN4
CREM
COX10
ILKAP
TMEM219
GAS2
COX14
COX16
ANKRD13D
ANKRD13B
WRAP53
ANKRD13A
AIDA
FBXW11
PPA2
WDR26
NUP62
C6ORF203
ALCAM
FBXW8
CYB5D2
FAM21C
FAM21A
SIPA1
FBXW2
FBXW4
FBXW7
VWA8-AS1
SH3RF3
TPM3P9
SMNDC1
IER5L
TJP2
PPAN
PPAT
BABAM1
SNORD88C
ACVR2A
DCXR
KLHL12
AGRP
NFYC
NFYA
CCNI2
RABL3
MIR4638
MIR4633
MIR3945
RAB1B
NLE1
OLA1
SKIL
CYTH3
CYTH4
DPH1
MYH7B
DPH6
OR51B5
MIR718
PAM
GPAM
DCK
LINC00426
NDC1
TAF4B
CUL9
EIF4ENIF1
CUL5
GAS6-AS1
CUL2
CUL3
PNKP
TRIM25
TRIM26
CDH24
TRIM22
PER2
PER1
PNKD
FCER2
ZFAND5
KAT7
PNRC1
PNRC2
GBA
DNAJC27
DNAJC25
GAPDH
LINC00938
ARHGAP9
ACN9
ARHGAP4
ICOSLG
ARHGAP1
LINC00936
TMEM79
ANXA11
ZFP30
SLC39A13
MIR4513
MRPL2
MRPL3
RPUSD2
RPUSD3
ZFAT
SLC3A2
EIF4EBP1
EIF4EBP2
BAG2
BAG3
BAG6
KMO
LRRC37A3
CD79B
CD79A
ATXN1L
ZNF385A
GMFB
UTP11L
CYB561A3
SNORD50A
SNORD50B
FSCN1
MYL12B
MYL12A
RPS6KC1
RILPL2
CAMK1D
MIR4285
SMCR8
DDIT3
FMR1
SMCR5
SMCR7
HIST4H4
CALCOCO1
RGS5
RGS1
RGS2
RGS3
LOC100133669
APMAP
MIR548W
PEAK1
SERTAD2
MIR548Z
C9ORF156
LINC00657
LINC00652
MIR548C
CATSPERD
CATSPERG
SNHG10
FSD1L
EMC7
LOC100133445
C2ORF81
DEDD2
FAM178A
DOLK
EPB41L4A-AS1
WDR5B
TARSL2
ENOSF1
HSP90AB1
PTP4A1
PTP4A3
PTP4A2
ZSCAN20
CD28
TDRD3
CD22
IFI35
CD27
MRPS2
IFI30
ABHD8
AP3M2
ABHD2
ABHD3
ABHD6
PA2G4
NKIRAS1
WDR54
FTSJD1
HOXC5
HOXC6
USHBP1
KCND2
HCST
CCHCR1
DIRC2
ABHD14A
C5ORF30
TMEM241
POLR2D
C1ORF148
POLR2M
POLR2L
MFSD6
POLR2I
POLR2H
USP54
FAM47E
GTF3A
ASCC3
BATF3
ASCC1
AGO3
SOST
FAM120B
LOC100499489
MAPK14
MAPK12
FZD5
HUS1
CACNB1
PHYH
ASH1L
HIST1H1T
CTRB1
PLCD3
HIST1H1E
TGFBRAP1
ANKZF1
ITFG3
B3GALNT2
SOS1
TACC1
TACC3
MRTO4
TMEM230
LPXN
ANKHD1
C6ORF222
C6ORF226
STX18-AS1
BCL2L11
BCL2L10
BCL2L13
NTMT1
SNORA16A
ZNF552
HSD11B2
SIN3A
ISYNA1
GTF2H3
GTF2H1
ILF3-AS1
COX7A2L
PCDH8
RPL38
PCDH1
TAB1
RPL35
TARBP2
ATF5
ATF7
ATF6
ATF1
ATF3
ATF2
SMARCC2
SMARCC1
TMCO4
CRLF3
EEF2K
BLOC1S6
LHX2
BLOC1S3
BLOC1S1
MIB2
TOR3A
LOC113230
SLC38A7
SLC38A1
SLC38A2
STK3
STK4
LOC648987
UBE4B
UBE4A
YBX1
YBX3
YBX2
RAB3GAP2
STIP1
CHIC2
CHIC1
PEPD
TBC1D20
TNFRSF8
RNF103-CHMP3
TBC1D24
FUNDC2
GUCY2F
SENP8
ZNF384
ING5
ING1
TYRO3
ING3
WDFY1
GFPT1
P2RX5-TAX1BP3
WDR83OS
ACP5
TPI1P2
MIR195
SDCCAG8
SNIP1
GLA
SLC2A13
SDCCAG3
ANKRD37
ANKRD31
GLS
ANKRD39
CDIPT
NCOA2
NCOA3
NCOA1
TMEM9B-AS1
TMEM18
TMEM19
LCOR
BSG
RIF1
GSG2
GSG1
SLC27A5
SREK1
ZNF639
AK2
TBCE
TBCD
AK7
TBCB
TBCA
MIR19A
CDIP1
FLJ42627
MIR3652
GEN1
ZNF497
ERF
EPS8
SH2D3C
LOC643401
HERPUD2
HERPUD1
TMEM55B
NDNL2
TRA2A
TRA2B
PRSS12
HTATSF1P2
MEX3D
MEX3B
MEX3C
[truncated: 4,027 more rows]
