# Supplementary material for: Identifying Network Perturbation in Cancer
Source: PLoS Comput Biol. 2016 May 4;12(5):e1004888. doi: 10.1371/journal.pcbi.1004888 (PMC4856318; doi:10.1371/journal.pcbi.1004888)
Supplement: S1 File — (ZIP) [file pcbi.1004888.s001.zip › files/tf_data/GM12878_5k/CDP.csv]

RNF14
UBE2Q2
RNF10
RNF11
RNF13
REM2
MZT2A
MZT2B
PMM2
ZNF709
ZNF708
ZNF878
C14ORF142
ZNF700
ZNF706
ZC3H10
ZC3H13
RNF115
ZC3H15
SPN
RNF111
NACAP1
DHX9
LOC441204
NSRP1
NUP98
SP1
GRINA
SP3
SP4
OPA3
MIR103B2
KLLN
SPPL2A
SPPL2B
NSL1
UGCG
MYO3B
ATP2A2
ATP2A3
ITGA1
ITGA4
CXORF40A
CXORF40B
DENND4A
DENND4B
DENND4C
SWAP70
C17ORF49
UFSP1
ZNF664-FAM101A
UFSP2
ZNF37BP
FBXL13
FBXL15
FBXL17
FBXL19
FBXL18
GHDC
KANSL1-AS1
FAM212B
FAM212A
COL4A4
COL4A3
GRN
CHST7
ITGAX
BCL2A1
HLCS
ITGAV
HIBCH
ITGAL
FAM134C
TRERF1
LRPAP1
SMAD7
GOLPH3L
SMAD1
AFTPH
SMAD3
MUS81
CYFIP1
TMPRSS11B
FLJ16341
PLRG1
RNF114
GATM-AS1
ARTN
ART3
TCEA2
TCEA1
COX4I2
COX4I1
CRTAM
ABCD2
CCDC117
CCDC114
CCDC115
CCDC113
CCDC111
ATP1A1
CUEDC1
IPO13
CPEB4
CPEB3
CPEB2
MED4-AS1
SRBD1
ABAT
ZNF780A
FRG1
FRG2
RHEBL1
MIR4531
TP53TG1
LOC100289495
XPA
KISS1R
MCM10
LOC284865
ATG4C
SNORD114-31
SNORD114-30
LRGUK
CFD
TPT1-AS1
PNN
ATP6V0E1
CFP
REREP3
SIDT1
SIDT2
CSK
SIX5
MR1
LOC100506385
LINC00308
LINC00309
CNPY3
SYNJ1
HMG20A
AAGAB
PHOSPHO1
COPG1
CREB1
SHOX2
SYPL1
TIGD1
RFX5
AVPR2
RFX7
NRXN3
RFX1
RFX3
TMEM179B
ABCE1
UQCRC2
XPNPEP3
TEN1-CDK3
RETSAT
KHDRBS1
KHDRBS3
GGCT
DPYSL2
NCBP2-AS2
KRTAP10-12
IGFBP2
SET
BOP1
IGFBP4
CYP2R1
PMS2P4
PRR7-AS1
KDM3B
KDM3A
TMC4
NOP9
TMC6
TMC7
APIP
EIF2B4
EIF2B5
EIF2B2
EIF2B3
PRKAR2A
TXNIP
QPRT
TMEM14B
TMEM14A
RSPH3
RSPH1
FANCE
CLIC6
CLIC4
CLIC5
CLIC3
LRSAM1
LARP4B
HNRNPAB
TMEM143
TMEM141
TMEM140
MIR4706
MIR4703
SOWAHB
SOWAHC
SOWAHD
HLA-DPA1
FAM32A
KIAA1191
EPN2-AS1
ZMAT1
ZMAT3
ZMAT2
TSNAX-DISC1
NSMF
MYBL1
NR1D2
ITGB1BP1
ZNF2
ZNF3
TIPIN
RPS14P3
MYLK-AS1
LOC284294
TSC22D1-AS1
RAC2
VCP
AP2A1
NSUN3
NSUN4
NSUN6
TUBG1
TUBG2
TARS
PTCH1
TIMM44
TUFM
RAD9B
MAMSTR
ERGIC1
MIR3165
B3GAT3
CPPED1
CALM2
TTC30A
SPG21
SPG20
GSDMB
GSDMD
DLGAP2
DLGAP1
DLGAP5
MBNL1
MBNL2
MBNL3
C19ORF12
C19ORF10
OIP5
CLCN3
CLCN6
BRD2
BRD3
DNAJA2
PTPN13
PTPN12
LYAR
C7ORF49
CSF2RB
MRPL24
MRPL27
MRPL21
SEH1L
STX16-NPEPL1
GAB2
GAB3
LOC100506844
GAB1
HABP4
SNORA80
SNORA81
NDRG4
ZSCAN2
SRSF5
SRSF4
SRSF7
SRSF6
SRSF1
CHD1L
SRSF3
MSMP
LOC100131655
MZB1
SRSF9
SRSF8
DNAJB12
RNF135
DNAJB14
RNF138
RNF139
CISD2
CISD3
CLNS1A
FLJ44635
LOC339593
TSHZ2
TSHZ1
GID8
NOSIP
ZNF581
ZNF580
C14ORF159
TIPARP
ZNF584
ASUN
HAPLN1
PSD
CAMKK2
MTRF1L
ARHGAP5-AS1
MYO1G
MYO1E
MYO1D
MYO1C
CHMP3
RPL36AL
CHMP7
BCR
LOC100652758
HOXA13
LY6G6F
TACR1
FAM188A
FAM160B1
SRC
NEMF
SRF
FAM214A
FAM214B
SRI
ZNF329
SRR
LGALS9
LGALS3
LGALS1
AKIRIN2
AKIRIN1
EIF2AK3
HN1
HP07349
MYO19
FAM136A
MYO16
ASAP1
PLAUR
HILPDA
C1QTNF9B-AS1
LRRC25
LRRC24
LRRC23
MPDU1
NUBP1
LRRC29
TIMM17A
GCNT1
GCNT2
LPCAT4
LPCAT1
MID1IP1
PIGB
PIGC
PIGG
PIGL
PIGM
PIGN
PIGO
PIGS
PIGT
PIGV
PIGW
PIGX
PIGY
PIGZ
TMEM72-AS1
RMND1
TAX1BP1
CSNK1G2
RHPN2
SRRM1
CCDC171
SRRM2
CCDC174
PDK1
SUN2
PDK3
LNPEP
SEC61A1
TM2D1
TM2D2
DDHD2
MIR193B
ZFAND6
ZFAND3
ZFAND1
SLC39A13
MIR4513
MIR4515
MIR4514
SLC39A14
MIR4519
EIF1AX
NTRK1
NTRK2
RSBN1
EIF1AD
ARHGAP22
ARHGAP21
ARHGAP26
ARHGAP25
ARHGAP24
C21ORF49
DDIT3
DDIT4
LOC284889
RBFA
PCGF2
SMAD2
MYSM1
ATG2B
GPR3
BMP2
DR1
SWT1
C6ORF100
DNAJC18
DNAJC19
C14ORF93
RASSF1
RASSF3
RASSF2
RASSF5
RASSF4
RASSF6
FTCDNL1
VMO1
NHP2
DBIL5P
CHD1
CHD3
CHD2
CHD4
CHD7
CHD9
MIR142
MIR141
MIR636
GID4
CAP1
MIR632
NPC1
SKIV2L
TTC5
TTC4
RAB3GAP2
TTC3
PIKFYVE
PRKCE
TTC9
CHDH
EFHC1
CAPG
TPRKB
ETHE1
ABCG1
PLSCR3
PRDM10
PLSCR1
HIST1H3F
MCPH1
KDM1A
QRSL1
BTG4
BTG3
BTG2
AKR1B15
C10ORF88
FAM49A
ZFP36L1
ZFP36L2
GGA1
GGA3
LOC100507250
TSNAXIP1
ADH5
C9ORF16
ZNF138
PFKFB1
SPRYD3
PSMB9
PRKACB
PSMB7
ZNF131
PSMB4
PSMB3
PSMB1
HDHD1
TMA7
HDHD3
HDHD2
KLHDC9
RMI1
SNORD21
SNORD20
SNORD24
KCNK6
KCNK2
LTN1
VPS13D
ACOT13
SH3KBP1
VPS13C
VPS13B
MIR4724
MIR4723
CRYZ
MIR4721
NUP160
CRYM
EVI2A
EVI2B
FOXN2
REPIN1
NICN1
PMVK
ASXL1
GNA15
GNA12
GNA13
SH2B2
PRKAR1A
TAP1
TAP2
MIR3610
IL6ST
SBF2
SAR1A
OGDH
ACTG2
CDC73
SEMG1
WEE1
LOC100289511
SRFBP1
BCAT1
LINC00441
AKAP4
AKAP1
AKAP2
ZNF833P
AKAP8
AKAP9
RLF
NFU1
LOC730183
ODF1
HSP90B1
MIR3188
FAM64A
MIR3184
PMFBP1
CETN3
NAIF1
DIO1
H3F3A
UCK2
MAP3K8
TP53I3
CUX1
DNAJC8
DNAJC9
CAMSAP2
DNAJC5
DNAJC7
DNAJC1
DNAJC3
RRP12
C9ORF43
RALBP1
RAP1B
RAP1A
C7ORF55-LUC7L2
SNORA68
ZNF837
MIR16-1
SNORA65
SNORA66
MIR16-2
SNORA60
SNORA62
SNORA63
LRIF1
ZNF410
ZNF571
ACAT1
MLK7-AS1
CD200R1
LIMD1
MECP2
LDLR
IFITM4P
C14ORF178
IL2RA
IL2RB
ZFYVE20
ZFYVE27
TPCN1
TPCN2
RAB33B
ZFYVE28
MDH1B
TRPV3
CDK5RAP2
CHAF1A
CDK5RAP1
ITCH
CHMP4A
BAD
PRKCDBP
CDK19
TOB1
PMPCB
SLC37A4
TOB2
MIR548AV
LOC100652739
CDK10
CDK16
CDK17
CDK14
ST7
GZF1
MIR548AD
NOS1AP
PIP5KL1
ZNF302
P2RY8
FAM216A
P2RY2
SEC61B
MTERFD2
MTERFD1
IFT80
HVCN1
TOMM34
RND1
CTNNBIP1
TCAIM
SESTD1
LRRC41
LRRC40
LRRC43
LRRC47
LRRC49
LRRC48
LOC284648
B3GNT7
FNDC8
B3GNT1
B3GNT2
FNDC5
TEX22
BIK
GINM1
LGALS17A
DAAM1
HLA-DRB5
CCDC151
YIF1B
YIF1A
CCDC159
TIMM50
SYT8
SOCS2-AS1
FN1
H1FX
SYT5
CXCL9
LOC653486
ATP5O
TASP1
FUBP1
CEP104
CWC27
SAP30
TCP11L2
C20ORF112
MANSC4
C22ORF39
TNFAIP8L2-SCNM1
EME1
ATP6V0A1
LINC00696
MIR181A1HG
MRPS31
ATM
MRPS30
SMPD4
MIR614
SMPD1
HAAO
MIR611
SMPD2
RPL36A-HNRNPH2
ATP5A1
FLJ31306
AAMP
HYPK
TTC26
DOT1L
PATL1
U2SURP
IL6R
ENO1
ENO3
ENO4
LOC728175
CARF
TAOK1
TAOK3
ACOX3
ACOX1
CBX3P2
PTK6
RABGAP1
ABHD16A
PRKAA1
RCSD1
MCL1
SORBS3
GAL3ST2
ODC1
IL18RAP
ATG16L2
EOMES
ARHGDIB
ARHGDIA
MATN4
CES3
CES2
EBF1
FFAR2
LMNA
UCP3
MDP1
BDH1
DDX21
DDX20
ZNF157
DDX25
DDX24
HLA-DMB
C1ORF95
ZNF91
ZNF93
C1ORF186
FKBP14
FKBP15
UBE2J1
RAB3IP
TBX21
FAM3A
RAET1K
FAM3C
FBXO16
FBXO15
GGPS1
MIRLET7F1
SNORD48
TRUB1
TRUB2
SNORD47
BCLAF1
SNORD44
MARCKS
GDPGP1
SHC4
MIR4741
SNORD42A
PEX26
MIR4748
CGRRF1
TMEM109
MPHOSPH8
SNORD4B
TMEM101
TMEM104
BRK1
GHITM
SMPDL3A
LOC100506585
C17ORF80
SPEN
FKBP1B
FKBP1A
LOC100506639
PAIP1
TIMM8B
DAXX
NT5M
NT5E
MAP10
LOC100288911
C15ORF57
UNC50
C15ORF53
ZNF32-AS2
ZNF32-AS1
PDCL3
LBX2
UNC5C
CCM2
LINC00597
CCP110
IMMP1L
SPICE1
DSCR9
MEF2BNB-MEF2B
GNAS
MED13L
PTCD2
LBX2-AS1
PTCD1
GNAL
HLTF
ZHX1-C8ORF76
AGFG2
AGFG1
DPF2
CRYGS
RPL18A
TMEM154
EHMT1-IT1
KRT8
VPS45
RRNAD1
VPS41
TMCC1
TMCC2
CNPY4
NAALAD2
NMNAT1
ALOX12B
LEKR1
TAS2R38
RPL36A
EPB41L3
EPB41L2
EPB41L5
LOC100506124
ACSS2
ACSS1
ABCA12
PLEKHM3
SLC43A3
SLC43A2
DCAF13
TAGAP
SZRD1
LRRN3
TREML2
CDHR2
SNORA45
SNORA40
CTAGE7P
ROGDI
SNORA48
HIST2H2BE
SPTBN1
KLF13
ARPC4-TTLL3
KLF11
KLF10
RNF170
KLF16
TFAP2A
ASAP1-IT2
ASAP1-IT1
LOC100508120
GBE1
FGGY
PCNA
SLC44A1
SLC44A2
ZBTB7B
MIR26B
PCNP
PCNT
SAMHD1
PCAT6
RPA1
RPA3
C1D
TENC1
NDUFS2
NDUFS3
NDUFS5
NDUFS6
ISY1-RAB43
NDUFS8
COQ4
LOC100506804
LOC441009
COQ3
COQ2
ZRANB2
BHLHE22
CHMP2B
PCDHGB7
ATP9B
LIPT2
RREB1
FAM24B-CUZD1
DENND2D
WWC3
RABAC1
MIR7-1
WHSC1L1
PHC1
GPR107
GPR108
TRMT10C
STK4-AS1
ZNF362
ZNF367
HTT-AS1
H2AFV
H2AFY
H2AFZ
RNF8
RNF6
RNF4
RNF5
APP
H2AFJ
NCAPG2
MIR5680
LRRC69
PPP1R27
CLTA
PPP1R21
CLTC
LRRC61
NGLY1
ZEB2-AS1
FLG
DPEP3
NMD3
TEX40
LOC653712
USP27X
EPM2A
ISCA1
FAS-AS1
MTRR
ZCCHC24
OR6V1
RECQL
SIK2
KIAA1432
PRKRIR
BAIAP3
ACTR6
ACTR3
ACTR2
CLUAP1
GPANK1
RECQL4
FBF1
LOC100133315
ADNP
CNR2
MSL2
POLDIP3
POLDIP2
GTDC1
ALDH18A1
TGS1
ANKS1B
ANKS1A
IDUA
PPOX
ACTRT3
TINF2
PITPNM1
VHLL
ADAM10
ADAM17
ADAM19
LOC730227
CPNE8
CPNE3
CPNE1
RAB4B-EGLN2
AAK1
GDE1
SNRPA
SNRPE
CDC42BPB
UCP2
ZDHHC15
ZDHHC14
ZDHHC12
PCSK7
DUSP28
HIPK2
HIPK1
IFT27
DUSP22
LEMD3
LEMD2
NAPB
NAPA
YAF2
LARP4
LOC100507217
RPSAP9
APOBEC3A_B
DDX49
TC2N
DDX41
TMEM45A
DDX42
DDX47
LMLN
PTEN
PLTP
ATMIN
ELAVL1
CDKN1B
UBE2D4
UBE2D2
UBE2D3
SNORD65
LOC285419
SETBP1
SAMSN1
EDNRB
SNORD69
SNORD68
APOF
DNAI2
APOM
FAM104A
CCDC50
CCDC51
FOXJ2
CCDC53
FRAS1
TMEM123
SNORD91A
CCDC58
CCDC59
USP27X-AS1
TMEM129
MIR4767
PAXIP1
STX18
NPHP3-ACAD11
NUFIP2
VPRBP
PREPL
RPL13AP3
FBXO36
SLC35B2
SLC35B4
FBXO32
FBXO33
FBXO38
MBOAT1
HINT1
HINT2
IL23A
UNC79
CDC37
ALAS1
ZFX-AS1
EIF1
BRWD3
S100A6
S100A2
LONRF1
BIRC3
STAG3L4
BIRC2
CDCA7L
APBA1
APBA3
SPIN2B
LINC00977
EFHB
MORC2
MORC3
ARL2-SNX15
GPATCH2L
ANKRD17
WDR3
RS1
CCNA2
C8ORF59
ATP13A1
GNN
VPS28
VPS29
FAM60A
RNF5P1
RAI1
PRKRA
DDRGK1
ADAT3
PLEKHO1
E2F7
E2F5
E2F3
C1ORF234
E2F8
ACBD5
ACBD4
ABLIM1
EEF2
LOC100996455
SNORA22
SNORA24
SNORA25
SNORA26
SNORA28
RPGR
TIGIT
IZUMO4
PYCR2
CTBS
WNT10A
WNT10B
GNG12
URB2
URB1
MIR147B
LIPA
IFITM1
LIPE
ADPGK
LIPI
LIPH
DFFA
DFFB
LIPN
SEC24D
REV3L
SEC24A
RNF19B
RNF19A
MIR424
MIR425
IL2RG
MIR423
MIR429
MRPL42
MRPL41
MRPL40
MRPL47
MRPL46
MRPL44
TRIP4
MRPL48
SAMD12
ZNF699
ATP5J2
ZNF691
ITGB2-AS1
ZNF697
FHAD1
ARFGAP2
TRIM39-RPP21
ARFGAP1
LAMB3
MIR4668
LAMB4
COPZ1
NEK7
RUVBL1
NEK3
NEK1
U2AF2
NEK8
GPR160
SNORD58A
SNORD58C
SNORD58B
G0S2
RASAL2-AS1
COQ10B
CCDC6
SHE
SHF
CCDC9
DYNC2H1
MGA
MTHFD2
TBP
MGP
NSD1
PITPNA-AS1
NUDCD2
NUDCD1
ADSS
C10ORF128
IFI27L1
GMNN
WDHD1
AS3MT
SLX4
AZI2
LOC100287015
ZNF436
ZNF431
ABRACL
ZNF345
ZNF432
ZNF438
RALGDS
EPYC
DLL1
NUDT10
NUDT15
FRMD6-AS2
STX8
RSRC1
RTCB
RSRC2
STX5
STX4
STX7
RPS3A
LOC100128505
LAGE3
LOC400684
KIAA0232
HSD3B7
ECE1
DRG2
ARHGAP42
NUP107
NOP56
EVC2
PCBP1-AS1
AURKA
AURKB
C4ORF48
XIST
PHYKPL
GNPTG
CDC42EP3
TNNT3
TXLNA
HRASLS2
TMEM167B
CRIM1
LINC00167
KCNIP2-AS1
RAB4B
OR6C70
GTF3C2
LOC148413
CHN2
IL27
KIF2A
KIF2C
IL12RB1
ATP6AP1
ATP6AP2
ENSA
CLINT1
ACOT8
ACOT4
RBBP8
KIF24
KIF27
RBBP6
RBBP5
RBBP4
JKAMP
NUCKS1
NR3C1
FAM208A
PTPLAD2
SKAP1
LEPROT
XRCC1
HOXB-AS3
XRCC2
XRCC5
XRCC4
XRCC6
SMURF1
SECISBP2L
MEIS1
NARF
C20ORF96
DNAJC25-GNG10
RALGPS2
MIER1
RALGPS1
ESPNL
PAPD7
DDX60
AMN1
YTHDF3-AS1
IL13RA1
LMNB1
CAAP1
MRPS28
MRPS27
MRPS25
MRPS23
MRPS21
PPP2R5D
PPP2R5E
RXFP3
PPP2R5C
LCMT1
YY1
NAMPT
LOC100129858
SNORD89
PRORSD1P
KCNA6
SNORD86
SNORD85
SNORD84
KCNA2
SNORD81
SNORD80
OPTN
JMJD6
JMJD4
DNAJC9-AS1
ZHX2
JMJD8
ZHX1
MCCC1
ACACA
CCDC37
SLFN12
SLFN13
APPL2
MEMO1
LOC100506548
KRTAP21-3
TFAP4
ZNF200
CAPN14
CAPN10
OR8J3
SLC35D1
SIGMAR1
SARS2
NECAP1
CYFIP2
GABRQ
GUSBP5
MPRIP
THUMPD3
KYNU
CHORDC1
MLLT4
MLLT6
RNASE6
UVRAG
MLLT1
MLLT3
ANKRD30BL
PHOSPHO2
GLT8D1
SYNJ2
ZNHIT3
OSR2
GTPBP4
GTPBP1
GTPBP3
NFATC2IP
GTPBP8
BPNT1
CRIP1
ABHD14A-ACY1
EPM2AIP1
BCL6
BCL3
BCL2
KLHL24
PLK3
C8ORF76
LYRM2
LYRM1
LYRM7
LYRM4
KLHL21
LYRM9
NKX2-4
OAS1
OAS3
OAS2
TTYH2
TTYH3
SERPINB9
CSNK1G3
NBPF1
SERPINB1
PCGF1
FAM76B
PMF1-BGLAP
TAF12
MAGED1
MAGED2
LINC00854
ATP8B3
ROBO1
CLIC1
EXD3
EXD1
DTHD1
ELP6
LIPE-AS1
ELP4
ELP2
ASPHD2
FBXL5
DEK
SLC25A5-AS1
SPRYD7
LY75-CD302
UBAP2
DHRS4-AS1
RNASET2
ASXL2
HDDC3
ZBTB38
HTR2B
TMEM9B
NEUROG2
ZBTB32
ZBTB37
TLR7
TLR4
TMEM91
SGTA
PEX1
TBPL1
PEX2
PEX5
PEX7
PPP2R1A
C11ORF48
ATP5J
ATP5I
SFMBT1
GNAI3
ATP5E
ATP5D
GPR146
MPZL3
TBK1
MPZL1
AFMID
SNORD56B
C16ORF80
CITED2
TRAK1
POMP
PFDN4
PFDN6
MTHFR
ZNF219
CYP7B1
POMC
ACHE
HIRA
RIN3
RIN2
PDE4DIP
WWOX
RPS13
RPS12
RPS11
RPS10
RPS16
RPS15
RPS19
RPS18
LATS1
RIPK2
RIPK4
CLPB
ST6GALNAC3
LOC100287036
PLCXD1
LOC646471
LOC401463
TSSC4
HILS1
TSSC1
RRAGD
RRAGA
RRAGC
GLIPR1
SSSCA1
MCOLN1
GGT7
MCOLN2
RASA2
RASA3
PTPRS
GTPBP2
ACTN4
CLP1
CMKLR1
EZR
MON1A
PTPRC
PAGR1
PTPRA
PTPRO
PVRIG
DTWD2
DTWD1
MIR320C1
PHYHIPL
SPATA33
CPO
LOC731424
PRRT3-AS1
CPD
MIR4265
GAPVD1
CMC1
N6AMT1
N6AMT2
FAM41C
BANK1
CCDC101
MON2
LOC285972
FAM172A
UBXN7
LMTK3
LMTK2
LINC00634
LOC646329
RMRP
LOC284551
HHIP
UQCRH
HMGN1
MX2
RAB6A
MX1
RC3H2
IFIT5
IFIT3
IFIT2
MIR3064
TRIM13
MAP1LC3B
LOC100289230
GDI2
CBY1
CD74
ARL5B
SNORD101
FAM89B
ERLIN2
SPDL1
LOC100130075
PSAP
WDR34
WDR37
LOC100507584
CAHM
IL15RA
EIF4A2
PAG1
FAM206A
TLE4
SPTA1
LINC00857
AUNIP
HGSNAT
PIM1
NUDT16L1
PLP2
PROB1
TM9SF3
CRYZL1
SERF2
FGF2
TM9SF4
PCDHB15
TM9SF2
ADD3-AS1
NAT9
MIR129-1
GLO1
C5ORF56
C5ORF52
C5ORF51
HENMT1
FAIM3
TMEM259
KCNC3
TMEM253
KIAA2022
C1ORF85
C1ORF86
CPSF4
CPSF3
LOC257358
MAD1L1
ACAA2
ACAA1
ZFP91-CNTF
SIPA1L3
TTLL5
TTLL6
TTLL1
TMEM51-AS1
LTBP1
EPS15
SUFU
PLA2G4C
SLC35F5
SLC35F6
LRWD1
SLC35F2
MBD5
MBD4
MBD6
MBD1
MBD2
CMTM3
CMTM1
CMTM6
FAM126A
FAM126B
TSPAN18
AGPAT1
MPC1
TSPAN12
TSPAN14
TSPAN16
REXO1
FAM13A
REXO4
SLC25A19
SLC25A17
SLC25A13
SLC25A12
SLC25A11
SLC25A10
LMCD1
SLC17A9
CCDC15
EAF2
NDUFA10
CCDC11
CCDC12
CCDC18
TMUB2
SCGB1C1
RYBP
SYNCRIP
VIM
GNG5
DBF4
GNG3
MMAA
CXORF31
GNG8
NOA1
PDXK
FUS
DARC
ALG2
FUZ
ALG5
PDXP
STAM
ARIH2
MIR4674
MIR4677
TTLL3
FIG4
CLDN1
CLDN6
MIR4797
LINC00339
SMYD4
SMYD2
SMYD3
IRF3
IRF2
IRF1
IRF7
IRF5
IRF4
IRF9
IRF8
FAM78A
FAM78B
LY75
SNX29
SNX22
CLK1
SNX20
CLK3
SNX25
GPER
MARS2
U2AF1L4
ZBTB12
ZBTB11
ZBTB10
LOC90784
ZBTB14
ZBTB18
MTO1
LINC00467
DDX19A
DDX19B
LINC00462
LINC00461
LINC00460
LYSMD2
LYSMD1
LYSMD4
KLHL18
MIR100HG
TRIM69
TRIM61
UNK
MIR20A
NRF1
ASF1A
LOC100133985
C11ORF68
C11ORF65
HIP1
C11ORF63
FAM192A
SERTAD1
SERTAD2
SNHG16
SNHG11
SHPK
ARAP1
BID
PYGO2
GIN1
ANKRD34A
ERCC6-PGBD3
RTEL1-TNFRSF6B
SLK
CIDEB
ABCF2
PPM1A
MEAF6
SRSF2
AZIN1
NOTCH1
ZNF654
PPM1M
TCTEX1D4
HSF1
CRLF2
HSF4
PRPF4B
N4BP2L1
RAPGEF6
N4BP2L2
RAPGEF1
RAPGEF2
RLN3
MIR941-3
MIR941-2
MIR941-1
MIR941-4
MIR1292
ZNF382
C1RL
MIR1296
RORC
MST1P2
ZNF473
DMTF1
MIR4420
MDM2
MDM4
PDZD8
SNRPD3
SNRPD2
SNRPD1
GRK6
SLTM
SFI1
LOC100132356
MIR5196
KPNA6
KPNA4
KPNA3
MIR5193
RBM26-AS1
IFT43
SYNGR2
NOP14-AS1
MIR92A1
TNFRSF17
TNFRSF14
CRK
TNFRSF19
GLDC
RTN4IP1
SNORA80B
B4GALT1
B4GALT3
B4GALT2
B4GALT5
B4GALT4
B4GALT6
DHRS12
SGOL1
TRRAP
C9ORF116
ASPSCR1
CR1
TNFRSF1B
LGMN
TNFRSF1A
FAM174B
FAM174A
TBC1D15
VMAC
DOHH
ARNTL2
EHMT1
EHMT2
SLC33A1
C20ORF196
C20ORF195
C20ORF194
NDUFA11
IGBP1
CD63
CD69
CD68
EFCAB11
EFCAB13
EFCAB12
ISOC1
ACTR3C
ACTR3B
WDR13
WDR12
WDR11
OR7A17
GABPA
WDR18
MFN1
AOX1
USP9X
ZMYND12
WASL
ZMYND11
BCL9L
CGGBP1
ZFP41
AMBN
HSPA1L
MAD2L1BP
WNT2B
DGKZ
LOC63930
C21ORF59
RHOBTB3
INO80D
INO80C
LOC100499194
C1ORF100
C1ORF106
C1ORF109
MIR564
MIR567
IMPDH2
MIR569
MIR568
KCNE2
NGDN
ERBB2IP
LOC100379224
HEXA-AS1
LDLRAD4
PBXIP1
MIR4449
LIG4
CSNK1D
LIG3
APEH
ISCU
EHBP1L1
FNTA
FNTB
UMODL1
ADAMTS20
NKX6-3
CRCP
MIR200B
KCTD16
TNFSF13B
ANKRD20A5P
ZKSCAN5
ZKSCAN8
GLIS1
H6PD
BCHE
DCP1B
GPBAR1
SLC25A39
SLC25A38
TUBA1C
TUBA1B
TMEM180
TMEM187
CHMP5
FAM102B
MIR3920
HCAR3
ENTPD1-AS1
HCAR1
TAF6
TAF5
TAF3
TAF1
PCID2
HMOX1
LOC100507634
TAF8
TSPAN33
DDAH2
POMT1
C4ORF36
SIGLEC17P
C4ORF32
C4ORF33
NPLOC4
C8ORF31
SMIM3
FNIP1
CSNK1A1
SMIM7
SMIM6
AKAP8L
MIR4657
MIR4654
PDCD6
PDCD4
PDCD5
LOC285033
PDCD1
PRUNE
HDLBP
PBLD
ERP44
ARFGEF1
ARFGEF2
PLEKHA8P1
VPS26B
PGPEP1
SMU1
SREBF2
LINC00263
OXCT1
MXI1
CIC
KARS
RAB39B
RAB39A
SSRP1
CIT
TXNDC12
TAF6L
C3ORF67
LOC100506083
TATDN3
DAP
[truncated: 6,077 more rows]
