# Supplementary material for: Identifying Network Perturbation in Cancer
Source: PLoS Comput Biol. 2016 May 4;12(5):e1004888. doi: 10.1371/journal.pcbi.1004888 (PMC4856318; doi:10.1371/journal.pcbi.1004888)
Supplement: S1 File — (ZIP) [file pcbi.1004888.s001.zip › files/tf_data/GM12878_5k/CEBPB.csv]

HIST1H4C
HIST1H4B
HIST1H4A
AGL
HIST1H4G
RNF11
HIST1H4E
HIST1H4D
HIST1H4K
HIST1H4I
HIST1H4H
LAPTM5
B2M
RNF10
ATPIF1
C1ORF112
KIAA0907
LOC100130476
PIK3CA
GPR183
PIK3CD
PTPLB
ZC3H10
ZSWIM6
ZSWIM1
DRAP1
KDM2A
ZSWIM8
DANCR
MGC15885
NSRP1
CRB3
OPA1
RPSA
PARP15
TRAPPC5
CLEC2D
ERI1
ANP32E
NSL1
EVL
RASGEF1B
EVC
ITGA4
GTF3C3
DENND4A
DENND4C
APOA2
XPO1
XPO5
CSDE1
LOC400958
DGAT2
FBXL17
FBXL19
KSR1
KANSL1-AS1
DNASE1L3
FAM212B
GRN
GART
GARS
ANAPC7
C2ORF42
ITGAX
SNRPB2
BCL2A1
ATAD5
ITGAL
UTP23
GIT2
ZNF296
SSMEM1
ITGAE
SESN2
GHRL
NDUFAF5
ELMSAN1
MYEOV
PRIM2
BFAR
PQLC2
MOB4
DCAKD
FGL2
LEO1
CDC40
SPHK2
IRF8
CUEDC1
EEF1A1
CPEB3
SLFN12L
FRRS1
FRG1
XXYLT1-AS2
MIR4530
UBTF
CDCA3
YLPM1
CD48
UXS1
MIR766
FPGT
SNORD101
NIPAL4
THAP9
PNN
MLF1IP
WDR75
WDR74
WDR76
TRIM13
SYTL3
SIDT1
MIR492
PRPF6
ASB2
ASTL
ATP5SL
C7ORF55
KDM6B
ZMPSTE24
MRPL30
CLEC17A
RFFL
FAM69A
EGOT
DBI
C1ORF127
HTT-AS1
CSAD
RABGAP1L
RFX3
ELK3
C6ORF52
ELK4
DBP
CLUAP1
TEN1-CDK3
ADNP
IL10RB
COPS2
COPS5
CEP95
C6ORF100
MFSD2A
AXDND1
TRAF3IP3
NLK
CCDC90B
NUDT9
IGF1
NUDT1
COL16A1
ZNF775
MEF2C
PFN1
CREM
MEF2D
KDM3A
GAS5
COX15
TRIM7
ZNF335
TMC1
ANKRD13A
MIR548C
CD300LB
TXNIP
LRRC3C
ALCAM
TPM4
TPM3
PRPF40A
FAM177B
UTP18
SEPHS2
FAM159A
KIAA0020
UBE2D3
ZNRD1-AS1
ATXN2L
LRRC32
LINC00462
SOWAHD
SNORD60
ST6GAL1
EPN2-AS1
PRDX1
AP3S2
TSNAX-DISC1
SYNJ2BP-COX16
MIR4638
FYN
ERO1LB
MIR3945
MYLK-AS1
RAC2
ST3GAL5
MED23
NBPF10
IL6R
MIR4526
MIR4521
KATNB1
SMG7-AS1
ARHGAP30
WIBG
TUBG2
TARS
ENO4
CMKLR1
PAGR1
CD38
CD36
TXNDC9
POLR3E
PDF
CPPED1
LOC100130075
LINC00426
PSD4
TUT1
WEE2-AS1
PRMT3
PRMT5
INO80B-WBP1
COIL
RBM47
PTPN12
SCAMP1
TTC17
SPAG5
ACOX1
PNRC2
GBA
SP140
C11ORF24
LINC00938
SNORA81
ZFP91
ICOSLG
ARHGAP1
ZSCAN2
IARS2
USP48
EGR2
MZB1
TMEM79
DNAJB14
CX3CL1
PRKAB1
ZNF581
ZNF580
TIPARP
MRPL3
PTPN3
PAXIP1
PTPN6
SLC3A2
LRCH4
LRCH3
AGBL5
KMO
RPS7
RASGRF1
ADPRH
CHMP7
RPS9
EIF1AD
LOC100652758
ATXN1L
MIR4659A
MIR4659B
PSMA3
PSMA1
PSMA4
UQCR11
FAM160B1
TMEM209
SNORD50A
FBXO43
SNORD50B
SRI
USP5
GALC
CP
SNORD10
SNORD12
HP07349
MYO19
C11ORF68
FOXO3
MIR5700
FOXO1
PEX13
MIR4736
MANBAL
RPL29
ENTPD1
CALCOCO1
RPL27
RPL26
RGS5
RGS1
SLC16A13
RGS3
RGS8
MIR548W
PIGK
PIGL
MIR548Z
C9ORF156
LOXL3
PIGU
PIGW
PIGX
KIAA1143
MIR4647
SRRM2
CCDC174
RDH10
RDH11
LNPEP
WBP1
WBP4
NDUFAF4P1
WDR5B
CREBL2
TARSL2
OGG1
SLC39A13
SMAP2
HIF1AN
RRP15
DENND3
GPR25
BLNK
DDIT4
MRPS7
CD22
CD27
MED18
LOC100289361
C3ORF37
SOCS3
TMA16
EEF1G
ADAM8
ATP6V1G2-DDX39B
EIF4G2
CYTIP
DNAJC19
CCNI
TRIM38
ANXA2R
RPL6
RPL7
RPL5
RASSF5
TRIM34
FEN1
FAM200A
NCKAP1
JMY
MIR142
MIR141
CAP1
ABHD13
TERF1
DAD1
TTC1
MRPL16
FPGT-TNNI3K
CDC25A
C11ORF31
ARPC5
ARPC4
RHOH
POLR2A
ZNF827
POLR2B
SNORA76
AKR7A2
RHOG
RHOF
POLR2K
MPG
RMDN2-AS1
ERCC6L2
TMEM101
ASCC3
IL17RD
CCDC109B
HIST1H3J
LMNA
NCOR1
BTG2
BTG1
NEURL2
NBN
LOC407835
SIAH2
HIST1H1T
GGA3
HIST1H1D
HIST1H1E
HIST1H1A
HIST1H1B
HIST1H1C
COMMD3-BMI1
B3GALNT2
EMILIN1
ZNF484
PSMB8
HIVEP1
HDHD1
LPXN
JUNB
HIST1H2AM
HIST1H2AL
HIST1H2AI
HIST1H2AH
HIST1H2AJ
HIST1H2AE
HIST1H2AD
HIST1H2AG
P2RX5
HIST1H2AC
HIST1H2AB
SNORD22
BCL2L11
SNORD27
SNORD26
PRPF19
SNORD28
KCNK2
LTN1
SNORD2
VPS13B
TRAF1
ISYNA1
CRYZ
TRAF7
HOOK3
TMPRSS3
ILF3-AS1
RPL38
RPL37
PMVK
ATF5
SLC4A1AP
ATF3
TAP2
MOV10
ALG10
CCDC147
SBF2
CCDC142
TM7SF3
SMG5
SMG7
SMG6
SAMD10
COMMD2
COMMD3
METTL18
MIR4298
C2ORF91
B3GALT4
RPS16P5
SLC38A6
SLC38A1
SRFBP1
MDFIC
BCAT1
LOC648987
ZBTB32
EIF2D
ARHGAP17
YBX3
LOC100132891
ANO6
LOC730183
HSP90B1
TEN1
MIR3184
FLI1-AS1
ATP2C1
JAK2
LINC00685
NR1H3
MAPK1IP1L
C14ORF80
DST
BRF2
PDAP1
DNAJC8
RING1
TTC31
P2RX5-TAX1BP3
WDR83OS
CEP85L
ACP2
C5ORF24
C7ORF55-LUC7L2
MKRN2
FSBP
SNORA67
SNORA60
SNORA62
SNORA63
NCOA6
LCOR
CD200R1
NUGGC
MST1P2
FRMPD2
IL2RA
ZFYVE20
LMO2
IL21R
GEMIN7
APOBEC3B
MDH1B
ALOX5AP
CDK5RAP1
CTTN
PLCG1
CBLL1
SH2D3C
TOB2
CDK12
CDK13
ST7-OT4
ST7
NDNL2
TMEM222
PSMC2
PSMC4
ARFIP2
NFX1
MDC1
P2RY8
C10ORF32-AS3MT
TNFSF13B
KLRK1
SNORD34
NUP35
CTSZ
SNORD30
SNORD31
PPP3CC
FUCA1
FRYL
LINC00173
LOC284648
TMEM173
UBXN11
RARA
CXCR3
B3GNT1
B3GNT2
SNORD12C
RPL18
EIF3D
EIF3F
MTMR9
FADD
LOC100128682
NABP1
CCRN4L
NMT1
SNAI3
MUTYH
PRKRA
HIGD2A
SLC2A5
FAM172BP
CD2BP2
FUBP1
AP2B1
TACSTD2
FARP2
LOC256880
MIR3190
MIR3191
RAB7L1
ATP6V0A2
VPS52
VPS51
ALKBH2
ATR
MIR611
DBF4B
SET
ATP5A1
DNAJB4
CFLAR
IFI16
TTC22
HNRNPA0
HNRNPA1
U2SURP
MRPS18B
FIGNL1
C1ORF162
ZNF808
ZFAT-AS1
HMBOX1
GRIK4
RNF149
CDK1
TRAPPC6B
PTK2
NEURL
RCSD1
SEMA6A
RERE
RGL1
DNAJC15
ARHGDIB
NFKBIL1
LY86
DNAJC18
PACSIN2
SPECC1L-ADORA2A
HIST1H3B
HIST1H3C
HIST1H3A
HIST1H3F
HIST1H3D
LMAN2
FFAR2
HIST1H3H
FFAR1
TOE1
SEC11C
DDX20
HLA-DMB
PFKFB3
CLPTM1L
ZNF791
GPR132
ATP6V1C1
HLA-DMA
C1ORF186
TEKT2
UBE2J1
FBXO17
ATF7IP
PPIL3
CWC27
SPIDR
SNORD47
SNORD44
PLA2G6
ZNF579
TPGS1
LOC100132078
SETDB2
LUC7L2
SNORD42B
SNORD42A
CTSA
TMEM109
RPL11
OMA1
SNORD4B
SNORD4A
CTSS
TMEM107
GPATCH3
MIR5696
PCYT1A
NME6
NME7
SYK
FLJ30403
EMB
DCTD
AFF3
AFF1
ECH1
RRM2B
ACSF3
LBX2
ERP29
SFPQ
UBA3
LOC100507463
PHF23
NAA15
UBE2M
TAGAP
LBX2-AS1
NRROS
ARHGEF7
UBE2T
DYNLT1
EHMT1-IT1
PTAFR
UPF2
SIK3
PNO1
MTG1
LINC00114
PDCD4-AS1
NMNAT1
GPR84
PPCDC
NDUFA4
CCDC135
ARPC4-TTLL3
FLT3LG
GMEB1
SLC43A3
ADAM28
IL19
DFNA5
TBL1XR1
IL10
IL16
PPP1R15A
FARSB
SPAG5-AS1
STX16
MIR219-1
ZPBP2
DTX4
CUTA
IL23A
CUTC
TTF2
AIP
SNORA48
OXR1
CMAHP
GNN
SPTBN1
PAN2
RNF170
ASAP1-IT2
TLN2
DPP9
GBE1
CORO7
ABHD12B
ZBTB7B
GLTSCR2
PCNP
SASS6
SNORD25
RPA3
SNORD29
GSTCD
NDUFS4
ILF3
ILF2
ELOF1
PARN
THAP9-AS1
CHMP2A
MS4A1
TPX2
DENND2D
RXFP3
RXFP4
LOC153684
ZNF786
ZNF785
MPEG1
TGIF2-C20ORF24
LY9
KCNN4
KCNN3
TRAF3IP2-AS1
IP6K2
H2AFV
LOC100216545
DDX5
TLR1
TLR6
SIN3A
ZNF563
NUP205
SLC7A6
SLC7A7
NFKBIA
RFXANK
NFKBIE
NFKBIZ
CLTC
NGLY1
ADRBK1
TMEM116
C17ORF99
UBE3B
SLC35A2
UBXN7
PLEKHA1
MTRF1
TFEB
FAF1
HIST1H2BD
SNORD100
HIST1H2BF
HIST1H2BG
SNORD104
HIST1H2BB
HIST1H2BC
HIST1H2BL
MIR4312
HIST1H2BO
HIST1H2BH
ACTB
HIST1H2BJ
HIST1H2BK
CDC27
TNFAIP3
HTT
FAM105B
PRKRIR
LIN54
ACTR3
GPANK1
RPL35A
STARD13
FOXP4
POLDIP3
MIR4799
BCO2
DUSP5
LOC606724
SGPP2
DUSP2
LYL1
ATP8A1
METTL9
WDR92
MTF2
ACTRT3
NXT2
TRIB1
PRPH2
GPR55
ADAM17
FAM83D
DGKZ
LOC730227
C1ORF200
NRAP
PXK
RFTN1
LOC374443
PTPRC
MIR200C
DGKA
DGKD
LINC00565
SNORA33
ESF1
SNORA37
SNORA39
USP12
U2AF1L4
USP16
USP15
SSBP1
SSBP2
PACS1
SNRPE
RNF166
ZBTB40
NEDD4L
ZBTB45
ZDHHC13
IQCB1
HIPK3
POGLUT1
VPS8
DUSP22
HPSE2
AMZ2
RPF1
NAPA
MRPL53
SP110
LOC100506810
MIR1207
KIAA1967
ALOXE3
AP5M1
IQCC
IQCG
PPP1R9B
TTI2
MBTD1
MITD1
LOC63930
ENC1
LOC652276
GPR114
ACTA2
C12ORF77
C12ORF79
SNORD35A
SNORD35B
SETBP1
TPK1
STX11
CHCHD1
APOM
FAM104A
ARID2
CCDC53
MIR4767
NCAPD3
PPP1R10
BLK
SLC39A3
RTTN
SLC39A7
C17ORF62
SLC35B2
ZNF350
FLOT2
SHF
AP3M2
GABARAP
AP1AR
HINT1
HINT2
SNORA43
NEDD8
NEDD9
SLC25A51
LOC100506499
P2RY12
SFR1
MIR155HG
BIRC3
NASP
KIAA0226
LTA
LASP1
SHISA5
ARID5A
TP73
ABT1
BANF1
MEF2BNB
ATAD2B
EFHB
LAPTM4A
GALK2
MIR3654
MIR3652
WDR83
NDE1
HLA-DRA
C8ORF58
VPS25
MIR4437
IMPDH2
TAS2R50
ANKRD10
LRRIQ3
ATP6V0CP3
NDUFC1
KLF12
RSL24D1
BMI1
ADAT3
ADAT2
E2F2
EXOC5
OGT
ZNFX1
ALOX15P1
COX16
SNORA26
UFC1
SAV1
IZUMO4
TNRC6B
DDX39B
MIR4469
SYNJ2BP
ARHGEF2
ARHGEF3
COTL1
PXT1
REV3L
SEC24A
SSH1
SLC41A2
MIR423
MRPL46
MRPL44
SLC9B1
TRIP4
STARD10
MIR4505
MALAT1
SRRM2-AS1
NEK6
CABIN1
LOC202781
NEK8
OR10AD1
FAM129A
FAM129C
SF3A3
MIR339
TNKS2
SNORD72
SHB
SNORD76
SNORD77
SNORD74
SNORD75
SNORD78
SNORD79
MGA
DNAH1
BBS10
MGC45922
WDYHV1
SNORA4
SNORA6
STBD1
MPLKIP
RPL41
INTS12
FBXL19-AS1
FAM167B
MYH9
ABRACL
FBXO24
KIAA0430
MACC1
RALGDS
EPYC
AIM2
TXN2
TMEM9
UHRF2
CSPP1
SLAMF7
SLAMF1
PHF12
UIMC1
EVC2
CDYL
AURKA
FCRL4
YWHAE
MAT2A
HEG1
ZBTB4
NBR2
NR4A3
TECPR2
HCG27
S100PBP
SYNGAP1
MGAT1
MGAT5
TCP11
SLC20A2
CCNB2
MIR4449
VAMP4
CSTF1
ROCK1
POU2F2
GLCCI1
NDUFB6
FCHO1
KIAA1919
NAALADL1
SUGT1
FMNL3
IRF2BP2
CLN3
BRCA1
LINC00944
SNORA17
IRF2BPL
TNIP3
TOR1AIP2
TOR1AIP1
MAATS1
SNHG5
RUNX3
SNHG7
RUNX1
SNHG1
LOC100616530
ADORA3
SEPT9
XRCC5
FAM184A
SEPT2
KANSL1
SLC9A1
CLEC7A
SEC1P
JUN
YARS
ZFAS1
FAM98B
PARP8
TIPARP-AS1
PAPD5
GIMAP2
ANG
CD274
RHBDF1
ATP6V1G2
LAMTOR4
SPATA6L
CEP19
CCDC88B
NADK
C12ORF57
LOC100505636
MOB3A
SNORD84
KCNA2
SNORD81
SNORD80
PUS10
RPS27
RPS24
RPS29
ZNF408
VTRNA1-3
CCDC85B
MIR4323
SNTB2
CYFIP2
CORO1A
DNAJC2
MDH1
NR1D1
SCAMP2
DCLRE1C
RNASE4
THUMPD1
WASF1
FAS
NPAS4
VPS33A
LLPH
HNRNPA2B1
PHOSPHO1
ZNHIT6
KIAA0247
TBL1X
FAM221A
GTPBP1
NIF3L1
PPP6R1
TMBIM4
LZIC
CASP7
UPP1
BPNT1
CRIP1
CASP8
LSG1
LOC285547
EIF4A2
BCL2
ADPRHL2
MAN2B1
ZC3H12D
LZTFL1
CCDC28B
LYRM2
MIR3675
STX16-NPEPL1
S100A13
TLCD1
TRMT13
ST7-AS1
ANAPC15
LINC00158
MIR4457
DLEU1
LRRC37A
SPAG8
NUF2
KLHL29
CHTOP
FLI1
SNAPC3
SNAPC1
KLHL2
TIMM10B
KLHL9
PCGF1
NFAT5
FUT11
KCNMB2
EXD2
UBC
DTHD1
POC5
SPECC1L
DEK
H2AFZ
LY75-CD302
MIR223
CDV3
ASXL1
TCTN1
BRMS1
CDC7
MIR3676
ZBTB37
SIRT1
TXLNB
PAK1IP1
LRMP
TRIM41
PEX3
C9ORF3
HNRNPA1P10
CLDN12
NCF2
RFWD2
CASC5
NCF4
TLR10
ZNF740
AURKAIP1
TBC1D1
MRPS31
SNORD56B
TRMT5
LOC100630918
PHIP
LIMD1-AS1
LOC100505622
DEGS1
GLB1L3
WWOX
RPS12
RPS11
RPS16
RPS15
TMSB4X
RPS19
RPS18
FIBP
C17ORF59
PUSL1
BLZF1
LOC100287036
BHLHE23
WHAMM
MIR5087
IL10RB-AS1
TSSC4
NR3C1
IGFLR1
NEDD8-MDP1
GLIPR1
IL18R1
KIAA1432
TNF
MCOLN1
MYNN
NAGK
RNU4ATAC
PRPF38B
TMEM39A
G3BP1
PVRIG
INTS6-AS1
STK19
LOC731424
PPAPDC2
POLG2
CPD
SRSF10
MFAP1
MIR4265
CDC42SE1
WIPI2
EHF
APRT
SMARCD2
LOC285972
OCSTAMP
LITAF
PRR13
IPCEF1
RMRP
GPR15
TNFSF14
POLR3A
LMO7
IFIT3
IFIT1
CCT8
FAS-AS1
MIR3064
SNORD32A
ETF1
C7ORF10
HEATR5A
FTL
UBALD2
ZC3H8
ERLIN2
DENND5B-AS1
PRDM1
PRDM2
TTC39C
HES1
WDPCP
IL15RA
HES7
KLHL24
TESPA1
POLG
SLC4A4
TAF10
HIST1H2BM
TRIM56
ZFP69B
DCTN4
POLH
TMEM259
LOC728743
CIITA
TM9SF3
PARVB
MVP
MIR1248
MIR1538
MIR1537
RXRB
CYP20A1
RNF25
C11ORF54
GPR153
FAIM3
GPR150
TAF1D
LSP1
C1ORF63
FAM89B
TMEM151B
COX5B
TMEM258
PSMD4
ZNF490
CTNNB1
RPTOR
WDR33
MAD1L1
SELPLG
HSD17B8
APOBR
ZFP91-CNTF
LOC100131060
APOL3
MIR5188
ITGB2
LOC257358
MIR5187
ABR
KRT19P2
LCP2
COPS7A
PRCC
IER5
KIF13B
AICDA
DOM3Z
NFE2L2
EAF2
ZNF267
SLC12A3
PLD4
TSNAX
SCAND3
EIF4A1
STK17B
STK17A
SYNCRIP
TSEN15
FCER2
C16ORF13
GNG7
GNG5
MIR155
YIPF2
GNG8
NOA1
PDXK
MBLAC1
SPTAN1
TEFM
KCTD20
MIR4471
MIR3613
ADORA2A
FTSJ2
PLXDC1
PKM
C19ORF52
C19ORF59
MLLT11
DLAT
EIF4E
BCAR3
CCDC107
CD97
IRF9
LGALS14
TUBB
LINC00515
LY75
RNF213
SNX20
DMWD
CD74
HDAC2
HDAC5
FILIP1L
HDAC9
ONECUT1
KIF15
MARS2
CBX5
CBX3
ATXN7L2
ZBTB10
FASTKD2
FILIP1
PSEN1
BTLA
TNFSF9
MTO1
RAB13
RAB14
KLHL12
LAMP3
UNG
JOSD1
IGF2BP3
PDCD4
NAT10
TDRKH
C10ORF32
CD209
ZFP36
RAD52
SRCAP
NAGPA
ACRBP
ERCC1
USP3
ERCC5
SNORD33
MRPS11
BBC3
SOX4
KIAA0922
SNHG11
RAD54B
KLKP1
ABCB4
LOC100131691
GIN1
INTS2
HDLBP
TMEM248
INTS6
INTS5
LSM5
INTS9
TMEM242
TMEM243
HMHA1
ABCF2
FBXL22
LOC643770
ZBTB18
MEAF6
SUPT7L
TGIF2
PMAIP1
MIR138-2
N4BP2L1
RAPGEF6
N4BP2L2
SLC30A6
SNRNP200
SLC35G6
BHLHE40
GADD45B
COX20
NSFL1C
PRPSAP2
BZRAP1
LOC100288079
SLC25A23
MIR5047
SLC25A25
MDM2
MDM4
MAN1A1
CNN2
MIR5196
MIR5194
LOC152225
CHAC2
GAS5-AS1
KDELC2
TNFRSF17
NOP16
TSHR
EIF5B
EIF5A
WDR11-AS1
ZBP1
LOC100507600
FNDC3A
FNDC3B
DHRS13
S1PR4
MAP1LC3B2
MIR4645
CCDC132
STK36
SNORD12B
LCK
MKNK2
DDX60
C19ORF69
CCR1
CCR5
CCR7
CCR8
KIAA0100
DOCK10
GCSAM
DRAM1
STAT6
STAT3
CD83
CD82
SLC12A6
CD69
LOC644961
HNRNPLL
TYW3
ZNRD1
NEAT1
ARPC5L
WDR11
LINC00476
PDE4A
PDE4B
NOL12
NAGPA-AS1
PPP2R1A
CDH17
SPATA25
MAP2K1
MAP2K6
DFNB59
MICU2
RNU12
RNU11
SON
GAN
NRG2
KMT2E
PSMC3IP
SUCLG2
C11ORF73
SUCLG1
INO80B
C1ORF106
THG1L
TIA1
COMMD10
MIR567
LOC100507346
MSMO1
MIR3198-1
LRPPRC
LAT2
CASP10
ZNF79
LDLRAD4
SERPINB9
RPL22L1
LIG4
MYO1G
GOLGA4
MYCBP2
SCAMP4
EHBP1L1
FNTA
FNTB
APC
RAB30-AS1
UMODL1
HELZ2
TSPAN5
KCTD10
PPIP5K2
ZKSCAN3
ZKSCAN8
CINP
KDM5C
BATF
CORO7-PAM16
C2ORF76
PSENEN
TRABD
TUBA1B
MIR3150B
PIK3R3
PIK3R1
LOC286367
HEXIM1
DENND5B
STT3A
ETV5
HMOX1
BUD31
TUBA8
TOMM40L
EHD1
CCL3
C8ORF37
IKZF3
MIR4493
TMED2
TMED1
CCDC106
SACM1L
USP3-AS1
IL4I1
HNRNPF
ARL6IP6
ARL6IP5
ACBD6
CHRNA5
FES
PLEKHA8P1
MEF2BNB-MEF2B
VPS26B
IFNA2
PLGRKT
ID3
SREBF2
ISG20
TADA3
CD52
CD55
CD58
SCP2
CRYAA
ELF1
MYO16-AS1
RAB30
MIR3143
MIR3140
TATDN3
RAB38
BRPF1
DOK1
GMPR2
MPPE1
MTA2
MIR3150A
CLASP2
CCDC126
C6ORF47
ACAP3
MIR484
SLFN13
PLEKHG2
SEC22B
LOC100129195
PLEKHG6
BZRAP1-AS1
CD164
SPATA4
