# Supplementary material for: Identifying Network Perturbation in Cancer
Source: PLoS Comput Biol. 2016 May 4;12(5):e1004888. doi: 10.1371/journal.pcbi.1004888 (PMC4856318; doi:10.1371/journal.pcbi.1004888)
Supplement: S1 File — (ZIP) [file pcbi.1004888.s001.zip › files/tf_data/GM12878_5k/CHD1.csv]

HIST1H4C
HIST1H4B
HIST1H4A
AGL
HIST1H4G
HIST1H4F
NCBP2
RNF13
HIST1H4K
HIST1H4J
HSPA9
HIST1H4H
SSFA2
AGA
HIST1H4L
LAPTM5
B2M
FGFR1OP2
JUN
PMM2
SNORD29
KIAA0907
HIST1H4E
CBX3
LOC100130476
PIK3CA
HSPA4
PIK3CD
ZNF706
PTPLB
ZSWIM4
ZC3H10
RNF114
RNF115
ZC3H15
FSCN1
SPN
SPTLC1
KDM2A
ABCD2
HIST1H4I
DANCR
DHX9
ZNF45
OSGEP
NSRP1
C2CD5
HCG11
BCCIP
SP3
CRB1
CRB3
ZNF48
GOLIM4
L3MBTL3
PIK3C3
FEM1B
MYL12B
TRAPPC8
HNRNPDL
PRRG2
POGLUT1
SNN
WHSC1
TRAPPC3
PARP15
FAM183A
CLEC2D
ANP32E
SPPL2A
CTBP1
MAK
SPPL2B
TSG101
EVL
ATP2A2
ALDH3A2
PRRT1
PNMA1
EVC
MFSD11
GTF3C2
MFSD12
GTF3C6
GTF3C5
PRRT2
TYK2
UFSP2
XPO1
XPO6
DGAT1
LOC400958
BACH1
DGAT2
LOC100652772
RUSC1
LSR
FBXL14
FBXL17
FBXL18
KCNIP2
CNOT10
KANSL1-AS1
WAPAL
FLJ33630
DNASE1L3
FAM212A
OTUD7B
GART
ANAPC2
ZEB1
GARS
C2ORF42
RPS6KA1
BCL2A1
SFT2D3
PSMD14
ITGAV
SIGMAR1
SNORD45C
SNORD45B
SNORD45A
ITGAL
GIT2
TMEM198B
MRPL53
ZNF296
SSMEM1
FAM134A
ZNF292
GANAB
GPR183
SESN1
GHRL
SMAD5
LIN37
SMAD7
MUS81
MTIF3
NDUFAF3
NPHP4
MIOS
CTH
LOC100506713
ATRNL1
PELI1
ARF3
FLJ16341
CYFIP2
CKS1B
ARF5
ARF4
CRBN
ATE1
ELMSAN1
GATM-AS1
AIG1
FAM213B
SZT2
MYEOV
SNORD18A
SNORD18C
ENOPH1
TCEA2
TCEA1
MEI1
C4ORF47
C4ORF46
LOC100506810
NOL7
NOL6
SRPK1
MOB4
SRPK2
AGAP11
IRF5
FAM156A
RIC8A
MIR19B1
CCDC115
DCAKD
CCDC110
METTL23
METTL20
ATP1A1
CXXC4
CDC45
LOC145783
MGRN1
SPHK2
IFIH1
MED31
IPO13
CPEB4
HMGB1
ERBB2IP
MIR1204
CPEB3
FYCO1
CHAF1A
FAM98A
ARL16
LOC550112
BIN3
BIN2
XXYLT1-AS2
C16ORF46
CBLB
MIR4530
CAHM
MIEN1
CDCA3
CDCA4
CDCA5
LOC338799
CD48
MND1
CD47
CD40
TNFAIP8L2-SCNM1
LEPR
FPGT
SMC4
SASH3
SASH1
THAP1
THAP2
SNW1
THAP5
THAP6
THAP7
RAB28
CALR
MIR3153
CALU
TPT1-AS1
C6ORF106
ACTR1A
SYBU
CHID1
SPG11
HLA-DMB
WDR74
WDR77
HLA-DMA
PCK2
PRRT3
AAAS
SYTL3
AHCTF1
NAP1L4
ALG5
RIBC1
SFMBT1
SFMBT2
BAZ1A
CHI3L2
MIR497
ARNTL2
ARL2BP
PRPF6
ASB2
ASTL
ASB7
RGS5
VOPP1
ZCCHC9
RELT
C7ORF55
CNPY4
CNPY3
RELB
HDGF
PIP4K2A
ZFP62
ZMPSTE24
MRPL36
MRPL37
HMGA1
MRPL35
MRPL32
MRPL33
MRPL30
ARL14EP
DPY30
RFFL
FAM69A
RINT1
TBL2
EGOT
ARRDC3
SH3BGRL
CHFR
FAM120AOS
PDE8A
THOC5
ZNF672
SMDT1
RAB27A
PABPC4
C1ORF123
RFX5
RFX7
SYS1-DBNDD2
RFX1
RABGAP1L
RFX3
CDON
IBA57
MTRR
PAK4
DBP
UQCRFS1
ABCE1
UQCRC2
DBT
PAK2
HAAO
CLUAP1
RECQL4
MAZ
RCCD1
ADNP
MSL2
MSL3
SERINC5
SAA2
COPS5
YTHDF3
LOC115110
MED7
STAG1
ZNF595
MED8
LOC643723
CEP95
TTI1
C16ORF95
SUB1
ATXN7L3
ZNF608
CEP76
TTC7A
TRAF3IP2
CCDC90B
FDFT1
ENC1
TCF4
IGF1
DPYSL2
TCF3
NCBP2-AS2
NUDT1
RHBDD1
IGFBP4
SLC7A1
PHLDB2
MIR3124
LARS
ZNF775
PPP5C
PMS2P3
GLYCTK
ARL2-SNX15
MEF2C
PFN1
MEF2A
NUBP1
TMEM217
CREM
TMEM214
TMEM219
GAS5
ATP5A1
TRIM7
SSB
NUTF2
EPHX2
ZBTB18
WRAP53
MIR4514
RASGRP3
AMPD2
EIF2B4
AIDA
EIF2B2
EIF2B3
EIF2B1
TMSB10
TXNIP
C2ORF53
SDHB
C18ORF8
ELAVL1
MLF2
NUP62
C9ORF37
WASF2
ALCAM
TPM4
TPM3
PRPF40A
ETF1
WWTR1-AS1
CIB1
UTP15
SIPA1
UTP18
CDKN1A
LOC646719
GPCPD1
ARID3A
TRIO
MTMR14
LRSAM1
CLIC1
SEPHS2
TET2
CELSR3
IER5L
UBE2D3
PTCHD2
BBX
RPS4X
TJP2
API5
DLST
RTKN2
RAB14
DCTN5
TCP1
PPAT
ZNF33B
MIR18A
HLA-DPA1
SNORD88A
FAM32A
SNORD88C
DENND4A
FER1L5
EDC4
KTN1
ST6GAL1
PCBD2
TCEB2
PRDX5
PRDX2
PRDX1
NFYC
ZMAT3
AP3S1
ZMAT5
BAZ2A
NR1D2
SMARCA4
RABL3
MIR4638
CCL3
SDCBP2
POR
EIF4E
ZNF252P
ERO1LB
MYLK-AS1
EPM2AIP1
ST3GAL3
LOC100507283
RAC2
ST3GAL6
OSTC
TRAPPC6A
VCP
SKIL
HIST1H4D
IL6R
PBX2
SNORA74A
LYPLAL1
MIR4526
DPH3
MIR4521
DPH6
ENO1
SLC16A1
SLC16A3
SMG7-AS1
RNF34
NSUN6
WIBG
TUBG2
DCAF6
BCKDHA
WIPF1
DCAF8
C21ORF58
C21ORF59
ZSCAN31
MSH5-SAPCD1
CD38
ZFX
DYNLL1
SND1
RNU6-34P
RAD9B
WDR62
KHDC1
UQCRQ
CMC1
POLR3D
PIBF1
POLR3B
POLR3C
UQCRH
ZFAT-AS1
UQCRB
POLR3K
MIR15B
GPS2
CMC2
CALM2
CALM3
SPG21
LOC100130075
SNORD78
DNMT1
LINC00426
DARS
GRAP2
SNORA57
CYP51A1
TUT1
MBNL1
ATP6V0D1
CUL7
CUL1
CUL2
WDR65
FLCN
WEE2-AS1
TRIM28
TMEM260
CLCN3
CREB5
PRMT1
CREB3
SLC25A6
CREB1
TRIM23
PER2
PER1
BRD8
KSR1
SLC15A3
MTPAP
BRD2
DNAJA2
DNAJA3
DNAJA1
RBM47
MIR155
MIR150
PQBP1
KAT7
GALR2
LINC00339
LINC00338
RAD51C
C7ORF49
MIR4651
SLBP
PNRC1
PNRC2
GBA
SRSF3
SLC1A5
SP140
GAPDH
C11ORF24
LINC00938
SNORA81
IFNGR1
SNORA84
ZFP91
SEC16A
ICOSLG
HSPE1-MOB4
SUCO
LINC00936
SRSF5
SRSF7
SRSF6
ABCF3
USP48
PPM1A
SRSF2
EGR2
EGR3
USP47
PPM1L
SRSF8
PPARGC1B
USP42
DNAJB12
HLA-DQB1
ZYX
DNAJB14
ANXA11
RNF139
PJA2
SMARCD2
DALRD3
CISD1
PRKAB2
PRKAB1
TSHZ1
MIR4767
PAX5
ZNF580
PTPN9
SOCS3
TIPARP
MRPL1
ZNF589
AHCYL1
SCRN1
PAXIP1
PTPN7
PTPN6
PTPN4
WBSCR16
TPBG
ASUN
BTF3
SLC3A2
ACAD9
LRCH4
C10ORF99
HIST2H3D
LRCH1
ZNF165
ATP5F1
TNFRSF1B
EPG5
BAG2
PTDSS1
BAG1
BAG6
BAG4
KMO
SIRT4
RPS6
RPS5
RPS3
RPS2
SNORD1B
SNORD1C
CHMP3
VDAC1
CYBRD1
RPS9
CD79A
HSP90AB1
LOC100652758
PGBD2
DEF6
DHX57
RPLP2
PPAPDC1B
LY6G6F
PSMA2
PSMA3
CRIP2
CYB561A3
PSMA7
PSMA4
CEP57
DSG2
C2
ZNF107
ZNF101
ZNF100
HMGCS1
NEMF
ERCC3
COL4A3BP
B3GNT9
SRI
FOSL2
SH3BP5L
SRM
USF1
GUCD1
MSH6
GALC
LGALS3
KIAA1875
USP7
RMND5A
RMND5B
ENKD1
SNORD16
SNORD17
SNORD10
AKIRIN2
RPSA
G2E3
EIF2AK3
RPS6KC1
SNORD19
HN1
AGPAT6
AGPAT5
AGPAT4
HP07349
SCARNA16
AGPAT1
MIR210
TRNT1
CSNK2B
NMI
C11ORF68
DDX47
XIST
FOXO3
MIR4738
TMEM156
LRRC24
PSMD13
MPDU1
NIP7
LPGAT1
MIR4734
MIR4736
TIMM17B
HIST4H4
RPL28
FRAT1
RPL24
RPL27
RPL26
RPL21
FRAT2
RPL23
RPL22
TGOLN2
ATG3
SLC35B2
RGS1
SLC16A13
PLAG1
PRRC2A
FLOT1
MPND
APMAP
CHTOP
SMARCB1
FLOT2
JAGN1
PIEZO1
PIGK
PIGL
PIGO
BUB3
C9ORF156
TMEM194B
ILKAP
PIGV
ZUFSP
PIGX
KIAA1143
HPD
OSTF1
PPP1CB
ELAC2
CSNK1G3
BBIP1
LOC100133445
OAZ1
TMED9
KLHL5
RDH11
KANK1
LNPEP
WBP2
ATXN1
DEDD2
SEC61A1
FAM178A
WBP4
DOLK
EPB41L4A-AS1
RBMS3
MIR193B
SRP9
PPTC7
ATG2A
ZFAND5
ZFAND3
WDR5B
KIAA0141
ABHD3
PLIN2
CANX
MAFG
EIF3J-AS1
SLC39A13
MIR4513
MIR4515
AKIRIN1
HSPD1
MIR4519
HIF1AN
RBPJ
RSBN1
EIF1AD
MED13
PTP4A1
PTP4A2
ARHGDIB
ZSCAN26
ZSCAN22
BLNK
TWF1
DDIT4
MTX1
FAM76B
TDRD3
CD22
EDA2R
CD27
COL19A1
MED18
LOC100289361
C3ORF37
MIR3175
UBR3
UBR2
TOB1-AS1
C3ORF38
SOCS5
NKIRAS2
NKIRAS1
TWF2
SOCS1
ACYP2
TMA16
SC5D
DR1
MAF1
EEF1D
PPP2CB
SPG20OS
PPP2CA
RANBP2
TERF1
CHTF8
DNAJC18
TTC9
EIF4G2
NDUFAF1
CYTIP
CCNH
CCNI
TMED5
TRIM38
ANXA2R
C14ORF93
TRIM33
PTOV1
RASSF3
RASSF2
KCNQ1OT1
TRIM34
FEN1
CNR2
THAP11
TERC
ZC3H7B
CHD1
CHD3
JMY
LRRK1
MIR142
MIR141
MIR636
INVS
CAP1
SNORA7A
ABHD13
ZNF585A
NPC2
LINC00324
NGRN
PTS
TPP2
TROAP
MRPL14
IL4R
MRPL17
FPGT-TNNI3K
ARPC2
RHOQ
C11ORF31
SCLT1
RNF41
ARPC4
DCUN1D2
RHOH
POLR2A
ZNF827
SNORA78
POLR2M
POLR2L
ACO2
RHOG
SUV420H1
F11R
SNORA70
PRDM15
TLK1
PRDM10
TMEM69
TMEM68
GTF3A
KLHL42
ERCC6L2
SNORD18B
MBD5
AIFM1
MIR1229
ANKRD52
GRPEL2
HIST1H3D
HSPA8
FAM120A
ARF6
HIST1H3J
FAM217B
GRASP
MIR4522
PAXBP1
LMNA
NCOR1
SNORD15A
BTG2
BTG1
CACNB3
CACNB1
RPL9
REPS1
ZNF621
HIST2H2AC
RPL6
NBN
CLHC1
TRIM32
NFKB1
NFKB2
BDH1
RPL4
ZNF76
RAP2B
ASH1L
RAP2A
SIAH2
HIST1H1T
ZFP36L1
ZFP36L2
GGA3
GGA2
USO1
PLCD3
ADA
HIST1H1D
HIST1H1E
ZNF518A
HIST1H1A
HIST1H1B
HIST1H1C
COMMD3-BMI1
ITFG3
NUP210L
ADH5
TACC1
TACC3
AKR1A1
TMEM238
PSMB9
PSMB8
STAMBPL1
ZNF131
BRE
PSMB3
HIVEP1
HIVEP2
KIF20A
ANKRD46
HDHD1
LPXN
ZNF318
TEX30
JUND
HIST1H2AM
HIST1H2AL
HIST1H2AI
LOC285696
HIST1H2AK
ANKHD1
HIST1H2AE
HIST1H2AD
HIST1H2AG
ACKR3
C6ORF226
RMI1
HIST1H2AC
STX18-AS1
SNORD22
SNORD25
SNORD24
SNORD27
NTMT1
HADHB
ESCO2
SNORA76
HADHA
HIGD1A
KCNK1
MLH1
NUP43
CTU2
SNORD2
HKDC1
VPS13D
ACOT13
FAM179B
SIN3A
TRAF1
MIR4724
TRAF3
DKFZP434I0714
SCAF11
GTF2H3
AP4M1
ALS2
MIR4728
KBTBD4
TMEM165
EVI2A
TMEM168
EVI2B
ABCC10
REPIN1
SPIB
DIS3
RPL39
RPL36
RPL37
RPL34
RPL35
RPL32
PIF1
GNA15
GRIN2D
ATF5
ATF4
ATF7
ATF6
PPCS
NOL8
TAP1
IFFO2
ZCCHC17
LAMTOR5-AS1
TMCO1
SUMO3
TMCO3
USP9X
IL6ST
MOCS3
POLK
ANKIB1
PPIP5K2
MIR632
SAR1B
ACTG1
EEF2K
SMG7
SDF4
BLOC1S3
BLOC1S2
OARD1
LSM6
PTGER4
COMMD3
COMMD6
MIB1
MIB2
LOC285074
C15ORF39
TOR3A
METTL12
LMBRD1
LOC729852
METTL15
B3GALT4
LOC100289511
B3GALT6
SLC38A1
SLC38A2
CAMK2D
SLC38A9
BCAT1
PIDD
OSBPL9
STK4
IFRD1
LOC648987
AKAP4
UBE4A
ZBTB32
SOX4
UCKL1
CD3EAP
TUBB4B
HCN3
MIR4505
RAPGEF6
EIF2A
LOC100506100
SNRNP25
SNRNP27
ACAA2
ARFGEF1
GSTP1
ZSCAN12
FAM20B
STARD4
ODF3
LOC100132891
ADARB2
LOC730183
CELF2
HSP90B1
POLR1A
FLJ31356
ATL1
MIR3188
RAB3GAP2
TEN1
MIR3184
C22ORF24
MRPL15
HCG27
SLC30A6
YARS
WDR48
RAB3GAP1
CETN3
MIR1908
NAIF1
GTF2B
LTC4S
CTNNB1
JAK2
H3F3B
H3F3A
GTF2I
DPY19L4
NR1H2
NR1H3
MAPK1IP1L
CCDC53
CXXC5
C14ORF80
HOXB2
SENP6
SENP5
UCK2
PHRF1
SEC23B
OCIAD1
PLA1A
GLMN
DSE
DCDC1
ING1
FSIP1
ING3
CSNK1A1
DNAJC7
MAGOHB
RING1
DNAJC3
TTC33
TTC32
WDFY4
WDFY1
GADD45A
EFCAB4B
C1ORF148
CCND2
TRUB2
ECHDC1
RRP15
MB21D2
MIR191
ACP6
LOC442075
ACP2
MAP3K6
RAP1B
RAP1A
C7ORF55-LUC7L2
ITPR2
MKRN2
SNORA68
SNORA69
ZNF837
FSBP
KIAA0947
SNORA65
SNORA67
SNORA62
CDIPT
NCOA2
LRIF1
TMEM11
NCOA5
FLJ10038
TMEM18
FAM194A
RHOF
REM2
HMGB2
DDB2
MINOS1
ANKRD28
FLJ43663
RIF1
ZNF85
SS18
MAD2L1BP
CAPN7
ST7L
CPEB2
TAGLN2
SREK1
CAPZA1
ZFYVE20
TBCK
TPCN1
GTF2IRD1P1
NUP210
IL21R
TBCC
GEMIN7
LOC440600
MIR19A
LOC100130348
HSPE1
PBRM1
CDK5RAP2
SARS
CDK5RAP1
MIR3652
KIAA0319L
MYC
MIR3651
CCDC77
LARP1B
CHMP4A
CHMP4B
NARG2
BAX
ERF
SNORD42A
CBLL1
MLKL
SH2D3C
LOC643401
GIPR
EIF2S3
EIF2S2
SLC37A2
DDX17
HERPUD1
TOB1
DDX10
LPIN1
CDK12
CDK13
ZNF398
CDK16
CDK17
KLF7
KLF6
TMEM55B
ST7
GZF1
IDH2
TMEM223
SRP54
N4BP1
TRA2A
TRA2B
N4BP2
PAN3-AS1
NFX1
FAM189B
MDC1
KIF18A
NCR2
ZNF300
STARD4-AS1
GANC
P2RY8
TRIP10
BRMS1L
SPATS2
SEC61B
MTERFD2
MTERFD1
MGC2752
LACTB2
TLR8-AS1
IFT80
GIN1
SNORD37
SNORD34
TP53TG1
GAS5-AS1
SNORD30
SNORD31
MAP3K10
MAP3K11
MAP3K13
NCL
ZNF540
SLC1A4
RPL10
PPP3CB
PPP3CC
FUCA1
FUCA2
TCAIM
MIR4751
LIN7B
MIR4754
IPMK
LRRC41
MARCH7
MARCH6
DCTPP1
MARCH3
MIR1244-3
MIR1244-2
MIR1244-1
LOC284648
MARCH9
MICB
MICA
GNL3
CXCR3
EIF3J
MIR4520B
B3GNT2
SNORD12C
GPATCH2
EIF3B
FNBP4
DHRS2
EIF3E
SETD4
SETD5
FADD
MTMR6
MKKS
MTMR4
NABP2
GINM1
NABP1
CCNL1
CDKN2C
STAMBP
BARD1
ZNF627
TSC22D2
C9ORF171
SMARCAL1
FCHSD2
MTFP1
CCRN4L
TPR
NMT1
EDEM1
DUSP10
HRC
SDE2
TLR10
C11ORF1
LRRIQ3
MTCH2
MTCH1
PTGES3
HIGD2A
HIGD2B
PLCG1
LARP4B
UBTD1
TIAL1
LOC653486
PLAGL2
HKR1
PLAGL1
C15ORF40
TASP1
MESDC1
RPL37A
SYF2
TNFAIP8L2
NDUFC1
LOC283214
FUBP1
EXOSC8
EXOSC9
BCKDK
CCAR1
HIRIP3
EXOSC6
EXOSC4
EXOSC5
GTF2E1
MADD
SAP30
ST20-MTHFS
KCNK2
TCP11L2
LINC00235
KPNA4
SNORD96A
DLGAP1-AS1
NOLC1
UBP1
ZNF274
PDIK1L
C22ORF39
RSF1
LOC256880
LOC100506054
C3ORF17
CCDC13
MIR3190
MIR3191
LOC100507506
SDSL
RALY
RAB7L1
SNAP47
CDC37L1
KAT5
DEPDC5
VPS52
SEC24B-AS1
RALA
VPS54
CALCOCO1
TEC
TRNAU1AP
ZNF570
BRE-AS1
SCYL1
STXBP3
SELT
TIGD5
LOC100289230
MIR611
TIGD6
RPL36A-HNRNPH2
HIST1H2BH
PTPRCAP
DNAJB9
SET
S1PR2
DNAJB1
CLSPN
FLJ31306
CFLAR
IFI16
WDPCP
TTC25
FANCM
DOT1L
FANCI
SUGP1
ENTPD3-AS1
PPRC1
HNRNPA3
HNRNPA1
U2SURP
MRPS18B
MRPS18C
TAPT1-AS1
ENO3
LOC728175
SNORA51
LINC00909
ZNF800
TAOK2
ASXL2
CIAO1
CNOT6L
GNB2L1
CHAMP1
LRRFIP1
TNFRSF17
ACOX1
EIF3A
OIP5-AS1
CDK1
TRAPPC6B
CDK4
CDK6
OGT
POLR3E
EXOC8
LPAR5
ARHGAP17
GRSF1
SF3B4
CEP55
SF3B1
MSH5
SF3B3
LIMS1
RCSD1
MCL1
PFDN5
ODC1
CD320
CNIH4
INPPL1
PKI55
ADCK4
RGL2
EOMES
DNAJC17
DNAJC14
NARFL
DNAJC10
ARHGDIA
EPRS
LY86
NFXL1
ASF1A
ASF1B
AMD1
PRKCI
KCTD21-AS1
LIAS
SUPT16H
PNN
ATP10D
TRIM8
FAS-AS1
LOC101559451
HIST1H3B
HIST1H3C
HIST1H3A
HIST1H3F
HIST1H3G
EBF1
HIST1H3E
KRIT1
HIST1H3H
HIST1H3I
HIST2H2AB
CDPF1
MDP1
PM20D2
SEC11C
IFI44
MIR181A2HG
ZNF157
NRM
PFKFB3
FAM195A
EWSR1
TYMS
GPR137
GPR132
DDOST
PPP4R1L
LOC389641
ZNF780A
FKBP14
WWP2
UBE2J1
FKBP11
FAM3C
RPN2
FBXO15
PPIL3
PKD2L2
GGPS1
CWC27
PANK3
CWC25
TOMM6
MAP3K8
PPP1R3D
ZPBP2
PPP1R2
C9ORF40
PRPF31
SNORD47
BCLAF1
PARD6A
MAP3K5
PLA2G6
ZNF571
MARCKS
ZNF574
DOCK10
SNORA29
LOC100132078
LUC7L3
LUC7L2
CTSH
ZNF207
IARS
ZNF202
SHC1
DEGS1
MIR4749
ZMYND12
CTSC
SH3GLB1
KIAA1551
KCNAB2
RPL14
RPL15
TMEM109
PRR14L
MIA-RAB4B
RPL11
RPL12
C16ORF91
SNORD4B
SNORD4A
SETD2
RPL18
RPL19
SOS2
PCYT1A
UCKL1-AS1
INPP5B
C17ORF89
INPP5D
NME3
MIR3676
LOC100507053
C17ORF80
ZAR1L
SPEN
ZCWPW1
B4GALT7
PGK1
ZNF529
MSANTD2
EME2
HELQ
ZMYND10
AKNA
CXORF56
PAIP2
LOC100506639
MATR3
SNORD117
SNORD110
DAXX
AP2S1
PCNXL3
ID2
NT5C
DCTD
VPS37C
VPS37B
AFF1
PTOV1-AS1
RRM2B
CAPN10-AS1
UNC5C
CARD6
CLUH
PINLYP
FOS
ERP29
KATNAL1
C4ORF3
UBA6
ATG12
UBA5
FRMD8
UBA3
MINOS1-NBL1
UBA1
LOC100507463
SPICE1
FRMD6
CCM2
PHF20
UBE2H
ABCA12
NAA15
DSCR9
FAM162A
SETD5-AS1
UBE2N
UBE2A
PALB2
UBE2B
PTCD2
SFPQ
LOC147646
ATG13
NRROS
NDUFC2-KCTD14
DDB1
UBE2S
DNAJC28
COL12A1
ASNA1
RPS12
SEC14L1
RPL18A
RPS15A
RNU6-33P
ADIRF
UPF2
SRGN
NSMAF
PWP1
PCF11
PHTF1
RRNAD1
RBM8A
SIK3
MIR497HG
RPS14
MASTL
BMP2K
MTG1
TMSB4X
RAB22A
WBP1L
PDCD4-AS1
LEKR1
MORF4L1
RPL36A
NDUFA5
NDUFA2
C21ORF91
CREBL2
WBP11
ARPC4-TTLL3
GPR65
VPS4B
TP53
SLC43A3
LOC100216545
GPR68
TARDBP
PRKRIP1
DCAF13
ZFP64
TAGAP
TICRR
SNRK
C1ORF213
IL16
STX11
IL7
FARSA
RIPK2
GPAA1
STX16
STX18
MIR219-1
PIP4K2B
HIST1H2AH
SAT1
ST8SIA4
CUTA
IL23A
AAGAB
C16ORF80
CDHR4
HIST1H2AJ
JARID2
BIRC2
SNORA48
PTCD3
C6ORF222
INSR
HPCAL1
HIST2H2BF
ATP11A
GNE
CMAHP
TXNL4A
RB1CC1
SPTBN4
GNN
P2RX3
SPTBN1
ANKRD11
KLF13
PAN2
GDF9
EBAG9
KLF16
REEP3
CBR4
TLN1
DPP9
RSBN1L-AS1
P2RX7
GPR180
HIST1H2AB
PCNA
BLZF1
CEP68
ANXA4
ANXA7
ANXA6
CEP63
PDCD4
MIR26B
GLTSCR1
COQ10A
MCM7
MCM6
IK
MCM4
MCM3
PCNT
FAM53C
DUSP13
BCL2L10
SQSTM1
BCL2L13
SNORD44
SNORD26
EPC2
RNFT1
HBP1
POGZ
NDUFS1
NDUFS2
NDUFS3
NDUFS6
SNORD28
TMEM167B
COQ7
LOC441009
ILF3
ILF2
FLJ45079
ZRANB2
MLH3
KIAA0586
CHMP2A
RPS19BP1
LEPROT
LTN1
MS4A1
TIMM9
ZNF140
ZNF143
DENND2D
ZNF146
CLK2
PPT2
CCDC88C
WHSC1L1
NDUFB10
LOC153684
MAP3K14-AS1
PHC2
GPR108
ZNF552
LYN
KIFC1
RNASEL
WSB1
BRICD5
SOD2
RNASE4
SOD1
STK4-AS1
ATG16L2
MIR5088
PKNOX1
LSG1
KCNN3
KCNN1
C9ORF72
SEC23IP
TRAF3IP2-AS1
SEMA7A
BRAT1
FBXL8
H2AFV
NACC1
MIR3913-2
MIR3913-1
ROBO1
SNORD51
SNORD54
H2AFY
SNORD56
SNORD57
CDC7
DDX5
TLR1
TLR6
VPS13C
ZNF569
TLR5
RNF6
ZNF565
RNF5
SLC19A2
NUP205
ECSCR
ZNF217
MIR4779
ZKSCAN2
FOXK1
MIR4727
HLA-B
BROX
NFKBIA
PHF21A
INO80
C16ORF86
NFKBIZ
TRAPPC2
PPP1R21
PGS1
TFAM
ARID4B
ADRBK1
MMS19
DNAAF3
ULK4
HAUS8
PLAC8
SNORD36B
PRRT3-AS1
BTBD10
KDM4A-AS1
SLC35A5
TEX40
PXN-AS1
UBXN4
GTF2H1
MRPL46
SNX17
EPM2A
NACA
CYB5D2
NXF1
ISCA2
SNORD32A
EID1
PGM1
SNORD101
HIST1H2BE
SLC26A2
HIST1H2BG
SNORD105
SNORD104
SLC26A6
HIST1H2BC
HIST1H2BL
HIST1H2BM
COL6A4P1
HIST1H2BO
GET4
TMEM179B
HIST1H2BJ
HIST1H2BK
SLC25A40
MAVS
TNFAIP8
CDC27
PLEKHA8
MAP7D1
TNFAIP3
[truncated: 2,335 more rows]
