# Supplementary material for: Identifying Network Perturbation in Cancer
Source: PLoS Comput Biol. 2016 May 4;12(5):e1004888. doi: 10.1371/journal.pcbi.1004888 (PMC4856318; doi:10.1371/journal.pcbi.1004888)
Supplement: S1 File — (ZIP) [file pcbi.1004888.s001.zip › files/tf_data/GM12878_5k/CHD2.csv]

UBE2Q1
EXO1
RNF11
RNF13
REM2
MZT2A
PMM2
PMM1
C6ORF120
ZNF709
C14ORF142
ZNF701
ZNF700
ZNF706
ZC3H10
ZC3H13
RNF115
ZC3H15
SPN
RNF111
ZC3H18
DHX8
DHX9
LOC441204
NSRP1
NUP98
XPC
SP1
GRINA
SP3
SP4
SPPL3
GOLIM4
OPA3
OPA1
RAB40C
RAB40B
KLLN
B2M
SPPL2B
NSL1
UGCG
ATP2A1
ATP2A2
ATP2A3
ITGA1
NOP2
RIT1
DENND4A
DENND4B
DENND4C
C17ORF49
UFSP1
UFSP2
LOC100652772
FBXL12
TIPRL
CYP27B1
FBXL19
FBXL18
KANSL1-AS1
TPRN
FAM212B
FAM212A
GRN
CHST7
BCL2A1
MTFR1
ITGAV
COX7C
ITGAL
ITGAE
FAM134A
TRERF1
LRPAP1
SMAD7
GOLPH3L
AFTPH
SMAD3
MUS81
LOC100506054
ABHD14B
NECAP2
CKS1B
GATM-AS1
ERICH1
DRAP1
TCEA2
TCEA1
ABCD1
BFAR
C10ORF111
CCDC116
CCDC117
CCDC114
CCDC115
CCDC111
LEO1
ATP1A1
SPHK2
IPO11
CUEDC2
IPO13
CPEB4
CPEB3
CPEB2
MED4-AS1
ZNF44
ZNF780A
FRG1
RHEBL1
C2CD5
IFT80
TP53TG1
LOC100289495
XPA
MCM10
NUP93
ATG4C
ATG4B
ATG4A
PNP
ANKFY1
TPT1-AS1
HKR1
PNN
AAAS
SIDT2
SIX5
MR1
CNPY4
CNPY3
CNPY2
SYNJ1
HMG20A
HMG20B
AAGAB
CREB1
CHFR
SMDT1
TIGD1
RFX5
NRXN2
RFX2
RFX3
YDJC
IBA57
APC
TMEM179B
UQCRC2
XPNPEP1
TEN1-CDK3
GTSE1
RETSAT
ZNF57
KHDRBS1
GGCT
CALM1
TARS2
DPYSL2
NCBP2-AS2
SET
IGFBP4
SKP2
CKLF
PMS2P3
PMS2P4
PRR7-AS1
LOC100505658
KDM3B
KDM3A
PPP6R3
NOP9
TMC6
H1FX
APIP
EIF2B4
EIF2B5
EIF2B2
EIF2B3
EIF2B1
MAGT1
TXNIP
QPRT
IFT140
MLF2
TMEM14C
TMEM14B
TMEM14A
FANCF
RSPH1
LOC646719
PHACTR4
CLIC4
NLGN2
LRSAM1
CLIC1
KIAA0020
TMEM147
HNRNPAB
TMEM143
HOXD-AS2
TMEM140
MIR4707
API5
SECISBP2L
SOWAHC
SOWAHD
HLA-DPA1
FAM32A
KIAA1191
VMP1
FER1L5
EPN2-AS1
ZMAT2
TSNAX-DISC1
MYBL1
NR1D1
ITGB1BP1
ZNF2
ZNF3
TIPIN
PHLDA1
ZNF8
MYLK-AS1
MORC2-AS1
OGFR
CDC5L
RAC2
SBDS
VCL
VCP
AP2A1
PBX4
MRPS18C
PBX2
PBX3
NSUN3
NSUN7
NSUN6
TUBG2
TARS
PTCH1
TIMM44
TUFM
RAD9B
ERGIC2
ERGIC3
MAMSTR
ERGIC1
PDF
B3GAT3
CPPED1
UXT
CALM2
CALM3
TTC30B
LOC100130075
GSDMD
DLGAP5
FBXL15
MBNL2
C19ORF12
C19ORF10
OIP5
CLCN3
CLCN2
CLCN7
CLCN6
CLCN5
INO80B-WBP1
BRD8
BRD9
KSR2
BRD2
DNAJA2
DNAJA3
DNAJA1
PTPN13
PTPN11
MYCBP
C7ORF43
LYAR
LYRM7
C7ORF49
MRPL24
MRPL27
MRPL21
MRPL20
SEH1L
MRPL22
STX16-NPEPL1
GAB2
MRPL28
LOC100506844
GAB1
HABP4
SNORA81
SNORA84
ZNF850
ZSCAN2
SRSF5
SRSF4
SRSF7
SRSF1
CHD1L
SRSF3
SRSF2
LOC100131655
MZB1
SRSF9
SRSF8
RNF130
DNAJB12
DNAJB11
HLA-DQB1
PCTP
DNAJB14
RNF138
RNF139
CISD2
CISD3
CISD1
CLNS1A
SUPT20H
GID8
TRMT12
ZNF581
ZNF580
ZNF582
TIPARP
ZNF584
ZNF587
ZNF586
ZNF589
ASUN
PSD
CAMKK2
MTRF1L
ARHGAP5-AS1
MYO1G
MYO1F
CHMP3
RPL36AL
CHMP7
CHMP6
DENND6A
LOC100652758
CTPS1
ZNF674-AS1
ZER1
PPAPDC1B
LY6G6F
CEP57
ZNF324
NEMF
ZNF326
SRF
ZNF322
FAM214A
FAM214B
SRI
SRM
FAM220A
LGALS3
LGALS1
LOC399715
AKIRIN1
EIF2AK1
EIF2AK3
EIF2AK2
TDG
HN1
HP07349
MYO19
AVPI1
NMI
HILPDA
LRRC27
KIAA1524
LRRC24
MPDU1
KIAA1033
LPGAT1
LRRC29
LRRC28
TIMM17B
TIMM17A
SNORD45B
SNORD45A
LPCAT1
MID1IP1
PIGA
PIGB
PIGG
PIGK
PIGL
PIGM
PIGN
PIGO
PIGP
PIGQ
PIGS
PIGT
PIGU
PIGV
PIGW
TMEM72-AS1
RMND1
TAX1BP1
TAX1BP3
RHPN1
ELAC2
SRRM1
SRRM3
SRRM2
CCDC174
PDK2
EBP
LNPEP
SEC61A1
SEC61A2
TM2D2
TM2D3
ZFAND6
ZFAND5
ZFAND4
ZFAND3
CEP128
MIR4513
SLC39A11
SLC39A14
MIR4519
CEP120
NTRK1
RSBN1
EIF1AD
ARHGAP22
ARHGAP21
SAP18
C21ORF49
DDIT3
DDIT4
NFKBIL1
LOC284889
RBFA
COL19A1
NKRF
SMAD2
MYSM1
ATG2B
MLYCD
DR1
SWT1
TERF1
DNAJC18
DNAJC19
C14ORF93
RASSF1
PTOV1
PTPMT1
RASSF2
RASSF5
RASSF4
RASSF7
FTCDNL1
NHP2
OGFR-AS1
RSAD1
CHD1
CHD3
CHD2
MIR639
CHD4
MRP63
CHD8
MIR141
MIR636
GID4
NPC2
SKIV2L
LINC00324
TTC5
TTC4
TTC1
TTC3
RAB3GAP1
PRKCE
DAG1
CKAP5
EFHC1
CAPG
TPRKB
PRDM15
PRDM10
PRDM11
MPI
POLRMT
RER1
MPZ
SGSM2
MCPH1
KDM1A
KRIT1
GRASP
RBM14-RBM4
QRSL1
BTG3
BTG1
DNALI1
C10ORF88
HELLS
AKAP17A
FAM49B
ZFP36L1
ZFP36L2
GGA1
GGA3
LOC100507250
TSNAXIP1
ZNF138
SPRYD3
PRKACA
PSMB9
PSMB8
PSMB7
ZNF132
PSMB4
PSMB3
PSMB2
PSMB1
PFKFB2
HDHD1
TMA7
HDHD3
SZT2
TBC1D31
RMI1
RMI2
CORO7
SNORD22
SNORD25
KCNK9
SNORD27
SNORD26
SNORD29
SNORD28
KCNK6
KCNK1
MLH1
LTN1
ACOT13
VPS13C
VPS13B
MIR4727
MIR4724
MIR4723
CRYZ
SCAF11
NUP160
MIR4728
CRYM
EVI2A
TMEM168
EVI2B
FOXN2
REPIN1
PMVK
GNA15
GNA12
GNA11
FAHD2A
SH2B3
IFFO1
TAP2
MIR3610
PRKAR1B
IL6ST
SBF2
SAR1A
SAR1B
OGDH
BRWD1-IT2
R3HDM1
C15ORF39
LMBRD2
LMBRD1
C15ORF37
LOC100289511
SRFBP1
BCAT2
BCAT1
GTF2F1
AKAP1
AKAP2
SEP15
EIF2D
AKAP8
AKAP9
EIF2A
PHPT1
RLF
NFU1
ODF2
LOC283194
LOC730183
RAB7A
HSP90B1
KRR1
MIR3189
MIR3188
FAM64A
MIR3184
PEG10
CETN3
CETN2
NAIF1
LTC4S
H3F3B
MAU2
UCK1
PHRF1
BRF2
CYSTM1
BRF1
FSIP1
DNAJC8
DNAJC9
DNAJC4
DNAJC7
DNAJC1
DNAJC2
DNAJC3
C9ORF41
SORT1
PTPRVP
GOSR1
RRP15
C9ORF43
RALBP1
NRN1
RAP1A
C7ORF55-LUC7L2
SNORA68
ZNF837
ZNF839
SNORA65
MIR16-2
SNORA60
SNORA63
LRIF1
ZNF410
PHAX
ACAT1
ACAT2
CD200R1
RNF151
NUGGC
IVD
CTF1
MECP2
PEX3
LDLR
IFITM4P
TRIM8
RBMXL1
ZFYVE21
ZFYVE20
TPCN1
RAB33B
ZFYVE28
SPAG16
MDH1B
TRPV3
CDK5RAP3
CDK5RAP1
AP5B1
CHMP4A
CHMP4B
BAX
BAD
SLC37A2
SLC37A3
DCAF13
CDK19
TOB1
PMPCB
PMPCA
TOB2
CDK12
CDK13
CDK16
CDK17
TMEM255A
ST7
GZF1
NOS1AP
PIP5KL1
ZNF304
ZNF302
BFSP1
P2RY8
FAM216A
SEC61G
MTERFD3
MTERFD2
TFG
IFT81
RND1
RND2
NCL
PPP3CA
PPP3CB
PPP3CC
LOC646903
LRRC40
LRRC42
LRRC45
MMP23B
MMP23A
LRRC46
LRRC48
LOC284648
B3GNT7
FNDC8
B3GNT1
B3GNT2
TSFM
B3GNT9
RPL19
TEX22
PWWP2A
GINM1
TBCCD1
DAAM1
HLA-DRB1
CCDC151
GUK1
CCDC157
CCDC155
CCDC159
WRAP73
TIMM50
SOCS2-AS1
MTCH2
MTCH1
ATP5J
TIAL1
LOC653486
LOC285847
TASP1
PCED1A
FUBP1
NCSTN
CWC27
SAP30
C21ORF67
CNTROB
C22ORF39
ICMT
MIR1915
EME1
FCF1
MIR181A1HG
SMCR7L
ATM
MRPS30
ATR
LOC100289230
MIR611
SMPD2
BRIP1
PDE11A
RPL36A-HNRNPH2
ATP5A1
SASH3
AAMP
TTC25
TTC26
TTC27
PATL1
CARS
U2SURP
IL6R
ENO1
ENO3
ENO4
CITED2
CARF
TAOK1
TAOK3
USP30-AS1
LLGL1
ACOX2
ACOX1
OIP5-AS1
NSMCE1
NSMCE2
CBX3P2
MIR3153
PTK6
RABGAP1
ABHD16A
RCSD1
MCL1
POMP
GAL3ST3
ATG16L1
ATG16L2
BCDIN3D-AS1
ARHGDIB
ARHGDIA
NANP
NANS
IL17REL
MATN1
KCTD21-AS1
ENDOG
STIL
CES2
EBF2
HBA1
LMNA
FFAR1
ENDOV
MDP1
BDH1
DDX23
DDX20
DDX27
DDX25
DDX24
HLA-DMB
DDX28
RPL32P3
ZNF92
ZNF93
C1ORF186
SAC3D1
FBXO18
FKBP15
UBE2J1
UBE2J2
FKBP11
RAET1K
FAM3C
TACO1
FBXO15
GGPS1
SNORD43
TRUB1
TRUB2
SNORD47
PARD6B
PARD6A
SNORD44
PLA2G6
MARCKS
ATPAF2
MIR4741
MIR4743
SHC1
PEX26
CCDC71
MIR4749
CGRRF1
TMEM109
TMEM102
SNORD4A
TMEM107
TMEM104
BRK1
GHITM
C17ORF89
C17ORF82
C17ORF80
C17ORF85
SPEN
ZCWPW1
FKBP1B
STOML2
LOC100506639
PAIP1
TIMM8B
DAXX
NT5C
MAP10
C15ORF57
ZNF32-AS2
IGSF9B
PDCL3
UNC5C
CCM2
FRMD8
CCP110
IMMP1L
SPICE1
PKNOX1
DSCR9
MEF2BNB-MEF2B
UBA7
C12ORF4
C12ORF5
DSCR3
HLTF
ZHX1-C8ORF76
AGFG2
DPF3
DPF1
ASNA1
CLPX
RPL18A
EHMT1-IT1
DACT3
VPS45
RRNAD1
BCAP29
TMCC2
MAF1
NMNAT1
LEKR1
RPL36A
PPCDC
EPB41L2
PLEKHM3
VPS4A
VPS4B
GMEB2
FAM72D
SLC43A3
FAM72B
FAM72A
CNTNAP1
MAGEH1
RRP36
SZRD1
C1ORF216
TREML2
BLMH
CDHR2
SNORA45
CTAGE7P
LOC100130691
ROGDI
SNORA48
INSR
HIST2H2BE
SPTBN4
ZNF816
NPSR1-AS1
KLF13
ARPC4-TTLL3
KLF10
KLF16
ASAP1-IT1
TFAP2E
TNFSF12-TNFSF13
GBE1
PCNA
SLC44A1
SLC44A2
ZBTB7A
ZBTB7B
MSI2
MIR26B
PCNP
UBE2R2
PCNX
CD99P1
HDAC1
ENGASE
HOXA-AS3
PACRG
PCAT6
RPA1
RPA2
NDUFS2
NDUFS3
COQ9
NDUFS5
NDUFS6
ISY1-RAB43
NDUFS8
C1R
LOC100506804
COQ6
LOC441009
COQ3
LOC100506801
ZRANB3
ZRANB2
WARS2
CHMP2B
CHMP2A
ATP9B
FAM24B-CUZD1
TPX2
DENND2D
PPT1
PPT2
WHSC1L1
PHC3
PHC2
GPR108
BRICD5
C21ORF2
TRMT10C
ZNF362
SAFB
ZNF367
EMC10
LOC654841
ZNF416
FAM218A
H2AFV
KCTD21
FTSJ3
H2AFX
H2AFY
H2AFZ
TMEM189-UBE2V1
RNF6
RNF7
RNF4
RNF5
H2AFJ
NCAPG2
MIR5680
RFX1
CLTA
CLTC
NGLY1
ZEB2-AS1
ADRBK2
NMD3
ZNF605
TEX40
LOC100129518
EPM2A
FAS-AS1
FAM118A
FAM118B
RECQL
CD300A
SIK2
KIAA1432
ASB3
ACTR8
ACTR6
ACTR5
ACTR3
ACTR2
CLUAP1
WBSCR22
RECQL4
FBF1
LOC100133315
IL10RA
CNR1
CNR2
GNL3L
POLDIP3
POLDIP2
GTDC1
LOC606724
ACTN1
TGS1
C22ORF15
KHDRBS2
PPOX
GLB1
ACTRT3
GNRH2
CDIPT-AS1
A1BG-AS1
ADAM10
ADAM17
ADAM19
LOC100506325
CPNE8
HAGH
CPNE1
RAB4B-EGLN2
PYCARD
DNMT3A
AAK1
GDE1
SNRPB
SNRPC
SNRPA
SNRPF
SNRPG
SNRPE
RGS9BP
UCP2
ZDHHC14
ZDHHC17
ZDHHC16
ZDHHC13
ZDHHC12
PCSK7
PCSK4
DUSP28
HIPK2
HIPK1
IFT27
DUSP22
LEMD3
SLC16A6
NAPG
ESPL1
NAPB
NAPA
YAF2
LARP7
LOC100507217
RPSAP9
DDX49
DDX41
TMEM45A
DDX42
DDX47
LMLN
PTEN
PLTP
ELAVL1
ELAVL2
CDKN1C
CDKN1B
LSM14A
UBE2D2
UBE2D3
UBE2D1
SNORD65
SNORD61
SNORD60
SNORD68
SAP130
APOF
FARSB
APOM
BLZF1
FAM104A
FAM104B
CCDC50
CCDC51
TMEM127
FOXJ3
TMEM123
CCDC57
CCDC59
TMEM129
MIR4767
STX18
NUFIP2
VPRBP
RPL13AP5
C17ORF67
CABP1
FBXO34
FBXO36
SLC35B2
FBXO30
SLC35B4
USE1
FBXO33
FBXO38
MBOAT2
MBOAT7
SPSB3
HINT1
HINT2
HINT3
SLC25A51
BPGM
ZFX-AS1
FICD
EIF1
BRWD3
S100A6
S100A2
LONRF1
BIRC3
STAG3L4
BIRC2
LOC100134868
APBA3
C1ORF174
PGLS
IL23R
MORC2
MORC3
CHKB-CPT1B
ANKRD16
GPATCH2L
WDR3
RB1CC1
CCNA2
ZNF559
ATP13A1
GNN
VPS28
VPS29
FAM60A
RNF5P1
RAI1
SKA3
SKA2
PRKRA
CBWD5
CBWD3
RSL24D1
ADAT1
IL2RB
ADAT3
ADAT2
TTBK2
PLEKHO1
E2F7
E2F5
E2F4
E2F3
E2F2
E2F1
C1ORF234
E2F8
ACBD3
PPP1R13B
ACBD5
ACBD4
PPP1R13L
SNORA21
SNORA22
SNORA24
SNORA26
SNORA27
SNORA28
SNORA29
TIGIT
IZUMO4
PYCR2
WNT10A
FAM168A
RPLP2
URB2
IFITM2
IFITM1
HPCAL1
LIPE
MIR1471
TMC8
DFFA
REV3L
SEC24A
SEC24C
SEC24B
RNF19B
RNF19A
SAMD15
OGDHL
PYCRL
MIR429
MRPL43
IPP
MRPL40
MRPL47
MRPL45
MRPL44
MRPL49
MRPL48
SAMD12
ZNF699
ATP5J2
RILP
ZNF691
ZNF697
ZNF696
ARFGAP2
ARFGAP1
ATP7A
CYSLTR1
COPZ1
NEK7
NEK4
RUVBL1
NEK1
U2AF1
U2AF2
NEK8
NEK9
SNORD58A
SNORD58C
SNORD58B
G0S2
DHPS
ZZZ3
ASTN2
SHB
CCDC6
MIR933
COX7A2
CCDC9
MGA
KIAA1586
MTHFD2
MTHFD1
TBP
NSD1
PITPNA-AS1
NUDCD2
NUDCD3
NUDCD1
ADSS
C10ORF128
IFI27L1
GMNN
ADSL
WDHD1
TIMMDC1
AZI2
LOC100287015
ZNF436
ZNF431
ZNF346
ZNF345
ZNF432
ZNF438
XRRA1
RALGDS
NUDT13
DLL3
NUDT16
NUTM1
NUDT15
NUDT18
NUDT19
MIR23A
RTCB
RSRC2
STX5
STX4
STX7
STX6
RPS3A
LAGE3
LINC00881
LOC400684
KIAA0232
RNFT2
TRMT2A
ECE2
ECE1
DRG2
DRG1
CASQ1
LARP4B
EVC2
PCBP1-AS1
USP2-AS1
AURKA
AURKB
GNPTG
CDC42EP3
TXLNB
TXLNA
CDC42EP4
HEIH
TMEM167B
ABI2
LINC00167
ABI1
NKTR
PITPNC1
KCNIP2-AS1
ACADVL
RAB4B
TMEM141
ZBED5
COL6A4P1
TSEN54
LOC148413
MIR659
MIR658
IL27
KIF2A
KIF2C
ATP6AP1
ATP6AP2
ENSA
BRCA1
BRCA2
ACOT8
NR3C2
RBBP8
KIF24
MAATS1
RBBP7
RBBP5
KIF22
JKAMP
RAB43
NUCKS1
IL21R-AS1
NR3C1
FAM208A
DDI2
FAM208B
SKAP1
LINC00838
XRCC3
XRCC2
XRCC5
XRCC4
DPCD
MFN1
NARS
NARR
TFRC
NARF
C20ORF96
GSPT1
DNAJC25-GNG10
MIER1
RALGPS1
RSL1D1
PAPD7
PAPD5
AMN1
YTHDF3-AS1
SETMAR
LMNB1
CAAP1
MRPS28
MRPS26
MRPS27
MRPS24
MRPS25
MRPS22
MRPS23
PPP2R5D
PPP2R5E
PPP2R5A
PPP2R5B
PPP2R5C
LCMT1
LCMT2
YY1
INSIG1
NAMPT
LOC100129858
SNORD89
PRORSD1P
SNORD87
SNORD84
SNORD82
SNORD81
SNORD80
JMJD6
JMJD7
JMJD4
DNAJC9-AS1
ZHX2
JMJD8
ZHX1
CD58
MCCC2
TSACC
MCCC1
PITRM1
FOXD2
CCDC34
SLFN13
APPL1
ZNF789
MEMO1
TFAP4
CAPN15
SPDL1
CAPN10
ZMAT5
COX7B
SIGMAR1
SARS2
NECAP1
CYFIP2
GUSBP5
MPRIP
THUMPD1
CHORDC1
MLLT6
UVRAG
MLLT1
NUP188
WDR36
COPG2
PHOSPHO2
ZNHIT3
ZNHIT2
ZNHIT6
LOC100652736
GTPBP4
GTPBP1
GTPBP3
NFATC2IP
GTPBP8
BPNT1
EIF4A1
ABHD14A-ACY1
PARP10
EPM2AIP1
BCL6
BCL3
BCL2
KLHL24
PLK1
PLK3
PLK4
C8ORF76
LYRM2
MIR378D2
LYRM5
LYRM4
KLHL21
KIAA0391
OAS1
CWC15
TTYH2
STK11IP
CSNK1G3
CSNK1G1
FAM76B
FAM76A
PCGF2
PCGF5
TAF11
EXD3
EXD2
EXD1
ELP6
LIPE-AS1
ELP4
ELP3
ELP2
PP7080
DEK
SPRYD4
KLHDC9
LY75-CD302
FBXL6
KLHDC3
KLHDC1
UBAP2
UBAP1
GAS5
EBNA1BP2
ASXL1
RNASET2
HDDC3
ZBTB38
ZNF252P-AS1
LINC00441
NEUROG2
ZBTB33
ZBTB32
ZBTB37
SMC1A
SMC1B
KLHL32
TMEM91
TMEM97
TMEM95
KIAA0895
TRIM46
TRIM44
TRIM45
TRIM41
PEX1
TBPL1
PEX2
PEX5
PEX7
PEX6
NRD1
ACD
C11ORF49
ATP5I
ATP5H
SFMBT1
ME2
ATP5B
GNAI2
GNAI3
ATP5E
ATP5D
GPR146
MPZL3
MPZL1
AURKAIP1
HLA-L
AFMID
SLC7A6
C16ORF80
LOC728175
PFDN2
PFDN5
PFDN4
PFDN6
MTHFR
ZNF219
C16ORF87
ACHE
C16ORF86
HIRA
RIN1
PDE4DIP
WWOX
RPS13
RPS12
RPS11
RPS10
RPS16
RPS15
RPS14
CLPP
RPS19
RPS18
LATS1
DDOST
PDCL
FOXD2-AS1
CLPB
LOC646471
ZNF419
ZNF418
ZNF417
LOC401463
TSSC4
ZNF414
TSSC1
RRAGA
RRAGC
SSSCA1
POU4F1
MCOLN1
MCOLN2
RASA1
RASA3
ACTN3
PTPRU
GTPBP2
CLP1
CMKLR1
EZR
MON1A
PTPRE
PAGR1
PTPRA
AMER1
PVRIG
DTWD2
DTWD1
HAUS5
IFT20
ARHGAP19-SLIT1
LOC731424
CPD
PAIP2B
MIR4260
MIR4265
GAPVD1
CYP46A1
TRIAP1
CMC1
N6AMT1
BANK1
RNASEH1
ABLIM1
LOC285972
OCSTAMP
FAM172A
UBXN7
LMTK3
LMTK2
HMGN5
HMGN4
HMGN2
HMGN1
GSTZ1
MX2
RAB6A
MX1
RC3H2
PPAT
IFIT3
EFTUD2
EFTUD1
ISG15
TRIM13
MAP1LC3B
PHF15
GDI2
GDI1
ARL5C
ARL5B
SNORD101
FAM89B
ERLIN1
ERLIN2
HIST1H2BE
SPG20
APITD1
WDR35
WDR37
SNORD102
WDR31
WDR33
CAHM
CRIP1
EIF4A3
EIF4A2
ABHD17A
ABHD17B
TLE3
PAG1
SARNP
NAPEPLD
TLE4
LINC00857
AUNIP
ZNF816-ZNF321P
HGSNAT
NUDT16L1
CDC6
TMEM259
CRYZL1
TFPT
SERF2
TM9SF4
TM9SF1
ADD3-AS1
LOC100129361
NAT9
NAT1
MBNL1
C5ORF56
C5ORF51
FAIM3
MEPCE
CCBL1
CCBL2
KCNC4
COX5A
COX5B
TMEM258
TMEM256
TMEM251
KIAA2022
CPSF6
CPSF3
CPSF1
LOC257358
MAD1L1
ACAA2
ACAA1
HTT
ZFP91-CNTF
SIPA1L3
TTLL5
TTLL4
TTLL1
TTLL3
SUFU
PLA2G4C
SLC35F5
LRWD1
SLC35F2
MBD5
MBD4
MBD6
MBD1
CMTM3
CMTM6
FAM126A
FAM126B
TRMT112
MPC2
MPC1
TSPAN12
TSPAN15
TSPAN16
REXO1
C17ORF62
REXO4
SLC25A19
SLC25A17
KIAA1429
SLC25A13
SLC25A12
SLC25A11
SLC25A10
LMCD1
SLC17A9
CCDC15
EAF2
CCDC11
CCDC12
CCDC13
NUP107
CCDC18
TMUB1
TMUB2
SCGB1C1
SYNCRIP
BCLAF1
ZNF280B
VIM
GNG7
GNG5
DBF4
GNG3
MMAA
MMAB
GNG8
NOA1
ALG8
FUS
GTPBP10
ALG3
ALG1
FUZ
PQBP1
PDXP
COX6B1
HLA-B
FUK
MIR4674
ARIH1
CCNE2
HAR1B
HAR1A
RAB11B
GCC2
GCC1
SMYD4
SMYD5
SLC17A7
IRF3
IRF2
IRF1
RDM1
IRF5
IRF4
IRF9
IRF8
FAM78B
LY75
SNX29
CLK1
SNX20
CLK3
CLK4
SNX27
GPER
TECR
PANX1
U2AF1L4
ZBTB11
ZBTB10
ZBTB17
ZBTB18
DDX19A
DDX19B
LINC00462
LINC00460
LYSMD3
ACVR2A
KLHL12
LYSMD4
SPATA33
TRIM68
TRIM69
MTOR
UNG
TRIM62
UNK
MIR20A
NRF1
LOC100133985
C11ORF68
PRCD
HIP1
FAM192A
SNHG15
SERTAD1
SNHG17
SNHG16
SNHG11
SNHG10
ARAP1
BID
LOC100130451
PYGO2
LOC100130987
GIN1
ERCC6-PGBD3
CYBA
HMHA1
CTNS
CYB561D2
DHCR24
ZNF461
PPM1A
AZIN1
LCA5
MCU
ZNF653
TCTEX1D4
PPP1R42
HSF2
CRLF2
HSF4
N4BP2L1
RAPGEF6
RAPGEF1
RAPGEF3
DNAJB13
ZNF384
ZNF354A
C1RL
ZNF354B
PARK2
NXPE3
MST1P2
ZNF473
DMTF1
GUSB
DYNLL1-AS1
MDM1
MDM2
MDM4
PDZD8
SNRPD3
SNRPD2
SNRPD1
GRK6
SFI1
LOC100132352
LOC100132356
MIR5196
WWTR1
MIR5194
KPNA4
KPNA3
MIR5193
KPNA1
RBM26-AS1
IFT43
SYNGR2
IFT46
FRS3
FRS2
MIR92A1
TNFRSF17
TNFRSF14
CRK
SPG21
TNFRSF19
GLDC
PC
RTN4IP1
B4GALT1
B4GALT2
B4GALT7
DHRS12
DHRS13
SGOL1
TRRAP
C9ORF116
MAP1LC3B2
LGMN
TNFRSF1A
FAM174A
LOC284023
POLR2J4
LIMD2
VMAC
DOHH
CAPS2
EHMT1
ADIPOR2
ADIPOR1
MARK3
RPPH1
NDUFA11
IGBP1
CD63
CD69
CD68
TPD52L2
EFCAB11
[truncated: 6,718 more rows]
