# Supplementary material for: Identifying Network Perturbation in Cancer
Source: PLoS Comput Biol. 2016 May 4;12(5):e1004888. doi: 10.1371/journal.pcbi.1004888 (PMC4856318; doi:10.1371/journal.pcbi.1004888)
Supplement: S1 File — (ZIP) [file pcbi.1004888.s001.zip › files/tf_data/GM12878_5k/CTCF.csv]

UBE2Q1
RNF14
EXO1
C6ORF120
RNF13
REM2
IMP4
MZT2A
MZT2B
ZNF878
ZNF703
SPR
ZNF700
CAMK4
ZC3H10
ZC3H13
ZC3H14
SPN
NACAP1
DHX8
DHX9
LRRTM3
SP1
GRINA
SP3
SP4
SP5
SP6
GOLIM4
MIR345
KLLN
FAM183A
B2M
ITGA8
ITGA9
LOC100129973
ATP2A1
ITGA1
NOP2
ITGA4
ITGA7
CXORF40B
DENND4B
PREB
PHLDA1
ZNF664-FAM101A
PHLDA2
LOC100652770
MIR346
FBXL15
CYP27B1
HRH1
FBXL19
FAM169B
H19
KANSL1-AS1
KIRREL3-AS3
FAM212B
FAM212A
GRN
CHST2
CHST7
CHST6
HLX
HLCS
NOG
GPSM3
LOC286359
NOV
FAM134C
ZNF701
FAM134A
SMAD4
SMAD6
SMAD7
AFTPH
ZNF706
MUS81
PLRG1
SLC36A1
GATM-AS1
ARTN
ART4
TCEA2
COX4I2
EDA
LAPTM4B
CCDC116
CCDC117
CCDC114
CCDC115
CCDC110
CCDC111
LEO1
ATP1A3
ATP1A1
MGRN1
LOC100507351
SPHK1
CUEDC1
IPO13
CPEB3
CPEB2
MED4-AS1
SRBD1
FRG1
TP53TG5
RHEBL1
MIR4531
MIR4530
CNTF
MCM10
CSK
ATG4D
PHOX2B
UPK2
CFI
ANKFY1
TPT1-AS1
MLLT4
ATP6V0E1
CFP
AAAS
LTBP1
SIDT1
SIDT2
CDH24
MIR4500HG
SIX4
SIX5
SAGE1
SIX2
LOC100506385
CNPY1
LINC00301
HMG20A
COPG1
MRO
TIGD1
RFX4
APP
RFX7
NRXN2
YDJC
IBA57
TMEM179B
UQCRC2
UQCRC1
ADNP
KHDRBS3
KHDRBS2
MSL3P1
DPYSL5
DPYSL2
DPYSL3
NCBP2-AS2
IGFBP3
IGFBP1
IGFBP6
MRGPRF
IGFBP4
IGFBP5
CKLF
GJA3
GJA4
PMS2P4
ARL2-SNX15
LOC100505658
KDM3B
ZNF114
SEZ6L
TMC4
TMC5
TMC6
EIF2B4
EIF2B5
EIF2B2
PRKAR2B
MAGT1
C2ORF50
MLF2
CFLAR
MECOM
TPBGL
LOC646719
CLIC6
PHACTR4
CLIC4
ITGA3
LRSAM1
CLIC1
STMN2
TMEM147
ASGR1
TMEM145
MIR4709
TMEM141
FOXL1
API5
LOC574538
RTKN2
SECISBP2L
SOWAHD
HAS2
KIAA1199
HLA-DPA1
FAM32A
KIAA1191
ALOX12P2
ZMAT3
MYBL1
SMOC1
DRD1
ZNF7
ZNF3
CTCFL
ZAP70
MYLK-AS1
TSC22D1-AS1
OGFR
RAC2
RAC3
SBDS
CPLX2
AP2A1
AP2A2
PBX2
NSUN4
TUBG1
FAM71F2
TARS
TIMM44
TUFM
RAD9A
C1QTNF1-AS1
MAMSTR
ERGIC1
MIR3165
MIR3167
CLU
B3GAT2
FAM66D
FAM66B
FAM66C
CALM2
LOC100130075
GSDMA
PLK1
TIPRL
C19ORF12
FBXL14
ZNF720
OIP5
CLCN3
CLCN2
CLCN5
POC1B-GALNT4
BRD8
BRD7
BRD2
DNAJA2
PTPN18
DNAJA4
PTPN11
GALR3
C7ORF43
MAGEL2
C7ORF49
DMD
MRPL20
MRPL23
SDK1
GAB4
STX16-NPEPL1
GAB2
GAB3
GAB1
HABP4
SNORA81
SNORA84
NDRG4
ZSCAN2
SRSF4
CHD1L
SRSF3
MSMP
LOC100131655
MZB1
SRSF9
SRSF8
RNF135
DNAJB14
RNF139
GID4
CISD3
LOC339593
MAP3K4
FOXS1
VILL
ZNF581
ZNF580
ZNF582
TIPARP
ZNF584
ZNF589
SARNP
PSD
CAMKK2
HAPLN3
MYO1H
MYO1G
MYO1F
MYO1D
MYO1C
MYO1B
RPL36AL
RAET1G
CHMP7
CHMP6
CHMP5
DENND6A
LOC100652758
PGBD2
CTPS1
ZNF674-AS1
HOXA13
PPAPDC1B
LY6G6F
HOXA10
KRTAP19-5
FAM160B1
KRTAP19-8
ATAT1
LOC100506469
NEMF
SRF
ZNF322
FAM214B
SRI
ZNF329
FER1L6-AS1
SRM
LGALS9
LGALS3
LGALS1
LGALS7
TDG
NMB
MYO19
AVPI1
ASAP2
MYO10
OCRL
PLAUR
XIST
HILPDA
LOXHD1
LRRC25
LRRC24
KIAA1522
MPDU1
KIAA1033
LOX
LPGAT1
GCNT1
OR14I1
DIO2-AS1
LPCAT4
LPCAT3
PIGC
PIGF
PIGH
PIGL
PIGN
PIGO
PIGP
PIGS
PIGU
WRAP53
PIGW
PIGY
PIGZ
TMEM72-AS1
TAGLN
CCDC178
CSNK1G2
ANKLE2
SRRM1
CCDC171
SRRM3
CCDC173
CCDC175
CCDC177
PDK2
SEC61A2
ALPL
PTGS2
PTGS1
TM2D3
LOC284080
MIR193B
ZFAND4
MYO5B
HAS2-AS1
ADCK1
SLC39A13
SLC39A10
MIR4514
SLC39A14
SCN2B
CEP120
NTRK1
NTRK2
NTRK3
ARHGAP23
ARHGAP22
DNAJC15
ARHGAP27
ARHGAP26
ARHGAP25
PIN4P1
C21ORF49
HHAT
DDIT4
MTX1
LOC284889
RBFA
COL19A1
NKRF
SMAD2
MYSM1
ATG2A
GPR3
BMP6
BMP2
BMP1
SWT1
GOLGA8A
GOLGA8B
C14ORF93
CT45A1
RASSF3
RASSF2
RASSF5
RASSF4
RASSF7
CT45A6
FTCDNL1
VMO1
DBIL5P
SPRY2
RSAD1
NFS1
CHD2
CHD4
CHD7
MRP63
MIR143
MIR142
MIR141
MIR140
MIR145
NPC2
NPC1
GATA3-AS1
LINC00324
LINC00327
TTC5
IL4R
TTC3
PIKFYVE
DYNC1LI2
ELP6
CHDH
EFHC1
ELP5
PRDM15
ABCG4
PRDM13
MPO
HIST1H3A
SGSM3
MPZ
MIR1229
KDM1A
KDM1B
SLC36A4
FLJ42102
PRKCQ
SRGAP2D
KRTAP5-10
KRTAP5-11
HIST1H3I
BTG2
AKR1B15
SRD5A3
C10ORF85
FAM49B
ZFP36L1
ZFP36L2
GGA1
GGA3
GGA2
FHOD1
FHOD3
PKD1
GJC3
GJC1
PRKACA
PSMB9
PRKACB
PSMB7
SPRYD4
PSMB4
NCALD
LMBR1L
TMA7
TALDO1
SPRYD7
CORO6
SNORD20
TCEB3B
KCNK9
KCNK4
KCNK5
TRAT1
CRY1
MLH1
GLTP
VPS13D
ACOT13
VPS13A
SH3KBP1
VPS13C
LRP5L
MIR4724
BEX4
CRYZ
SCAF11
MIR4728
CRYM
TMEM163
FOXN2
FOXN3
PMVK
GRIN2B
GRIN2C
GRIN2A
KLHDC8B
KLHDC8A
NOL9
NOL8
TAP1
TAP2
MFGE8
SBF1
SBF2
CDC73
BRWD1-IT2
C15ORF39
LMBRD1
DAZL
BCAT2
AAED1
AKAP4
ZBTB32
DBNL
AKAP1
EIF2D
DNAH10
PSTK
PHPT1
NFU1
LOC283194
LOC730183
ODF1
FLJ31356
MIR3189
MIR3188
MIR3185
PEG10
TMEM132B
F12
LTC4S
H3F3B
H3F3A
HSD17B10
CCL27
ALPK3
MAU2
TRIOBP
UCK1
UCK2
TP53I3
CUX1
CUX2
BRF2
CYSTM1
SGTA
FSIP2
FSIP1
CSNK1A1
MB
DNAJC4
GLYATL1
C9ORF41
RRP12
PTPRVP
GOSR1
C9ORF43
NRN1
MAP3K6
C7ORF55-LUC7L2
SNORA68
SNORA69
SNORA64
SNORA60
SNORA61
SNORA62
SNORA63
LRIF1
TRIM45
PHAX
ATOH7
ACAT1
MLK7-AS1
RNF152
CD200R1
LIMD1
ATOH8
CTF1
TBPL2
PET112
LDLR
IFITM4P
ZPBP
SLC17A9
TPCN2
RAB33B
SLC17A5
ZFYVE28
UBFD1
CDK5RAP3
AP5B1
CCDC144B
CHMP4A
CHMP4C
BAD
CTSK
PRKCDBP
COBLL1
SLC37A2
SLC37A3
GFI1B
PMPCB
SLC37A4
MIR548AV
LOC100652739
MIR548AR
TMEM255B
TMEM255A
ST5
NEO1
NOS1AP
STH
KRT8P41
P2RY8
FAM216A
P2RY2
MMP26
P2RY4
HOXB13
TFG
RND2
RND3
CTNNBIP1
SESTD1
LOC646903
LRRC41
LRRC42
LRRC45
LRRC46
LRRC49
FGFR4
B3GNT7
FNDC8
FNDC9
TSFM
FNDC5
FNDC7
B3GNT8
B3GNT9
ADRA2B
PWWP2B
TEX22
GINM1
DAAM1
HLA-DRB6
PSRC1
CCDC153
CCDC150
CCDC151
CWC27
CCDC157
SGK494
YIF1A
CCDC159
WRAP73
CDCA8
SYT8
SOCS2-AS1
LRRC4C
SYT7
MYCNOS
LOC653486
LOC285847
KISS1R
FUBP1
CEP104
FLJ16779
YJEFN3
NBL1
GNAI3
CCZ1B
ANGPT1
TEX21P
OXT
C20ORF112
MANSC1
LOC100289187
ICMT
MIR1913
MIR1915
ATP6V0A1
TBC1D1
GPR97
ATM
MIR617
SMPD4
MIR615
MIR614
HAAO
MIR611
SMPD2
PDE11A
RPL36A-HNRNPH2
ITGBL1
AAMP
HYPK
TTC24
TTC25
TTC27
TTC22
PATL1
IL6R
ENO1
SYCP2
NPAT
TAOK3
CNOT6L
LLGL2
ACOX2
SLC22A11
NSMCE1
CFD
PTK2
PTK6
PRKAA1
GAL3ST1
GAL3ST3
ODC1
SCARA5
ATG16L1
ATG16L2
EOMES
ARHGDIA
NANP
USH1G
MATN1
SPECC1L-ADORA2A
MATN3
MATN2
MATN4
ENDOG
PDSS2
CES3
EBF4
KBTBD13
EBF2
HBA1
LMNA
FFAR1
BDH2
MDP1
BDH1
DDX23
DDX21
DDX20
DDX27
C1ORF95
RPL32P3
LOC100505695
FLVCR2
FKBP10
RAB3IP
TBX21
RAET1K
FAM3C
FBXO16
FBXO17
SNORD43
BCLAF1
PARD6A
MARCKS
GDPGP1
MIR4740
MIR4741
MIR4743
CCDC73
PEX26
CCDC71
CGRRF1
TMEM109
TMEM108
HIST3H2BB
SNORD4B
SNORD4A
FOXH1
TMEM104
GHITM
SMPDL3A
C17ORF82
CSHL1
C17ORF85
ZCWPW1
FKBP1A
SPEG
CXORF58
LOC100506639
PAIP1
TIMM8B
PDE4DIP
NT5C
LOC100288911
C15ORF57
NKAIN4
C15ORF53
C15ORF52
MAP1A
PDCL3
LBX2
UNC5C
VGF
UNC5A
LINC00592
MAP1S
FRMD8
CCP110
FRMD5
FRMD6
FRMD1
PKNOX2
FRMD3
GNAQ
GNAS
ANKRD19P
PTCD2
LBX2-AS1
ZHX1-C8ORF76
AGFG1
DPF2
DPF1
ASNA1
CLPX
CRYGS
RPL18A
FST
CEND1
KRT8
DACT1
DACT3
VPS45
RRNAD1
BCAP29
TMCC2
TMCC3
SDR42E1
NMNAT2
NMNAT1
TAS2R38
RPL36A
EPB41L5
LOC100506124
ACSS2
VPS4A
SLC43A2
C17ORF59
TAGAP
WNT3
WNT1
SZRD1
LRRN3
C1ORF216
WNT4
CNTNAP5
MOGS
DCAF16
SNORA47
SNORA44
SNORA43
SNORA41
SPDYE4
GPRIN1
INSR
HIST2H2BE
SPTBN4
SPTBN1
ZNF814
VEPH1
KLF11
KLF10
KLF16
TFAP2C
TFAP2B
TFAP2E
KRTDAP
GBE1
PCNA
ZBTB7A
SLC44A5
ZBTB7B
MSI1
MIR26B
PCNP
UBE2R2
PCNX
CD99P1
C14ORF119
FAM149A
DNPH1
TENC1
NDUFS1
ISY1-RAB43
C1R
COQ7
COQ6
LOC441009
ILF3
ILF2
FAM198B
ZRANB2
BHLHE22
FAM132A
PCDHGB3
PCDHGB1
PCDHGB7
PCDHGB6
PCDHGB5
PCDHGB4
LSM11
RREB1
DENND2C
TPX2
DENND2D
PPT2
INPP4B
INPP4A
MICAL1
MICAL3
PHC1
GPR107
GPR108
MFAP3L
C16ORF86
C21ORF2
PIANP
STK4-AS1
EMC10
LOC654841
ZNF416
TRNP1
H2AFV
H2AFX
LOC100216545
RNF7
H2AFJ
NCAPG2
MIR5680
MIR5689
PPP1R26
CLTA
CLTB
LRRC61
ZEB2-AS1
ADRBK2
DPEP3
RRAGB
TEX40
LOC653712
MSANTD3-TMEFF1
RCC2
USP27X
PCOLCE
ISCA1
FAS-AS1
LMX1B
CD300A
SIK2
KCP
PRKRIR
BAIAP3
ACTR5
XPNPEP3
FOXP2
WBSCR27
GGT5
IL10RA
CNR1
GBX1
CNR2
MYRIP
POLDIP3
GP1BA
MIR3684
GTDC1
LOC606724
ACTN1
SAA2
DUS3L
C22ORF15
GSTA3
IDUA
YTHDF3
ZNF593
SPERT
LINC00102
PITPNM1
NKX3-2
CDIPT-AS1
CPED1
ADAM12
MIR675
ADAM15
ADAM17
CEBPA-AS1
LOC730227
CPNE8
CPNE3
CPNE2
CPNE7
LOC100506328
PYCARD
TTC40
DNMT3B
DNMT3A
U2AF1L4
GDE1
SNRPC
SNRPF
SNRPE
MAST1
GPR62
ZDHHC14
ZDHHC16
ZDHHC13
PRKAG1
PRKAG2
ZDHHC18
DUSP28
HIPK2
IFT27
HIPK4
DUSP22
DUSP23
ESPL1
NAPB
NAPA
YAF2
SP140L
LARP7
EXOC6
RPSAP9
DDX49
DDX41
DDX47
DDX46
LOC63930
ATMIN
ELAVL4
IGF2
LGR6
ELAVL1
ELAVL3
CDKN1C
LSM14B
UBE2D4
LOC285419
SNORD60
SNORD68
APOE
APOB
APOO
FAM104B
NFIL3
CCDC51
TMEM127
FRAS1
TMEM123
CCDC58
CCDC59
MIR4761
MIR4767
PAXIP1
NPHP3-ACAD11
NUFIP2
VPRBP
RPL13AP5
C17ORF64
C17ORF67
TMEM74B
LOC654433
SLC35B1
SLC35B2
SLC35B4
CYP46A1
MBOAT1
MBOAT7
SPSB3
SPSB2
SPSB1
HINT1
HINT2
HINT3
SLC25A51
BPGM
UNC79
CDC34
CDC37
S100A9
ZFX-AS1
FICD
BRWD3
S100A6
S100A1
S100A2
LONRF1
BIRC2
APBA1
APBA3
C1ORF174
PGLS
DENND6B
MORC4
DKK2
ANKRD17
RS1
C8ORF58
C8ORF59
VPS25
ATP13A1
ATP13A3
FAM60A
RAI1
SKA3
GRID2IP
PCDH20
MEF2D
ADAT1
PLEKHO2
TTBK1
E2F5
E2F3
E2F2
E2F1
C1ORF234
C1ORF233
ACBD3
ACBD7
ACBD6
ACBD5
ACBD4
PPP1R13L
EEF2
LOC100996455
SNORA24
TUSC2
SNORA28
RPGR
FLJ46300
HYLS1
MIR26A1
LOC100128239
TIGIT
IZUMO4
LOC100128233
WNT10A
WNT10B
FAM168A
MIR147B
IFITM2
HPCAL1
IFITM5
TMC8
LIPK
LIPJ
DFFB
REV3L
SEC24B
RNF19A
MIR425
MIR153-1
MRPL42
IPP
MRPL46
HGFAC
MRPL49
RILP
ZNF691
ZNF692
ZNF697
ARFGAP2
LAMB3
ATP7A
NEK6
NEK7
NEK5
BMF
NEK1
U2AF1
U2AF2
NEK8
GPR162
GPR160
LOC100130417
DHPS
ZZZ3
COQ10B
MIR936
MIR937
SHB
CCDC6
CCDC7
SHF
SHH
DYNC2H1
LASP1
MGA
MTHFD2
TGM5
PITPNA-AS1
NUDCD2
NUDCD3
NUDCD1
ADSS
C10ORF120
IFI27L2
EID2B
SAMD4A
ADSL
SAMD4B
MPLKIP
GAS2L1
AZI2
ZNF341
ZNF346
LOC100287010
ZNF438
LOC100505978
RALGDS
NUDT10
DLL3
DLL4
NUDT17
NUTM1
NUDT15
FRMD6-AS1
ZW10
NUDT19
STX8
KEL
IFI6
RTCB
STX3
ACTL9
ACTL8
LOC285626
C3ORF58
RPS3A
CPN1
KIAA0232
LGI4
HSD3B7
ECE2
NBPF18P
CASQ1
CASQ2
LOC100506776
OC90
EVC2
USP2-AS1
SOX18
PHYKPL
OR5H6
CDC42EP2
CDC42EP1
CDC42EP4
TCP11
LAMTOR5
TBKBP1
AHCY
ABI2
ABI1
NKTR
PITPNC1
KRT39
ACADVL
HOXD-AS2
NCR3LG1
KRT36
LOC148413
CHN2
AOC2
IL27
IL26
LINC00884
CAV1
LOC728431
CLINT1
BRCA1
C2ORF27B
OR4N5
LOC389023
ACTL10
ARIH2OS
ACOT7
ACOT4
ACOT2
ACOT1
ADCY4
RBBP8
ADCY2
ADCY3
KIF24
KIF27
ADCY8
RBBP6
RBBP5
KIF22
JKAMP
RAB44
MIR3155B
RAB43
MIR3155A
SOX2-OT
FAM208B
LY6G5C
HOXB-AS3
HOXB-AS1
PITPNA
HOXB-AS5
MEIS3
MEIS2
NARR
C20ORF96
TFR2
CRYBG3
MIER1
RALGPS1
NEBL-AS1
PAPD7
DDX60
YTHDF3-AS1
IL13RA2
LMNB1
CAAP1
MRPS27
LOC100131138
PPP2R5E
MIR521-1
CCDC88B
LCMT1
RXFP2
YY1
SNORD87
SVIL
NPHP3-AS1
NDUFB10
KCNA2
KCNA1
MIR3158-1
OPTN
JMJD6
BHMT
JMJD4
ZHX2
JMJD8
ZHX1
MIR3158-2
CCDC39
ACACB
SLFN14
FOXD2
FOXD3
FOXD1
PLA2G2A
APPL2
LYN
C17ORF47
GOT1
TFAP4
CAPN15
C17ORF49
COX7B
HIBCH
SARS2
NECAP1
HS3ST1
IL1RAPL2
HYI
NS3BP
GUSBP5
GUSBP4
GUSBP1
GUSBP2
THUMPD1
LHPP
MLLT1
MLLT3
PHOSPHO2
PHOSPHO1
SYNJ2
ZNHIT3
ZNHIT2
ZNHIT6
OSR1
OSR2
MRGPRG
GTPBP4
TTC39A
BPNT1
PCDHA4
PCDHA5
CRIP1
ABHD14A-ACY1
EPM2AIP1
BCL6
BCL2
BLID
CDX1
PLK3
PLK2
LRFN2
LYRM4
LYRM9
IP6K3
TTYH1
TTYH2
GPT
GABRR3
CCIN
SERPINB9
CSNK1G3
SERPINB1
ANKK1
SERPINB2
PCGF1
FAM76B
FAM76A
PCGF2
PCGF5
TAF12
MAGED1
MIR3913-1
ATP8B3
ATP8B2
EXD3
EXD1
ATP8B4
STC1
STC2
LINC00853
ROBO2
GAS2
CCDC87
LINC00851
DEK
SLC25A5-AS1
KLHDC9
KLHDC4
KLHDC3
MIR222
MIR223
MIR221
DDX5
DHRS4-AS1
HDDC3
ZBTB39
ZNF252P-AS1
HTR2A
TMEM9B
NEUROG2
ZBTB33
GBA3
ZBTB34
KLHL36
DKFZP686I15217
KLHL30
MDK
TMEM92
AGAP11
EPHA1-AS1
TMEM97
TMEM95
KIAA0895
TRIM46
TRIM47
GBAS
TRIM41
PEX1
VCP
TBPL1
PEX2
PEX5
PEX7
REG4
ESAM
LOC100505532
ERMN
ACE
ACD
ATP5S
FAM222A-AS1
RINL
ATP5I
ME3
B3GALNT2
GNAI2
C11ORF45
ATP5D
GPR144
KATNBL1
GPR142
MPZL1
AURKAIP1
HLA-L
AFMID
HLA-C
SFMBT2
SLC7A7
CITED2
CITED4
DAGLA
PFDN2
PFDN5
PFDN4
PHF21A
TOP1MT
POMC
ACHE
SLC7A1
WSCD1
CSNK1A1L
RIN1
GGH
MET
WWOX
RPS12
RPS11
RPS17
RPS16
RPS15
RPS14
RPS19
DDOST
FOXD2-AS1
LOC100507003
CEP135
PUSL1
SRCIN1
LOC339666
CRABP2
SLC9A3R2
SLC9A3R1
ZNF417
LOC401463
TSSC4
HILS1
TSSC1
RBPMS-AS1
RRAGA
GLIPR1
MAZ
TLR3
SSSCA1
GGT1
GGT7
MCOLN2
HM13
ACTN3
PTPRU
PTPRT
PTPRS
TINF2
CMKLR1
EZR
MON1A
PTPRG
PTPRF
PTPRE
PTPRD
PAGR1
PTPRA
HAUS7
PVRIG
PTPRM
DTWD2
PTPRJ
PTPRH
PHYHIPL
CPE
CPZ
SAA2-SAA4
MIR4260
GAPVD1
DYNLL2
RTN4R
DMPK
PRSS35
CCDC101
ABLIM3
MIR3130-2
OCSTAMP
GPR156
LMTK2
LINC00634
DLX1
LOC284009
RMRP
HMGN3
HMGN2
RAB6A
CRIPT
IFIT1
MIR3064
ISG15
TRIM13
MAP1LC3A
MAP1LC3C
MAP1LC3B
GGTLC1
KRTAP5-AS1
GDI2
ARL5C
CBY3
FAM89B
ERLIN2
SPDL1
SPG20
GABRQ
SLC26A2
APITD1
KRT16
KRT12
WDR33
CAHM
IL15RA
WDR38
CRIP3
KRT18
ABHD17C
GIGYF1
TLE3
PAG1
TLE1
FGF8
FAM206A
TLE4
LINC00857
LINC00852
HGSNAT
NUDT16L1
ZFP69B
CDC6
CDC7
SERF2
LOC254896
PCDHB10
CMSS1
TM9SF2
NAT9
MIR129-1
NAT1
MIR129-2
NAT6
TMEM178B
C5ORF56
C5ORF55
C5ORF52
FAIM3
MEPCE
SDC1
CCBL1
KCNC4
SDC3
KCNC1
COX5B
TMEM258
TMEM253
TMEM251
TMIE
KIAA2022
C1ORF86
NGFR
CPSF1
MUM1L1
APOBR
ZFP91-CNTF
SIPA1L3
TTLL4
LTBP4
TTLL1
LTBP2
TTLL3
SUFU
APC2
SLC35F1
LRWD1
SLC35F2
MBD5
CMTM8
MBD1
MBD3
MBD2
CMTM3
SLC29A4
FAM126A
FAM126B
CMTM5
TSPAN18
COL11A1
MPC1
TSPAN12
TSPAN14
TSPAN15
TSPAN16
TSPAN17
REXO1
HEPACAM2
REXO2
FAM13A
REXO4
SLC25A19
SLC25A18
SLC25A17
KIAA1429
SLC25A10
EAF1
NDUFA10
CCDC11
SNAR-B1
RBPJL
MIR3909
MIR3908
MIR3907
SCGB1C1
RYBP
ZNF644
ZNF280C
ZNF280B
VIM
RBM48
CXORF38
MMAA
CXORF31
GNG8
ALG8
ALG9
GTPBP10
ALG3
FUZ
ALG5
TTLL6
PDXP
FUK
ARIH2
KIAA1324L
MIR4677
C4ORF19
MIR4672
CCNE2
MIR4678
RAB11A
FIG4
GCC1
CLDN1
CLDN2
CLDN6
RASGEF1C
RASGEF1B
TTC13
LGALS7B
SMYD5
RTN2
SERPIND1
IRF2
IRF1
IRF7
IRF5
IRF9
IRF8
FAM78A
NADKD1
CLUL1
SNX29
SNX22
LINC00282
SNX20
SPATA5L1
RUNDC1
GPER
ONECUT2
ONECUT1
LRRC2-AS1
PLA2G4C
ZBTB11
ZBTB10
MIR759
MIR205
MRPL22
MIR202
TMEM150A
LINC00466
LINC00462
LINC00461
LYSMD3
LYSMD2
KLHL12
LYSMD4
KLHL18
DAB2IP
MIR100HG
TRIM69
UNG
TRIM61
UNK
TRIM65
OMP
CNBD1
NRF1
NPTX1
LCAT
LRRC8A
IER3
ZNF398
SNHG17
SNHG16
SNHG11
BIK
ARAP1
SNHG12
LOC100130987
HEMK1
PPM1F
MIR642B
MIR642A
THEM4
CEACAM18
HMHA1
CEACAM16
CIDEB
CYB561D2
PHYH
PHGR1
MEAF6
AZIN1
LOC100505518
EGR3
TCTEX1D2
MCU
ZNF652
PPP1R42
TRMT112
FGFRL1
HSF2
HSF5
HSF4
CRLF1
NISCH
PRPF4B
UNC5B-AS1
N4BP2L2
RAPGEF1
RLN3
ZNF384
ZNF383
C1RL
MIR1298
PARK7
RORC
RORA
MST1P2
ZNF473
DMTF1
LOC100216479
DYNLL1-AS1
MDM1
MDM2
ROR2
ROR1
SNRPD2
SNRPD1
SFI1
LOC100132352
LOC100132356
KPNA6
KPNA3
MIR5193
EDAR
ARAF
RBM26-AS1
PSG10P
IFT43
IFT46
UNC119B
NOP14-AS1
FRS3
FRS2
MIR92A1
TNFRSF14
CRK
CRH
SLC25A15
TNFRSF18
TNFRSF19
SNORA80B
B4GALT1
B4GALT3
B4GALT2
B4GALT4
B4GALT6
FCN3
ROMO1
DHRS13
TRRAP
C9ORF117
C9ORF116
CR2
CR1
FAM174B
LOC284023
POLR2J4
SOGA3
SOGA1
POLR2J3
CAPS2
GCFC2
EHMT1
ADIPOR1
PTPN7
HPRT1
MARK4
C20ORF197
MARK2
PRPH2
MNF1
CD63
TPD52L2
TPD52L1
EFCAB11
EFCAB13
ISOC1
ACTR3C
SLIT2-IT1
WDR16
WDR19
WDR18
LMF2
JHDM1D
ZMYND10
ZMYND11
BCL9L
C10ORF25
AMBP
MIR101-1
WNT2B
PKN1
PKN3
PKN2
HSPB9
INO80D
LOC100499194
C1ORF106
C1ORF109
TEX261
MIR564
MIR567
LOC100630923
KCNE2
KCNE1
ERBB2IP
[truncated: 6,665 more rows]
