# Supplementary material for: Identifying Network Perturbation in Cancer
Source: PLoS Comput Biol. 2016 May 4;12(5):e1004888. doi: 10.1371/journal.pcbi.1004888 (PMC4856318; doi:10.1371/journal.pcbi.1004888)
Supplement: S1 File — (ZIP) [file pcbi.1004888.s001.zip › files/tf_data/GM12878_5k/E2F4.csv]

UBE2Q1
HIST1H4B
HIST1H4A
KHSRP
HIST1H4G
FHIT
HIST1H4E
FTSJ2
HIST1H4I
HSPA8
AGA
NELFE
MZT2A
MZT2B
PDCD10
AGK
ZIK1
SQLE
NCBP1
C1ORF112
KIAA0907
ZNF878
CBX3
DERL1
LOC100130476
COPRS
GPR183
PIK3CD
FIG4
SLC25A6
PTPLB
ZC3H10
RNF115
DRAP1
MEI1
TMEM57
TMEM53
C2CD3
DHX9
DIMT1
OSGEP
TCOF1
JRKL
ZNF41
NUP98
XPC
SP1
MUC1
SP4
CEP89
OPA1
CEP85
JMJD1C-AS1
TRAPPC9
ZNF675
SAPCD2
MYL12A
PARP16
WHSC1
TRAPPC3
TRAPPC2
ERI2
RNASEH2B-AS1
ZNF678
ANP32E
ANP32B
NSL1
UGCG
ATP2A1
ATP2A3
HACL1
ITGA7
MFSD11
MGST3
DENND4A
GTF3C5
PREB
DUSP22
UFSP2
XPO1
SCARNA13
XPO5
XPO4
DGAT1
ZNF37BP
IL7
TTK
FBXL13
ZFAS1
LSR
CYP27B1
TMEM260
FBXL19
CNOT10
ASB16-AS1
TPRN
FAM212B
FAM212A
ANAPC1
GART
ZEB1
GARS
KCNH4
PPID
RPS6KA5
ATAD5
PSMD14
PSMD11
PSMD13
ATAD2
SNORD45C
SNORD45B
SNORD45A
SERBP1
DNAAF2
HPRT1
SSMEM1
ZNF701
METTL2B
GANAB
SESN1
NUP133
SMAD4
SMAD5
VAPB
VAPA
ALMS1
MUS81
NDUFAF7
FOXM1
NPHP4
LOC100506714
CTH
NUSAP1
C16ORF62
ARF6
MIR3191
DNALI1
CRBN
PRADC1
SNORD18A
SNORD18C
SNORD18B
TCEA1
LYN
C4ORF47
C4ORF46
CHTF18
ZC3H18
HSPBAP1
SMCR8
RAB11FIP5
CCDC117
MIR19B1
DCAKD
CCDC111
METTL20
METTL25
CDC45
SMEK1
MIR3939
LOC100289019
AGGF1
IFIH1
IPO11
IPO13
HMGB3
HMGB2
HMGB1
ZNF45
RAB2A
SRBD1
CHAF1A
CHAF1B
SNORA38
BIN3
FRG1
NFX1
RHEBL1
C2CD5
IFT80
MIR4530
RDH5
KIF4A
MIR4734
CDCA2
CDCA3
CDCA7
CDCA4
CDCA5
FIP1L1
CDCA8
MIR4736
SP2
MCM10
MND1
NUP93
NOLC1
UBL7-AS1
ABCB8
ZNF644
DNA2
FGFR1OP
MIR762
VMA21
THAP1
ZNF44
EIF4E2
THAP5
THAP7
RAB28
THAP9
ANKFY1
MIR3153
CYB5A
CYB5B
FAR1
ACTR1B
PNN
MLF1IP
SPG11
EWSR1
ZNF724P
WDR76
TRIM11
CD74
QTRTD1
AHCTF1
PPP2R3B
PPP2R3C
SPRED2
MIR492
RCBTB2
MIR497
ARL2BP
PRPF4
ASTL
PLEKHH3
ATP5SL
C7ORF55
FAM160A2
CNPY4
CNPY3
RFC4
LLPH
HDGF
ZMPSTE24
MRPL37
MRPL34
MRPL35
MRPL32
MRPL33
RPS6KB1
RFFL
MRPL38
SHOX2
ARRDC2
THOC2
FKBP2
FAM120AOS
PDE8A
TIGD1
WDTC1
RFX1
RFX2
RFX3
IER5L
CDON
IBA57
MIR940
PAK4
TIGD5
ABCE1
STRADA
UQCRC1
RECQL5
RECQL4
COPS8
GTSE1
RCCD1
RETSAT
MSL2
ZNF57
COPS3
KHDRBS1
NUP85
GGCT
YTHDF3
YTHDF2
YTHDF1
LOC115110
ZNF595
ZNF598
ERI1
MNX1
PARPBP
NDC80
RGMB-AS1
TKT
PIEZO2
FDFT1
FAM135A
NUDT8
DPYSL2
TCF3
NUDT1
NUDT2
NUDT6
TK2
TK1
ICT1
CKLF
LARS
GPR113
ARL2-SNX15
COX18
BTD
MEF2A
TOP3A
COX10
TP53BP1
GAS5
COX15
COX17
NUTF2
TSN
ZNF335
HIST1H4C
KIAA1468
TEX14
EIF2B4
AIDA
TEX10
EIF2B1
CATSPERD
MAGT1
C2ORF53
C12ORF75
RASAL2-AS1
IFT140
CATSPERG
NUP62
C6ORF203
ALCAM
TPM3
IFI16
PRPF40A
UTP15
GPSM2
FLJ37035
AAMP
CLIC4
ETFB
NLGN2
CLIC1
SMNDC1
KIAA0020
NCAPH2
YKT6
UBE2D3
HNRNPAB
C16ORF59
TMEM143
GPSM3
MIR4707
ATXN2L
NDOR1
GTF3C2
PPAN
RTKN2
YOD1
TCP1
PPAT
ZNF33B
DIDO1
ZNF33A
HLA-DPA1
FAM117B
TTC23
XAB2
MAD2L1
FAM111B
ST6GAL1
PCBD2
DCXR
TCEB1
PRDX2
CEP57L1
AP3S2
NFYA
AP3S1
MYBL1
PITX3
SMARCA2
MYBL2
ZNF3
TIPIN
SGK196
MYLK-AS1
EBP
CCT6A
EPM2AIP1
APOF
CDC5L
RAC2
OSTC
U2SURP
LOC100129518
AP2A1
PBX4
IL6R
ASTE1
PBX3
TJAP1
DPH3
MYH7B
SLC16A1
FLYWCH1
SMG7-AS1
RNF34
CEP135
TUBG1
RAD51L3-RFFL
BCKDHB
DCAF6
BOLA3-AS1
MTOR
PTCH1
C21ORF58
PAGR1
MSH5-SAPCD1
RAD9B
RAD9A
ERGIC2
KHDC1
TXNDC9
ZNF321P
RBM4B
HECTD1
POLR3C
POLR3K
MIR15B
MTBP
GPS2
JOSD2
DCK
LOC100130075
DNMT1
GSDMD
NDC1
FAM46C
TAF4B
INIP
CYP51A1
WDR62
GLO1
ATP6V0D1
CUL3
OIP5
SLC25A3
TRIM26
TONSL
CREB3
R3HDM1
TRIM23
INO80B-WBP1
PNKD
BRD8
BRD9
GNPAT
BRD2
CARHSP1
KAT8
CCDC28B
RBM42
ORMDL2
RBM45
ORMDL1
KIF5B
MIR150
KAT5
KAT7
CCDC28A
LYAR
TTC12
HNF1A-AS1
MRPL24
MRPL27
SLBP
MRPL21
PNRC2
GBA
DNAJC25
DNAJC24
GAPDH
C11ORF24
SLC31A1
SNORA81
CDC27
SNORA84
ACN9
C1ORF131
ARHGAP5
ICOSLG
HSPE1-MOB4
SUCO
AEN
SRSF4
SRSF7
THEM4
SRSF1
PPM1B
ABCF1
SRSF2
MZB1
PPM1K
ZFP36
USP42
TMEM79
DNAJB11
PPP6C
CANX
DNAJB14
TMEM70
LENG1
CHEK2
CHEK1
CISD2
CISD3
CISD1
CLNS1A
UMPS
FADD
GID8
TMEM128
PAX6
TIPARP
RPUSD1
ZNF587
PTPN3
PTPN2
ZFAT
AMIGO3
GINS2
SLC39A8
GINS1
GINS4
SLC3A2
ACAD9
AHCYL2
NEU1
ANAPC15
SPAG1
AGBL5
MTRF1L
ARHGAP5-AS1
ANAPC10
ALG10B
RPS3
VTRNA2-1
CHMP3
RPS9
ZNF503-AS2
WDR11-AS1
CNTD2
CTPS1
UTP11L
PSMA2
PSMA3
TMEM203
PSMA6
TMEM205
PSMA5
TMEM208
C2
ZNF107
VPRBP
ZNF101
ZNF100
FBXO45
HMGCS1
ZNF326
SRF
FBXO43
FBXO42
MIR449A
SRI
FBXO48
SH3BP5L
GUCD1
EXPH5
MIR5001
MYC
SNORD16
NUP50
SNORD10
AKIRIN2
RPSA
NUP54
EIF2AK3
TDG
SNORD19
TAPBP
AGPAT6
AGPAT5
RPRD1B
AGPAT1
RNASEH2A
C5ORF54
CSNK2B
TMPO
C11ORF68
ZBTB25
PEX19
MIR4738
KIAA1524
TOP1
MPDU1
PSMD12
PEX14
LRRC29
LRRC28
EIF1B
MANBAL
NAP1L1
RPL27
RPL26
NAP1L4
FRAT2
RPL23
TGOLN2
RGS5
LPCAT3
PRRC2A
MIR195
PIGA
PIGC
PIGG
LOC642846
PIGK
ZNF891
PIGN
TMEM194A
TMEM194B
ILKAP
WRAP53
PIGX
KIAA1143
SNHG10
ANKLE1
LOC100126784
RAD54B
SRRM1
CCDC171
LOC100133445
ABHD8
C2ORF81
RDH10
LNPEP
WBP2
WBP1
NAB2
DEDD2
VEZT
FAM178A
TM2D2
ADCK5
EPB41L4A-AS1
TBX6
METTL2A
SRP9
CMC1
ZFAND3
PLIN5
CDK2AP2
CEP128
MIR4513
MIR4515
HSPD1
CEP120
EIF1AX
GOLGA5
RSBN1
EIF1AD
NET1
ABCB7
C21ORF49
ABCB6
NKIRAS2
LOC284889
CCR10
MRPS2
MED18
LOC100289361
CEBPZ
TOB1-AS1
C3ORF38
UBR7
PA2G4
NUCB2
SOCS4
NKIRAS1
WDR54
WDR53
SRPR
PCNA-AS1
MBTPS1
MAF1
EEF1D
ADAM9
CCNF
TERF1
CHTF8
EEF1G
NDUFAF1
CYTIP
CCNJ
TRIM39
TRIM38
TRIM33
RPL7
RPL4
TRIM37
TMEM120A
RAB5A
USHBP1
FEN1
HCST
DBIL5P
CCHCR1
THAP10
SWT1
NEK11
RSAD1
FAM200B
ATP5C1
MRP63
PLEKHJ1
MIR141
MIR636
ABHD10
MIR632
LOC100507373
NPC1
SKIV2L
LSM5
HINT3
TROAP
MRPL13
MRPL15
MRPL17
MRPL18
CDC25B
CDC25A
RNF44
C11ORF31
C11ORF30
RNF41
RNF40
ZNF823
DCUN1D2
DCUN1D3
C1ORF148
DCUN1D5
POLR2B
POLR2M
POLR2L
EFHC1
LINC00921
POLR2I
ELP5
PBK
RMDN2-AS1
USP51
GTF3A
ERCC6L2
METTL21D
CHKB-AS1
ASCC2
ARHGAP4
AIFM1
ZNF137P
RNF122
DDA1
HIST1H3G
KDM1A
GRPEL2
SMC2
PUM1
SMC5
FAM120A
CKS1B
MAPK14
FAM217B
PAXBP1
RBM14-RBM4
CKLF-CMTM1
ZNF628
FZD5
OGFOD2
ZNF624
HIST2H2AB
RASSF1
C10ORF88
GPN3
DHCR24
APAF1
RAP2B
HELLS
RAP2A
HIST1H1T
TMPO-AS1
DDX21
ZFP36L2
LOC100507250
PLCD3
HIST1H1D
HIST1H1E
ZNF518A
HIST1H1A
HIST1H1B
HIST1H1C
FHOD1
BRWD1
SOS1
MIR148A
TACC3
ZNF138
PIAS1
DDX12P
PSMB9
PSMB8
ZNF131
TMEM237
MRTO4
KIF20B
PSMB1
KIF20A
MKI67
TMA7
LPXN
ZNF317
TEX30
JUND
HIST1H2AM
HIST1H2AL
HIST1H2AI
HIST1H2AH
HIST1H2AK
HIST1H2AJ
HIST1H2AE
HIST1H2AD
HIST1H2AG
NOP16
RMI1
P2RX7
STX18-AS1
THAP11
SNORD25
SNORD27
SNORD26
HADHB
ESCO2
HADHA
SNORA16A
RPS19BP1
NUP43
SNORD2
ZNF551
ACOT13
VPS13A
VPS13C
SIN3A
TRAF2
PGRMC2
PPAN-P2RY11
KBTBD6
GTF2H3
AP4M1
TMEM160
LRRC57
FOXN4
LRRC59
FOXN2
PCDH1
PTGES2-AS1
PMVK
TCTN2
PIF1
GNA13
ATF5
ATF4
ATF7
ATF6
SDHD
ATF3
ATF2
TAP1
SMARCC1
ZCCHC17
BUB1B
SUMO1
TMCO3
TMCO6
ALG10
CCDC146
CCDC142
DROSHA
CCDC148
SMG5
MLLT10P1
SMG7
DLG2
BLOC1S3
DLG4
OARD1
BRWD1-IT2
SMG9
COMMD4
METTL18
LANCL1
LMBRD2
WEE1
HIST1H3F
LOC729852
METTL15
B3GALT4
MIR4784
ZMYM1
SLC38A1
SLC38A2
CAMK2D
OSBPL9
IFRD1
IFRD2
KIAA1715
OSBPL3
DEPDC1B
ATF7IP
UBE4B
SHFM1
AKAP7
TUBB4B
HCN3
LOC100506100
POLH
SNRNP25
STARD9
TAF1A
ZSCAN12
STARD6
STARD7
ARHGAP19
PHPT1
PTRHD1
MED10
ANO8
NFU1
LOC100132891
LOC730183
SIRT1
CELF1
C22ORF29
POLR1B
KRR1
POLR1E
MIR3188
GPR137C
FAM64A
STIP1
C14ORF1
CHKB
STRN
WDR46
BANF1
WDR48
CETN3
NAIF1
CDC25C
ANKS3
TNFRSF8
H3F3B
C5ORF34
MAPK1IP1L
TOMM7
SENP3
PPP1R7
TMEM170A
C5ORF30
TOMM5
ARPC5
CYSTM1
DCDC1
ING1
ING2
POC1A
CENPBD1
CSNK1A1
DNAJC7
MAGOHB
ERMP1
TTC33
TTC32
TTC31
WDFY2
POLR2A
STAM
ECHDC1
ZNF827
ACP1
ASH2L
SNIP1
C5ORF24
MAP3K7
ANKRD32
TOR3A
SNORA67
RGMB
SNORA61
SNORA62
SNORA63
NCOA2
ITPRIP
SPCS2
NCOA5
FLJ10038
TPRKB
TMEM18
SUCLG1
CIRBP-AS1
ACAT2
CISH
EEF1A1
DDB2
RAB11B-AS1
BSG
RIF1
CTF1
ZNF83
CEP44
CEP41
ZNF85
SS18
LDLR
IFITM4P
SLC27A5
HCRT
KIF11
HMX2
STARD3NL
AK9
ZFYVE20
TBCK
TPCN1
RAB33B
GEMIN2
AK2
ZFYVE28
LMO4
TBCB
TBCA
APOBEC3B
MIR19A
LOC100130348
HSPE1
PBRM1
CDK5RAP2
MMD
CDK5RAP1
MIR3652
ATPAF2
TTC7A
CCDC77
DHFR
NARG2
GEN1
FAM109B
MAZ
MIR1236
LARS2
ERAL1
EIF2S2
SLC37A2
DDX17
CDK19
TOB1
DDX10
DDX11
CDK13
TMEM55B
GZF1
KLF1
TMEM222
MTRNR2L2
PSMC3
TRA2B
N4BP2
PAN3-AS1
HEATR1
MDC1
KIF18A
ZNF300
FAM216A
TRIP10
BRMS1L
TRIP13
SEC61B
MEX3C
MGC2752
MIR4999
RPL15
AGO1
NUP35
SNORD30
SNORD31
MAP3K11
C16ORF95
NCL
RNF121
PET100
SLC1A5
APITD1-CORT
CHERP
FLJ37201
MIR4751
MIR4750
DEXI
IMMP2L
IPMK
FAM60A
DHTKD1
LRRC40
LRRC42
LRRC45
MARCH3
IKBKE
LRRC49
LRRC48
TMEM175
C2ORF69
UBXN11
RARA
RNF5P1
DNTTIP2
FNDC8
B3GNT1
SNORD12C
SETD5
EIF3B
FNBP4
EIF3E
EIF3F
PWWP2A
ARMC10
MTMR6
MKKS
TMEM104
NABP2
GINM1
CCNL1
CDKN2C
TBCCD1
CDKN2D
BARD1
DAAM1
C9ORF171
C9ORF172
CCDC150
BAZ1B
GUK1
EDEM3
NMT1
EDEM1
CCDC159
WRAP73
DZIP3
C11ORF1
MTCH2
HIGD2A
CSTF2T
TRAIP
SLC2A1
UBA52
TIAL1
LOC653486
PLAGL2
C15ORF41
FAM24B
CCL3
MESDC2
NDUFC1
FUBP1
KATNA1
EXOSC9
BCKDK
EXOSC3
VPS13A-AS1
EXOSC6
HCCS
LOC100294145
TULP2
TULP3
EXO1
EXO5
ATRIP
TUBD1
KPNA2
UBP1
INCENP
RHNO1
TRIM4
FARP2
COA1
ZFP91
LOC256880
MIR3190
EXOG
SDSL
RALY
SRRT
ZNF503
SNHG12
TBC1D31
DEPDC1
DEPDC4
DEPDC5
ALKBH6
HNRNPK
VPS51
ALKBH2
EEF1E1
CDKAL1
ORMDL3
TRNAU1AP
TMEM126B
EMD
MRPS31
ATM
SCYL2
RCOR3
SMPD4
USP1
ATR
LSM3
MIR611
DBF4B
BRIP1
PDE11A
SSSCA1-AS1
DNAJB9
SKP2
DNAJB1
ERCC6L
FANCG
GPATCH11
AMDHD2
FANCC
FANCB
FANCA
ENY2
LOC100630918
FANCM
FANCL
PATL2
FANCI
PATL1
SLC2A1-AS1
EXOC2
RAB21
HNRNPA3
HNRNPA0
HNRNPA1
RCL1
LOC81691
FIGNL1
ENO1
ELMOD3
ENO3
MDM1
SNORA51
SYCP2
NPAT
TAOK2
KNSTRN
CIAO1
CHAMP1
EXOC4
LLGL1
OIP5-AS1
CDK1
TRAPPC6B
NSMCE2
RNF141
PTDSS2
CBX3P2
CALR
DHX8
SF3B4
MSH2
MSH3
MSH5
MSH6
SPECC1
AFG3L1P
E2F8
CD320
NSMCE4A
BRWD1-AS1
RGL1
ATG16L1
ATG16L2
RGL2
ADCK3
PROB1
DNAJC17
BCDIN3D-AS1
NARFL
ARHGDIA
NANP
FEM1B
ASF1A
ASF1B
KCTD21-AS1
DAXX
SUPT16H
LINC00936
ZFP36L1
HIST1H3B
HIST1H3C
HIST1H3A
RER1
METTL21B
HIST1H3D
WDR70
HIST1H3J
PCNXL3
HIST1H3H
MIR1227
AGTPBP1
HIST2H2AC
PM20D2
DDX23
TOE1
SEC11C
DDX20
DDX25
DDX24
PFKFB2
PFKFB4
TYMS
SAE1
DCAF16
ZNF92
ZNF93
CHTOP
ZNF799
SAC3D1
FKBP15
FKBP10
AAAS
FBXO15
C7ORF55-LUC7L2
PPIL1
PPIL3
PPIL4
PKD2L2
CWC27
PPP1R3F
PRPF39
PPP1R3D
C9ORF40
C9ORF41
C9ORF43
SNORD47
BCLAF1
PARD6A
MAP3K5
PLA2G6
MARCKS
ZNF574
NTAN1
NUP214
TPGS1
SNORD93
NUP210
SETDB2
LUC7L2
SNORD42B
ZNF207
IARS
SHC1
ZNF200
CTSC
PASK
PPP1R37
SETD8
CTSZ
PRR14L
C16ORF93
SNORD4B
SNORD4A
TMEM107
SETD6
NME6
NME1
LOC100133612
ZAR1L
C17ORF85
SPEN
ZCWPW1
TACC1
PRRX1
EME1
MIPEPP3
SNORD48
CLSPN
FGFR1
MATR3
TIMM8A
SNORD110
TIMM8B
ZNF826P
STIL
ZNF721
CDC16
KIAA0196
TIAM1
CIT
ALDH16A1
PNPLA8
CLUH
PIAS4
PINLYP
ID3
ERP29
CCM2
ATG10
SFPQ
CCP110
LOC100507463
SPICE1
PHF20
NAA16
C21ORF91
NAA15
TP53
SETD5-AS1
GNAS
MED13L
PSMB3
CDHR2
ST8SIA4
C12ORF4
ATG12
UBE2F
LOC147646
SHQ1
HIVEP2
HLTF
RPAIN
AGFG2
UBE2T
ZNF384
LIPT2
ASNA1
LIPT1
SEC14L1
ILK
SEC14L5
IMMP1L
LOC100507462
LOC389247
BTBD10
CORO6
PCF11
VPS41
CTDNEP1
SIK2
PNO1
MASTL
BMP2K
MTG1
LINC00114
LFNG
ODF3
MORF4L1
NDUFA6
PPCDC
NDUFA4
EPB41L2
NDUFA2
RUNDC3B
WBP11
KLHDC1
UBE2M
ODF2
QARS
SLC43A2
SP140L
SNRK
NBR1
STX10
FARSA
SPAG5-AS1
STX16
STX18
PIP4K2B
PALB2
PDCL
SNORA44
SNORA45
CUTC
CDHR4
BIRC5
TTF2
EIF5
EIF6
TTF1
C1ORF174
CENPL
HIST2H2BE
GNE
NOXA1
ANKRD17
SAFB2
GNN
P2RX3
SPTBN1
ZNF814
LOC100131347
ZC3H12C
CENPI
CBR4
TLN1
DPP8
POLE4
HSPBP1
CORO7
POLE2
PCNA
CEP68
TPST1
CEP63
C1ORF35
MNS1
MCM7
PCNP
IK
SNORD22
MCM3
MCM2
FAM53C
MCM8
SQSTM1
SAMHD1
PCAT6
SNORD44
CA5BP1
BCL2L12
NOC3L
PCP2
RNFT1
RPA2
SNORD29
GSTCD
NDUFS3
SECISBP2
SNORD28
TMEM167A
COQ6
UFD1L
COQ2
ZRANB3
PARS2
MRGBP
PKMYT1
CRY1
CHMP2A
PI4K2B
MLH1
PATZ1
DHX15
HIBADH
LTN1
FAM24B-CUZD1
NHLRC2
TPX2
ZNF142
LOC100134368
BCS1L
ZNF146
SYCE2
CENPQ
ZNF785
FANK1
GPR108
ZNF789
KIFC1
LMAN1
PFAS
BRICD5
C21ORF2
SAFB
FAM221A
ZNF367
DCP2
LSG1
RPS15A
QTRT1
PMS1
TRAF3IP2-AS1
HNRNPLL
CWC15
H2AFV
BRSK1
SNORD51
SNORD52
MIF4GD
SNORD54
H2AFY
SNORD56
SNORD57
CDC7
BRMS1
ZNF567
RNF4
RNF5
ZNF563
NUP205
NCAPG2
STMN1
KATNBL1
IKBIP
ZWINT
ZNF219
NFKBID
CLTA
ZNF846
CLTC
MIS12
ADRBK1
TMEM116
RMDN3
FAM161A
FAM161B
NMD3
HAUS8
RANBP1
HAUS6
PLAC8
HAUS4
HAUS5
HAUS2
HAUS3
UBE3D
TEX40
PXN-AS1
CYLD
MYD88
NUP160
TOP2A
TFEB
FAF1
PLEKHA3
FLJ37644
HIST1H2BD
HIST1H2BF
HIST1H2BG
SNORD105
HIST1H2BB
DBP
HIST1H2BL
HIST1H2BM
MTFR2
HIST1H2BO
HIST1H2BH
HIST1H2BI
CMSS1
RBM8A
SLC25A40
SLC25A42
HLA-F-AS1
CR1L
CDC26
TAF11
MIR497HG
CDC23
TNFAIP3
CDC20
NUP153
FAM105B
PRKRIR
RNPC3
IPO7
IPO4
MIR4666A
LIN52
PSMD4
NUP88
GPANK1
KANSL1-AS1
SMCHD1
FOXP3
FBF1
FAM122B
LOC100133315
FAM122C
SEC22C
CWF19L1
CWF19L2
TNPO2
TNPO1
NR6A1
KIAA1586
SMAD5-AS1
MAPK6
PPP1R12A
PPP1R12B
SNRNP70
DUSP2
GABPB2
WTAP
GABPB1
LRRC8A
RBL1
RBL2
GEMIN8P4
RDX
TGS1
FADS2
RPL11
METTL8
HCG18
XRCC6BP1
PPOX
MTF1
WDR92
WDR91
WDR90
METTL4
WDR96
CLP1
TBC1D19
PITPNM1
DGUOK
CSE1L
XYLB
TBC1D17
VHLL
TBC1D15
NUMA1
KCTD9
MNF1
HSPA1B
NDUFA5
ADAM17
ACAD10
ELOVL6
FAM83D
TMEM150A
C14ORF142
HCFC1
HAGH
CMPK2
C1ORF200
PDZD11
FOXRED2
FOXRED1
LOC374443
MIR200C
NCKAP5L
DNMT3B
DNMT3A
RAD21
SNORA39
ANLN
ZNF324B
ALDH6A1
USP16
USP15
SNRPB
SNRPC
SNRPA
NPM1
SNRPG
SNRPE
FAM63A
SBNO2
SDHB
HIST1H2AB
HSPA14
TXNDC17
RNF168
UNC45A
TBC1D10B
UCP2
UPF3B
SHARPIN
ZBTB49
FLJ13224
ZDHHC17
PPP3R1
ZDHHC12
FAM222A
CTC1
IQCB1
DAND5
DUSP28
TAP2
UBAC2
CSRNP2
FDXR
TYK2
LEMD3
DMAP1
BYSL
ZFYVE19
CTAGE5
ESPL1
MRPL51
PRIM2
YAF2
MAEA
ZNF688
ZNF689
FGF14-IT1
LARP7
ZNF682
ZNF680
ZNF687
ZNF684
AP5M1
FXR2
LRP1
IQCG
IQCD
IQCK
NPRL2
TNKS2
HLTF-AS1
TTI1
ZNF175
DDX42
DDX47
LMLN
ANGPTL6
CEP76
FKBP7
POP7
RHBDD3
CEP72
LOC652276
SRSF11
CEP78
LRP8
CTCF
SRSF10
ACTA2
ELAVL1
LSM14B
CDKN1A
PPWD1
PDS5A
PSMB5
SNORD35B
PDS5B
SNORD65
C12ORF60
SNORD60
TPK1
TSTD2
TMX1
RNPS1
HSCB
CHCHD3
CHCHD6
BUB3
FARSB
TADA2A
PAICS
ZNF519
UBXN2A
ARID2
ZNF513
CCDC51
TMEM127
TMEM123
CCDC59
KCNQ5
TMEM129
BLOC1S5
NCAPD2
NCAPD3
BLM
MMACHC
SLC39A3
RTTN
SLC39A7
C17ORF62
RHEB
PSIP1
BLOC1S1
RMI2
DPY19L2P2
EMC9
ZNF425
SLC35B4
FBXO33
EMC3
SNORD76
EMC1
FLNA
EMC4
SMC5-AS1
COMMD1
CLCC1
THEM6
OTUD3
COLGALT1
MBOAT7
AKAP11
SPSB3
HINT1
TSC1
HMBS
SCLT1
PARD6B
NEDD1
SMC3
SNORA41
NEDD4
SMC4
SMC6
SFR1
PTTG1
FANCE
SLCO4A1
MANF
STYX
PLA2G15
DNM1P35
NASP
BIRC2
SCAF4
SNORA48
LASP1
CDCA7L
LMBRD1
LRP4-AS1
NAA38
PINX1
NAA35
LOC100129726
PGLS
TP73
ABT1
FITM2
PPP5C
TROVE2
RBM4
RPL23A
SPCS3
ARL8B
CHKB-CPT1B
RASGRP2
C18ORF32
DHX40
MIR301A
ZNF813
MIR3655
MIR301B
WDR81
MIR3651
TXNL4A
NDE1
DIP2A-IT1
NUBP2
PGD
CCNA2
PFN1
NUP155
NIF3L1
VPS29
ESYT1
IMPDH2
SKA1
WIPI2
SKA3
SKA2
PGP
CXCR4
JAG1
PAN3
QRICH1
ADAT1
ADAT3
ADAT2
E4F1
PLEKHO2
MIR641
[truncated: 1,616 more rows]
