# Supplementary material for: Identifying Network Perturbation in Cancer
Source: PLoS Comput Biol. 2016 May 4;12(5):e1004888. doi: 10.1371/journal.pcbi.1004888 (PMC4856318; doi:10.1371/journal.pcbi.1004888)
Supplement: S1 File — (ZIP) [file pcbi.1004888.s001.zip › files/tf_data/GM12878_5k/EGR1.csv]

UBE2Q1
UBE2Q2
RNF10
RNF11
RNF13
REM2
FGFR1OP2
MZT2A
MZT2B
PMM2
PMM1
C6ORF120
ZNF709
C14ORF142
COPRS
ZNF700
ZNF707
CAMK4
ZC3H10
ZC3H13
RNF115
ZC3H15
ZC3H14
SPN
RNF111
ZC3H18
DHX8
DHX9
LOC441204
NSRP1
NUP98
XPC
SP1
GRINA
SP3
SP4
SP6
SPPL3
GOLIM4
OPA3
OPA1
RAB40C
KLLN
B2M
SPPL2A
SPPL2B
NSL1
UGCG
ATP2A2
ITGA4
ITGA7
CXORF40A
CXORF40B
DENND4A
DENND4B
DENND4C
SWAP70
C17ORF49
UFSP1
PHLDA3
UFSP2
FBXL13
TIPRL
HRH3
FBXL17
FAM169A
FBXL18
SDK1
KANSL1-AS1
TPRN
FAM212B
FAM212A
GRN
ITGAX
BCL2A1
HLCS
NOG
ITGAV
COX7C
ITGAL
HLF
ITGAE
FAM134A
TRERF1
LRPAP1
SMAD5
SMAD7
SMAD1
AFTPH
ZNF706
MUS81
LOC100506054
CYFIP1
IGF2R
ABHD14B
FLJ16341
SLC36A4
CKS1B
SLC36A1
ERICH1
TCEA2
TCEA1
ABCD1
COX4I1
BFAR
MPRIP
CCDC116
CCDC117
CCDC114
RLF
CCDC113
CCDC111
ATP1A3
ATP1A1
MGRN1
CRTAP
SPHK2
SPHK1
CUEDC1
CUEDC2
IPO13
CPEB1
CPEB3
CPEB2
RBMXL1
SRBD1
ABAT
FRG1
SIRPA
MIR4531
TP53TG1
LOC100289495
IFT88
SP2
KISS1R
NUP93
ATG4C
ATG4B
ATG4A
FAM171B
ANKFY1
TPT1-AS1
SMKR1
PNN
ATP6V0E1
CFP
AAAS
SIDT2
CDH24
SIX5
CNPY4
CNPY3
SYNJ1
HMG20A
HMG20B
AAGAB
SLC7A6OS
SHOX2
SYPL1
RFX5
AVPR2
RFX1
RFX2
RFX3
YDJC
IBA57
APC
TMEM179B
ABCE1
UQCRC2
XPNPEP1
UQCRC1
TEN1-CDK3
GGCX
RETSAT
KHDRBS1
GGCT
MSL3P1
TARS2
DPYSL2
NCBP2-AS2
IGFBP6
CYP1B1
CYP2R1
CKLF
GJA3
PMS2P3
PMS2P4
ARL2-SNX15
KDM3B
KDM3A
PPP6R3
TMC6
APIP
EIF2B4
EIF2B5
EIF2B2
EIF2B3
EIF2B1
PRKAR2A
PRKAR2B
MAGT1
TXNIP
C2ORF53
RASAL2-AS1
IFT140
MLF2
TMEM14B
RSPH3
RSPH1
LURAP1
LOC646719
CLIC4
CLIC3
LRSAM1
LARP4B
TMEM147
ASGR1
ASGR2
TMEM144
TMEM143
TMEM141
MIR4703
API5
SECISBP2L
SOWAHC
HLA-DPA1
FAM32A
KIAA1191
FER1L5
ZMAT1
ZMAT3
TSNAX-DISC1
MYBL1
NR1D1
NR1D2
MYBL2
ITGB1BP1
ZNF7
ZNF2
ZNF3
PHLDA1
ZNF8
ZNF664-FAM101A
MYLK-AS1
PHLDA2
TSC22D1-AS1
OGFR
RAC2
RAC1
VCL
CPLX2
CPLX3
AP2A2
PBX4
MRPS18C
PBX2
PBX3
NSUN3
NSUN2
NSUN5
NSUN6
PTCH1
TUFM
RAD9A
ERGIC3
RRP7B
ERGIC1
PDF
B3GAT3
B3GAT2
CPPED1
CALM2
TTC30B
SPG20
GSDMD
DLGAP4
DLGAP5
FBXL15
C19ORF12
FBXL14
PLK2
CLCN3
CLCN2
CLCN7
CLCN6
FBXL19
INO80B-WBP1
BRD8
BRD9
BRD7
BRD1
BRD2
BRD3
DNAJA2
DNAJA3
DNAJA1
AKT1
PTPN12
PTPN11
GALR3
C7ORF43
LYAR
C7ORF49
CSF2RB
MRPL24
MRPL21
MRPL20
MRPL23
LRFN4
GAB2
TFIP11
HABP4
SNORA81
ZSCAN9
SNORA84
ZSCAN2
SRSF5
SRSF4
SRSF7
SRSF6
SRSF1
CHD1L
SRSF3
MSMP
LOC100131655
MZB1
SRSF9
MAP3K7
DNAJB12
DNAJB11
RNF135
DNAJB14
RNF139
CISD2
CISD3
CLNS1A
SUPT20H
TSHZ1
GID8
VILL
ZNF581
ZNF580
MCOLN1
TIPARP
ZNF584
MIR4688
ASUN
MAP3K5
PSD
CAMKK2
CAMKK1
MTRF1L
ARHGAP5-AS1
MYO1G
MYO1E
MYO1D
MYO1C
DENND6B
CHMP6
BCR
DENND6A
LOC100652758
PGBD2
CTPS2
CTPS1
LGALSL
ZER1
PPAPDC1B
FAM188A
FAM160B1
TSSK6
ZNF324
WFS1
SRF
ZNF322
FAM214A
FAM214B
SRI
SRM
SRR
LGALS8
FAM220A
LGALS2
LGALS1
LGALS7
AKIRIN2
AKIRIN1
EIF2AK3
EIF2AK2
TDG
HN1
HP07349
MYO19
FAM136A
TRNT1
PLAUR
LMLN
HILPDA
LRRC27
KIAA1524
LRRC24
MPDU1
KIAA1033
LPGAT1
LRRC29
LRRC28
TIMM17B
TIMM17A
GCNT1
ZNF165
LPCAT4
LPCAT3
LPCAT1
PIGB
PIGC
PIGF
PIGG
PIGH
PIGL
PIGM
PIGO
PIGP
PIGQ
TMEM194B
PIGT
PIGU
WRAP53
PIGW
PIGX
PIGY
PIGZ
TMEM72-AS1
RMND1
TAX1BP1
CSNK1G2
TAX1BP3
ANKLE2
RHPN1
INPPL1
SERPINB8
SRRM1
CCDC171
SRRM3
SRRM2
CCDC174
CCDC176
PDK1
SUN2
PDK2
CYCS
LNPEP
SEC61A1
SEC61A2
TM2D1
PTGS1
TM2D3
MIR193A
MIR193B
ZFAND6
PUF60
ZFAND4
ZFAND3
ZFAND1
SLC39A13
SLC39A10
SLC39A11
MIR4515
MIR4514
MIR4516
MIR4519
CEP120
NTRK1
RSBN1
ARHGAP23
ARHGAP22
ARHGAP21
ARHGAP20
ARHGAP26
SAP18
ARHGAP24
MTX3
C21ORF49
FLJ39739
DDIT3
DDIT4
NFKBIL1
LOC284889
RBFA
COL19A1
RIIAD1
NKRF
PCGF2
SMAD2
ATG2A
ATG2B
MLYCD
KIAA0586
DR1
SWT1
FOXM1
RASSF9
RASSF8
C14ORF93
RASSF1
PTOV1
RASSF3
RASSF2
RASSF5
RASSF4
RASSF7
FTCDNL1
VMO1
DBIL5P
RSAD1
CHD1
CHD2
MIR639
CHD4
CHD6
CHD9
MIR142
MIR141
MIR636
CAP1
MIR632
NPC2
NPC1
SKIV2L
LINC00324
LINC00327
TTC5
TTC4
RAB3GAP2
IL4R
TTC3
PIKFYVE
DAG1
DYNC1LI2
CKAP5
CHDH
TPRKB
LIPE-AS1
ETHE1
MPG
PRDM15
PLSCR3
PRDM10
PLSCR1
MPI
CHKB-AS1
RER1
FUCA1
MPZ
SGSM2
MCPH1
KDM1A
GRPEL2
FLJ42102
KRIT1
HIST1H3H
HIST1H3I
BTG3
BTG2
BTG1
DNALI1
C10ORF88
SRD5A3
SRD5A1
AKAP17A
FAM49B
ZFP36L1
ZFP36L2
GGA1
GGA3
GGA2
LOC100507250
TSNAXIP1
FHOD1
ADH5
PKD2
PKD1
GJC1
PFKFB1
PRKACA
PSMB9
PRKACB
PSMB7
ZNF131
ZNF133
PSMB3
PSMB2
PSMB1
HDHD1
TMA7
SPG7
SPRYD7
PNMA1
RMI1
RMI2
CORO7
KCNK9
KCNK4
KCNK5
KCNK6
CRY1
MLH1
LTN1
GLTP
VPS13D
NACC1
VPS13A
SH3KBP1
VPS13C
VPS13B
MIR4724
BEX4
MIR4722
BEX2
CRYZ
SCAF11
MIR4728
TMEM164
FOXN2
REPIN1
PMVK
VWDE
GRIN2A
GNA13
GRIN2D
GNA11
NOL9
SH2B3
TAP1
IFFO2
MIR3610
PRKAR1B
IL6ST
DBN1
SAR1B
OGDH
CDC73
BRWD1-IT2
R3HDM1
C15ORF39
LMBRD2
LMBRD1
LOC100289511
SRFBP1
BCAT2
BCAT1
LINC00441
AAED1
MACROD1
AKAP5
DBNL
AKAP2
SEP15
CAGE1
EIF2D
AKAP8
AKAP9
EIF2A
PHPT1
ODF2
RRP1B
LOC730183
RAB7A
HSP90B1
FLJ31356
KRR1
MIR3189
MIR3188
FAM64A
MIR3184
TMEM132A
PEG10
TMEM132B
STRN
CETN3
NAIF1
C19ORF35
LTC4S
FAM92A1
DIO1
H3F3A
CCL27
MAU2
POC1B-GALNT4
UCK2
PHRF1
MAP3K8
CUX1
BRF2
BRF1
DNAJC8
CSNK1A1
CAMSAP2
DNAJC5
CAMSAP1
DNAJC2
SORT1
PTPRVP
GOSR1
RRP15
C9ORF43
RALBP1
MAP3K6
RAP1B
RAP1A
C7ORF55-LUC7L2
ZNF830
ZNF837
ZNF839
SNORA65
SNORA67
SNORA60
SNORA61
SNORA62
SNORA63
LRIF1
PHAX
CD200R1
LIMD1
RNF151
RNF157
IVD
CTF1
PEX3
IFITM4P
ZPBP
ZFYVE21
ZFYVE20
ZFYVE27
ZFYVE26
TPCN2
RAB33B
SLC17A5
ZFYVE28
UBFD1
TRPV3
CDK5RAP2
CDK5RAP3
CDK5RAP1
AP5B1
ERC1
CHMP4B
BAX
BAD
SLC37A3
DCAF13
CDK19
TOB1
SLC37A4
TOB2
LOC100652739
CDK10
FMO5
CDK16
CDK17
GPR124
ST7
GZF1
ATP6V1B2
NOS1AP
ZNF302
BFSP1
P2RY8
FAM216A
MMP28
SEC61B
MTERFD2
MTERFD1
DPYD
CTSZ
RND2
NCL
PPP3CA
PPP3CB
SESTD1
LOC646903
PPP2R1A
LRRC42
LRRC45
MMP23B
LRRC47
LRRC46
LRRC49
LOC284648
FGFR4
B3GNT4
B3GNT7
FNDC8
B3GNT1
B3GNT2
TSFM
FNDC5
B3GNT9
ADRA2B
RPL19
PWWP2B
SETD7
TEX22
BIK
FGFR1
GINM1
LGALS17A
TBCCD1
DAAM1
HLA-DRB1
HLA-DRB5
CCDC152
CCDC150
CCDC151
GUK1
CCDC159
WRAP73
NDUFA4L2
DZIP3
SOCS2-AS1
MTCH2
MTCH1
ATP5J
SYT5
SYT7
TIAL1
LOC285847
RHD
TASP1
PCED1A
CCSAP
FUBP3
NCSTN
CTBP1-AS2
FAM189A1
CWC27
SAP30
TCP11L2
CCZ1B
C20ORF112
C22ORF34
MIR1915
FCF1
ATP6V0A1
ATP6V0A2
TBC1D1
MIR181A1HG
SMCR7L
TBC1D4
ATM
SMPD4
ATR
HAAO
SMPD3
SMPD2
BRIP1
PDE11A
RPL36A-HNRNPH2
ATP5A1
SASH3
AAMP
TTC24
TTC25
TTC26
DOT1L
PATL1
CARS
U2SURP
IL6R
ENO1
ENO2
ENO3
LOC728175
NPAT
TAOK2
USP30-AS1
SLC22A18
ACOX1
OIP5-AS1
LOC728613
CBX3P2
CFD
PTK2
PTK6
RABGAP1
PRKAA1
ITGB3BP
PFDN2
RCSD1
POMP
GAL3ST3
ODC1
ATG16L1
ATG16L2
BCDIN3D-AS1
ARHGDIB
ARHGDIA
NANP
USH1G
IL17REL
MATN1
KCTD21-AS1
CES2
ANO1-AS2
EBF1
LMNA
MDP1
DDX23
DDX21
DDX20
ACVR2B-AS1
ZNF157
DDX24
HLA-DMB
ZNF92
LOC100505695
C1ORF186
SAC3D1
FBXO18
AFF4
UBE2J1
FKBP10
RAB3IP
TBX21
FAM3A
FBXO10
FBXO11
FBXO16
FBXO17
FBXO15
GGPS1
SNORD43
TRUB2
SNORD47
RNPEPL1
PARD6A
SNORD44
PLA2G6
MARCKS
GDPGP1
ERBB2
CCDC77
ATPAF1
MIR1244-2
SHC1
MIR4746
CCDC71
MIR4749
CGRRF1
TMEM109
HIST3H2BB
TMEM102
TMEM101
FOXH1
TMEM107
TMEM104
BRK1
C17ORF85
SPEN
ZCWPW1
FKBP1A
MANEAL
CXORF56
LOC100506639
CGN
PAIP1
TIMM8A
TIMM8B
DAXX
CDC16
AHNAK
NT5E
UNC50
ZNF32-AS2
ZNF32-AS1
PDCL3
LBX2
VGF
CCM2
CCP110
FRMD6
PKNOX1
DSCR9
MEF2BNB-MEF2B
GNAS
PTCD2
PTCD3
LBX2-AS1
PTCD1
ZHX1-C8ORF76
AGFG2
AGFG1
DPF3
DPF1
ASNA1
CLPX
EHMT1-IT1
KRT8
DACT1
VPS45
RRNAD1
BCAP29
TMCC1
TMCC2
TMCC3
SDR42E1
NMNAT1
RPL36A
PPCDC
EPB41L2
EPB41L5
ACSS2
KIDINS220
PLEKHM3
VPS4A
VPS4B
GMEB2
GMEB1
SLC43A3
SLC43A2
SLC43A1
CNTNAP1
DFNA5
SETD5-AS1
RRP36
DCAF12
WNT1
C1ORF213
C1ORF216
PPP1R15A
PPP1R15B
GPAA1
PALB2
SNORA44
SNORA45
SNORA43
LOC100130691
ROGDI
SNORA48
KAT2B
INSR
HIST2H2BE
SPTBN4
SPTBN2
SPTBN1
KLF13
ARPC4-TTLL3
KLF11
KLF10
RNF170
KLF16
KLF14
ASAP1-IT1
TFAP2E
TNFSF12-TNFSF13
KRTDAP
LOC100508120
GBE1
FGGY
PCNA
SLC44A1
SLC44A2
SLC44A3
ZBTB7A
ZBTB7B
MSI2
MIR26B
PCNP
UBE2R2
PCNX
CD99P1
C14ORF119
PACRG
PCAT6
DNPH1
RPA1
C1D
TENC1
NDUFS3
COQ9
NDUFS6
ISY1-RAB43
NDUFS8
COQ4
LOC100506804
COQ6
LOC441009
ILF3
LOC100506801
ZRANB3
ZRANB2
FAM132A
CHMP2B
BOK
PCDHGB7
ATP9B
RREB1
FAM24B-CUZD1
DENND2C
DENND2D
WWC3
WWC1
WHSC1L1
MICAL1
PHC1
PHC3
GPR107
GPR108
MFAP3L
SMDT1
BRICD5
TRMT10C
STK4-AS1
SAFB
ZNF367
EMC10
LOC654841
MGMT
SLC35E2
HTT-AS1
TRNP1
ZNF414
FTSJ3
PRPF40B
H2AFX
H2AFY
LOC100216545
RNF8
RNF6
RNF7
RNF4
ZNF410
RNF2
APP
H2AFJ
NCAPG2
MIR5680
PPP1R27
PPP1R21
CLTC
CLTB
TMEM59L
LRRC61
NGLY1
ADRBK1
DPEP2
DPEP3
NMD3
ZNF605
PXN-AS1
CYHR1
EPM2A
ISCA1
FAS-AS1
FAM118A
FAM118B
ZCCHC24
RECQL
LOC100506207
KIAA1430
SIK3
SIK2
KIAA1432
ASB3
PRKRIR
ACTR8
ACTR6
ACTR5
XPNPEP3
ACTR3
ACTR2
NUP88
GPANK1
WBSCR27
WBSCR22
RECQL4
LOC100133315
PDE3B
IL10RA
CNR1
CNR2
MSL2
POLDIP3
POLDIP2
GP1BB
RAPGEFL1
GTDC1
ALDH18A1
HHEX
TGS1
C22ORF15
ANKS1B
ANKS1A
IDUA
YTHDF2
GLB1
ACTRT3
PITPNM1
NKX3-2
PRPF38A
CDIPT-AS1
GPATCH8
ZNF597
GTSF1
ADAM10
ADAM15
ADAM17
CEBPA-AS1
LOC730227
CPNE8
HAGH
CPNE1
CPNE7
PYCARD
DNMT3B
DNMT3A
U2AF1L4
GDE1
SNRPB
SNRPA
SHANK3
SNRPG
SNRPE
BAIAP2-AS1
TECR
RGS9BP
MAST4
ZDHHC14
ZDHHC17
ZDHHC16
ZDHHC13
ZDHHC12
PRKAG1
PRKAG2
ZDHHC18
PCSK4
PCSK5
HIPK3
HIPK2
HIPK1
RPS3
DUSP22
DUSP23
LEMD3
LEMD2
SLC16A6
NAPG
ESPL1
NAPB
NAPA
YAF2
ISM1
RPSAP9
DDX49
DDX41
DDX42
DDX47
DDX46
ZGPAT
ATMIN
ELAVL1
CDKN1B
UBE2D4
LOC388849
UBE2D2
UBE2D3
UBE2D1
SNORD65
DPYSL5
SNORD61
SNORD60
MFNG
FARSB
APOM
CCDC50
CCDC51
TMEM127
FOXJ3
TMEM121
TMEM123
CCDC57
CCDC58
CCDC59
USP27X-AS1
TMEM129
MIR4767
PAXIP1
STX18
NUFIP2
MIR219-1
VPRBP
C17ORF62
C17ORF67
LOC654433
SLC35B1
FBXO36
SLC35B2
FBXO30
SLC35B4
USE1
FBXO33
BOP1
FBXO38
PELP1
MBOAT7
SPSB2
HINT1
HINT2
HINT3
SLC25A53
SLC25A51
UNC79
CDC37
ALAS1
S100A5
S100A4
BRWD1
S100A1
S100A3
KIAA0513
LONRF1
TCFL5
STAG3L4
AIP
CDCA7L
APBA3
MOSPD2
SPIN2B
PGLS
MORC2
UNKL
CHKB-CPT1B
PRR7-AS1
GPATCH2L
ANKRD17
CCNA2
ZNF559
VPS25
ATP13A1
GNN
VPS28
ATP13A2
FAM60A
RAI1
PRKRA
RSL24D1
ADAT1
ADAT3
ADAT2
TTBK2
TTBK1
E2F6
E2F5
E2F4
E2F3
E2F1
C1ORF234
C1ORF233
MAGEF1
ACBD3
ACBD7
ACBD6
ACBD5
MON2
PPP1R13L
EEF2
ZDBF2
SNORA24
SNORA26
SNORA27
SNORA28
SNORA29
HYLS1
IZUMO4
PYCR2
PYCR1
CTBS
WNT10A
WNT10B
FAM168A
GNG10
LOC100129046
RPLP2
URB2
DMC1
LIPA
IFITM2
HPCAL1
LIPE
IFITM5
TMC8
DFFA
SEC24D
REV3L
SEC24A
SEC24C
SEC24B
RNF19B
DNAJC15
RNF19A
MIR425
OGDHL
PYCRL
MRPL43
MRPL42
IPP
MRPL40
MRPL46
MRPL45
MRPL44
MRPL49
ZNF699
POM121C
ZNF692
ITGB2-AS1
HDX
ARFGAP2
ARFGAP3
TRIM39-RPP21
ARFGAP1
UNC93B1
ATP7A
SAMD13
ATP7B
NEK6
NEK7
NEK4
NEK5
RUVBL1
NEK1
U2AF1
U2AF2
NEK8
NEK9
SNORD58A
SNORD58C
SNORD58B
DHPS
ZZZ3
MIR937
CCDC6
CCDC7
SHF
COX7A2
CCDC9
DYNC2H1
KIAA1586
MTHFD2
MTHFD1
TBP
NSD1
PITPNA-AS1
NUDCD2
NUDCD3
IFI27L1
ADSL
WDHD1
MPLKIP
TIMMDC1
GAS2L1
SLX4
GAS2L3
AZI2
LOC100287015
ZNF436
ABRACL
ZNF432
ZNF438
RALGDS
HN1L
DLL4
NUDT17
NUDT14
NUDT15
FRMD6-AS1
STX8
IFI6
RSRC2
STX5
STX4
STX6
LOC100506368
RPS3A
SLC4A11
LAGE3
LOC400684
KIAA0232
CDADC1
ECE2
ECE1
TRMT2B
IMPACT
DRG2
DRG1
ARHGAP42
CLIC1
NOP56
EVC2
PCBP1-AS1
AURKA
AURKB
AP1B1
PHYKPL
GNPTG
CDC42EP3
CDC42EP2
CDC42EP1
TXLNA
BMF
HEIH
TMEM167B
ABI2
LINC00167
ABI1
SLC22A4
TESC
NKTR
KCNIP2-AS1
ACADVL
NCR3LG1
GTF3C2
LOC148413
PKDCC
IL22
KIF2A
KIF2C
CAV1
IL12RB1
LOC728431
ENSA
CLINT1
BRCA1
ZNRD1-AS1
BRCA2
SNX30
ACOT7
ACOT2
NR3C2
ADCY3
KIF24
RBBP7
RBBP5
KIF22
JKAMP
RAB43
NUCKS1
IL21R-AS1
HMMR
FAM208A
DDI2
FAM208B
PTPLAD2
PTPLAD1
HOXB-AS3
XRCC3
XRCC2
XRCC5
DPCD
SMURF1
SMURF2
MFN1
NARR
TFRC
GSPT2
GSPT1
DNAJC25-GNG10
MIER1
MIER2
MIER3
ESPNL
RSL1D1
PAPD7
PAPD4
PAPD5
AMN1
LMNB2
IL13RA1
LMNB1
CAAP1
TOLLIP
MRPS26
MRPS27
MRPS24
MRPS25
MRPS23
MRPS21
PPP2R5D
PPP2R5E
PPP2R5A
PPP2R5C
LCMT1
LCMT2
YY1
INSIG1
NAMPT
LOC100129858
SNORD87
SNORD86
NPHP3-AS1
SNORD84
KCNA2
KCNA3
SNORD81
SNORD80
JMJD6
JMJD7
JMJD4
ZHX2
JMJD8
ZHX1
CD58
FTL
CBY3
CCDC38
ACACA
PITRM1
FOXD2
SLFN11
CCDC34
FOXD1
APPL1
APPL2
ZNF789
MEMO1
SLC26A11
TFAP4
CAPN15
CAPN10
ZMAT5
COX7B
SIGMAR1
NECAP1
CYFIP2
NS3BP
GUSBP4
RPP40
GUSBP1
GUSBP2
THUMPD1
THUMPD3
MLLT4
MLLT6
UVRAG
MLLT1
MLLT3
NUP188
WDR36
COPG2
ZNHIT3
ZNHIT2
ZNHIT1
LOC100652736
OSR2
GTPBP4
GTPBP1
NFATC2IP
BPNT1
CRIP1
ABHD14A-ACY1
EPM2AIP1
BCL6
BCL3
BCL2
PARP11
CLMN
LYRM1
MIR378D2
LYRM5
LYRM4
ZKSCAN1
LYRM9
POLQ
ZP3
OAS2
IP6K1
TTYH3
STK11IP
SMS
CCIN
SERPINB9
CSNK1G3
CSNK1G1
NBPF1
SERPINB1
PCGF1
FAM76B
PCGF3
PMF1-BGLAP
PCGF5
PCGF6
MAGED1
TAF11
NFS1
ATP8B2
EXD3
EXD2
EXD1
CCDC82
DTHD1
ELP6
ELP5
ELP3
ELP2
PP7080
FBXL5
FBXL4
SLC25A5-AS1
KLHDC9
LY75-CD302
KLHDC2
SHBG
KLHDC1
UBAP2
UBAP1
TRIM56
ASXL1
ASXL2
HDDC2
HDDC3
ZBTB39
ZNF252P-AS1
TMEM9B
NEUROG2
ZBTB33
ZBTB32
ZBTB34
ZBTB37
KLHL36
TMEM99
MDK
TMEM91
SGTB
TMEM95
KIAA0895
TRIM46
TRIM44
TRIM41
PEX1
TBPL1
PEX2
PEX5
PEX7
PEX6
ESAM
ACD
ATP5S
C11ORF49
ATP5I
ATP5H
ME1
STMN1
GNAI2
NES
ATP5D
MPZL3
TBK1
MPZL1
AURKAIP1
HLA-L
AFMID
HLA-B
CITED2
DAGLA
ST6GALNAC6
SLC7A5
PFDN5
PFDN4
PFDN6
MTHFR
PHF21A
CYP7B1
DTNB
HLA-E
DTNA
ACHE
NFKBIE
HIRA
RIN1
PDE4DIP
WWOX
RNH1
RPS13
RPS12
RPS11
RPS10
RPS15
RPS14
RPS19
RPS18
LATS2
LATS1
FOXD2-AS1
CLPB
PUSL1
SRCIN1
CRABP2
SLC9A3R2
LOC100287036
PLCXD2
PLCXD1
ZNF419
ZNF418
ZNF417
TSSC4
LOC202181
TSSC1
RRAGA
RRAGC
SSSCA1
GGT6
GGT7
MCOLN3
MCOLN2
RASA4
RASA1
RASA2
RASA3
ACTN3
ACTN4
CLP1
CMKLR1
EZR
MON1A
PTPRE
PAGR1
PTPRA
AMER1
PVRIG
DTWD2
DTWD1
IFT27
IFT20
ARHGAP19-SLIT1
CPO
PRRT3-AS1
CPD
GAPVD1
SH3RF3-AS1
TRIAP1
N6AMT1
FAM41C
BANK1
GPR153
RNASEH1
RRP7A
UBXN4
EEF1DP3
ABLIM1
ABLIM2
LOC285972
FAM172A
UBXN7
LMTK3
LMTK2
RMRP
HMGN5
HMGN4
HMGN2
HMGN1
MX2
RAB6A
RC3H2
CRIPT
IFIT3
IFIT1
KIAA0368
MIR3064
EFTUD2
EFTUD1
TRIM13
MAP1LC3B
PHF15
BRCC3
GDI2
ARL5A
ARL5B
SNORD101
TMEM8B
ERLIN1
ERLIN2
SPDL1
CALM1
PSAP
APITD1
WDR35
WDR37
HIST1H2BG
WDR31
WDR33
KRT10
CAHM
IL15RA
EIF4A3
EIF4A2
ABHD17B
ABHD17C
GIGYF1
GIGYF2
TLE3
PAG1
FAM206A
TLE4
AUNIP
ZNF816-ZNF321P
HGSNAT
NUDT16L1
ZFP69B
CDC7
TMEM259
CRYZL1
SERF2
NR4A3
TM9SF1
TM9SF2
ADD3-AS1
NAT9
SPATS2L
C5ORF56
C5ORF55
C5ORF51
HENMT1
FAIM3
MEPCE
SDC1
C19ORF10
CCBL1
CCBL2
SDC3
COX5A
COX5B
KCNC3
TMEM253
TMEM251
C1ORF86
KIAA2026
CPSF7
CPSF6
CPSF4
CPSF3
CPSF1
LOC257358
MAD1L1
ACAA2
ACAA1
ELOVL5
APOBR
ZFP91-CNTF
SIPA1L3
TTLL4
TTLL7
LTBP4
TTLL1
ARIH2
ARIH1
CEP164
SUFU
APC2
SLC35F5
SLC35F6
LRWD1
SLC35F2
MBD5
MBD4
MBD6
MBD1
MBD3
MBD2
CMTM3
CMTM6
FAM126B
TRMT112
MPC2
MPC1
TSPAN16
TSPAN17
REXO1
REXO2
FAM13A
REXO4
SLC15A3
SLC25A17
KIAA1429
SLC25A13
SLC25A12
SLC25A11
SLC25A10
LOC645249
EAF1
NDUFA10
CCDC11
CCDC12
CCDC13
NUP107
CCDC18
TMUB1
TMUB2
ZNF646
RYBP
SYNCRIP
ZNF280D
[truncated: 7,743 more rows]
