# Supplementary material for: Identifying Network Perturbation in Cancer
Source: PLoS Comput Biol. 2016 May 4;12(5):e1004888. doi: 10.1371/journal.pcbi.1004888 (PMC4856318; doi:10.1371/journal.pcbi.1004888)
Supplement: S1 File — (ZIP) [file pcbi.1004888.s001.zip › files/tf_data/GM12878_5k/ELF1.csv]

UBE2Q1
RNF14
UBE2Q2
RNF10
RNF11
RNF13
REM2
IMP4
FGFR1OP2
MZT2A
MZT2B
ATRX
PMM2
PMM1
C6ORF120
ZNF709
ZNF708
ZNF878
C14ORF142
ZNF703
SPR
ZNF700
ZNF707
CAMK4
ZC3H10
ZC3H13
RNF115
ZC3H15
ZC3H14
SPN
RNF111
ZC3H18
DHX8
DHX9
TCOF1
NSRP1
NUP98
XPC
SP1
GRINA
SP3
SP4
SPPL3
GOLIM4
OPA3
OPA1
RAB40C
RAB40B
MDP1
KLLN
B2M
SPPL2A
SPPL2B
NSL1
UGCG
ATP2A2
ATP2A3
NOP2
ITGA4
RIT1
ITGA7
CXORF40A
CXORF40B
DENND4A
DENND4B
DENND4C
SWAP70
C17ORF49
UFSP1
PHLDA3
UFSP2
ZNF37BP
LOC100652772
FBXL13
FBXL12
TIPRL
FBXL14
FBXL17
FBXL19
FBXL18
GHDC
SDK1
KANSL1-AS1
TPRN
FAM212B
FAM212A
COL4A4
COL4A3
GRN
CHST2
GCLM
ITGAX
HLCS
ITGAV
SIGMAR1
ITGAL
ITGAM
HLF
FAM134C
ZNF701
FAM134A
TRERF1
LRPAP1
SMAD5
SMAD7
GOLPH3L
SMAD1
AFTPH
ZNF706
MUS81
LOC100506054
CYFIP1
IGF2R
FLJ16341
PLRG1
CKS1B
SLC36A1
GATM-AS1
ERICH1
MIR3620
SPTLC1
TCEA2
TCEA1
ABCD1
COX4I1
BFAR
ABCD2
C10ORF111
MPRIP
CCDC116
CCDC117
CCDC114
CCDC115
CCDC113
CCDC111
LEO1
ATP1A4
ATP1A3
ATP1A1
MGRN1
CRTAP
SPHK2
SPHK1
IPO11
CUEDC2
IPO13
CPEB4
CPEB3
CPEB2
MED4-AS1
SRBD1
ABAT
ZNF780A
ZNF780B
FRG1
RHEBL1
SIRPA
IFT80
TP53TG1
LOC100289495
IFT88
SP2
KISS1R
MCM10
NUP93
LOC284865
ATG4C
ATG4B
ATG4A
LRGUK
GPT2
PNP
ANKFY1
SEC24B-AS1
SMKR1
HKR1
PNN
ATP6V0E1
ATP6V0E2
OSER1
AAAS
SIDT2
CDH24
TMOD1
SIX5
SAGE1
MR1
LOC100506385
LINC00309
CNPY3
CNPY2
SYNJ1
LINC00301
HMG20A
HMG20B
AAGAB
PHOSPHO1
CEP70
SHOX2
ZFP82
CHFR
SYPL1
FAM81A
RFX5
APP
RFX7
NRXN2
RFX2
RFX3
YDJC
IBA57
APC
TMEM179B
ABCE1
UQCRC2
XPNPEP1
UQCRC1
SLC4A2
TEN1-CDK3
GGCX
RETSAT
ZNF57
KHDRBS1
GGCT
MSL3P1
TARS2
DPYSL2
NCBP2-AS2
BOP1
IGFBP4
CYP1B1
CYP2R1
CKLF
GJA3
DYX1C1-CCPG1
CYP8B1
PMS2P3
PMS2P4
PRR7-AS1
KDM3B
ZNF114
KDM3A
NIF3L1
TMC4
NOP9
TMC6
APIP
EIF2B4
EIF2B5
EIF2B2
EIF2B3
EIF2B1
PRKAR2A
MAGT1
TXNIP
C2ORF50
C2ORF57
QPRT
IFT140
MLF2
TMEM14C
TMEM14B
TMEM14A
CFLAR
RSPH3
RSPH1
LOC646719
CLIC6
PHACTR4
CLIC4
ITGA3
NLGN2
CLIC3
LRSAM1
CLIC1
KIAA0020
TMEM147
HNRNPAB
TMEM145
TMEM144
TMEM143
HOXD-AS2
MIR4707
MIR4700
MIR4703
API5
LRFN4
SECISBP2L
SOWAHC
HLA-DPA1
FAM32A
KIAA1191
VMP1
FER1L5
EPN2-AS1
ZMAT3
ZMAT2
TSNAX-DISC1
NSMF
MYBL1
NR1D1
NR1D2
MYBL2
ITGB1BP1
ZNF7
ZNF2
ZNF3
TIPIN
PHLDA1
SMAD3
ZNF8
MLANA
ZAP70
MYLK-AS1
PHLDA2
TSC22D1-AS1
OGFR
CDC5L
RAC2
RAC3
RAC1
SBDS
MRPS18A
CPLX2
TRMT44
AP2A1
AP2A2
PBX4
PBX2
PBX3
NSUN3
NSUN2
NSUN5
NSUN4
NSUN7
NSUN6
TUBG1
HIST1H4K
TARS
TIMM44
TUFM
RAD9B
RAD9A
ERGIC2
ERGIC3
MAMSTR
ERGIC1
MIR3165
PDF
B3GAT3
B3GAT2
CPPED1
UXT
LOC728537
CALM2
TTC30A
TTC30B
LOC100130075
GSDMA
GSDMB
GSDMD
DLGAP4
DLGAP5
MBNL1
MBNL2
C19ORF12
CYP27B1
PLK2
OIP5
CLCN3
CLCN2
CLCN7
CLCN6
HIST1H4H
INO80B-WBP1
BRD8
BRD9
RRN3P2
BRD7
BRD2
BRD3
DNAJA2
DNAJA3
PTPN18
AKT1
LOC643387
PTPN12
PTPN11
MYCBP
GALR3
C7ORF43
LYAR
MIR378D2
C7ORF49
MRPL24
MRPL27
CSF2RA
MRPL21
MRPL20
MRPL23
MRPL22
STX16-NPEPL1
GAB2
MRPL28
LOC100506844
GAB1
HABP4
SNORA81
ZSCAN9
SNORA84
ZNF850
NDRG3
NDRG4
ZSCAN2
SRSF5
SRSF4
SRSF7
SRSF6
SRSF1
CHD1L
SRSF3
MSMP
LOC100131655
MZB1
SRSF9
SRSF8
DNAJB13
DNAJB12
DNAJB11
CDK3
RNF135
DNAJB14
RNF138
RNF139
CISD2
CISD3
CISD1
CLNS1A
HOXA1
TRMT11
TSHZ1
GID8
CHML
VILL
ZNF581
ZNF580
ZNF583
ZNF582
TIPARP
ZNF584
ZNF587
ZNF586
ZNF589
ASUN
MAP3K5
PSD
CAMKK2
CAMKK1
MTRF1L
MYO1G
MYO1F
MYO1D
MYO1C
CHMP3
RPL36AL
CHMP7
CHMP6
BCR
DENND6A
LOC100652758
PGBD2
CTPS1
PGBD1
ZNF674-AS1
ZER1
PPAPDC1B
LY6G6F
FAM188A
FAM160B1
FAM160B2
ATAT1
TTYH1
TSSK6
ZNF324
NEMF
ZNF326
SRF
ZNF322
FAM214A
FAM214B
SRI
ZNF329
SRM
SRR
LGALS9
LGALS8
FAM220A
LGALS3
LGALS1
LGALS7
LOC399715
AKIRIN1
EIF2AK1
EIF2AK3
TDG
EIF2AK4
HN1
HP07349
MYO19
AVPI1
TRNT1
NMI
PLAUR
LMLN
HILPDA
C1QTNF9B-AS1
KIAA1524
LRRC24
LRRC23
MPDU1
KIAA1033
LPGAT1
LRRC29
LRRC28
TIMM17B
TIMM17A
SNORD45B
PARD6B
LPCAT4
LPCAT3
LPCAT1
MID1IP1
PIGA
PIGB
PIGC
PIGF
PIGG
PIGH
PIGK
PIGL
PIGM
PIGN
PIGO
TMEM194A
PIGQ
PIGS
PIGT
PIGU
PIGV
PIGW
PIGX
PIGY
TMEM72-AS1
RMND1
TAX1BP1
SNAPC3
TAX1BP3
ANKLE2
RHPN1
INPPL1
SERPINB8
SRRM1
BBIP1
SRRM3
CCDC173
CCDC174
CCDC175
CCDC176
ITGAE
PDK1
SUN2
PDK2
EBP
CYCS
LNPEP
SEC61A1
SEC61A2
TM2D1
TM2D2
TM2D3
LOC284080
MIR193B
ZFAND6
ZFAND5
ZFAND4
ZFAND3
CEP128
SLC39A10
SLC39A11
MIR4515
MIR4514
SLC39A14
MIR4519
CEP120
EIF1AX
NTRK1
RSBN1
EIF1AD
ARHGAP22
DNAJC15
ARHGAP27
ARHGAP26
SAP18
MTX3
C21ORF49
FLJ39739
HHAT
DDIT4
NFKBIL1
LOC284889
RBFA
COL19A1
RIIAD1
NKRF
SMAD2
MYSM1
ATG2A
ATG2B
MLYCD
BMP4
BMP1
NDUFAF4
DR1
RLIM
SWT1
TERF2
TERF1
DNAJC18
FOXM1
DNAJC19
GOLGA8A
GOLGA8B
C14ORF93
RASSF1
PTOV1
PTPMT1
RASSF2
RASSF5
RASSF4
RASSF7
CT45A6
VMO1
NHP2
DBIL5P
RSAD1
CHD1
NFS1
CHD3
CHD2
RNASEH2C
MIR638
CHD7
CHD6
CHD9
CHD8
MIR141
MIR636
MIR631
CAP1
MIR632
NPC2
NPC1
SKIV2L
LINC00324
LINC00327
TTC5
TTC4
TTC1
IL4R
RAB3GAP1
PRKCE
TTC9
TTC8
DAG1
DYNC1LI2
CKAP5
EFHC1
CAPG
TPRKB
ELP5
ETHE1
MPG
PRDM15
PLSCR2
PRDM10
PLSCR1
MPI
POLRMT
RER1
MPZ
SGSM2
MCPH1
KDM1A
GRPEL2
SLC36A4
SF3B14
KRIT1
HIST1H3H
QRSL1
CKLF-CMTM1
BTG3
BTG2
BTG1
DNALI1
SLA2
C10ORF88
SRD5A3
SRD5A1
HELLS
AKAP17A
FAM49B
ZFP36L1
ZFP36L2
GGA1
GGA3
GGA2
LOC100507250
TSNAXIP1
FHOD1
ADH5
PKD2
ZNF138
PFKFB1
SPRYD3
PRKACA
PSMB9
PSMB8
PSMB7
ZNF131
PSMB5
PSMB4
PSMB3
PSMB2
PSMB1
PFKFB2
HDHD1
TMA7
HDHD3
SPG7
KLHDC9
PNMA1
RMI1
RMI2
CORO7
SNORD22
SNORD25
KCNK9
SNORD27
SNORD26
SNORD29
SNORD28
KCNK6
KCNK7
MLH3
KCNK1
MLH1
LTN1
GLTP
VPS13D
ACOT13
VPS13A
VPS13C
VPS13B
MIR4727
SNORD18B
MIR4723
CRYZ
SCAF11
NUP160
SH3BGR
MIR4728
CRYM
TMEM165
TMEM164
TMEM168
FOXN2
REPIN1
NICN1
PMVK
ASXL1
GNA15
GNA12
KLHDC8B
GRIN2D
IL3RA
NOL8
TAP1
TAP2
MIR3610
PRKAR1B
IL6ST
PPIP5K2
SAR1B
OGDH
CDC73
BRWD1-IT2
R3HDM1
C15ORF39
LMBRD2
LMBRD1
C15ORF37
LOC100289511
NOL9
SRFBP1
BCAT2
BCAT1
LINC00441
MACROD1
ZBTB33
AKAP4
DBNL
AKAP1
AKAP2
SEP15
EIF2D
AKAP8
AKAP9
EIF2A
OSER1-AS1
PSTK
TUBE1
PHPT1
KLHL36
RLF
NFU1
TMEM170B
RRP1B
LOC283194
LOC730183
RAB7A
HSP90B1
TMEM99
KRR1
MIR3189
MIR3188
MIR3186
MIR3184
TMEM132A
STRN
CETN3
CETN2
NAIF1
LTC4S
FAM92A1
DIO1
H3F3A
CCL22
CCL27
MAU2
TRIOBP
UCK1
UCK2
PHRF1
MAP3K8
TP53I3
CUX1
LUZP1
BRF2
CYSTM1
BRF1
FSIP1
DNAJC8
CSNK1A1
DNAJC4
DNAJC5
DNAJC6
CAMSAP1
DNAJC1
DNAJC2
DNAJC3
C9ORF41
RRP12
PTPRVP
GOSR1
RRP15
MAP3K1
RALBP1
NRN1
MAP3K6
RAP1B
C7ORF55-LUC7L2
ZNF830
SNORA68
SNORA69
ZNF837
ZNF836
ZNF839
SNORA65
MIR16-2
SNORA60
SNORA61
SNORA62
SNORA63
LRIF1
ZNF410
PHAX
ACAT1
ACAT2
LIMD2
LIMD1
RNF151
IVD
CTF1
PET112
PEX3
LDLR
IFITM4P
FDPS
C14ORF178
ZPBP
RBMXL1
ZFYVE21
ZFYVE20
ZFYVE27
TPCN1
TPCN2
RAB33B
SLC17A5
ZFYVE28
SPAG16
UBFD1
TRPV3
CDK5RAP2
CDK5RAP3
TRPV2
AP5B1
CCDC144B
ERC1
CHMP4B
CHMP4C
BAX
BAD
SLC37A2
SLC37A3
DCAF13
CDK19
TOB1
ZNF200
PMPCA
TOB2
CDK12
CDK13
CDK10
FMO5
CDK16
CDK17
TMEM255A
ST5
GZF1
ATP6V1B2
AASDH
IDH1
DCAF12
ZNF304
ZNF302
BFSP1
P2RY8
FAM216A
SEC61G
P2RY1
SEC61B
MTERFD2
MTERFD1
TFG
IFT81
TOMM34
RND1
RND2
NCL
CTNNBIP1
PPP3CB
PPP3CC
TCAIM
RPL12
LRRC41
LRRC40
LRRC43
LRRC42
LRRC45
MMP23B
MMP23A
LRRC46
LRRC49
LRRC48
LOC284648
B3GNT7
FNDC8
B3GNT1
B3GNT2
TSFM
GPATCH2
B3GNT9
ADRA2B
RPL19
SETD7
TEX22
PWWP2A
BIK
GINM1
PLXNA2
TBCCD1
DAAM1
HLA-DRB5
CCDC152
CCDC150
CCDC151
GUK1
CCDC157
YIF1A
CCDC159
WRAP73
TUFT1
DZIP3
SYT8
TLR10
MTCH2
MTCH1
RINL
SYT1
SYT5
SYT7
TIAL1
LOC653486
LOC285847
TASP1
PCED1A
CCSAP
FUBP3
FUBP1
NCSTN
CEP104
CTBP1-AS2
CWC27
YJEFN3
SAP30
NBL1
TCP11L2
GNAI3
CCZ1B
PRSS21
C20ORF112
C22ORF39
TNFAIP8L2-SCNM1
ICMT
GPR142
MIR1915
FLJ30403
FCF1
ATP6V0A2
SMCR7L
GPR148
ATM
MRPS30
SMPD4
MIR615
ATR
LOC100289230
ACOXL
SMPD2
BRIP1
PDE11A
RPL36A-HNRNPH2
ATP5A1
SASH3
AAMP
HYPK
TTC25
TTC26
TTC27
TTC22
PATL1
CARS
U2SURP
IL6R
ENO1
ENO3
CITED2
CARF
NPAT
TAOK2
TAOK3
CNOT6L
SLC22A18
LLGL1
ACOX2
ACOX3
ACOX1
OIP5-AS1
SUCNR1
LOC728613
CBX3P2
CFD
DAGLA
PTK2
PTK6
RABGAP1
ABHD16A
PRKAA1
ITGB3BP
DAGLB
RCSD1
MCL1
SORBS1
POMP
SORBS3
SORBS2
ODC1
IL17RD
ATG16L1
ATG16L2
NIPAL3
BCDIN3D-AS1
ARHGDIB
MTHFS
NANP
IL17REL
MATN1
KCTD21-AS1
ENDOG
STIL
CES3
EBF4
EBF1
FFAR2
LMNA
FFAR1
BDH2
ENDOV
FFAR4
BDH1
DDX23
DDX21
DDX20
ACVR2B-AS1
ZNF157
DDX25
DDX24
HLA-DMB
DDX28
TSNAX
RPL32P3
ZNF92
ZNF93
C1ORF186
SAC3D1
FBXO18
FKBP15
UBE2J1
FKBP10
FKBP11
TBX21
FAM3A
FBXO10
FBXO11
FBXO16
FBXO17
FBXO15
GGPS1
SNORD48
SNORD43
TRUB1
TRUB2
SNORD47
SNORD46
PARD6A
SNORD44
PLA2G6
MARCKS
GDPGP1
ERBB2
MIR4741
ATPAF1
MIR1244-2
SHC1
PEX26
CCDC71
MIR4749
CCDC78
CGRRF1
TMEM109
HIST3H2BB
MPHOSPH8
TMEM102
SNORD4A
FOXH1
TMEM107
TMEM104
BRK1
GHITM
C17ORF89
C17ORF80
C17ORF85
SPEN
ZCWPW1
FKBP1B
FKBP1A
SPEG
MANEAL
CXORF58
CXORF56
CXORF57
STOML2
LOC100506639
PAIP1
BTBD9
TIMM8A
TIMM8B
DAXX
CDC16
NT5C
NT5E
MAP10
C15ORF57
UNC50
ZNF32-AS2
ZNF720
PDCL3
LBX2
VGF
CCM2
PFKFB3
MAP1S
FRMD8
CCP110
IMMP1L
SPICE1
FRMD6
PKNOX1
DSCR9
MEF2BNB-MEF2B
UBA7
ANKRD19P
PTCD2
PTCD3
LBX2-AS1
PTCD1
GNAL
HLTF
ZHX1-C8ORF76
AGFG2
AGFG1
DPF2
DPF1
ASNA1
CLPX
RPL18A
TMEM154
EHMT1-IT1
CEND1
DACT3
VPS45
RRNAD1
VPS41
TMCC1
TMCC2
TMCC3
SDR42E1
CNPY4
NMNAT1
LEKR1
TAS2R38
RPL36A
PPCDC
EPB41L2
EPB41L5
ACSS2
ACSS1
KIDINS220
PLEKHM1
PLEKHM2
PLEKHM3
VPS4A
VPS4B
GMEB2
GMEB1
SLC43A3
FAM72B
CNTNAP1
DFNA5
SETD5-AS1
RRP36
VHL
WNT1
SZRD1
RIPK3
C1ORF216
TREML2
PPP1R15B
GPAA1
IMP3
PALB2
SNORA47
SNORA44
SNORA45
SNORA43
SNORA41
C16ORF80
LOC100130691
ROGDI
SNORA48
INSR
HIST2H2BE
ZNF813
SPTBN5
SPTBN4
ZNF816
SPTBN1
ZNF814
KLF13
ARPC4-TTLL3
KLF11
KLF10
RNF170
KLF16
TFAP2E
KRTDAP
LOC100508120
GBE1
FGGY
PCNA
SLC44A1
SLC44A2
ZBTB7A
ZBTB7B
MSI2
MIR26B
PCNP
UBE2R2
PCNX
CD99P1
LOC442497
HDAC1
C14ORF119
PACRG
PCAT6
DNPH1
RPA1
FAM69A
C1D
TENC1
NDUFS1
NDUFS2
NDUFS3
NDUFS4
NDUFS5
NDUFS6
ISY1-RAB43
NDUFS8
COQ4
LOC100506804
COQ6
LOC441009
COQ3
ILF2
ZRANB3
ZRANB2
WARS2
FAM132A
CHMP2B
CHMP2A
PCDHGB7
ATP9B
RREB1
FAM24B-CUZD1
TPX2
DENND2D
PPT1
RABAC1
INPP4A
MICAL1
MICAL3
PHC1
PHC3
PHC2
GPR108
MFAP3L
SMDT1
BRICD5
C21ORF2
UBE2G1
STK4-AS1
ZNF362
SAFB
ZNF367
EMC10
LOC654841
RPS6
MGMT
FAM218A
HTT-AS1
TRNP1
H2AFV
KCTD21
FTSJ3
H2AFX
H2AFY
LOC100216545
TMEM189-UBE2V1
RNF8
ZNF841
RNF6
RNF7
RNF4
RNF5
RNF2
H2AFJ
NCAPG2
C10ORF105
MIR5680
ZNF844
C1ORF177
RFX1
HDAC7
PPP1R27
CLTA
PPP1R21
CLTC
CLTB
LRRC61
NGLY1
ADRBK1
ADRBK2
DPEP3
NMD3
HARS
ZNF605
TEX40
PXN-AS1
USP27X
PCOLCE
CYHR1
EPM2A
ISCA1
FAS-AS1
FAM118A
FAM118B
RECQL
CD300A
CTDNEP1
SIK2
MAP7D1
PRKRIR
ACTR8
BAIAP3
ACTR6
ACTR5
XPNPEP3
ACTR3
ACTR2
NUP88
GPANK1
WBSCR27
WBSCR22
RECQL4
GGT5
LOC100133315
ADNP
CNR1
GBX1
CNR2
FOXP4
POLDIP3
POLDIP2
GP1BA
HM13
MIR3684
GTDC1
ALDH18A1
HHEX
TGS1
C22ORF15
KHDRBS2
IDUA
YTHDF3
YTHDF2
GLB1
ACTRT3
TINF2
PITPNM1
NKX3-2
PITPNM2
CDIPT-AS1
A1BG-AS1
VHLL
GTSF1
ADAM10
ADAM15
ADAM17
ADAM19
CEBPA-AS1
LOC730227
CPNE8
SNRPB2
HAGH
CPNE1
RAB4B-EGLN2
PYCARD
DNMT3B
DNMT3A
SMG7-AS1
AAK1
SNRPN
PARD6G-AS1
GDE1
SNRPB
SNRPC
SNRPA
SNRPF
SNRPG
SNRPE
PARPBP
RGS9BP
UCP2
ZNF790-AS1
ZDHHC14
ZDHHC17
ZDHHC16
ZDHHC13
ZDHHC12
PRKAG1
PRKAG2
ZDHHC18
PCSK4
DUSP28
HIPK2
HIPK1
IFT27
RPS3
DUSP22
DUSP23
LEMD3
LEMD2
SLC16A6
NAPG
AP3B1
ESPL1
NAPB
NAPA
YAF2
MAEA
LARP4
LARP7
EXOC6
LOC100507217
RPSAP9
DDX49
DDX41
TMEM45A
DDX42
PTER
DDX47
DDX46
ZGPAT
PLTP
ATMIN
EIF5A2
ELAVL1
ELAVL3
CDKN1B
UBE2D4
LOC388849
UBE2D2
UBE2D3
UBE2D1
SNORD65
SNORD61
SNORD60
SAMSN1
SNORD68
SAP130
DNAI1
APOE
FARSB
APOO
APOM
BLZF1
FIS1
FAM104A
FAM104B
CCDC50
CCDC51
TMEM127
FOXJ3
TMEM121
TMEM123
CCDC57
CCDC58
CCDC59
USP27X-AS1
TMEM129
TMEM128
PAXIP1
STX18
NPHP3-ACAD11
NUFIP2
MIR219-1
VPRBP
PREPL
C17ORF67
CABP4
LOC654433
SLC35B1
FBXO36
SLC35B2
FBXO30
SLC35B4
FBXO32
FBXO33
IGFBP6
FBXO38
SAT1
PELP1
MBOAT1
MBOAT7
SPSB3
SPSB2
CLUAP1
HINT1
HINT2
HINT3
SLC25A53
SLC25A51
BPGM
UNC79
CUTC
CDC34
CDC37
ALAS1
S100A9
ZFX-AS1
FICD
BIRC6
PTTG1
S100A6
KIAA0513
FBXO31
THEM4
LONRF1
BIRC3
STAG3L4
BIRC2
CDCA7L
LOC100134868
APBA3
C1ORF174
SPIN2B
PGLS
OXR1
DENND6B
PMS2P1
MORC2
MORC3
CHKB-CPT1B
ARL2-SNX15
ANKRD16
GPATCH2L
ANKRD17
WDR3
RS1
CCNA2
C8ORF59
VPS25
ATP13A1
GNN
VPS28
DYNC1I2
FAM60A
RNF5P1
RAI1
SKA2
LRRIQ1
PRKRA
RPS2P32
RSL24D1
ADAT1
ADAT3
ADAT2
LGALS3BP
TTBK2
TTBK1
E2F7
E2F6
E2F5
E2F4
E2F3
E2F2
E2F1
C1ORF234
E2F8
ACBD3
ACBD6
ACBD5
ACBD4
MON2
PPP1R13L
EEF2
ZDBF2
SNORA22
SNORA24
SNORA26
SNORA27
SNORA28
SNORA29
EPHX2
HYLS1
TIGIT
IZUMO4
PYCR2
PYCR1
CTBS
WNT10A
FAM168A
LOC100129046
RPLP2
URB2
URB1
MIR147B
LIPA
IFITM2
IFITM1
HPCAL1
LIPE
TMC8
LIPK
LIPJ
DFFA
DFFB
SEC24D
REV3L
SEC24A
SEC24C
SEC24B
RNF19B
RNF19A
MIR425
LPP-AS2
MIR153-1
PYCRL
MRPL43
MRPL42
IPP
MRPL40
MRPL47
MRPL46
HGFAC
MRPL44
MRPL49
MRPL48
ZNF699
POU3F3
POM121C
ATP5J2
ZNF691
ZNF692
ITGB2-AS1
ZNF697
ZNF696
ARFGAP2
ARFGAP3
TRIM39-RPP21
ARFGAP1
UNC93B1
ATP7A
SAMD13
ATP7B
NEK6
NEK7
NEK4
NEK5
RUVBL1
NEK3
NEK1
U2AF1
U2AF2
NEK8
OR10AD1
GPR160
SNORD58A
SNORD58C
SNORD58B
DHPS
ZZZ3
C1ORF35
MIR937
CCDC6
CCDC7
SHF
SHH
COX7A2
CCDC9
DYNC2H1
MGA
KIAA1586
MTHFD2
MTHFD1
TBP
PITPNA-AS1
NUDCD2
NUDCD3
NUDCD1
ADSS
C10ORF128
IFI27L1
IFI27L2
GMNN
ADSL
WDHD1
MPLKIP
TIMMDC1
SLX4
GAS2L3
AZI2
LOC100287015
ZNF436
ZNF431
ZNF430
ZNF345
ZNF432
ZNF438
RPS27A
RALGDS
ADRB1
NUDT12
DLL1
DLL3
DLL4
NUDT17
NUTM1
NUDT15
FRMD6-AS1
NUDT18
NUDT19
STX8
IFI6
RTCB
RTCA
RSRC2
STX5
STX4
STX7
STX6
LOC285626
C3ORF58
RPS3A
LAGE3
LOC400684
TP73-AS1
KIAA0232
RNFT2
LETMD1
CDADC1
ECE2
ECE1
TRMT2B
IMPACT
DRG2
DRG1
CASQ1
ARHGAP42
LARP4B
NOP56
EVC2
PCBP1-AS1
PLA2G16
USP2-AS1
AURKA
AP1B1
PHYKPL
GNPTG
CDC42EP3
RABL2A
DRGX
TXLNA
CDC42EP4
BMF
HEIH
TMEM167B
LOC728730
TBC1D22B
LINC00167
FEZ2
TESC
NKTR
PITPNC1
KCNIP2-AS1
ACADVL
RAB4B
TMEM141
ZBED5
RAB4A
GTF3C2
BBX
LOC148413
MIR659
IL27
LINC00884
KIF2A
KIF2C
IL12RB1
LOC728431
ATP6AP2
ENSA
CLINT1
BRCA1
ZNRD1-AS1
BRCA2
ACTL10
ACOT8
SNX30
ACOT6
ACOT7
ACOT4
ACOT2
ADCY4
ADCY5
RBBP9
RBBP8
ADCY3
KIF24
KIF27
MAATS1
RBBP7
RBBP6
RBBP5
KIF22
JKAMP
MIR3155B
RAB43
NUCKS1
C14ORF79
NR3C1
FAM208A
DDI2
FAM208B
SKAP2
SKAP1
LINC00888
RAB30
XRCC1
HOXB-AS3
XRCC3
XRCC2
XRCC5
XRCC4
PDLIM1
SMURF1
SMURF2
MFN1
MEIS1
NARR
TFRC
NARF
C20ORF96
TFR2
DNAJC25-GNG10
MIER1
RALGPS1
SNORA21
RSL1D1
PAPD7
PAPD4
DDX60
AMN1
YTHDF3-AS1
LMNB2
LMNB1
CAAP1
MRPS28
MRPS26
MRPS27
MRPS25
MRPS22
MRPS23
MRPS21
LOC100131138
PPP2R5E
PPP2R5A
PPP2R5B
PPP2R5C
LCMT1
LCMT2
YY1
PPCS
INSIG1
NAMPT
LOC100129858
PRORSD1P
SNORD87
SNORD86
NPHP3-AS1
SNORD84
KCNA2
SNORD82
SNORD81
SNORD80
ZNF783
JMJD6
JMJD7
JMJD4
DNAJC9-AS1
[truncated: 10,035 more rows]
