# Supplementary material for: Identifying Network Perturbation in Cancer
Source: PLoS Comput Biol. 2016 May 4;12(5):e1004888. doi: 10.1371/journal.pcbi.1004888 (PMC4856318; doi:10.1371/journal.pcbi.1004888)
Supplement: S1 File — (ZIP) [file pcbi.1004888.s001.zip › files/tf_data/GM12878_5k/ELK1.csv]

UBE2Q1
HIST1H4B
HIST1H4A
AGL
HIST1H4G
FHIT
NCBP2
HSPA4
FTSJ2
HSPA9
HIST1H4H
TYW1B
AGA
NELFE
ARFRP1
JUN
PDCD10
PDCD11
PMM1
SLC50A1
C5ORF63
C1ORF112
KIAA0907
HIST1H4E
C14ORF142
DERL1
HKDC1
PIK3CA
ZNF701
HIST1H4D
ZNF707
DERL2
SLC25A6
PTPLB
ZSWIM4
ZC3H10
ZSWIM6
RNF115
ZC3H15
MEMO1
TMEM59
ZC3H18
ABCD3
ABCD2
ZSWIM8
TMEM53
DANCR
C2CD3
DHX9
ZNF45
HSPA8
TCOF1
JRKL
C2CD5
XPC
SP1
GRINA
SP3
CRB1
ZNF48
CEP89
ADPGK-AS1
OPA1
IREB2
PIK3C3
CEP85
MGEA5
MYL12B
TRAPPC9
PTRH2
C6ORF211
PRRG2
ZKSCAN2
TRAPPC1
TRAPPC3
TRAPPC2
ERI2
HIPK1
KTI12
ERI1
ANP32E
C11ORF68
DRAP1
NTHL1
NSL1
C19ORF53
UGCG
ALDH3A2
LOC100505715
NOP2
HARS
ITGA7
GTF3C3
EDC3
GTF3C1
MFSD12
GTF3C6
DENND4B
APOA5
RARRES1
DUSP22
VPREB3
LOC100507283
CSDE1
XPO7
DGAT1
LEMD3
NCK1
TTK
FBXL13
RUSC1
TIPRL
LOC100216545
FBXL17
PSMG3
FBXL19
FBXL18
RRN3P1
GHDC
GAR1
H19
C10ORF32-AS3MT
CNOT10
KANSL1-AS1
XPOT
RAP1B
TPRN
FAM212B
PPIG
OTUD7B
SPAG8
ANAPC2
ZEB1
ANAPC4
C2ORF43
C2ORF42
RPS6KA1
SNRPB2
SFT2D3
SFT2D1
ATAD1
PSMD10
PSMD13
COX7C
TADA3
LOC285484
UTP23
TMEM198B
TMEM198
TMEM199
RTFDC1
MINPP1
SSMEM1
C3ORF18
METTL2B
METTL2A
SESN1
SESN2
GHRL
SMAD5
LIN37
RIC3
AFTPH
NDUFAF4
MTIF3
MTIF2
NDUFAF3
NPHP4
LOC100506714
LOC100506713
LOC100506710
MRPL54
GDAP1
PLRG1
CKS1B
ARF5
ARF4
DNALI1
FBXO36
ATE1
ELMSAN1
SPTLC2
AP3D1
SZT2
FUT11
WDR27
SNORD18C
ZSWIM3
TCEA1
COX4I1
PRKAR1A
PRKAR1B
TRMT44
SAR1A
NOL7
COX19
MOB4
SMCR8
RAB11FIP1
RNASEH2C
CCDC116
CCDC117
MIR19B1
CCDC115
DCAKD
CCDC113
CCDC111
METTL23
CXXC1
CLPTM1
METTL25
SRRT
CDC45
HSD52
MYL6B
IRF9
CARKD
MDH2
AGGF1
NUDT21
RNASET2
MED31
IPO13
HMGB2
PYURF
CHP1
CPEB3
FYCO1
SPNS1
ARL10
RAB2B
SRBD1
CAT
MIR4730
LOC550112
MIR4733
BIN3
BIN2
FRG1
NFX1
WDR45B
MIR4530
LOC100289495
RDH5
PEX14
CDCA3
CDCA7
CDCA5
HOMER1
FIP1L1
CDCA8
SP2
DHRS7B
EIF1B
MCM10
CD48
CLK2
NOLC1
CD46
UBL7-AS1
TNFAIP8L2-SCNM1
ATG4C
ATG4B
ATG4A
FPGT
ZNF684
VMA21
MIR760
PRICKLE4
LOC100507217
SASH3
WDR24
C3ORF58
PDLIM1
NIPAL3
THAP4
THAP5
THAP7
YRDC
MIR3153
CALU
TOR2A
WDR78
ACTR1B
CALCOCO1
MLF1IP
CHPF
WDR75
WDR74
HLA-DMA
HDAC1
AAAS
SYTL3
AHCTF1
NTAN1
FAM173A
MAP1LC3B2
SPRED2
NQO1
VIMP
MUC17
TPGS2
TRNAU1AP
PRPF3
ARL2BP
PRPF4
PRPF6
ASB2
ASB3
LOC100272217
ASB1
CD72
RGS5
ASB8
RUNDC1
PLEKHH3
ATP5SL
C7ORF55
GPER
CNPY4
CNPY3
RFC4
RELA
HDGF
PRX
ZMPSTE24
AAGAB
MRPL34
MRPL35
MRPL33
MRPL30
TRAPPC8
ARL14EP
DPY30
RFFL
COPG1
MRPL38
MRPL39
RINT1
TBL3
CHFR
THOC1
TMEM161B
THOC5
DBI
TIGD1
C1ORF122
ZNF671
MANBA
KIF15
RFX1
RABGAP1L
RFX3
ELK3
YDJC
IBA57
ELK4
PAK4
DBP
TMEM179B
TAF5L
UQCRC2
TIGD4
RECQL5
COPS8
KLLN
RCCD1
RETSAT
IL10RB
DCP2
COPS2
SERINC4
ALG9
KHDRBS1
NUP85
SERINC3
ASTE1
ZNF593
ELK1
LOC115110
MED7
ZNF594
ZNF595
MED8
PARP11
FBXO9
CEP97
CEP95
ZNF606
SUB1
BET1L
SLC15A4
ANKRD39
AXDND1
KXD1
POP7
CCDC90B
FAM135A
BLOC1S1-RDH5
SLC4A2
TCF4
TCF7
POP5
TCF3
NCBP2-AS2
TMED5
NUDT1
POP4
NUDT5
NUDT6
ATMIN
LRCH4
EIF5A2
NPW
HNRNPA1L2
LARS
ABTB2
SMEK1
CYP8B1
PMS2P3
GLYCTK
DHX40
STK38L
NUBP2
SHISA5
MEF2A
CREM
TMEM214
KDM3B
COX11
KDM3A
GAS5
TRIM4
COX16
SSB
MDN1
PDGFRB
ANKRD13D
ZNF335
APIP
ANKRD13C
HIST1H4C
FAM168A
LRRC46
AMPD2
EIF2B4
AIDA
EIF2B2
EIF2B3
EIF2B1
C12ORF73
PPA2
MALAT1
C2ORF50
ZNF91
C18ORF8
CEP70
IFT140
ECD
TMEM14C
FANCF
RSPH3
RSPH1
TPM3
SNRPA1
PRPF40A
RPS6KB2
ETF1
NDFIP2
WWTR1-AS1
CYB5D2
UTP15
C12ORF79
CAMKMT
FBXW2
HPD
KIAA1875
LOC646719
FBXW7
VWA8-AS1
CLIC4
LETMD1
NLGN2
MTMR12
LRSAM1
CLIC1
UGDH
FAM159A
RABL2A
YKT6
RABL2B
TMEM147
QTRTD1
C16ORF59
TMEM143
RPF1
HOXD-AS2
TSEN54
RPS4X
TTC26
C16ORF54
LOC100133091
ATXN2L
NDOR1
BUD13
C5ORF42
MGST3
DLST
EIF5B
MFN1
SOWAHC
SOWAHD
FANCI
ISY1
ZNF33A
DKFZP686I15217
SNORD88A
FAM32A
SNORD88C
XAB2
KIAA1191
DENND4A
AURKAPS1
VMP1
MAD2L1
EDC4
ACVR2A
TCEB3
PRDX5
PRDX2
CEP57L1
NFYC
ZMAT3
AP3S1
TSNAX-DISC1
MYBL1
NR1D1
RABL5
ITGB1BP1
C9ORF169
PHOSPHO2-KLHL23
ZNF2
ZNF3
TIPIN
SDCBP2
SIN3A
KCMF1
MIR4444-1
HNRNPR
ZNF252P
KLHL18
TOR1A
MYLK-AS1
OST4
TMED7-TICAM2
SNAPIN
XPO1
RAC2
ANGPTL6
RARG
NDUFB2-AS1
TOMM22
RPL7A
AP2A1
VASP
MRPS18C
PBX2
CYTH4
MIR4526
DPH3
MYH7B
SPAST
SLC16A1
RSPH6A
NSUN3
NSUN2
SMG7-AS1
CEP135
ARHGAP30
WIBG
LOC100505549
BOD1L1
TARS
CMKLR1
ZSCAN32
TUFM
MSH5-SAPCD1
DYNLL1
SND1
GLUD1P3
MFSD10
RAD9B
KHDC1
ERGIC1
TXNDC9
POLR3G
POLR3D
USP48
POLR3B
POLR3C
UQCRH
S100PBP
B3GAT3
POLR3H
TOPORS
MIR3136
GPS2
GPAM
TTC30A
SPG21
CALM1
DNMT1
FAM46A
NDC1
HIST1H4I
MIR4513
INIP
PSD4
TUT1
CDNF
ATP6V0D1
WDR66
WDR65
WEE2-AS1
TMEM260
SMARCAD1
PNKP
CLCN2
TRIM26
TRIM27
CREB3
TRIM21
SLC25A5
PLK4
PER2
INO80B-WBP1
BRD8
GNPAT
MTPAP
ITFG2
BRD2
KAT8
C8ORF76
DNAJA1
TTC23L
RBM45
FCER2
RBM48
PTPN11
PQBP1
MYCBP
KAT7
TTC14
TTC17
LINC00339
LINC00338
RAD51C
DHX38
C7ORF49
MRPL24
MRPL27
SLBP
MRPL21
MRPL20
GBA
DNAJC25
DNAJC24
TMEM127
C11ORF24
SLC31A1
FOXJ3
ZSCAN9
IFNGR1
ACN9
C1ORF131
SEC16A
ICOSLG
HSPE1-MOB4
ARHGAP1
AEN
SRSF5
SRSF4
IARS2
THEM4
SRSF1
CHD1L
ABCF1
SRSF2
EGR2
EGR3
MZB1
EGR1
SRSF9
ZFP36
EGR4
USP42
TMEM79
DNAJB11
PPP6C
ZYX
CCDC59
TMEM70
RNF139
PJA2
CHEK2
CHEK1
GID4
DALRD3
PRKAB2
UMPS
PRKAB1
SIKE1
CDK7
GID8
CDK11A
CDK11B
VILL
ZNF581
ZNF580
ZNF582
TIPARP
MRPL3
MRPL1
PTPN2
GCFC2
ZFAT
NIP7
PTPN6
PTPN4
GINS2
PPP1R11
ZNF613
ORC4
BTF3
ZNF324
BANP
TMEM88
UEVLD
TPRG1L
WASH2P
MMACHC
HIF1AN
MS4A15
USP8
AGBL5
MIR4453
BAG6
MTRF1L
YBEY
MYO1G
MYO1F
TEX264
MYO1C
CTDP1
RPS7
RPS6
ADAMTS13
ALG10B
RPS3
EMC7
SLC39A1
CHMP7
RPS9
RPS8
ETAA1
ADI1
LOC100652758
SLC52A2
DEF6
ANAPC5
ZNF385A
LRRC8A
ZER1
SNRNP35
UTP11L
SF3B5
TMEM203
SLC7A6OS
BNIP2
TMEM206
PSMA5
TMEM208
TMEM209
VPRBP
MSH2
LRWD1
TSSK6
CPSF3L
NEMF
BLOC1S5
SRF
FBXO43
ZNF322
KIAA1328
SNHG10
SRI
ZNF329
PREPL
SH3BP5L
USP5
GALE
GUCD1
PRKAA1
GALC
DET1
MIR5001
LGALS1
C1RL
NUP50
SNORD10
LOC399715
C9ORF37
NUP54
EIF2AK1
EIF2AK3
CKS2
SCARNA13
SCARNA12
AGPAT4
JAGN1
SCARNA16
WAPAL
FAM136A
TRNT1
CSNK2B
NMI
MCM3AP
VARS
PAIP2
PSMD11
LOC729683
C1QTNF9B-AS1
MIR4738
KIAA1524
LOC100270746
MPDU1
KIAA1033
FMR1
PEX10
PEX13
PEX12
ANGEL2
ANGEL1
MIR4736
AP3B1
TIMM17A
RPL29
RPL28
RPL24
RPL27
RPL26
NAP1L4
EMC9
RPL23
TGOLN2
ATG3
ZNF425
ATG7
EXOC1
COG2
SPAG4
EYA3
FBXO31
ZNF721
PIGB
PIGC
AADAT
PIGG
PIGH
LOC400752
PARD6A
PIGL
PIGM
PIGN
PIGO
TMEM194A
LINC00657
PIGT
PIGU
PIGV
PIGW
CATSPERD
PIGY
KIAA1143
RMND1
TAX1BP1
CSNK1G2
OSGEP
FAM154B
PPP1CB
INPPL1
PPP1CA
SRRM1
FBXO38
CCDC173
CCDC174
OAZ1
RDH14
RAD54L
STT3B
WBP2
WBP1
DEDD2
ATG16L2
WBP4
WDR26
TM2D1
TM2D3
LOC100289561
MTBP
NDUFAF4P1
PUF60
ZFAND3
WDR5B
KIAA0141
AMN1
OGG1
SLC39A13
SMAP2
ATG2B
MIR4515
AKIRIN1
HSPD1
MIR4519
CEP120
CIAPIN1
NTRK1
CLEC16A
RSBN1
HSP90AB1
ARHGAP22
SLC34A3
PTP4A1
CREBRF
ZSCAN25
ZSCAN26
YY1AP1
ZSCAN20
ZSCAN21
ZSCAN22
BLNK
PCGF1
DDIT3
DNAJC10
FAM76B
MRPS7
MED17
TDRD7
WDR55
MED18
LOC100289361
FUT10
MYLIP
MIR3175
UBR3
TOB1-AS1
C3ORF38
UBR7
PA2G4
UBR4
TWF1
NKIRAS2
NKIRAS1
HEMK1
MBTPS2
ACYP2
TMA16
MUS81
DR1
MAF1
EEF1D
PPP2CB
SWT1
TERF2
ATP6V1G2-DDX39B
C19ORF26
C19ORF24
CCNC
ZNF890P
NDUFAF1
CYTIP
AMD1
CCNI
VPS72
RPL8
RPL9
RPL6
PCM1
OLFML3
TBRG4
TRIM35
TMEM120A
USHBP1
VMO1
FEN1
SSU72
HCST
KREMEN2
THAP10
THAP11
FAM200A
NEK11
RSAD1
FAM200B
ATP5C1
CHD2
MIR638
AP1AR
MIR141
MIR636
INVS
CAP1
SNORA7A
ABHD13
ZNF585A
LOC100507373
NPC1
ZNF585B
LINC00324
NGRN
PCF11
PTS
IL16
FLYWCH1
MRPL10
TTC4
MRPL12
MRPL13
RAB3GAP2
MRPL16
MRPL17
FPGT-TNNI3K
ARPC2
LACE1
TTC9
PLA1A
ARPC4
UMODL1
POLR2D
POLR2G
RHOH
C1ORF148
DCUN1D5
POLR2C
POLR2B
POLR2M
POLR2L
EFHC1
ACO2
TPRKB
POLR2H
POLR2K
SNORA70
TMEM67
MPG
ACTL10
USMG5
BBIP1
TMEM60
FIS1
TMEM69
TMEM68
GTF3A
ERCC6L2
HIST1H3A
CASKIN2
TKT
BATF2
ASCC2
RNF125
CCNK
MPZ
EPM2AIP1
AGO3
ZNF165
MCPH1
KDM1A
GRPEL2
SOST
METTL21A
FAM120B
FAM120A
LOC100499489
HIST1H3J
SELK
MBD4
L3MBTL2
SMC6
PAXBP1
MLX
NCOR1
OGFOD1
BTG1
OGFOD2
HUS1
CACNB1
TEC
REPS1
ZNF621
ZNF622
ZNF623
NEURL2
NEURL3
GPN2
CLHC1
PTOV1
SRD5A1
MRPS14
RAP2B
RAP2C
RAP2A
LOC100130557
RASA4CP
NSA2
DDX21
METTL3
MBD6
GGA1
GGA3
DDX20
USO1
G6PC3
PLCD1
TSNAXIP1
HIST1H1E
ZNF518A
PHLPP1
HIST1H1A
HIST1H1B
HIST1H1C
ITFG3
B3GALNT2
EMILIN1
TACC1
MEIG1
TACC3
ZNF485
TMEM238
PSMB9
PSMB7
ZNF131
DECR1
PSMB4
KIF20B
HIVEP1
PSMB1
KIF20A
HDHD1
TMA7
LPXN
HDHD2
ZNF319
CLK3
JUNB
JUND
PFKFB4
HIST1H2AM
HIST1H2AL
HIST1H2AH
HIST1H2AE
HIST1H2AD
P2RX3
C6ORF226
RMI1
HIST1H2AC
HIST1H2AB
SNORD24
BCL2L13
NTMT1
PRPF19
ESCO2
ESCO1
SNORA16A
MLH1
LTN1
MTMR4
SNORD7
STPG1
CTU1
ZNF552
ZNF551
VTI1A
ACOT13
OXLD1
FAM179B
VPS13B
MIR4727
SNORD18B
RMDN2
MIR4723
DKFZP434I0714
RMDN1
GTF2H3
AP4M1
GPR132
ALS2
MIR4728
GTF2H4
MAPKAP1
RTF1
ALDH1B1
ZCCHC6
DENND1A
LRRC59
FOXN2
KIAA0226
DIS3
NICN1
RPL38
FKBP2
RPL36
RPL37
RPL34
RPL32
RPL30
PCCA
TARBP2
PIF1
GNA15
SNORD33
EMG1
BRCA2
ATF4
BAP1
SDHB
TBC1D10C
SLC4A1AP
SHARPIN
NOL8
TAP1
LOC642852
SMARCC1
BUB1B
SUMO1
C9ORF163
SH2B1
FKBP14
SNORA7B
MOCS3
MOCS2
CCDC142
ANKIB1
PPIP5K2
HDDC3
SAR1B
EEF2K
BLOC1S6
COMMD8
SDF4
SAMD12
SDF2
OARD1
COMMD2
BRWD1-IT2
SMG9
SMG8
MIB2
COMMD5
METTL18
FAM114A2
METTL12
LMBRD1
OXNAD1
CDKN2AIP
METTL14
METTL15
B3GALT4
LOC100289511
B3GALT6
SLC38A6
ARID1A
CAMK2D
PRPF4B
SNX16
PCBP1
SLC38A9
BCAT2
PIDD
TMEM9B
OSBPL9
STK4
IFRD1
IFRD2
OSBPL2
DEPDC1B
TMEM184C
R3HCC1L
MIR4781
UBE4B
UBE4A
KAZALD1
DBNL
SEP15
CD3EAP
CAGE1
HCN3
EIF2D
EIF2A
LOC100506100
SNRNP27
TPT1-AS1
CCNT1
STARD3
ZSCAN12
CCDC114
STARD4
ZSCAN16
PTRHD1
ZDHHC4
MED10
ANO8
NFU1
ODF2
NRSN2
LOC730183
CELF2
CELF1
POLR1A
FLJ31356
POLR1C
KRR1
POLR1E
MIR3189
MIR3188
GPR137C
TTC1
ZNF268
C14ORF1
NKG7
HCG27
WDR43
WDR44
WDR46
WDR48
LOC100505676
NAPEPLD
CETN3
NAIF1
BCDIN3D
ARPC3
DIO1
LRRC29
MRPL19
DPY19L4
NR1H2
NR1H3
SNORA14B
MAPK1IP1L
C14ORF80
SENP7
TUBA1B
SENP5
CHUK
SENP1
SAMM50
ZNF384
RNF41
BRF2
CYSTM1
CSGALNACT2
ING1
ING2
PDAP1
GSTO1
CSNK1A1
DNAJC4
DNAJC7
DZANK1
DNAJC2
TTC33
TTC32
TTC31
ANKRD24
WDFY2
WDFY1
GOSR2
ECHDC2
ECHDC1
RRP15
MIR191
TPI1P2
C9ORF43
TRAPPC2P1
LOC442075
SDCCAG8
SPHK2
SNIP1
SDCCAG3
SNORD46
MKRN1
ZNF830
MKRN2
SNORA68
ANKRD31
KLHL6
ZNF839
SNORA65
SNORA60
RHOA
TMEM128
NCOA2
NCOA3
LINC00921
ITPRIP
NCOA7
TMEM9B-AS1
NCOA5
FLJ10038
TMEM18
SNORA72
CPEB4
MINOS1
DDB1
SETX
FLJ43663
MST1P2
RIF1
CEP44
ZNF81
PET112
CEP41
PEX3
ZNF84
TFCP2
MAD2L1BP
XRN1
MCAT
ST7L
SIGMAR1
TRIM8
C12ORF77
MYRF
ACPT
SREK1
CAPZA1
ZFYVE20
TBCK
GTF2IRD1P1
IL2RG
AK3
GTF2H2C
LMO2
SLC17A7
TBCC
GEMIN7
GTF2H2D
LOC440600
MIR19A
SLFN12L
LOC100130348
HSPE1
CDK5RAP2
SARS
LUC7L2
MIR3652
REEP6
ATPAF2
CTTN
KRBA1
EIF4G2
CHMP4A
CHMP4B
ARL16
NARG2
GEN1
ZNF497
MAZ
ZNF493
RMDN2-AS1
ZNF490
MIR1236
DOCK2
LARS2
ERH
EIF2S3
EIF2S2
HERPUD2
HERPUD1
CDK19
TOB1
PMPCB
PMPCA
DDX11
CDK12
CDK13
MIR548AP
RS1
KLF7
KLF6
ENTPD1-AS1
IDH2
TMEM222
TMEM223
PSMC2
PSMC3
N4BP1
PSMC5
GPR128
HEATR6
ARFIP1
ARFIP2
HEATR2
PAN3-AS1
HEATR1
NIPA2
FAM189B
MDC1
KIF18A
REST
KIF18B
STARD4-AS1
POLRMT
HTATSF1P2
SFSWAP
TRIP10
SEC61G
TRIP12
DEDD
MGC2752
ZC3H13
MIR4999
RPL15
AGO1
TFG
BTRC
NUP35
SH2D2A
NCLN
APMAP
MAP3K11
MAP3K12
MAP3K13
MAP3K14
DDA1
PET100
CTNNBIP1
RPL10
PPP3CB
ZNF549
APITD1-CORT
FUCA2
RPL11
FLJ37201
DYNC1I2
MIR4757
OMA1
FUOM
IDI1
TSG101
C16ORF91
UHMK1
LRRC41
LRRC40
CFL1P1
LRRC47
IKBKE
LRRC49
TMEM185B
TMEM175
TMEM101
RARA
EIF3I
DNTTIP2
EIF3K
EIF3L
UBLCP1
B3GNT2
SNORD12C
SNORD12B
FNBP4
EIF3D
EIF3F
EIF3G
SETD5
RARS
FGFBP3
MTMR9
CACUL1
ARMC10
MTMR6
MKKS
SETD6
NABP2
MTMR2
MTMR1
NOL12
CCNL1
PCYT1A
JAKMIP1
SMG7
ZNF75A
C9ORF171
NME6
BAZ1A
MIR4645
CCDC150
MTFP1
GUK1
CCDC157
SNRPD3
DEXI
CCDC159
WRAP73
DZIP3
SDE2
SMG6
VAT1
LRRIQ3
MTCH2
MTCH1
C11ORF49
PTGES3
HIGD2A
HIGD2B
CSTF2T
TRAIP
UBTD2
SLTM
UBA52
DKFZP779M0652
LOC653486
MAPK1
MIR641
C15ORF40
C15ORF41
ARPC5L
TASP1
CD2BP2
RPL37A
SYF2
TNFAIP8L2
TNFAIP8L1
NDUFC1
FUBP3
NAT14
FUBP1
NCSTN
KATNA1
EXOSC9
CEP104
EXOSC3
CEBPE
NCBP1
AP2B1
EXOSC4
HSBP1
TOPORS-AS1
ST20-MTHFS
TCP11L2
EXO1
SHKBP1
CNTROB
NAA20
KDM5B
ZNF276
SSC5D
ZFP91
TCTE3
RSF1
LOC100506054
MIR3190
EXOG
MIR3192
MPZL3
RALY
EME1
FCF1
ZNF740
MIPEPP3
PCDH12
TBC1D31
CDC37L1
DEPDC7
ALKBH8
TBC1D1
VPS53
VPS52
ALKBH4
ALKBH5
ALKBH2
ALKBH3
RALA
ALKBH1
SMCR7L
TMEM126A
IFT43
ATM
SCYL3
SCAMP3
RCOR3
STXBP3
TIGD2
TIGD5
ADHFE1
MIR611
TIGD6
ISG20L2
PDE11A
SSSCA1-AS1
LSM5
PTPRCAP
DNAJB9
CLNS1A
SNHG12
NOC2L
DNAJB7
DNAJB5
FLJ31306
CFLAR
IFI16
C10ORF88
HYPK
TTC25
FANCM
TTC27
KLHDC10
GORASP1
DIDO1
NBN
NOP14-AS1
THAP1
HNRNPA3
HNRNPA0
TEX2
LOC81691
MRPS18B
FIGNL1
ENO1
ELMOD3
ENO3
LOC728175
SNORA51
LINC00909
SNORA52
NPAT
SNORA57
TAOK3
ORMDL3
CIAO1
GNB2L1
CHAMP1
U2SURP
GOLT1B
ACOX3
RPL32P3
HMBOX1
TFIP11
UGDH-AS1
TRAPPC6A
TRAPPC6B
MIR2110
CDK5
NSMCE2
SGSH
CDK9
ARHGDIB
CALR
LPAR5
LOC100294362
PHB2
SF3B4
PNPT1
CEP55
SF3B1
MSH5
SF3B3
SF3B2
ITGB3BP
LIMS1
RCSD1
MCL1
SORBS1
FAM83H-AS1
GAL3ST3
MAGEF1
DTL
ACCS
CD320
RERE
FAM13A
BRWD1-AS1
ELAC2
SUN2
ATG16L1
ADCK4
RGL2
HIST1H1T
DNAJC17
BCDIN3D-AS1
NARFL
MTX2
NFKBIL1
ARHGDIA
NFXL1
ASF1B
FEM1A
KCTD21-AS1
COPA
LIAS
NAB1
COPE
SUPT16H
DHX8
PNN
STIL
HIST1H3B
BRAT1
CES2
HIST1H3F
SGSM2
HIST1H3D
LMAN2
KRIT1
PCNXL3
KDM8
HIST1H3I
ENDOV
MDP1
SEC11A
TOE1
SEC11C
SPG11
DDX27
SNORD74
DDX25
ZNF155
FAM195B
HLA-DMB
PFKFB3
CLPTM1L
GSTP1
ZNF790
ZNF791
TWISTNB
ZNF93
LOC100507250
MUL1
DDOST
ANKAR
C1ORF186
PPP1R13L
ZNF780A
IL17RA
FBXO18
FKBP15
ACTG1
BFAR
WWP1
FAM3A
RAET1K
TACO1
SPTLC1
PPIL1
PPIL2
PPIL3
PPIL4
GGPS1
CWC27
PANK3
CWC25
CWC22
SERPINH1
TMED10
TOMM6
TOMM5
SNORA26
PPP1R2
C9ORF40
TRUB2
CCDC97
SNORD47
MAP3K7
PRMT7
SNORD44
ZNF570
ATP5J2
ZNF572
ZNF573
ZNF574
PPP2R3C
NUP214
ZNF579
TPGS1
LOC100132078
SETDB1
TRPV3
TRPV2
ERBB2
CCDC77
SNORD42A
ZNF202
SHC1
PEX26
CCDC71
MIR4749
ERLEC1
CTSC
RNF216P1
KCNAB3
KCNAB2
PPP1R37
SETD8
PPP1R35
PRR14L
MIA-RAB4B
CHERP
RPL12
RPL13
TMEM102
SETD3
FOXH1
TMEM107
SETD4
TMEM104
LGALS17A
UCKL1-AS1
GHITM
NME7
ADH5
NME3
LOC100507053
C17ORF80
INPP5K
ZAR1L
C17ORF85
LOC646626
ZCWPW1
FKBP1A
CHURC1-FNTB
SURF6
FLJ30403
VIPAS39
MSANTD2
EME2
CNST
LOC100132529
HELQ
STK36
CLSPN
RNH1
PICK1
LOC100506639
GSKIP
RBAK
FLJ33534
SUDS3
IDH3B
SNORD110
TIMM8B
AP2S1
PCNXL4
CDC16
VPS26B
NT5C
TEKT2
VPS37C
VPS37B
AFF1
PTOV1-AS1
ECH1
CARD8
RRM2B
CAPN10-AS1
ALDH16A1
UNC50
PNPLA8
CARD6
ACSF3
STK40
KIAA0196
FOS
LBX2
C4ORF3
UBA6
STAMBPL1
ATG12
ATG13
UBA2
KIF1B
MINOS1-NBL1
TMEM234
PHF20
PHF23
NAA16
ATG10
MRTO4
TP53
FAM162A
SETD5-AS1
UBE2N
ZNF134
MOGS
ST8SIA4
C12ORF4
C12ORF5
LBX2-AS1
UBE2F
LOC147646
UBA5
NDUFC2-KCTD14
[truncated: 3,087 more rows]
