# Supplementary material for: Identifying Network Perturbation in Cancer
Source: PLoS Comput Biol. 2016 May 4;12(5):e1004888. doi: 10.1371/journal.pcbi.1004888 (PMC4856318; doi:10.1371/journal.pcbi.1004888)
Supplement: S1 File — (ZIP) [file pcbi.1004888.s001.zip › files/tf_data/GM12878_5k/EZH2.csv]

SSPN
DUOXA2
CPM
ESPN
PRKAG2
CPE
PCSK5
JPH3
SBF2
LINC00707
DUSP22
OTX2
LOC152586
HOXD13
ADD2
CYP26B1
LHX2
SMG6
LHX4
NTNG1
LHX6
SAMD11
LHX8
LHX9
NCR3LG1
APBB1
PTGER2
ZNF704
AQPEP
ZSWIM6
GATA3-AS1
HOXD-AS2
NAPA
TMEM56
LOC100130275
SV2C
SCN4B
LEF1-AS1
NR5A2
PCDH11X
NPR1
MIR1204
NPR3
SLITRK3
SLC38A3
CD34
SP5
SP6
PRKAG2-AS1
SMARCD3
BLACAT1
GATA6
GATA2
MUC12
ADRA1A
AKAP7
LRP4
EDIL3
CHRD
UNC5B-AS1
DLX1
TCF15
ARHGAP15
CYP26A1
NKX1-2
C1ORF21
EIF5A2
CSRP2
PAIP2B
LMO2
HHIP
NOP9
ITGA9
UGCG
RASSF8-AS1
ACVR1C
DSTYK
NTN4
NUAK2
ITGA5
NDNF
SPON1
FLJ31356
SETBP1
CRYBA2
MIR3185
MIR3131
SLC30A7
SERPINE2
SPTSSB
ARNTL
LOC285548
LILRB1
GSX2
BACH2
SOX13
PAMR1
CHN1
SOX17
LOC401397
AHSA1
ZIC5
SOBP
SLC30A3
PSMG2
NFIL3
SNX31
JAZF1-AS1
SDK1
SDK2
PDLIM7
FRAS1
KIRREL3-AS3
PDLIM3
FIBCD1
FAM212B
KCNK13
DSP
HOXC11
PPARG
HOXC12
PPARA
ZEB2
PSIP1
NTNG2
KCNH3
HLX
DNAJC6
NOG
GFRA1
KCNH8
SGIP1
SLC22A4
ZNF703
PRDM6
WDFY3
PRDM1
LOC286359
PIK3CA
SORT1
HES1
HES2
HES3
HES4
FOXC1
NPDC1
VSNL1
SESN3
TLE3
ATF3
RCAN3
MIR34B
SRGAP1
NBPF1
C7ORF55-LUC7L2
AKAP12
TRIM58
TAF15
HOXA-AS4
DCTN2
GADD45G
COL2A1
RGMA
ATRNL1
BSX
NCOA7
PLA2G7
SLC22A23
SLC30A10
NR2F1
GRWD1
ACHE
ZFHX4-AS1
NFIB
SAP30BP
FLNC
CD200R1
RNF150
ATOH8
MIR155HG
EPOR
BEND4
BEND5
LONRF3
CCBE1
RXRG
HOTTIP
PLCL1
RCAN3AS
IRX5
BARX1
SH2B3
MIR196A2
LTK
ALG11
LEF1
PTPRZ1
OLIG3
OLIG1
SV2B
LMO1
ENHO
ZFYVE28
EMX2
SIX3-AS1
TP73
EMX1
KRTCAP2
SSTR2
WNT2B
ABCA1
RFT1
CIZ1
MIR3652
KCNC4
B4GALNT2
SP9
ERC2
IGSF3
MIR301A
HAND1
SEC22B
MYOF
PARM1
LRRC9
SIM1
TP53TG1
TWIST1
SELPLG
GATA3
HNF1B
LOC283856
TMEM55B
KLF4
SLIT3
CDCA7
CXCR5
CXCR4
ZFP91-CNTF
GDNF-AS1
AJUBA
HHIP-AS1
HECW1
HAUS3
VWC2
LTBP4
CYR61
LINC00092
SLC24A4
SHISA3
TTLL9
BMI1
UQCC
DMTN
PTPN21
MMP28
PHOX2A
TTBK1
NRP1
NRP2
SASH1
EIF4E3
PARD3
KLF15
SERTAD4-AS1
IER5
TET2
CCNA1
DKK2
DKK1
RND3
MAP3K14
ACBD4
CMTM2
CAMK2N1
IGDCC3
FUCA1
CMTM4
BZW2
WNT3A
MIR4757
KIAA1549
GHR
SYTL2
TLN2
NUF2
CDO1
HYLS1
PTHLH
POU3F2
PKP2
PKP1
TMEM136
FOXI3
FBLN7
B3GNT4
B3GNT5
ADAMTS7
LOC646999
SMAGP
RARG
MIR548AO
SIX4
WNT10A
SIX6
COL13A1
ARHGEF3
GNG12
DHRS1
C7ORF55
TSPEAR
NEO1
ROR1
FOXF2
TMEM56-RWDD3
PLXND1
CDH3
ONECUT1
RAX
PLXNA2
RSPO3
CDKN2A
RXFP4
PGP
PLD5
RFFL
ATP1B2
RSPO1
JAZF1
KCNA1
FAM69B
DKFZP686K1684
SHOX2
CGNL1
PROM1
ARRDC3
KIRREL3
CACHD1
PDE8B
KIAA1161
OSBPL10
SOCS2-AS1
PAK6
SYPL2
RFX8
RFX4
TSEN15
RHBDL3
SYT6
ATP6V0D1
GNG4
PLEKHA7
C11ORF88
MYCNOS
ELK4
KIF5A
ENTPD1-AS1
ACTB
WNT7A
DDAH1
WNT7B
RECQL5
CD2BP2
ERAP1
FOXP1
PAPLN
LOC402160
MYRIP
KCNJ2-AS1
SNX9
CBX8
TBR1
SECTM1
TRIB2
CH25H
LAMB1
TMEM255B
MNX1
CEP97
ATP7B
YPEL4
GFER
C4ORF19
NEK1
ROR2
GAD1
C1ORF53
EN1
EN2
PRR11
MT1H
CDC42BPA
TNS3
DLGAP1-AS1
MT1G
LOC100132215
TCF4
G0S2
DPYSL5
DPYSL2
NKX2-1-AS1
BVES
TLX1
PRR15
RPP25
IGFBP3
SHD
IGFBP5
PHLDB1
COX7A2
SLC17A7
MAK
BCAR3
TUBB2B
LOC643923
EPAS1
PRKCQ-AS1
GPR114
SEMA5B
IRF4
BVES-AS1
FAM103A1
ELOVL2-AS1
LINC00693
ATP6V0A1
GPR98
NXPH1
PCDH19
ARPP21
ARRDC3-AS1
GAS6
EFNB2
BHLHE41
PDGFRA
C17ORF105
LOC440461
LRP2
ONECUT3
ZFHX4
NOXO1
DLX4
FOXE1
CCDC40
CCDC64B
TRPC3
MIR615
MIR614
TPM1
CHAT
STXBP6
MALAT1
CBX4
FLT3
FLT1
C3ORF80
DMRTA2
MECOM
OR4D1
MYH9
TMEM200C
FLJ31306
FAM177B
CDKN1C
TBX15
LINC00340
NUAK1
LINC00466
HOXB13
ITGA2
LINC00461
CADM1
TGFBR2
CLIC5
MACC1
MIR196B
PHACTR2
ASCL1
GMPPA
ASCL4
AIM2
ELMOD1
REEP1
E2F4
FOXL2
HSP90B1
GXYLT2
DUSP4
IGF2BP1
S100PBP
IGF2BP2
TRIM67
RSRC1
PIP5K1B
LRRC32
LINC00462
HOXA7
SFRP2
BABAM1
ISY1
DKFZP686I15217
LPAR1
HOXA9
SKOR1
PHF16
DUSP5P1
EXOC3L1
SPIRE1
LHFP
ACN9
SKA2
AGRP
MEGF8
PUS3
SATB2
PITX2
CA4
SEMA6A
LOXL1
CEBPA
SERTAD4
ALX3
LOC146880
ALX4
CROT
RTBDN
SATB1
LOC100130987
LOC400043
FNBP1L
GPR88
LINC00515
PODXL2
DHH
NR4A2
SYDE2
RUNX1T1
CHRM4
TANC1
PRDM14
NAV2
COL9A3
METTL21D
MIR4792
NBPF10
PRKCQ
TRABD2A
SEMA3C
UTRN
FEV
BAI2
BCL6
CHST15
DPH5
DDX25
ACKR6
NRIP1
JMJD1C-AS1
WDR74
ATP6V1C2
PTCH1
CACNG4
TNRC18
TGIF1
HOXD-AS1
CD38
CACNA1G-AS1
GSX1
LOC100996485
CRLF1
PRDM5
EPB41L4B
CHSY3
EPB41L4A
PODXL
LURAP1L
GCAT
SFTA3
APCDD1
PTENP1
CAV2
GPR37
TIMP2
NUDT19
LINGO1
RAPH1
MPP2
CACNA1C
EML6
RORB
RORA
CACNA1G
PSD3
STAP2
INHBB
PERP
PROX1
CYP51A1
TMEM178B
TMEM178A
NAT10
GAS6-AS2
LUC7L2
MIR4740
ARHGEF40
DGKZ
HOXD9
NGFR
HOTAIR
CREB5
CDH23
BZRAP1
LOC100288079
HOXD3
PPP1R36
HCG9
LOC100506421
C11ORF96
PRKAR2B
SPRED3
TMEM107
LRRC71
SETD7
ADCY4
RSPO2
ADCY6
GRM8
LMX1A
PLD1
C17ORF82
MIR155
PRMT5
KIF5C
TCF7L1
RAI14
RNF182
RUNX2
TTC14
IHH
FOXA2
RP9P
PRRX1
TACC2
RNF157-AS1
HOXD1
NFIA
FOXJ1
ISLR2
GNAO1
ENAH
DUOX2
DNAJC22
KIF26B
GAB1
LARGE
LOC100128531
EXTL2
NPTX1
ZFP91
GUCY2D
GJC1
CIITA
HOXB-AS5
CCKBR
THPO
PPM1E
BOC
MAML3
HOXA6
EGR2
ZBP1
EVX2
EGR1
AFF3
PPM1H
RNF130
RALGPS2
LOC100288911
YARS
NFE2
JMJD1C
B4GALT1
C15ORF56
C11ORF95
NKAIN2
SLC22A3
ASB2
MAP1B
LBX1
FOS
FRZB
BAHCC1
TSHZ1
CAND1.11
TUBB3
MAN2A1
HOXB7
PAX7
PAX6
GIMAP8
KCNK10
PAX2
PTPN3
CORO2B
GGTA1P
PAX9
PKNOX2
AMIGO2
MIR4645
RBFOX2
TAGAP
HOXC10
MED13L
ST8SIA6
LBX2-AS1
RPSAP52
RHBDF1
SMPD3
SHQ1
NRROS
GNAL
TIPARP
CRHR1
NFE2L1
COL12A1
NXPH4
MDFI
C2CD4A
AGBL5
AAK1
MYO1F
ADAMTS8
TBX2
LOC100506343
TBX1
FST
LOC375295
TBX4
FRMD5
ADAMTS19
ACVR1
ASTN2
SIX3
KCNA2
CDK5R2
ZNF503-AS2
IL17C
STAT4
LOC145845
SLC10A4
CPXM1
HOXA13
ANKMY2
HOXA11
CBLN1
FHL2
PP14571
MARK1
MIR34C
FOSL2
H1F0
LFNG
GPR85
RELN
EPB41L1
CYP27B1
CRNDE
TAL1
CPED1
RASSF8
DDIT4L
EFNA3
FOXD3
CD69
FOXD1
KALRN
LOC100506499
GPR65
ADAM23
MFAP3L
CD8A
GABRB2
CRYAA
SIX1
GNAQ
NEUROD2
KCNJ2
AIF1L
NEUROD1
KCNJ5
AMER2
WNT3
IL11
WNT1
GNAS
C3ORF72
LRRN1
PLXNA4
ADRB1
PALLD
STX12
COL1A1
LEPREL2
PDE4A
SIX2
ASAP1
ASAP3
COLGALT2
MAP4K4
CREG2
MIR4280
BAHD1
FOXO3
SOX2
OXR1
MAP6
PSD
TEAD2
TEAD1
GNN
FNDC1
ALDH1A2
ALDH1A3
HOXA11-AS
PITX1
RNU11
FRAT1
TFAP2A
TFAP2C
TFAP2B
UNCX
GDF6
RGS5
RGS1
PRTG
RGS3
LHX1
GNG12-AS1
SOX5
VSX2
GYLTL1B
WNT2
POU3F3
MPND
PIGB
CEP68
LBX1-AS1
KIAA0247
OSR1
SLC18A3
DUSP19
MCIDAS
HLF
DUSP15
ZNF804A
LOC283731
WDFY3-AS2
SLC6A20
ARID3C
LOC100126784
TSPAN11
FAM149A
HTR7
ARX
PRDM8
MPPED2
DMRTA1
OTX2-AS1
ZNF860
PSAT1
RINT1
SHMT2
NDUFS5
ISY1-RAB43
CRIM1
HTR1B
ALPL
HBM
PRDM12
ASB13
KLF14
MGARP
FAM124A
HOXB8
ISL2
MCF2L2
DOLPP1
LYRM1
MIR3675
ATP9A
COL24A1
MAFA
BDNF
TLX1NB
KITLG
NKX2-5
TMEM108
CACNA2D1
NDST3
DSC3
NTRK2
MIR4457
GPR101
TPPP3
SUSD5
HSDL2
ARHGAP24
DLEU2
ARHGAP29
PYGL
SMAD6
MPEG1
MAFB
BRICD5
FAM19A2
STK39
SPAG6
P4HB
FLI1
LY9
UNC5B
SNAPC2
LRRC4B
LOC285547
AP3M2
KCNN1
DLX5
NXN
HNRNPLL
PRKG1-AS1
SERPINB6
BMP7
BMP6
BMP4
GPR27
BARHL1
SOCS2
GPR4
ACSL6
MEGF11
ZADH2
ATP8B1
TCHH
FAM20A
NR2F1-AS1
FAT4
CCNO
SYT2
IL20RA
HOXC8
PDE3B
AFAP1L1
POU3F1
STMN2
C1ORF198
UPF2
HOXC5
MIR9-1
RASSF7
PHF21B
NFKBIZ
USHBP1
RBPMS-AS1
DNM1
TMEM59L
SULF2
KREMEN1
PNMA2
ADRBK1
NCKAP1
TGFA
ARHGAP20
MIR149
MYO16-AS1
PLEKHB2
AMN
MIR142
ASXL3
LINC00886
OTX1
PRAC
CAP2
CD9
ENTPD3
SAMD5
TEX40
PVRL2
LOC440925
NEUROG3
TFAP2D
CDHR1
SAMD9
DLX2
TMEM170A
KLHL35
PLCD1
DKKL1
MIR4254
C11ORF35
GFRA2
FLJ37644
RHOU
LMX1B
MAF
DCUN1D3
SBSPON
DYNC1LI2
FGF8
TRIM46
ZIC2
RARA
TPRKB
FGF2
PDGFC
GNAS-AS1
ZEB2-AS1
MPG
TMEM65
HOPX
ABCG4
PRDM13
LOC285084
GPR176
TMEFF2
AVP
RBPMS
CFTR
ITM2B
ELOVL4
EBF4
ELOVL2
ELOVL3
SPOCK2
SKIDA1
AIFM3
WNT5A
HOXC9
VAX2
HLA-J
UGT8
MSX2P1
SLC32A1
NFATC2
BMPR1B
LOC100128770
DMRT3
TENM4
GRASP
TGFBR3L
HOXA10
SOX9
HPGD
ZNF521
RASD2
FLJ11235
FZD1
GBX1
BTG4
RASD1
RHOBTB1
FZD7
FZD8
GPR149
GALNT16
PSMA1
GLIS3
TCF24
FSTL1
CITED1
DUSP6
TCF21
DUSP3
FGF14
HHEX
LYL1
BEAN1
SBNO2
C20ORF96
RNF220
HMGA2
ZFP36L1
HOXC4
FERMT2
C1ORF95
PLEKHG1
USO1
PLCD3
MPV17L2
POMC
KCNB2
HOXC6
HEY2
NKX2-3
HEY1
RGS17
GATA6-AS1
TRPS1
PTENP1-AS
EMILIN2
GAREM
VIPAS39
GALNT14
FAM150B
EMX2OS
PDE4DIP
PRR5L
NKX3-2
PITPNM3
TMEM98
TBC1D16
BZRAP1-AS1
CASZ1
KCTD1
HMX2
AUTS2
LPXN
RPS14
FREM3
VCAN
GDF7
BCL11B
C17ORF58
STOX2
OVOL2
OVOL1
ARID4A
TSHZ2
SWSAP1
DLL4
CEBPA-AS1
BCL2L11
CRABP1
GRHL2
SLC9A3R2
C9ORF24
GRID2
CRY1
RAB38
DGKI
EPYC
MMS19
NODAL
MSX1
ST6GALNAC2
DKFZP434H168
TBC1D5
LRP10
RRAGD
PDGFB
MIR129-2
GLIPR2
MYCN
TLX2
MIR4683
LINC00966
POU4F1
TMEM163
UBTD1
NR2E1
FOXN4
KIAA1211L
NPAS3
LBX2
PLEKHG3
PTPRU
DBX1
RNU4ATAC
SLC40A1
PCDH1
ADM
PDE2A
GRIN2C
PTPRE
LOXL1-AS1
GDNF
PTRF
NFIX
PTPRK
THBS4
WNT11
