# Supplementary material for: Identifying Network Perturbation in Cancer
Source: PLoS Comput Biol. 2016 May 4;12(5):e1004888. doi: 10.1371/journal.pcbi.1004888 (PMC4856318; doi:10.1371/journal.pcbi.1004888)
Supplement: S1 File — (ZIP) [file pcbi.1004888.s001.zip › files/tf_data/GM12878_5k/FOS.csv]

UBE2Q1
HIST1H4B
HIST1H4A
HIST1H4G
FHIT
HSPA5
RNF13
HIST1H4H
TYW1B
HIST1H4L
LAPTM5
B2M
ATPIF1
GPR180
DERL2
RAD51B
ZSWIM4
ZSWIM6
RAB11B
SPTLC2
ZSWIM1
ZSWIM3
TMEM57
SCLY
ZSWIM8
TMEM53
DANCR
CBLB
HSPA8
ZNF43
SIRPA
NUP98
SP1
SP2
SP3
NUP93
CEP89
SPPL3
GOLIM4
OPA3
SNORD10
RAB40C
RAB40B
ZNF675
ZNF672
ERI3
ZNF678
LOC441666
KIAA0195
ATP2A1
HACL1
KIAA1279
MFSD12
GTF3C5
APOA2
XPO1
TAPBP
TTK
LSS
WAPAL
TPRN
FAM212B
GRN
C2ORF44
GART
ANAPC5
C2ORF42
RPS6KA5
PPIA
UBXN11
FAM134A
ZNF292
SESN3
MTFR2
LIN37
GOLPH3L
SMAD2
SC5D
NPHP4
CTH
LOC100506713
CKS1B
SLC36A1
FAHD1
HYI
AP3D1
ERICH1
TUG1
PRADC1
GLTP
CHTF18
MOB2
NOL6
FOXO3
FAM156A
DCAKD
METTL23
CDC45
SPHK2
STT3A
HMGB2
HMGB1
NADSYN1
SPNS1
OSGEP
ARL15
ABAT
ARL16
TP53TG1
AASS
RDH5
CDCA2
CDCA3
CDCA8
SMCR7
LYPD6
MCM10
PRICKLE3
MIR760
CETN4P
FLJ31306
ZNF44
NIPAL3
THAP5
THAP8
THAP9
CALR
MIR3153
CALU
CYB5B
RALB
WDR78
FAR1
ACTR1B
ACTR1A
PNN
ATP6V0E1
ZNF724P
HLA-DMA
TRIM11
EFNB2
DYNLL1-AS1
BTN2A3P
PRPF8
RCBTB1
CEP85
PLEKHH3
MR1
C7ORF55
C7ORF57
CNPY3
C7ORF50
ZFP64
HMG20B
MRPL37
MRPL34
MRPL35
PTRH1
ARRDC4
FAM120AOS
SMDT1
RFX5
NRXN2
RFX2
ELK1
MTRR
PAK4
DBP
TMEM42
NUP88
RECQL4
RCCD1
NSDHL
MSL3
COPS3
COPS4
KHDRBS2
YTHDF3
PPOX
LOC115110
ZNF597
MYCL
MXD3
ZNF608
MXD1
LCN12
SDF2L1
PPP1R9B
TMEM45A
GCA
TARS2
TCF3
NUDT2
B4GALT2
TK1
CYP2R1
EZH2
ABTB2
PAIP2B
PMS2P4
ARL2-SNX15
TRIM9
BTD
PFN4
KDM3B
TP53BP1
KDM3A
FBXL20
KIAA1468
RPLP0
EIF2B2
TXNIP
C12ORF75
IFT140
TMEM14C
PRPF40A
ETF1
ALDH3A2
FAM21C
FAM21A
FUT8-AS1
TRIO
NLGN2
MTMR12
CLIC1
SEPHS2
SSX2IP
IER5L
HN1
TMEM143
BBX
ITGA7
ATXN2L
NDOR1
TCP1
BABAM1
HLA-DPA1
LOC100132707
FAM117B
XAB2
PRDX6
TCEB1
AGRP
NFYB
NFYA
ZMAT2
PITX3
SMARCA2
RABL3
OTUB2
NPTN
LRIG1
FYN
ZNF8
CCT6A
NAGLU
KANK3
ST3GAL3
CHCHD2
ST3GAL5
SBDS
VCL
VCP
LOC100129518
AP2A1
CYTH2
DPH2
MIR4521
FGD5-AS1
SLC16A1
KATNB1
C21ORF54
ARHGAP33
BCKDHB
DCAF4
TARS
C21ORF58
ZSCAN32
ZSCAN31
MSH5-SAPCD1
ERV3-1
DYNLL1
SND1
CKM
RAD9A
UNG
MAMSTR
POLR3A
POLR3K
CALM3
SPG21
CACNA1G
DLGAP5
TUT1
GLO1
ATP6V0D1
C19ORF10
PNKP
PRMT3
TRIM26
PRMT1
CLCN7
R3HDM1
PRMT5
PER2
INO80B-WBP1
PNKD
BRD8
HMGCR
BRD2
RBM42
ORMDL2
RBM48
KAT5
KAT7
TTC16
PNRC1
PNRC2
GBA
DNAJC27
HABP4
SNORA84
ZFP91
ARHGAP4
HSPE1-MOB4
SUCO
ZSCAN2
SRSF6
PPM1B
PPM1A
CDK1
EGR2
EGR1
PPM1K
SRSF8
TMEM79
HCP5
HLA-DQB1
CANX
DNAJB14
TMEM70
PJA2
CHEK2
GID4
CCT6P1
RPUSD4
MRPL4
RPUSD1
RPUSD2
RPUSD3
GINS2
GINS4
NANOS1
TPRG1L
ANAPC15
AGBL5
EVI5L
ARRB2
RPL36AL
MIR24-2
DENND6A
LOC100652758
CTPS1
UTP11L
PSMA3
TMEM203
TMEM205
PSMA5
ZNF107
ZNF101
SYNRG
GALT
CPSF3L
SRF
MCCC2
SRM
GUCD1
EXPH5
RMND5A
TRAFD1
C6ORF211
EIF2AK3
TDG
SCARNA13
AGPAT5
AGPAT1
TMPO
SMCR8
MIR4738
FOXO1
GCDH
LRRC28
TIMM17B
HIST4H4
NAP1L4
LOC338797
ATG3
LPCAT3
SLC16A13
PLAG1
PIGA
ZNF720
PIGN
TMEM194A
C9ORF156
PIGS
RMND1
ACTN1-AS1
LOC100126784
RHPN1
ARAP1
SRRM1
LOC100133445
OAZ1
RAD54L
MIR4779
PDK2
EBP
RDH11
RDH13
WBP2
WBP1
DEDD2
VEZT
FAM178A
DOLK
TM2D2
SRP9
ZFAND6
ZFAND4
POLD4
PLIN3
CDK2AP2
KDM4C
HSPD1
ARHGAP21
CREBRF
ZSCAN20
MLYCD
DDIT3
CD74
CCR10
ABHD8
MYLIP
RBP5
MED19
ATG2A
TOB1-AS1
NUCB1
NUCB2
SOCS5
HEMK1
SRPR
PCNA-AS1
MAF1
ADAM9
CCNF
C19ORF24
EIF4G2
RNF26
FEM1A
CCNJ
CCNK
C14ORF93
NDUFAF2
KCNQ1OT1
RASSF7
TMEM120A
SPSB3
NEK10
MIR639
MIR638
CHD6
SCD
CAP1
NPC2
PCF11
FLYWCH2
TROAP
RCN2
C11ORF35
CDC25A
RNF44
RNF41
WARS
ANKRD27
ZNF823
ANKRD24
DCUN1D4
SNORA76
LINC00921
POLR2I
SUV420H2
ANKRD28
PRDM10
TMEM60
GTF3A
HIST1H3A
CHKB-AS1
DDA1
GRPEL1
VBP1
FAM120A
LRRC27
C14ORF166
SHKBP1
QRSL1
FZD2
FZD3
ZNF628
MZT1
ZNF626
NEURL2
NFKB2
TES
ZNF76
RAP2B
RAP2A
TMPO-AS1
ZFP36L1
PLCD3
HIST1H1E
HIST1H1A
HIST1H1B
HIST1H1C
ANKZF1
ITFG2
USHBP1
ZNF486
ZNF138
PRKACA
C1ORF228
PSMB6
PSMB3
TMEM232
MKI67
LMBR1L
LOC650368
LPXN
HIST1H2AM
HIST1H2AL
OVOL3
HIST1H2AH
HIST1H2AK
ANKHD1
P2RX1
HIST1H2AD
HIST1H2AG
SWSAP1
RMI2
HIST1H2AB
ESCO2
MLH1
LTN1
STPG1
ZNF555
ZNF552
MSX1
ADRM1
SIN3A
LOC401980
TRAF2
TRAF7
AP4M1
HOOK1
TMEM160
ESD
LRRC56
ILF3-AS1
FOXN2
FOXN3
SAP30L-AS1
TMEM218
TARBP2
PIF1
GNA12
CHD8
ATF4
ATF7
TBC1D10B
SHARPIN
IFFO1
ZCCHC17
FKBP14
IL6ST
CCDC146
PPWD1
MORF4L2-AS1
CCDC148
SMG5
COMMD8
SDF4
BLOC1S3
OARD1
BRWD1-IT2
COMMD4
C15ORF39
TOR3A
METTL13
METTL17
LOC729852
ZMYM2
B3GALT6
ZMYM5
CAMK2D
OSBPL9
OSBPL2
TMEM184C
SOX4
SEP15
TUBB4B
AKAP8
LOC100506100
SNRNP25
ARHGAP12
YBX1
STARD7
STARD4
ARHGAP19
PHPT1
ANO8
LOC100132891
HSP90B1
POLR1D
TANGO2
GPR137C
FAM64A
STIP1
C14ORF1
CHKB
HCG25
WDR45
CETN3
CETN2
NAIF1
CDC25C
ANKS3
H3F3B
RNF103-CHMP3
RHOQ
HOXB8
C14ORF80
HOXB7
SAMM50
DSE
ING1
ING3
GSTO2
DNAJC8
VASH2
RING1
DNAJC3
RBM14-RBM4
BHLHE40
MPP2
SORT1
PRPF31
C5ORF22
GLA
C7ORF55-LUC7L2
SNORA68
ZNF837
GLS
RGMB
ANKRD39
NCOA2
LRIF1
CLCN6
ACAT1
ACAT2
F11R
RAB11B-AS1
BHLHB9
RNF157
PEX1
CEP44
MECP2
CEP41
ZNF85
FSD2
IFITM4P
STARD3NL
ZFYVE21
ZFYVE26
AK2
PRDM11
TBCC
TBCB
HSPE1
CDK5RAP3
WDR81
ATPAF2
NCKAP1L
HLA-B
BAX
ZNF493
MLKL
MIR1237
LARS2
HERPUD1
CDK19
GFI1B
RBM27
CDK12
CDK16
KLF7
KLF6
KLF5
KLF1
HLTF
PIP5KL1
KLF9
N4BP2
SNHG10
MDC1
PGD
KIF18B
STARD4-AS1
TRIP10
PASK
MEX3C
MIR4999
SNORD34
SNORD33
MAP3K11
MAP3K12
MAP3K13
NCL
PET100
MIA-RAB4B
DNAL4
ZNF548
FRYL
DEXI
RSPH4A
IDI1
DHTKD1
LRRC45
MARCH3
MARCH2
MIR1244-3
MIR1244-2
MIR1244-1
MARCH9
ENTHD2
CLSTN3
EIF3L
B3GNT1
SETD5
EIF3F
PWWP2A
DYRK1B
NABP2
CCNL2
CDKN2D
HLA-DRB1
C9ORF172
BAZ1B
EDEM3
NMT1
YIF1A
CCDC159
SLC2A8
SLC2A6
ZNF143
SMG1
TNFAIP8L1
FAM73B
EXOSC1
GTF2E1
TULP2
TULP3
RRBP1
SLC46A3
UBP1
INCENP
KIAA0895L
C22ORF39
C3ORF18
LOC256880
OGFOD1
PCDH10
DEPDC1
ALKBH6
ALKBH7
ALKBH5
ALKBH2
EEF1E1
MIR181A1HG
ATM
TIGD3
STXBP5
BRIP1
DNAJB9
DNAJB5
FANCG
FANCF
AMDHD2
AAMP
FANCA
HNRNPAB
FANCM
SUGP2
TTC23
ENTPD3-AS1
HNRNPA1
RCL1
MRPS18B
MRPS18C
ENO1
RPN2
NPAT
EXOC4
LLGL1
IRS1
OIP5-AS1
TRAPPC6A
TRAPPC6B
CDK4
NSMCE2
OXLD1
SF3B5
CEP57
MSH2
MSH5
CYB5A
E2F8
RERE
BRWD1-AS1
ELAC2
SUN2
ADCK4
SUN1
ADCK3
ADCK1
ARHGDIG
DNAJC13
ASF1B
PACSIN2
EDF1
COPE
SUPT16H
AEN
HIST1H3B
HIST1H3C
PRKCZ
HIST1H3F
HIST1H3G
HIST1H3D
LMAN2
HIST1H3J
HIST1H3H
HIST1H3I
HIST2H2AB
HIST2H2AC
DDX24
SAE1
ZNF90
ZNF91
ZNF92
ZNF93
ATP6V1C1
FUT8
ZNF799
FBXO18
WWP2
ADD1
FBXO11
FBXO16
LINC00959
GGPS1
PPP1R3F
PPP1R7
TUSC2
CCDC94
MAP3K3
CCDC96
PLA2G6
SNORA28
ZNF574
LUC7L2
KIAA0319L
CCDC77
IARS
KIAA1009
SHC1
CTSA
CTSD
KCNAB2
RPL14
SETD8
C16ORF95
HIST3H2BB
HYLS1
SETD3
FLJ44313
RPL18
TDRKH
C17ORF89
STXBP5-AS1
FKBP1B
LOC100132215
MSANTD4
HELQ
EPB41
GLYR1
TIMM8B
DAXX
STIL
PCNXL3
VPS26B
AFF4
VPS37C
C15ORF57
IGSF9B
STK40
KIAA0196
HOMEZ
ERP29
KATNAL2
PDP2
IMMP1L
FRMD5
PKNOX1
PHF23
UBE2I
SETD5-AS1
GNAS
CDHR2
UBE2B
SFPQ
GNAZ
UBE2F
LOC147646
SIX5
UBE2S
RPAIN
AGFG2
UBE2T
DPF3
ASNA1
RPL18A
PLEKHH2
LOC100506023
DACT3
PHTF2
LOC148709
TMCC1
PHF20
WBP1L
PDCD4-AS1
MORF4L2
C21ORF90
NDUFA2
THRAP3
CCDC25
WBP11
MAST4
FAM72D
SLC43A3
FAM72B
FAM72A
MAEA
C1ORF213
FARSA
HIST1H2AI
MIR219-1
UBE2C
PDCL
GNS
CUTA
BPGM
HIST1H2AJ
ROGDI
EIF5
SNORA48
MOSPD3
HIST1H2AE
OXR1
HIST2H2BE
ANKRD16
CENPK
TXNL4B
ANKRD12
ANKRD11
PAN2
EBAG9
RMI1
RSBN1L-AS1
P2RX7
DPP3
SUOX
DPP7
PCNA
CEP68
ZBTB7B
MNS1
MCM7
MCM6
IK
MCM3
PCNT
ZDHHC24
DUSP10
ENGASE
SQSTM1
TOP3A
EPC2
RNFT2
RPA2
REC8
NDUFS8
TMEM167A
UFD1L
ILF3
ILF2
ZRANB3
PARS2
TMEM183A
THAP9-AS1
MROH8
PI4K2A
HIBADH
ZNF141
DGCR8
ABCA11P
CCDC102A
DENND2D
NDUFB11
TSACC
COX8A
PITRM1
GPR108
RNASEK
GOT1
BRICD5
RNASE4
ZNF367
BIVM
ANKHD1-EIF4EBP3
PMS2
IP6K2
IP6K1
H2AFV
SCAND2P
H2AFX
LOC100216545
DDX6
TMEM189-UBE2V1
BRMS1
RNF6
RNF4
RNF5
SLC19A2
H2AFJ
CCDC66
STMN1
FOXK2
ZNF213
HLA-L
HLA-C
ZWINT
HLA-A
FMN1
HLA-F
HLA-E
RFX1
CLTA
ARID4A
ARID4B
TMEM116
FAM161A
AMER1
KDM4A-AS1
SLC35A5
PXN-AS1
FLJ31813
TOP2B
GTF2H1
DLX2
TOP2A
SH2D5
ISCA2
FAF1
FAM118B
HIST1H2BD
HIST1H2BF
HIST1H2BG
RECQL
SNORD104
HIST1H2BB
HIST1H2BC
HIST1H2BL
HIST1H2BM
CYHR1
HIST1H2BO
GET4
HIST1H2BI
HIST1H2BJ
HIST1H2BK
SLC25A42
HLA-F-AS1
SNX11
CDC23
CDC20
PDZD7
MIR4666A
ACTR2
WBSCR27
FOXP3
FLJ31104
TNPO2
CNR2
HSPA2
ZNF57
TECR
SYVN1
CLUHP3
DUSP7
MAPK9
LRRC8D
RBL2
STAG3L4
DAZAP2
DUS3L
GGCT
VPS35
VPS36
MTF1
SYNGR3
WDR96
NXT1
PITPNM1
CSE1L
VHLL
MED7
KCTD2
KCTD7
KCTD9
MIR27A
ADAM10
HSPA1B
ELOVL6
FAM83D
LOC100506325
IDH3G
HAGH
RAB4B-EGLN2
FOXRED1
CABLES2
COPZ1
HIST1H2AC
NEK7
LIX1L
ALDH6A1
USP16
NEK2
SNRPA
NPM1
SBNO2
HSPA14
MXI1
TXNDC16
RGS9BP
SDHD
UCP2
ZNF790-AS1
ZDHHC16
ZDHHC13
ZDHHC12
PCSK4
ANP32E
ANP32A
FDXR
TYK2
SEMA4F
QARS
SLC43A2
MRPL51
NAPA
FOXN3-AS1
ZNF688
ZNF689
ALOXE3
ZNF680
CAMTA1
ZNF687
LOC100507217
FXR2
IQCG
IQCD
NLK
SHCBP1
DDX49
HLTF-AS1
TTI2
WDTC1
ZNF174
FDFT1
LMLN
RGMB-AS1
POP5
ZNF776
ZNF774
ZNF775
GPR113
ZNF195
ELAVL1
HINFP
ELAVL3
FKBP3
SNORD35A
SNORD65
C12ORF60
SNORD61
SNORD60
SAP130
HSCB
CHCHD3
CHCHD1
CHCHD6
CHCHD7
TADA2B
RNASEK-C17ORF49
LOC100287177
ZNF519
RSBN1L
NF2
NFIL3
ZNF516
TSPYL1
TSPYL2
OGDH
NCAPD2
NCAPD3
BLM
PPP1R10
COMMD9
SLC39A1
SLC39A3
SLC39A7
RPL13AP5
BLOC1S1
EMC9
SLC35B2
FBXO31
SNORD59B
SNORD59A
ATXN3
MYH10
SCAI
DNAJB11
OTUD5
AP3M2
MBOAT2
AKAP13
P2RX6P
HINT2
HMBS
STRIP2
IL23A
FICD
BRWD1
TTF2
KIAA0226
ADAD2
ALG11
ALG12
SCAF8
LRP4-AS1
CNOT3
ZBED5-AS1
GLS2
MORC2
RBM4
LAPTM4A
CHKB-CPT1B
SLC38A7
CAT
MIR301A
MIR3655
MIR301B
MIR3652
MIR3651
WDR89
DIP2A-IT1
NUBP2
HLA-DRA
CCNA2
GNN
NUDC
RNF5P1
SKA2
PGP
TMEM217
OGG1
TLDC1
KLF10
EFCAB14
TTBK2
E2F7
DMXL1
E2F3
E2F1
HEXA
COX14
RBMX
ACBD7
PROSC
ACBD4
EEF2
BZW2
SNORA22
SNORA26
CRAMP1L
MIA
SNORA29
RHPN1-AS1
SF1
MIR4482-1
PTK2B
TNRC6B
PYCR2
PYCR1
HYOU1
COTL1
EEFSEC
CENPM
LIPE
RAB5B
CENPF
CENPA
LDB1
KIFC2
KIFC1
SLC41A1
PYCRL
SFN
CYLD
PLEKHA8
ANXA1
ERAP1
STARD13
ZNF691
ZNF695
DHX38
CPT1B
ARFGAP2
DHX35
ATP7B
MPHOSPH9
MPHOSPH8
RUVBL1
CABIN1
RUVBL2
DDX50
ANXA6
MIR130B
DDX54
SUV39H1
C1ORF51
TXNRD1
DHPS
BUB1
ZZZ3
BUB3
GLTSCR1
ECSIT
GLTPD1
EPOR
PLA2G15
DNAH1
MTHFD2
MTHFD1
MCM5
BBS10
BBS12
DUSP19
STARD5
ZNF507
ZNF506
NUDCD2
NUDCD3
TCERG1
LOC100129917
CNBP
IFI27L1
GMNN
HMGN3
SAMD4B
MRE11A
MYH9
CDKL3
CDKL2
ZNF436
ZNF431
ZNF430
FBXO24
FGD6
FGD3
HN1L
LOC644656
NUDT16
NUDT18
UHRF1
CNNM3
CNNM2
PIP5K1A
STX5
STX4
ZBTB8OS
CKAP2L
PHF14
ABHD2
RPA1
DNAJC27-AS1
PCP2
MEGF9
CCNB1IP1
ECE1
HBP1
UBN1
GBAP1
HDGFRP2
YWHAQ
TFCP2
AURKA
AURKB
ZBTB3
XIST
RP2
KRI1
ZBTB5
MAT2B
NBR2
TECPR1
ZBTB9
NBR1
SYNGAP1
MGAT2
MGAT3
MIR22HG
PXMP4
COQ7
TRIM35
VAMP1
CCNB2
CCNB1
TBC1D22B
MIR4442
CSTF1
AGAP2
VPS11
TAF1
LOC100289092
BOLA1
CKAP5
IMMT
GLCCI1
TRAPPC2L
CACNA1G-AS1
RAB4B
PCCB
NDUFB3
SIVA1
FCHO1
PEPD
LOC148413
MIR659
MIR658
UACA
C17ORF61-PLSCR3
CCNT1
GPR32
FMNL3
ATP6AP1
ATP6AP2
CLN6
CLN3
ENSA
QPCTL
BRCA1
VRK1
VRK3
ANKRD49
NR2C2
ACOT8
SHMT1
MORN4
PLD6
SNX32
PLD3
KIF24
RNF181
PPFIBP1
RBBP4
RUNX1
SARNP
GUCY1B3
ZBTB22
RBX1
ZBTB20
GBF1
RNF213
MED29
MED28
ARL13B
SKAP2
RRP9
HRAS
MED24
XRCC3
XRCC4
SEPT2
KANSL2
KANSL1
SEC1P
JUP
UGP2
CDK5R2
NARF
RBM39
FAM98C
MIER1
RALGPS1
TPX2
PTPDC1
PARP3
MCCC1
TP53INP1
FAM117A
DACT3-AS1
YTHDF3-AS1
RWDD4
ANG
ALDH4A1
GSTT1
ATP6V1G1
LAMTOR4
PPP2R5E
RPSAP58
LAMTOR1
MSMO1
C12ORF52
LOC100129858
FBXO5
CTNND1
FBXO8
C9ORF85
SH3GL1
SNORD82
TMEM38A
LOC391322
JMJD6
ECT2
SS18L2
UBALD1
ARL5C
RPS24
ZNF785
TIMM17A
SLFN12
APPL1
NT5DC2
ZNF789
CHAF1A
HNRNPUL2-BSCL2
C17ORF49
RUSC1
GATAD2B
GATAD2A
CCDC85C
VTRNA1-1
SARS2
DIP2A
AIMP2
BAHD1
MPRIP
MYLPF
PIN1
DCLRE1C
PIN4
WASF2
UVRAG
MLLT1
NUP188
VPS33A
ZNHIT3
DCP2
ENPP5
GTPBP1
PPP6R3
GTPBP3
NFATC2IP
TMBIM6
MIDN
UPP1
CRIP1
SNRNP48
PURG
EPM2AIP1
ATF6B
GLRX5
QTRT1
LZTFL1
DOLPP1
OAT
LYRM7
MIR3676
TTC9C
TTC9B
AHCYL2
GRK6
DDX39A
HNRNPLL
SNRNP40
FLII
RALGAPA2
ENTPD7
SPAG8
SPAG7
P4HB
CSNK1G3
FAM76B
FAM76A
PCGF2
PTMA
GSK3B
NDRG4
UBB
UBC
LIPE-AS1
ELP4
SPC25
SPC24
ANKRD54
MAMDC4
POC5
SPRYD3
H2AFZ
FAM221B
LOC730101
KBTBD3
TCTN2
TCTN3
GNPTG
KBTBD8
RUFY1
DCTN4
PTMS
SIRT2
TMEM170A
SIRT6
GALNS
MED30
TMEM97
SGTA
TRIM45
IVD
ZNF564
PEX7
ZNF563
NRD1
RBM23
ASPM
ZNF682
YIPF4
HNRNPA1P10
HIST3H2A
RFWD3
FNBP4
STAMBP
ATP5H
HNRNPH2
ATP5B
MFSD1
GNAI2
ATP5E
MPZL1
MRPS36
AFMID
MRPS30
NFKBIB
LOC339874
KDM6A
TYSND1
LIMD1-AS1
AGTRAP
RUSC1-AS1
ABHD16B
SEL1L
HIST1H2BH
LOC441242
RBM14
MIR4449
ZNF681
MPV17L2
KIAA2018
HNRNPUL2
HNRNPUL1
ZNF526
SLC25A36
LINC00167
AMOT
ZNF250
ZNF253
ARL2
LOC100129931
ZNF254
C17ORF59
DCAF11
DDOST
RRM2
DCAF15
MIS12
CDKN3
TSR3
SBDSP1
LSM12
TMEM183B
C12ORF49
WHAMM
ZNF419
MIR5088
ZNF416
DAPK3
NR3C2
PABPN1
IGFLR1
PIM3
RRAGC
RRAGB
MCOLN1
RASSF2
TMX2
MIR22
ACTN3
ACTN1
SNORD49B
SNORD49A
C1QTNF6
TIMM44
CREB3L2
CREB3L3
G3BP1
MON1B
CREB3L4
INTS6-AS1
PGAP2
ARHGAP19-SLIT1
STK11
FKBP5
RARS2
NAA60
FKBP8
ENO1-AS1
MANF
LMCD1-AS1
WDR6
DIAPH3
WRN
WIPI1
ATG9B
TPCN1
LMTK2
FKBPL
CCND3
GM2A
ATF7IP2
PRR12
PRR13
PRR11
PRR14
TCF19
HSD17B12
C19ORF43
C19ORF44
HMGN2
HMGN1
C19ORF47
LMO4
ATP6V1H
MIR23A
SFXN5
SFXN3
ARNTL
PANK2
CCT3
CCT7
SNORD32A
MAP1LC3B
HMMR
PCYOX1L
TICRR
AKTIP
INSIG1
GDI2
FTL
UBALD2
TMX2-CTNND1
ZDHHC5
ZDHHC9
SLC26A2
ZC3H6
ZNF211
PRDM7
GPX4
PDE6D
C17ORF76-AS1
HES1
EFCAB6
EIF4A1
HES6
HES7
KLHL25
ABHD17B
SLC26A6
TLE3
CROT
TLE6
TLE4
SLC4A7
NUDT16L1
FH
POLM
HIST1H2BN
CDC6
GNAS-AS1
STAP2
CRYZL1
TFPT
SERF2
RBM10
RBM15
TM9SF2
TPRA1
MVP
OSCP1
ARVCF
RXRB
PLCL1
WDR62
CCNYL1
MVD
CNEP1R1
WDR63
MVK
RNF20
C5ORF51
C16ORF71
TAF1C
ZNF736
ZNF737
TRIOBP
ZNF738
ATP6V1E1
ABCA7
TMEM8B
SSR4
NBEAL2
TMEM151A
PSMD4
FLAD1
C1ORF85
SHBG
LMCD1
PPP5D1
APOBR
ILVBL
CNOT1
DYNLRB1
MARCH8
DCAF7
TTLL5
MIR5188
LTBP4
RTN4
TNKS
KPNB1
HGS
MIR5187
SLC25A6
SPATA5L1
SUFU
TOB1
NCK1
IER5
TOB2
PER1
LIN52
MBD6
FAM228B
SUPV3L1
ZNF394
FAM126A
FAM126B
MPC1
GNPDA1
TSPAN15
HPS5
PKP4
ARAF
SLC25A19
NUDT21
HSD17B8
KIF20A
NFE2L1
TMEM55B
ZNF267
NDUFA11
CCDC12
IMP3
LOC148696
CEP192
ZFP91-CNTF
SERF2-C15ORF63
BLOC1S1-RDH5
TESK2
CNOT6
PTPN13
WFS1
OSBP
ELMO1
ELMO2
CRELD2
SNX8
PQBP1
ABL1
PDXP
COX6B1
TCEANC
MIR4479
ARL4A
YPEL5
SLC11A2
YPEL2
KHSRP
MKL1
ITPKC
DERL3
CNPPD1
PHKG2
PLXDC1
PNPO
C19ORF55
C19ORF54
NUCKS1
SMYD4
IBTK
RAB8A
EIF4E
BCAR3
HSPBAP1
IRF8
TUBB
NADKD1
CYB5RL
HDAC1
HDAC4
TMEM161A
KIF14
DIEXF
OXSR1
CBX8
CBX5
MXD4
ATXN7L3
CBX1
FASTKD3
ZBTB18
WDR25
TRAPPC11
MTHFR
FASN
DDX19B
ASL
ATP6V0B
KLHL12
CKS2
PAF1
TRIM68
MTOR
LAMP1
PEX2
NAT16
UNK
MIR210HG
KIF1B
LENG1
NEU1
ERCC8
NAGPA
USP1
ERCC2
ZNF850
USP5
MRPS12
RNF34
HIP1
FAM192A
[truncated: 332 more rows]
