# Supplementary material for: Identifying Network Perturbation in Cancer
Source: PLoS Comput Biol. 2016 May 4;12(5):e1004888. doi: 10.1371/journal.pcbi.1004888 (PMC4856318; doi:10.1371/journal.pcbi.1004888)
Supplement: S1 File — (ZIP) [file pcbi.1004888.s001.zip › files/tf_data/GM12878_5k/GABPA.csv]

UBE2Q1
RNF14
EXO1
GAS5-AS1
C6ORF120
RNF13
MZT2B
PMM2
PMM1
ZNF709
ZNF708
ZNF700
ZNF707
ZC3H10
ZC3H13
RNF115
ZC3H14
ZC3H18
DHX8
TCOF1
NUP98
XPC
SP1
GRINA
SP3
SPPL3
GOLIM4
OPA3
OPA1
RAB40C
KLLN
SPPL2A
NSL1
ATP2A2
NOP2
ITGA4
ITGA7
CXORF40B
DENND4B
C17ORF49
UFSP1
UFSP2
ZNF37BP
LOC100652772
FBXL13
FBXL12
TIPRL
CYP27B1
FBXL17
FBXL19
FBXL18
GHDC
KANSL1-AS1
TPRN
FAM212B
COL4A4
COL4A3
HLCS
COX7C
FAM134A
SMAD4
AFTPH
SMAD3
MUS81
LOC100506054
PLRG1
CKS1B
ERICH1
DRAP1
TCEA2
TCEA1
ABCD1
COX4I1
BFAR
CCDC116
CCDC117
CCDC115
MCF2L
SPHK2
MDH1
IPO13
CPEB4
CPEB3
CPEB2
RBMXL1
SRBD1
ZNF780A
ZNF780B
FRG1
IFT81
LOC100289495
IFT88
SP2
KISS1R
MCM10
LOC284865
ATG4C
ATG4B
ATG4A
CFD
TPT1-AS1
PNN
AAAS
SIDT2
SIX5
CNPY3
COPG2
HMG20A
AAGAB
GLT8D1
CHFR
SMDT1
RCOR3
RFX7
RFX1
RFX3
YDJC
IBA57
TMEM179B
XPNPEP3
TEN1-CDK3
GTSE1
ADNP
ZNF57
KHDRBS1
GGCT
TARS2
NCBP2-AS2
CYP2R1
CKLF
DYX1C1-CCPG1
PMS2P3
PMS2P4
TMC6
EIF2B4
NFATC2IP
EIF2B2
EIF2B1
IFT140
MLF2
TMEM14C
TMEM14B
CFLAR
RSPH3
RSPH1
LOC646719
LRSAM1
NUP107
KIAA0020
TMEM147
MIR4707
MIR4700
SOWAHB
SOWAHC
FAM32A
VMP1
FER1L5
ZMAT3
TSNAX-DISC1
MYBL1
ITGB1BP1
ZNF7
ZNF2
ZNF3
MYLK-AS1
RAC2
RAC1
SBDS
MRPS18A
AP2A1
PBX2
PBX3
NSUN2
NSUN5
NSUN4
NSUN6
TARS
PTCH1
PAGR1
ERGIC3
RRP7B
ERGIC1
PDF
B3GAT3
CPPED1
CALM3
TTC30B
CALM1
GSDMD
DLGAP4
DLGAP5
FBXL15
C19ORF12
FBXL14
CLCN3
CLCN2
CLCN6
HIST1H4H
INO80B-WBP1
BRD8
BRD9
BRD7
BRD2
DNAJA3
DNAJA1
PTPN12
PTPN11
MYCBP
C7ORF43
LYAR
C7ORF49
MRPL24
MRPL27
MRPL21
MRPL20
SEH1L
MRPL28
LOC100506844
SNORA81
ZSCAN9
ZNF850
SRSF5
SRSF4
SRSF7
SRSF1
SRSF2
MZB1
SRSF9
MAP3K7
DNAJB12
DNAJB11
PCTP
DNAJB14
RNF139
GID4
CISD3
CLNS1A
SUPT20H
GID8
NOSIP
VILL
ZNF581
ZNF580
ZNF582
TIPARP
ZNF584
ZNF587
ZNF586
PSD
MTRF1L
ARHGAP5-AS1
RPL36AL
DENND6B
CHMP5
LOC100652758
PGBD2
PGBD1
ZER1
CEP57
ATAT1
TSSK6
ZNF324
FAM214A
ZNF329
SRM
LGALS7
AKIRIN2
EIF2AK1
EIF2AK3
TDG
HN1
NMB
MYO19
TRNT1
NMI
C1QTNF9B-AS1
KIAA1524
LRRC24
MPDU1
KIAA1033
LRRC29
LRRC28
TIMM17A
GCNT3
LPCAT4
PIGB
PIGC
PIGF
PIGG
PIGH
PIGL
PIGM
PIGO
TMEM194A
PIGQ
PIGS
PIGT
PIGU
PIGV
PIGW
PIGY
RMND1
TAX1BP1
INPPL1
CSNK1G3
BBIP1
SRRM3
SRRM2
CCDC174
SUN2
LNPEP
SEC61A1
TM2D1
TM2D3
NAPRT1
PUF60
ZFAND4
SLC39A13
SLC39A11
MIR4515
MIR4519
NTRK1
RSBN1
EIF1AD
ARHGAP22
MTX3
DDIT3
NFKBIL1
LOC284889
SMAD2
ATG2B
MLYCD
NDUFAF4
DR1
FEM1B
SWT1
TERF2
TERF1
DNAJC19
GOLGA8B
C14ORF93
RASSF1
RASSF3
VMO1
NHP2
DBIL5P
RSAD1
CHD1
CHD2
MIR638
MIR142
MIR141
MIR636
MIR631
CAP1
SKIV2L
LINC00324
TTC4
TTC1
PIKFYVE
EFHC1
TPRKB
ELP5
MPG
PRDM15
PLSCR3
MPI
POLRMT
MPZ
MCPH1
GRPEL2
KRIT1
BTG1
DNALI1
C10ORF88
SRD5A1
AKAP17A
FAM49B
ZFP36L1
GGA1
LOC100507250
TSNAXIP1
ADH5
ZNF138
PRKACA
PRKACB
PSMB7
PSMB5
PSMB4
PSMB3
PSMB1
TMA7
SPG7
CRY1
MLH1
LTN1
GLTP
ACOT13
VPS13A
VPS13C
VPS13B
MIR4727
MIR4723
KIAA0556
MIR4721
NUP160
TMEM160
GNA12
GRIN2D
NOL8
PRKAR1B
PPIP5K2
SAR1B
OGDH
CDC73
R3HDM1
C15ORF39
LMBRD2
C15ORF37
LOC100289511
SRFBP1
BCAT2
TMEM9B
MACROD1
DBNL
AKAP1
EIF2D
AKAP8
AKAP9
EIF2A
OSER1-AS1
PSTK
RLF
LOC730183
RAB7A
HSP90B1
KRR1
SPATA17
NAIF1
DIO1
CCL27
UCK1
PHRF1
BRF2
CYSTM1
BRF1
FSIP1
CSNK1A1
DNAJC4
DNAJC7
DNAJC1
DNAJC2
RRP12
GOSR1
RRP15
RAP1B
C7ORF55-LUC7L2
ZNF830
SNORA68
ZNF837
ZNF836
SNORA64
SNORA65
SNORA67
SNORA60
SNORA62
SNORA63
LRIF1
ZNF410
PHAX
ACAT2
LIMD2
CTF1
TBPL1
LDLR
C14ORF178
ZPBP
IL2RB
ZFYVE20
ZFYVE27
SLC17A9
SLC17A7
UBFD1
SETDB2
CDK5RAP2
CHAF1A
CDK5RAP1
ITCH
CHMP4A
CHMP4B
BAD
SLC37A3
CDK19
TOB1
PMPCB
PMPCA
TOB2
CDK13
CDK10
CDK17
GZF1
PTEN
ZNF304
ZNF302
SEC61G
SEC61B
MTERFD2
TFG
MIR4530
RND1
NCL
PPP3CA
PPP3CB
GPATCH8
LRRC41
LRRC45
MMP23B
MMP23A
LRRC46
LRRC49
LRRC48
B3GNT1
B3GNT2
TSFM
RPL18
TEX22
FGFR1
TBCCD1
CCDC152
CCDC150
CCDC151
GUK1
CCDC157
YIF1A
WRAP73
CDCA8
SYT8
MTCH1
C11ORF49
TIAL1
LOC653486
LOC285847
TASP1
PCED1A
FUBP3
NCSTN
CEP104
CTBP1-AS2
NBL1
C21ORF67
CNTROB
FLJ30403
FCF1
ATP6V0A2
SMCR7L
ATM
SMPD4
ATR
LOC100289230
MIR611
PDE11A
ATP5A1
SASH3
AAMP
HYPK
TTC25
TTC26
TTC22
TTC23
CARS
U2SURP
ENO1
ENO3
CARF
NPAT
TAOK3
USP30-AS1
LLGL1
ACOX3
ACOX1
NSMCE1
LOC728613
CBX3P2
MIR3153
PTK6
RABGAP1
SERGEF
ITGB3BP
DAGLB
RCSD1
POMP
GAL3ST3
ODC1
ATG16L1
ARHGDIA
MATN1
KCTD21-AS1
AP2S1
CES2
HBA1
HBA2
ENDOV
MDP1
DDX23
DDX21
DDX20
DDX27
ZNF157
DDX25
DDX24
DDX28
ZNF91
ZNF92
FBXO18
AFF4
UBE2J2
FKBP11
RAET1K
FBXO11
TACO1
GGPS1
SNORD43
TRUB2
SNORD47
PARD6B
SNORD44
ATPAF2
CCDC77
ATPAF1
SHC1
PEX26
CCDC71
CCDC78
TMEM109
TMEM102
TMEM101
FOXH1
TMEM104
BRK1
GHITM
C17ORF89
C17ORF80
FKBP1B
FKBP1A
PAIP2
LOC100506639
TIMM8A
TIMM8B
DAXX
CDC16
NT5C
UNC50
PDCL3
LBX2
CCM2
CCP110
SPICE1
MEF2BNB-MEF2B
GNAS
ANKRD19P
PTCD2
C12ORF5
DSCR3
ZHX1-C8ORF76
DPF1
ASNA1
RPL18A
EHMT1-IT1
VPS45
RRNAD1
VPS41
BCAP29
TMCC2
SDR42E1
NMNAT1
ACSS2
PLEKHM3
VPS4A
VPS4B
GMEB2
GMEB1
DCAF13
SETD5-AS1
RRP36
C17ORF58
SZRD1
C1ORF216
PPP1R15A
PPP1R15B
GPAA1
PALB2
SNORA45
SNORA43
SNORA41
C16ORF80
ROGDI
SNORA48
HIST2H2BE
ZNF816
ZNF814
KLF13
ARPC4-TTLL3
KLF10
GBE1
SLC44A1
ZBTB7A
ZBTB7B
MIR26B
PCNP
UBE2R2
C14ORF119
PCAT6
RPA1
RPA2
NDUFS1
NDUFS2
NDUFS3
COQ9
NDUFS5
ISY1-RAB43
NDUFS8
COQ4
LOC100506804
COQ6
LOC441009
COQ3
ZRANB3
ZRANB2
CHMP2A
ATP9B
TPX2
DENND2D
RABAC1
WHSC1L1
MICAL1
GPR107
GPR108
BRICD5
TRMT10C
STK4-AS1
ZNF362
ZNF367
EMC10
LOC654841
FAM218A
SLC35E3
FTSJ3
H2AFY
H2AFZ
TMEM189-UBE2V1
RNF6
RNF4
RNF5
PPP1R27
CLTA
PPP1R21
CLTC
NGLY1
ADRBK1
NMD3
PCOLCE
ISCA1
FAM118A
FAM118B
RECQL
SIK2
PRKRIR
ACTR8
BAIAP3
ACTR6
ACTR3
ACTR2
NUP88
GPANK1
MCOLN2
LOC100133315
C21ORF119
GNL3L
POLDIP3
POLDIP2
LOC606724
TGS1
ANKS1A
IDUA
YTHDF2
ACTRT3
TINF2
PITPNM1
RPL12
GTSF1
ADAM17
LOC100506325
CPNE8
SNRPB2
HAGH
RAB4B-EGLN2
U2AF1L4
PARD6G-AS1
GDE1
SNRPB
SNRPC
SNRPA
SNRPG
SNRPE
ZNF790-AS1
ZDHHC13
ZDHHC12
PRKAG1
PCSK7
HIPK1
DUSP22
LEMD3
LEMD2
NAPG
ESPL1
YAF2
SP140L
LARP4
LARP7
DDX49
ZNF174
ZNF175
ZNF177
DDX47
DDX46
ZGPAT
ATMIN
EIF5A2
ELAVL1
UBE2D3
SNORD61
SNORD60
SNORD68
SAP130
DNAI1
APOM
FAM104A
FAM104B
CCDC51
TMEM127
FOXJ3
FRAS1
CCDC57
TMEM129
TMEM128
NUFIP2
MIR219-1
NUFIP1
RPL13AP5
C17ORF67
FBXO36
SLC35B2
SLC35B4
USE1
FBXO33
FBXO38
SPSB3
SPSB2
CLUAP1
HINT2
SLC25A53
SLC25A51
BPGM
CDC37
ZFX-AS1
FICD
BIRC6
PTTG1
APBA3
C1ORF174
C1ORF177
MORC2
MORC3
GPATCH2L
RS1
C8ORF59
VPS25
ATP13A1
GNN
VPS28
ATP13A2
RNF5P1
RAI1
SKA2
RSL24D1
ADAT1
ADAT3
ADAT2
TTBK2
PLEKHO1
E2F5
E2F4
E2F2
ALOX15P1
ACBD3
ACBD7
ACBD6
ACBD5
SNORA21
SNORA22
SNORA24
TUSC2
SNORA27
SNORA28
SNORA29
HYLS1
TIGIT
FAM168B
FAM168A
TEX14
URB2
URB1
IFITM2
MCF2L-AS1
LIPE
TMC8
LIPJ
DFFA
DFFB
SEC24A
SEC24C
RNF19B
MIR425
MRPL43
MRPL40
MRPL47
MRPL44
MRPL49
MRPL48
POM121C
ZNF691
ZNF692
ZNF695
ITGB2-AS1
ZNF696
TRIM39-RPP21
ARFGAP1
UNC93B1
ATP7A
NEK7
RUVBL1
RUVBL2
U2AF1
U2AF2
NEK8
OR10AD1
SNORD58A
SNORD58C
SNORD58B
DHPS
ZZZ3
COQ10B
ASTN2
CCDC7
COX7A2
CCDC9
TBP
PITPNA-AS1
NUDCD3
NUDCD1
IFI27L1
ADSL
WDHD1
MPLKIP
TIMMDC1
SLX4
AZI2
LOC100287015
ZNF436
ZNF431
ZNF430
ZNF345
RALGDS
NUDT12
NUDT13
NUTM1
NUDT15
ZW10
TM6SF1
RTCA
RSRC2
STX5
STX4
STX6
RPS3A
LOC400684
TP73-AS1
PCP2
TRMT2A
ECE2
IMPACT
DRG2
ARHGAP42
CLIC1
PCBP1-AS1
AURKA
AP1B1
PHYKPL
GNPTG
TXLNG
CELSR3
TXLNA
HEIH
TBC1D22A
TESC
PITPNC1
ACADVL
RAB4B
LOC148413
MIR659
MIR658
KIF2A
KIF2C
ATP6AP2
ENSA
CLINT1
BRCA1
BRCA2
ACTL10
ACOT8
ARIH2OS
ADCY4
RBBP9
ADCY3
KIF24
KIF27
KIF23
KIF22
JKAMP
SARNP
C14ORF79
FAM208A
FAM208B
SKAP1
XRCC5
XRCC4
PDLIM1
MFN1
NARS
TFRC
NARF
GSPT2
GSPT1
DNAJC25-GNG10
MIER1
RSL1D1
PAPD4
YTHDF3-AS1
LMNB2
LMNB1
CAAP1
TOLLIP
MRPS26
MRPS27
MRPS25
MRPS22
MRPS23
MRPS21
PPP2R5E
PPP2R5C
LCMT1
LCMT2
YY1
PRORSD1P
SNORD87
SNORD84
SNORD82
SNORD81
SNORD80
JMJD6
JMJD4
JMJD8
ZHX1
ARL5B
CCDC38
CCDC39
ACACA
SLFN13
APPL1
APPL2
ZNF789
ERLIN2
CAPN15
CAPN14
CAPN10
HIBCH
SARS2
NECAP1
NECAP2
GUSBP4
GUSBP1
GUSBP2
THUMPD1
THUMPD3
CHORDC1
MLLT6
UVRAG
MLLT1
NUP188
SYNJ1
PHOSPHO2
PHOSPHO1
COPG1
ZNHIT3
ZNHIT2
ZNHIT1
ZNHIT6
OSR2
GTPBP4
GTPBP1
GTPBP3
GTPBP2
GTPBP8
BPNT1
CRIP1
EPM2AIP1
BCL3
KLHL24
PLK4
C8ORF76
LYRM2
LYRM1
LYRM7
LYRM5
STX16-NPEPL1
KIAA0391
IP6K1
STK11IP
CSNK1G2
SERPINB8
CSNK1G1
FAM206A
PCGF1
FAM76B
PCGF2
MAGED1
ADHFE1
TAF11
NFS1
ATP8B2
EXD3
EXD2
ELP6
LIPE-AS1
ELP3
ELP2
SPRYD3
SLC25A5-AS1
KLHDC4
KLHDC2
KLHDC3
UBAP2
ASXL1
ASXL2
HDDC2
HDDC3
ZNF252P-AS1
LINC00441
GBA2
ZBTB32
ZBTB34
ZBTB37
TMEM99
KLHL32
SGTA
TRIM46
TRIM44
TRIM41
PEX1
PEX3
PEX2
PEX7
PEX6
NRD1
PPP2R1A
LOC100270804
C11ORF48
RINL
ATP5I
ATP5H
ME2
ATP5B
GNAI2
GNAI3
ATP5E
ATP5D
MPZL3
TBK1
AURKAIP1
TRAK2
CITED2
PFDN2
PFDN5
PFDN6
MTHFR
NFKBIE
HIRA
PDE4DIP
RNH1
RPS13
RPS11
RPS10
RPS16
RPS15
RPS14
CLPP
RPS19
RPS18
LATS1
DDOST
RIPK4
CEP135
LOC646471
ZNF419
ZNF417
ZNF416
TSSC4
ZNF414
TSSC1
RRAGA
SSSCA1
MCOLN1
GGT7
MCOLN3
FBF1
HM13
RASA2
RASA3
ACTN3
CLP1
COX10-AS1
LILRP2
TUFM
PTPRA
PVRIG
DTWD1
IFT27
IFT20
CPD
GAPVD1
CYP46A1
RNASEH1
RRP7A
UBXN4
MON2
FAM172A
LMTK3
LMTK2
HMGN4
HMGN2
ATP6V1E1
RAB6A
CRIPT
MIR3064
EFTUD2
EFTUD1
MAP1LC3B
GDI2
TTC30A
TFAP4
LOC100130075
PSAP
APITD1
WDR35
WDR37
WDR36
WDR31
KRT10
EIF4A1
EIF4A2
ABHD17A
ABHD17B
NBPF1
LINC00857
ZNF816-ZNF321P
LINC00853
CDC6
PROB1
COX5B
CRYZL1
TFPT
TM9SF4
TM9SF1
TM9SF3
TM9SF2
NAT9
C5ORF55
C5ORF51
CHMP7
CCBL1
CCBL2
KCNC4
TMEM259
TMEM258
TMEM251
C1ORF86
CPSF7
CPSF6
CPSF3
CPSF1
LOC257358
MAD1L1
APOBR
ZFP91-CNTF
SIPA1L3
LTBP4
TTLL1
ARIH2
PSIMCT-1
SUFU
SLC35F5
SLC35F6
LRWD1
SLC35F2
MBD5
MBD6
MBD1
CMTM3
FAM126B
TRMT112
REXO4
SLC25A19
SLC25A17
SLC25A16
KIAA1429
SLC25A14
SLC25A11
CCDC14
CCDC15
EAF2
CCDC11
CCDC12
NDUFA13
CCDC18
TMUB1
TMUB2
ZNF646
PTPN18
RYBP
CXORF38
DBF4
GNG3
MMAA
ALG8
FUS
GTPBP10
ALG2
ALG3
FUZ
ALG5
PDXP
COX6B1
RNGTT
RAB18
GALR2
CCNE1
MIR4678
RAB11A
RAB11B
GCC2
GCC1
LINC00339
TTC12
SMYD4
TRDMT1
IRF7
IRF5
FAM78A
NADKD1
SNX29
CLK1
CLK2
CLK3
PANX1
PANX2
ZBTB11
ZBTB17
MRPL23
ZBTB18
LINC00467
DDX19A
DDX19B
ACVR2A
LYSMD1
KLHL15
KLHL17
KLHL18
SPATA33
MTOR
UNG
TRIM61
UNK
NAGPA
C11ORF68
C11ORF65
HIP1
FAM192A
SNHG17
SERTAD3
SNHG11
SHPK
BID
LOC100130987
GIN1
ERCC6-PGBD3
RTEL1-TNFRSF6B
CYBA
CTNS
CYB561D2
PRCP
AZIN1
ZNF655
MCU
ZNF653
TCTEX1D4
HSF4
PRPF4B
RAPGEF6
ZNF384
ZNF354A
ZNF382
POC1B
PARK7
MST1P2
ZNF470
ZNF473
DMTF1
GUSB
MDM2
MDM4
SNRPD3
SNRPD2
SNRPD1
SLTM
SFI1
LOC100132352
LOC100132356
KPNA3
KIN
IFT43
WDR90
NOP14-AS1
FRS3
FRS2
GOLT1B
TNFRSF14
CRK
SLC25A15
PC
TBC1D19
SNORA80B
B4GALT2
B4GALT7
ROMO1
SGOL1
SGOL2
C9ORF116
C9ORF114
ASPSCR1
TNFRSF1A
FAM174A
TBC1D17
POLR2J4
EFTUD1P1
TBC1D15
POLR2J3
GCFC2
EHMT1
ADIPOR2
EAF1
C20ORF196
MARK2
MARK3
IGBP1
NDUFA12
CD68
TPD52L2
EFCAB11
EFCAB14
WDR12
SRP68
GABPA
WDR18
NAGPA-AS1
LMF2
TIMM9
MAPKAPK5-AS1
WASL
ZMYND10
NOC4L
C10ORF25
CGGBP1
ZFP41
MAD2L1BP
HSPB6
DGKZ
URGCP-MRPS24
PKN1
HSPB9
IMPDH1
INO80E
INO80B
INO80C
DIS3L2
FAM43A
SCGB1C1
C1ORF109
LOC100630923
CMPK1
NGDN
LOC100379224
AGBL5
HEXA-AS1
PROSER1
LIG4
CSNK1D
LIG1
APEH
ISCU
FNTA
CRCP
KCTD10
KCTD16
KCTD18
ZKSCAN1
ZKSCAN3
ZKSCAN2
ZKSCAN5
ZKSCAN4
ZKSCAN7
ZKSCAN8
UFL1
DCP1B
DCP1A
SLC25A32
LOC645513
SLC25A38
TUBA1C
TUBA1B
TMEM187
TMEM186
GNG2
TMEM189
MIR3928
ADI1
PGBD4
RIMKLA
ENTPD1-AS1
TAF7
TAF5
TAF3
TAF2
TAF1
G6PD
TAF9
TAF8
TSPAN31
DDAH2
POMT2
ALAD
STOM
CCNG2
C8ORF33
NPLOC4
SMIM7
MIR4658
SMIM4
MIR4657
SSBP4
AP2M1
PDCD6
TCF25
LOC285033
PDCD1
PRUNE
HDLBP
ERP44
GCAT
PGPEP1
SMU1
SREBF1
LINC00265
KARS
LOC100506469
SSRP1
TATDN1
LOC100506083
TATDN3
DAK
RPIA
GLE1
MTA2
GPC1
MIR484
MPHOSPH10
MTAP
BICD2
LOC100129518
BBS9
SEC22B
SEC22A
BBS1
LOC339807
BBS2
BBS4
AGL
AGK
NIPA2
SCFD2
PDCD10
PDCD11
SLC50A1
LOC100130476
PIK3CA
PPP4C
ZSWIM6
ZSWIM3
TMEM57
SCLY
ZSWIM8
TMEM53
DIMT1
KCNJ1
MEN1
ADPGK-AS1
TRAFD1
PIK3C3
LOC399715
ZNF677
PRRG2
ZNF670
PARP16
MAZ
ERI2
KTI12
PARP11
EVL
ALDH3A2
ALDH3A1
EDC3
EDC4
ZNF451
PAM16
LSR
MPV17
ANAPC2
ANAPC5
ANAPC4
RPS6KA1
RPS6KA3
RPS6KA5
PISD
PSMD14
PSMD11
PSMD10
PSMD13
PSMD12
UTP23
TMEM198B
RTFDC1
MINPP1
METTL2B
GANAB
MKI67IP
NPHP4
LOC100506714
LOC100506713
LOC100506710
PCOLCE-AS1
ARF6
ARF5
ARF4
PRADC1
TRMT44
MOB4
METTL23
METTL20
MYL6B
FYCO1
SPNS1
RAB2B
SLFN12L
ARL16
LOC550112
WDR45B
KIF4A
ANGEL2
MIR4736
DHRS7B
CDC37L1
CD46
FPGS
VMA21
ZNF44
EIF4E2
RAB24
CALR
CALU
WDR78
ACTR1A
WDR70
WDR73
CHPF
WDR74
WDR76
LINC00896
LINC00894
PPP2R3C
PRPF8
PRPF3
PRPF4
PRPF6
ZFP64
ZFP62
PIP4K2C
PIP4K2B
ARL14EP
ARRDC2
ARRDC3
ZFHX2
C1ORF122
C1ORF123
CSAD
ELK4
PAK1
STRADB
LOC115110
CEP95
SUB1
CBX3
AXDND1
ARID2
C3ORF80
KLC2
ZNF772
GLYCTK
DHX40
COX18
PFN1
TMEM194B
CREM
TMEM214
COX10
TMEM218
COX14
COX15
COX16
COX17
ANKRD13D
WRAP53
ANKRD13A
AIDA
C12ORF73
PPA2
WDR26
C6ORF203
TPM3
ETF1
FBXW9
CCPG1
FAM21C
SIPA1
FBXW2
FBXW4
FBXW5
FBXW7
VWA8-AS1
SMNDC1
YKT6
LOC100505876
PCIF1
NDOR1
PPAN
CLASRP
PPAT
BABAM1
SNORD88C
CCDC173
CHPF2
KLHL12
AGRP
NFYA
SMARCA2
RABL5
SMARCA4
MIR4638
MIR93
FYN
TOR1A
TOR1B
OST4
CCT6B
OLA1
TANK
CYTH2
DPH1
DPH2
DPH3
MTHFSD
DPH7
WIBG
CANT1
LINC00240
NDC1
CUL9
INIP
EIF4ENIF1
CUL7
CUL1
CUL3
PNKP
TRIM26
TRIM27
CREB3
TRIM23
PER2
PER1
PNKD
GNPAT
KAT8
KAT5
ARCN1
KAT7
NKAP
PNRC2
DNAJC25
DNAJC24
GAPDH
C11ORF24
LINC00938
ARHGAP9
ACN9
ARHGAP4
ARHGAP5
LINC00933
ARHGAP1
AEN
KIF9
ZFP36
TMEM79
PPP6C
TMEM70
HKR1
ZNF192P1
CCT6P1
RPUSD4
MRPL4
MRPL2
RPUSD1
MRPL1
ZFAT
ZNF610
ZNF616
EIF4EBP1
EIF4EBP2
RPS2P32
BAG2
BAG1
BAG6
BAG4
YBEY
CTDP1
LRRC37A3
CD79A
ATXN1L
GMFG
UTP11L
CYB561A3
CPSF3L
ATXN10
FSCN1
MYL12B
C9ORF37
G2E3
TSTA3
RPS6KC1
RILPL2
SMCR8
C16ORF46
CALCOCO1
MAPKAP1
RGS5
RGS3
APMAP
PEAK1
C9ORF156
LINC00657
LINC00652
CATSPERD
KIAA1143
LINC00659
SNHG10
LOC100133445
C2ORF81
KANK2
DEDD2
FAM178A
DOLK
WDR5B
UBR1
CANX
CIAPIN1
ZSCAN29
ZSCAN25
ZSCAN20
ZSCAN21
ZSCAN22
ZSCAN23
MRPS2
IFI30
ABHD8
ABHD2
PA2G4
TWF1
NKIRAS2
WDR55
WDR54
WDR53
FTSJD2
EIF4G1
WDR59
USHBP1
SSU72
HCST
FAM200A
RBMX2
C5ORF34
CCNC
WARS
POLR2E
POLR2D
POLR2G
POLR2F
C1ORF148
POLR2C
POLR2M
POLR2L
THOP1
POLR2I
POLR2H
POLR2K
POLR2J
FAM47E
GTF3A
OSER1
VPS72
AGO1
AGO3
FAM120B
FAM120C
FAM120A
MAPK11
FAM86JP
SHKBP1
UBE2Q2P1
IQUB
HUS1
CACNB1
PCM1
ASH1L
HIST1H1T
HIST1H1D
ZNF518B
ZNF518A
HIST1H1B
ITFG3
ITFG2
SOS1
TACC1
TACC3
PICK1
TMEM238
TMEM234
MRTO4
KIF20B
TMEM230
KIF20A
LPXN
RPL3L
ANKHD1
C6ORF226
STX18-AS1
BCL2L13
NTMT1
ESCO2
ESCO1
NUP43
ZNF557
ZNF554
ZNF555
ZNF552
ZNF550
ZNF551
ADRM1
SIN3A
ATP5C1
ISYNA1
GTF2H3
GTF2H1
GTF2H4
[truncated: 4,328 more rows]
