# Supplementary material for: Identifying Network Perturbation in Cancer
Source: PLoS Comput Biol. 2016 May 4;12(5):e1004888. doi: 10.1371/journal.pcbi.1004888 (PMC4856318; doi:10.1371/journal.pcbi.1004888)
Supplement: S1 File — (ZIP) [file pcbi.1004888.s001.zip › files/tf_data/GM12878_5k/MAX.csv]

UBE2Q1
RNF14
UBE2Q2
RNF11
RNF13
REM2
MZT2A
PMM2
C6ORF120
ZNF878
COPRS
ZNF706
ZC3H10
ZC3H13
RNF115
ZC3H15
SPN
RNF111
ZC3H18
DHX8
DHX9
LOC441204
NUP98
SP1
XPA
SP4
SPPL3
GOLIM4
OPA3
OPA1
RAB40C
KLLN
B2M
SPPL2B
NSL1
UGCG
ATP2A2
NOP2
ITGA4
RIT1
ITGA7
DENND4B
DENND4C
C17ORF49
PHLDA1
UFSP2
ZNF37BP
LOC100652772
FBXL13
FBXL15
CYP27B1
FBXL17
GHDC
SDK1
KANSL1-AS1
TPRN
FAM212B
FAM212A
GRN
CHST2
CHST7
HLX
HLCS
SIGMAR1
ITGAL
ITGAE
FAM134A
TRERF1
SMAD5
SMAD7
SMAD2
SMAD3
MUS81
IGF2R
PLRG1
CKS1B
SLC36A1
GATM-AS1
ERICH1
MIR3621
TCEA2
TCEA1
ABCD1
COX4I1
BFAR
CCDC116
CCDC117
CCDC114
RLF
CCDC113
CCDC111
LEO1
ATP1A1
MGRN1
SPHK2
SPHK1
IPO11
IPO13
CPEB3
CPEB2
RBMXL1
SRBD1
ZNF780A
RHEBL1
TP53TG1
LOC100289495
IFT88
SP2
KISS1R
MCM10
NUP93
ATG4C
ATG4B
PNP
ANKFY1
TPT1-AS1
HKR1
ATP6V0E1
AAAS
SIDT2
SIX5
MR1
CNPY4
CNPY3
CNPY2
SYNJ2
SHOX2
ZFP82
CHFR
SMDT1
TIGD1
RFX5
APP
RFX1
RFX3
YDJC
IBA57
APC
TMEM179B
ABCE1
UQCRC2
XPNPEP1
ADHFE1
TEN1-CDK3
GTSE1
ADNP
ZNF57
KHDRBS1
TRAPPC4
TARS2
NCBP2-AS2
IGFBP2
BOP1
CYP2R1
CKLF
DYX1C1-CCPG1
PMS2P3
PMS2P4
PRR7-AS1
KDM3B
KDM3A
TMC6
H1FX
APIP
EIF2B4
EIF2B5
TMC8
EIF2B3
EIF2B1
PRKAR2A
TXNIP
C2ORF53
MLF1
RASAL2-AS1
IFT140
MLF2
TMEM14C
TMEM14B
CFLAR
RSPH3
RSPH1
TPBGL
LOC646719
CLIC6
CLIC4
CLIC3
LRSAM1
NUP107
KIAA0020
TMEM147
HNRNPAB
TMEM143
HOXD-AS2
TMEM140
MIR4707
API5
SECISBP2L
SOWAHC
SOWAHD
HLA-DPA1
FAM32A
KIAA1191
VMP1
FER1L5
ZMAT1
ZMAT3
ZMAT5
MYBL1
NR1D1
NR1D2
MYBL2
ZNF7
ZNF2
ZNF3
TIPIN
ZNF8
MYLK-AS1
TSC22D1-AS1
OGFR
SBDS
VCP
PBX4
MRPS18C
PBX3
NSUN2
NSUN5
NSUN6
TUBG2
TARS
PTCH1
TIMM44
PAGR1
RAD9B
RAD9A
PDF
B3GAT3
CPPED1
UXT
CALM2
TTC30A
SPG21
LOC100130075
GSDMD
DLGAP4
DLGAP5
MBNL1
MBNL3
C19ORF12
C19ORF10
OIP5
CLCN3
CLCN2
CLCN7
CLCN6
CLCN5
INO80B-WBP1
BRD8
BRD9
BRD2
DNAJA2
DNAJA3
MYCBP
GALR3
GALR2
LYAR
CSF2RB
MRPL24
MRPL27
MRPL21
MRPL20
SEH1L
MRPL22
STX16-NPEPL1
GAB2
LOC100506844
GAB1
SNORA81
ZSCAN9
SNORA84
ZSCAN2
SRSF5
SRSF4
SRSF7
SRSF6
SRSF1
CHD1L
SRSF3
SRSF2
LOC100131655
MZB1
SRSF9
SRSF8
RNF130
DNAJB12
DNAJB11
RNF135
DNAJB14
RNF138
RNF139
CISD2
CISD3
CISD1
CLNS1A
SUPT20H
TSHZ1
GID8
VILL
ZNF581
ZNF580
C14ORF159
TIPARP
ZNF584
ASUN
PSD
CAMKK2
ANAPC16
MYO1G
MYO1C
CHMP3
RPL36AL
DENND6B
CHMP5
DENND6A
LOC100652758
PGBD5
PGBD2
CTPS1
ZER1
PPAPDC1B
LY6G6F
C2ORF43
SRC
NEMF
ZNF326
FAM214A
FAM214B
SRI
SRM
FAM220A
LGALS3
LGALS1
LGALS7
AKIRIN2
EIF2AK1
BCL2A1
TDG
HN1
NMB
MYO19
FAM136A
TRNT1
NMI
HILPDA
LRRC27
LRRC26
KIAA1524
LRRC24
MPDU1
KIAA1033
LPGAT1
LRRC29
LRRC28
TIMM17B
TIMM17A
GCNT1
SNORD45A
LPCAT3
LPCAT1
PIGA
PIGF
PIGG
PIGK
PIGL
PIGO
PIGP
PIGT
PIGU
PIGV
PIGW
PIGY
PIGZ
TMEM72-AS1
RMND1
ANKLE1
CSNK1G2
LOC100126784
INPPL1
SRRM1
CCDC171
SRRM3
SRRM2
CCDC174
PDK1
SUN2
PDK2
CYCS
LNPEP
SEC61A2
TM2D1
PECR
TM2D3
MIR193A
MIR193B
ZFAND6
PUF60
ZFAND3
CEP128
MIR4513
SLC39A11
MIR4515
SLC39A14
MIR4519
CEP120
EIF1AX
NTRK1
RSBN1
EIF1AD
ARHGAP21
DNAJC15
ARHGAP27
ARHGAP26
SAP18
NARFL
C21ORF49
DDIT3
DDIT4
NFKBIL1
LOC284889
RBFA
COL19A1
NKRF
ATG2A
ATG2B
MLYCD
BMP1
KIAA0586
DR1
LINC00114
FOXM1
GOLGA8A
C14ORF93
RASSF1
PTPMT1
RASSF2
RASSF5
RASSF4
FTCDNL1
VMO1
NHP2
DBIL5P
RSAD1
CHD1
CHD3
CHD2
MIR639
CHD4
MIR142
MIR141
MIR636
GID4
CAP1
MIR632
NPC1
GATA3-AS1
LINC00324
TTC5
TTC4
TTC1
TTC3
PIKFYVE
PRKCE
TTC9
DAG1
ELP5
ETHE1
MPG
PRDM15
PRDM10
MPI
POLRMT
RER1
SGSM2
KDM1A
GRPEL2
RBM14-RBM4
KRTAP5-11
QRSL1
BTG3
BTG2
BTG1
DNALI1
C10ORF88
SRD5A3
SRD5A1
FAM49B
ZFP36L1
ZFP36L2
GGA1
GGA3
GGA2
LOC100507250
FHOD1
ADH5
SPRYD3
PSMB9
PSMB8
PSMB7
ZNF131
PSMB5
ZNF133
PSMB3
PSMB2
PSMB1
PFKFB2
HDHD1
TMA7
SPG7
KLHDC9
PNMA1
RMI1
RMI2
CORO7
SNORD22
SNORD25
SNORD24
SNORD27
SNORD26
SNORD29
SNORD28
KCNK6
MLH3
CRY1
MLH1
LTN1
NACC2
VPS13D
ACOT13
VPS13A
VPS13C
VPS13B
MIR4727
MIR4724
MIR4723
CRYZ
SCAF11
NUP160
MIR4728
TMEM165
TMEM164
TMEM169
TMEM168
FOXN2
REPIN1
PMVK
GNA13
GRIN2D
SH2B3
TAP1
TAP2
PRKAR1B
IL6ST
SAR1B
OGDH
CDC73
BRWD1-IT2
R3HDM1
C15ORF39
LMBRD2
LMBRD1
C15ORF37
LOC100289511
SRFBP1
BCAT2
BCAT1
MACROD1
AKAP1
AKAP2
GTF2F2
EIF2D
AKAP8
AKAP9
EIF2A
OSER1-AS1
CADPS2
PHPT1
CCDC115
RRP1B
LOC730183
ODF1
HSP90B1
FLJ31356
MIR3189
MIR3188
FAM64A
TMEM132A
PMFBP1
CETN3
NAIF1
H3F3B
H3F3A
CCL22
CCL25
MAU2
POC1B-GALNT4
UCK2
MAP3K8
TP53I3
CUX1
CYSTM1
SGTA
FSIP1
DNAJC8
DNAJC9
DNAJC4
DNAJC7
DNAJC1
DNAJC2
DNAJC3
RRP12
GOSR1
RRP15
C9ORF43
NRN1
RAP1B
RAP1A
C7ORF55-LUC7L2
SNORA68
SNORA69
ZNF837
ZNF839
SNORA65
SNORA67
SNORA60
SNORA61
SNORA62
SNORA63
LRIF1
TRIM45
ZNF410
PHAX
ATOH7
ACAT1
ACAT2
LIMD2
LIMD1
RNF151
RNF157
IVD
CTF1
LDLR
IFITM4P
C14ORF178
TRIM8
IL2RB
ZFYVE20
ZFYVE27
TPCN1
ZFYVE28
MDH1B
TRPV3
CDK5RAP3
CDK5RAP1
AP5B1
CHMP4A
CHMP4B
BAX
BAD
SLC37A2
SLC37A3
DCAF13
CDK19
TOB1
PMPCB
SLC37A4
TOB2
CDK12
CDK13
CDK10
CDK16
CDK17
TMEM255A
GPR125
GZF1
ATP6V1B2
AASDH
PIP5KL1
DCAF12
P2RY8
FAM216A
MMP25
SEC61B
MTERFD2
MTERFD1
MIR4530
TOMM34
RND2
NCL
PPP3CA
PPP3CB
PPP3CC
TCAIM
LOC646903
PPP2R1A
LRRC40
LRRC42
LRRC45
MMP23B
LRRC47
LRRC46
LRRC48
LOC284648
B3GNT7
FNDC8
B3GNT1
B3GNT2
TSFM
GPATCH2
B3GNT9
PWWP2A
BIK
GINM1
PLXNA2
TBCCD1
GUK1
YIF1A
CCDC159
TIMM50
MTCH2
MTCH1
ATP5J
SYT5
TIAL1
LOC653486
LOC285847
TASP1
PCED1A
FUBP3
FUBP1
NCSTN
CEP104
CTBP1-AS2
CWC27
SAP30
TCP11L2
TNFAIP8L2-SCNM1
MIR1915
EME1
FCF1
ATP6V0A1
LINC00696
TBC1D1
SMCR7L
TBC1D4
ATM
ATR
LOC100289230
MIR611
SMPD2
PDE11A
RPL36A-HNRNPH2
ATP5A1
SASH3
HYPK
TTC25
TTC26
TTC27
PATL1
CARS
U2SURP
IL6R
ENO1
ENO2
ENO3
CITED2
SYCP2
TAOK1
TAOK2
TAOK3
LLGL1
ACOX1
OIP5-AS1
NSMCE1
NSMCE2
CBX3P2
CFD
PTK6
PRKAA1
ITGB3BP
PFDN2
RCSD1
SORBS1
GAL3ST3
ODC1
ATG16L1
ATG16L2
EOMES
BCDIN3D-AS1
ARHGDIA
NANP
NANS
USH1G
IL17REL
MATN1
SPECC1L-ADORA2A
ENDOG
EBF1
HBA1
FFAR3
LMNA
UCP3
ENDOV
MDP1
BDH1
DDX23
DDX21
DDX20
DDX27
DDX25
DDX24
HLA-DMB
DDX28
RPL32P3
ZNF92
ZNF93
C1ORF186
SAC3D1
FKBP14
FKBP15
UBE2J1
FKBP10
FKBP11
FBXO10
FAM3C
DYNLL1-AS1
FBXO15
GGPS1
SNORD48
TRUB2
SNORD47
PARD6B
PARD6A
SNORD44
PLA2G6
MARCKS
GDPGP1
ATPAF2
MIR4741
MIR4743
SHC1
PEX26
CCDC78
TMEM109
HIST3H2BB
TMEM102
SNORD4A
FOXH1
TMEM104
BRK1
C17ORF89
C17ORF80
C17ORF85
ZCWPW1
FKBP1B
CXORF58
STOML2
TIMM8A
DAXX
CDC16
NT5C
NT5E
LOC100288911
C15ORF57
UNC50
NKAIN2
PDCL3
LBX2
VGF
CCM2
FRMD8
CCP110
IMMP1L
SPICE1
PKNOX1
MEF2BNB-MEF2B
GNAS
MED13L
C12ORF4
C12ORF5
LBX2-AS1
HLTF
ZHX1-C8ORF76
AGFG2
DPF1
ASNA1
CLPX
RPL18A
EHMT1-IT1
DACT3
VPS45
RRNAD1
VPS41
TMCC1
NMNAT1
LEKR1
RPL36A
NAA16
EPB41L5
ACSS2
ACSS1
KIDINS220
PLEKHM3
VPS4A
VPS4B
GMEB2
GMEB1
SLC43A3
SLC43A2
SLC43A1
CNTNAP1
SETD5-AS1
VHL
SZRD1
C1ORF216
PPP1R15A
PPP1R15B
GPAA1
PALB2
SNORA44
SNORA45
SNORA43
SNORA41
CTAGE7P
LOC100130691
SNORA48
INSR
HIST2H2BE
ZNF813
SPTBN4
ZNF816
ZNF814
KLF13
KLF12
KLF11
KLF10
KLF16
GBE1
FGGY
PCNA
SLC44A1
SLC44A2
ZBTB7B
MIR26B
PCNP
UBE2R2
C14ORF119
PCAT6
DNPH1
RPA1
RPA3
C1D
NDUFS1
NDUFS3
COQ9
NDUFS5
NDUFS6
ISY1-RAB43
NDUFS8
COQ4
LOC100506804
LOC441009
ILF3
ILF2
ZRANB3
ZRANB2
WARS2
FAM132A
CHMP2A
ATP9B
RREB1
FAM24B-CUZD1
TPX2
DENND2D
PPT1
INPP4A
MICAL1
PHC3
PHC2
GPR108
MFAP3L
BRICD5
C21ORF2
TRMT10C
STK4-AS1
SAFB
ZNF367
LOC654841
H2AFV
KCTD21
H2AFX
H2AFY
LOC100216545
TMEM189-UBE2V1
RNF8
RNF4
RNF5
RNF2
H2AFJ
NCAPG2
GSTA4
HDAC7
PPP1R27
CLTA
CLTC
NGLY1
ADRBK1
ADRBK2
NMD3
TEX40
EPM2A
FAM118A
FAM118B
RECQL
CD300A
SIK3
KIAA1432
PRKRIR
MCOLN1
ACTR3
MALSU1
NUP88
GPANK1
WBSCR22
LOC100133315
CNR1
CNR2
MSL2
POLDIP3
POLDIP2
HM13
MIR3684
GTDC1
ALDH18A1
TGS1
C22ORF15
ANKS1A
IDUA
YTHDF3
YTHDF2
ACTRT3
TINF2
PITPNM1
A1BG-AS1
ADAM10
ADAM17
ADAM19
LOC730227
CPNE8
HAGH
CPNE1
RAB4B-EGLN2
DNMT3A
ZNF121
U2AF1L4
PARD6G-AS1
GDE1
SNRPC
SNRPA
SNRPG
SNRPE
RGS9BP
UCP2
ZDHHC16
ZDHHC13
PRKAG1
PCSK4
HIPK3
HIPK2
HIPK1
DUSP22
DUSP23
LEMD3
LEMD2
ARHGAP19-SLIT1
SLC16A6
NAPG
ESPL1
NAPB
NAPA
YAF2
LARP4
LARP7
LOC100507217
RPSAP9
DDX49
DDX41
ZNF175
DDX42
DDX47
LMLN
PTEN
ATMIN
EIF5A2
ELAVL3
CDKN1B
UBE2D4
UBE2D2
UBE2D3
SNORD65
SNORD60
MREG
SNORD68
FARSB
APOO
APOM
BLZF1
FIS1
FAM104A
CCDC50
CCDC51
TMEM127
FOXJ3
TMEM123
CCDC57
CCDC58
CCDC59
TMEM129
MIR4767
STX18
NUFIP2
VPRBP
PREPL
C17ORF64
C17ORF67
CABP1
SLC35B1
FBXO36
SLC35B2
FBXO30
SLC35B4
FBXO32
FBXO38
PELP1
MBOAT2
MBOAT7
SPSB3
SPSB2
CLUAP1
HINT2
SLC25A51
UNC79
CDC34
ZFX-AS1
BIRC6
S100A6
S100A1
KIAA0513
LONRF1
TCFL5
JARID2
BIRC2
APBA3
PGLS
MORC2
MORC3
ARL2-SNX15
ANKRD16
GPATCH2L
ANKRD17
WDR3
CCNA2
ATP13A1
GNN
VPS29
RNF5P1
RAI1
SKA2
PRKRA
RSL24D1
ADAT2
TTBK2
TTBK1
E2F6
E2F5
E2F3
E2F2
E2F1
C1ORF234
E2F8
ACBD3
ACBD7
ACBD6
ACBD5
ACBD4
PPP1R13L
EEF2
SNORA21
SNORA22
SNORA24
SNORA26
SNORA27
SNORA28
SNORA29
TIGIT
IZUMO4
MFNG
PYCR1
WNT10B
GNG10
RPLP2
URB2
URB1
IFITM2
IFITM1
HPCAL1
EIF2B2
LIPJ
DFFA
DFFB
SEC24D
REV3L
SEC24A
SAMD15
MIR153-1
PYCRL
MRPL43
IPP
MRPL40
MRPL47
MRPL46
MRPL45
MRPL44
TRIP6
MRPL49
MRPL48
POM121C
ATP5J2
RILP
ZNF692
ITGB2-AS1
ARFGAP2
ARFGAP3
TRIM39-RPP21
UNC93B1
ATP7A
SAMD13
COPZ1
NEK7
RUVBL1
NEK3
NEK1
U2AF1
U2AF2
NEK8
MPHOSPH6
SNORD58A
SNORD58C
SNORD58B
G0S2
ZZZ3
COQ10B
MIR937
CCDC6
MIR933
SHF
CCDC9
DYNC2H1
MGA
MTHFD2
MTHFD1
TBP
NSD1
PITPNA-AS1
NUDCD2
NUDCD3
NUDCD1
ADSS
C10ORF128
IFI27L1
EID2B
ADSL
WDHD1
MPLKIP
TIMMDC1
SLX4
GAS2L3
ZNF343
ZNF436
ZNF346
ZNF345
ZNF438
XRRA1
RALGDS
NUDT12
HN1L
DLL3
NUTM1
NUDT15
RSRC1
STX3
RSRC2
STX5
STX4
STX7
STX6
RPS3A
LAGE3
LOC400684
KIAA0232
RNFT2
CDADC1
ECE2
DRG2
DRG1
ARHGAP42
CLIC1
NOP56
PCBP1-AS1
USP2-AS1
AURKA
AURKB
AP1B1
GNPTG
TXLNG
RABL2A
TXLNA
CDC42EP4
HEIH
TMEM167B
TBKBP1
CRIM1
TBC1D22B
LINC00167
FEZ2
NKTR
PITPNC1
RAB4B
RAB4A
GTF3C2
LOC148413
MIR659
MIR658
IL27
LINC00884
KIF2A
KIF2C
CAV1
IL12RB1
ATP6AP1
CLINT1
BRCA1
BRCA2
ACTL10
ACOT8
ACOT7
ACOT4
ACOT2
NR3C2
RBBP8
ADCY3
KIF27
RBBP6
RBBP5
KIF22
JKAMP
NUCKS1
NR3C1
FAM208A
DDI2
FAM208B
SKAP2
PTPLAD1
XRCC2
XRCC5
DPCD
MFN1
NARS
NARR
TFRC
NARF
TFR2
MIER1
MIER2
RSL1D1
PAPD7
PAPD5
AMN1
YTHDF3-AS1
LMNB2
LMNB1
CAAP1
MRPS28
MRPS27
MRPS24
MRPS25
MRPS22
MRPS23
MRPS21
PPP2R5A
PPP2R5C
LCMT1
YY1
NAMPT
LOC100129858
PRORSD1P
SNORD87
SNORD86
SNORD84
SNORD82
SNORD81
SNORD80
JMJD6
JMJD7
JMJD4
DNAJC9-AS1
ZHX2
JMJD8
ZHX1
CD58
FTL
TSACC
MCCC1
CCDC39
ACACA
FOXD2
SLFN13
APPL1
APPL2
ZNF789
MEMO1
TFAP4
CAPN15
SPDL1
CAPN10
HIBCH
SARS2
NECAP2
NS3BP
GUSBP5
THUMPD1
THUMPD3
THUMPD2
CHORDC1
MLLT6
RNASE6
UVRAG
MLLT1
MLLT3
NUP188
SYNJ1
PHOSPHO2
GLT8D1
COPG1
ZNHIT3
ZNHIT2
ZNHIT6
LOC100652736
LY9
GTPBP4
GTPBP1
GTPBP3
GTPBP2
GTPBP8
BPNT1
CRIP1
ABHD14A-ACY1
EPM2AIP1
BCL6
BCL3
BCL2
KLHL24
PLK1
CCDC167
PLK3
PLK2
PLK4
LYRM2
LYRM1
LYRM7
LRFN4
KLHL21
ZP3
KIAA0391
OAS1
OAS2
TTYH2
STK11IP
MTM1
TLE6
SERPINB9
CSNK1G3
CSNK1G1
FAM206A
SERPINB1
PCGF1
FAM76B
PCGF3
PCGF2
PCGF5
PCGF6
POLE
ATP8B2
EXD1
CCDC82
STC2
ELP4
ELP3
ELP2
PP7080
CYFIP2
FBXL4
TRIM55
DEK
SLC25A5-AS1
SPRYD7
LY75-CD302
FBXL6
KLHDC2
KLHDC3
KLHDC1
UBAP2
POLL
ASXL1
ASXL2
HDDC3
ZBTB32
DDX60L
ZBTB34
ZBTB37
DKFZP686I15217
SPATA17
P2RX7
AGAP11
SGTB
TMEM97
TMEM95
KIAA0895
TRIM47
TRIM44
GBAS
TRIM41
PEX1
PEX3
PEX2
PEX7
NRD1
LOC100270804
ACD
ATP5S
C11ORF48
C11ORF49
ME2
ATP5B
GNAI2
GNAI3
ATP5E
ATP5D
GPR146
TBK1
MPZL1
AURKAIP1
HLA-L
AFMID
LOC728175
MCFD2
SLC7A5
PFDN5
PFDN4
PFDN6
MTHFR
PHF21A
DTNB
C16ORF87
C16ORF86
HIRA
RIN1
PDE4DIP
WWOX
TOMM20
RPS13
RPS12
RPS11
RPS10
RPS16
RPS15
RPS14
CLPP
RPS19
RPS18
LATS1
DDOST
PDCL
FOXD2-AS1
CLPB
PUSL1
SLC9A3R2
LOC100287036
ZNF418
ZNF416
TSSC4
ZNF414
TSSC1
RRAGD
RRAGA
RRAGC
RRAGB
SSSCA1
GGT6
GGT7
FBF1
RASA1
RASA2
RASA3
ACTN3
PTPRS
ACTN4
CLP1
EZR
MON1A
PTPRE
UBE3C
PVRIG
DTWD2
DTWD1
IFT20
CPM
CPD
GAPVD1
CYP46A1
CMC1
N6AMT1
N6AMT2
BANK1
RNASEH1
EEF1DP3
ABLIM1
LOC285972
FAM172A
LMTK2
PTGER4P2-CDK2AP2P2
LOC646329
RMRP
HMGN4
HMGN3
HMGN2
GSTZ1
MX2
RAB6A
RC3H2
CRIPT
IFIT5
IFIT3
IFIT1
MIR3064
EFTUD2
EFTUD1
ISG15
CDKN1A
ATAD3B
MAP1LC3B
GDI2
ARL5A
CBY1
CBY3
SNORD101
ERLIN1
ERLIN2
HIST1H2BE
SPG20
PSAP
APITD1
WDR35
WDR34
WDR36
WDR31
WDR33
CAHM
C1ORF131
IL15RA
EIF4A3
EIF4A2
ABHD17B
GIGYF2
TLE3
PAG1
NAPEPLD
NBPF1
TLE4
LINC00857
AUNIP
ZNF816-ZNF321P
HGSNAT
MTFR1
PLP2
ZFP69B
CDC6
TFPT
SERF2
TM9SF4
NR4A3
TM9SF1
TM9SF2
LOC100129361
NAT9
MIR129-1
NAT6
C5ORF51
FAIM3
MEPCE
CCBL1
CCBL2
COX5A
TMEM258
TMEM253
KIAA2022
C1ORF86
KIAA2026
CPSF1
LOC257358
MAD1L1
ACAA2
APOBR
ZFP91-CNTF
SIPA1L3
TTLL5
TTLL4
LTBP4
ARIH1
STAT6
PSIMCT-1
SUFU
APC2
SLC35F5
SLC35F6
LRWD1
SLC35F2
MBD5
MBD6
MBD1
MBD3
SUPV3L1
FAM126B
TRMT112
MPC2
MPC1
TSPAN12
REXO1
REXO2
REXO4
SLC15A3
SLC25A17
KIAA1429
SLC25A14
SLC25A13
SLC25A12
SLC25A10
LMCD1
SLC17A9
LOC645249
CCDC14
CCDC15
EAF2
NDUFA10
NDUFA11
CCDC12
CCDC18
TMUB1
SCGB1C1
RYBP
SYNCRIP
ZNF280D
ZNF280C
ZNF280B
VIM
DBF4
GNG3
MMAA
MMAB
GNG8
NOA1
ALG8
ALG9
FUS
GTPBP10
ALG2
ALG3
ALG1
PDXP
COX6B1
STAM
KIAA1324L
C4ORF19
CCNE2
CCNE1
MIR4678
RAB11B
LINC00339
TTC12
SMYD4
SMYD5
MIR5187
SMYD2
MRFAP1
IRF3
IRF2
RDM1
IRF5
IRF4
IRF9
IRF8
FAM78B
LY75
SNX22
CLK1
SNX20
CLK3
CLK4
RUNDC1
PLA2G4C
MARS2
PANX1
FECH
ZBTB12
ZBTB10
ZBTB17
ZBTB14
ADAP1
DDX19A
DDX19B
LINC00462
LYSMD2
KLHL12
KLHL17
KLHL18
SPATA33
UNG
UNK
MIR20A
TRIT1
NRF1
NAGPA
LOC100133985
C11ORF65
FAM192A
SNHG15
SERTAD1
SNHG17
SERTAD3
SNHG11
SNHG10
ARAP1
SNHG12
BID
LOC100130987
HEMK1
ERCC6-PGBD3
THEM4
HMHA1
CTNS
CYB561D2
ABCF2
PPM1A
MEAF6
AZIN1
LCA5
EGR3
ZNF655
TCTEX1D4
HSF1
HSF2
HSF4
PRPF4B
N4BP2L1
RAPGEF6
RAPGEF1
RLN3
MIR1292
ZNF354A
POC1A
C1RL
ZNF354B
PARK7
RORA
NXPE3
MST1P2
ZNF470
ZNF473
GUSB
MDM2
MDM4
SNRPD3
SNRPD2
SNRPD1
GRK6
SLTM
SFI1
LOC100132352
MIR5196
KPNA6
KPNA5
KPNA4
KPNA3
KPNA2
KPNA1
WDR91
IFT43
HCG17
NOP14-AS1
FRS3
WDR96
MIR92A1
GOLT1B
TNFRSF14
CRK
TNFRSF19
PPP4R1L
PC
RTN4IP1
SNORA80B
B4GALT1
B4GALT3
B4GALT2
B4GALT4
B4GALT7
DHRS13
SGOL1
C9ORF116
C9ORF114
MAP1LC3B2
FAM174B
FAM174A
TBC1D17
LOC284023
TBC1D15
SOGA1
VMAC
DOHH
LOC100506343
LOC100499194
EHMT2
ADIPOR2
FOSL1
C20ORF196
FOSL2
MNF1
CD63
CD69
CD68
TPD52L2
EFCAB11
EFCAB13
SHCBP1
WDR12
SRP68
WDR17
GABPA
WDR18
NAGPA-AS1
LMF2
PPP2R1B
TIMM9
USP9X
MAPKAPK5-AS1
ZMYND10
NOC4L
C10ORF25
CGGBP1
LOC100131067
ZFP41
HSPA1L
MAD2L1BP
WNT2B
HSPB1
PKN1
PKN2
LOC100506469
HSPB9
RHOBTB2
RHOBTB3
INO80D
INO80E
INO80B
INO80C
DIS3L2
C1ORF109
MIR564
MIR567
ERBB2IP
LOC100379224
AGBL5
NDUFA6-AS1
LDLRAD4
HTATIP2
LIG4
CSNK1D
NAV2
LIG1
LIG3
APEH
IREB2
RNMTL1
[truncated: 6,405 more rows]
