# Supplementary material for: Identifying Network Perturbation in Cancer
Source: PLoS Comput Biol. 2016 May 4;12(5):e1004888. doi: 10.1371/journal.pcbi.1004888 (PMC4856318; doi:10.1371/journal.pcbi.1004888)
Supplement: S1 File — (ZIP) [file pcbi.1004888.s001.zip › files/tf_data/GM12878_5k/MAZ.csv]

UBE2Q1
RNF14
EXO1
RNF10
RNF11
RNF13
REM2
FGFR1OP2
MZT2A
MZT2B
ATRX
PMM2
PMM1
C6ORF120
ZNF709
ZNF708
C14ORF142
ZNF703
ZNF700
CAMK4
ZC3H10
RNF114
RNF115
SPN
RNF111
ZC3H18
DHX8
DHX9
LOC441204
TCOF1
NUP98
XPC
SP1
GRINA
SP3
SP4
SPPL3
GOLIM4
OPA3
OPA1
RAB40C
RAB40B
KLLN
B2M
SPPL2A
SPPL2B
NSL1
UGCG
ATP2A2
ATP2A3
ITGA1
NOP2
ITGA4
RIT1
ITGA7
CXORF40A
CXORF40B
DENND4A
DENND4B
DENND4C
C17ORF49
UFSP1
PHLDA3
LOC100652772
FBXL13
FBXL12
FBXL15
FBXL14
FBXL17
FBXL19
GHDC
KANSL1-AS1
TPRN
FAM212B
GRN
CHST2
ITGAX
BCL2A1
HLCS
ITGAV
SIGMAR1
ITGAL
FAM134C
ITGAE
FAM134A
TRERF1
LRPAP1
SMAD5
SMAD6
SMAD7
GOLPH3L
AFTPH
ZNF706
MUS81
CYFIP1
IGF2R
FLJ16341
SLC36A4
CKS1B
GATM-AS1
SPTLC1
TCEA2
TCEA1
ABCD1
COX4I1
BFAR
ABCD2
CCDC116
CCDC117
CCDC114
CCDC115
CCDC113
CCDC110
CCDC111
ATP1A1
MGRN1
SPHK2
SPHK1
CUEDC1
CUEDC2
IPO13
CPEB4
CPEB3
CPEB2
RBMXL1
SRBD1
ABAT
ZNF780A
FRG1
C2CD5
MIR4531
IFT81
IFT88
IL10RA
XPA
KISS1R
MCM10
NUP93
ATG4C
ATG4B
KYNU
CREB5
PHOX2A
LRGUK
UPK2
GPT2
ANKFY1
TPT1-AS1
HKR1
PNN
ATP6V0E1
MIR4530
DYNLL1-AS1
SIDT2
CDH24
SIX5
LOC100506385
LINC00309
CNPY3
CNPY2
SYNJ1
HMG20B
COPG1
SHOX2
CHFR
SMDT1
RCOR3
RCOR2
RFX5
AVPR2
RFX7
NRXN2
RFX2
RFX3
YDJC
IBA57
TMEM179B
UQCRC2
XPNPEP1
ADHFE1
TEN1-CDK3
GGCX
ADNP
ZNF57
KHDRBS1
TRAPPC4
CALM1
DPYSL2
DPYSL3
NCBP2-AS2
SET
BOP1
CYP2R1
CKLF
GJA3
CYP8B1
PMS2P3
PMS2P4
PRR7-AS1
KDM3B
KDM3A
NIF3L1
TMC4
NOP9
TMC6
APIP
EIF2B4
EIF2B5
EIF2B2
EIF2B3
EIF2B1
PRKAR2A
PRKAR2B
TXNIP
C2ORF53
C2ORF50
C2ORF57
RASAL2-AS1
MLF2
TMEM14C
TMEM14B
TMEM14A
CFLAR
RSPH3
RSPH1
LURAP1
TPBGL
LOC646719
PHACTR4
CLIC4
NLGN2
LRSAM1
LARP4B
KIAA0020
TMEM147
HNRNPAB
TMEM143
HOXD-AS2
TMEM140
API5
LRFN4
SECISBP2L
SOWAHC
SOWAHD
HLA-DPA1
VMP1
FER1L5
ZMAT3
TSNAX-DISC1
MYBL1
NR1D1
NR1D2
ITGB1BP1
ZNF7
ZNF3
TIPIN
PHLDA1
ZNF8
MLANA
ZNF664-FAM101A
MYLK-AS1
TSC22D1-AS1
OGFR
CDC5L
RAC2
RAC1
VCL
VCP
AP2A1
PBX4
MRPS18C
PBX2
PBX3
PBX1
NSUN2
NSUN6
TUBG1
TUBG2
TARS
PTCH1
TIMM44
TUFM
RAD9B
ERGIC3
MAMSTR
ERGIC1
PDF
B3GAT3
CPPED1
UXT
CALM2
CALM3
SPG21
LOC100130075
GSDMD
DLGAP1
DLGAP4
DLGAP5
MBNL1
MBNL2
C19ORF12
C19ORF10
CLCN3
CLCN2
CLCN7
CLCN6
CLCN5
INO80B-WBP1
BRD8
BRD7
BRD1
BRD2
BRD3
DNAJA2
DNAJA3
DNAJA1
AKT1
LOC643387
PTPN12
PTPN11
MYCBP
PTPN14
C7ORF43
C7ORF41
LYAR
LYRM7
C7ORF49
MRPL24
DMD
MRPL20
MRPL23
MRPL22
STX16-NPEPL1
GAB2
MRPL28
LOC100506844
GAB1
HABP4
SNORA81
ZSCAN9
NDRG1
ZSCAN2
SRSF5
SRSF4
SRSF7
SRSF6
SRSF1
CHD1L
SRSF3
MSMP
LOC100131655
MZB1
SRSF9
SRSF8
DNAJB12
DNAJB11
TUSC5
PCTP
DNAJB14
RNF138
RNF139
CISD2
CISD3
CISD1
CLNS1A
HOXA1
TSHZ2
TSHZ1
GID8
CHML
FOXS1
VILL
ZNF581
ZNF580
ZNF583
C14ORF159
TIPARP
ZNF584
ZNF586
ZNF589
MIR4688
ASUN
PSD
CAMKK2
CAMKK1
MTRF1L
ARHGAP5-AS1
MYO1G
MYO1F
MYO1D
MYO1C
CHMP3
CHMP7
CHMP6
BCR
DENND6A
LOC100652758
PGBD2
CTPS1
PGBD1
ZER1
PPAPDC1B
LY6G6F
FAM188A
FAM160B1
FAM160B2
ATAT1
TSSK6
ZNF324
NEMF
ZNF326
SRF
ZNF322
FAM214A
FAM214B
SRI
ZNF329
SRM
SRR
LGALS8
FAM220A
LGALS2
LGALS1
LOC399715
AKIRIN1
EIF2AK1
EIF2AK3
HN1
NMB
FAM136A
TRNT1
NMI
PLAUR
LMLN
HILPDA
C1QTNF9B-AS1
KIAA1524
LRRC24
LRRC23
MPDU1
KIAA1033
LPGAT1
LRRC29
LRRC28
TIMM17B
TIMM17A
GCNT1
PARD6B
LPCAT4
LPCAT1
MID1IP1
PIGA
PIGB
PIGC
PIGG
PIGH
PIGK
PIGL
PIGN
PIGO
PIGP
PIGQ
PIGS
ILKAP
PIGU
PIGV
PIGX
PIGY
TMEM72-AS1
RMND1
TAX1BP1
CSNK1G2
TAX1BP3
LOC100126784
RHPN1
SERPINB8
SRRM1
CCDC171
SRRM3
SRRM2
CCDC174
CCDC176
PDK1
SUN2
PDK3
PDK2
CYCS
LNPEP
SEC61A1
SEC61A2
TM2D1
PTGS1
TM2D3
NAPRT1
MIR193B
ZFAND6
PUF60
ZFAND4
ZFAND3
ZFAND1
CEP128
SLC39A10
SLC39A11
MIR4515
MIR4514
MIR4519
CEP120
EIF1AX
NTRK1
RSBN1
EIF1AD
ARHGAP22
ARHGAP21
RTBDN
ARHGAP27
SAP18
C21ORF49
FLJ39739
HHAT
DDIT4
NFKBIL1
LOC284889
RBFA
FAM76A
SMAD2
MYSM1
ATG2A
ATG2B
GPR3
BMP1
KIAA0586
DR1
RLIM
SWT1
TERF2
TERF1
DNAJC19
GOLGA8B
C14ORF93
RASSF1
PTOV1
PTPMT1
RASSF2
RASSF5
RASSF4
RASSF7
FTCDNL1
VMO1
DBIL5P
RSAD1
CHD1
NFS1
CHD3
CHD2
MIR639
CHD4
CHD7
MRP63
CHD9
CHD8
MIR141
MIR636
GID4
CAP1
NPC1
GATA3-AS1
LINC00324
LINC00327
TTC5
TTC4
TTC1
IL4R
TTC3
PIKFYVE
PRKCE
TTC9
TTC8
DAG1
DYNC1LI2
CHDH
EFHC1
CAPG
TPRKB
LIPE-AS1
ETHE1
MPG
PRDM15
PRDM10
PLSCR1
MPI
POLRMT
RER1
MPZ
SGSM2
MCPH1
KDM1A
GRPEL2
SF3B14
KRIT1
GRASP
RBM14-RBM4
QRSL1
CKLF-CMTM1
BTG3
BTG2
BTG1
DNALI1
C10ORF88
SRD5A3
SRD5A1
HELLS
FAM49B
ZFP36L1
ZFP36L2
GGA1
GGA3
GGA2
LOC100507250
TSNAXIP1
FHOD1
FHOD3
ADH5
C9ORF16
SPRYD3
PRKACA
PSMB9
PSMB8
PSMB7
ZNF131
PSMB5
PSMB4
PSMB3
PFKFB3
PSMB1
PFKFB2
HDHD1
TMA7
SPG7
KLHDC9
RMI1
RMI2
CORO7
KCNK9
KCNK6
CRY1
MLH1
LTN1
GLTP
NACC2
VPS13D
ACOT13
VPS13A
VPS13C
VPS13B
MIR4727
MIR4724
MIR4723
CRYZ
SCAF11
NUP160
MIR4728
TMEM160
TMEM165
TMEM164
EVI2A
TMEM168
EVI2B
FOXN2
REPIN1
PMVK
GRIN2A
GNA12
KLHDC8B
GRIN2D
NOL9
SH2B3
TAP1
TAP2
MIR3610
IL6ST
SBF1
SBF2
DBN1
OGDH
CDC73
BRWD1-IT2
R3HDM1
C15ORF39
LMBRD2
LMBRD1
C15ORF37
LOC100289511
SRFBP1
BCAT2
BCAT1
LINC00441
AAED1
MACROD1
AKAP4
DBNL
AKAP1
AKAP2
SEP15
EIF2D
AKAP8
AKAP9
EIF2A
CADPS2
PHPT1
KLHL36
RLF
NFU1
ODF2
LOC283194
LOC730183
RAB7A
HSP90B1
FLJ31356
KRR1
MIR3189
MIR3188
TMEM132A
PEG10
STRN
CETN2
C19ORF35
LTC4S
DIO1
H3F3A
HSD17B10
CCL27
MAU2
UCK1
UCK2
PHRF1
MAP3K8
CUX1
BRF2
CYSTM1
BRF1
FSIP1
DNAJC8
DNAJC9
MB
CAMSAP2
DNAJC5
CAMSAP1
DNAJC1
DNAJC2
C9ORF41
SLC18A3
PTPRVP
GOSR1
RRP15
C9ORF43
RALBP1
NRN1
MAP3K6
RAP1B
C7ORF55-LUC7L2
SNORA68
ZNF837
ZNF836
ZNF839
SNORA65
SNORA67
SNORA60
SNORA61
SNORA63
LRIF1
ZNF410
PHAX
ACAT2
LIMD2
LIMD1
RNF151
NUGGC
IVD
CTF1
MECP2
PEX3
LDLR
TRIM8
ZPBP
IL2RB
ZFYVE20
TPCN1
TPCN2
RAB33B
SLC17A5
ZFYVE28
SPAG16
UBFD1
TRPV3
CDK5RAP2
CDK5RAP3
TRPV2
ITCH
ERC1
CHMP4B
BAX
BAD
PRKCDBP
SLC37A2
SLC37A3
DCAF13
CDK19
GFI1B
FMO4
SLC37A4
TOB2
CDK12
CDK13
CDK16
CDK17
TMEM255A
ST7
GZF1
ATP6V1B2
NOS1AP
IDH1
BFSP1
P2RY8
FAM216A
MMP25
MMP24
SEC61B
MTERFD2
IFT80
TFG
TP53TG1
TOMM34
RND1
RND2
NCL
CTNNBIP1
PPP3CA
PPP3CB
PPP3CC
TCAIM
LOC646903
LRRC41
LRRC40
LRRC42
LRRC45
MMP23B
LRRC47
LRRC46
LRRC49
LRRC48
LOC284648
B3GNT7
FNDC8
B3GNT1
B3GNT2
TSFM
FNDC5
B3GNT8
B3GNT9
TEX22
PWWP2A
BIK
GPATCH1
GINM1
TBCCD1
DAAM1
CCDC151
GUK1
CCDC157
YIF1A
CCDC159
WRAP73
TUFT1
DZIP3
SYT8
SOCS2-AS1
LRRC4B
MTCH2
MTCH1
RINL
SYT5
SYT7
TIAL1
LOC653486
LOC285847
TASP1
PCED1A
CCSAP
FUBP1
NCSTN
CEP104
CTBP1-AS2
CWC27
SAP30
NBL1
TCP11L2
GNAI3
CNTROB
TNNT3
PALM3
C20ORF112
C22ORF39
TNFAIP8L2-SCNM1
MARC2
ICMT
MIR1915
TBC1D1
SMCR7L
TBC1D4
ATM
COX5A
SMPD4
ATR
LOC100289230
MIR611
SMPD2
PDE11A
RPL36A-HNRNPH2
ATP5A1
SASH3
AAMP
HYPK
TTC25
TTC26
TTC27
TTC22
PATL1
CARS
U2SURP
IL6R
ENO1
ENO2
ENO3
ENO4
CITED2
CARF
NPAT
TAOK2
TAOK3
CNOT6L
LLGL2
LLGL1
ACOX2
ACOX1
FAM127B
LOC728613
CBX3P2
CFD
MIR3153
PTK6
RABGAP1
ABHD16A
SERGEF
ITGB3BP
RCSD1
MCL1
SORBS1
POMP
SORBS3
ODC1
ATG16L1
ATG16L2
BCDIN3D-AS1
MTHFS
NANP
IL17REL
MATN1
KCTD21-AS1
ENDOG
LMNA
FFAR1
ENDOV
MDP1
BDH1
DDX23
DDX20
ACVR2B-AS1
ZNF157
DDX25
DDX24
HLA-DMB
DDX28
TSNAX
LOC100505695
C1ORF186
SAC3D1
FBXO18
FKBP15
UBE2J1
FKBP10
FKBP11
TBX21
FBXO10
FBXO11
FBXO16
AAAS
FBXO15
GGPS1
SNORD48
SNORD43
KIAA2013
TRUB2
SNORD47
SNORD46
PARD6A
SNORD44
PLA2G6
MARCKS
GDPGP1
ERBB2
CCDC77
MIR4743
SHC1
CCDC71
MIR4749
CCDC78
CGRRF1
TMEM109
MPHOSPH8
TMEM102
SNORD4A
FOXH1
TMEM107
TMEM104
GHITM
C17ORF89
C17ORF80
C17ORF85
SPEN
ZCWPW1
FKBP1B
FKBP1A
CXORF57
STOML2
CGN
PAIP1
TIMM8A
KIAA0195
DAXX
CDC16
AHNAK
MAP10
C15ORF57
UNC50
NKAIN2
IGSF9B
PDCL3
LBX2
VGF
CCM2
FRMD8
CCP110
IMMP1L
FRMD6
PKNOX1
DSCR9
MEF2BNB-MEF2B
GNAS
PTCD2
PTCD3
LBX2-AS1
ZHX1-C8ORF76
AGFG2
DPF2
DPF1
ASNA1
CLPX
RPL18A
EHMT1-IT1
DACT1
DACT3
VPS45
RRNAD1
BCAP29
TMCC1
TMCC2
CNPY4
NMNAT1
RPL36A
NAA16
EPB41L2
EPB41L5
ACSS2
ACSS1
KIDINS220
PLEKHM3
VPS4A
VPS4B
GMEB2
GMEB1
SLC43A3
SLC43A2
SLC43A1
CNTNAP1
SETD5-AS1
DCAF12
WNT1
SZRD1
RIPK3
C1ORF216
TREML2
PPP1R15B
BLMH
PALB2
SNORA44
SNORA45
SNORA43
SNORA41
GPRIN1
ROGDI
SNORA48
KAT2B
INSR
HIST2H2BE
SPTBN4
SPTBN1
KLF13
ARPC4-TTLL3
KLF11
KLF10
RNF170
KLF16
TFAP2E
LOC100508120
GBE1
FGGY
PCNA
SLC44A1
SLC44A2
ZBTB7A
ZBTB7B
MSI2
MIR26B
PCNP
UBE2R2
PCNX
CD99P1
C14ORF119
PACRG
PCAT6
RPA1
C1D
TENC1
NDUFS1
NDUFS2
NDUFS3
COQ9
NDUFS6
ISY1-RAB43
COQ4
LOC100506804
LOC441009
ILF3
LOC100506801
ZRANB3
WARS2
IMP4
CHMP2A
PCDHGB7
ATP9B
LSM11
DENND2D
RABAC1
INPP4A
MICAL1
PHC1
PHC3
GPR107
GPR108
MFAP3L
C16ORF86
SYPL1
BRICD5
C21ORF2
STK4-AS1
SAFB
ZNF367
EMC10
SLC35E2
HTT-AS1
H2AFV
KCTD21
AP1G2
H2AFX
H2AFY
LOC100216545
RNF8
RNF7
RNF4
RNF5
RNF2
APP
H2AFJ
NCAPG2
ZNF844
RFX1
PPP1R26
PPP1R27
CLTA
PPP1R21
CLTC
CLTB
NGLY1
ZEB2-AS1
ADRBK2
DPEP3
NMD3
C6ORF57
ZNF605
TEX40
HSD3B7
USP27X
PCOLCE
CYHR1
LOC100129518
EPM2A
ISCA1
FAS-AS1
FAM118A
FAM118B
ZCCHC24
RECQL
CD300A
CTDNEP1
SIK2
KIAA1432
ASB3
PRKRIR
ACTR8
BAIAP3
ACTR6
ACTR5
ACTR3
ACTR2
NUP88
GPANK1
WBSCR22
RECQL4
FBF1
MSL1
CNR2
IL10RB
POLDIP3
POLDIP2
HM13
RAPGEFL1
GTDC1
ALDH18A1
TGS1
C22ORF15
ANKS1A
IDUA
YTHDF3
YTHDF2
GLB1
ACTRT3
TINF2
PITPNM1
PITPNM2
CDIPT-AS1
GPATCH8
CPED1
ADAM10
ADAM17
ADAM19
LOC730227
CPNE8
SNRPB2
HAGH
CPNE2
CPNE1
CPNE4
RAB4B-EGLN2
PYCARD
DNMT3B
DNMT3A
AAK1
SNRPN
GDE1
SNRPB
SNRPC
SNRPA
SNRPG
RGS9BP
UCP2
ZDHHC14
ZDHHC17
ZDHHC16
ZDHHC13
ZDHHC12
PRKAG1
PRKAG2
PCSK7
PCSK4
DUSP28
HIPK2
HIPK1
IFT27
DUSP22
LEMD3
LEMD2
CPM
NAPG
ESPL1
NAPB
NAPA
YAF2
LARP4
LARP7
LOC100507217
RPSAP9
DDX49
DDX41
TMEM45A
DDX42
DDX47
DDX46
ZGPAT
PLTP
ATMIN
ELAVL1
ELAVL3
CDKN1B
UBE2D4
UBE2D2
UBE2D3
UBE2D1
SNORD61
SNORD60
SNORD68
SAP130
APOF
FARSB
APOM
BLZF1
FIS1
FAM104A
CCDC50
CCDC51
TMEM127
FOXJ3
TMEM123
CCDC57
CCDC58
CCDC59
USP27X-AS1
TMEM129
MIR4767
PAXIP1
STX18
NPHP3-ACAD11
MIR219-1
VPRBP
PREPL
C17ORF64
C17ORF67
DPY19L2P2
CABP1
FBXO34
FBXO36
SLC35B2
FBXO30
SLC35B4
FBXO32
FBXO33
FBXO38
SAT1
ATP5L2
PELP1
MBOAT2
MBOAT7
SPSB2
SPSB1
HINT1
HINT2
HINT3
SLC25A53
SLC25A51
BPGM
UNC79
CDC34
CDC37
ALAS1
ZFX-AS1
BIRC6
BRWD3
BRWD1
KIAA0513
THEM4
LONRF1
BIRC3
STAG3L4
BIRC2
CDCA7L
APBA3
C1ORF174
PGLS
DENND6B
MORC3
CHKB-CPT1B
ARL2-SNX15
GPATCH2L
ANKRD17
RB1CC1
C8ORF58
ATP13A1
GNN
VPS28
ATP13A2
FAM60A
RNF5P1
RAI1
SKA3
SKA2
PRKRA
RSL24D1
ADAT1
ADAT3
ADAT2
TTBK2
PLEKHO1
E2F7
E2F6
E2F5
E2F4
E2F3
C1ORF234
E2F8
ACBD3
ACBD7
ACBD6
ACBD5
ACBD4
MON2
PPP1R13L
EEF2
LOC100996455
SNORA24
SNORA26
SNORA28
SNORA29
HYLS1
TIGIT
IZUMO4
PYCR2
PYCR1
TLN1
WNT10A
FAM168A
GNG10
RPLP2
SNHG10
MIR147B
DMC1
IFITM2
IFITM1
HPCAL1
LIPE
IFITM5
TMC8
LIPJ
DFFA
DFFB
SEC24D
REV3L
SEC24C
SEC24B
RNF19B
RNF19A
MIR425
DPP3
PYCRL
MIR429
MRPL43
IPP
MRPL40
MRPL47
MRPL46
MRPL45
MRPL44
TRIP6
MRPL49
MRPL48
ATP5J2
RILP
ZNF692
ITGB2-AS1
ZNF696
ARFGAP2
ARFGAP3
TRIM39-RPP21
ARFGAP1
UNC93B1
ATP7A
SAMD13
ATP7B
NEK6
NEK7
NEK5
RUVBL1
NEK1
U2AF1
U2AF2
NEK8
OR10AD1
SNORD58A
SNORD58C
SNORD58B
G0S2
ZZZ3
QPRT
C1ORF35
MIR937
SHB
CCDC6
MIR933
SHF
SHH
COX7A2
CCDC9
MGA
MTHFD2
MTHFD1
TBP
ITGA2B
NSD1
NUDCD2
NUDCD1
ADSS
IFI27L1
IFI27L2
GMNN
ADSL
SAMD4B
MPLKIP
TIMMDC1
SLX4
AZI2
LOC100287015
ZNF436
ABRACL
ZNF345
ZNF432
ZNF438
RPS27A
RALGDS
NUDT12
DLL3
NUDT16
NUDT17
NUTM1
NUDT15
FRMD6-AS1
NUDT18
STX8
IFI6
STX3
RSRC2
STX5
STX4
STX7
STX6
LOC285626
LOC100506368
RPS3A
SLC4A11
LAGE3
LINC00881
LOC400684
TP73-AS1
KIAA0232
RNFT2
LGI4
MTMR14
CDADC1
ECE2
ECE1
TRMT2B
DRG2
DRG1
CASQ1
CLIC1
NOP56
PCBP1-AS1
USP2-AS1
AP1B1
PHYKPL
GNPTG
CDC42EP3
CDC42EP2
TXLNB
TXLNA
CDC42EP4
HEIH
TMEM167B
MRM1
TBKBP1
ABI2
ABI3
ABI1
SLC22A4
TESC
NKTR
PITPNC1
KCNIP2-AS1
ACADVL
RAB4B
TMEM141
BBX
LOC148413
MIR659
MIR658
IL27
IL26
KIF2A
KIF2C
CAV1
IL12RB1
ATP6AP1
ENSA
CLINT1
BRCA1
BRCA2
ACTL10
ACOT8
SNX30
ACOT7
ADCY4
ADCY6
RBBP8
ADCY3
KIF24
MAATS1
RBBP7
RBBP6
RBBP5
KIF22
JKAMP
SARNP
NUCKS1
C14ORF79
NR3C1
FAM208A
DDI2
FAM208B
SKAP2
RNASEH2C
SKAP1
XRCC1
HOXB-AS3
XRCC2
XRCC5
DPCD
SMURF2
MFN1
NARS
TFRC
NARF
C20ORF96
GSPT1
DNAJC25-GNG10
RALGPS2
MIER1
MIER2
RALGPS1
RSL1D1
PAPD7
PAPD4
PAPD5
AMN1
YTHDF3-AS1
SETMAR
LMNB1
CAAP1
TOLLIP
MRPS26
MRPS27
MRPS24
MRPS25
MRPS22
MRPS23
MRPS21
PPP2R5E
PPP2R5A
PPP2R5B
PPP2R5C
LCMT1
LCMT2
YY1
NAMPT
PRORSD1P
SNORD87
SNORD86
NPHP3-AS1
SNORD84
KCNA2
SNORD82
SNORD81
SNORD80
JMJD6
JMJD7
JMJD4
DNAJC9-AS1
ZHX2
JMJD8
ZHX1
SUSD4
CD58
TSACC
MCCC1
CBY3
ACACA
PITRM1
FOXD2
ZDHHC3
CCDC34
SLFN13
APPL1
APPL2
ZNF789
MEMO1
SLC26A11
TFAP4
CAPN15
CAPN10
ZMAT5
HIBCH
SARS2
NECAP1
NECAP2
NS3BP
MPRIP
THUMPD3
THUMPD2
CHORDC1
MLLT6
UVRAG
MLLT1
MLLT3
NUP188
COPG2
PHOSPHO2
SYNJ2
ZNHIT3
ZNHIT2
LOC100652736
OSR2
FAM221A
GTPBP4
GTPBP1
GTPBP3
GTPBP2
GTPBP8
BPNT1
BEND3
CRIP1
ABHD14A-ACY1
EPM2AIP1
BCL6
BCL3
BCL2
KLHL24
PLK3
PLK4
C8ORF76
LYRM1
MIR378D2
LYRM5
LYRM4
KLHL21
LYRM9
ZP3
KIAA0391
OAS1
OAS3
IP6K1
TTYH2
TTYH3
STK11IP
MTM1
CCIN
SERPINB9
CSNK1G3
CSNK1G1
NBPF1
SERPINB1
PCGF1
FAM76B
PCGF3
PCGF2
PCGF5
PCGF6
MAGED1
MAGED2
TAF11
ATP8B3
ATP8B2
EXD3
EXD2
EXD1
CCDC82
ELP6
ELP5
ELP4
ELP3
ELP2
ASPHD2
CYFIP2
DEK
SLC25A5-AS1
SPRYD7
LY75-CD302
FBXL6
KLHDC2
KLHDC3
KLHDC1
LRP5L
UBAP2
UBAP1
TRIM56
ASXL1
RNASET2
ASXL2
HDDC3
ZNF252P-AS1
INADL
HTR2A
TMEM9B
GBA2
ZBTB32
DDX60L
ZBTB34
ZBTB37
DDX1
SMC1A
DKFZP686I15217
KLHL32
P2RX7
MDK
AGAP11
SGTB
TMEM97
TMEM95
KIAA0895
TRIM46
TRIM47
TRIM44
GBAS
TRIM41
PEX1
TBPL1
PEX5
PEX7
PEX6
NRD1
ESAM
PPP2R1A
ACD
ATP5S
C11ORF48
C11ORF49
ATP5I
ATP5H
ME1
ATP5L
ATP5B
GNAI2
C11ORF45
ATP5E
ATP5D
MPZL3
GPR142
MPZL1
AURKAIP1
AFMID
SLC7A6
HLA-B
LOC728175
DAGLA
MCFD2
PFDN2
PFDN5
PFDN4
PFDN6
MTHFR
PHF21A
CYP7B1
DTNB
HLA-E
DTNA
ACHE
SLC7A1
HIRA
RIN1
RIN3
PDE4DIP
WWOX
TOMM20
RPS13
RPS12
RPS11
RPS10
RPS16
RPS15
RPS14
CLPP
RPS19
RPS18
LATS2
LATS1
RIPK2
PDCL
FOXD2-AS1
CEP135
PUSL1
SRCIN1
CRABP2
SLC9A3R2
SLC9A3R1
LOC100287036
LOC646471
ZNF419
TSSC4
ZNF414
HILS1
TSSC1
RRAGD
RRAGA
RRAGC
RRAGB
SSSCA1
MCOLN1
GGT7
MCOLN2
RASA1
RASA2
RASA3
ACTN3
ACTN1
PTPRS
ACTN4
CLP1
EZR
PTPRG
PTPRE
C11ORF58
PAGR1
PTPRA
PLAC8
PVRIG
DTWD2
PTPRJ
DTWD1
HAUS5
IFT20
ARHGAP19-SLIT1
PRRT3-AS1
CPD
MIR4260
GAPVD1
CYP46A1
CMC1
N6AMT1
N6AMT2
BANK1
RNASEH1
RRP7A
DLX4
EEF1DP3
ABLIM1
RRP7B
ABLIM2
LOC285972
OCSTAMP
FAM172A
UBXN7
LMTK3
LINC00637
ENDOU
LOC284009
LOC646329
HHIP
HMGN5
HMGN4
HMGN3
HMGN2
HMGN1
CMC2
MX2
RAB6A
MX1
RC3H2
IFIT5
KIAA0368
MIR3064
EFTUD2
EFTUD1
TRIM13
MAP1LC3B
BRCC3
[truncated: 8,388 more rows]
