# Supplementary material for: Identifying Network Perturbation in Cancer
Source: PLoS Comput Biol. 2016 May 4;12(5):e1004888. doi: 10.1371/journal.pcbi.1004888 (PMC4856318; doi:10.1371/journal.pcbi.1004888)
Supplement: S1 File — (ZIP) [file pcbi.1004888.s001.zip › files/tf_data/GM12878_5k/MEF2A.csv]

UBE2Q1
RNF14
NYX
AGK
HIST1H4F
NCBP2
HIST1H4B
NELFB
NIPA2
HIST1H4I
HSPA8
TYW1B
NELFE
LAPTM5
E2F1
CD226
GALM
ATPIF1
ALDH6A1
C1ORF112
HIST1H4E
TPRG1-AS2
LOC100130476
HIST1H4D
PIK3CD
PIK3CG
ZC3H10
ZSWIM6
CRBN
SPTLC3
DRAP1
KDM2A
ZC3H18
ABCD2
CCR9
TMEM53
DANCR
DHX8
CBLB
DIMT1
NSRP1
SIRPA
XPC
SP2
NUP93
ZNF48
ADPGK-AS1
L3MBTL3
OPA1
SGSM2
RHEB
JMJD1C-AS1
PTRH2
ARAP2
C6ORF211
TRAPPC3
PARP15
ERI2
TRAPPC4
KTI12
ANP32E
MAG
CTBP1
MAK
RAD54L2
NSL1
ITPK1
EVL
EFHC1
ITGA4
KIAA1279
GTF3C3
DENND4A
DENND4B
DENND4C
IQSEC1
PHLDA1
DUSP22
APOA2
LILRB4
XPO5
CSDE1
LILRB1
DGAT1
LOC400958
BACH1
CNR2
HRH4
GRAP2
WSB1
PSMG3
FBXL19
KSR1
PNRC1
TRAM1
CCDC97
KANSL1-AS1
SMIM8
DNASE1L3
FAM212B
ZNF165
FAM212A
TFB2M
GRN
SPAG8
CHST2
ZEB1
GARS
ZEB2
ITGAX
RPS6KA1
SNRPB2
HLX
PSMD14
SFT2D1
PSMD11
ITGAV
VTRNA1-2
SNORD45C
SNORD45B
SNORD45A
ITGAL
UTP23
LOC286359
SERBP1
TMEM199
RTFDC1
ZNF296
ITGAE
ZNF292
GPR183
SESN1
NUP133
AFTPH
NDUFAF5
MUS81
STATH
NDUFAF6
NDUFAF1
MTIF2
MIOS
CTH
C16ORF62
ARF3
FLJ16341
NECAP2
ELL2
SLC36A1
ARF4
ELMSAN1
UBE2F-SCLY
DIP2B
ART3
ILDR2
MYEOV
ILDR1
SNORD18C
MRPL53
MYLK3
TCEA1
PRND
IL3RA
C4ORF46
TRMT44
SAR1B
TMEM212
PQLC2
MOB4
C1QTNF9B-AS1
RAB11FIP1
CORO1C
CCDC117
MIR19B1
ADARB2
TMEM156
FGL2
METTL23
CXXC1
METTL20
METTL25
CXXC4
LOC145783
CDC40
CRTAP
LOC100289019
SIRPG
IRF8
IPO11
CUEDC2
CPEB4
HMGB1
CHP1
LOC441204
CPEB3
FYCO1
SPNS1
RAB2B
ARL15
BRF2
POLD4
FRG1
XXYLT1-AS2
RGS20
WDR45B
MIR4530
LOC100289495
RDH5
CDCA3
CDCA7
CDCA5
MNDA
NDUFA4L2
SEL1L3
MCM10
CD48
CSK
MND1
CD47
CA13
CD40
RSF1
ATG4C
MIR766
FXN
MIR762
MIR760
PRICKLE4
ALKBH4
WDR24
THAP1
EIF4E2
TBL1X
RAB8B
THAP9
CALR
PIK3AP1
MGAT2
CYB5B
TOR2A
ACTR1B
PNN
MLF1IP
WDR75
WDR74
TRIM13
NPAS4
SYTL3
PPP2R3B
GCLC
NUF2
ALG5
SPRED2
FOXK2
MIR492
CHI3L2
C4BPB
HDAC5
ASB2
ASB3
TRIM22
RGS5
PLEKHH3
ATP5SL
C7ORF55
LINC00309
CNPY3
PRX
ZMPSTE24
AAGAB
MRPL34
MRPL30
ARL14EP
RFFL
MRPL38
MRPL39
FAM69A
SHOX2
LOC283710
EGOT
ARRDC3
THOC1
PDE8A
THOC5
DBI
C1ORF127
HTT-AS1
RFX5
RFX7
NRXN3
RABGAP1L
RGS9
ELK3
C6ORF52
ELK4
TMEM179B
PAK1
STRADB
UQCRC1
CLUAP1
COPS8
MAZ
RETSAT
FOXP4
COPS2
TIGD6
SERINC1
NUP85
COPS4
COPS5
ZNF592
YTHDF2
MIR548W
MED6
MITD1
MED4
C6ORF100
SUB1
ZCCHC9
ZNF608
MFSD2A
SPOP
CBX1
CAMTA1
TRAF3IP3
NLK
PPP1R9B
TMEM45A
FAM135A
ENC1
TCF4
TARS2
DPYSL2
TCF3
NCBP2-AS2
NUDT1
COLEC11
NUDT5
HECA
MIR4420
GJA3
PPP5C
DHX40
COX18
PFN1
MEF2A
PFN3
TMEM217
CREM
MEF2D
KDM3B
KDM3A
GAS5
S1PR1
TRIM7
COX17
MDN1
TSG101
ANKRD13D
ZNF335
ANKRD13B
ANKRD13C
HIST1H4C
ANKRD13A
AMPD3
RPLP2
EIF2B4
EIF2B5
EIF2B3
MYLIP
FBXW11
PPA2
RARA
TXNIP
MST1P2
C18ORF8
ECD
ICAM2
TMEM14A
ALCAM
TPM4
FANCE
RPS6KB2
FAM177B
NDFIP2
FAM21A
SIPA1
FBXW2
UTP18
FBXW4
FBXW5
KIAA0922
FBXW7
CASP6
CLIC4
MTMR14
CLIC3
LRSAM1
NUP107
SNX1
SEPHS2
FAM159A
LOC100505876
TMEM140
ITGA7
SLMO1
TJP2
ATXN2L
MAP3K8
PPAN
LRRC32
CLASRP
TTN-AS1
BABAM1
MIR18A
F2RL3
LINC00460
MAD2L2
VMP1
FER1L5
EDC4
ST6GAL1
PCBD2
TCEB1
KLHL12
PRDX1
AP3S2
NFYB
ZMAT3
AP3S1
PITX3
NR1D2
CCNI2
MIR4638
ZNF3
TIPIN
SRF
CAMP
POR
ZNF8
SNORD74
ERO1LB
TOR1A
VPREB3
MIR3945
MIR186
ST3GAL1
RAC2
ST3GAL5
RAC1
NINJ2
C12ORF57
U2SURP
NLE1
RPL7A
SKIL
MED23
NBPF10
VASP
IL6R
PBX2
CYTH4
CBX3
RUNX1-IT1
MIR4526
CCR10
DPH5
MIR4522
DPH7
TUFM
NSUN3
CHCHD5
NSUN5
NSUN4
CEP135
ARHGAP30
WIBG
TUBG2
DCAF7
DCAF6
DCAF5
BOLA3-AS1
MTOR
PTCH1
CMKLR1
ZSCAN31
ZSCAN30
CD38
ZFX
DYNLL1
GLUD1P3
UNG
CD36
UQCRQ
TXNDC9
POLR3G
RBM4B
POLR3E
POLR3B
MIR4510
UQCRH
S100PBP
CPPED1
LUCAT1
GPAM
DCK
LOC100130075
RNU6-28P
GSDMA
DCD
GSDMD
LINC00426
NPAT
CUL9
DLGAP4
PSD4
TUT1
MBNL1
ATP6V0D1
WDR61
WEE2-AS1
CLCN3
PRMT3
CREB5
CREB3
PRMT7
CREB1
PRMT5
KCNMB2-IT1
INO80B-WBP1
PNKD
C10ORF76
NDUFAF4P1
GNPAT
BRD2
BRD3
DNAJA3
LRRFIP2
MIR628
RBM47
MIR155
PTPN11
KAT5
MIR620
KAT7
TRIM52
F2R
CCDC28A
RP9P
LINC00339
GLT1D1
LINC00336
C7ORF49
MRPL24
MRPL21
MRPL20
PNRC2
GBA
SP140
GPR18
C11ORF24
CD209
ZSCAN9
IFNGR2
ACN9
C1ORF131
RICTOR
HSPE1-MOB4
ACADM
ZSCAN2
SRSF5
PPM1F
IARS2
THEM4
ABCF3
ECSCR
SRSF3
SRSF2
EGR2
PPM1M
SRSF9
SHOC2
USP42
TMEM79
DNAJB11
OR4D11
HLA-DQB1
RNF135
TMEM70
C2ORF76
CISD3
CLNS1A
UMPS
PRKAB1
MIR4513
MRPL4
TIPARP
MRPL3
MRPL1
ZNF589
PTPN2
GCFC2
ZFAT
PTPN6
PTPN4
DDR2
NANOS3
LRCH4
WASH2P
MMACHC
TEDDM1
HIF1AN
MOG
BAG2
AGBL5
ANAPC16
BAG6
KMO
MYO1C
CTDP1
RPS7
RPS6
ADAMTS13
ALG10B
LRRC37A3
SLC39A1
RPL36AL
ZNF503-AS1
HCFC1R1
BCR
DENND6A
EIF1AD
OR52N2
DEF6
MIR4659A
MIR4659B
DEF8
ZER1
DNAJB2
XIRP1
AKAP8L
PSMA1
SLC7A6OS
TMEM206
FAM188A
FAM160B1
LOC401397
SLC6A16
FBXO45
NEMF
ZNF326
COL4A3BP
PTP4A3
SNORD50B
ARHGAP24
SH3BP5L
USP5
CS
MIR5001
HPGDS
CP
FSCN1
PITPNM1
KCNJ1
SNORD10
AKIRIN2
AKIRIN1
NUP54
BCL2A1
SNORD19
SCARNA12
AGPAT5
MRPS14
HP07349
SCARNA16
MYO19
CRYZ
RILPL2
CSNK2B
C15ORF27
TMPO
IDO1
VARS
MIR4280
LOC729683
MIR4285
JAG1
FOXO3
MIR5700
FOXO1
HHAT
MPDU1
ANGPTL6
PEX13
PEX14
ANGEL1
MIR4736
CDC37L1
PRICKLE1
HIST4H4
RPL29
RPL28
GCNT2
NAP1L1
RPL27
AMHR2
RPL21
FRAT2
RPL23
TGOLN2
ATG3
LPCAT4
SLC35B2
RGS1
SLC16A13
RGS3
ZNF350
RGS8
SPINK2
FLOT1
APMAP
PIGC
GIT2
PIGF
CD27-AS1
PIGL
MIR548Z
PIGO
PIGR
LINC00657
IFI30
PIGV
MIR548C
KIAA1143
RMND1
KLHL6
RHPN2
SRRM1
BBIP1
SRRM3
SNHG12
CCDC174
OAZ3
OAZ1
C2ORF81
LNPEP
C2ORF88
WBP1
LEUTX
VEZT
HAVCR2
RGL2
EPB41L4A-AS1
SH2B3
UBAC2-AS1
SRP9
ZFAND5
ABHD3
RPA1
CDK2AP2
SLC39A13
SMAP2
MIR4515
TRERF1
SLC39A14
MIR4519
CEP120
CIAPIN1
RSBN1
HSP90AB1
ARHGAP22
SLC41A2
PTP4A1
HSDL2
ARHGAP25
PTP4A2
ZSCAN25
PPP1R16B
ZSCAN22
BLNK
NOXA1
CD28
DNAJC10
FAM76B
CD22
MRPS5
VIPR1
TDRD7
COL19A1
RIIAD1
MED18
ABHD8
KCNMB2
C3ORF37
UBR2
TOB1-AS1
UBR5
KRAS
NKIRAS2
NKIRAS1
WDR54
WDR53
SOCS3
TMA16
KIAA0586
EIF4G2
ACSL1
CCNY
ADAM8
SWT1
MBLAC2
ATP6V1G2-DDX39B
C19ORF26
CCNC
CYTIP
VPS72
CCR6
TRIM38
ANXA2R
TRIM33
RPL5
HOXC5
G6PC3
HOXC6
USHBP1
HCST
LOC730101
RSAD1
FAM200B
CHD3
JMY
LRRK1
LRRK2
PLEKHJ1
MIR4713
MIR141
MIR636
MNT
SKIV2L
LINC00324
HTRA2
LINC00327
SCT
TTC5
TTC4
MRPL12
EXD1
MRPL16
MRPL17
ARPC3
RHOQ
C11ORF31
TTC8
POLR2E
DCUN1D3
POLR2A
ZNF827
POLR2C
POLR2M
SNORA76
RHOA
ITPR1
RHOG
RHOF
ANKRD28
IL1RN
TLK1
TMEM60
TMEM69
TMEM68
ITM2B
ERCC6L2
MTTP
CHKB-AS1
MS4A6E
ASCC1
IL17RD
AGO1
RNF121
AGO2
KDM1A
GRPEL2
METTL21A
CCDC109B
LOC100499489
FFAR2
SACS
MIR550B1
SMC6
PAXBP1
MLX
NCOR1
FZD1
SCAPER
MIR1227
BTG3
BTG2
AKR1B15
OGFOD2
CACNB3
HUS1
REPS1
ZNF622
NEURL2
LOC100131289
NBN
GPN1
SRD5A3
NFKB1
NFKB2
LOC407835
RAP2B
AKAP17A
SIAH2
LOC100507091
NSA2
RASSF5
FLJ44511
TMPO-AS1
ZFP36L1
ATP12A
GGA1
CLPTM1L
USO1
PLCD3
ADA
HIST1H1E
ZNF518A
ADM
HIST1H1B
FHOD1
ITFG3
RASGRF1
EMILIN1
TACC1
TACC3
PIAS1
TMEM238
PSMB8
PSMB7
HIVEP1
HIVEP2
USP48
FAS
TMA7
LPXN
MAF1
ZNF319
CAB39
HIST1H2AM
HIST1H2AL
HIST1H2AI
OVOL1
HIST1H2AJ
C6ORF222
HIST1H2AD
HIST1H2AG
ACKR3
C6ORF226
RMI1
HIST1H2AC
STX18-AS1
SNORD22
BCL2L11
KCNK9
SNORD27
SNORD26
PRPF19
H1FX-AS1
ESCO1
SNORA16A
RPS19BP1
LTN1
CTU2
ZNF554
CTU1
HKDC1
VPS13D
ACOT13
VPS13C
HSD11B1
TRAF1
MIR4724
TRAF3
RMDN2
RMDN3
DKFZP434I0714
MIR4721
HOOK2
NUP160
TMPRSS3
GTF2H4
KBTBD4
LRRC57
TVP23A
EVI2A
DENND1B
EVI2B
FOXN2
MIR638
KIAA0226
RPL38
TAB3
RPL37
RPL34
RPL35
PMVK
RPL31
LMNA
GNA15
EMG1
MIR142
CD274
SLC4A1AP
ATF3
NOL8
ERRFI1
TAP2
LAMTOR5-AS1
BUB1B
TMCO1
USP9X
IL6ST
ALG10
CCDC147
SBF2
CCDC141
POLK
PMAIP1
KBTBD8
CCDC148
ACTG1
EEF2K
BLOC1S5
COMMD9
ADD1
BLOC1S1
CDC73
COMMD2
COMMD1
SMG9
SMG8
COMMD4
C15ORF39
METTL18
METTL12
METTL17
MIR4298
C2ORF91
B3GALT4
LOC100289511
CTNNAL1
SLC38A2
SRFBP1
MDFIC
BCAT1
TACO1
OSBPL9
STK4
IFRD2
IL22RA2
LOC648987
AKAP5
TEX9
AKAP1
AKAP2
UCKL1
TUBB4B
EIF2D
RAPGEF6
POLH
ARHGAP17
STARD9
CYP26A1
ARHGAP10
PSTK
ZSCAN12
YBX1
CD1C
NFU1
LOC100132891
ANO5
LOC730183
CELF3
CELF2
HSP90B1
PHF1
POLR1C
KRR1
TP73
C14ORF2
STIP1
CCDC111
C22ORF24
CHKA
CHKB
WDR41
FLI1-AS1
BMS1
WDR44
YARS
WDR47
LOC100505676
GTF2B
FPGT-TNNI3K
TBC1D25
GTF2I
DPY19L4
NR1H3
ATP1A1
NMRAL1
DST
PHRF1
SENP2
SENP1
C5ORF30
RPS8
ZNF384
GLMN
DSE
DCDC1
MED13
ING2
CENPBD1
DNAJC8
C1QTNF9B
DNAJC7
DNAJC2
TTC33
BHLHE40
RHOH
WDFY2
WDFY1
SORT1
GFPT1
P2RX5-TAX1BP3
GOSR1
ECHDC2
RRP15
ACP5
MAP3K1
LOC442075
ACP2
SDCCAG3
C7ORF55-LUC7L2
DYRK3
MKRN2
C1ORF159
RHOB
ZNF839
SNORA65
ZMYND12
SNORA67
SNORA60
SNORA61
CUEDC1
NCOA3
NCOA1
ITPRIP
NCOA7
TPRKB
TMEM18
TMEM19
NT5C3A
CIRBP-AS1
FAM227B
CISH
MLK7-AS1
LCOR
CD200R1
LIMD1
TRIM41
SETX
NUGGC
FLJ43663
KIF21B
TNFSF4
HLA-DOB
CTF1
AUH
GSG1
PEX3
ZNF85
LDLR
PEX2
MCAT
EMID1
IL2RA
GEMIN8
ZFYVE20
RAB33A
ZFYVE26
SCARF1
AK3
GTF2H2C
APOBEC3G
IL21R
GEMIN7
SPAG16
LMO7
MIR19A
MIR3654
LOC100130348
HSPE1
PBRM1
CDK5RAP2
CDK5RAP3
CDK5RAP1
EBI3
MIR3652
KIAA0319L
PLEK
ITCH
LARP1B
CHMP4A
CCDC126
BAX
GEN1
PLCG1
LCK
RMDN2-AS1
ZNF490
MIR1236
GIPR
PARM1
HERPUD1
CDK19
TOB1
DLG1-AS1
SLC37A4
LPIN1
CDK12
CDK13
ST7-OT4
CDK17
DDX18
KLF7
KLF6
ST7
KLF2
NDNL2
TMEM223
PSMC2
PSMC3
AASDH
MTRNR2L6
TRA2B
APH1A
NFX1
FAM189B
MDC1
KIF18A
NCR2
P2RY8
CCNA2
MTERFD2
LACTB2
TLR8-AS1
SNORD37
BTRC
GAS5-AS1
SNORD30
SNORD31
EEA1
MIR5047
MAP3K14
AGO3
MIR4437
SLC1A4
PPP3CC
FUCA1
SYCP2L
SESTD1
DEXI
SMG5
KDM1B
LRRC41
MARCH7
CAND1.11
MIR1244-3
MIR1244-2
MIR1244-1
LOC284648
MARCH9
MICB
UBXN11
GNL3
IFNLR1
JPX
RARG
DHRS9
TSFM
FNBP4
EIF3E
EIF3F
DHRS1
RARS
MIPEP
ANKRD36B
MTMR9
DYRK1A
MTMR6
MKKS
NOL11
NOL10
LOC100128682
NOL12
CCNL1
CDKN2C
TBCCD1
BARD1
TSC22D1
TSC22D3
TSC22D4
C9ORF173
HOMER1
FCHSD2
CCRN4L
NMT1
SNAI3
TIMM50
SDE2
TLR10
LRRIQ3
C11ORF49
PTGES3
HIGD2A
SLC2A5
SLC2A3
CXCL9
FAM172BP
LOC653486
PLAGL2
LOC285847
CD2BP2
CHTOP
RPL37A
CCL4
CCL5
FUBP1
MIR7-3HG
NCSTN
EXOSC8
EXOSC9
MYCBPAP
USF1
MTDH
CTBP1-AS2
AP2B1
EXOSC4
GTF2E2
YJEFN3
C21ORF67
ZNF271
ATRIP
NID1
SNORD96A
TACSTD2
SNORD76
NOLC1
FARP2
COA1
MIR5191
PDIK1L
CA11
MIR3190
MIR3191
BTG1
MIR1915
SRRT
PCDH12
SNAP47
FPGT
ATP6V0A1
ALKBH8
TBC1D1
VPS51
ALKBH5
ALKBH2
ALKBH3
CDKAL1
ALKBH1
EFCAB6-AS1
NAT10
TRNAU1AP
ZNF570
TBC1D4
ATM
FAM81A
MIR615
ATR
ADHFE1
DBF4B
SSSCA1-AS1
PTPRCAP
CYP1B1
SKP1
S1PR2
DNAJB1
H1FX
OXSM
DNAJB5
DNAJB4
CFLAR
AMDHD2
C10ORF88
AAMP
RNU6-83P
TTC26
DOT1L
DIDO1
NRON
E2F7
HMSD
CARS
HNRNPA0
LOC81691
MRPS18B
MRPS18C
C1ORF162
ELMOD3
LOC728175
ZFAT-AS1
SNORA52
SYCP3
SNORA57
TAOK3
KNSTRN
USP30-AS1
CHAMP1
LRRFIP1
FAM65A
NOP10
ACOX2
ACOX3
OIP5-AS1
LOC100506907
TRAPPC6B
CDK4
NSMCE2
OGT
CDK8
MIR4647
RNF146
PTK2
NEURL
PHB2
CEP57
SYNRG
NOP16
SF3B1
SF3B3
SPECC1
LIMS1
RCSD1
AFG3L1P
TSHR
PFDN5
GAL3ST3
TPT1-AS1
OR14I1
ODC1
SEMA6A
RERE
CNIH2
ELAC1
INPPL1
DDHD1
ATG16L1
SUN1
DNAJC16
HSPD1
BCDIN3D-AS1
NFKBIL1
DNAJC11
EIF5A
FEM1C
DNAJC18
AMD1
KCTD21-AS1
COPA
SUPT16H
MGAT4B
PRKCE
HIST1H3B
METTL21D
ANO1-AS2
HIST1H3G
HIST1H3D
HIST1H3J
HIST1H3H
FFAR1
HIST2H2AB
HIST2H2AC
MDP1
BCL2L10
SEC11C
DDX20
HLA-DMB
PFKFB3
EWSR1
SCRIB
GSTP1
ZNF791
GPR133
GPR132
LOC100507250
C1ORF185
C1ORF186
SCIN
FKBP14
FKBP15
WWP2
UBE2J1
UBE2J2
TBX21
AFF3
CDKN2AIP
FAM3C
FBXO17
RAD17
ATF7IP
PPIL1
PPIL3
PKD2L2
CWC27
CWC25
PPP1R3E
SNORD48
PPP1R3B
TRUB2
C9ORF43
SNORD47
SNORD46
MAP3K5
PLA2G6
GSTA4
PET117
MARCKS
DOCK10
PET112
NUP214
ZNF579
TPGS1
LOC100132078
SETDB1
SETDB2
LUC7L2
SHC4
SNORD42A
PEX26
SMCO4
IDH2
ERLEC1
CTSC
CGRRF1
RPL15
TMEM109
MIA-RAB4B
RPL11
RPL12
ERC2-IT1
SNORD4B
TMEM101
TMEM107
GPATCH3
SETD6
LGALS17A
UCKL1-AS1
NME6
NME7
INPP5D
NME1
SYK
STRIP1
C17ORF85
SPEN
PRSS27
AMMECR1
ZFAND2A
MIPEPP3
CSRP2BP
CNST
HELQ
LOC100506639
MATR3
FGF14-AS2
GFOD2
AP2S1
ID2
VPS37D
VPS37C
VPS37B
AFF1
RRM2B
CLUH
ACSF3
KIAA0195
KIAA0196
ERP29
CCM2
ATG10
ATG12
UBA3
CCP110
LOC100507463
LOC100507462
PWP1
LINC00598
PHF23
UBE2H
NAA15
TP53
FAM162A
TAGAP
UBE2A
PALB2
UBE2B
PTCD2
SFPQ
UBE2F
LOC147646
SHQ1
NRROS
HLTF
RPAIN
TOP3B
MIR7-2
MIR7-3
LIPT1
ARHGEF2
SEC14L1
EHMT1-IT1
PTAFR
GLUL
UPF2
SRGN
LOC100129046
HARS
DACT3
PHTF2
VPS41
SIK3
SIK2
MFSD11
MASTL
CASK
MTG1
RAB22A
WBP1L
RABEP2
GPR82
NMNAT1
MORF4L1
NDUFA4
EPB41L2
C21ORF91
BCL11A
MAP1LC3B2
ZBTB9
PLEKHM3
FLT3LG
VPS4A
VPS4B
ADAM22
GMEB2
UBE2M
ADAM28
GPR68
PRKRIP1
IL19
DFNA5
TBL1XR1
IL10
ADORA3
C1ORF213
LRRN3
IL15
IL16
STX11
STX10
FARSA
PPP1R15B
IL2
AFF4
STX16
STX18
ZPBP2
ST8SIA5
DTX4
SNORA44
ST8SIA4
AP4B1-AS1
SNORA43
IL23A
TTF2
AIP
EIF6
CDHR5
OXR1
IL23R
RBMS3
GNE
CMAHP
ANKRD17
RB1CC1
PTCD1
DAD1
P2RX3
SPTBN1
MKX
KLF13
PAN2
KLF11
RNF170
C5ORF15
P2RX5
TLN2
TLN1
DPP8
DPP9
RPL23AP32
HSPBP1
NT5C1A
CORO7
NT5C2
ANXA1
SLC44A1
SLC44A2
CEP68
ANXA6
CEP63
C2ORF78
SLC7A11
MIR26B
GLTSCR2
MIR550A1
PCNP
SASS6
SNORD25
DUSP16
DUSP11
DUSP10
DUSP13
SNORD24
SQSTM1
SNORD44
DNPH1
NOC3L
EPC1
SNORD29
GSTCD
RINT1
COQ9
ESCO2
KIAA1045
TMEM167B
AGFG1
SNORD38A
ILF3
SP100
DHDDS
LOC100287036
PARN
THAP9-AS1
MUC22
ZFYVE9
CHMP2A
PI4K2B
IL21R-AS1
MDS2
MS4A7
LSM11
MS4A1
NHLRC2
ZNF143
CCDC102A
DENND2D
ZNF148
RXFP3
CCDC88C
RXFP4
WHSC1L1
THOC6
GSE1
MICAL1
LOC153684
TSACC
ZNF786
ZNF785
PHC2
LYN
RNF19A
PFAS
MPEG1
PPP6C
DDX3X
RAB27A
VWA7
STK4-AS1
MIR5087
LY9
ZNF366
LSG1
KCNN3
LOC654841
KCNN1
C9ORF72
SEMA7A
HNRNPLL
CCR1
CCDC83
SNORD52
MIF4GD
SNORD54
CCDC86
PKIB
DDX4
CTR9
TLR1
TLR6
TEKT2
ZNF569
TLR5
UPF1
ZNF563
NUP205
C16ORF89
CAPS2
DFNB59
MIR4727
NFKBIB
TRAK2
TRAK1
NFKBIA
ZNF219
NR3C1
NFKBID
DCLK2
NFKBIZ
TRAPPC2
EP400
CLTC
CLTB
TRAF4
NGLY1
TMEM115
TMEM116
MIR4723
KIAA0100
C17ORF99
TRAF6
HAUS8
KANSL1L
STYXL1
SCAF11
HAUS2
UBE3D
LOC338799
SLC35A3
FLJ31813
UBXN6
UBXN1
LOC646329
EPM2A
NACA
RNF103
TFEC
VPS45
FAF1
PGM1
IL18R1
SNORD101
SNORD100
HIST1H2BF
SNORD102
SNORD105
SNORD104
HIST1H2BC
HIST1H2BL
HIST1H2BM
HIST1H2BO
GET4
FGF2
HIST1H2BJ
EDN2
TNFAIP8
MAP7D1
TNFAIP3
STRADA
NUP153
HTT
TOX2
PRKRIR
IPO9
IPO7
IPO4
XPNPEP3
ACTR3
LIN52
NRBP1
TVP23B
RECQL5
GPANK1
MYO16-AS1
FLJ31104
LOC100133315
ILF3-AS1
FOXP1
LINC00582
FYTTD1
SNX18
CWF19L1
CES2
LMBR1
MIR4797
TP63
LRRC59
IL10RB
POLDIP3
POLDIP2
MIR4799
GP1BB
SYVN1
MAPK3
MAPK1
MIR3684
DUSP8
GTDC1
DUSP5
LOC606724
SGPP1
DUSP2
GABPB2
PAQR8
WTAP
LYL1
ICAM1
GEMIN8P4
YPEL3
TOMM70A
TGS1
HEY2
METTL8
METTL9
CCL15
MIR4427
VPS36
TPTE2
C8ORF46
BLOC1S5-TXNDC5
MTF2
HCG11
AURKAIP1
RPL36
TBC1D19
TPTE2P6
CTDSP2
TBC1D13
TAB1
TBC1D14
FBL
LRRC14B
KCTD1
OR10A5
KCTD6
KCTD5
METTL15
PRPH2
MIR27A
GPR55
ADAM17
ADAM19
FRA10AC1
GPBP1
GNG8
ZBED5
DGKZ
LOC730227
ZBED6
CPNE3
C1ORF200
NRAP
PXK
RAB4B-EGLN2
RFTN1
LOC374443
USP6NL
CYSLTR1
DGKD
LINC00565
SNORA33
NEK6
SNORA31
ESF1
SNORA37
DLEU7-AS1
SNORA39
ASZ1
POLG2
USP12
[truncated: 2,084 more rows]
