# Supplementary material for: Identifying Network Perturbation in Cancer
Source: PLoS Comput Biol. 2016 May 4;12(5):e1004888. doi: 10.1371/journal.pcbi.1004888 (PMC4856318; doi:10.1371/journal.pcbi.1004888)
Supplement: S1 File — (ZIP) [file pcbi.1004888.s001.zip › files/tf_data/GM12878_5k/MYC.csv]

UBE2Q1
AGL
GAS5-AS1
FHIT
NCBP2
RNF13
FAM210A
HSPA9
CS
ARFRP1
UBE2Q2
PMM2
PDCD11
FASN
SQLE
C6ORF120
C1ORF112
HSPA5
NT5DC2
ZNF706
ZC3H10
ZSWIM7
ZC3H15
MEMO1
LOC91450
KDM2A
SCLY
HIST1H4I
DANCR
DHX9
DIMT1
OSGEP
TCOF1
NUP98
SP1
MUC1
PPP2R2A
GOLIM4
ADPGK-AS1
OPA1
RAB40C
TRAPPC9
HNRNPDL
POGLUT1
WHSC1
KLLN
ERI2
TRAPPC4
KTI12
PARP11
CTBP1
NTHL1
SPPL2B
CCAR1
NSL1
ALDH3A2
NOP2
ITGA4
KIAA1279
GTF3C3
MGST3
MFSD12
GTF3C6
TRAF7
GTF3C4
PRRT2
UFSP1
CYP2U1
XPO1
TAPBP
XPO5
XPO4
LOC400958
DGAT2
PSMG4
PAM16
ZFAS1
FBXL14
PSMG2
PSMG3
KSR1
GAR1
KANSL1-AS1
FLJ33630
MPV17
FAM212B
PPIF
ANAPC1
ANAPC2
ANAPC5
GARS
ANAPC7
ZNF891
KCNH4
RPS6KA4
SFT2D3
SFT2D2
HLCS
ITGAV
PSMD12
SNORD45C
SNORD45B
SNORD45A
UTP23
SERBP1
TMEM199
ZNF296
ITGAE
FAM134A
MIR4322
KCTD21-AS1
TRERF1
VAPB
SMAD2
NDUFAF5
NDUFAF4
SHROOM1
NDUFAF6
MTIF3
MTIF2
NDUFAF3
NPHP4
LOC100506714
MIR4712
LOC100506710
MCM3AP
GDAP2
ABHD14B
SLC36A4
CKS1B
ARF4
FAHD1
ELMSAN1
GATM-AS1
AIG1
PRADC1
SNORD18A
SNORD18C
ENOPH1
COX4I1
NOL8
PRKAR1B
SH2B1
NOL7
PQLC2
MOB4
RAB11FIP3
SMCR8
CCDC116
MIR19B1
CCDC115
DCAKD
METTL23
C9ORF37
METTL25
CD97
CRTAP
SPHK2
IPO11
IPO13
EEF1A1
HMGB1
PYURF
LOC441204
CPEB2
SPNS1
RAB2A
FIZ1
PDDC1
ARL16
LOC550112
OR6B2
XXYLT1-AS2
UBTF
KIF4A
CDCA3
CDCA7
CDCA8
XPA
UXS1
NOLC1
LOC100133985
FXN
FPGS
MIR762
FLJ31306
NIPAL2
NIPAL3
TBL1X
THAP5
THAP7
THAP8
PNP
YRDC
MIR3153
SERP1
CDH23
FAR1
ACTR1B
CALCOCO1
MLF1IP
WDR75
WDR74
PCK2
QTRTD1
TRIM14
SYTL3
PPP2R3B
RPL21
RIBC1
VIMP
PRPF8
BAZ1A
RCBTB2
GTF2A1
PRPF4
PRPF6
ASB1
RGS5
MTMR9LP
CEP85
PLEKHH3
RELT
KDM6B
CNPY2
ZFP69
RFC4
RELA
PIP4K2A
ZMPSTE24
MRPL36
MRPL35
DOLPP1
ARL14EP
MIR3146
MRPL38
MRPL39
TBL2
TBL3
ARRDC3
CHFR
THOC1
RFC2
PDE8A
THOC5
SMDT1
C1ORF122
C1ORF123
MANBA
RFX5
APP
RFX3
YDJC
PXN-AS1
C6ORF52
ELK4
MTRR
ATR
TMEM179B
TAF5L
STRADA
PAK2
TIGD4
CLUAP1
COPS8
MIR940
RCCD1
IL10RA
MSL2
ZNF57
NUP85
GGCT
YTHDF1
ZNF598
CEP97
CEP95
ZNF606
PARPBP
CBX3
MFSD2A
TKT
CAMTA2
KXD1
CCDC90B
FDFT1
NLN
TARS2
NCBP2-AS2
ARID2
NUDT3
NUDT5
BOP1
LOC100288069
SKP2
CYP2R1
CKLF
LARS
CEP76
GTPBP4
PPP5C
DHX40
COX18
PFN1
NUBP1
PFN4
MEF2D
COX10
CCNG2
KDM3A
COX14
BTK
SSB
MDN1
NOP9
TMC6
NOC2L
FAM168B
ZNF330
ZNF331
AMPD2
RPLP1
EIF2B5
TMC8
EIF2B3
EIF2B1
PPA2
PPA1
TXNIP
C2ORF53
MST1P2
IFT140
NUP62
TMEM14B
C6ORF203
RSPH3
SNRPA1
PRPF40A
ENKUR
UTP18
FBXW4
FUT8-AS1
LOC646719
FBXW7
VWA8-AS1
DPAGT1
LRSAM1
NUP107
UGDH
RABL2A
TRIT1
RABL2B
TMEM147
TMEM145
TSEN54
RPS4X
RAB13
SLMO1
ATXN2L
GTF3C2
METAP1D
LRRC34
YOD1
MFN2
TCP1
PPAT
SNORD76
DIDO1
FAM117A
SNORD88C
THTPA
NAA50
MAD2L1
TCEB3
DCXR
TCEB1
PRDX4
PRDX3
SNORA36A
ZMAT3
AP3S1
ZMAT5
NR1D1
NR1D2
MIR4638
ZNF2
ZNF3
TIPIN
SDCBP2
RAB1A
RDH10
EBPL
HNRNPA0
ST3GAL3
ST3GAL2
ST3GAL1
GALNS
OSTC
VCP
OLA1
SNORA74A
SCFD2
DPH1
DPH2
MYH7B
DPH6
MFSD11
SMG7-AS1
NSUN4
RNF34
SLC16A6
CIRBP
RAD51L3-RFFL
DCAF7
DCAF4
DCAF8
TIMM44
TUFM
SND1
RAD9B
RAD9A
ERGIC2
CD37
TXNDC9
POLR3G
POLR3D
POLR3E
POLR3B
POLR3A
B3GAT3
TXNDC5
POLR3K
POLR3H
MTBP
UNK
CALM2
CALM3
SPG21
LOC100130075
GSDMD
NDC1
MIR20A
TAF4B
CYP51A1
TUT1
GLO1
NAT10
WDR65
WEE2-AS1
RNF207
PRMT3
TRIM27
PRMT6
SLC25A6
PER2
BRICD5
PNKD
GNPAT
SLC15A3
MTPAP
BRD2
DNAJA3
RBM43
REPIN1
ORMDL1
PTPN13
PTPN11
MIR150
LYRM1
LYAR
TTC13
LINC00338
LINC00337
TTC19
MRPL24
MRPL27
SLBP
MRPL21
MRPL20
SEH1L
GBA
DNAJC25
STX16-NPEPL1
HIF1A
LINC00938
DTD2
SNORA81
IFNGR1
SNORA84
ZFP91
C1ORF131
KIAA0922
HSPE1-MOB4
ARHGAP1
LINC00936
PPM1G
THEM6
SRSF7
THEM4
CHD1L
ABCF1
SRSF2
EGR2
EGR3
MZB1
PPM1K
ZFP36
PPARGC1B
CCDC58
CANX
TMEM70
AATF
EMC2
GID4
DALRD3
CISD1
CLNS1A
UMPS
TRMT11
SMEK2
HSPA4L
MIR4513
VILL
ZNF581
ZNF580
MRPL4
C14ORF159
TIPARP
MRPL3
RPUSD2
RPUSD3
GCFC2
PTPN7
PTPN6
MRPL9
SLC39A8
ASUN
GINS4
BTF3
SLC3A2
ACAD9
LOXL3
LRCH4
CAMKK2
LRCH1
EIF4EBP3
LRCH3
C10ORF95
BAG2
PTDSS1
AGBL5
BAG1
TMEM123
BAG5
CIAPIN1
MYO1E
CTDP1
RPS7
RPS6
ADAMTS13
OXLD1
RPS3
RPS2
SNORD1B
SNORD1C
CHCHD10
VDAC2
VDAC1
MIR4457
CD79B
CHMP5
DENND6A
EIF1AD
LOC100652758
CTPS1
RPLP2
UTP11L
AKAP8L
PSMA6
CDK6
PSMA5
DSG2
C2
MSH2
GALT
CPSF3L
ZNF326
SRF
SNORD50B
PREPL
SRM
GUCD1
ATXN10
FSCN1
BLOC1S4
SNORD16
NUP50
SNORD10
AKIRIN2
RPSA
TDG
SNORD19
HN1
SCARNA12
JAGN1
SCARNA16
MYO19
PSMD14
TRNT1
CAMK1D
VARS
LOC729683
HILPDA
LRRC27
MIR4738
FOXO1
ENTPD4
TOP1
MPDU1
LRRC20
NIP7
PEX10
MIR4734
GCDH
MIR4736
RPL10A
TIMM17A
RPL29
RPL24
RPL27
NUF2
NAP1L4
TMEM192
RPL23
RPL22
ATG3
ZNF425
SLC16A13
RGS3
CCR10
GIT1
APMAP
CALHM2
PIEZO1
TMEM198B
PIGL
THUMPD2
PIGO
PIGP
C9ORF156
TMEM194B
PIGU
WRAP53
PIGW
CATSPERD
PIGY
HPD
TAX1BP1
PPP1CB
SRRM1
ATXN2
SRRM2
OAZ3
CCDC176
PDK1
FAM26F
LNPEP
FAM178A
DOLK
TM2D3
EPB41L4A-AS1
LOC284080
MIR193B
KLK15
PUF60
WDR5B
FABP5
PLIN2
CDK2AP2
EIF3J-AS1
SLC39A13
SLC39A10
SLC39A11
SLC39A14
MIR4519
SRP54
RBPJ
EIF1AX
NTRK1
NTRK2
HSP90AB1
PTP4A1
PTP4A2
SNRNP200
C21ORF49
NFKBIL1
MRPS7
MRPS5
RBFA
MRPS2
IFI30
FUT10
PPIB
UBR3
SOCS1
MIR3178
PA2G4
UBR5
URI1
SOCS4
NKIRAS1
GIN1
MBTPS2
SRPR
TMA16
KIAA0586
DR1
FTSJD2
ARPC1A
ADAM8
FEM1C
ATP6V1G2-DDX39B
CHTF8
C19ORF24
MAF1
ZNF890P
CYTIP
AMD1
EIF4G1
CCNJ
TRIM39
ANXA2R
C14ORF93
RASSF1
RPL7
RASSF3
RPL5
TBRG4
RPL3
G6PC3
VMO1
NHP2
SSU72
HCST
DBIL5P
INTS7
THAP11
LUC7L
RSAD1
CHD3
MIR638
MRP63
CHD9
SCD
MIR636
SLC25A32
ABHD11
SNORA7A
MIR632
LINC00324
FLYWCH1
NDUFAF2
MRPL11
MRPL12
MRPL13
MRPL15
TTC3
MRPL17
MRPL18
RNF44
DNAJC30
RHOV
RNF41
WARS
POLR2E
POLR2D
SACS
DCUN1D3
POLR2A
ZNF827
DYNC1LI2
SNORA78
POLR2M
ITPR3
RHOA
LINC00921
POLR2I
SUV420H1
ANKRD28
MPG
PRDM15
USMG5
TMEM62
PRDM10
LOC100130705
TMEM69
MPI
GTF3A
KLHL42
ERCC6L2
MTTP
CASKIN2
ASCC3
RNF126
RNF123
AGO3
SGSM2
KDM1A
FJX1
FAM120C
LAP3
FAM227B
MAPK12
FAM217B
C14ORF166
PAXBP1
NCOR1
CKLF-CMTM1
AVEN
FZD5
OGFOD2
CACNB3
CACNB1
RPL9
ZNF621
RPL6
GPN3
NBN
CLHC1
TMEM30A
RPL4
ATP6V0E1
NSA2
ZFP36L1
ZFP36L2
GGA3
USO1
TPD52
HIST1H1E
ZNF518A
TGFBRAP1
COMMD3-BMI1
ITFG2
TACC3
PICK1
PIAS3
AKR1A1
PSMB8
STAMBPL1
ZNF131
MRTO4
PSMB3
PSMB2
TEX38
EOGT
LPXN
TEX30
HIST1H2AM
OVOL3
HIST1H2AK
ANKHD1
HIST1H2AE
RMI1
STX18-AS1
SNORD22
SNORD25
SNORD24
SNORD27
NTMT1
HADHB
SNORD28
HADHA
MLH3
SNORA16A
RPS19BP1
CTU2
STPG1
CTU1
SNORD2
ZNF550
HNRNPD
NACC1
VPS13A
VPS13B
SNORD18B
PGRMC2
DKFZP434I0714
SCAF11
GTF2H3
NUP160
VTI1B
GTF2H4
CRYM
ESD
TMEM165
RTF1
TCTEX1D2
ILF3-AS1
TMEM168
LRRC58
LRRC59
ABCC10
COX7A2L
DIS3
RPL38
RPL36
RPL37
RPL34
RPL35
RPL32
RPL30
NFX1
PIF1
GRIN2A
C1ORF186
EMG1
DKC1
ATF5
ATF4
ATF1
ATF3
ATF2
FLJ13224
HSF1
SMARCC1
ZCCHC17
PPAP2A
BUB1B
TMCO4
MOCS3
DZANK1
CCDC142
SAR1B
EEF2K
BLOC1S6
SMG7
SDF4
BLOC1S3
SAMD10
CDC73
COMMD3
BRWD1-IT2
C15ORF39
METTL18
METTL12
LMBRD2
WEE1
METTL15
B3GALT4
B3GALT6
SLC38A6
SLC38A1
ARID1A
ZMYM5
CAMK2D
BCAT2
BCAT1
OSBPL9
STK4
IFRD2
HIST1H3G
LOC648987
UBE4A
KAZALD1
AKAP1
UCKL1
CD3EAP
TUBB4B
PTDSS2
EIF2D
FBXO4
TPI1
EIF2A
POLH
SNRNP25
N4BP2L2
ARHGAP10
YBX1
STARD7
TUBE1
ARHGAP19
PHPT1
CAPZB
ANO8
TTC4
RRP1B
HSP90B1
POLR1B
POLR1C
POLR1D
POLR1E
MIR3189
FAM64A
STIP1
CHKA
HCG25
WDR41
DUS1L
WDR43
RCN1
WDR46
BANF1
JAK2
TBC1D24
PPP1R37
NR1H3
TBC1D2B
MAPK1IP1L
LOC339524
SENP6
UCK2
SAMM50
RPS8
PPP1R3D
ING5
PDAP1
GSTO1
VASH2
MAGOHB
DNAJC1
DNAJC2
TTC33
C9ORF40
TTC31
WDFY4
TTC36
RRP12
GFPT1
PTPRVP
EFCAB4A
TFB2M
ECHDC1
RRP15
MIR191
C5ORF28
ACP2
RBM6
SNORD47
C5ORF24
RNPEPL1
SNORA68
ZNF837
KIAA0947
SNORA65
MAP3K5
SNORA60
SNORA61
SNORA62
SNORA63
ITPR1
NCOA7
TMEM9B-AS1
FLJ10038
ACTR10
SNORA72
ACAT1
REM2
POU6F1
ELL3
MINOS1
LIMD1
DDB1
FLJ43663
KIF21B
P4HTM
RIF1
PPM1D
CTF1
TMPPE
TBPL1
ZNF84
LDLR
TMEM64
MAD2L1BP
MCAT
SLC27A5
SLC27A4
TRIM8
PRAM1
TAGLN2
FOXRED1
SREK1
ZNF639
TBCK
TPCN1
SCARF1
RAB33B
AK2
IL21R
TBCB
TBCA
GEMIN5
MIR19A
MIR3654
HSPE1
PBRM1
SWI5
CDK5RAP3
CDIP1
GUSB
EBI3
TRPC4AP
KIAA0319L
WDR82
CCDC77
LARP1B
CHMP4A
NARG2
BAX
WRNIP1
ZNF497
ZNF496
ATPAF1
SH2D3A
MLKL
TMEM68
EIF2S3
SHC1
HERPUD1
SLC37A4
RBM27
CDK10
CDK17
DDX18
TMEM55B
GZF1
VWCE
KLF1
TMEM222
TMEM223
PSMC2
PSMC3
N4BP1
TRA2A
TRA2B
ARFIP1
HEATR2
HEATR3
HEATR1
C10ORF2
KIF18A
GANC
P2RY8
FAM216A
SFSWAP
BATF3
TRIP11
SEC61B
MTERFD1
MGC2752
SEC11C
LACTB2
MIR4999
ENDOD1
SNORD34
NUP35
SH2D2A
SNORD30
SNORD31
MAP3K12
NCL
HIST3H2A
SLC1A5
PPP3CB
AGO2
APITD1-CORT
FUCA2
GRHPR
LIN7B
GRPEL1
IDI1
IPMK
SLC7A5P2
LRRC40
MARCH7
DCTPP1
IKBKG
LRRC47
TMEM102
MIR1244-3
TMEM185B
MIR1244-1
MARCH9
GPATCH4
GNL3
GNL2
EIF3J
EIF3K
FNDC8
EIF3M
UBQLN4
TSFM
EIF3A
EIF3B
FNBP4
B3GNT8
EIF3E
DHRS1
SETD5
RARS
FGFBP3
MTMR9
RABIF
ARMC12
SETD6
NABP2
NOL10
NABP1
CCNL1
CDKN2C
CCNL2
HNRNPU
CDKN2D
TSC22D1
NME6
C9ORF172
SMARCAL1
FCHSD2
BAZ1B
EDEM2
CCDC157
NMT1
YIF1A
SNRPD3
TIMM50
SDE2
OSBPL11
C11ORF1
SLC2A9
SLC2A8
HIGD2A
SLC2A1
UBA52
UBTD1
TIAL1
LOC653486
LOC285847
C15ORF40
USP48
RPL37A
PCED1A
C14ORF169
LOC283214
FUBP1
PAK1IP1
EXOSC2
EXOSC3
VPS13A-AS1
EXOSC1
CTBP1-AS2
EXOSC7
EXOSC5
TULP3
KPNA4
SNORD96A
UBP1
TCTE3
MIR3190
MIR3191
MIR3192
ICMT
LOC100507501
RALY
MIR1915
RAB7L1
GTF2H1
TBC1D31
NAGLU
ALKBH8
VPS52
VPS51
ALKBH5
ALKBH2
EEF1E1
SMCR7L
EHMT2
ATM
SCAMP3
RCOR3
RCOR1
TIGD5
ADHFE1
MIR611
TIGD6
RPL36A-HNRNPH2
DNAJB9
SET
CYP1B1
SKP1
S1PR2
ATP5A1
KIAA1958
OXSM
S1PR4
FANCF
AAMP
FANCA
NEURL4
FANCM
TTC27
SUGP2
MIR18A
SLC2A1-AS1
ENTPD3-AS1
PPRC1
GPN1
HNRNPA3
TSC22D1-AS1
HNRNPA1
RCL1
LOC81691
MRPS18B
SNORD77
ENO1
ENO3
SNORA51
PDF
SNORA52
CARF
NPAT
SNORA57
TAOK3
PROSC
CHAMP1
LRRFIP1
DUS2L
UGDH-AS1
OIP5-AS1
TRAPPC6A
CDK4
NSMCE2
OGT
CBX3P2
C1ORF234
MIR663A
PHB2
CEP57
PNPT1
NOP16
SF3B1
SF3B3
ITGB3BP
RCSD1
ODC1
ACCS
CD320
RERE
TXN
BRWD1-AS1
ELAC2
ATG16L2
ADCK1
HSPD1
DNAJC14
MTX2
DNAJC10
ARHGDIA
NANP
EPRS
ASF1A
DNAJC19
SPECC1L-ADORA2A
LIAS
PNN
ENDOG
MIR5700
LOC101559451
CES2
METTL21B
METTL21A
LMAN2
HIST1H3J
CDC16
UCP2
FFAR1
CDPF1
MDP1
PM20D2
SEC11A
TOE1
DDX21
DDX20
HNRNPC
PFKFB3
PFKFB2
PFKFB4
SAE1
TWISTNB
GPR132
LOC100507250
LOC389641
FBXO18
DCTD
ACTG1
BFAR
FKBP11
CDKN2AIP
MORC2-AS1
PIDD
PPP4R2
CHSY1
PPIL1
PPIL2
ADO
SNORA24
SNORA14B
SPIDR
TOMM5
PPP1R3B
CCDC94
C9ORF41
TRUB2
C9ORF43
DEAF1
BCLAF1
SNORD44
ZNF571
PET117
ZNF574
ZNF576
PPP2R3C
TPGS1
NUP210
LUC7L3
LOC100505761
ATPAF2
ZNF207
IARS
ZNF202
TBXAS1
ZNF200
CTSC
KCNAB2
RPL14
RPL15
TMEM109
RPL17
HIST3H2BB
RPL11
RPL12
C16ORF91
SNORD4B
SNORD4A
RPL18
SETD4
TMEM104
NME4
UCKL1-AS1
GHITM
C17ORF89
NME1
NME2
NME3
SPEN
ZCWPW1
EME1
EME2
HNRNPUL2
CNST
RASSF2
CLSPN
ZGPAT
ZNF485
MATR3
PYCR2
PYCR1
SNORD110
PDCL3
PCNXL4
NT5M
ID2
NT5C
TEKT2
VPS37C
VPS37A
CAPN10-AS1
C15ORF57
UNC50
CLUH
IGSF9B
STK40
KIAA0196
VGF
TUBB3
UBA6
PDP2
FRMD8
MINOS1-NBL1
UBA1
LOC100507463
PWP2
PWP1
PKNOX1
PHF23
UBE2I
ATG10
TP53
FAM162A
SETD5-AS1
CDHR2
DDX39A
PTCD2
ATG12
EIF3G
NRROS
SIX5
UBA2
RPAIN
AGFG2
MB21D1
FARS2
HSPB1
SEC14L1
RPL18A
ILK
RPS15A
RNU6-33P
ADIRF
PES1
UPF2
NSMAF
HARS
DACT3
LOC650368
PNO1
RPS14
MTG2
MTG1
TSEN2
N6AMT2
DUS3L
MIR3607
LEKR1
MORF4L1
RPL36A
PPCDC
NDUFA4
JUNB
THRAP3
C21ORF91
ACSS1
RABEPK
ZC3HAV1L
UAP1L1
URB2
GMEB2
UBE2M
SLC43A3
LOC100216545
SLC43A1
DCAF13
MTR
SZRD1
GSTM4
IL15
C1ORF216
STX11
FARSB
STX16
STX18
ZPBP2
UBE2C
SNORA44
SNORA45
SNORA43
LOC647323
SNORA41
BIRC6
BIRC5
LOC100130691
TTF2
SNORA48
MOSPD3
PINX1
LYPLA1
MIR4721
GNE
NOXA1
TXNL4A
GNN
SPTBN1
ZNF814
KLF13
EBAG9
KLF16
APOPT1
CBR1
SNORD46
SWSAP1
MUS81
POLE4
MIR153-1
CPT1A
SLC44A1
ANXA4
ZBTB7B
CEP63
MIR26B
GLTSCR2
MCM7
MCM4
MCM2
ZDHHC21
MCM9
MCM8
POGK
TOP3A
DNPH1
SNORD26
NOC3L
RPA2
ZADH2
NDUFS1
HIAT1
REV3L
COQ9
SECISBP2
NDUFS6
COQ4
TMEM167A
AHCY
LOC441009
ILF3
M6PR
DHDDS
SLC9B2
POC5
ZRANB2
PARN
PARL
TRMT61A
TRMT61B
PIBF1
SBF2-AS1
CHMP2A
MLH1
HIBADH
NHLRC3
NHLRC2
ZNF143
ZNF142
DENND2D
ZNF146
CCDC88C
DDX31
ZNF783
OXA1L
SYCE3
TSACC
ZNF787
ZNF785
PHC2
ZNF552
CENPP
PFAS
RPP40
C21ORF2
TGIF2-C20ORF24
VWA8
SOD1
STK4-AS1
LY9
DCP2
KCNN3
ANKHD1-EIF4EBP3
PMS1
PMS2
TRAF3IP2-AS1
MIR3913-2
KIAA0930
MIR3913-1
SNORD51
CCDC87
SNORD55
SNORD56
SNORD57
DDX5
DDX6
DDX1
RNF6
RNF7
ZNF565
SIN3A
ZNF563
ZNF561
SLC19A1
NIT1
MIR4779
FOXK2
SLC7A6
C16ORF80
INO80
NFKBID
SLC7A1
TOMM20
CLTC
TOMM22
ARID4A
LRRC61
NGLY1
MMS19
MIR4723
FAM161A
FAM161B
TRAF6
STYXL1
C17ORF97
C17ORF96
KDM4A-AS1
SLC35A5
TEX40
AP4M1
NACA
ISCA1
KIAA0368
FAF1
ZNF805
SNORD101
SNORD100
SLC26A2
SNORD102
SNORD105
DBP
SART3
IQCH-AS1
HIST1H2BN
HIST1H2BO
GET4
HIST1H2BI
CMSS1
ABCE1
HENMT1
SLC25A46
CDC27
RNF145
GCH1
NUP153
C15ORF61
TMEM43
NUP155
ELOVL1
LRRC56
IPO4
XPNPEP3
ACTR2
BEST4
NUP88
WBSCR22
SFPQ
RPL35A
ATP2C1
DIABLO
LMBR1
TNPO2
TNPO1
GNL3L
NAA25
POLDIP2
MARS2
NAGK
MAPK1
FOXN2
GTDC1
LOC606724
FOXN3
DUSP2
GABPB2
WTAP
GABPB1
LYL1
LRRC8B
GEMIN8P4
ATP8A1
YPEL3
FERMT3
TGS1
C22ORF15
COPS5
IDUA
THNSL1
METTL8
METTL9
RPS10-NUDT3
GPBP1L1
MIR4426
MTF1
FRAT2
WDR90
METTL4
HCG11
GLB1
DECR2
STAT5B
MSTO2P
GNRH2
SNORD43
CSE1L
XYLB
TAB1
TBC1D15
KCTD1
PTGES2-AS1
KCTD7
KCTD5
NDUFA7
UBFD1
C19ORF82
RPL13
FAM83G
LOC100506325
CPNE8
HCFC2
TARBP2
HAGH
CPNE1
NRAS
PDZD11
PXK
FOXRED2
RFTN1
CAPN10
GTPBP2
SNORA33
ESF1
SNORA39
SNORA38
USP13
USP10
USP14
USP15
SSBP1
SNRPA
NPM1
SNRPG
SNRPE
MIR548AE2
FAM63B
USPL1
RNF166
PEMT
UNC45A
TMEM25
TXNDC12
SYMPK
UPF3A
ZBTB44
SHARPIN
ZBTB49
ADAR
SCFD1
ZDHHC16
DDX56
DUSP28
HIPK2
P4HA1
UBAC2
DDX54
FBXL4
DUSP22
HPSE2
SEMA4D
LEMD2
BYSL
RPF2
ZC3H8
CTAGE5
TMEM87B
NAPG
MRPL51
FOXN3-AS1
MBNL1-AS1
LOC100505549
LARP4
MAPKAPK5-AS1
SF3A3
RPL19
FXR1
GRSF1
PYGB
IQCG
PCDHGC5
IQCD
IQCK
CNDP2
DDX42
DDX46
MGC16275
ANGPTL6
GADD45GIP1
COX6C
POP5
LOC652276
KLC2
FDX1
LRP8
ZNF770
SRSF10
TSN
GPCPD1
ZNF195
ELAVL3
QSOX2
LSM14B
GINS3
UBE2D2
SNORD35A
SNORD35B
SNORD65
SNORD60
COX8A
LOC283710
C9ORF85
SNORD68
C12ORF66
CHCHD2
RPL7A
CHCHD4
STX10
LOC284889
DLD
MST1
PAICS
SP2
GDF15
VTA1
MARS
C10ORF111
C10ORF114
FAM133B
CCDC59
KCNQ5
TMEM129
OGDH
NCAPD2
NCAPD3
PPP1R11
PPP1R10
SMG6
VEGFA
SLC39A1
UBE2E2
RTTN
SLC39A6
NUFIP1
RPL13AP5
MTHFD1L
DPY19L2P2
SLC35B1
EMC9
EMC8
ZNF398
USE1
FBXO33
TK2
EMC1
EMC7
TXNRD1
ECSIT
SCAI
SMC5-AS1
SNORD74
CLCC1
SRGAP1
PELP1
COLGALT1
MBOAT7
AKAP10
SPSB3
APBB3
TSC2
CREG1
HMBS
NEDD9
SLC25A51
N6AMT1
UNC79
SMC3
UFM1
SMC5
GRWD1
GLTPD1
EIF1
BRWD1
MIR155HG
ANKRD16
SEC22C
STYX
WBSCR16
DNM1P35
NASP
LOC101593348
COX7C
CFL1
CDCA7L
ALG13
LRP4-AS1
RIOK1
LTV1
LOC100129726
NTN3
ABT1
[truncated: 1,673 more rows]
