# Supplementary material for: Identifying Network Perturbation in Cancer
Source: PLoS Comput Biol. 2016 May 4;12(5):e1004888. doi: 10.1371/journal.pcbi.1004888 (PMC4856318; doi:10.1371/journal.pcbi.1004888)
Supplement: S1 File — (ZIP) [file pcbi.1004888.s001.zip › files/tf_data/GM12878_5k/NFE2.csv]

UBE2Q1
CYHR1
FDXR
ATPIF1
MLLT10P1
COMMD8
COMMD9
FLJ12825
BLOC1S1
COMMD3
COMMD4
RAD51B
NAPA
ZC3H18
VAC14
YAF2
METTL15
SLC38A7
OSGEP
SIRPA
CAMK2D
CAMTA1
SPPL3
OSBPL8
IQCG
GK
NPL
MAX
MBTD1
LMLN
ARHGAP12
COLEC11
EIF5A2
YBX1
ATP6V1A
HMGN2
ELAVL3
ALDH3A2
PNISR
ATP6V1H
ITGA7
SNORD65
RC3H2
TEN1
SNORD68
RNASEK-C17ORF49
EFTUD2
TIMM13
ZNF512
HOXB8
SENP8
HOXB3
CD164
HOXB7
HOXB4
HOXC13
BLOC1S3
ANAPC5
MCCC1
DNAJC8
TCN2
GPX1
TMEM192
UTP20
C17ORF76-AS1
EMC2
ATXN3
FAM134A
ZNF292
ABHD17B
GIGYF2
RCAN1
GLA
OTUD3
KLHL28
VAPA
C7ORF55-LUC7L2
NDUFAF5
DYRK3
FOXM1
AKAP10
AKAP11
GLS
TSC2
COL6A4P1
DCTN4
UNC79
LOC100270804
SERF2
SLC36A1
RAD51AP1
TOM1
PARVB
BHLHB9
MVP
TUG1
BROX
CYP20A1
CCNYL1
NOL8
MOB2
C5ORF51
C1QTNF9B-AS1
ZFYVE26
MAPRE1
ATP6V1E1
SLC25A46
CDIP1
MAPRE2
MORC2
TMEM258
CHMP4A
BAX
SPNS1
C1ORF85
SRBD1
WDR81
MLKL
NDE1
CAD
SLC37A3
QKI
LPIN2
RDH5
DYM
TMEM55B
CDCA4
APOBR
ILVBL
RNMT
EIF1B
LTBP4
HEATR1
CTSD
KIF18A
BMI1
SLC25A6
PLA2G4C
PDE12
COPS7A
LACTB2
SLC35F6
THAP5
THAP6
THAP8
ARMCX6
ADNP2
SUPV3L1
ATP6V0E1
WDR75
EEF2
TRIM11
LOC100996455
DNAJC16
PPP2R3C
HPS5
PES1
SFMBT2
HPS1
RCBTB1
USP28
LRRC48
PRPF3
MARCH9
MARCH8
NUP188
EIF3B
EIF3F
C7ORF55
MIPEP
CACUL1
DYRK1A
KIAA0391
DYRK1B
CENPN
TRAPPC8
ZNF263
DFFA
TFB1M
SERF2-C15ORF63
BLOC1S1-RDH5
TESK2
CENPP
DCAF13
ZC3H11A
MTCH1
C6ORF52
FANK1
APC
UQCRC2
TMEM42
TEN1-CDK3
RCCD1
KHDRBS1
KAT5
YTHDF3
MTM1
FAM73B
LOC115110
CCAR1
TCEANC
MTDH
DHX34
DHX35
STK17B
SUB1
DDX54
LCN12
TNKS2
CNPPD1
PHKG2
G0S2
DHPS
ZZZ3
BUB3
C19ORF54
LOC652276
C3P1
B4GALT2
EIF4E
CCDC9
NTHL1
MCM7
MGA
HSPBAP1
IRF9
OR2A14
DEPDC1
FNIP1
ZNF503
ZNF507
NUDCD3
ISX
MFNG
MIR10A
AIDA
C10ORF128
LOC100129917
SH3BP5
MIR611
C18ORF8
DNAJB9
C19ORF47
C17ORF103
CDKL3
USF2
AMDHD2
FAM21A
UTP18
AURKAPS1
KLHL12
KIAA0430
NAGLU
C6ORF62
UBE2D3
EXOC1
LAMP1
CMC2
PIP5K1A
ACOX1
STX4
STX7
OIP5-AS1
HEXA
CDK4
NSMCE2
CDK7
FAM117A
RNF145
DNPH1
RNF146
ATP6V0B
NAGPA
TBCEL
UVSSA
PRDX6
SYNRG
SF3B1
FBRSL1
MEGF9
GTF2A1
PCK2
UBN1
HDGFRP2
NPTN
ARAP2
KLKP1
NAA40
ADCK1
KDM4C
MED13
DNAJC13
PRMT3
NCL
INTS6
GNPTG
MFSD1
TPP1
DIRC2
MFSD5
U2SURP
SYNGAP1
GNB2
CTNS
MDP1
DPH1
DPH2
MFF
VPS16
NSUN2
VPS11
SAE1
SSR3
PICALM
BOLA1
ATP6V1C1
TRAPPC2L
LOC388906
WWP2
SNORA21
RAD9A
CD37
KIAA1919
POLR3A
CCNT1
TMED10
SPG21
CLN6
CLN3
WDR62
ATP6V0D1
NUP210
LUC7L2
FLCN
BRCA2
KIAA1009
FAM210A
PRPSAP2
CTSA
CLCN7
CLCN6
USP31
RPL19
PLD6
ATIC
MRRF
PLD3
EIF1B-AS1
ZAR1L
EME1
RNF213
MED28
MRPL27
HELQ
GBA
SKAP2
HRAS
MIR3917
MIR3912
TNFRSF14
GSKIP
CC2D1B
GLYR1
HOTAIRM1
IARS2
SUMF1
UBAP2L
TRAPPC6A
AFF4
HOXC-AS5
FNDC3A
TRPM7
CISD2
HOXA1
KIAA0196
ERP29
VGF
SGOL1
PTPDC1
VILL
RPUSD4
C14ORF159
TP53INP1
HAPLN4
C9ORF116
YTHDF3-AS1
C21ORF90
LMNB1
ALDH4A1
CCDC132
ACAD9
UBE2B
C12ORF4
NEU1
C1ORF43
LOC284023
ATP6V1G1
ATG14
TOP3A
LAMTOR1
LAMTOR3
C12ORF52
TMEM136
C9ORF85
LOC100506023
LRRC56
SNORD82
ZNF503-AS2
SNX16
VPS41
SIK3
GMFB
TMCC1
UTP11L
PHF23
CEP57
DUS3L
GALT
RPS24
BNIP3L
ZBED6
FAM214A
RHEBL1
AGRP
RNASEK
C17ORF59
C6ORF211
TDG
C17ORF49
RUSC1
WDR17
NAGPA-AS1
GNS
CUTA
HYI
LOC100130691
SPATA25
SMCR8
SMCR9
USP9X
C8G
ANKRD12
PEX14
RCHY1
UVRAG
RPL23
APEX1
ATG3
VPS33A
THEMIS2
FAM192A
SLC16A13
ATG5
GAA
DPP7
PEPD
PKN2
PIGP
C9ORF156
LINC00652
CAHM
CATSPERD
MAFG-AS1
RMND1
BPNT1
NAA50
LOC100133445
RNFT2
CASP9
MIR564
PDK2
TOM1L2
SPATA2L
WBP2
BCL6
ILF3
M6PR
DOLK
DHDDS
LRPPRC
NRAS
HEXA-AS1
LZTFL1
MAFG
DVL2
SLC39A10
DENND2D
AHCYL2
KIFC2
WDR66
CAPN7
CREBRF
PTBP1
ABCB6
KIAA1715
ZNF789
DDX3X
SCAMP3
PRRC2C
ENPP7
RSPRY1
MRPS2
LOC100289361
LOC654841
QTRT1
ATG2B
IP6K1
SOCS5
FAM76B
EIF4G1
FBXL5
C19ORF24
C19ORF25
CYTIP
ELP3
C7ORF25
STMN1
MIR1282
RASSF2
HOXC4
G6PC3
LONP1
FEN1
SLC25A32
SLC25A38
TMEM116
ZNF815P
UBAP2
MRPS18C
IGF2R
KANSL1L
TUBA1C
LOC100506713
SLMAP
SLC35A5
FLJ31813
DENND6A
UBXN1
SUPT16H
SIRT1
RAB3GAP2
SIRT6
TTC3
FAF1
GALNS
FAM118B
RHNO1
SGTA
SLC26A2
ANKRD24
PAK1IP1
SNORD104
MIR4313
SNORA76
STT3A
THOP1
GET4
PEX7
HMOX1
NRD1
SLC51B
CPT1A
IPO7
BTBD7
LIN52
AGPS
RAD23A
HNRNPH3
HNRNPH2
PCED1A
TNPO2
SNRNP48
CCDC103
FAHD1
CACNB1
NEURL2
KDM6A
TRMT1
SRD5A1
AGTRAP
RUSC1-AS1
HNRNPF
RAP2A
SHPK
MTHFR
PBLD
BCAS3
ARFGEF2
COMMD3-BMI1
RBM18
VPS26A
MIR148A
WDR90
XKR9
FDX1L
MYO9A
PIAS4
SLC29A3
VHLL
ZNF318
C19ORF10
SLC33A1
ADAM10
ZBTB40
THRAP3
TAF6L
NTMT1
HAGH
TSR3
LSM12
C12ORF49
TTLL11
NACC1
FAM179B
PLS3
ESF1
RRAGC
RRAGB
GTF2H1
AP5Z1
ALDH6A1
MCOLN1
MIR484
ARMC9
ILF3-AS1
SNRPA
NPM1
SNRPE
DAZAP2
SNORD49B
SNORD49A
PDCD6IP
AP4M1
MTMR14
INTS6-AS1
ATF1
