# Supplementary material for: Identifying Network Perturbation in Cancer
Source: PLoS Comput Biol. 2016 May 4;12(5):e1004888. doi: 10.1371/journal.pcbi.1004888 (PMC4856318; doi:10.1371/journal.pcbi.1004888)
Supplement: S1 Table — (TXT) [file pcbi.1004888.s008.txt]

RNF14
C6ORF124
KHSRP
SFRS2IP
RNF13
TULP4
CHMP1B
LOC100132598
PDCD11
AGT
CHMP1A
ZNF709
LOC100132396
ZNF879
CRKL
ZNF703
NR0B2
NR0B1
ZNF700
ZNF707
ZNF706
PIK3CG
ZSWIM4
ZC3H10
RNF114
RNF115
RNF112
ZC3H14
ZSWIM2
DRAP1
IRX5
IRX4
KDM2B
IRX1
IRX3
DHX8
DHX9
ZNF45
ZNF44
ZNF43
GSC2
ZNF41
SP1
SP2
SP3
PPP2R2A
SP5
PPP2R2C
PPP2R2B
L3MBTL3
PIK3C3
RAB40C
RAB40B
RAB40A
ZNF677
ZNF676
ZNF675
ZNF674
ZNF673
ZNF672
ZNF671
ZNF670
MAX
WHSC2
MAZ
ZNF679
BAK1
L3MBTL2
MAF
CTBP1
CTBP2
TSG101
GTF3C3
EDC3
GTF3C1
GTF3C6
EDC4
GTF3C4
ZNF451
CSDE1
ZNF454
BACH2
BACH1
L3MBTL4
FBXL11
FBXL10
PRKCQ
FBXL19
KCNIP3
CEBPB
SOLH
LIN28B
LIN28A
ZFP161
GATAD2B
CORL2
RAB3B
ZEB1
ZEB2
GLI1
SNRPB2
KCNH1
RPS6KA5
BCL2A1
KCNH8
TOP1
ATAD2
SIGIRR
PIK3CA
ZNF295
HLF
LOC652799
FOXC2
FOXC1
LEUTX
GHRH
SMAD9
TRERF1
SMAD4
SMAD5
SMAD6
SMAD7
SMAD1
SMAD2
SMAD3
ORC2L
FOXM1
ETV5
GRHL1
ZNF704
EXOSC10
SNAPC2
ZSWIM5
PLRG1
CKS1B
ZSWIM7
ZC3H15
ZSWIM1
RNF111
TCEA2
TCEA3
TCEA1
BARX2
KDM2A
BARX1
PRKAR1A
ZC3H18
NFRKB
OLIG3
NOL3
OLIG1
PRKAA1
EDA
PHF17
RLF
ADARB2
ADARB1
LEO1
CXXC1
CEBPD
CXXC5
CXXC4
CDC45
CDC40
CDC42
FOXQ1
SP9
EEF1A1
HMGB1
RAB2A
RAB2B
FIZ1
CHAF1B
ZNF780A
ZNF780B
FRG1
NFX1
RHEBL1
UBTF
CDCA3
POU5F1B
CDCA7
CDCA4
PCGF7P
SP4
RSF1
FGFR1OP
SP6
PHOX2A
PHOX2B
RAB20
RAB21
TCL1A
SNW1
RAB24
RAB25
RAB26
THAP7
RAB28
LOC100130518
CALR
EEF1E1
LOC100290062
CREBBP
PNN
EWSR1
WDR77
TRIM10
TRIM13
PCK1
TRIM15
TRIM17
AHCTF1
PPP2R3B
MLLT1
PRPF8
SFMBT2
RCBTB1
PRPF3
PRPF4
PRPF6
SIX4
SIX6
HDAC6
SIX1
SIX2
SIX3
ESRP2
ESRP1
TGIF2LX
ONECUT2
RELB
RELA
HDGF
HMG20A
HMG20B
LOC441056
ZNF322A
ZNF322B
DPY30
RORA
KCNH2
ESX1
SHOX2
DMRTC2
ZFP82
THOC3
THOC2
THOC1
THOC7
PDE8A
PDE8B
THOC4
RAB27A
RAB27B
RFX8
RFX4
EYA1
APP
RFX7
ZNF844
RFX1
RFX2
RFX3
ELK3
ELK1
ELK4
WHSC1
DBP
PAK6
ETV3L
PAK1
PAK2
FOXP2
FOXP3
FOXP1
BCL11B
ADNP
FOXP4
MSL3
COPS2
KHDRBS1
TBR1
KHDRBS3
COPS5
ZNF592
ZNF593
MED1
MED6
MED7
MED4
ZNF595
PINK1
MED8
ZNF599
MNX1
CBX5
ACTL6A
DUX4C
ZNF600
CBX4
ZNF606
ZNF607
SUB1
ZFR2
MXD3
ZNF608
ZNF609
CAMTA2
VEZF1
CAMTA1
SMARCA1
NLK
PPP1R9B
IGF2
TCF4
TCF7
IGF1
TCF3
ARID2
ATMIN
BOP1
SCMH1
ZSWIM6
PPP5C
MEF2C
MEF2B
MEF2A
RAB35
CREM
MEF2D
KDM3B
ZNF117
TRIM3
KDM3A
TRIM5
LCORL
BTK
TRIM6
ZNF337
ZNF334
ZNF335
ZNF333
ZNF330
ZNF331
LOC652636
TXNIP
MLF1
ECD
NUP62
ELAVL2
LOC100287429
MECOM
ZNF804A
PRPF40B
PRPF40A
FOXB1
FOXB2
FBXW7
ARID3A
TGFBR1
NTF3
L3MBTL
SMNDC1
TET3
TET2
RABL2A
RABL2B
ENY2
ARID3B
FOXL2
BBX
MORFL1
MOBKL3
DDX19B
GTF3C2
MLL1
ZNF33B
MIR18A
ISY1
ZNF33A
ZSWIM3
XAB2
GTF3C5
PCBD2
TCEB2
TCEB1
PCBD1
PRDX3
PRDX2
NFYC
NFYB
NFYA
ZMAT2
ZMAT5
ZMAT4
MYBL1
NR1D1
NR1D2
RABL5
SMARCA4
BAZ2B
MIR96
ZNF7
ZNF2
ZNF3
CTCFL
FYN
ZNF8
ASCL2
ASCL3
CDC5L
ASCL1
PPP2R5A
SKIL
MED23
PBX4
PAPOLG
PBX2
PAPOLA
PAPOLB
PBX1
JMJD1A
AIRE
WBP7
DCAF6
ABRA
CALCA
ZFY
ZFX
MAS1
ZFR
MAMSTR
POLR3F
POLR3G
POLR3D
POLR3E
POLR3B
POLR3C
POLR3A
POLR3K
POLR3H
GPS2
NAT14
NFE4
PRDM6
DNMT1
THRB
DCC
THRA
CDX1
TAF4B
BRDT
MBNL1
MBNL2
MBNL3
COBRA1
HOXD8
HOXD9
PRDM7
HOXD4
TRIM25
CREB5
TRIM27
CREB3
HOXD1
CREB1
HOXD3
PER3
PER2
PER1
BRD8
BRD4
BRD7
BRD1
BRD2
CARHSP1
PTPN13
PTPN12
PTPN11
MIR150
MIR151
F2R
IHH
SETD1B
AES
SLBP
DMD
PNRC1
FOXJ1
RRAS2
KAT2B
HIF1A
HABP4
DMRTB1
FOXJ3
ZFP92
ZNF852
ZFP90
ZFP91
ZSCAN4
ZSCAN1
ZSCAN2
PPM1D
TSPYL2
PPM1A
CDK1
EGR2
EGR3
EGR1
HOXA5
EGR4
RNF130
CDK3
MAFF
CCDC59
CDK4
CHEK2
CHEK1
CDK6
PRKAB1
TSHZ2
TSHZ3
TSHZ1
CDK11A
FOXS1
PAX5
PAX4
PAX7
PAX6
ZNF584
PAX3
PAX2
ZNF589
GCFC1
PTPN1
ZFAT
PAX9
PAX8
ZNF611
BLM
ZNF613
ZNF615
ZNF614
BTF3
ACAD8
C19ORF2
HOXC13
LRCH4
EIF4EBP1
EIF4EBP3
BAG1
CTDP1
ARRB2
ARRB1
MEOX1
MEOX2
CSDC2
PGBD1
ZNF385C
DHX57
ZNF385A
TNK2
HOXA13
HOXA11
ZNF385D
PHB2
GTF2A1L
EVI1
ZNF107
BNIP3
ZNF101
ZNF100
SRC
TSSK4
ZNF326
SRF
HPH1
HPH2
HPH3
EIF2C1
EIF2C2
USF1
ERCC6
SRY
MYC
NRBF2
TRAFD1
AKIRIN2
EIF2AK3
EIF2AK2
ADRB2
EREG
HBP1
CSNK2B
NMI
ZDHHC5
MYT1
CDK9
FOXO3
FOXO1
FOXO6
FOXO4
PEX14
PRICKLE1
ALK
CALCOCO1
NAP1L2
NAP1L3
UNCX
C5ORF41
ANKRD30A
EYA4
RNF31
PLAG1
EYA3
EYA2
SMARCB1
LOC729724
ZNF720
RBMS1
CEBPA
GTF2H2C
C2ORF3
ZNF816A
BIK
TAX1BP3
ZNF296
PPP1CC
PPP1CA
SRRM1
NAB1
SRRM2
SRRM4
ATXN1
DEDD2
WBP4
LOC653544
ZFAND6
PUF60
ZFAND3
CREBL2
MAFA
MAFB
LOC100294490
RPA1
CDK2AP2
MAFG
MED10
DVL3
HIF1AN
RBPJ
NTRK1
NTRK2
ARHGAP22
SNRNP35
MED13
ZSCAN29
SAP18
CRABP2
MED14
ZSCAN20
ZSCAN21
ZSCAN22
ZSCAN23
TBX4
DDIT3
MED16
NFAT5
MED17
BATF2
NKRF
MYSM1
CEBPZ
MBTPS2
PELP1
PA2G4
CHD1L
KRAS
BMP7
BMP6
BMP4
BMP3
BMP2
MBTPS1
DR1
EIF4G2
EIF4G1
CCNY
NKX1-1
NR1I2
NKX1-2
CCNC
C19ORF29
CCNH
CCNK
HOXC9
HOXC8
TRIM39
TRIM38
RPL6
TRIM32
TRIM31
HOXC5
HOXC4
TRIM35
HOXC6
E2F8
CHD1
NR1I3
CHD3
CHD2
CHD5
CHD4
RUVBL2
CHD6
CHD9
CHD8
MNT
MIR145
ZNF585A
SUPT16H
TERF1
TGFB1I1
FLYWCH1
LOC729898
BHLHA15
NOTCH2
CDC25A
C11ORF30
RNF40
POLR2E
POLR2D
POLR2G
POLR2F
POLR2A
ZNF827
POLR2C
POLR2B
LOC100293130
RHOA
ZNF829
POLR2I
POLR2H
POLR2K
POLR2J
PRDM16
PRDM14
PRDM15
PRDM12
PRDM13
PRDM10
TLK2
HNF4G
HNF4A
USP51
GTF3A
EBF4
RNF128
ASCC3
BATF3
ASCC1
VPS72
A1CF
PADI4
INO80
KDM1A
KDM1B
CIR1
SSPN
FOXR1
FOXR2
SF3B14
LOC100130932
MAPK14
MAPK15
FOXH1
MAPK11
C14ORF169
MAPK13
ATXN7L3
NCOR2
NCOR1
HLX
FZD1
BTG4
ZNF628
BTG2
BTG1
ZNF624
ZNF625
ZNF626
ZNF627
ZNF620
ZNF621
TEF
ZNF623
TRIM33
NBN
NFKB1
NFKB2
RAP2B
HELLS
ASH1L
RAP2A
TRIM37
BRD3
ZFP36L1
ZFP36L2
TRIM36
MLXIP
PRMT3
ZNF518B
ZNF518A
TRIM34
PROX1
PROX2
ZNF488
PMF1
ZNF480
TACC3
JDP2
ZNF485
ZNF486
PIAS2
PIAS3
PRKACA
PIAS4
PRKACB
ZNF131
ZNF132
ZNF133
ZNF134
HIVEP1
HIVEP2
HIVEP3
ZNF311
ACVR1
ZNF316
MAF1
ZNF318
ZNF319
JUNB
JUND
NOTCH1
OVOL2
OVOL1
DCP2
NOTCH3
U2AF2
BCL2L14
TCEB3C
TCEB3B
BCL2L11
SFRS9
SFRS8
PRPF19
PRPF18
SFRS5
SFRS4
SFRS3
SFRS2
SFRS1
ZNF556
ZNF557
ZNF554
ZNF555
ZNF552
ZNF550
ZNF551
NACC2
MSX1
MSX2
NACC1
SIN3B
ZNF558
SIN3A
ZNF792
TRAF6
TRAF7
GTF2H3
GTF2H2
GTF2H1
ZNF93
GTF2H5
GTF2H4
RTF1
FOXN4
SEBOX
FOXN1
FOXN2
FOXN3
DBX2
DBX1
CHD7
TAB3
TAB2
PTH
ZNF799
TARBP2
TARBP1
TGIF1
ATF5
ATF4
ATF7
ATF6
ATF1
ATF3
MBLR
SMARCC2
ZCCHC12
ZCCHC11
SMARCC1
ZCCHC17
ZCCHC16
ZCCHC14
SUMO1
SUMO3
SUMO2
SUMO4
SFRS13A
SFRS13B
PPWD1
LHX1
LHX2
LHX3
LHX4
LHX5
LHX6
CDC73
LOC100129654
LHX9
SOX6
COMMD7
NEUROD2
ZNF585B
LOC729501
ZMYM2
ZMYM3
ZMYM1
IFNK
ZMYM4
ZMYM5
IFNG
MDFIC
CAMK2A
LOC645937
STK4
MYST1
ZBTB33
MYST3
GTF2F1
GTF2F2
CD3EAP
SNRPG
ZBTB34
HSFY1
ZSCAN18
HSFY2
TAF1A
ZSCAN10
ZSCAN12
YBX1
AR
YBX2
CBX1
RAB7B
CREG1
OLIG2
NEUROD1
CELF2
CELF1
POLR1A
POLR1D
POLR1E
SIRT6
RASL11A
PVT1
GTF2B
ZIC4
ZIC5
ZIC2
JAK3
ZIC1
NR1H4
GTF2I
NR1H2
NR1H3
HOXB8
HOXB9
HOXB2
HOXB3
HOXB1
HOXB6
CHUK
HOXB4
HOXB5
CUX1
CUX2
PPARA
BRF2
ING5
BRF1
ING1
ING2
ING3
CSNK1A1
ZNF823
PTF1A
SPDEF
MAGOHB
RING1
INS
ZNF701
WDFY2
WDFY1
ZNF826
MIR192
ASH2L
SNIP1
RAP1B
RAP1A
BCLAF1
MKRN1
ZNF830
MORC1
ZNF835
MAP3K4
ZNF837
POLR2L
ZNF839
ZNF828
NCOA2
NCOA3
BSX
NCOA4
RHOG
NR2F6
NR2F1
RBMY1A1
NR2F2
ATOH7
RNF159
SUV420H2
ATOH1
HMGB2
ELL3
ELL2
LIMD1
EEF1A2
ATOH8
ZNF83
MECP2
ZNF80
ZNF85
ZNF84
SS18
TLK1
PFN1
C20ORF20
ZFYVE20
RAB33A
ZFYVE26
RAB33B
LMO1
LMO2
ZFYVE28
GEMIN6
GEMIN7
GTF2H2D
EMX1
SETDB2
PBRM1
CHAF1A
PPP1R15B
MPL
MYF5
MYF6
ERBB3
ERC1
BAX
ZNF497
ZNF496
ERF
ERG
ZNF493
HAND1
HAND2
ZNF490
PRKCDBP
EIF2S3
ZNF498
DDX17
ZNF124
GFI1B
MYOD1
DDX10
LPIN1
CDK12
CDK10
DDX18
KLF7
KLF6
KLF5
KLF4
GZF1
KLF2
KLF1
PSMC3
PSMC5
KLF9
KLF8
ZNF304
ZNF302
REST
ZNF300
POLRMT
LOC391764
LOC391767
LOC391766
MEX3B
DEDD
HOXB13
POU1F1
ZC3H13
VPS25
MAP3K10
MAP3K11
MAP3K12
MAP3K13
ADNP2
ZNF540
ZNF543
CTNNBIP1
ZNF549
ZNF548
CAND1
LIF
STYK1
HNRPLL
IKBKB
SCRT1
IKBKG
CCND2
ZXDA
FOXI1
FOXI3
FOXI2
RARA
DNTTIP2
RARB
RARG
TSFM
EIF3E
DYRK1B
LOC100288018
MAS1L
CDKN2B
CDKN2C
CDKN2A
CDKN2D
TSC22D1
TSC22D3
TSC22D2
TSC22D4
BAZ1A
ZNF791
BAZ1B
CCRN4L
TPR
SNAI2
SNAI3
PTGES2
C11ORF9
MYCNOS
TIAL1
PLAGL2
PLAGL1
TASP1
NFATC1
NFATC2
NFATC3
NFATC4
NOBOX
FUBP1
EXOSC8
EXOSC9
EXOSC2
CCAR1
MTDH
EXOSC6
EXOSC7
EXOSC4
EXOSC5
ZNF273
GTF2E2
SAP30
RDBP
TULP3
ZBTB8A
ZBTB8B
EN1
EN2
HSFX1
KIN
UBP1
ENG
ZNF274
GTF2IRD1
GTF2IRD2
HDAC10
NR3C1
ZNF629
EPAS1
PRIC285
ZNF37A
PRMT8
RALY
RAB7L1
ALKBH2
RALB
RALA
ISX
NODAL
ATM
SCYL1
RCOR2
RCOR1
ATR
ZNF622
TRIM63
FLT4
FLT3
FLT1
SET
SKP2
SKP1
DNAJB6
IGF2BP1
IFI16
HNRNPAB
LOC100294456
DOT1L
DIDO1
PATL1
E2F7
LOC100290519
LOC100287477
TCL1B
FRK
HNRNPA3
HNRNPA0
HNRNPA1
MIR182
ENO1
E2F4
ZNF808
BNC1
ZNF806
ZNF800
NPAT
TBL1Y
LOC100293394
CNOT6L
LRRFIP1
TAF1D
SKIV2L2
BNC2
TFIP11
HOXA7
HOXA6
CDK2
HOXA4
HOXA3
HOXA2
HOXA1
CDK7
CDK8
TAF9B
HOXA9
PTK2
PTK6
SF3B5
SF3B4
SF3B1
PRKAA2
SF3B3
SF3B2
ITGB3BP
MYOCD
PRMT2
SORBS3
RBMX
ZNF710
RERE
DMBX1
INPPL1
SUPT3H
EOMES
AZFP
NFKBIL2
NFKBIL1
RLIM
ASF1A
ASF1B
EDF1
PRKCH
PRKCA
PRKCB
PRKCE
PRKCD
MLL
PRKCZ
EBF2
EBF1
SCML2
SCML1
NRK
DDX21
DDX20
DDX27
ZNF157
ZNF154
NRL
DDX28
NRIP1
NRIP2
ITPA
ZNF90
ZNF91
ZNF92
ZNF793
ZNF98
ZNF99
ALKBH3
ADD1
WWP1
TBX21
TBX20
TBX22
DMTF1
ATF7IP
PPIL3
CWC22
MAP3K8
MAP3K3
PRPF31
MAP3K1
DEAF1
MAP3K7
PARD6A
TGFBRAP1
ZNF570
ZNF571
ZNF572
ZNF573
ZNF574
ZNF575
ZNF576
ZNF577
ZNF578
ZNF579
SETDB1
LUC7L3
ERBB2
ZNF207
ZNF205
ZNF202
CASZ1
ERBB4
EVX1
ZNF208
PASK
JARID1A
SETD8
TRPS1
SETD3
SETD2
SETD4
SETD7
DZIP3
SFMBT1
SYK
PRMT5
C17ORF81
SPEN
ZCWPW2
ZCWPW1
FKBP1A
PRRX1
PRRX2
HELT
ZNF483
AKNA
DUX5
DUX4
DUX1
DUX3
HELZ
VENTX
RBAK
SUDS3
DAXX
LOC100287664
AFF4
AFF3
AFF2
AFF1
TIAM1
STK40
FOS
LBX2
LBX1
SFPQ
UBA2
UBA3
PHF20
PKNOX2
NAA16
NAA15
TP53
UBE2N
UBE2A
UBE2B
SAFB2
ZNF136
HLTF
DUXA
ZNF81
DPF2
DPF3
DPF1
MIR7-1
GLIS3
SEC14L2
POU3F4
RAB9B
FST
IL1B
BTBD10
BTBD12
PHTF1
SIK1
RBM8A
ZNF317
CASK
PKNOX1
RAB22A
CBFB
TSEN2
TPRX1
MORF4L2
MORF4L1
ZIM3
UBE2I
THRAP3
WBP11
RHOXF2
SALL4
ZC3HAV1L
SALL1
RHOXF1
ZNF727
GMEB2
GMEB1
TARDBP
RAB9A
ZFP64
TBL1XR1
MTERF
IL10
IL11
WNT1
TNFRSF1A
MAEL
IL16
ZFP62
IL6
IL4
IL5
IL2
ZNF155
ZMIZ2
ZMIZ1
LOC100291104
TDGF1
DTX1
JARID2
AIP
EIF6
TTF1
INSR
ZNF544
RUNX1T1
AEBP2
ZNF813
ZNF812
TXNL4B
MKX
KLF13
KLF12
KLF11
KLF10
KLF17
KLF16
KLF15
KLF14
TFAP2A
GDF2
TFAP2C
TFAP2B
TFAP2E
TFAP2D
RBMY1E
RBMY1D
RNPS1
GDNF
POU3F3
POU3F2
ANXA3
ZBTB7A
ZBTB7B
LOC100291814
MCM7
MCM6
MCM5
MCM4
MCM3
MCM2
POU5F2
ZDHHC22
ZDHHC23
ZDHHC24
DUSP10
HDAC1
MCM8
SQSTM1
FEZF2
TOP3A
EPC2
RPA3
C1D
POGZ
IRX6
UBTFL6
UBTFL1
UBTFL3
SFRS6
EMX2
ILF3
ILF2
ZRANB1
ZRANB3
SSX1
ELOF1
ISL1
ISL2
GCLC
EPO
DHX16
DHX15
ZFYVE1
MDS1
LOC646103
RREB1
ZNF141
ZNF140
ZNF143
ZNF142
DDX39
ZNF146
ZNF148
INPP4B
WHSC1L1
THOC6
ZNF783
ZNF782
ZNF781
PHC1
ZNF786
ZNF785
PHC2
LYN
MAGOH
DDX3X
DDX3Y
TMF1
ZNF362
SAFB
LOC344065
ZNF367
ZNF366
ZFAND5
LOC391747
LOC391746
LOC652119
MST1R
H2AFZ
DDX4
DDX5
DDX6
DDX1
RNF8
RFX5
RNF6
UPF1
RNF4
TLR9
ZNF563
ZNF562
ZNF561
ZNF560
ZNF215
ZNF214
ZNF217
VDR
ZNF211
FOXK2
FOXK1
ZNF212
NFKBIB
TRAK1
NFKBIA
PHF21A
PABPN1
NFKBIE
NFKBIZ
ZNF846
ARID4A
ADRBK2
ARNTL2
BCAS2
SHOX
NR5A2
NR5A1
DLX4
DLX5
TOP2B
DLX2
DLX3
ACVRL1
RNF103
TFEC
TFEB
ZFAND1
LMX1A
ZCCHC24
LMX1B
SLC26A3
SART1
FGF3
FGF2
DUB2A
ZNF329
TAF5L
VAV1
HOXD12
HOXD13
HOXD10
STRADA
HTT
TOX2
LIN54
NAP1L1
VAX2
VAX1
LOC90462
CD86
RAB8B
GBX2
HEYL
RAB8A
NANOG
NR6A1
CCNL2
ZNF57
MAPK3
MAPK1
MAPK7
MAPK8
SNRNP70
DUSP1
MED12
DUSP3
GABPB2
WTAP
HHEX
LYL1
RBL1
ELL
BCOR
RAD54B
FADS1
MIXL1
HDX
HEY2
CRNKL1
HEY1
METTL8
DHX38
VPS36
MTF1
WDR92
MTF2
STAT5B
STAT5A
NKX3-2
NKX3-1
ZNF596
ZNF597
CTDSPL
ZNF594
ZNF736
MIR27A
BMP10
IKBKAP
AQR
BMP15
MIR101-2
MIR101-1
DGKZ
CREB3L2
MAP2K4
HCFC2
HCFC1
CREB3L3
ZC3HC1
DGKQ
NRAS
MYST2
CREB3L1
MIR200A
PYCARD
DNMT3B
DNMT3A
CREB3L4
MYCN
DDX58
DNMT3L
ZNF324B
FOXD4L5
FOXD4L6
USP16
FOXD4L1
FOXD4L2
FOXD4L3
SNRPB
BMF
SSBP2
NPM1
BCL10
SNRPE
SBNO2
RNF160
RNF167
GFI1
RBM17
MXI1
ZNF605
ZBTB40
UPF3B
BHLHA9
ZBTB43
ZBTB44
BRAF
ZBTB46
ZBTB47
ZBTB48
ZBTB49
ATF2
ADAR
ZDHHC15
ZDHHC14
ZDHHC17
ZDHHC16
ZDHHC11
MYPOP
ZDHHC12
SALL2
ZDHHC19
ZDHHC18
CPSF4L
HIPK1
ZCCHC10
CSRNP2
ANP32A
RPS3
TYK2
CSRNP3
ZFYVE19
ZNF598
SUPT5H
ZFYVE16
PPRC1
SIP1
SP110
PRKG1
YAF2
SF3A1
ARHGEF11
ZNF688
ZNF689
ZNF682
ZNF683
ZNF680
ZNF681
ZNF687
ZNF684
DFNA5
DDX49
NEUROD4
ZNF174
ZNF175
DDX43
ZNF177
DDX47
DDX46
AHR
ZGPAT
ZNF778
WNT2
ZNF776
ZNF777
ZNF774
ZNF775
ZNF772
ZNF773
CTCF
ZNF771
ZNF197
ZNF195
ZNF192
ZNF193
HINFP
POU6F2
CDKN1C
CDKN1B
CDKN1A
LOC100289629
TFDP2
MLL3
MLL2
ECSIT
MLL5
MLL4
TPK1
BAZ2A
FERD3L
SAP130
ZNF180
LOC100287179
PPP1R1B
GSX2
TADA2A
TADA2B
GSX1
ZNF519
NF1
NFIL3
ZNF512
ZNF513
ZNF510
ZNF511
ZNF516
ZNF517
ZNF514
ESR1
ZNF221
FOXJ2
ZNF223
ZNF224
ZNF225
ZNF226
ZNF227
ZNF229
PAXIP1
HOXC11
PPP1R10
MSTN
HOXC12
VEGFA
BLK
TAL2
SMG1
NUFIP1
PSIP1
POLH
ZNF426
LHX8
ZNF425
ZNF350
ZNF423
ZNF420
ATXN7
ZNF358
ATXN3
ZNF428
NAB2
MAP4K1
RET
UTF1
REL
ZSCAN5D
ZSCAN5A
ZSCAN5B
NEDD8
SPI1
SFRS17A
JHDM1D
NEDD4
PTTG1
BRWD1
S100A1
ZNF48
TCFL5
TTF2
SP7
ZNF17
PGK1
ARGFX
SPIB
SPIC
SCAF1
CDCA7L
CTSL
ARID5B
ARID5A
MAP2K2
TP73
ABT1
JMJD2A
AEBP1
MORC2
MORC3
RBM5
RBM4
RBM3
MORC4
GNE
EGFR
RBM9
CAT
SFRS7
LOC100134260
WDR82
WDR83
ZMYM6
SIM2
SIM1
CCNA2
ZNF559
TRIM8
TWIST1
TWIST2
HOXC10
HNF1B
SRFBP1
HNF1A
PGR
SRA1
IVNS1ABP
RCHY1
RBMY1J
LOC100294080
BMI1
E4F1
NSD1
FER
ZNF114
SOX21
E2F6
E2F5
TRIM2
E2F3
E2F2
E2F1
HMBOX1
RNF141
ZNFX1
TRIM4
PPP4C
PPP1R13B
FES
RBMY1B
PPP1R13L
BZW1
ZDBF2
ABLIM3
SF4
ZNF678
SF1
MLLT10L
USP22
CCNA1
WNT10B
STRAP
GMCL1
EHMT2
CDH1
RAB5A
RAB5C
RAB5B
CENPF
CENPB
DPRX
LDB2
LDB1
TERF2IP
RNF19A
EID2
EID1
TRIP6
GATAD1
ZNF395
WNT7A
ZNF699
DMRT1
DMRT2
DMRT3
UBE2E1
ZNF691
ZNF692
ZNF695
POU3F1
ZNF697
ZNF696
RRAS
TRIB1
PLA2G1B
TRIB3
DHX32
DHX34
DHX35
WNT3
ZNF169
DDX59
RUVBL1
SNRNP25
U2AF1
DDX50
ZNF160
ZNF167
CSRNP1
ZNF165
DDX55
SNRNP27
ZNF768
SF3A2
SF3A3
ZNF765
ZNF764
BMX
ZNF766
ZNF761
ZNF763
ZNF185
ZNF184
ZNF187
ZNF181
ZZZ3
ZNF182
TBX3
ZNF189
ZNF25
ZNF24
ZNF26
ZNF20
ZNF23
ZNF22
SHH
ZNF28
MGA
SUPT6H
LOC100287163
TBP
JMJD2C
JMJD2B
JMJD2D
ZNF821
ZNF501
ZNF500
ZNF503
ZNF502
ZNF507
ZNF506
ZNF239
ZNF238
ZNF236
ZNF235
ZNF234
FOXE1
ZNF232
FOXE3
ZNF230
CNBP
WDHD1
RNF113B
UTX
RNF113A
LOC100293516
DMRTA2
C17ORF79
USF2
ZNF434
ZNF341
ZNF436
ZNF431
ZNF430
ZNF433
ZNF432
TBX18
ZNF347
DUSP12
ZNF439
ZNF438
VGLL4
TBX15
GTF2IRD2B
MACC1
LOC729711
VGLL2
SATB2
MERTK
TBX19
C10ORF137
ZNF138
VGLL1
ARNT
LOC100133153
KEAP1
BASP1
ZBTB8OS
DMRTA1
PHF14
PHF15
PHF16
TGFB3
PHF10
PHF11
PHF12
PHF13
RNF125
PHF19
EZH1
EZH2
GTF2A1
GTF2A2
EPC1
UIMC1
YWHAZ
UBTFL5
DRG1
ALX3
ALX1
YWHAQ
NFAM1
RB1
ALX4
ETS2
TET1
YWHAH
ETS1
AURKA
AURKB
NOD2
YWHAB
ZBTB3
ZBTB2
ZBTB1
ZBTB6
ZBTB5
ZBTB4
NR4A2
NR4A3
ZBTB9
DRGX
CASC3
RAP2C
CCNB3
CCNB2
CCNB1
PITX1
CSTF1
ROCK1
CSTF3
ZNF292
OTP
SP100
POU2F2
POU2F3
POU2F1
BPTF
SATB1
RAB4A
GNPTAB
FOXL1
LOC402207
IL22
CCNT1
ZMYND19
CCNT2
AXL
CREBZF
SOX30
ZRANB2
CBFA2T3
CBFA2T2
IRF2BP2
DGCR14
IRF2BP1
ZC3HAV1
JAK2
MAPRE3
ZIC3
BRCA1
MC1R
BRCA2
VRK1
VRK2
VGLL3
JAK1
ANKRD49
NR2C2
TNFRSF4
NR2C1
PATZ1
NR3C2
RBBP8
ZFYVE9
PHB
RBBP7
RBBP5
LOC730110
RUNX2
RUNX3
RUNX1
BMPR2
RAB43
RAB31
ZBTB22
ZBTB20
RNF216
LZTR1
ZBTB24
ZBTB25
MED29
MIR146A
RRP8
MED20
HRAS
SKAP1
ZNF75D
MED24
MED27
MED26
SFRS2B
CC2D1A
SKI
ZNF70
MSGN1
SMURF2
SLC9A1
PAPR2
SUPT7L
PBXIP1
JUN
MEIS1
RBM15B
JUP
TROVE2
JMJD1B
JMJD1C
RBM39
RBM38
ZNF708
PHRF1
PARP1
HOXB7
LOC100133977
ESR2
PPARG
PPARD
CDC14A
PHF8
PPP2R5D
PHF7
PHF2
PHF3
PPP2R5B
PHF1
MDFI
SMN2
YY1
ZNF233
TGFB1
MEN1
POLA1
DDX31
TBX2
ING4
ZNF34
ZNF35
TBX6
CTNND2
ZNF30
TBX5
BCORL1
LOC646066
ZNF354A
ZNF534
SUV420H1
JMJD6
ZNF532
JMJD5
ZHX2
ZHX3
ZHX1
CDC7
SS18L1
FHL2
TCEB3
FHL5
ZNF787
KDR
ZNF248
TAL1
MYEF2
ZC3H8
PCNA
FOXD4
ZNF784
POU5F1
FOXD3
FOXD1
ARNTL
ATRX
PAWR
PTBP1
ZMAT1
TFAP4
ZDHHC6
ZMAT3
LOC729706
PREB
ZNF404
ZNF407
ZNF408
PPIE
GATAD2A
CCDC85B
DIP2A
DIP2B
DIP2C
BAHD1
PITX2
PARP15
CBL
PITX3
MIR17
APITD1
SMARCA2
YES1
MYBL2
ECT2
MLLT4
LOC100133142
MLLT6
NPAS4
NPAS3
NPAS2
NPAS1
MLLT3
TGIF2LY
ZCCHC8
SETMAR
HNRNPA2B1
ZCCHC3
ZCCHC2
TRIM9
ZCCHC7
ZCCHC6
ZCCHC5
ZCCHC4
ZNHIT3
ZNHIT2
ZNHIT1
ZNHIT6
ZNF365
TBL1X
LOC100287841
TP53BP1
NIF3L1
NFATC2IP
HOMEZ
ZNF804B
CASP6
SNRNP40
CASP5
CASP3
CASP1
LOC100129702
HES4
SNRNP48
ZC3H12C
DRD3
CASP8
CASP9
PURB
PURA
EIF4A3
LOC360030
ATF6B
BCL6
BCL3
BCL2
PLK1
CDX2
CDX4
LZTFL1
SETD1A
AKT1
NKX2-8
AKT3
NKX2-2
NKX2-3
NKX2-1
NKX2-6
NKX2-5
LOC100289899
GRK4
CDYL
CSNK2A2
MIR34A
FLII
CSNK2A1
PIR
MYB
TNP1
SOD2
ZNF222
FLI1
SNAPC3
HCLS1
SNAPC1
LITAF
IGHMBP2
ZKSCAN3
SNAPC5
SNAPC4
PRKDC
PCGF1
ZNF831
PCGF3
PCGF2
PCGF5
BARHL1
PCGF6
MAGED1
TAF11
TAF10
UBB
ETV3
GBX1
ELP3
ELP2
POLB
ZDHHC11B
HESX1
ZFP14
ZNF836
DEK
MGMT
CSDA
ST18
MIR222
TLR2
MIR221
TLR3
ASXL1
ASXL3
ASXL2
SOHLH1
SOHLH2
ZBTB39
ZBTB38
GUCY1A3
ZKSCAN2
CDC6
NEUROG3
NEUROG2
NEUROG1
ZBTB32
MYST4
CARD11
ZBTB37
LZTS1
SIRT3
SIRT2
SIRT1
NR4A1
SIRT7
ZNF569
SIRT5
SIRT4
MED30
ZNF568
ZNF567
ETV4
TRIM49
TRIM46
NCOA6
TRIM44
TRIM45
TRIM42
ZNF565
TRIM41
GAS7
TBPL1
HOPX
LOC100131544
RNF2
RNF3
RBM26
ETV7
RBM25
RBM22
RBM23
RBM20
WNT5A
MIR132
RBM28
DDX54
RFWD2
RAB7A
HNRNPH1
HNRNPH3
HNRNPH2
ZNF747
ZNF746
ZNF213
TBK1
ZNF740
ZNF749
PBX3
KDM6B
CITED2
CITED1
FGF10
CITED4
PFDN1
LOC100294071
PFDN5
ZNF219
ZGLP1
PRDM11
LCOR
POMC
MNAT1
HNRNPUL1
ZNF521
ZCRB1
ZNF527
ZNF526
HIRA
ZNF524
ZNF529
ZNF528
MET
A2BP1
MIR125A
ZNF259
RPS14
ZNF251
ZNF250
ZNF253
BCL11A
ZNF254
ZNF257
ZNF256
RIPK1
VHL
RIPK3
RIPK2
ZC3H12A
ZC3H12B
CSTF2
ZC3H12D
TXK
FEZF1
GRHL2
GRHL3
BLZF1
BHLHE22
PPP1R8
LSM10
ZNF419
ZNF418
ZNF417
ZNF416
ZNF415
ZNF414
DAPK3
DAPK2
DAPK1
ZNF410
RAX2
RFXANK
TFAM
PIM3
RRAGC
PIM1
ZFPL1
USP27X
POU4F1
POU4F2
TNF
MYNN
SRPK1
AKT2
MIR21
LOC100133176
PTPRR
HRNBP3
TRIM16
PRPF38A
PRPF38B
PTPRG
SFRS16
SFRS15
PTPRD
SFRS12
SFRS11
PTPRO
NOTO
HES1
PTPRK
PTPRJ
LOC100128975
LASS2
LASS3
LASS4
LASS5
LASS6
ZNF814
STK11
KLHL31
IFNAR2
FKBP5
FKBP2
UBE2V1
ZNF135
ABL2
APBB1
APBB2
SRPK2
IRAK2
IRAK3
IRAK1
ZNF343
TAF1C
WDR5
MOS
TFE3
ZFYVE21
EHF
LOC100288472
ZNF638
SMARCD3
SMARCD2
SMARCD1
GATA6
ZFYVE27
GATA4
GATA5
GATA2
GATA3
GATA1
HNRPDL
POU2AF1
CCND1
TRIP13
CCND3
ZNF883
RBM4B
ATF7IP2
ZFC3H1
TCF15
SCNM1
TCF12
TOP2A
TCF19
HMGN5
ZNF630
HMGN2
HMGN1
ACVR1B
LMO4
RAB6A
RAB6B
RAB6C
RC3H1
RC3H2
GEMIN4
AMH
GEMIN5
PANK1
SFRS14
CPSF7
LOC728410
SOX10
SOX11
SOX12
SOX13
SOX14
SOX15
SOX17
EFTUD2
DMAP1
DDX41
PIM2
PRMT7
ZFP28
PDLIM1
CHRAC1
ZNF286A
ZNF346
TEAD2
ARNT2
ZDHHC1
ZNRF4
ZDHHC3
ZDHHC2
ZNRF1
ZDHHC4
ZDHHC7
ZNRF2
ZDHHC9
ZDHHC8
ZC3H3
ZC3H4
FOXG1
ZC3H6
PRDM4
PRDM5
GPX3
ZNF345
PRDM1
PRDM2
MYBBP1A
FLNA
HES2
HES3
PRDM8
PRDM9
HES6
EIF4A2
RCAN1
TLE1
TAF13
TAF12
TNFRSF10A
DDX42
TRIM59
TRIM58
TRIM55
TRIM56
POLK
TRIM50
POLI
TRIM52
HIC1
HIC2
ZNF286B
CCNDBP1
CIITA
RBM10
SAP30BP
RBM16
RBM15
RBM14
MIR199A1
MIR122
ETV1
IL17F
IL17A
TAF6
RXRG
RXRA
RXRB
HDAC8
ETV2
TERF2
RNF20
YAP1
ZNF732
TAF1B
ZNF730
WDR61
ZNF880
ZNF737
ZNF735
ZNF639
BAD
TAF1L
CIZ1
ZNF492
PSMD9
ZNF491
SMARCA5
IGSF1
TH1L
CTNNB1
MITF
ZNF18
ZNF19
C1ORF83
ZNF14
TRIM28
ZNF16
HOXD11
ZNF10
CPSF2
ZNF12
TRIM29
NSPC1
CPSF4
LOC652586
CPSF3
HPX-2
TRIM24
CNOT8
CPSF1
ZNF648
ZNF649
CNOT3
CNOT2
ZNF644
ZNF645
CNOT7
TRIM26
CNOT4
SERTAD1
WNK1
BANP
PRMT6
QKI
TRIM21
RRN3
TRIM22
SUFU
TOB1
TRIM23
ZC4H2
ZNF121
DNLZ
LOC100287515
SLU7
ZNF398
MBD4
ZNF468
ZNF469
MBD1
MBD3
MBD2
ZNF462
ZNF391
ZNF460
BTBD2
ZNF394
ZNF467
ZNF396
ZNF397
ZFPM2
ZFPM1
SFRS12IP1
ARAF
REXO4
GCM1
KIAA1429
GCM2
ROS1
NFE2L3
NFE2L2
ZFP112
FGR
ZNF264
EAF1
EAF2
NEO1
ZNF260
FOXF1
FOXF2
LOC100133760
ZNF705G
KLF3
ZNF705D
ZNF268
RAX
PROP1
RBPJL
IFT57
ACIN1
ZNF646
SCAND3
EIF4A1
RYBP
HTATIP2
SYNCRIP
ZC3H11A
ZNF841
ARID1B
ARID1A
ZNF280D
ZNF280C
ZNF280B
ZNF280A
ZNF643
YEATS4
ZNF641
SNX6
DUSP6
KAT5
IKZF5
SMARCE1
IKZF4
TRIM47
TCEANC
RBBP4
BTF3L4
ADORA2A
ZNF843
SLC11A1
CCNE2
CCNE1
RSC1A1
MKL2
ZIK1
RAB11B
RAB42
RAD54L2
CSK
TP63
MRAS
MLLT10
MLLT11
SMYD4
SMYD5
IBTK
CYTL1
SMYD1
SMYD2
SMYD3
EIF4E
ZNF642
ZNF845
IRF3
IRF2
IRF1
IRF7
IRF6
IRF5
IRF4
HAT1
ZBTB26
IRF9
IRF8
LOC653543
PDX1
CLK2
ZNF566
WNT3A
HDAC3
HDAC2
HDAC5
HDAC4
HDAC7
CLOCK
HDAC9
ZFHX4
ONECUT1
RFC1
ZFHX3
ZFHX2
FABP4
NHLH2
NHLH1
CBX8
CBX7
CBX6
MESP2
MXD4
CBX3
CBX2
MXD1
ZBTB12
ZBTB11
ZBTB10
ZBTB17
ZBTB16
NLRP3
MTERFD3
MIR206
CDT1
RAB19
MED21
MLXIPL
ZNF75A
DDX19A
RAB13
RAB12
RAB14
RAB17
TNFSF4
ACVR2B
SP140
RQCD1
RAB1A
MED25
PAF1
RAB1B
ASCL4
ASCL5
TRIM68
MTOR
KAT2A
SND1
TRIM60
ANKRD1
IGF2BP3
IGF2BP2
TRIM66
TRIM67
MAPK9
HNRNPD
ZFP36
ZFP37
AATF
ZNF853
C14ORF39
POU4F3
NRF1
SRCAP
ERCC2
ERCC3
USP4
RAB10
USP6
SOX8
SOX9
NDUFA13
SOX2
SOX3
BBC3
SOX1
ZNF200
SOX7
SOX4
SOX5
ZNF721
MIR375
SERTAD2
SERTAD3
CEBPG
RBL2
MZF1
ZNF726
ZNF728
ZNF547
KDM4C
KDM4B
KDM4A
ZNF546
GEMIN8
MED15
SUZ12
KDM4D
ZNF541
XRCC6
ZC3H7B
ZC3H7A
LSM4
LSM5
LSM6
LSM1
PYDC1
LSM3
ZNF69
MIRLET7A1
ZNF66
MEL18
ZNF461
TOPBP1
NOTCH4
MEAF6
TLX1
TLX2
TLX3
ZNF658
ZNF655
ZNF654
TGIF2
ZNF653
ZNF652
HSF1
PPM1L
HSF5
HSF4
MEIS3
CASP8AP2
PRPF4B
PPARGC1A
SCRT2
SLC30A9
PPARGC1B
SNRNP200
ZNF384
ZNF383
ZNF382
ZNF354C
ZNF354B
BHLHE40
BHLHE41
TFB2M
ZNF564
RORC
RORB
ZNF389
ZNF479
INHBA
POU6F1
ZNF471
ZNF470
ZNF473
ZNF474
NFE2
ZMYND8
ZNF770
ZFP106
JMJD4
RNF139
MDM2
RNASEL
MDM4
ZNF878
SNRPD3
SNRPD2
SNRPD1
RAB18
MYLK
KIT
FOXA1
WWTR1
FOXA3
FOXA2
ZNF277
ZNF276
ZNF275
ZNF397OS
HDAC11
ZXDB
ZXDC
DVL2
RFX6
CRX
IKBKE
CARM1
CRTC1
CRTC3
NLRC3
JARID1D
CRK
NUDT21
JARID1B
JARID1C
MAML2
DDX23
MAML1
NONO
ZBBX
MIER1
SMARCAD1
ZFAND2B
ZFAND2A
ZNF429
LOC100288321
TRRAP
GRLF1
ZNF805
EDA2R
ZNF580
INSM2
ZNF583
INSM1
RAN
ZNF582
POLE3
STK36
STK39
TFDP3
NFE2L1
TFDP1
ZNF587
TCERG1
ZNF586
HMX2
ZFP30
EGLN1
PHF5A
RAF1
LOC100288524
POFUT1
EHMT1
STAT6
STAT4
STAT3
STAT2
STAT1
CD80
ZNF266
PTPN6
ZNF267
FOSL1
ICAM1
FOSL2
PRKCI
CTDSP1
CTDSP2
HSF2
ZBED1
ZBED2
ZBED3
ZBED4
ZBED5
ZBED6
ZNF610
ZNF263
LOC653882
HTATSF1
BTAF1
TXNL4A
ZNRD1
VSX1
NEUROD6
CDA
SGK1
ZNF616
CHURC1
ZNF619
PLK4
ZZEF1
ZNF705A
ZNF618
GABPA
AICDA
PEG3
SCAI
PPP2R1A
PPP2R1B
TRIM74
TRIM73
TRIM72
TRIM71
WT1
SOX18
CDC14B
MAP2K3
ZMYND17
MAP2K1
ZMYND15
ZMYND12
WASL
ZMYND10
ZMYND11
TEAD3
BCL9L
TEAD1
ZNF581
TEAD4
PTPN22
ZFP41
NIPBL
ZFP42
GAK
NRG1
XBP1
SPOCD1
VSX2
MALT1
WNT2B
ESRRG
ESRRA
RBCK1
ESRRB
SUV39H1
PKN3
SUV39H2
TFCP2L1
ZNF750
ZSCAN16
PPP2R5E
RAB32
SMARCAL1
ZNF718
TAF7L
ZNF714
LOC651921
ZNF716
ZNF717
ZNF862
ZNF711
TRIM7
ZNF713
SLC2A4RG
TFCP2
LOC100130445
PPP2R5C
ZNF512B
BCL2L1
BCL2L2
NME1-NME2
TFB1M
GSC
ZNF79
FIGLA
MYOG
ZNF71
ZNF76
ZNF77
ZNF74
GLI2
ZBTB41
YY2
ZFP1
ZFP2
ZFP3
ZNF668
ZNF669
CSNK1E
MYCBP2
BDP1
ZNF660
PTBP2
ZNF662
ZNF663
ZNF664
ZNF665
ZNF667
ZNF789
ZNF484
ENPP2
T
MSRB2
NKX6-2
NKX6-3
TDP2
NKX6-1
ZNF444
ZNF445
ZNF446
ZNF440
ZNF441
PTMA
ZNF443
PPP2CA
ZNF449
ZKSCAN1
SUPT4H1
TBX1
ZKSCAN5
ZKSCAN4
XRN2
SAP30L
ZNF32
MTA3
KDM5A
KDM5B
KDM5C
BATF
CTNND1
AFAP1L2
ZDHHC13
GLIS2
PABPC1
EP300
GLIS1
PCMT1
PDGFB
ZCCHC18
DCP1A
DNM2
EED
MAPKAPK3
ZNF840P
RAD21
OTX1
OTX2
ZIM2
OSM
ZNF287
ZNF284
ZNF285
ZNF282
ZNF283
ZNF281
ZNRF3
NHP2L1
RNF24
MESP1
ZNF536
HSF2BP
HEXIM1
HEXIM2
ZNF530
SCGB1A1
RFXAP
TAF7
FOXD4L4
TAF5
TAF4
TAF3
TAF2
TAF1
ETV6
HMOX1
ZNF442
TAF9
TAF8
KIAA2018
LOC653548
ZNF385B
BUD31
LOC653545
BTBD1
FSTL3
NR2E1
FOSB
NR2E3
CCNG1
CCNG2
PRMT1
ABL1
SYF2
HOXA10
IKZF1
IKZF3
IKZF2
CCDC101
TICAM1
RHOXF2B
SNRPF
HNRNPR
HNRNPU
SSBP4
HNRNPK
HNRNPL
HNRNPM
PML
TCF25
PDCD4
HNRNPC
TCF20
TCF21
HNRNPF
TCF23
HMGA2
TLR4
HMGA1
TCEAL3
TCEAL2
TCEAL1
TCEAL7
TCEAL6
TCEAL5
TCEAL4
TCEAL8
ZCCHC9
MAPK8IP1
ID4
ID2
ID3
ID1
SREBF2
SREBF1
ERN1
TADA1
WIZ
TADA3
HMX1
MYCL1
RNF168
RAB39B
ZNF324
SSRP1
TCF7L2
EXOSC3
ELF1
ZNF321
ELF3
ELF2
ELF5
ELF4
ZNF320
RAB37
RAB36
ZRSR2
RAB34
ZNF323
TAF6L
RAB30
NDN
RAB39
RAB38
BRPF3
GLI3
BRPF1
DOK1
GLI4
HSBP1
MTA1
MTA2
ZBTB45
HES7
HNRNPA1L2
GTF2E1
FOXD2
ZNF56
RAB3D
RAB3C
SNF8
RAB3A
DACH1
ZNF860
DACH2
BCL6B
NFIC
NFIB
NFIA
ZCCHC13
ZFP57
ACTL6B
PRKD1
LOC100287475
CEBPE
NFIX
ZNF790
