# Supplementary material for: Identifying Network Perturbation in Cancer
Source: PLoS Comput Biol. 2016 May 4;12(5):e1004888. doi: 10.1371/journal.pcbi.1004888 (PMC4856318; doi:10.1371/journal.pcbi.1004888)
Supplement: S2 Table — (CSV) [file pcbi.1004888.s009.csv]

AML	BRC	LUAD
HOXB3	CLNS1A	MCM7
S100A8	ZNF324	EPS8L3
HOXB2	BRF2	ICOS
GALC	TRMT5	YWHAZ
C12ORF29	ZNF777	TOX4
ITM2A	HOXA2	XPOT
DPYSL2	CD7	ZNF706
CPNE8	NECAP1	NUP153
DMXL2	LY9	DTL
KCTD12	PPAPDC1B	YEATS2
SLC44A1	LDB1	GIMAP5
RASSF4	NDUFB10	BAG4
LYRM1	FOXL1	RAD1
GRPEL1	PLEKHM2	PSRC1
CAPG	CHMP7	DSCC1
CD59	LLGL2	FAM54A
HOXB5	LZTS1	SLC35E3
DSE	ASH2L	CDK2
CD96	TAF4B	HSF1
ZNF277	ZNF446	PLEKHO2
BIK	ADPGK	C9orf100
GNA11	GLT8D2	UBE2W
CACNA2D3	PIAS1	RAB7A
TMIGD2	RPL19	C7orf26
SCPEP1	USP30	TMEM189
ITPR2	SERINC1	SKP2
CALCOCO2	ZNF703	KIF20B
REEP5	ARL4C	ZNF322B
CPM	ZNF213	ZNF322A
HIST2H2BE	LSM1	MTHFD1
RAB37	C17ORF53	CD14
RHOH	SUCLA2	PAK4
CEBPD	BTF3	SPRED1
CHCHD10	BGN	TNPO3
HOMER3	HAGH	TDRKH
PTPRCAP	CARD11	ZNF394
FAM129A	CHPF	SALL2
SERPINB6	ALG12	BUB1
C9ORF30	TIMM17B	PPAPDC1B
FCGRT	NUDT5	LYAR
MPZL1	ZNF574	BMP1
CLGN	ABCD1	RGAG4
SLC15A3	TTBK2	TRIM22
MAN1C1	SLC35E4	PIP5K1A
TSPAN13	ZNF746	FXR2
MTCH1	ZNF7	ILF2
NGFRAP1	HOXA5	TBCCD1
C7ORF41	BOP1	RFC5
TPD52	ZC3HC1	AACS
TSC22D1	LCE1A	SENP2
GNPDA1	RGMA	BIN3
C16ORF93	HOOK2	CD4
MAPRE2	MTHFD1	CTSL2
RNF145	TLN1	PLEKHO1
C9ORF43	EBNA1BP2	DCLRE1B
CCDC104	SHARPIN	C15orf23
DDAH2	PELP1	SASS6
MBOAT7	FYCO1	SIGLEC7
PLOD3	POLD4	RHOC
HOXB4	EFNA4	CDK7
TFDP2	VPS28	ARMC5
FAM108C1	PRNP	DUSP4
SLC24A3	CKS1B	C10orf54
LILRB2	ZBTB34	PSMD2
SPINK2	HSF1	CMKLR1
FRMD4B	TMEM125	ITGB4
TNS3	MRPL46	ABCC3
NPC2	C10ORF76	KCNN3
ABI2	MVP	SLC14A2
LAT2	MRPS11	MYOF
LYST	ZNF34	FAF2
CXXC5	YWHAQ	MLF2
TJP2	STXBP2	HAUS2
RUNX1	RAD17	OASL
STAT5A	PDXK	MIOS
BCR	ATP8B1	AVPI1
KLHDC2	RHOB	FAM108C1
MS4A6A	COPA	B4GALT3
SEC11A	COQ7	PRPF4
JAG1	GRINA	SEC23B
RHOC	VPS4A	MRPS27
FAM127A	ZSCAN18	STK32A
SH3KBP1	GNAZ	TINF2
WT1	PSMB6	PSMD7
TSPAN32	RPL21	CABYR
LRRC33	TSEN54	TRIM34
ATP1B1	CLTA	MAPKAPK5
CRYL1	RBM34	FAM101A
ARHGAP4	ORMDL3	OSGIN1
TNPO3	CCDC113	UBE2Z
MAP2K1	CD3E	SLC2A6
WBP5	ACOT4	AHNAK2
CLIP2	HAPLN3	RFTN1
NCRNA00117	CRB3	CDC42EP1
C7ORF47	C11ORF82	BRCA1
LST1	FOXA1	RILPL2
ANGPT1	ABCB1	CHRAC1
TP53I3	CSDA	GPR56
SYNGR1	TCTN1	KIF18A
PRDX1	LIMA1	NOLC1
PTPN7	SEPHS1	ZBTB5
TSTD1	SDF2	CARD6
SLC8A1	SLC4A1AP	C7
DNTT	KIF1C	HPGDS
C5ORF20	CMTM4	CHP
C12ORF23	ORAI3	GMFG
KIAA0556	NPDC1	SLC16A14
MEGF6	WDR48	VEGFA
PRKCQ	FAM83H	RAB11A
PPA1	PINK1	SNX21
TMEM38B	ACD	DDX21
PROM1	ADH5	SPNS1
USP20	ST14	C1orf135
LAPTM4B	RNF31	PFKFB4
RAB8A	ZC3H10	ARPC1A
MGLL	LIMK2	TRMT6
STAM	ZNF329	GSR
KIF16B	DLAT	GALM
NT5C3	SNAI2	BCAR3
CXORF39	DDHD2	PDAP1
HSH2D	ZNF562	TYROBP
ADCY3	POSTN	STK24
C20ORF27	FANCE	EIF4EBP1
ORAI1	POLR3K	OBFC1
MPEG1	TMED3	AKR1C2
CTSD	HLA-F	LMF1
SORL1	GMDS	SAP30BP
C10ORF58	BECN1	SIKE1
CORO1C	COL11A1	DIAPH3
COL9A2	XRCC5	CCDC69
MAP1A	SMG5	C20orf3
NMT2	TMEM66	C11orf82
TPP1	COPS6	METTL7A
LYPLA1	HPRT1	MED24
SUCLG2	SSR2	IFIT5
HEBP1	C12ORF10	TCF7L2
CHST12	POLM	C5orf32
IQCK	TMEM63B	SLC7A10
ZSCAN18	CLTC	C19orf47
C22ORF9	UCK2	FBXO5
GPS2	PHGDH	MOBKL2C
LCMT1	G6PC3	ABCF1
SLA2	CD4	CCDC25
TMSB10	OPTN	TFF1
SPIN4	C14ORF93	TXLNA
WDFY1	SHMT2	AATF
SPRY1	TMEM11	VPS33A
IRX3	INTS9	PAQR8
MSI2	TTLL5	ATP5A1
C12ORF76	PIGH	C1orf43
MEX3B	TFB2M	TMEM41A
HGF	GNPAT	TRIM16
C12ORF44	PLA2G4F	MMP28
AP2S1	NIP7	TDG
EFEMP2	RAD9A	PON2
SEMA4C	TUSC2	SLC35A2
CYTL1	GKAP1	SFTA1P
CD34	PROSC	CD82
GSTK1	CLP1	DPY19L1
EVI5	PPAPDC1A	UGDH
PKIG	ARHGAP1	PGAP2
ECM1	TOR1A	ADIPOR2
EMID1	XPOT	PCBP2
CCL23	ZNF250	ARL14
IL12RB1	RCOR3	TFG
CHPF2	RNF40	FAM72A
SS18	TMEM161B	YKT6
ATP8A1	PPP1R16A	OGFOD1
CSRP1	LRRC42	SEMA4G
KIAA1147	CLPP	LCP2
RSAD1	SUPT5H	NCAPD2
GALM	SLC7A1	N4BP2L1
RASL10A	EGLN1	CPS1
CAT	SUOX	LRRC16B
IFRD2	EIF4ENIF1	PDCD1LG2
OCIAD2	NUDCD1	P4HA2
AKR1C3	IMPDH2	CD1A
DNAJC30	EMG1	EME1
KCTD18	RNF25	TMED10
SASH3	ACTB	PPRC1
TCEAL4	POP7	IFI35
ZNF217	MRPL54	ENDOD1
FAM8A1	COX4I1	GIMAP4
PDXK	TMEM123	SLC43A3
BEX4	PTK2	CD207
IPO4	RCAN3	PIR
NAGK	STX4	NXT1
UBE2D2	TFDP1	CKS1B
TESC	NASP	FHOD1
RAB34	C7ORF26	CENPI
CHST11	AIG1	PDGFC
TFPI	JMJD4	CENPN
PDCD2	RHEB	BYSL
CLEC11A	HIST1H3A	ADAMTS8
TRIB2	SLAMF9	ARMC1
DERA	ZNF709	FCGBP
RNH1	LCE3A	AKR1C1
FTO	STX17	CBX1
C15ORF39	RBM7	RDH11
LMNA	FAM134B	TMEM66
TP53RK	GDI2	MEPCE
ZCCHC24	ACAT1	KIAA0146
INPP5D	ZFHX2	PPFIA4
CNIH4	CYC1	COPA
PMP22	PFDN5	EIF4H
IL18BP	YBX1	EDC4
SLC27A3	PSMB3	UBE2Q1
HAL	IRF2BP1	CD1C
NPEPPS	RAB11FIP1	CARD14
H2AFJ	PCDHB9	KIAA0090
ATP2A3	CD74	GOLGA7B
HOXA5	TRRAP	YY1AP1
CASP3	ZFP36L1	AKAP5
TMEM53	MRPS27	CSDE1
SRGAP2	ATP6V1F	KIT
JUP	NSDHL	ZNF24
NCOA7	RHPN1	PUF60
H2AFY	GSK3A	TMEM173
SCARF1	ITPK1	GIMAP6
CSNK1A1	NR2C2	DLST
SPINT2	GPR180	C20orf20
RYK	RARRES2	CDC42EP3
TGFB1I1	SLC35B1	ZNF643
HOXA6	TMEM186	ATG4D
MGAT1	ZFP106	APCDD1L
CYBB	RIC8A	UBE2V2
CHCHD7	MAP3K12	MASTL
PDLIM5	INTS8	NKX2-1
FAM107B	KIF2A	FASTKD5
HLA-DOA	PELI2	NUDT5
CDCA7	LCK	CHAF1A
C1ORF71	YEATS2	CAMK1
IGFBP7	WFS1	INTS10
AGTPBP1	CLSTN1	SPATS2L
GPT2	CRYAB	CPSF3
HEXB	RAB5B	IL28RA
ATP13A3	CSNK2A2	ATP5B
STMN1	MRPL40	RIT1
GNA12	PSMD7	C21orf45
ROBO4	ALG9	CPSF4
CCND3	B2M	HSPA9
C9ORF119	IRF3	COL12A1
PGRMC1	COG1	KBTBD8
LPHN1	LPPR2	E2F6
FHL1	ADAT2	IP6K2
TXNDC12	BCL9	TACC3
LPIN1	GCN1L1	HOXD1
ALDH2	STMN3	RBM17
ECHDC2	BTD	WHSC1
HBB	TRIM59	SKA2
MRPL33	RNF10	SLC9A7
SEPT6	ZNF219	C3orf37
GRN	ISG20	GLTPD2
NSUN3	RRP1B	SRP68
ANP32B	ERCC3	BMP6
VAV3	CHCHD4	ATP2C1
TRH	RPL30	GNL1
ERG	ZIM2	ENO3
NAV1	ANKRD39	SMAGP
GOLM1	MYO1C	ZCCHC3
IDS	ROGDI	PLXNC1
HOPX	CSAD	C8orf76
KCTD3	PSMB1	HOTAIR
F11R	FBXL20	SUV39H1
AQP3	ZNF8	KIAA1467
EIF4E2	FBN1	H2AFY
VANGL1	SPINT1	NUP88
BLVRA	TIPIN	GPSM2
CEP78	FAM104A	SEPHS2
SLC40A1	SCAMP3	FBXO42
MAMDC2	SRD5A1	CSE1L
UNC13B	NME6	NETO1
KDM5B	CENPL	CXorf56
PSMB8	HACL1	UNC5CL
BCAT1	MICAL3	TESC
EMR1	WDR91	CYP4F3
KIF2C	SNN	AGFG2
TSEN34	PPP2R1A	TPM4
SPARC	MEF2D	NOL10
ITGB2	CPNE2	BCL2L15
AIF1L	ZNF761	CSNK2A1
PTGDS	ENY2	HOPX
CECR1	FOXC1	NTHL1
TMEM14A	FAM118B	FURIN
TMEM9	SLC2A12	PRR12
NDNL2	ZFHX3	CCND1
CBX2	PIK3AP1	GLT25D1
MAD2L2	GSG2	BCL7B
TMEM167A	SELENBP1	PIGX
DIRC2	ASB1	VDAC2
HOXA4	MLYCD	KPNA2
EFHC2	SHOC2	TMEM159
PRUNE	RPS27A	SHROOM1
CD164	PACS2	CCDC109A
RGS3	MUC1	CACNA1D
GGA2	XPA	ZNF217
USP46	SLC25A11	E2F1
MOSC1	PRR14	SNRPD3
UBR4	LCMT1	TNFRSF1A
UBLCP1	TMSB10	PEX19
HOOK3	PTPN14	AKR1B10
DSTN	SPINT2	RACGAP1
TAF5	HRASLS5	SRXN1
SLC1A4	PPP2R5A	PPP2R2A
PPPDE2	C11ORF75	CAPN5
ENY2	STARD8	EI24
CMTM7	SF3B3	VPS37A
PCSK5	ZNF581	NOL3
NKRF	GLI1	SRRD
RABEPK	GRB7	SLC12A8
GFI1	SERPINH1	PPP1CC
ATP6V0E2	AKR1A1	CHMP7
APP	FIZ1	VPS37C
MRPL15	SNRPD2	USP10
NKX2-3	TEAD3	DERA
NAALADL1	ENO1	SF3B4
ATP1B3	LDHB	RIMKLA
IGSF6	SKAP1	AP1S3
RDH14	MAGEL2	SLC25A33
PBXIP1	RNMTL1	C14orf80
RGS19	TGFA	PLEK
EMP1	CCDC51	TTC39C
DSC2	B3GNT5	UBXN2B
NRIP1	TBCE	GAS7
ASRGL1	RMND5B	TMEM150A
RDH10	PTK7	GPR34
CEBPA	CPSF3	DECR1
MEF2C	CHCHD3	EFR3B
GALNT12	MTBP	TRIM27
STK24	RGS10	NARS
INSR	ZBED4	PLXNB3
CMTM3	CDS2	PKDCC
STOX2	PLOD1	KLC3
SLC31A1	GDI1	SPTB
PIWIL4	ABLIM1	KIAA0284
TRAF5	TRPS1	LTV1
MLLT11	NUP88	MSH2
COPS6	ANXA1	LSM12
NAGA	TYRO3	KIAA0174
CTDSPL	GLOD4	IL1F5
KIAA1549	SEC23B	MARK3
RNF115	RNF43	TMEM11
GAS2L1	HADH	SCO1
B2M	EHD1	HERPUD1
FSCN1	CCDC24	MMGT1
HLA-DRA	ZNF165	PISD
TDP1	KLF11	SPI1
RNF125	UTP11L	AGPS
SAP30	NUBP1	ABCC2
OSBPL9	CYB561	SLC25A15
BCAP29	ZFYVE21	ENSA
SLC22A15	NMT1	ANXA2
DHPS	SOX13	CCNF
GATAD1	CUL5	C19orf33
POLE4	ST3GAL6	MAP1LC3B
SLAIN1	CXCR3	PTK7
STAB1	TAGLN	PGD
MAX	HPS4	KLHL25
SAMD13	UBA52	SECTM1
MPDU1	PIGP	DCBLD2
CECR5	C6ORF47	BHLHE41
TTC8	CYP27B1	TSHR
CALM1	KLHL24	UBXN8
HTATIP2	CD3D	TNIP1
TBC1D9B	MR1	PDXDC1
MATK	MED1	SLC35F2
ATP5E	UGCG	TOPBP1
MMP2	SLC25A16	MYO15A
UBE2B	COG7	COPB2
C10ORF114	ETV6	FXYD4
LIPT1	MMP14	PIGS
MAP4K4	CIRBP	PLAGL2
PHF17	SCPEP1	DCTD
MAST4	PSMD3	BAZ1A
GUSB	MRPL38	DGCR9
ALS2	MAP1S	CCDC43
DHRS1	RPL23	WDYHV1
IFITM1	C1ORF56	DNAH14
CALHM2	GOLGA1	SNRNP40
GPR65	FANCC	HOMER3
BTBD11	LAIR1	NUP43
RTN4	CUTA	FAM83H
KIAA1211	MGC72080	PSEN1
ARHGEF2	TAF5	ZBED2
TRIM56	DKC1	SENP3
GTSF1	KLHDC3	PELP1
HIST1H2BK	C11ORF58	SCAMP3
AKR1B1	MIF	RGS20
SLC12A6	TTYH3	CAMSAP1
GPR35	BCKDK	SLC7A5
SIAE	SLC25A23	TXNDC15
TPM4	DHX38	RANGRF
TNFRSF1B	MLLT1	ADAM15
SPNS2	DLX3	RAB3IP
KCNK6	STK38L	AXL
ZNF318	SMPD2	MTCH1
FGL2	SQLE	COL25A1
GATM	PTPRCAP	PTGFRN
AKAP7	SRPX2	AVEN
MMADHC	MGC4294	AMFR
CTNNA1	TMEM59	TAPBPL
DNASE1L1	PNMA1	C1GALT1
MAN1A1	CCDC82	MTCP1NB
TMTC2	DSC2	ENO2
SLC9A7	PTPLAD1	ZNF703
CALML4	SELPLG	MESDC2
ARG2	IL6ST	RHEB
CTSW	SDSL	WDR53
FBXL6	NDUFB5	PABPC3
TEX9	RAB11FIP5	C1orf64
NET1	NISCH	FAM72D
GIMAP2	NAP1L3	FANCA
ACP6	SPEF1	DCAF11
ACTR1A	VDAC3	SH3RF2
OSBPL6	PTCD2	SQSTM1
NEDD4	FAAH2	WRNIP1
IDE	CD3G	CDC123
CSNK1G3	MRPL24	CCNK
CFD	EPB49	MRPS26
ZNF226	HSCB	GTF2F2
HHEX	COPS7A	GOLGA2
FNIP2	GRHPR	MPZL2
GALNT1	KIFC2	HMGB2
PARP16	TAF9	CDKN2D
HMGB2	FAM96B	TMEM43
TAF7	RGS22	PRPSAP1
POU4F1	TMEM102	DDX19B
ADRM1	TUBB3	NOP2
NDUFA12	CDK5RAP3	CES1
REPIN1	PPP1R14C	SLC39A7
CST7	EIF4EBP1	TMEM92
MPP6	ATP1A1	RHOF
ULK2	MAN2A2	ZWILCH
HPGDS	SPECC1L	MRRF
ZNF521	RPAP2	GJB1
CAMLG	ARSE	CCT8
NAV2	RARRES3	VDAC1
GUCY1A3	DYNC1LI2	RABEP1
C17ORF79	MRPL2	PAIP1
ZEB1	GMPR2	STARD3
ATP10A	CABLES2	STK17A
BCL6	MTERFD1	ABCF3
MAP7	MAF1	AIFM3
ATOX1	MUM1L1	PA2G4
INO80C	MSRB3	SYT7
OSBPL3	NSMCE1	TNNT1
CLEC2B	ANKRD40	SLC25A16
MYO5C	PRSS8	NBN
PCCA	PEG3	LRRC25
C12ORF75	INPP1	TRIM46
ADPRH	PEX11B	LSM14A
FAM65A	C7ORF55	PPAPDC1A
SLC38A1	SLC25A13	MARCH3
CREB3L2	LOXL2	NICN1
ZFHX3	TM9SF2	FBXO4
SLC39A3	TOP1MT	DPP4
COMTD1	LETMD1	GMEB2
TCEAL8	ATP6AP1	RFT1
MICAL1	VAMP2	LY86
NCK1	REPS2	RNF115
CD74	YBX2	CALCB
C17ORF48	ADC	CD9
LRRC70	UCHL1	SLC37A3
HOXB6	DEDD	NCSTN
LIN7A	LILRA1	GRID2IP
ANKRD37	CORIN	PHKG2
MREG	MRAS	MNDA
TMTC4	TTLL4	BTBD9
FAM102B	CHD8	CCDC85C
ARPC5L	TM9SF1	ITGAE
GPR124	LYRM1	ATP10A
CYFIP2	TM7SF2	SETDB1
C18ORF1	MARCH3	SLC2A1
CD200	ERCC6	ANP32B
TMED7	TNFRSF9	CSNK2A1P
ID2	PLEK2	YOD1
PMS2L1	WDR19	STX11
LZTS2	ATF5	HRASLS5
KCNMB1	CUL1	MAK16
PRICKLE1	TMEM30B	SSR1
TNFAIP8	WIPF2	FGD3
NSUN4	C12ORF52	UNC13D
TCEAL3	ARHGAP21	ARHGAP10
TRIM24	CD2	IL27RA
C7ORF46	SIVA1	CHL1
TMX4	YAP1	COPG
SCML2	C20ORF112	MRPL47
GNB5	HN1	HLA-E
UCP2	FBXL6	MRPS30
MANBA	DGCR2	ZNF613
IL15RA	AP1S3	SLC1A4
PRCP	GEMIN4	ADAM17
KDELC1	ORMDL2	MAF1
CTSF	ZNF664	ZNF238
RGS14	CEP76	CRKL
GNAI1	RARS2	PLA2G10
PPIB	ZNF263	ST3GAL5
C4ORF32	FHL3	SH3BGRL
KIAA1274	SEC11C	APOH
ZBTB24	STRAP	ARCN1
CSK	IL2RG	C13orf34
PHYH	POLR3C	CDCP1
TESK1	SLC35B2	XPO5
SLC25A38	WIBG	INTS9
CYB5D1	TMEM51	PHF15
TTC7B	RAB17	KARS
PPT1	NAV1	INHA
NDUFA6	SDF2L1	TCEAL8
SYTL1	S100A14	TIPIN
TMEM123	PCM1	FLAD1
CCDC137	RPL5	RNF4
COMMD7	MTA3	SYT12
LILRB4	TXNL4B	TRIP6
MGMT	SPON1	FBXO10
C17ORF60	SLC7A6	GNA12
BCL2A1	FAM136A	ALKBH1
SOCS2	STYXL1	PPP1R11
GDF11	PRRG2	GPR133
CEP70	AARS	CLDN12
LATS2	MAP2K2	POLR3A
NPDC1	FLVCR1	SGPP1
MFAP4	CCNA2	MVP
PLD4	ZNF259	MRFAP1
STK32B	LIME1	FBXO45
RRAGD	ADCY6	COPS6
ABR	SMCR7L	ACSL5
KCTD5	ZNRF1	LPCAT1
SDSL	PIPSL	ZNF193
GALNT3	RAB11A	SDCBP2
CMTM4	PDGFRB	FBXW11
PGRMC2	FKBPL	SLC41A1
HOXB9	DHRS4	DCTN6
TOMM40L	CDH11	FAM18B
ITGAL	STARD3	ICAM1
RHOG	SAP130	PLD4
ADRB1	TNFSF12	UFC1
TCFL5	C9ORF116	EPDR1
KCNK5	PTDSS1	MFSD4
EVI2B	SDC4	ARID5A
ZFPL1	DHX29	MARCKSL1
ARL6IP1	CASC3	OSBPL2
SEPT11	HIST1H1A	FAM3C
ITPRIPL2	ZDHHC20	RNF216
ARHGAP15	DLG4	ASH2L
ABCC10	GLTSCR2	CDKN2AIP
CPD	LSM14A	ELOF1
MTDH	TLE2	PIGG
SERPINB1	ASNS	AKT1
FAM195A	CTNNA1	ASS1
LRPAP1	NDUFA8	RAD54B
FAM116B	PARP3	MBOAT2
CCDC41	ADAM17	CDC42SE1
H2AFY2	SLC45A4	GAL3ST1
GSTA4	CWF19L2	PI4KB
GYPC	APOD	ZNF410
CYYR1	REEP6	RIOK2
MTHFD2	NOL7	BEX4
ERGIC1	MDH1	BTD
SLCO4A1	NCAPD3	ADAM12
SPNS3	WDR34	OVGP1
CACNA2D4	PDIA6	SET
MMP28	MTFR1	C5orf22
DCTN4	TRIM11	NUFIP1
PITPNC1	C6ORF70	PHF23
ITGA5	THSD4	DAZAP2
TRPS1	VPS45	SPINK2
CRELD1	LRRC8E	WHSC1L1
DENND1A	FXYD3	XRN2
UNC5CL	YIF1B	PEX3
SRBD1	POLR3GL	CDK8
FNDC3B	PSME3	IFNGR2
CSDA	INTS4	KRT16
CD37	CST3	SMU1
HSDL2	SOX10	ANKRD27
HN1	UQCRQ	C12orf27
NUDT13	MRPS26	AKR1C3
MACROD1	TRIM28	GNL2
PDIK1L	NEIL2	NUDCD3
FOXC1	MAP3K11	FTSJ3
P4HB	CD63	ARMC8
LRP5	F2RL1	TSPAN11
ELMO1	TMUB1	TRIM15
OSCAR	CYB5D2	AIFM2
PAM	MED19	KIAA1967
VPS33B	DNTTIP1	SRD5A1
NSMCE2	GPS1	C9orf40
NSBP1	ELL2	SIGLEC1
ZNF418	ENO2	GIMAP1
P2RX5	EHBP1	DDAH1
SRGN	RBM8A	KRT83
DACH1	SLC9A7	YWHAG
NCRNA00188	UTP18	ZBTB7B
AMMECR1L	NDUFS2	TPD52L2
FUCA1	KIRREL	CCM2
MYC	RC3H2	UBFD1
C4ORF18	ZNF18	OSGIN2
RAC1	CASKIN2	PLIN3
APOC2	GOLGA4	C16orf61
BLVRB	PEX1	MEF2C
ZNF711	TMCO4	CA11
POLR1C	PDCL	FUCA2
CD36	NDUFAB1	NGFRAP1
TMSB15B	CREB3L1	PTGDS
DBN1	INE1	ALG2
SLC2A9	LNX2	GABARAPL1
CNFN	CLASP1	WDR3
EIF2A	INTS2	CCT2
GADD45A	TMCC2	PIK3R4
HGSNAT	PIGC	COX4NB
GNPTG	GPATCH3	EPN2
NKG7	PLAU	PDIA3
GGT5	HTRA1	PCMT1
SLC22A16	IFRD2	C18orf21
C5ORF23	SLC25A10	XPO7
TM4SF1	TRIM8	BAG1
FBP1	NIPSNAP3B	PEMT
LY86	RABL3	VPS72
DCTN2	ATP6V0B	DIAPH1
ACAT1	DERL2	HDGF
TBRG1	RORC	RAP1GDS1
CD44	ZC3H3	PTCD1
INPP4A	FBL	LOC100130933
IQCE	LHFPL2	ACOX2
CRY1	FRS3	COL8A2
PDCD4	H2AFX	PDZD7
CD109	DHTKD1	FAS
FGFR1	IK	RRAGC
ITM2B	RB1	WDR37
TTC39C	ZNF672	RDBP
PHF19	PLCB3	ATP6V0A4
NAB1	DNALI1	C16orf88
DDAH1	ZNF496	UBA2
GFOD1	WDR54	USP5
PTEN	SERPINE2	ADRA2A
MAPKAP1	TUBB	SCARB1
TRIB3	PLOD3	SLC29A4
COMMD9	ALDH4A1	IL16
PARVG	CLCN2	C2CD4D
PHACTR3	RPAP1	C4orf19
CHST10	CLSTN2	ARHGDIB
XPA	DHRS13	NCBP2
SH3RF3	PMM1	USP16
ATAD1	PERP	CYB5B
SETMAR	TROAP	PPARGC1A
ZNF555	MCCC1	POP7
UBE2A	NT5DC2	ASB9
BMP2	RANBP10	RCC1
VPS28	STIL	TAF11
IP6K2	CCDC134	PPP2CA
VAV1	H3F3B	RLF
NDUFB2	HINT2	UBA7
TRIM35	SLC39A9	SH2B3
PDGFC	CCKBR	RAB31
ROBO1	CAND1	CD1E
HOXA1	PLEKHG1	STAU2
STOM	ARMC6	YIPF5
C5ORF30	MESDC1	C12orf73
PTPRM	CHODL	FOXP4
CRNDE	ADM	GPR109A
ERP27	OR10J5	MBD2
ZNF792	AP1M2	PSMA5
MRPL16	MYCBP2	HSF2BP
ADAP2	TUBGCP3	ARHGAP27
CERK	TSPYL1	RTCD1
C1ORF150	SLC4A2	ACOX1
GAR1	ZNF347	RABIF
GPR56	MRPS18A	PDPN
DUSP6	ACAD9	ARFIP1
MRPL22	SRGN	BEX2
DENND2D	IRS2	PIK3R6
CD53	TMEM184A	LYPD3
PRICKLE4	PRKAG1	CIRH1A
LRP6	HYLS1	PITPNA
PSMD2	TMEM35	ARRDC4
ISG20	PDHA1	KDELR3
DDX51	TMEM181	SEC11C
PPM1F	PODNL1	CTAGE5
SLC35D2	EEF1A1	FCER1A
FAM134A	ZNF530	C1orf95
TSPAN7	PGM1	TMX4
C6ORF64	ATP6V1G1	IFT57
PLXNB1	MAP2K4	THAP8
C1ORF93	MRPL55	PLEKHM1
PREB	STAT4	SNN
ANO8	KCNK15	GSTCD
VANGL2	SMARCD3	KCNC3
DLC1	EPN3	ATP6V1B1
ITGAE	STX12	PLA2G16
EPS8	ZNF251	PDIA3P
HLA-DPA1	FBXO42	MAPK14
GRB10	UNC5B	C17orf76
S100A9	REPS1	CYP2B7P1
ZNF3	TBC1D12	AOC2
ATP8B2	PSMA5	HDAC3
ALCAM	KARS	ALDH6A1
CYB5R1	EIF3D	CBFB
BCL11A	HEATR1	TMED2
SBF2	POLR3D	CCDC21
MAN2B2	ABCF1	ERLIN1
FAM136A	NUDT16	C9orf7
EPB41L2	SYTL3	RAP1A
DAG1	MTA2	ANKS4B
CYTH4	CBX6	PSMC3IP
TSPAN4	HSD17B6	CCRL2
MYOF	MRPL53	LMNB1
WIPI1	TPD52	DAP
SDPR	GNB2L1	P2RY12
GRK6	TMEM145	MAP6D1
GLIPR1	CIB1	MYOM2
RASSF1	DKK3	ABL1
TERF1	MYBL2	STAM
ELL2	KIAA0146	ANXA2P2
UBASH3B	SRCAP	CLEC4A
SMYD3	NAGA	PCSK2
HAUS4	GLCCI1	KLHL21
ATP6V0B	MRPL51	UBE2I
USP40	LCMT2	NDUFB9
ZNF185	CLDN7	HNRNPAB
SLC15A2	RPL11	GNAS
ASB8	ICMT	FAM129B
MTX2	SOS1	MEST
HSPA1A	CCNO	PALB2
CDCA7L	PGRMC2	DSC2
LGALS2	ITCH	METTL2B
TRIP6	HEATR6	DENND4A
ANXA2	UBB	SMURF1
SEC11C	NXN	DDA1
STXBP5	AP2A2	FASN
BST2	CDH3	FAM83D
BTBD6	TJP2	CCNJL
WDFY3	CCDC66	EXOSC3
MEST	APEH	TCP1
FLT3	CDC20	C1orf116
LTB4R	NDN	MTHFD2
DNMT1	PLCD1	MAPK6
UNC84A	DAZAP2	FADS3
C20ORF199	LSMD1	EPHB4
MGST3	RPL4	RAB35
DYM	PLOD2	ZNF263
CAMKK2	DNMBP	SFRS9
BATF	COPS3	MEX3A
PBX3	MTHFR	TRIM6
ARRDC2	RBM17	PPP2CB
BTBD10	ETFDH	KHK
LILRA2	SMO	C8orf58
KPNA4	CCDC47	UBE2S
FAM127B	KLF8	CYP2C18
HOMER2	PSMD8	BCAS1
FAM171A1	KIAA1407	SHROOM4
FAM134B	GADD45GIP1	TM4SF4
TREM1	ITFG3	PDE3B
CA4	FZD3	MLYCD
ATP2C1	RPS7	MARS
IGFBP6	ATAD2	PCNA
PRPF4	PWP1	PCP4L1
SUSD3	FAM96A	TBRG4
LTC4S	CINP	PEA15
AMD1	UFC1	SUPV3L1
MED28	VAMP8	C12orf65
PRDX4	MRPL12	NDRG1
AK2	TEX264	CCND2
C9ORF9	SPTLC2	SLC7A7
MBD4	RMND5A	LPAR1
LIMD1	TSC22D1	ZBTB9
UBE2R2	HMGN2	DIRAS1
DHRS3	LSM6	PPP3CC
RPS6KA2	SERPINI1	ELL3
CASP2	FAM120AOS	MPDU1
KCNE1L	IFIT2	PDZK1IP1
BCL7A	CD5	TSR1
SH3BP4	DDAH2	CUL4A
RAG1AP1	PITX1	PLS3
HTRA4	CS	EIF2AK1
ZNF222	GPD1L	HOMER1
CRBN	UTP6	TRIM14
HOXB7	DCN	CCDC117
NOTCH4	B4GALT3	BRIX1
ZNF20	HOXC11	POLDIP2
NDUFB5	CEACAM20	CHCHD7
LSP1	SETD8	ITGA6
RCN2	ANP32B	FXYD3
CANT1	CRY2	RGS18
FZD2	UCHL5	MCM8
ABCG1	CHRD	RFC4
TRMT5	ZNF516	ZEB2
ZNF107	HAX1	NKX3-2
GAB2	SDCCAG8	CNTLN
L3MBTL3	AGBL2	EIF4G1
RIN2	ITPA	EIF3I
TAGLN2	IMPA2	NRBF2
RNPEP	MID1IP1	MUC21
C1ORF109	SLC39A13	KIF3C
ASNS	BUD31	HNF1A
WDR13	PRKRIR	MTFR1
WDR35	SPR	DBNL
ZNF586	GPT2	MIF4GD
AFF2	THTPA	TMC7
RTN1	INHBA	RNF141
NFKBIB	PLA2G4A	TM9SF3
GTF3C4	CNOT7	SLC7A2
SLC17A9	CYB5R3	ETF1
LHFPL2	VPS29	FAM118B
CTSZ	CIRH1A	CNGA3
KCNK17	OPHN1	FMO5
HSPG2	TNIP1	LUZP6
NUP88	IL4R	NADK
PTGS1	ILVBL	SORL1
SERP1	F7	PSMD3
GLCCI1	RUNDC1	FAM83A
C1ORF113	DNMT3B	LRRC1
CHMP7	CYB5A	PITRM1
SERPINA1	ENOPH1	ProSAPiP1
RAB32	EVL	USP14
NPM3	DHRS7B	AQP9
SESTD1	HIC1	STRAP
C12ORF4	NUP43	PAPOLA
C14ORF143	MRPS10	RSRC1
ZNF329	FBXO27	CAPN8
UNC119B	DYNC1I2	CLEC16A
SIPA1L2	UQCRC2	CD302
MN1	HOOK1	TRAF3IP2
KIAA1407	SLC38A2	UBE2L3
ACADM	MNAT1	PARD6A
EGFL7	PRKDC	SDCCAG3
IFNGR2	EDF1	C5orf56
TMEM44	WDR77	SNCG
RING1	MKL2	C1orf56
C12ORF73	UCK1	PNRC2
ITGA2B	CEACAM1	TUFT1
BECN1	DNAJC12	ABCF2
C1ORF59	ROR2	DCAF13
PIK3CB	NXT1	ANAPC7
ANXA5	LMCD1	DNAJC14
CYB561	CDCP1	TMPO
RPL10L	FUT1	KIAA1598
LANCL2	CALU	YWHAQ
CLIC4	RASL11B	LIMA1
ACVR1	XPO7	NDRG2
CCDC132	C14ORF79	C19orf57
MED8	OPN3	TNFAIP8
FUT4	ZDHHC5	C7orf70
ABCA2	AIFM1	RIOK1
RASGRP3	ACAA2	YTHDF2
SEL1L	SLC25A38	DNAJC17
MPP7	CIAPIN1	NUAK2
SLC27A2	KHSRP	LOC728643
CRISP2	CHERP	DNA2
SDAD1	C16ORF80	C13orf23
RGS10	SLC25A18	C1orf170
SOCS5	TARBP1	CYP4F12
FLNB	SALL4	ZNF384
MIIP	COX10	RGS3
HOXA7	ERBB3	DLX4
NECAB3	GATAD2A	SLC47A1
CDKN1A	RPS6KB1	RARG
SLC39A11	CCNT1	CKAP2
LAT	PSMD4	SNX8
RRAS	SMARCE1	LRRC31
TOR3A	NOSIP	INTS7
KLHL6	AKT1S1	NUDT15
CTSS	ABHD4	CORO2A
SLC25A33	MRPS15	DCAF12
WWOX	TSPO	CRTAP
NRBF2	PSME2	TCEB1
YIPF3	LY86	RCCD1
HEATR6	ZNF653	SPATA5L1
RAB11FIP5	AFF3	PLEKHH1
ETV6	STAR	NEU1
PLA2G16	CRTC2	ACP1
FAM82A1	DOK1	ABHD1
FNBP1	RASSF1	KCP
FLOT1	CCND2	MANSC1
ACP2	PPP1R3F	SFTA3
MPL	CCDC97	NAPSB
USP11	BCAP31	RNF216L
PROCR	MDC1	KCTD21
SSBP2	ALPK2	CFL2
GMDS	TSC22D3	SC65
ACTR8	LRRC15	RBM42
ZBTB4	GAK	CISH
ZADH2	PHB2	CLPTM1L
CD302	PSMB4	RAB32
CCDC28A	CD44	COPS7A
RBPMS	SLC29A4	ISY1
CXCL2	CSNK2B	C22orf13
SFRS3	ECSIT	SC5DL
GPR97	ATP6V0A1	POLL
MTMR14	EXOSC4	TMEM120A
ZNF785	HECA	ALDH3A2
ZC3H12C	CHRNA6	NUDT14
ACY3	ZNF417	DNMT3A
P2RX1	GTPBP8	IL15RA
TBXA2R	PNPLA4	VIPR1
UBB	SLC2A4RG	MTPAP
CCNG1	RNF14	TNFRSF10A
C21ORF66	WWTR1	ADAL
MFSD11	PSMC5	CD63
C20ORF3	PCCA	C1orf109
ST3GAL6	POP1	AHR
C1ORF54	KCTD9	SLC30A5
C10ORF104	MFAP1	MPHOSPH10
SYT17	ANKRD42	TRA2B
C11ORF75	LENG1	HLA-DQB2
CYTSA	PSMA6	PLEKHG2
TM7SF3	ZNF683	KDELR2
DYNLT1	MTHFD2	PLEKHN1
STAT5B	CRIP1	LMTK2
HLA-DPB1	PRSS22	TTLL12
RBKS	CDADC1	SFXN3
ANKRD13C	AASDHPPT	PCTP
ZNRF1	KIAA1522	TRIM16L
TXN	DHDDS	AVL9
RUNX1T1	PAF1	C6orf167
ZNF823	ELAVL1	NGDN
UBQLN2	B3GNTL1	FBXO38
WDR8	APLN	STXBP1
ATG3	MARCKS	BSPRY
TIMP3	AGPAT2	STX4
CCNF	WRN	CYLD
RBL1	SLC24A3	ISG20L2
CLU	TMEM130	NDUFS2
ATPBD4	COMMD9	VPS45
GNG7	ALG2	ZNF3
EAF2	VEGFA	SFTA2
DNAJC10	CDC123	FIGNL1
LTBP3	DERL1	SLC9A1
PEF1	MRPL13	RAF1
ORC4L	RAB25	PSMA7
AK5	MMACHC	STEAP3
AMICA1	ZMAT1	PAXIP1
HOXA9	MRPS7	SPINK1
EGLN1	PEX11G	LOC651250
TMC6	CRABP2	PSMC4
TAF4B	PRDX6	SMAP1
RB1	LGI4	IPO5
C11ORF82	CTTN	SIAH2
SERPINF1	TMEM99	SNTB1
LOXL4	HDAC4	RAB5B
LMO4	RABL5	ABP1
RAB12	SLC2A8	SPAG4
SMC4	CAP2	HDAC2
RNF130	SH2B1	POPDC3
CCRL2	MASTL	STX3
SEC16B	WDR67	SLC24A1
GPR172A	OSCAR	TFE3
HEATR7A	OXCT1	EHMT2
FAM176B	GLRX	HPRT1
PHF10	DLD	IMMP2L
ADCY7	NMNAT3	BRP44
TMEM64	GNL2	TLR2
C16ORF5	EBP	ALDH2
MID1IP1	DVL3	EFTUD2
P2RX4	PIP4K2C	CCDC47
GNA15	FAM98C	SARS
PXK	RBM38	RTKN
EML4	FAM134C	UMODL1
ZNF300	AP4M1	TBC1D20
TP53INP1	MBD6	CHSY3
DHCR7	ATXN2	DDX47
TPPP3	DIAPH1	KCNE4
VCL	GLI2	TBC1D2B
SUMF1	ATP5G3	AP2M1
IGHD	OXR1	AGXT2L1
IVNS1ABP	RPP38	ZADH2
SOX7	COL5A3	CA12
NUDT15	BRD8	C9orf78
ENOX2	ATF6	FUBP3
LETMD1	TACC3	SENP5
UGGT2	FAM127A	GRWD1
NAT6	PDXP	KCTD2
S1PR3	CCDC90A	TICAM1
PTGES	COPS4	DEDD
LRFN4	PITPNB	CCT5
TBC1D1	ERGIC3	MEAF6
HLA-E	PANX2	SLC19A1
BACE2	ZBTB20	RAP1GAP
FAF2	PSMD12	UCK2
ZNF768	YRDC	NSMCE2
LASS4	PDCD5	TMEM50A
KBTBD11	THYN1	MRPL15
PGPEP1	CRIP2	NAPSA
SNX10	MRPL15	UBQLN4
NIPA1	EIF3B	STX12
ZNF18	FGFRL1	MRPS35
SLCO3A1	AP1M1	EIF2B1
SLC18A2	UBTD1	PRPSAP2
S100Z	GOLPH3L	SLC25A43
TGIF2	FOXN1	C7orf68
C10ORF47	EAPP	RFC2
MLF2	HMGB2	CCL19
ZFP1	PSENEN	FECH
TNFRSF4	PRKAA1	BCAT2
SDF2L1	NXT2	EIF1B
PPCDC	RCAN1	RNF26
OBFC2A	UBE2B	C6orf176
ZNF57	PRPSAP1	RAC1
PUSL1	KRT7	PTK2
SFRS2B	WEE1	TFRC
FGD6	FAM57A	LSM5
COBLL1	FKBP1B	EMD
CRTAP	RHOBTB3	IKZF4
RNASEH2C	PXDN	MESP2
CXCL3	EID1	TTC39B
BBS1	CTGF	BAT3
KIAA0649	EZH1	KIAA1609
WASF1	SMC1A	CLDN7
TBC1D4	LIN9	YY1
CTSA	MRPS23	TOMM40
CLCN5	TSLP	GTF2E2
TSC2	GGA2	ATP6V0D1
LRRC28	TINF2	GPR35
RAB4A	KIAA1161	SMARCB1
KIF17	PNMA3	TRIB3
TALDO1	SLC24A5	PUS7
CHD3	PRMT1	BCL9L
PHB	SLC25A44	TLR3
TTLL4	NGDN	TMED4
ETV5	SLC45A3	C1RL
PANX2	RPL28	LRRC59
PDCD5	LRRTM2	DDX24
SEC23A	DIS3	IDS
PFDN4	CASP9	PTP4A3
PTPRE	GORASP1	GPSM1
PTPLAD2	RABAC1	POFUT1
LSM4	SF3B5	TTC1
UQCRB	NUP205	ARPC5L
TWSG1	TOR2A	SEPT3
AIP	TMEM177	AGPAT9
DTWD1	MCM2	DAXX
EIF4A3	GTF3C3	FAM114A2
ANKRD6	NTN4	SLC9A3R2
RUNX3	HMGN1	CS
MYEF2	RPS25	GTPBP4
LYRM5	TRAPPC2L	RNF214
NFE2L1	CUL3	LOC100190940
GDPD5	SUMF1	RAD21
C21ORF45	CEBPE	AKIRIN2
PLXNC1	COQ3	ARHGEF6
NKIRAS2	METTL6	RCC2
NDRG1	FAM108C1	STX6
NAT14	ZNF511	C10orf76
TRPM2	MNT	TBC1D7
ZMYND11	ZNF592	CA3
SERPINE2	GFOD2	CST6
GRHPR	MRPS36	POLR3B
KIAA0748	PRCC	METTL2A
CCR2	KIAA0232	LOC145837
CTNND1	MCTP2	KBTBD4
GIMAP4	UQCRFS1	FAM192A
ADCY9	TMEM48	SLC39A14
C6ORF145	PI4KB	SLC25A13
AOF1	LIG1	CALM3
C1ORF53	TMED5	ZBTB4
ITM2C	GBP2	TTPAL
RNF114	ZNHIT2	PTPRH
NUDT16L1	KIF13B	C1orf97
CD4	BCL2L2	KCNG3
GPR108	SCN4B	FXR1
KIAA1919	AZI2	VEZF1
PANK2	GEMIN5	CMAS
NDUFS4	DYNLRB1	KIAA1324
COMT	LEF1	XBP1
ISOC1	PSMB7	ICA1
RPUSD3	LIX1L	ARRDC3
TSPAN14	PTPN1	GARS
CPNE3	ADRM1	MFAP1
FYB	UAP1	POLA1
POLR1D	C21ORF33	CENPL
CDC23	LRRC45	P4HA1
POLR2E	KIAA2013	RAB5C
EHD2	MAFG	ZGLP1
STX10	PSD4	NAB2
GRAMD4	RRAGC	NECAB2
C14ORF93	IGSF3	ERGIC1
JAZF1	PVRL4	AHDC1
CDK5RAP3	DUSP12	NKAP
GLA	CHST2	WFDC10B
RBM4	CD2BP2	MAP2K5
SEC61G	TMEM81	SNX27
CD320	GRHL2	LTBR
QPRT	MORC4	MGP
AKT2	MRPL37	MARCH9
FKBP15	RIN1	FANCE
CLINT1	TUBG1	CBX2
YKT6	SPATA2	RER1
SDK1	DHX34	RELL1
C9ORF21	DIS3L	TMEM19
MS4A7	TLR9	ITGA3
LGALS3BP	F11R	TPD52
C11ORF59	S100B	TMEM194A
MKI67IP	DHX15	ZCCHC7
DCHS1	CACNA2D4	RRS1
CLDN12	TSPAN3	CRB3
LBH	ICT1	LAMC2
LOXL1	WDR6	STARD3NL
PLCG1	NARFL	ARF3
DDT	RHOBTB2	RPL7L1
PAIP2	NCAPG2	GJB3
TSPYL5	TALDO1	DDX60L
CARD16	SLC39A6	NFE2L1
PKN3	ABCA3	EID2
CELSR2	NDUFS4	DHDH
RGS18	C1ORF172	MCTP2
KLF11	CHAF1A	EFEMP1
CAMK2G	PAFAH1B2	BEAN
SWAP70	CHEK2	PABPC1
GABRE	C17ORF85	MUC1
SMARCD3	H2AFY2	YWHAE
TMEM159	USP10	HOXC11
AKAP12	MRPL9	AIM1
NDUFC2	EIF3I	ANXA4
GCHFR	CA11	ADAMTS14
REXO2	PRDX4	RYR1
SLC25A4	OSBPL5	AGXT2L2
CHST15	HDAC1	MLLT11
ATN1	TARSL2	BAHD1
PLA2G15	GJB2	TTC9
MCM5	ROBO4	PBLD
NCOA3	HEBP2	LRP8
SKAP2	AKAP8	RANBP1
C17ORF63	RNF111	MICALL2
SLC25A19	ARF1	CHD1L
SIDT1	CAMLG	CANX
PRKD3	PADI2	LETM2
FAM13B	SPTY2D1	HYAL3
NR1D1	GRAMD2	ISCA2
CACHD1	ZNF576	FAM72B
ZNF804A	HMGCL	CD300A
SIDT2	MPDZ	SERPINB1
CNIH	COPZ1	GTF3A
TMEM220	APIP	C15orf44
GATA2	MRPS25	DKK4
RFX5	TOLLIP	CDC42BPB
SPHAR	ZNF256	POLE3
HDAC10	RPS19	C1orf69
IKZF4	SEC11A	ANK2
ARHGAP10	ARHGEF6	RPP40
C13ORF15	SLC9A3R1	UCHL5
IFI16	FDX1L	EARS2
DBP	CMAS	GYPE
GLUD2	POLR2A	LSM1
C4ORF14	FBXL16	ICMT
PSRC1	ZBTB4	AKT2
ISYNA1	RNF26	CCND3
EXOSC9	ADAMTSL2	HLA-DRA
CLEC4A	DEFB1	DAGLB
KCTD6	CYP4B1	POLR3C
RPL39L	BLOC1S1	SUMO3
APOL3	CCDC124	APEX1
MYB	DOLK	PML
TMEM22	PARN	OCIAD2
MPV17L2	CEBPG	DUSP22
ADCK2	MYT1	MMP14
C7ORF58	ELMO3	C20orf11
SNF8	TNFRSF14	RASGRP2
TPK1	VKORC1L1	KRT80
GLG1	WBP2	MFN2
TGM5	SHPRH	GOLPH3
SELPLG	TMEM87B	GPC4
DDIT4L	CAMK2N1	GGA3
DOCK1	MC1R	KIDINS220
TM2D3	RAF1	STX5
KIT	CDCA3	GABARAP
C5ORF15	TRUB2	ARIH1
TOP1MT	SH3RF2	SLC45A3
PLSCR3	SP1	TRAF7
PLA2G7	AQP8	FBXO18
DYX1C1	CD2AP	PRMT5
BAALC	ZNHIT1	STAB1
TXLNA	CPSF1	HEBP1
NF1	SLC10A3	TNFRSF8
METTL7A	LRBA	TTC8
C10ORF119	SMC5	CCDC90A
NPR3	CXCL13	PPP2R1A
FAM117A	TNFSF10	C1orf144
RORA	MAB21L1	RNGTT
SAP18	C7ORF10	XPO4
APOOL	TREM2	DNAJC1
NUDT16	SHROOM3	LCMT2
TIFA	HS3ST1	POLR3G
ACTR1B	C14ORF80	FAM45B
PAWR	RNF19B	FAM176A
PDIA6	PREPL	CDK4
C12ORF5	TUBA1B	ASB2
C1ORF38	IQCK	LIN9
LCT	SH3GLB1	SLC9A6
CD48	RSPH3	DOLK
KIAA0040	CRAT	SLC9A2
CNOT8	SEC22A	MLKL
CBX6	SLC25A1	HARS
FAH	KATNA1	ARF1
TRIM46	GAMT	GMPR2
DACT1	KCNN4	METAP2
ADAMDEC1	UBE2S	ODC1
EXOC4	PLD4	CPNE2
PDZD8	ACOT6	HLA-DOA
FAM109B	THAP1	SASH3
ASPSCR1	TRIT1	ENTPD4
SCN9A	RFWD2	MED20
CCDC112	MYL5	KIAA1191
STARD9	CLEC5A	TREM2
CKLF	YIPF2	AKR1B15
PLCB4	MXRA5	THBS2
FEZ1	CTSL2	MPEG1
RAB11A	PCMT1	ADK
PRKAR2B	WISP1	AMPD2
GIMAP1	CDC23	SPHK1
GPR125	SGIP1	GNB2L1
LRMP	DYNC1H1	EIF5
KIAA0182	HINT1	TCF25
RABAC1	EXT2	ZNF185
MLX	TNNI2	WDR36
RTKN	WDR61	NIP7
C20ORF194	LEO1	VTA1
CDKN2D	ALKBH2	SELPLG
TANC1	BTBD6	RIMS3
TMEM43	UBE2Q1	RRBP1
NPM2	TRAF3IP3	TFB2M
DNAJB12	RIOK2	GNB2
C3ORF39	PTPRF	PGC
KLF6	TES	DHX32
MSRB2	NEK4	ANXA10
ZNHIT3	C11ORF35	TMEM170B
TIAL1	TMED7	SYPL1
ATP7B	C11ORF57	SLC35B3
DHTKD1	ALG11	IRS2
CPVL	NOB1	CCDC94
MXD3	C1ORF35	UTP11L
SC5DL	FUCA1	PSEN2
TMEM87A	PREP	APH1A
IMPAD1	NUDT22	DTYMK
NARFL	MORC2	MTMR11
PKIA	VTCN1	INCENP
CCDC101	KIAA1324	SFXN1
CEACAM21	CDK4	PROSC
KIAA1715	PRRT3	CLEC5A
NDUFAF4	ALG8	NFKBIL2
CLEC4G	ASCC2	B4GALT4
ZNF684	FNTA	KYNU
KIAA1737	COL13A1	C7orf23
CXORF26	DDX27	ITPKA
PCGF1	EXTL3	RRP1B
TBC1D12	ANGEL2	C17orf28
BEX2	PPOX	SCN1B
NOD2	CXCR6	ANXA11
POLDIP2	TEX2	PARN
GLT25D1	E2F5	TMEM185B
IKBKE	LYSMD1	ATP2B1
GNB2	ALDH1A3	SRPR
EZR	RPS5	C12orf32
HTR1F	SEC22C	EEF2
EIF2S1	FCGRT	SMC3
BZRAP1	C10ORF32	CLP1
OPN3	GGA3	GPT2
SH3BP2	SRBD1	CD47
HCCS	ARL6IP5	PRG4
CNO	EPB41L1	PPP1R14C
NPHP4	SORT1	MON1B
DAPK1	HSPA5	TLE4
DEAF1	P4HA2	RELA
COX6C	TFF3	F2
HINT1	NEDD8	H2AFV
SRF	HARS	RPS6KA2
GPBP1L1	TSEN34	KIAA0141
STS	TOR1AIP1	NAGA
MAPK13	ABHD14A	PLOD2
ZNF503	SAE1	ACAA2
ZNF467	CATSPER3	ARAF
PATZ1	DNAJA3	GALNT10
COMMD8	ZNF155	RPN2
SMPD2	DHX16	SLC44A3
NTNG2	SSBP1	C12orf24
GLRX2	USP47	CCDC149
SETD7	CD9	PGM3
ATP5S	MRPL48	TBL2
TCTN1	POGK	ZNF271
PWP2	EML4	SURF4
KLF9	PDHB	ZNF207
GBP4	RAI1	EPHX2
RAB9A	RPS3	GPR160
MRPL14	TRAPPC5	SCNN1G
PRR14	PSMB2	GNAI3
VCAN	ALCAM	PGCP
ARHGEF17	ZNF283	MTBP
NEK3	BAG5	HSPA4
S100B	RAB34	ISG20
CHKA	PDSS1	FMO4
FBXL5	PIGQ	PDLIM2
AAGAB	HSPB1	ANKS1A
DYNLT3	HSPA8	C20orf197
PWWP2B	MTMR2	MOAP1
FADS3	SALL2	TSSC4
CASP6	ZNF484	ISOC1
C12ORF57	B4GALNT4	EXOC6
H2AFZ	BTG2	TRAF2
DLEC1	RFX5	MSRA
HDAC4	CAD	CDH17
CAMK1D	PHLDA1	MYO10
FBLN5	MRPL17	AKR1C4
PRKCZ	TRIM36	IFNAR2
SACS	FKBP3	NAA25
ARAP2	DECR1	PEX5
LPAR6	ST3GAL4	EML4
STX5	NGFRAP1	COX10
MXD1	PHKG2	SLC38A7
SGK1	KIAA1609	EFNA4
C12ORF30	DRG1	NEIL2
C7ORF40	RPIA	TMEM52
RNMTL1	BSN	UBE3C
FUT7	CLPB	ABCC1
ZDHHC3	SLC25A45	U2AF1
PLCB1	DDB2	WDR70
ENG	C1ORF74	JAG2
LAMA5	CD58	ZNF212
SH3TC1	COX7B	DLAT
ZNF219	AURKAIP1	ACBD6
PDE3B	ADAR	CHMP4B
CHD7	TMEM61	PEX14
IL1RAP	GLIS1	SEL1L
HMHA1	IDH1	AZGP1
SDF4	ADCY9	RAC3
NPC1	KPNA4	TK2
ZNF35	MPZL3	AARS
ZBTB47	ARV1	FAM149A
UBE4B	ACTA2	INHBA
QSOX1	CHAF1B	UBE2V1
SERPING1	AIP	DLD
ATPAF2	PHEX	CLDN4
CRIM1	EPS8	C7orf30
CD180	P4HB	CCDC68
FAM119A	RRBP1	KLHL12
UPF2	ATP1A3	PLAU
CYB5A	TMEM41A	SNRPB
PLP2	PDIA4	SCEL
CYB5R2	TTC16	MGST2
IMP4	FGFR1	COL11A1
CD52	C9ORF24	C12orf49
PDIA4	DDOST	PLCD3
RAB33A	IL7R	ADSSL1
C20ORF19	ZNF12	ANKRD5
DOCK10	HSBP1	HMGA1
PTK2	ZNF212	HAX1
KLRG1	LRRC46	ATF4
BIVM	ARID4B	LAMA3
MNT	CD48	TMEM104
MFNG	CDC25B	LRRC8C
PIK3R6	FAM20B	FAM45A
OBSL1	GLRX3	HPGD
ANXA7	ARMC5	CEACAM1
PPFIBP1	CEBPB	LASP1
OSBPL5	ARPC5L	PTPRE
	SNCG	CSF2
	CAPN7	RPIA
	TSR1	PHYH
	OXCT2	BRP44L
	SLC41A3	SULT1A3
	BIN3	HMGCS1
	CCL20	NET1
	CCDC71	COBRA1
	BRAF	CHMP1B
	CYBRD1	CAPRIN1
	TARS2	SLC35E1
	COMMD1	CARKD
	PUF60	C12orf66
	RSRC1	APOBEC1
	VGLL1	TSPAN4
	DRAP1	RAB38
	ITGA11	HDDC2
	CARD9	RTN4RL1
	DOK4	NUP62
	FTSJ3	CASP9
	NUP210	CTNNBIP1
	CLOCK	C18orf1
	FBXL7	RAB11FIP1
	TERF2IP	DARS2
	METRN	TMEM41B
	MED6	CNN3
	HOXB7	B3GNT7
	IGF1R	SORCS2
	TMEM42	PCDH1
	RELB	CCDC64
	DET1	ECD
	CDC42BPB	PIAS2
	PSTPIP2	RHOV
	MRFAP1	ALG9
	IAH1	C3orf23
	SLC25A5	LIPH
	MED27	MTIF3
	TRAF2	SLC17A9
	SLC25A43	PSMF1
	NUDC	SNX3
	ANKRD13B	EPHX1
	PGM3	HHLA3
	MATN2	HTRA3
	PEX11A	LGALS4
	TARDBP	TIMM50
	AQP11	EDC3
	RIMS4	CENPW
	RRS1	SNHG8
	PSME4	C18orf54
	RGS17	KDM6B
	PAAF1	C6orf136
	INPP4B	CCNE2
	KCNE1	DDN
	TAF1L	ACOT7
	COQ5	ZBTB7A
	NOL9	BHLHA15
	STK39	DDX10
	C22ORF28	UFD1L
	GLYATL2	HEATR5B
	PGPEP1	PPP2R5C
	AGGF1	NFYA
	NOLC1	GCC1
	PPP2R5B	SEC13
	POLR1E	KIAA0652
	AKT1	LOC283314
	NDUFV1	FOXA2
	HSD17B4	TRIP10
	SIGLEC8	PMS2L1
	PSMB5	P2RX4
	MRPL36	POF1B
	EPS8L2	RAPGEF5
	ESM1	VDAC3
	IFT140	SOX12
	GINS3	FBXL17
	KIF3A	LOC100129034
	WDR5	CCDC123
	SAMM50	CENPQ
	LAYN	DAPK3
	ALG5	DPM1
	FBXO16	FAM46C
	GTF3A	SLC44A1
	DMD	SPTLC3
	HHEX	MAPK1
	LTV1	SLC37A1
	EPHB6	MR1
	VPS37B	MAP2K4
	LEMD1	ZIC2
	SEP15	HSH2D
	FUZ	TAF6
	CREB3	PCSK6
	HARS2	TTC19
	NR1H3	GGTLC1
	PBX1	ATP9B
	MSH5	GPD1L
	UCKL1	SMURF2
	RSF1	RASAL1
	MRPL21	ABCB1
	ITGBL1	SLC7A11
	CDC42EP2	ALS2CR4
	EEF1G	HOXB8
	TLE1	C17orf95
	SDHD	HAUS5
	POMGNT1	CDS2
	SLC12A9	CBARA1
	GRP	SEMA4F
	XPO5	NOB1
	DHX8	PDIA5
	CTSF	C9orf156
	FBXO41	UCHL1
	SEC61A1	PEX11B
	GCHFR	NECAP1
	SURF2	SIRT7
	ARL3	ESCO1
	RAB22A	CFB
	LRP10	DLX3
	ZBTB17	HDHD2
	WIPI2	CASP10
	KPNA2	ACOT9
	PDE4B	SCCPDH
	MAEA	FAM162A
	TMEM182	DHRS1
	GMNN	SKP1
	NCAPD2	ST6GALNAC6
	ARRDC1	COMMD5
	MORN1	MDFIC
	TSNAXIP1	SNX18
	XRCC6BP1	TMED9
	SPRYD3	AK2
	EIF4E3	ADC
	PAK6	HTATIP2
	FEM1B	FAM19A5
	DCUN1D3	RAB2B
	RBM11	CEBPG
	MLXIP	CYCS
	DOCK6	TMEM82
	ZNF253	UBR7
	RAPGEF6	RPF1
	GCAT	FAM89A
	HMGB1	C5orf34
	EPHA2	IARS
	HIRIP3	HSPB8
	NFIX	LSG1
	NAB1	FAR2
	DPYD	SLC35A4
	GPR68	TM9SF2
	CREB3L2	IFI6
	APOA1BP	MTMR7
	CRELD2	MEGF9
	FASLG	ZMYND19
	DAPK3	GPR115
	RIMS3	CD164
	SPG11	PITPNC1
	BOK	RHOU
	LIN37	PIK3R3
	SLC35C1	CRYGN
	MFGE8	MYRIP
	NIT1	SERPING1
	CBLC	DHTKD1
	C1ORF131	ADIPOR1
	HYOU1	C8orf30A
	FBXO46	C6orf141
	TMEM115	FAM185A
	SLC19A1	GALNT3
	RPS19BP1	C7orf40
	PLEKHF1	UBR1
	HGD	ZNF673
	GPS2	HAAO
	ATP5J2	TMEM97
	DCTN4	ALG1
	GFER	ZNF672
	SLC6A16	METTL8
	CLN6	RTN4RL2
	TSHZ3	PBXIP1
	CANX	LAMP1
	C17ORF58	ALG5
	MLL4	TMEM106C
	ZKSCAN2	GSK3A
	ZNF766	TAGLN2
	STOML2	PDHX
	PELI1	CLYBL
	HS6ST1	SLC36A4
	DUS1L	KLHL7
	TMEM135	XRCC6
	FEZ2	KCNJ11
	VPS72	ACSM3
	PLEKHB1	GKN2
	SEPHS2	GDI2
	ZNF135	VAPB
	PALM	C20orf30
	HOMER3	WIPI1
	SNAPC2	TPST1
	PLD2	GLB1
	EID2	SNAP47
	HSPA14	FAM190A
	CYFIP2	GLE1
	MED11	IGSF6
	ATP5H	ZBTB17
	MECR	DNTTIP1
	CASC1	KIAA1024
	SRP54	HYAL2
	PIN1	RGL2
	KIF3C	NUP155
	SLC29A1	GPR89A
	ANGPTL2	RANBP6
	CCDC17	C6orf134
	ETHE1	SEL1L3
	ETV7	BRD3
	SLC36A4	PPP6C
	PDP2	SAMD1
	ZSWIM5	WTAP
	NFU1	SLC22A18AS
	KPNA6	PIGO
	XPO6	PIP5KL1
	MYEF2	LAMP2
	EIF4A3	GMDS
	TUBA4A	REEP4
	USP19	C20orf54
	RAB26	NT5E
	FAU	MST1R
	SNAP25	BCL2L12
	VSTM2L	CCL28
	SRPK1	SMCR7L
	PNPLA5	TES
	CD164	ESYT3
	NOD2	BZW2
	RING1	DENR
	TKT	UFSP2
	COG2	LEPROTL1
	ABTB2	UBIAD1
	SRP68	MALL
	CDC16	RBM8A
	KIFC3	AZU1
	TCEB3	RCOR1
	ITGAE	ASPH
	VCAN	GRK6
	PIH1D2	AGR2
	AKR7A2	PDE4DIP
	LASP1	ADCK2
	COX6A1	C18orf45
	FGL2	C21orf63
	LPIN1	THOC5
	WDR59	ARFGEF1
	AMD1	NSFL1C
	SPAG9	RRM1
	C17ORF59	RNMTL1
	REEP5	POLB
	TUBD1	TP53BP2
	CCDC107	RBM18
	VPS39	KCNQ5
	MFSD5	KRT6B
	CARD10	ASRGL1
	C2ORF40	PLA2G15
	DCXR	IFITM2
	C12ORF29	EPHA4
	RARRES1	RNF19A
	GDPD5	CORIN
	ATRIP	HLA-DPA1
	MSH6	TMEM70
	CRISPLD2	TRPM8
	SEZ6L	DHX29
	YES1	RFX1
	PCID2	TPSAB1
	ADAMTSL5	ERMP1
	KDELR2	VAV2
	VPS25	SCGB3A2
	ETFA	PUS10
	CALCOCO2	PREP
	ITGB5	CLU
	PRPF31	TGM5
	WDR55	IMPA2
	RPL32	FAM129A
	MB	RSPRY1
	HDAC6	OSBPL3
	CORO6	CTSE
	LIMCH1	ACTBL2
	GPSM2	PAF1
	PHF20	KBTBD7
	SIX4	RBPMS
	RERE	RBM22
	HTATSF1	PUS1
	SLC25A35	HKDC1
	SETDB1	HAT1
	FAM131A	ATP2A2
	ITM2C	DUSP3
	FBXW9	GPR87
	HPS6	RIN1
	RPLP2	CEPT1
	FUK	PRIM1
	ANKRD46	C10orf2
	KIAA1467	ZNF204P
	DNAJC5	ZNF114
	STX11	CLPB
	MCTS1	GVIN1
	FCHO2	C14orf176
	ANKS1A	C9orf96
	ING4	DUSP6
	SLC35D2	FAM120A
	FBXL15	SLC39A1
	DCUN1D2	URB2
	FAM3A	MARVELD2
	RHOA	C22orf28
	COL1A1	CNTD2
	SLC4A11	GNRHR2
	C7ORF41	VAMP3
	SLC39A11	CAPN9
	TRUB1	C1orf31
	LEPRE1	UBAP1
	PLCH1	FOXA3
	SIRPA	CHCHD4
	DNAJC13	PHB2
	POM121	MSI1
	EEF1D	BRPF3
	ENPP5	CYB5R2
	VPS33A	C16orf5
	TRAIP	ACAT1
	TJAP1	HBS1L
	PTRH2	TBC1D10A
	KLHL12	CLDN23
	FXR2	CCDC75
	RDH10	GDF15
	SYTL1	CRLF1
	C21ORF128	CRYZ
	CDV3	BCL10
	BAGE2	C18orf22
	FBXW5	GGA2
	SPCS1	GPX2
	NEU1	NAAA
	PFKFB4	EAPP
	STX3	ATN1
	ALG6	PRMT1
	ZNF471	N4BP2
	RALGPS1	PBX2
	OVOL2	DYNC1LI2
	PRKX	LOC388789
	RGS11	SLAMF1
	GINS4	MOCOS
	KRT5	CNBP
	SPATA6	CA10
	APOBEC3C	ZNF280C
	GAS2L2	IGFBPL1
	MRPL14	MRPL51
	ZNF710	FXC1
	ZW10	ZNF615
	ZBTB48	RBM26
	ZSWIM1	CDHR5
	SLC6A2	FNDC1
	KCNJ10	ZNF140
	HOXC9	DYRK1A
	PFDN2	STAT3
	GAS8	TMEM63C
	GPR84	FER1L4
	LAMB2	PPM1D
	SLC35D1	GATA6
	RPS21	GEMIN5
	ZBTB45	NAT9
	NUP160	S100B
	RNF167	UBE2D4
	IL32	MUC13
	TOX4	GNB1
	C8G	DUSP13
	TGFBR3	AQP6
	ZC3H7B	LOC389791
	KIAA0040	WASF1
	MTMR9	UTP23
	SENP2	KRCC1
	MRC2	PKD1L2
	HAAO	H3F3B
	SEC16A	ZP3
	MOSPD3	CD80
	EBPL	MCF2L
	EIF4G3	RPL13P5
	PRDM11	LARP4
	LTC4S	PLBD1
	SMARCD2	RCL1
	APEX2	ZDHHC23
	CPT1B	PHKB
	EFHC2	GALE
	FKBP15	CDK5R1
	C18ORF21	SAAL1
	C8ORF44	CD300C
	IPO4	QPCT
	FASN	ORC3L
	PKMYT1	MT1F
	CFDP1	MAP2K1
	RBCK1	DCAF10
	SPNS1	WDR45L
	EPHB1	LAD1
	TBCB	PHGDH
	METTL1	GPC6
	FDPS	USP31
	C19ORF52	HSP90AB1
	CYB561D2	MFSD9
	TXNDC5	S100A10
	SLC30A6	SART3
	NME4	ATP6V1C1
	IFITM1	MAP3K5
	DIP2C	ZNF259
	BRI3	FARSB
	TBC1D19	SULT2B1
	ZBTB24	XPNPEP1
	TMEM14B	ARHGAP15
	RASAL1	KIAA0391
	CPNE3	GBP2
	ZNF286A	ITGB2
	FH	CAPZB
	RPS14	C20orf7
	BCKDHB	TGS1
	COX5B	TMEM130
	FN1	ACAA1
	KRT8	GPKOW
	BCL2L13	E2F3
	INSR	KLF5
	DNAJC18	CSNK2B
	ZNF623	CHST11
	ARPC5	RPRD1A
	GADD45G	METTL1
	BCL7C	PTDSS1
	APOBEC3G	ZNF274
	PALB2	SMEK1
	GIN1	GPRIN1
	BCAR3	ACVR1
	ASCL1	WDR20
	GYS1	CA8
	NCOA7	POU2F3
	MXD3	PITPNM3
	DHDH	PSMD10
	PNPLA2	PPP1R14D
	ELL3	ASL
	TBRG4	RIC8A
	C9ORF3	ADPRHL1
	RTP4	TPI1
	CD59	MTAP
	PDIA2	GALNT5
	UBE4B	AGPHD1
	HSD17B8	NGF
	FHOD1	PANX2
	CNN3	MED29
	PRDX3	C11orf86
	HSPA9	VDR
	PVR	MTA1
	FAM84B	KCNN4
	TESK1	LOC541471
	ATP5F1	SMCR7
	MPI	ALKBH3
	PRKCQ	RINT1
	THY1	H1F0
	APRT	SNRPC
	NDUFS7	LPIN1
	CTDSPL2	WIPI2
	PPP1R13L	ULK1
	PPP1R10	SLC39A6
	HIST1H3J	LOC151534
	JOSD1	NAE1
	POLR3B	SLC15A2
	SPRY2	BTBD6
	CNTNAP1	SAPS2
	POLR2G	FOXK2
	PSMD11	ACVR1B
	CUEDC2	GTPBP10
	CHST3	KIAA0020
	FRY	GYLTL1B
	ARIH2	GNL3
	MIA3	SCP2
	BCL2	C20orf56
	OCA2	ATP2A3
	BCAS4	UBE4A
	PPIC	GORASP2
	MTCH2	C1orf103
	YWHAB	APOL3
	RHOD	SUPT3H
	ZNF565	BNIP3L
	ITGB4	FAM40B
	COASY	MYL5
	IMPAD1	POLR2K
	IQCG	NUP98
	RNF4	PRKCD
	GALNT5	PCF11
	FNDC4	CHCHD3
	DTX4	TBC1D10C
	ADIPOR2	RNF41
	GNB1	PPP1R3B
	HDDC3	REM2
	N6AMT2	LGR4
	RPUSD4	KCNK6
	DDX46	NCKIPSD
	ZBTB5	SH2D4A
	TOE1	LOC100303728
	RAB3A	FGA
	RAB3D	PXN
	PDHX	RNF139
	POPDC2	WBP11
	ZNF524	SH3RF1
	ZNF239	VPS41
	ACTR1A	DBNDD2
	TAF12	RHBG
	ANKRD37	CR1
	CRYL1	CENPE
	SPIB	MRPS31
	TC2N	SLC38A1
	ZBED3	TMEM63A
	FMOD	OS9
	CFL1	JAKMIP3
	TMEM134	OXCT1
	RALBP1	GYPC
	COX6C	NUP205
	HK2	ITGA9
	PIGO	ZDHHC4
	NSF	AFG3L2
	NAGS	CHI3L2
	CBR3	MDM2
	SLC31A1	LOC402377
	NPLOC4	ECH1
	OXA1L	SLBP
	DDX28	AHCYL1
	RNF113A	DNAJC3
	EHD2	DMBX1
	GOLGA5	PNMA2
	ZAK	PION
	FAHD1	RAB8A
	BACE2	SDHC
	SH3GL1	ITGB1
	MANSC1	CEP70
	TEK	ATP6V1E2
	NGFR	HMGB3
	TPST2	KCNQ1
	SLC40A1	XRCC2
	ATP6V1E2	DSN1
	TFAP2A	TIRAP
	CLPX	HMHA1
	POLG	CIDEC
	NOSTRIN	COG4
	HSP90AB1	ZDHHC5
	CSNK1D	PLXNA1
	CNFN	RARRES1
	RAI14	PSMB10
	SART1	PPAPDC2
	JDP2	ST14
	DYRK4	TEKT5
	KEAP1	M6PR
	RAD23B	LAPTM4B
	RNASEH1	SMARCA5
	BIRC6	PLEC
	MARCH9	LOC100131726
	TGDS	TMEM62
	CLMN	BAG2
	DIAPH2	LMBR1
	AHCYL1	MACC1
	OVGP1	KIF13B
	AP3B1	RNF10
	GMFG	PRCC
	CSE1L	CASP1
	EIF1B	AP1G1
	FXYD6	MCHR1
	E4F1	TRIM8
	TULP4	TRAPPC9
	PSMG3	PCGF1
	UBE4A	CDCA7L
	SLC25A22	ABCD4
	OCRL	HNMT
	CHAC2	FBXL14
	GTF2B	SPATA2L
	FBXL14	WNT7B
	NKD2	C8orf38
	ZRSR2	ABCA1
	MAP7	GFAP
	METTL7A	SIP1
	ICAM3	MAN2B2
	BBS1	CD244
	CHST10	MCART1
	VCPIP1	ALG3
	COQ10A	LOC285629
	DEAF1	LIMK1
	DCUN1D5	DNAJC2
	NDUFA9	TTF2
	REV3L	STK31
	TMEM39B	TDO2
	SFT2D1	AKR7A3
	N6AMT1	CASKIN1
	GRPEL1	PDK3
	TMEM140	SPNS3
	OSBPL10	R3HCC1
	ESF1	PLEKHF2
	IGFL2	CD34
	HDGF	KDM1A
	ECT2	COX18
	PDE6G	GOLGA5
	CSDC2	MEGF6
	WNT3	CDKN2A
	CFHR3	SETD8
	KLHL22	TOP1MT
	IARS2	KSR1
	HIST1H3B	DAPP1
	TNPO2	C7orf42
	DGCR14	RHBDF1
	TPD52L2	SLC25A44
	NPC1L1	B3GNT8
	PHF1	HNRNPF
	KRT81	PUS3
	FBXO15	MDH1
	ENPP6	PFDN6
	PLEKHN1	KCTD14
	TDRD7	C17orf91
	HLTF	CATSPER2P1
	ATG2B	STK39
	SLC24A1	ELOVL6
	MAP3K5	C16orf89
	SNX2	C1orf128
	KIRREL3	DBF4
	HSD3B7	FAHD2B
	RALA	KAZALD1
	EGR2	RPS6KC1
	TFE3	RALB
	NACAP1	ADH1B
	VAT1	ARHGAP18
	POLR2I	HGD
	ALMS1	C6orf129
	PSMD2	PTER
	GPRC5C	PMPCA
	MAP2K1	TNFRSF10B
	SPDEF	PLEKHF1
	RASGRF2	MEF2B
	PARP16	HPS5
	GLG1	GRIN2D
	PPA1	ACPL2
	FOXN4	FRRS1
	GFM1	ULK2
	GAPVD1	WDR46
	C1ORF106	ARL8A
	USP11	SNX12
	NDUFS3	EPHA10
	CYB5R1	CRNKL1
	LRPPRC	MTCH2
	TSN	FCF1
	ZNF343	RABGEF1
	ARRB1	FAM10A4
	SNX3	DNAJC10
	FBLN2	RAB15
	PEX5	CD74
	PPARGC1B	PTCD2
	FAM3C	POLR2D
	ZNF584	SMAD1
	PROCA1	NUP35
	CX3CL1	DTNB
	AUTS2	PGM1
	CCT2	OPN3
	NNMT	PCCA
	SLIT2	PIGB
	SAMD12	CTSO
[truncated: 1,837 more rows]
