# Supplementary material for: Identifying Network Perturbation in Cancer
Source: PLoS Comput Biol. 2016 May 4;12(5):e1004888. doi: 10.1371/journal.pcbi.1004888 (PMC4856318; doi:10.1371/journal.pcbi.1004888)
Supplement: S3 Table — Genes that had a p-value from the Cox proportional hazards model (computed using survival R package) smaller than 0.01 were considered significantly associated with survival. These include 1,280 genes (AML), and 1,273 genes (LUAD). The BRC2 data are not publicly available. (CSV) [file pcbi.1004888.s010.csv]

AML	LUAD
A1BG	ABAT
ABCA5	ABCA3
ABCB10	ABCC2
ABCC1	ABCC6P1
ABCD1	ABCC6P2
ABCG1	ABCC6
ABHD2	ABCC8
ABHD6	ABHD11
ABL1	ABHD14A
ACAP1	ABTB1
ACAP2	ACAD8
ACBD4	ACBD4
ACBD5	ACOXL
ACCS	ACSL1
ACER3	ACSM5
ACOT13	ACSS1
ACP6	ACSS3
ACSF2	ACTN1
ACSL5	ACTR1B
ACSS2	ACTR2
ACVR1	ADAM10
ACVR1B	ADAM12
ADAM28	ADAM33
ADAMDEC1	ADAMTS5
ADAMTSL4	ADA
ADAT3	ADCY9
ADCK2	ADC
ADCY2	ADM2
ADCY6	ADM
ADCY7	AFAP1
ADD2	AGAP7
ADD3	AGER
ADHFE1	AGFG1
ADIPOR1	AGPAT2
ADRB1	AGPS
ADRM1	AHNAK2
AGPAT9	AHSA1
AGRN	AK1
AGTPBP1	AKAP12
AGXT2L2	AKAP1
AHCYL1	ALAD
AHR	ALDH2
AHSA2	ALOX15B
AIF1	AMBP
AK2	AMT
AKAP1	ANGPTL4
AKAP9	ANKRD57
AKR1B1	ANLN
ALAS2	ANO9
ALDH1A1	ANUBL1
ALDH2	AP1M2
ALKBH7	AP2M1
AMICA1	AP3S1
AMN1	APBB2
ANAPC4	APCDD1L
ANGPT1	ARAP1
ANGPT2	AREG
ANGPTL4	ARHGAP11A
ANKFY1	ARL17A
ANKH	ARNTL2
ANKRD6	ARRB1
ANKS6	ARRB2
ANO10	ARSI
ANO6	ARVCF
ANXA3	ASAM
ANXA4	ASAP3
AOF1	ASB16
AP1G2	ASCL2
AP1S2	ASPH
AP1S3	ASPM
AP2S1	ASTE1
AP3M1	ATAD3C
API5	ATF7IP2
APOC2	ATG12
APOE	ATG16L2
AQP11	ATP13A4
ARAP1	ATP2B1
ARC	ATP6V0A1
ARF3	ATP6V1G2
ARF4	ATP8A1
ARFGEF1	ATPAF2
ARHGAP22	AVEN
ARHGAP27	B3GALT2
ARHGAP4	B3GNT5
ARHGAP9	B3GNT8
ARHGEF1	B4GALT1
ARHGEF3	BAIAP3
ARL6IP5	BBS1
ARMC5	BCAM
ARNTL2	BCAR3
ARPC5	BCAT2
ARRB1	BDH2
ARRDC4	BEGAIN
ARX	BEND6
ASAP2	BEST4
ASB13	BEX4
ASNS	BEX5
ASRGL1	BIRC3
ATG16L2	BMP1
ATG9A	BNC1
ATP11A	BPIL1
ATP13A2	BSPRY
ATP5D	BTBD9
ATP6V0E2	BTG2
ATP6V1A	BTN2A2
ATP6V1E2	BTNL9
ATP8A1	BZRAP1
ATP8B4	BZW1
AVEN	C10orf111
AZI1	C11orf21
B4GALT2	C11orf41
B4GALT3	C11orf52
BACE1	C11orf92
BAG1	C12orf11
BAG2	C12orf62
BAP1	C12orf72
BBS2	C12orf76
BCAR1	C14orf33
BCAT1	C15orf17
BCKDK	C15orf34
BCL11A	C15orf41
BCL11B	C15orf56
BCL7B	C16orf74
BCL9	C16orf86
BCS1L	C16orf89
BEND4	C16orf93
BEX2	C17orf108
BID	C17orf28
BIN2	C17orf44
BIVM	C17orf65
BMP8B	C17orf76
BPGM	C18orf18
BRD2	C18orf45
BRE	C18orf8
BRF1	C19orf36
BRPF3	C19orf39
BSDC1	C19orf42
BSG	C19orf44
BTBD16	C19orf46
BTBD3	C1QTNF6
BTBD8	C1QTNF9B
BTF3L4	C1orf101
BUD31	C1orf127
C10ORF104	C1orf168
C10ORF140	C1orf172
C10ORF46	C1orf210
C10ORF54	C1orf213
C10ORF58	C1orf228
C11ORF63	C1orf229
C11ORF67	C1orf230
C12ORF10	C20orf108
C12ORF66	C20orf132
C14ORF106	C20orf197
C14ORF2	C20orf96
C15ORF39	C21orf70
C16ORF45	C22orf25
C16ORF62	C22orf32
C16ORF93	C2CD2L
C17ORF101	C2orf24
C17ORF58	C2orf58
C17ORF91	C2orf63
C18ORF8	C2orf81
C19ORF10	C3orf18
C19ORF39	C3orf59
C19ORF43	C3orf62
C1ORF129	C3orf71
C1ORF174	C4BPA
C1ORF59	C4orf31
C1ORF71	C5orf45
C1ORF96	C6orf134
C1RL	C6orf1
C20ORF12	C6orf211
C21ORF59	C6orf217
C21ORF70	C6orf26
C2ORF79	C6orf41
C4ORF18	C6orf47
C4ORF27	C6
C4ORF32	C7orf23
C6ORF182	C7orf41
C6ORF25	C8orf77
C6ORF64	C9orf128
C7ORF44	C9orf156
C7ORF46	C9orf173
C7ORF58	C9orf30
CA13	C9orf45
CA3	C9orf68
CABIN1	C9orf7
CACNB3	CA11
CALCRL	CA5B
CALN1	CABC1
CALR	CACNA1D
CALU	CACNA2D2
CAMK1D	CACNB1
CANX	CACYBP
CAP1	CAMK1D
CARD11	CAMKK1
CARD16	CAMP
CARD8	CAMSAP1L1
CASP1	CAMTA2
CBFB	CAPN12
CBR1	CAPN13
CBX6	CAPN3
CCDC102A	CAPS
CCDC106	CAPZA1
CCDC109A	CARNS1
CCDC24	CASC5
CCDC3	CASP14
CCDC48	CATSPERG
CCDC59	CBFA2T3
CCDC6	CBX7
CCDC88B	CC2D1A
CCL24	CCDC101
CCND1	CCDC146
CCND2	CCDC151
CCND3	CCDC153
CD109	CCDC154
CD164	CCDC157
CD2	CCDC159
CD247	CCDC24
CD28	CCDC40
CD2BP2	CCDC48
CD300A	CCDC56
CD300LF	CCDC64B
CD37	CCDC69
CD3D	CCDC84
CD52	CCDC88B
CD58	CCDC88C
CD63	CCDC99
CD80	CCNA2
CD82	CCNB1
CD8B	CCNB2
CDC34	CCR6
CDC42BPB	CCT3
CDC42EP4	CCT4
CDCP1	CCT6A
CDR2	CCT8
CEACAM1	CD109
CEBPE	CD276
CENPV	CD302
CETP	CD40LG
CHCHD2	CD70
CHCHD7	CDADC1
CHIC1	CDC42BPB
CHRNE	CDC73
CIB1	CDCA2
CKB	CDCA4
CLCN5	CDCP1
CLCN7	CDH26
CLDN5	CDK1
CLEC11A	CDK20
CLEC16A	CDK5RAP3
CLIC2	CDKL2
CLIP2	CDKN3
CLIP4	CDRT4
CLK1	CECR1
CLN5	CENPH
CLSTN3	CENPK
CMTM4	CEP55
CNKSR3	CES8
CNTLN	CGNL1
COL24A1	CHADL
COL25A1	CHAD
COL4A2	CHCHD3
COMMD3	CHDH
COMMD7	CHEK1
COPE	CHIA
COPS3	CHIT1
COX15	CHKA
COX4I2	CHST5
COX7A2L	CIDEC
CPEB4	CIRBP
CPNE3	CISH
CPNE8	CKAP2L
CPT1A	CKMT2
CPT1B	CKS1B
CPVL	CLCA1
CRIP1	CLDN23
CRISPLD1	CLEC17A
CSF3R	CLEC18A
CSHL1	CLEC3B
CSK	CLIC6
CSNK1G3	CLUL1
CSRP1	CMAH
CST7	CMAS
CTH	CMTM7
CTNNBL1	CNGA3
CTPS2	CNIH
CTSD	CNKSR1
CTSE	CNNM1
CUTC	CNTD1
CXCL12	CNTLN
CXCL6	CNTN3
CXCL9	COL22A1
CXORF23	COL4A6
CXORF65	COL5A1
CXXC5	COL5A2
CYB561	COL9A2
CYFIP1	COPS8
CYFIP2	COQ10A
CYP27A1	CORO7
CYP2C8	CPEB3
CYP2E1	CPNE8
CYP2U1	CPT2
CYP4F2	CR2
CYP51A1	CREG2
CYSLTR1	CRHR2
CYTH2	CRTAC1
CYTH3	CRTC1
CYTH4	CRYL1
CYTSA	CTF1
DAB2	CTSH
DAGLB	CTSL1
DAPK1	CUL4B
DCP2	CWC25
DCUN1D2	CXCL17
DDA1	CYB561
DDIT4	CYP17A1
DDOST	CYP20A1
DEAF1	CYP27A1
DENR	CYP2B7P1
DEPDC7	CYP2D6
DEXI	CYP4B1
DGAT1	DAPK2
DHPS	DBP
DHRS3	DCAF11
DIABLO	DCAKD
DIAPH1	DCUN1D1
DIS3L	DDIT4
DLL4	DENND1C
DNAJB1	DEPDC1B
DNAJB11	DEPDC1
DNAJB9	DIAPH3
DNAJC10	DKK1
DNAJC4	DLEC1
DNASE1L1	DLGAP5
DNM3	DMD
DNMT3B	DNAH1
DOCK1	DNAH2
DOCK8	DNAJB4
DOK7	DNAJC28
DOT1L	DNAJC30
DPEP2	DNALI1
DPP4	DNASE2B
DPP7	DNASE2
DPPA4	DNM1P35
DPY19L4	DOK1
DPYD	DSC2
DPYSL2	DSG2
DPYSL3	DSG3
DSC1	DTL
DSCR3	DTNBP1
DTD1	DUSP26
DTX4	DUSP5
DUSP18	DUT
DUSP6	E2F7
DVL3	ECHDC2
DYNLL2	ECT2
DYNLRB1	EGLN1
E2F5	EHBP1
EAF2	EID2B
ECHDC3	EIF2AK3
EDC4	EIF2S1
EFCAB2	EIF3J
EFEMP2	EIF5AL1
EFS	ELF5
EI24	ELMOD3
EID1	ELOVL2
EIF2AK1	EMID1
EIF2AK4	ENO1
EIF3A	ENO3
EIF4G2	ENOX1
ELOVL7	ENPP5
EMR1	ENTPD7
ENG	EPHA2
ENO1	EPHX1
ENOPH1	EPHX3
ENOX2	EPM2AIP1
ENPP2	EPOR
ENPP4	EREG
EPB41L2	ERLIN1
EPB42	ERO1LB
EPS15L1	ERO1L
ERAF	ERRFI1
EREG	ESPN
ERGIC3	ESRP2
ERLEC1	ESYT3
ERMP1	ETF1
ESYT1	ETHE1
ETFDH	EXO1
ETS2	EXPH5
EXOC4	EXT1
EXOC6	EZH1
EZR	F2RL1
F12	FAAH
F2R	FAIM2
F2RL1	FAM116B
FADS1	FAM117A
FAM100B	FAM122A
FAM105B	FAM125B
FAM109B	FAM131C
FAM113A	FAM13B
FAM113B	FAM149A
FAM120A	FAM174B
FAM124B	FAM178B
FAM127A	FAM179A
FAM129A	FAM181A
FAM134A	FAM184A
FAM159A	FAM189A2
FAM164A	FAM21C
FAM176B	FAM40B
FAM19A5	FAM41C
FAM26F	FAM46C
FAM38B	FAM72A
FAM40A	FAM73B
FAM45B	FAM82A1
FAM46C	FAM83A
FAM55C	FAM83B
FAM59A	FBN2
FAM65B	FBP1
FAM81B	FBXO16
FAM82B	FCAMR
FANCF	FCGRT
FAR2	FCHSD1
FBLN1	FCRL1
FBXW9	FCRL6
FCER1A	FCRLB
FCHO2	FGD3
FEM1A	FGF18
FEM1C	FGF5
FERMT3	FHIT
FGD2	FHL2
FGF13	FIBCD1
FGFR1	FITM1
FGR	FJX1
FHL1	FKBP4
FIBP	FLJ10038
FKBP3	FLJ37453
FKBP5	FLJ42875
FKTN	FLJ43663
FLT3	FLNC
FLT4	FOSL1
FMNL2	FOSL2
FNDC3B	FOXM1
FNIP2	FRMD6
FPGT	FRMPD2
FRG1	FRRS1
FRMD4B	FRS3
FUT7	FSCN1
FXR1	FSTL3
FXR2	FST
G6PD	FUCA1
GAB2	FUT1
GABRE	FUT4
GADD45B	FXC1
GALNT1	G3BP1
GALNT12	GADD45G
GALNT6	GALNT11
GAPDH	GALNT2
GAS2	GAPDH
GAS2L3	GAS8
GATA3	GBE1
GATA4	GCDH
GDAP1	GDF15
GDE1	GDPD1
GFPT1	GFPT2
GFRA3	GFRA3
GGTA1	GGA1
GIPC2	GGA2
GJB3	GGT3P
GLCCI1	GGT6
GLI2	GGTLC1
GLIS3	GHDC
GLRX5	GJA1
GLTP	GJB2
GNAI1	GJB3
GNG2	GLB1L2
GOLGA2	GLB1L
GOLGA3	GLI2
GOLM1	GLS2
GOLPH3	GMPS
GPR114	GNA14
GPR124	GNAI3
GPR56	GNB4
GPR97	GNG12
GPT	GNG7
GRAMD1C	GNMT
GRASP	GNPNAT1
GRINA	GOLGA2B
GRK5	GOLGA8A
GRK6	GPC6
GRTP1	GPD1L
GSTP1	GPR108
GUCY1A3	GPR115
GUCY1B3	GPR133
GYPB	GPR153
GYPC	GPR172B
H19	GPR37
H2AFV	GPR44
H2AFY2	GPR75
HADH	GPR87
HAGH	GPR98
HARS	GPRIN1
HBB	GPRIN2
HBM	GPX8
HDAC9	GRAMD2
HDC	GREB1L
HEATR3	GRID2IP
HEATR6	GRIP1
HERC4	GSK3A
HERPUD2	GSTM2
HES6	GUSBL1
HEXDC	GYLTL1B
HGF	HABP2
HIP1	HAGH
HLA-G	HAS2AS
HLF	HAS2
HLX	HCN2
HMBS	HDAC11
HMHA1	HDAC5
HN1	HEMK1
HNMT	HJURP
HOPX	HLA-DMA
HOXA10	HLA-DOB
HOXA2	HLF
HOXA3	HMGA1
HOXA4	HMGN3
HOXA5	HMHA1
HOXA6	HMMR
HOXA7	HPN
HOXA9	HS3ST2
HOXB2	HSD11B1L
HOXB3	HSD17B13
HOXB4	HSD17B14
HOXB5	HSDL1
HOXB6	HSH2D
HOXB7	HSP90AA1
HRASLS5	HSP90AB2P
HSD17B11	HSPA4
HSD17B4	HSPB9
HSDL1	HSPC157
HSDL2	HVCN1
HSH2D	ICA1L
HSP90B1	ICAM3
HSPA5	IDO2
HTATIP2	IFT140
HTR1F	IGF2BP1
HYAL4	IGFALS
HYOU1	IGFBP1
IARS2	IGLON5
ICA1	IKBIP
ICAM3	IKZF4
IDH3A	IL16
IDS	IL17RB
IFI35	IL17REL
IFITM2	INHBA
IFT52	INPP5B
IFT80	INPP5J
IGDCC4	INPP5K
IGF2BP2	IP6K2
IGF2BP3	IQCC
IGF2R	IRX2
IGFBP4	IRX3
IGHV1-69	IRX5
IGHV3-23	ITGA2
IGKC	ITGA5
IGKV4-1	ITGA6
IGLON5	ITGB1
IGSF10	ITGB4
IL12A	IVD
IL1F9	JAG1
IL27RA	JMJD7-PLA2G4B
IL2RA	KCNF1
IL6R	KCNG1
IL7	KCNJ11
ING1	KCNK5
INHBA	KCNQ1
INO80B	KCTD7
INO80C	KDELC1
INPP4B	KIAA0125
INPP5B	KIAA0892
INPP5F	KIAA0895L
INSR	KIAA1257
INTS3	KIAA1324
INTU	KIAA1328
IP6K1	KIAA1407
IQCE	KIAA1529
IRF3	KIAA1543
IRF5	KIF11
IRX1	KIF12
ISCU	KIF14
ITGA2	KIF18A
ITGAL	KIF20B
ITGAM	KIF4A
ITGB2	KIR2DL1
ITGB4	KLB
ITK	KLC4
ITM2A	KLF15
ITPR1	KLF4
JUP	KLHDC7A
KAT2A	KLHDC8B
KBTBD8	KLHDC9
KCNE1L	KLHL26
KCNF1	KLHL32
KCNK12	KLHL4
KCTD1	KLK11
KCTD12	KLK8
KCTD15	KLRB1
KCTD3	KPNA2
KDELC1	KPNA4
KDM5B	KRAS
KIAA0317	KREMEN1
KIAA0564	KRT14
KIAA0652	KRT16
KIAA0831	KRT17
KIAA1305	KRT6A
KIAA1328	KRT6B
KIAA1430	KRT6C
KIAA1539	KSR2
KIAA1598	KYNU
KIAA1632	LAMB1
KIAA1949	LAMC1
KIF16B	LAMC2
KIF1B	LASS4
KIF26A	LDHA
KIF26B	LDHD
KIF5B	LDLRAD3
KLHL23	LETM2
KLRAQ1	LHFPL3
KLRB1	LIMD1
KLRK1	LINGO2
KRI1	LMO3
KRT14	LOC100128640
KRT36	LOC100128822
L3MBTL4	LOC100129066
LAMA5	LOC100130093
LAP3	LOC100130557
LAPTM4B	LOC100131726
LASS4	LOC100133161
LAT2	LOC100216545
LAX1	LOC100270746
LBH	LOC100270804
LCT	LOC100303728
LDLRAP1	LOC113230
LDOC1L	LOC144571
LEF1	LOC145837
LGALS12	LOC147727
LHFPL2	LOC149620
LILRB2	LOC149837
LIPA	LOC151174
LMBR1L	LOC202781
LMO2	LOC253039
LMTK2	LOC283050
LNX2	LOC283070
LOXL4	LOC283174
LPHN3	LOC283663
LPIN1	LOC284276
LPP	LOC284440
LRBA	LOC284749
LRCH1	LOC389791
LRP8	LOC400027
LRRC63	LOC400752
LRRC8A	LOC401588
LRRCC1	LOC440944
LRRK1	LOC441869
LSP1	LOC493754
LST1	LOC541473
LTA4H	LOC645166
LTB4R	LOC645676
LTK	LOC654342
LUZP1	LOC723809
LY9	LOC728643
LYRM1	LOC728743
LZTS2	LOC729678
MAGEF1	LOC729991
MALAT1	LOC91316
MANF	LOC92973
MANSC1	LOH12CR2
MAP2K3	LOXL2
MAP2K6	LOX
MAP3K5	LPGAT1
MAP4K2	LPPR1
MAP4K4	LRFN4
MAP7	LRIG1
MAP9	LRP2BP
MAPRE1	LRP5L
MARCKSL1	LRRC10B
MARS	LRRC16B
MAST4	LRRC27
MAZ	LRRC36
MBP	LRRC37A2
MBTPS1	LRRC37A
MCAM	LRRC37B
MECOM	LRRC56
MED25	LSM11
MEF2C	LTC4S
MEG3	LUC7L
MEIS1	LUZP6
MEPCE	LY6G5C
METRN	LY6K
MEX3C	LY9
MFF	LYAR
MFN2	LYPD3
MGAT3	MAD2L1
MGST2	MAFK
MICALL2	MAGEH1
MKI67IP	MAGIX
MKNK2	MAL
MKRN1	MAPRE3
MLL5	MARCH4
MMD	MARCH9
MMP14	MARVELD1
MMP7	MAST3
MMRN1	MBIP
MPO	MBL1P
MPP6	MBOAT1
MPP7	MBTPS2
MPZL2	MECOM
MRAS	MED26
MRI1	MEI1
MRPS22	MEP1A
MS4A3	MESDC2
MSI2	METTL7A
MSLN	MFI2
MT2A	MFSD2A
MTCP1	MGAT5B
MTHFD2	MGC3771
MVP	MGC45800
MYH11	MGMT
MYH13	MKI67
MYLK	MKS1
MYOF	MLLT6
NAAA	MMADHC
NAB1	MMP14
NAGA	MOAP1
NAPRT1	MON1A
NAPSB	MPND
NARG2	MPV17L2
NAT15	MRPL15
NBEA	MRPL42P5
NBL1	MS4A1
NCR2	MST1
NCRNA00173	MT2A
NDEL1	MTHFD1L
NDFIP1	MTL5
NDFIP2	MTMR8
NDST2	MTMR9L
NDUFC1	MTUS1
NDUFS7	MUSTN1
NDUFS8	MUTYH
NEIL2	MYBPHL
NEK6	MYL5
NELL2	MYLIP
NGDN	MYLK3
NGFRAP1	MYO15A
NIPA1	MYO1E
NKIRAS2	MYO6
NKX2-3	MYOZ1
NLGN4Y	MYST1
NLRP2	N4BP2L1
NMT2	NAPB
NMU	NAPSA
NOV	NAPSB
NPDC1	NBN
NPR2	NCALD
NPTX2	NCAPG
NR6A1	NCEH1
NRBP1	NCKAP1
NRD1	NCRNA00173
NRIP1	NECAB3
NRM	NEDD1
NRXN2	NEDD4
NSMCE4A	NEIL1
NT5DC3	NEK8
NTNG2	NEU1
NTRK3	NICN1
NUDCD1	NID2
NUP210	NISCH
OAS3	NKX2-1
OBSL1	NLRP1
OLFML2A	NMD3
OPN3	NOXA1
OR2L13	NPAS2
ORAI2	NPIP
OSBPL1A	NPRL2
OSBPL3	NR0B2
OSBPL5	NR3C2
OXCT1	NRAS
P2RX4	NRL
P4HA1	NSUN5P1
P4HB	NSUN7
PAAF1	NTSR1
PACS2	NTS
PAK1	NUCB2
PAQR6	NUDT14
PAQR8	NUDT16L1
PARP3	NUDT18
PARVB	NUP37
PBX3	NUPR1
PBX4	OCEL1
PCCA	ODF3B
PCCB	OGT
PCGF1	OIP5
PCNT	OLA1
PCTK3	OPN3
PCYOX1L	OR2A4
PDCD4	ORMDL3
PDCD6	OSBPL2
PDE3B	OSCP1
PDE4DIP	OSGIN2
PDE7B	P2RX1
PDIA3	P2RX2
PDIA4	P2RX4
PDLIM2	P4HTM
PDLIM5	PABPC1L
PDPN	PALM3
PDZRN4	PANX1
PEA15	PAOX
PECAM1	PARM1
PF4	PARP15
PGBD5	PARS2
PGM1	PBX4
PGM2	PBXIP1
PGRMC1	PCDH7
PHACTR1	PCK2
PHACTR2	PCMTD2
PHGDH	PCOTH
PHKA1	PCP2
PHKB	PCP4L1
PHOSPHO2	PCP4
PIGF	PDDC1
PIGM	PDIK1L
PIKFYVE	PDK2
PIM1	PDLIM7
PION	PDXDC2
PJA2	PEBP1
PKIA	PERP
PKM2	PGAM1
PLA2G4A	PGAM4
PLCB2	PGAP3
PLCB4	PGC
PLDN	PGK1
PLEKHB2	PGM2
PLIN2	PGPEP1
PLIN3	PGS1
PLS1	PHF1
PLSCR1	PHKG2
PLTP	PHLDB2
PLXNC1	PHYHD1
PMCHL1	PIK3IP1
PNPLA2	PIP5KL1
PNPLA8	PIPOX
PNRC1	PKHD1L1
POLI	PKIB
POLR2A	PKM2
POLR3GL	PKP2
PPA1	PLA2G3
PPAPDC1B	PLA2G4F
PPARG	PLAUR
PPAT	PLCB2
PPBP	PLCD3
PPFIBP1	PLEC
PPFIBP2	PLEK2
PPIB	PLEKHA9
PPIL3	PLEKHB1
PPM1A	PLEKHF1
PPM1F	PLIN3
PPM1M	PLIN5
PPP1R13L	PLK1
PPP1R15A	PLOD2
PPP1R7	PLSCR1
PPP2CA	PMEPA1
PPP2R2D	PMS2L4
PQLC2	PNMA2
PRAM1	PNPLA7
PRDM16	POSTN
PRDX1	POU6F1
PRELID1	PPFIBP1
PREX1	PPFIBP2
PRF1	PPM1M
PRKAR2B	PPOX
PRKCD	PPP1R13B
PRKCZ	PPP1R3E
PRMT7	PPP1R3G
PROM1	PPTC7
PROSC	PRC1
PRPF19	PRCD
PRPF38A	PRDM16
PRPF8	PRDXDD1P
PRR7	PRKCD
PSMB10	PRKCZ
PSMC2	PRMT8
PSMD9	PRR11
PSMG1	PRR14
PSTPIP2	PRRG1
PTER	PRRG2
PTGFR	PRRT3
PTGS1	PRSS45
PTH2	PSD4
PTP4A1	PSG3
PTP4A3	PSG5
PTPLB	PSMD2
PTPN6	PTGDS
PTPRN2	PTGES3
PVRL1	PTPN6
PXK	PTRH1
PYCARD	PTX3
PYHIN1	PVR
QDPR	PWP1
QSOX2	PXMP4
QTRT1	PXN
RAB27A	PYGL
RAB27B	ProSAPiP1
RAB31	RAB11FIP3
RAB34	RAB11FIP4
RAB37	RAB17
RAB5B	RAB27B
RAB6B	RAB40B
RABGAP1	RAD23B
RAC2	RALGDS
RAD23B	RALGPS1
RALY	RALGPS2
RANBP9	RAN
RAP1GDS1	RAP1GAP
RAP2A	RAPGEF3
RASGRP2	RBP5
RASGRP4	RCOR1
RASL10A	RDX
RBCK1	REC8
RBM17	RECQL
RBM25	RFX5
RBM3	RFXAP
RBM45	RG9MTD3
RBM9	RGAG4
RBPMS	RGL3
RECK	RGN
REEP5	RGS11
RER1	RGS20
RGL2	RGS2
RGS14	RGS3
RGS19	RHBDD2
RHBDD2	RHCG
RHEBL1	RHOBTB2
RHOBTB3	RHOF
RIPK3	RHOQ
RNASEK	RHOV
RNASET2	RIBC1
RNF10	RIC3
RNF13	RILPL2
RNF130	RIMKLA
RNF141	RING1
RNF144B	RIPK2
RNF145	RND3
RNF181	RNF217
RNF214	ROGDI
RNF43	ROM1
RNF44	RPE
ROBO3	RPIA
ROD1	RPS6KA1
RPAIN	RPS6KL1
RPN1	RRM2
RPS6KA1	RRN3P1
RPS6KA2	RSAD1
RPS6KL1	RSRC1
RSU1	RUFY3
RTN2	RUNDC1
RUSC2	RXRB
RXFP1	S100A10
S100A9	S100A16
S100B	S100A7A
S100P	S100A7
S1PR1	SACS
SAP130	SAMD12
SARM1	SARM1
SAV1	SAT2
SBF2	SCAND2
SCAMP2	SCGB3A1
SCAND3	SCN2A
SCAPER	SCNN1B
SCD5	SCPEP1
SCDOS	SCRN2
SCHIP1	SDHAP3
SCMH1	SDK1
SCN2A	SEC14L4
SCN9A	SELENBP1
SCRN1	SELK
SCYL3	SEMA3C
SDAD1	SEMA4A
SDPR	SEPT1
SDSL	SERBP1
SEC13	SERPINB3
SEC24A	SERPINB5
SECISBP2L	SETD4
SELP	SETDB2
SELPLG	SF4
SEMA3F	SFI1
SEMA4B	SFTA1P
SEMA4D	SFTA2
SEPT11	SFTA3
SEPW1	SFTPB
SERPINB6	SFXN1
SERPINB8	SGSM1
SERPINI2	SH2B1
SESN1	SH2D5
SF3B5	SH3BGRL2
SFMBT1	SH3BP5
SFRS2B	SH3GLB2
SFXN1	SH3TC2
SFXN3	SHC1
SGMS2	SHCBP1
SGPL1	SHISA2
SH3BGRL2	SIDT2
SH3BP1	SIGIRR
SH3BP4	SIRT2
SH3BP5	SIX1
SH3GLB2	SKIL
SH3TC1	SLAMF9
SH3TC2	SLC11A2
SHQ1	SLC12A9
SIGIRR	SLC14A1
SIGMAR1	SLC14A2
SIPA1	SLC16A11
SIPA1L1	SLC16A1
SIX3	SLC16A3
SKA2	SLC22A23
SKAP2	SLC25A34
SLC14A1	SLC25A42
SLC15A2	SLC25A4
SLC16A3	SLC26A11
SLC22A4	SLC26A5
SLC22A5	SLC26A7
SLC24A3	SLC27A1
SLC25A12	SLC2A11
SLC25A28	SLC2A1
SLC25A3	SLC2A4
SLC25A38	SLC34A2
SLC27A2	SLC38A2
SLC2A10	SLC43A1
SLC2A5	SLC43A2
SLC35B1	SLC44A4
SLC35B4	SLC46A3
SLC38A1	SLC47A1
SLC38A2	SLC4A8
SLC39A7	SLC6A17
SLC40A1	SLC7A8
SLC44A1	SLCO4C1
SLC7A5	SLK
SLC7A6	SMC2
SLC7A8	SMCR7
SLC8A1	SMNDC1
SLC8A3	SMPD3
SLMO1	SMS
SMC4	SNAI2
SMC5	SNAI3
SMCHD1	SNN
SMPDL3B	SNTB1
SMYD2	SNX30
SNRNP35	SNX7
SNX10	SPAG8
SNX2	SPATA20
SOCS2	SPATA6
SORT1	SPC25
SOX15	SPRR1B
SP140	SPRR2A
SPAG1	SPSB3
SPATA2	SQRDL
SPATA6	SRCIN1
SPATS2	SSBP4
SPATS2L	ST3GAL5
SPG21	ST6GALNAC4
SPINK2	ST6GALNAC6
SPINK5	STAP1
SPIRE1	STARD10
SPNS3	STARD5
SPON1	STC1
SPRR1A	STK24
SPSB3	STK33
SQLE	STK38L
SREBF1	STX3
SRP19	STXBP2
SRPR	STYX
SSR2	SULT1A1
SSR3	SULT1A2
SSR4	SULT1C2
ST18	SUOX
ST3GAL5	SYTL1
ST7	SYTL3
STAG3	TAF1A
STAR	TAPT1
STIM1	TBCC
STIM2	TBCD
STK10	TCN2
STK17A	TCP1
STK25	TCTA
STON1	TDRD10
STX18	TEAD4
SUPT6H	TEKT5
SURF4	TEPP
SUSD3	TEX15
SV2A	TFAM
SVIL	TFAP2A
SWAP70	TFEB
SYCP3	TGFBI
SYNE1	TGIF1
SYNGR1	THYN1
SYT11	TH
SYTL1	TLE1
SYTL4	TLE2
SYVN1	TLR2
TAC3	TM4SF19
TAS2R14	TMED7-TICAM2
TAX1BP1	TMEM125
TBC1D8B	TMEM150A
TBPL1	TMEM163
TCEA2	TMEM175
TCF15	TMEM194B
TCF3	TMEM213
TCF4	TMEM25
TCIRG1	TMEM50B
TCP10L	TMEM53
TFEB	TMEM55B
TFEC	TMEM57
TFIP11	TMEM60
TGFB1	TMEM64
TGFB1I1	TMEM8B
TGIF1	TMOD3
THAP10	TMPO
TIGIT	TMPRSS2
TIMM17A	TMTC3
TIMP1	TMUB2
TLE1	TMX1
TM7SF2	TNFRSF10C
TMC8	TNFRSF13B
TMCC2	TNFSF13
TMEM109	TNNC2
TMEM135	TNPO1
TMEM144	TNS4
TMEM14A	TOR2A
TMEM155	TP53INP1
TMEM163	TPH1
TMEM173	TPI1
TMEM175	TPX2
TMEM182	TRIM28
TMEM184B	TRIM29
TMEM189	TRIM39
TMEM200A	TRIM59
TMEM205	TRIM62
TMEM25	TRIM6
TMEM38B	TRPA1
TMEM39A	TRPC2
TMEM55A	TSC22D2
TMEM55B	TSNARE1
TMEM65	TSPAN11
TMEM71	TSPAN32
TMEM80	TSPAN7
TMEM91	TSPYL2
TMEM93	TTC16
TMIGD2	TTC18
TMSB10	TTC21A
TNFRSF10D	TTC23L
TNFSF4	TTC25
TNNT3	TTC31
TNS3	TTLL12
TOB1	TTLL2
TOM1L1	TTLL3
TOP1	TUBB3
TP53BP2	TUBB8
TPD52	TUBGCP6
TPM2	TUSC2
TPSAB1	TWSG1
TRA2B	TXNDC11
TRAC	TYMS
TRADD	UBA2
TRAT1	UBE2D1
TRDMT1	UBTD1
TREML2	UBXN11
TRH	UCA1
TRIB2	UCHL5
TRIM32	UCP2
TRIM44	UCP3
TRIM66	UMODL1
TRIP12	UNC13B
TRMT12	UNC45B
TRMT6	UPK1B
TRPC2	UPRT
TRPS1	USE1
TSC22D4	USP20
TSEN34	USP4
TSLP	VANGL1
TSPAN2	VCAN
TSPAN32	VDAC1
TSPAN7	VDAC2
TSSC1	VEGFC
TTC35	VGLL3
TTC5	VIPR1
TTC7A	VMAC
TUBA1B	VSIG2
TUBB2A	WASH2P
TUBB2C	WDFY4
TUG1	WDHD1
TULP4	WDR3
TWF2	WDR5B
TXNDC12	WDR83
TXNDC5	WDTC1
UACA	WFDC2
UBA52	WFIKKN2
UBA6	WSB2
UBA7	XBP1
UBB	XRCC5
UBE2G2	YES1
UBE2Q2	YPEL3
UBN1	ZAK
UBR4	ZBTB22
UBTF	ZBTB3
UFC1	ZBTB48
ULK3	ZC3H12C
UNC119B	ZC3H15
USP25	ZC3H7A
USP45	ZER1
USP6NL	ZFP3
UXT	ZMAT1
VARS2	ZMYM6
VAV1	ZMYND12
VAV3	ZMYND15
VCAN	ZNF101
VDR	ZNF10
VEGFA	ZNF146
VNN1	ZNF14
VNN2	ZNF182
VPS41	ZNF185
VPS8	ZNF187
VSIG10	ZNF19
VSNL1	ZNF20
VSTM1	ZNF211
VWA5A	ZNF253
VWCE	ZNF254
VWF	ZNF257
WBP5	ZNF333
WBSCR22	ZNF394
WDFY4	ZNF396
WDR17	ZNF397OS
WDR49	ZNF429
WDR91	ZNF434
WDYHV1	ZNF43
WHAMM	ZNF441
WIPI2	ZNF44
WWC2	ZNF540
YIPF2	ZNF554
YIPF6	ZNF555
YKT6	ZNF557
YPEL2	ZNF563
YTHDC2	ZNF564
YWHAB	ZNF589
ZAP70	ZNF655
ZBTB38	ZNF662
ZBTB48	ZNF675
ZC3H12C	ZNF682
ZC3HAV1	ZNF691
ZCCHC2	ZNF69
ZDHHC13	ZNF708
ZFAND2A	ZNF709
ZMAT3	ZNF737
ZMIZ1	ZNF763
ZNF133	ZNF764
ZNF252	ZNF76
ZNF287	ZNF77
ZNF300	ZNF789
ZNF334	ZNF815
ZNF385C	ZNF821
ZNF415	ZNF844
ZNF467	ZNF846
ZNF469	ZNF91
ZNF498	ZSCAN16
ZNF503	ZSWIM1
ZNF557
ZNF622
ZNF654
ZNF664
ZNF673
ZNF788
ZNF814
