# Supplementary material for: Identifying Network Perturbation in Cancer
Source: PLoS Comput Biol. 2016 May 4;12(5):e1004888. doi: 10.1371/journal.pcbi.1004888 (PMC4856318; doi:10.1371/journal.pcbi.1004888)
Supplement: S4 Table — (CSV) [file pcbi.1004888.s011.csv]

CD34-specific	NB4-specific
AAED1	AACSP1
AATF	AAK1
ABCB6	AARS2
ABHD12B	ABCA1
ABHD14A	ABCB8
ABHD14A-ACY1	ABCC10
ABHD14B	ABCG4
ABI3	ABHD8
ABI3BP	ACBD4
ABLIM2	ACCS
ABRACL	ACER2
ACP5	ACLY
ACPT	ACSM4
ACTA2	ACTL9
ACTN2	ADA
ACTR1B	ADAM15
ACTR2	ADAM17
ACVR2A	ADAMTS13
ACVR2B	ADAMTS4
ACVR2B-AS1	ADD3
ACY1	ADD3-AS1
ACYP2	ADM
ADAM19	ADNP
ADARB2	ADORA2B
ADCY7	ADRB2
ADHFE1	AGPAT3
ADIPOR2	AHR
ADIRF	AHRR
ADORA2A	AIG1
ADORA3	AIM2
ADSS	ALDH3B1
AFG3L2	ALG14
AGAP11	ALG8
AHNAK2	ALOX5
AHSA2	AMT
AIM1L	ANKAR
AIRE	ANKRD12
AKAP13	ANKRD18B
AKNAD1	ANKRD22
AKT1	ANKRD40
ALDH16A1	ANXA6
ALG11	APMAP
ALG2	ARAP1
ALG5	ARF5
ALG6	ARFGAP2
ALOX12	ARFIP1
ALPI	ARGFX
ALPK3	ARHGAP11A
ALPPL2	ARHGAP11B
AMBP	ARHGAP26-AS1
AMICA1	ARHGDIA
ANKK1	ARHGEF39
ANKRD13D	ARHGEF6
ANKRD20A8P	ARID2
ANKRD24	ARIH2
ANKRD52	ARIH2OS
ANKRD7	ARL2
ANKZF1	ARL2-SNX15
ANO2	ASF1A
ANTXR1	ASIC3
ANXA11	ASNS
AP1S3	ASNSD1
AP2A2	ASPH
AP4B1-AS1	ASS1
APC	ASXL2
APLP1	ATF7IP2
APLP2	ATG5
APOBR	ATP6V1H
APP	ATRIP
AQPEP	ATXN7L1
AQR	AVEN
ARFGEF1	AZU1
ARFRP1	B3GNT7
ARHGAP4	B4GALT3
ARHGDIG	BAG4
ARHGEF38	BATF
ARID1A	BCAT1
ARID3A	BCL2L13
ARL10	BCORL1
ARL14EP	BDH1
ARL3	BLOC1S4
ARL4C	BMP8A
ARMCX3	BRCA2
ARMCX6	BRF1
ARPC1B	BRI3
ARRDC2	BRS3
ARX	BRWD1
ASB17	BRWD1-AS1
ASF1B	BRWD1-IT2
ASPHD2	BST1
ASPM	BTF3
ATAT1	BZRAP1
ATF3	BZRAP1-AS1
ATG14	C10ORF10
ATG3	C10ORF131
ATG9A	C10ORF76
ATHL1	C11ORF42
ATN1	C11ORF71
ATP11A	C11ORF82
ATP1A3	C11ORF84
ATP5E	C11ORF85
ATP5S	C12ORF52
ATP6V0A2	C12ORF68
ATP7B	C12ORF80
ATP9B	C13ORF45
ATXN1	C14ORF93
ATXN7	C15ORF52
AUNIP	C16ORF11
AURKAIP1	C16ORF52
AVPR1A	C16ORF74
B3GNTL1	C17ORF66
B4GALT6	C17ORF70
BABAM1	C18ORF25
BACH2	C19ORF80
BAK1	C1ORF106
BARHL2	C1ORF109
BATF3	C1ORF115
BAZ1A	C1ORF191
BCL10	C1ORF200
BCL7A	C1ORF227
BEAN1	C20ORF202
BET1	C21ORF49
BHLHB9	C2ORF44
BICD1	C3ORF27
BLCAP	C3ORF83
BLNK	C4ORF3
BMX	C5ORF20
BNIP1	C6ORF164
BOD1L1	C6ORF165
BRD4	C6ORF48
BRPF1	C6ORF52
BRSK1	C8ORF49
BSPRY	C8ORF58
BTN2A1	C9ORF16
BUB3	CABLES1
C11ORF68	CABLES2
C12ORF42	CACNA1C-IT3
C14ORF79	CACNA2D1
C15ORF39	CACNA2D4
C17ORF100	CALCOCO2
C17ORF47	CALML3
C17ORF59	CAMKK1
C17ORF74	CAMKV
C17ORF99	CAMLG
C19ORF48	CAND1.11
C1ORF101	CAPRIN1
C1ORF116	CAPZA3
C1ORF35	CASC3
C1QTNF3	CASP8
C20ORF201	CBL
C22ORF26	CBLL1
C2CD4C	CBR3-AS1
C2ORF68	CCAR1
C2ORF74	CCDC107
C2ORF81	CCDC121
C2ORF88	CCDC135
C4A	CCDC153
C4B	CCDC160
C4B_2	CCDC51
C4ORF19	CCDC64B
C4ORF22	CCDC86
C4ORF45	CCDC97
C6ORF223	CCL5
C7ORF72	CCM2
C8ORF69	CCNJL
C8ORF86	CCNY
C9ORF123	CCT6P1
C9ORF72	CD248
CA1	CD38
CA12	CD4
CA2	CD93
CA3	CDC25C
CA4	CDC42EP2
CA6	CDC42EP4
CACNA1C-AS1	CDCA4
CACNA1I	CDCA8
CACNA2D2	CDH22
CACNB2	CDH24
CALM1	CDX1
CAMK2G	CEBPB
CAPN5	CECR6
CAPZA2	CECR7
CARD11	CELF2
CARKD	CENPJ
CASC5	CEP120
CASP10	CEP152
CATSPER4	CERS2
CBLN2	CFL1
CBX2	CFP
CCBL1	CGREF1
CCDC102B	CHERP
CCDC109B	CHI3L1
CCDC120	CHKA
CCDC177	CLASRP
CCDC19	CLCN7
CCDC65	CLDN22
CCDC71L	CLDN24
CCDC8	CLEC4D
CCDC85A	CLSTN3
CCNF	CMKLR1
CCNG1	CMTM8
CCNG2	CNBD2
CCNL2	CNGB1
CCR9	CNOT8
CCT4	COA6
CD274	COMMD3
CD2AP	COMMD3-BMI1
CD300C	CORO1C
CD34	COX5B
CD79B	CPLX3
CDC20B	CREB3L2
CDC37L1	CRLS1
CDC42BPB	CSAD
CDHR4	CSDC2
CDK4	CSF3R
CDK5RAP1	CSRNP1
CDKAL1	CTAGE11P
CDON	CTSH
CDYL2	CUEDC2
CEACAM1	CWF19L2
CELF1	CYCS
CEND1	CYFIP2
CENPH	CYP19A1
CERK	CYP2D6
CETP	CYP4V2
CHCHD7	CYTH1
CHD2	DCAF16
CHL1	DCHS1
CHPF	DCHS2
CHPT1	DCPS
CHRAC1	DCXR
CHRDL2	DDA1
CHRM4	DDX1
CHRNB1	DDX11
CHST1	DDX11-AS1
CHST7	DDX21
CIB2	DDX54
CIITA	DEK
CKB	DEPTOR
CLASP2	DGAT2L6
CLCN3	DGCR9
CLCN4	DGKD
CLEC16A	DHRS2
CLEC2A	DNAJA2
CLEC3B	DNAJC18
CLIP4	DNAJC4
CLK1	DNAJC7
CLN3	DNM1L
CNIH2	DOC2A
CNKSR1	DOPEY2
CNKSR3	DPPA2P3
CNN3	DRAM1
CNOT10	DUSP10
CNOT4	DUSP2
CNTD2	DUSP5
COG1	DUT
COL16A1	DYDC2
COL19A1	DYNLL1-AS1
COL25A1	DYNLT1
COLGALT2	DYRK1A
COLQ	E2F4
COPS3	EDN1
COPS4	EDN2
COPS5	EEPD1
COQ10A	EFNA4
COX6A1	EGFEM1P
COX6B1	EGLN2
COX7A2L	EHD2
CPA3	ELK1
CPD	ELMO3
CPNE5	EMILIN2
CR1L	EML2
CRABP2	EMR2
CRYBA2	EPB41L1
CRYBB2P1	EPN2-AS1
CSHL1	EQTN
CSK	ESCO1
CSPP1	ETS1
CSRP1	ETV6
CSTB	EXOC3L1
CTPS1	EXOC6
CTRL	EXTL1
CUEDC1	EXTL3
CUL9	F13A1
CWC22	FAM109B
CXADR	FAM111A
CYB561	FAM126B
CYLD	FAM129C
CYMP	FAM131B
CYP27B1	FAM154A
DACH1	FAM184A
DAPK1	FAM194A
DAXX	FAM200B
DAZAP1	FAM211A
DCP1A	FAM212B
DDRGK1	FAM213B
DDX52	FAM228A
DEFA4	FAM45A
DEFA6	FAM45B
DEFB1	FAM46A
DEXI	FAM53B
DFNB31	FAM72D
DGCR6	FAM83G
DGKI	FAM86A
DHRS7	FAM86HP
DHRS7C	FAM89A
DHX32	FAM99A
DHX35	FANCB
DHX36	FBXL20
DIDO1	FBXO2
DIP2B	FBXO32
DIRAS1	FBXO42
DLAT	FBXO44
DLX1	FBXO6
DLX2	FCGBP
DMPK	FCN3
DMRT1	FDX1
DNAJB2	FEM1A
DNAJC5B	FFAR4
DNAJC6	FGD2
DNASE1L2	FGFR1OP
DNM1P35	FIZ1
DOCK7	FKBP1B
DOCK9	FKBP2
DOM3Z	FKBP5
DPYSL2	FLCN
DPYSL3	FLJ38576
DRAP1	FLJ42351
DTWD2	FLJ46906
DUS3L	FLT1
DUSP18	FLVCR1
DUSP7	FLVCR1-AS1
E4F1	FLVCR2
ECE1	FPR3
ECEL1P2	FSCN3
ECI1	FUT8
ECT2L	FUT8-AS1
EFCAB2	FXN
EFNA5	FXYD4
EGFL8	FZD2
EI24	GABARAPL3
EIF2B4	GADD45A
EIF4A1	GALC
EIF4G3	GALNT7
ELK2AP	GALR2
EMCN	GAPT
ENG	GAS7
ENKUR	GATAD2A
ENO2	GBE1
ENO3	GBX1
ENOPH1	GCC1
ENSA	GCSHP3
EPB41L4A	GFOD1
EPGN	GGA2
EPHA2	GJB2
EPM2A	GLB1L
EPS15	GLDN
EPS8L3	GLRX3
ERG	GLT8D1
ESAM	GMFB
ETHE1	GNB2L1
ETNK2	GNG2
ETS2	GNG4
ETV2	GNL3
EVA1B	GOLT1B
EXOSC8	GPN1
F10	GPR113
F2RL3	GPR133
F7	GPR17
FABP3	GPR65
FADS2	GPR97
FAM105A	GRB2
FAM120A	GRIN2D
FAM120AOS	GSG1
FAM124B	GSTZ1
FAM129A	GTF2A2
FAM132A	GTF2E1
FAM13B	H3F3B
FAM150A	HABP4
FAM151B	HAT1
FAM162B	HCCAT5
FAM177A1	HECW1
FAM187B	HEY1
FAM209A	HIPK2
FAM212A	HIRIP3
FAM217B	HIST1H2BH
FAM26D	HIST1H3F
FAM26E	HIST1H3G
FAM35A	HM13-AS1
FAM46C	HMGN5
FAM65B	HNRNPD
FAM71E2	HNRNPF
FAM78A	HOXC5
FAM78B	HOXC6
FAM83B	HPS6
FAM83D	HRH3
FAM83H	HRK
FAM83H-AS1	HSPA1B
FAM86B3P	HTATSF1
FAM86C2P	HTRA3
FAR2	IAPP
FAS	IFIT1
FAS-AS1	IFNK
FAU	IFRD1
FBLN2	IGFBP2
FBXL14	IGFBP5
FBXL16	IGFBP6
FBXO24	IGJ
FBXO31	IL10RA
FCER2	IL2RB
FCHO1	ILF3
FCHSD1	ILF3-AS1
FCN1	INF2
FCRLA	INHBA
FCRLB	INO80B
FECH	INO80B-WBP1
FENDRR	INO80E
FER	INPP5D
FERD3L	IPO7
FEV	IPO9
FEZ1	IQGAP2
FGD6	IQSEC1
FGF11	IRAK1
FHOD3	IRF2
FIGN	ITGB5
FKBP14	ITM2A
FLJ11235	IVD
FLJ16341	JMJD1C
FLJ16779	JUP
FLJ37644	KANK1
FMO1	KBTBD12
FMOD	KCTD19
FNDC3A	KCTD21-AS1
FNDC5	KCTD6
FOS	KDELR1
FOSB	KDM2B
FOXC2	KDM6B
FOXD3	KIAA0101
FOXF1	KIAA0232
FOXI3	KIAA0907
FOXL1	KIAA1199
FSCN2	KIAA1432
FSTL1	KLHL12
GADD45G	KRAS
GAL3ST1	KREMEN2
GALNT1	KRT80
GALNT18	LAGE3
GAMT	LAP3
GAN	LCE3A
GATA3	LCE3B
GATA3-AS1	LCN2
GATA5	LCORL
GATA6	LIG3
GATA6-AS1	LILRA6
GATC	LILRB5
GATM	LIMA1
GATM-AS1	LIMS2
GBP1	LIN28B
GBX2	LINC00085
GCK	LINC00092
GCNT7	LINC00152
GCSAM	LINC00159
GDF15	LINC00242
GDF6	LINC00423
GFPT2	LINC00539
GFRA4	LINC00563
GGA1	LINC00577
GGA3	LINC00592
GGNBP1	LINC00623
GGTLC2	LINC00657
GH1	LINC00664
GID8	LINC00869
GIGYF1	LINC00938
GIGYF2	LINC00940
GJC3	LINGO2
GJD3	LIPA
GLI2	LIPG
GLIPR1L2	LITAF
GLIPR2	LMAN1L
GLRX	LMO7
GLTSCR1L	LOC100128770
GLUD1	LOC100129726
GMEB1	LOC100129917
GNA15	LOC100132077
GNAZ	LOC100132891
GNB2	LOC100133957
GNGT2	LOC100287177
GNPTAB	LOC100289511
GNRH2	LOC100505622
GPR143	LOC100505666
GPR149	LOC100506343
GPR56	LOC100506380
GPR62	LOC100506688
GPR68	LOC100506776
GPR88	LOC100507472
GPRASP1	LOC100507602
GPRASP2	LOC100652791
GPX8	LOC100996702
GRAMD3	LOC150622
GRASP	LOC152225
GREM1	LOC221122
GRIK5	LOC283335
GRIN3B	LOC283710
GRK5	LOC286367
GSDMA	LOC339298
GTF2F1	LOC339442
GTF3C2	LOC388499
GTPBP2	LOC388906
GUCY1A3	LOC441242
GUCY1B2	LOC93432
GUCY2EP	LPO
GUSBP2	LPPR3
GYG1	LRFN4
GYS1	LRP10
HAS1	LRRC36
HAS2	LRRC45
HAS2-AS1	LRRK2
HCG11	LRTM2
HCG27	LRTOMT
HDAC3	LSM1
HDAC4	LSM14B
HDGFRP2	LUC7L3
HDHD1	LUZP6
HEATR8-TTC4	LYG1
HEG1	LYPLA1
HEMGN	MAML1
HERC1	MAMSTR
HERPUD1	MAP1B
HIST1H1D	MAP3K12
HIST1H3E	MAP3K3
HIST1H4F	MAP3K6
HLA-B	MARCH2
HLF	MARCH3
HMG20A	MARS2
HMGA2	MBIP
HMX2	ME3
HMX3	MED13L
HNF1B	MED14
HNRNPDL	MEF2BNB
HOTAIR	MEF2BNB-MEF2B
HOXA-AS3	MGAT3
HOXA-AS4	MICALCL
HOXA5	MINA
HOXA6	MIR1204
HOXA7	MIR1207
HOXA9	MIR125A
HOXB-AS3	MIR129-1
HOXB3	MIR1293
HOXB4	MIR142
HOXB5	MIR146B
HOXC-AS5	MIR17
HOXC10	MIR17HG
HOXC11	MIR18A
HOXC12	MIR1910
HOXC13	MIR19A
HOXD3	MIR19B1
HS6ST1	MIR20A
HSD3B7	MIR2467
HSP90AB1	MIR2909
HSPA5	MIR3121
HSPBP1	MIR3122
HTR2C	MIR3165
IDH3G	MIR3187
IDI1	MIR328
IDO1	MIR330
IER2	MIR33A
IER5L	MIR3678
IFFO2	MIR378D2
IFI44	MIR3939
IFNA14	MIR4277
IFNL3	MIR4323
IFNL4	MIR4470
IFT43	MIR4522
IFT80	MIR4659A
IGF2BP1	MIR4659B
IGF2BP2	MIR4669
IGLL1	MIR4691
IGLON5	MIR4700
IKBKB	MIR4714
IL11	MIR4736
IL15	MIR4738
IL27	MIR4744
IL4R	MIR4745
INA	MIR4758
INPP4B	MIR4763
INTU	MIR4783
IPO11-LRRC70	MIR4785
IQGAP1	MIR548C
IRF4	MIR548Z
IRF5	MIR5698
IRX1	MIR601
IRX3	MIR615
ISCU	MIR617
ISL2	MIR718
ITGA5	MIR92A1
ITGB7	MIR99B
ITPA	MIRLET7A3
ITPRIPL2	MIRLET7B
KAL1	MIRLET7E
KANK2	MKI67
KANSL3	MKRN2
KBTBD11	MLNR
KCNA6	MOB2
KCNC1	MOB3B
KCNE1L	MOSPD2
KCNE4	MPHOSPH6
KCNJ11	MPO
KCNN1	MRPL18
KCNV2	MRPL23
KDSR	MRPL34
KIAA0040	MRPL36
KIAA0408	MRPS24
KIAA0753	MS4A3
KIAA1191	MSC
KIAA1244	MSN
KIF12	MSRB3
KIF1A	MTPAP
KIR3DX1	MTPN
KISS1R	MTRNR2L4
KLF4	MTTP
KLF7	MUS81
KLHL13	MVD
KLHL29	MXI1
KRT72	MYB
KRT73	MYBPC2
KRTAP5-6	MYO1B
KRTAP5-7	MYOZ3
L2HGDH	N4BP2L2
LAMA3	N6AMT1
LAMB1	NAA25
LAYN	NAGA
LCT	NARG2
LDLRAD4	NCAM1
LDLRAP1	NCAPG
LEMD2	NCAPG2
LENG8	NCOA5
LETM2	NCOA7
LFNG	NDUFB3
LGALS7	NDUFB9
LGALS7B	NDUFS2
LGR6	NDUFS6
LHX1	NDUFS8
LHX8	NEIL2
LIMCH1	NEK3
LINC00032	NFE2
LINC00176	NHLRC4
LINC00240	NICN1
LINC00261	NIPSNAP3B
LINC00266-1	NKD2
LINC00322	NKIRAS2
LINC00323	NMD3
LINC00336	NOX5
LINC00460	NOXRED1
LINC00466	NPTN
LINC00486	NR1D1
LINC00624	NRAS
LINC00628	NT5C
LINC00632	NTSR2
LINC00696	NUDT22
LINC00837	NUMA1
LINC00857	NUTM2F
LINC00895	NXF1
LINC00899	NXNL1
LINC00904	NXNL2
LINC00920	NYAP2
LINC00963	OAF
LINC00964	OIP5-AS1
LIPE-AS1	OR2C1
LIPI	OR4K14
LMBR1L	OR52W1
LMX1B	OR6X1
LOC100128573	OR7A10
LOC100129148	OR7A5
LOC100129175	ORC2
LOC100129620	OSR2
LOC100133985	OST4
LOC100505676	OTOG
LOC100506100	OVGP1
LOC100506801	OVOL3
LOC100507373	P4HB
LOC100507547	PACS2
LOC100507557	PACSIN2
LOC100507600	PACSIN3
LOC100630918	PAK1IP1
LOC100653515	PAQR3
LOC145837	PAQR4
LOC146880	PAXBP1
LOC148413	PBRM1
LOC150381	PCGF2
LOC200772	PCM1
LOC254099	PDE4A
LOC284798	PDGFRB
LOC285627	PDIA6
LOC338797	PDLIM2
LOC339240	PDP1
LOC389033	PDP2
LOC400043	PDS5A
LOC400620	PDS5B
LOC643723	PDZD3
LOC646471	PDZD7
LOC646626	PDZD9
LOC728537	PGBD5
LOC729852	PGLS
LOC729970	PHACTR3
LOC731223	PHIP
LONRF2	PIGQ
LOXL1	PIGY
LOXL1-AS1	PIK3CD
LPCAT1	PIK3R1
LPHN1	PIK3R4
LPPR5	PILRA
LRCH4	PITPNC1
LRP2	PKD1L2
LRP8	PKMYT1
LRRC25	PKN2
LRRC34	PKN3
LRRC37A3	PKNOX2
LRRC66	PLA2G2C
LRRC70	PLA2G4B
LRRC8A	PLBD1
LRRC8B	PLCB3
LRRC8D	PLCD3
LRRD1	PLCL1
LRRIQ4	PLCZ1
LRSAM1	PLD1
LSM11	PLXNB1
LTF	PNLDC1
LYN	POLR2I
LYPD1	POLR3H
LYPD5	POMT2
LYPLAL1	POU2F2
LZTS1	PPA1
LZTS1-AS1	PPARG
MAATS1	PPFIBP2
MAB21L1	PPP1R14B
MAD2L1BP	PPP1R21
MADD	PPP1R3G
MAF	PPP2R2D
MAL	PPP3R2
MAN2A2	PRCP
MAP1LC3B	PRICKLE1
MAPK11	PRIM2
MAPK12	PRKCB
MAPK4	PRKRIR
MAPK8	PRMT8
MARCH6	PROC
MARCH9	PRR15
MAT2A	PRRG4
MAX	PRSS53
MBNL1	PRTN3
MCF2L	PSMB11
MCM6	PSMB3
MCRS1	PSMD12
MEAF6	PTBP1
MECOM	PTER
MED13	PTGDR2
MED16	PTK2
MED31	PTPN14
MEG9	PTPN2
MEGF8	PTPN7
MEIS2	PTPRF
METRN	PTPRO
METTL1	PTPRVP
METTL21B	PYURF
MFAP3L	QSOX1
MFSD2A	RAB1A
MGARP	RAB27B
MGC16025	RABGEF1
MGC27345	RABGGTA
MGC45922	RABL3
MICALL1	RAC3
MIR10A	RALGAPA2
MIR1205	RALGDS
MIR1228	RALY
MIR124-3	RANBP1
MIR1244-1	RANGRF
MIR1244-2	RASSF3
MIR1244-3	RASSF4
MIR1301	RASSF5
MIR130B	RAVER2
MIR146A	RBM22
MIR153-1	RBM38
MIR154	RBM7
MIR155	RBP5
MIR155HG	RCE1
MIR15B	RCOR1
MIR16-2	RECQL
MIR181C	REM2
MIR181D	REREP3
MIR193A	REV3L
MIR196A2	REXO1L1
MIR196B	REXO1L2P
MIR223	REXO4
MIR23B	RFC4
MIR24-1	RFT1
MIR26A1	RFX3
MIR27B	RFX5
MIR301A	RFX8
MIR301B	RFXANK
MIR3074	RGS2
MIR3132	RGS20
MIR3175	RHBDD1
MIR3189	RHEB
MIR3196	RIMS4
MIR33B	RIPK2
MIR3620	RLN2
MIR3656	RMRP
MIR3659	RNASE11
MIR3663	RNASE12
MIR3676	RNASE9
MIR369	RND2
MIR375	RNF139
MIR377	RNF157
MIR3912	RNF175
MIR3918	RNF2
MIR409	RNF216
MIR410	RNF216-IT1
MIR412	RNGTT
MIR4269	RNU6-16P
MIR4287	ROCK1
MIR4313	ROGDI
MIR4316	RPL13
MIR4437	RPP14
MIR4462	RPRD1B
MIR4472-2	RPS10
MIR4473	RPS10-NUDT3
MIR449A	RPS16
MIR449B	RPS21
MIR449C	RPSA
MIR4513	RSBN1L
MIR4521	RSBN1L-AS1
MIR4641	RTN4
MIR4647	RUFY1
MIR4648	RXFP4
MIR4664	S100A8
MIR4696	SAC3D1
MIR4755	SAP18
MIR4767	SAP30
MIR4799	SBF2
MIR496	SC5D
MIR5091	SCARB1
MIR5193	SCGB1D2
MIR541	SCGB3A1
MIR5581	SCMH1
MIR5586	SCN2B
MIR567	SCNN1A
MIR5699	SDC1
MIR575	SDR16C6P
MIR626	SDS
MIR656	SDSL
MIR921	SELPLG
MIR941-1	SEMA4D
MIR941-2	SEMA5B
MIR941-3	SENP2
MIR941-4	SEPT12
MKNK2	SERPINA1
MKRN1	SET
MLF1	SETD7
MLIP-IT1	SFXN3
MLLT10	SH2D6
MLN	SH3BGRL
MOCOS	SH3BP2
MOK	SH3KBP1
MPEG1	SH3PXD2A
MPPED1	SHISA3
MROH7	SHISA8
MROH8	SIGLEC10
MRPL20	SIGLECL1
MRPL33	SIRPA
MRPL49	SIT1
MRPL55	SLC10A3
MRPS18B	SLC14A2
MRPS26	SLC17A2
MRPS7	SLC20A1
MRVI1	SLC25A25
MS4A14	SLC25A30
MS4A8	SLC25A35
MST4	SLC35C1
MSTO1	SLC35D3
MSTO2P	SLC45A3
MSX2	SLC7A5P2
MTCH1	SLC9A7P1
MTMR4	SLK
MUC20	SLMO1
MUM1	SMAD3
MX2	SMCR5
MXRA8	SMDT1
MYCN	SMIM12
MYCNOS	SMIM13
MYL3	SMIM22
MYL6	SNAI3-AS1
MYL6B	SNHG15
MYL7	SNHG8
MYLK	SNORA20
MYO1A	SNORA22
MYOZ2	SNORA24
NAA10	SNORA29
NANOS3	SNORA6
NASP	SNORA62
NBEA	SNORA74B
NCK2	SNORA9
NCOA3	SNORD19
NCOA4	SNORD19B
NEDD9	SNORD48
NEFM	SNORD52
NEGR1	SNORD68
NEK1	SNORD69
NEK10	SNORD95
NEK6	SNORD96A
NEK7	SNRPD1
NEK8	SNTB1
NELFE	SNX15
NELL1	SNX19
NENF	SOAT2
NFKB1	SOWAHD
NFKBIE	SOX12
NGDN	SP100
NIPA1	SP110
NKAIN4	SP140
NKX2-5	SPCS1
NLRP2	SPESP1
NLRP6	SPIB
NLRP7	SPOCD1
NMNAT3	SPON2
NNAT	SPRY4
NOD1	SRP68
NOM1	SRSF5
NOP10	SSBP2
NOS2	SSBP4
NOTCH2NL	SSTR2
NOVA1	SSX3
NPM1	STK16
NPTX1	STK3
NPY1R	STPG2
NPY5R	STRA13
NR1D2	STRA8
NR1H3	STX11
NR2F6	STX16
NRBF2	STX16-NPEPL1
NRF1	SUGT1P1
NRG3	SULT1C2
NRP2	SUMO1
NS3BP	SUPT5H
NSMAF	SUSD1
NTF3	SYN1
NTNG1	SYNPO2
NTRK2	SYT6
NTSR1	SYTL3
NUDT10	SZRD1
NUDT11	TAF5L
NUMBL	TAPT1
NUTM1	TAPT1-AS1
NWD1	TATDN1
ODC1	TBC1D14
OLFM3	TBC1D3P5
OPHN1	TBCB
OPRL1	TBK1
OR10G2	TBPL2
OR10J3	TBX15
OR10V1	TBXAS1
OR13A1	TCEB3
OR1D2	TCP1
OR2B11	TCP11L2
OR2V2	TECTA
OR5A2	TENC1
OSBP	TET3
OXR1	TEX2
P2RX1	TEX28
PADI3	TFCP2
PAK2	TFDP1
PARL	TGIF1
PARM1	TGM1
PCBD2	THOC1
PCBP4	TIGD2
PCED1A	TIGD4
PCGF5	TKTL1
PCGF6	TLE3
PDDC1	TLR4
PDE3B	TM4SF20
PDGFB	TMA7
PDIA2	TMBIM6
PDLIM4	TMED2
PDXP	TMEM11
PEAK1	TMEM120A
PEBP1	TMEM173
PFKFB4	TMEM185A
PFKL	TMEM221
PFN1	TMEM223
PGK1	TMEM72-AS1
PGLYRP2	TMEM74B
PGLYRP4	TMSB10
PGPEP1L	TNFSF14
PHF2	TNFSF4
PHKA2-AS1	TOB2P1
PHLDA3	TPD52
PHOSPHO1	TPRKB
PHOX2B	TPTE2
PIH1D1	TRAF3IP2-AS1
PIK3CA	TRAPPC9
PINLYP	TREM1
PIP5K1C	TRIB2
PIR	TRIM36
PIR-FIGF	TRIM52
PITX2	TRIM7
PJA1	TRIP4
PLAG1	TRMT10A
PLEKHA8	TRMT2A
PLOD2	TRPT1
PLS3	TSHZ1
PLSCR3	TTC25
PLXDC2	TTC8
PMEPA1	TTI1
PNCK	TTL
PNMA2	TTLL11
PNN	TTLL6
POLR3B	TUBA3D
POLR3E	TUBA4A
POM121L1P	TUBA4B
POU4F1	UBE2D3
PPAPDC2	UBE2E1
PPAPDC3	UBE2F
PPFIA2	UBE2F-SCLY
PPFIBP1	UBL4A
PPIL2	UBXN10
PPIL6	UBXN7
PPM1A	ULK1
PPP1CB	UNC119B
PPP1R10	UNCX
PPP1R3B	UNK
PPP1R3D	URB2
PPT2	USB1
PPT2-EGFL8	USH1C
PPY2	USP6NL
PRDM14	UTS2
PRDM5	UXT
PRKAA2	VAC14-AS1
PRKAG2	VANGL1
PRKAG2-AS1	VAT1
PRKCI	VEGFB
PRKCQ	VIP
PRKCQ-AS1	VPS26A
PRKD3	VPS45
PRKG1	WBP4
PRKG2	WRB
PROM1	WSB1
PRPF6	XAF1
PRR11	XCR1
PRR22	XKR5
PRR26	XRCC5
PRR5L	XXYLT1
PRR7	YWHAZ
PRR7-AS1	ZACN
PRRT1	ZADH2
PSMA3	ZAR1L
PSMB10	ZBTB38
PSMD11	ZDBF2
PSMD3	ZDHHC20
PSMF1	ZDHHC22
PSORS1C3	ZFP36L2
PTCH2	ZMIZ1
PTCHD2	ZMIZ1-AS1
PTGES3	ZMIZ2
PTMA	ZNF124
PTPN1	ZNF202
PTPN22	ZNF263
PTPRC	ZNF319
PTPRG	ZNF321P
PTPRH	ZNF385C
PTPRM	ZNF438
PTPRZ1	ZNF524
PTTG3P	ZNF579
PVT1	ZNF646
PXDC1	ZNF668
QRICH2	ZNF750
R3HDM4	ZNF767
RAB1B	ZNF774
RAP1GAP	ZNRF4
RAPGEF3	ZSCAN25
RAPGEF4	ZSCAN9
RARRES1	ZYX
RBBP7
RBM11
RBM17
RBM47
RBMXL2
RBX1
RCSD1
REL
RELL2
REN
RERE
RFX4
RFX7
RGPD5
RGPD8
RGS11
RGS12
RGS19
RHAG
RHBDF2
RHOBTB1
RIOK3
RIPK4
RNF11
RNF19A
RNF7
RNFT1
RNU6-35P
RNU6-64P
RNU6-78P
RORA
RPA1
RPH3A
RPL12
RPL28
RPL29
RPN1
RPN2
RPS25
RPSAP52
RQCD1
RRAS2
RRN3P2
RRP1
RRS1
RSPH9
RTN1
RTN4RL2
RUFY3
RUNX1
RUVBL2
RXFP2
S100A7
S100A9
SALL1
SAMD10
SAMM50
SAP25
SART3
SCAF11
SCAND3
SCHIP1
SCIN
SCML1
SCUBE1
SDF2L1
SDK2
SEC11A
SEC14L1
SEC24A
SEC61B
SELO
SEMA3B
SEMG1
SEMG2
SENP3
SENP3-EIF4A1
SEPT4
SEPT7P2
SERPINB3
SERPINE2
SERTAD1
SERTAD3
SESTD1
SFXN2
SGCB
SGCZ
SGK3
SH2D3A
SH3BP4
SHC2
SHE
SHH
SHISA4
SHROOM1
SHROOM4
SIM1
SIRT6
SIX5
SKA2
SKAP1
SKAP2
SKIDA1
SKIV2L
SKOR2
SLC12A6
SLC13A3
SLC16A2
SLC16A3
SLC17A4
SLC17A6
SLC17A7
SLC22A18
SLC22A18AS
SLC25A22
SLC25A46
SLC26A7
SLC2A1
SLC2A1-AS1
SLC2A14
SLC35A5
SLC35B1
SLC35B2
SLC37A4
SLC44A5
SLC46A2
SLC46A3
SLC48A1
SLC4A11
SLC4A8
SLC6A8
SLC8A3
SLFNL1
SLFNL1-AS1
SMARCD3
SMARCE1
SMC4
SMCO4
SMG1
SMG6
SMG7
SMG7-AS1
SMIM5
SMIM6
SMPD2
SMTNL2
SMUG1
SMYD4
SNAR-E
SNCG
SNHG16
SNORA65
SNORA70G
SNORA80B
SNORD127
SNORD1A
SNORD1B
SNORD1C
SNORD88A
SNORD88B
SNORD88C
SNX10
SNX17
SNX29P2
SOD3
SORL1
SORT1
SOWAHA
SOX1
SOX14
SOX17
SOX18
SOX2
SOX21
SOX7
SOX9
SP8
SPACA5B
SPAG6
SPAG7
SPATA42
SPATA6L
SPATS2L
SPHK1
SPRED2
SPTA1
SRF
SRPK3
SSFA2
SSH3
SSPN
SSR4
ST3GAL1
ST6GALNAC3
ST8SIA6
STAM
STAP1
STARD8
STAT1
STK19
STK24
STK32B
STOM
STT3A
STX10
STX4
SUCLG2
SUGT1
SUZ12P1
SYCP2
SYDE2
SYNC
SYNGR2
SYPL1
SYT8
TACC1
TAGLN2
TAL1
TAPBP
TARBP1
TBC1D10A
TBC1D16
TBC1D21
TBC1D4
TBCEL
TBX20
TBX3
TBX5
TBX5-AS1
TCF21
TCF7L2
TDRD10
TDRP
TECPR1
TEKT4
TFAP2B
TFE3
TGFB3
THG1L
THNSL1
THOC5
THOC7
TIAM2
TIMM8A
TJP2
TJP3
TLX3
TM4SF1
TM7SF2
TM9SF4
TMEM102
TMEM107
TMEM140
TMEM144
TMEM150A
TMEM151A
TMEM151B
TMEM179
TMEM189
TMEM189-UBE2V1
TMEM190
TMEM192
TMEM194A
TMEM198
TMEM2
TMEM200B
TMEM212
TMEM232
TMEM238
TMEM241
TMEM44-AS1
TMEM51
TMEM51-AS1
TMEM62
TMIGD1
TMSB15A
TMX3
TNFRSF6B
TNFSF12
TNFSF12-TNFSF13
TNFSF13
TNK1
TNNI2
TNRC18
TOMM20L
TP53I11
TP53RK
TPST2
TRABD
TRABD2A
TRAF3IP2
TRAF3IP3
TRAF5
TRAPPC4
TRAPPC6B
TRIAP1
TRIL
TRIM4
TRIM45
TRIM51
TRIM8
TRMT61A
TRO
TRPA1
TRPC5
TSC22D1
TSPO
TTC7B
TTC9B
TUBA1B
TUBB1
TWIST1
TXLNB
TXNDC17
UBA7
UBASH3B
UBE2E2
UBE2J1
UBE2J2
UBXN8
UCK2
UGT1A6
UGT1A7
UGT3A2
UQCRHL
USHBP1
USP37
USP39
USP4
USP46
USP6
UTP14C
UTRN
VANGL2
VASH2
VAV1
VEGFC
VEZT
VGLL2
VOPP1
VPS16
VPS18
VSIG2
VTRNA1-1
VTRNA1-2
VWA2
VWCE
WAC
WAC-AS1
WDR31
WDR37
WDR38
WDR54
WFS1
WHAMMP3
WHSC1L1
WIF1
WNT10A
WNT11
WNT3A
WSCD1
WTAP
WWC3
XIRP1
XRCC1
XRN2
XXYLT1-AS2
YIF1A
YIPF6
YPEL2
YPEL5
YWHAG
ZBTB22
ZBTB7C
ZC3H7A
ZC3HAV1L
ZCCHC16
ZDHHC12
ZDHHC14
ZEB1
ZEB1-AS1
ZFAT
ZFHX3
ZFHX4
ZFHX4-AS1
ZFYVE27
ZGPAT
ZIC2
ZIC5
ZMAT2
ZNF157
ZNF185
ZNF197
ZNF232
ZNF35
ZNF445
ZNF503
ZNF503-AS2
ZNF564
ZNF574
ZNF575
ZNF627
ZNF662
ZNF683
ZNF702P
ZNF710
ZNF784
ZNF804B
ZNF813
ZNF839
ZNF865
ZNF890P
ZNHIT2
ZPBP
ZSCAN21
